# Supplementary material for: Independent effects of mental fatigue and drop height on drop jump performance in American football athletes: an exploration of central-peripheral interaction
Source: PeerJ. 2026 Jan 13;14:e20574. doi: 10.7717/peerj.20574 (PMC12810397; doi:10.7717/peerj.20574)
Supplement: Supplemental Information 1 [file peerj-14-20574-s001.zip › data/1/8/C-DJ-50-01.csv]

Devices
1000
		Force1 - Force			Force1 - Moment			Force1 - CoP			Force2 - Force			Force2 - Moment			Force2 - CoP			Imported AMTI 400600 V1.00 #3 - Force			Imported AMTI 400600 V1.00 #3 - Moment			Imported AMTI 400600 V1.00 #3 - CoP			Imported AMTI 400600 V1.00 #4 - Force			Imported AMTI 400600 V1.00 #4 - Moment			Imported AMTI 400600 V1.00 #4 - CoP			Combined Force			Combined Moment			Combined CoP
Frame	Sub Frame	Fx	Fy	Fz	Mx	My	Mz	Cx	Cy	Cz	Fx	Fy	Fz	Mx	My	Mz	Cx	Cy	Cz	Fx	Fy	Fz	Mx	My	Mz	Cx	Cy	Cz	Fx	Fy	Fz	Mx	My	Mz	Cx	Cy	Cz	Fx	Fy	Fz	Mx	My	Mz	Cx	Cy	Cz
		N	N	N	N.mm	N.mm	N.mm	mm	mm	mm	N	N	N	N.mm	N.mm	N.mm	mm	mm	mm	N	N	N	N.mm	N.mm	N.mm	mm	mm	mm	N	N	N	N.mm	N.mm	N.mm	mm	mm	mm	N	N	N	N.mm	N.mm	N.mm	mm	mm	mm
244	0	4.91105e-19	-1.14852e-19	8.70681e-19	2.13924e-17	2.49781e-17	-8.26042e-18	300	610	0	-4.0267e-20	-1.02724e-20	-5.51379e-20	1.62154e-18	-4.35929e-18	-4.31709e-19	300	200	0	2.06808e-22	6.16251e-24	-2.05279e-21	3.90519e-20	6.3955e-20	-5.83572e-20	-311	200	0	0.0434097	0.0522112	10.0828	460.44	-297.114	-23.0363	-914	200	0	0.249216	-0.461345	12.4477	2408.11	11351	522.384	0	0	0
244	1	6.26965e-19	-1.94551e-19	1.12808e-18	2.4879e-17	2.68988e-17	-1.16415e-17	300	610	0	-3.84353e-20	-4.69395e-21	-4.10821e-20	1.02945e-18	-2.97469e-18	-6.84837e-19	300	200	0	5.32877e-22	1.58592e-23	-5.28894e-21	1.00623e-19	1.64792e-19	-1.50384e-19	-311	200	0	0.085846	0.0493485	8.51898	355.058	-223.89	-11.7546	-914	200	0
244	2	7.33252e-19	-2.92827e-19	1.34184e-18	2.57842e-17	2.46615e-17	-1.51081e-17	300	610	0	-2.72793e-20	5.98194e-21	-8.11607e-21	-2.13832e-19	5.03468e-20	-9.83086e-19	300	200	0	9.895e-22	2.94358e-23	-9.82076e-21	1.86846e-19	3.06003e-19	-2.79259e-19	-311	200	0	0.1483	0.0377072	7.25423	241.686	-143.792	5.01032	-914	200	0
244	3	7.66065e-19	-4.03034e-19	1.43538e-18	2.20117e-17	1.56563e-17	-1.80046e-17	300	610	0	-2.21913e-21	2.33098e-20	5.09039e-20	-2.3319e-18	5.30129e-18	-1.29797e-18	300	200	0	1.57851e-21	4.69453e-23	-1.56664e-20	2.98067e-19	4.88154e-19	-4.45501e-19	-311	200	0	0.232223	0.0129914	6.57365	129.087	-62.5804	28.1614	-914	200	0
244	4	6.64279e-19	-5.11139e-19	1.30042e-18	1.08859e-17	-3.25287e-18	-1.93088e-17	300	610	0	4.18276e-20	4.86142e-20	1.43e-19	-5.53226e-18	1.33348e-17	-1.57648e-18	300	200	0	2.27563e-21	6.76643e-23	-2.25848e-20	4.29702e-19	7.03738e-19	-6.42259e-19	-311	200	0	0.335315	-0.0297655	6.6657	24.0508	14.9086	58.2511	-914	200	0
244	5	3.49497e-19	-5.93171e-19	7.96024e-19	-1.07223e-17	-3.54666e-17	-1.75733e-17	300	610	0	1.09763e-19	8.25446e-20	2.73528e-19	-9.95136e-18	2.45422e-17	-1.73398e-18	300	200	0	3.01622e-21	8.96692e-23	-2.99347e-20	5.69547e-19	9.32769e-19	-8.51294e-19	-311	200	0	0.449329	-0.0956101	7.56311	-69.1897	84.9574	95.0228	-914	200	0
244	6	-2.70471e-19	-6.12845e-19	-2.46323e-19	-4.60816e-17	-8.41406e-17	-1.09106e-17	300	610	0	2.05162e-19	1.24442e-19	4.43832e-19	-1.55738e-17	3.89458e-17	-1.64834e-18	300	200	0	3.67886e-21	1.09348e-22	-3.65106e-20	6.94671e-19	1.13769e-18	-1.03834e-18	-311	200	0	0.557593	-0.188568	9.12388	-147.142	143.571	136.697	-914	200	0
244	7	-1.29268e-18	-5.19979e-19	-2.00818e-18	-9.80254e-17	-1.5135e-16	2.94015e-18	300	610	0	3.28542e-19	1.71508e-19	6.48003e-19	-2.21234e-17	5.59215e-17	-1.1576e-18	300	200	0	4.06851e-21	1.20899e-22	-4.0377e-20	7.68246e-19	1.25819e-18	-1.14834e-18	-311	200	0	0.633758	-0.308546	11.0353	-205.851	185.408	179.318	-914	200	0
244	8	-2.80253e-18	-2.50635e-19	-4.6561e-18	-1.68043e-16	-2.36862e-16	2.64207e-17	300	610	0	4.75007e-19	2.17805e-19	8.68738e-19	-2.89273e-17	7.38509e-17	-6.40067e-20	300	200	0	3.90255e-21	1.15919e-22	-3.87289e-20	7.36905e-19	1.20687e-18	-1.10153e-18	-311	200	0	0.648619	-0.446368	12.8935	-242.455	203.759	216.855	-914	200	0
244	9	-4.84743e-18	2.69802e-19	-8.29606e-18	-2.54977e-16	-3.36473e-16	6.17812e-17	300	610	0	6.3125e-19	2.53162e-19	1.07251e-18	-3.47627e-17	8.97209e-17	1.85132e-18	300	200	0	2.80465e-21	8.32208e-23	-2.78314e-20	5.29586e-19	8.67345e-19	-7.91713e-19	-311	200	0	0.588163	-0.585913	14.3859	-257.557	190.893	243.041	-914	200	0
245	0	-7.39888e-18	1.11904e-18	-1.29067e-17	-3.53306e-16	-4.39953e-16	1.10472e-16	300	610	0	7.721e-19	2.62161e-19	1.20453e-18	-3.77034e-17	9.87182e-17	4.79871e-18	300	200	0	3.13493e-22	9.09197e-24	-3.10628e-21	5.91836e-20	9.69578e-20	-8.86717e-20	-311	200	0	0.464715	-0.716985	15.4662	-256.149	141.391	255.078	-914	200	0	0.249216	-0.461345	12.4477	2408.11	11351	522.384	0	0	0
245	1	-1.03023e-17	2.36405e-18	-1.82493e-17	-4.51063e-16	-5.287e-16	1.7225e-16	300	610	0	8.5697e-19	2.2345e-19	1.18437e-18	-3.49997e-17	9.38962e-17	8.92996e-18	300	200	0	-4.08432e-21	-1.21724e-22	4.05417e-20	-7.7125e-19	-1.26307e-18	1.1525e-18	-311	200	0	0.30466	-0.841886	16.3424	-247.614	58.7911	255.993	-914	200	0
245	2	-1.32158e-17	4.03924e-18	-2.37575e-17	-5.27556e-16	-5.73423e-16	2.43981e-16	300	610	0	8.26877e-19	1.09784e-19	9.03702e-19	-2.30395e-17	6.60387e-17	1.42636e-17	300	200	0	-1.08864e-20	-3.24008e-22	1.08051e-19	-2.05567e-18	-3.36661e-18	3.07225e-18	-311	200	0	0.129733	-0.964495	17.2439	-243.618	-42.6196	251.915	-914	200	0
245	3	-1.55427e-17	6.11527e-18	-2.84112e-17	-5.512e-16	-5.323e-16	3.18147e-16	300	610	0	6.03072e-19	-1.10677e-19	2.28151e-19	2.54013e-18	3.89264e-18	2.05824e-17	300	200	0	-2.04596e-20	-6.08648e-22	2.03061e-19	-3.86337e-18	-6.32714e-18	5.77415e-18	-311	200	0	-0.0473761	-1.07455	18.1721	-253.154	-144.117	246.882	-914	200	0
245	4	-1.63668e-17	8.45797e-18	-3.06138e-17	-4.78025e-16	-3.50395e-16	3.81171e-16	300	610	0	8.87552e-20	-4.71171e-19	-9.94132e-19	4.65036e-17	-1.05004e-16	2.73046e-17	300	200	0	-3.28675e-20	-9.77503e-22	3.26204e-19	-6.20632e-18	-1.01643e-17	9.27615e-18	-311	200	0	-0.217584	-1.1429	18.8647	-278.017	-231.096	240.723	-914	200	0
245	5	-1.44062e-17	1.07787e-17	-2.80965e-17	-2.51627e-16	3.86476e-17	4.11744e-16	300	610	0	-8.24188e-19	-1.00046e-18	-2.91387e-18	1.13325e-16	-2.72631e-16	3.33343e-17	300	200	0	-4.76327e-20	-1.41634e-21	4.72739e-19	-8.99439e-18	-1.47304e-17	1.34435e-17	-311	200	0	-0.369251	-1.1382	18.9769	-312.492	-297.913	230.763	-914	200	0
245	6	-8.00888e-18	1.25799e-17	-1.78919e-17	1.9432e-16	7.07287e-16	3.79538e-16	300	610	0	-2.24114e-18	-1.71359e-18	-5.6486e-18	2.06046e-16	-5.07647e-16	3.69092e-17	300	200	0	-6.3436e-20	-1.88591e-21	6.29575e-19	-1.19785e-17	-1.96176e-17	1.79041e-17	-311	200	0	-0.485303	-1.05878	18.3163	-347.934	-345.79	214.787	-914	200	0
245	7	4.77863e-18	1.31041e-17	3.56683e-18	9.29652e-16	1.72357e-15	2.44821e-16	300	610	0	-4.24088e-18	-2.59858e-18	-9.23372e-18	3.24587e-16	-8.11136e-16	3.54733e-17	300	200	0	-7.7768e-20	-2.31154e-21	7.71803e-19	-1.46847e-17	-2.40498e-17	2.19495e-17	-311	200	0	-0.549052	-0.941968	16.9791	-378.563	-377.453	192.914	-914	200	0
245	8	2.60288e-17	1.12985e-17	4.01499e-17	2.01582e-15	3.13376e-15	-4.0258e-17	300	610	0	-6.83958e-18	-3.59895e-18	-1.35545e-17	4.63455e-16	-1.17079e-15	2.56199e-17	300	200	0	-8.65689e-20	-2.5725e-21	8.59133e-19	-1.63466e-17	-2.67715e-17	2.4434e-17	-311	200	0	-0.553509	-0.834159	15.2846	-403.085	-393.954	166.851	-914	200	0
245	9	5.75912e-17	5.81509e-18	9.54523e-17	3.48696e-15	4.93664e-15	-5.27741e-16	300	610	0	-9.94113e-18	-4.59259e-18	-1.82588e-17	6.0888e-16	-1.55354e-15	3.16938e-18	300	200	0	-8.39247e-20	-2.49293e-21	8.32869e-19	-1.58472e-17	-2.59539e-17	2.36885e-17	-311	200	0	-0.502343	-0.759581	13.558	-421.579	-392.838	137.817	-914	200	0
246	0	1.00544e-16	-4.92788e-18	1.71845e-16	5.32259e-15	7.04865e-15	-1.26617e-15	300	610	0	-1.32742e-17	-5.36846e-18	-2.26546e-17	7.35553e-16	-1.8971e-15	-3.65355e-17	300	200	0	-6.19225e-20	-1.83759e-21	6.14481e-19	-1.16925e-17	-1.91497e-17	1.74797e-17	-311	200	0	-0.408472	-0.715561	11.9989	-433.394	-367.191	106.442	-914	200	0	-0.217674	-0.698712	13.8722	2233.41	12804.2	742.688	0	0	0
246	1	1.54403e-16	-2.2591e-17	2.69079e-16	7.41156e-15	9.26038e-15	-2.28795e-15	300	610	0	-1.63186e-17	-5.60468e-18	-2.56023e-17	8.03346e-16	-2.10125e-15	-9.80171e-17	300	200	0	-1.08141e-20	-3.16723e-22	1.07221e-19	-2.04175e-18	-3.34448e-18	3.05618e-18	-311	200	0	-0.296249	-0.682979	10.7268	-439.254	-307.789	74.4673	-914	200	0
246	2	2.1606e-16	-4.86275e-17	3.82397e-16	9.50795e-15	1.11869e-14	-3.59067e-15	300	610	0	-1.82298e-17	-4.85331e-18	-2.54203e-17	7.54669e-16	-2.02061e-15	-1.84625e-16	300	200	0	8.03201e-20	2.39417e-21	-7.97279e-19	1.5167e-17	2.48388e-17	-2.26641e-17	-311	200	0	-0.194328	-0.643901	9.87224	-444.194	-208.403	44.8727	-914	200	0
246	3	2.78495e-16	-8.38286e-17	5.00193e-16	1.11825e-14	1.22179e-14	-5.11187e-15	300	610	0	-1.77737e-17	-2.54006e-18	-1.98323e-17	5.13514e-16	-1.46134e-15	-2.96976e-16	300	200	0	2.22172e-19	6.6127e-21	-2.20513e-18	4.19527e-17	6.87066e-17	-6.2699e-17	-311	200	0	-0.120462	-0.598296	9.59811	-457.573	-70.5954	20.278	-914	200	0
246	4	3.29336e-16	-1.2767e-16	6.01351e-16	1.17762e-14	1.14775e-14	-6.69764e-15	300	610	0	-1.32948e-17	2.01005e-18	-6.00076e-18	-1.24065e-17	-1.8558e-16	-4.30803e-16	300	200	0	4.22821e-19	1.25786e-20	-4.1965e-18	7.98409e-17	1.30757e-16	-1.19329e-16	-311	200	0	-0.0768075	-0.562223	10.0292	-488.614	96.6103	2.14751	-914	200	0
246	5	3.49471e-16	-1.77448e-16	6.52592e-16	1.03668e-14	7.80976e-15	-8.06687e-15	300	610	0	-2.74779e-18	9.50713e-18	1.93005e-17	-9.24555e-16	2.0718e-15	-5.74231e-16	300	200	0	6.84128e-19	2.03467e-20	-6.78984e-18	1.29183e-16	2.11567e-16	-1.9308e-16	-311	200	0	-0.0565553	-0.551477	11.1344	-539.693	280.187	-8.78432	-914	200	0
246	6	3.12022e-16	-2.27228e-16	6.0639e-16	5.76578e-15	-1.89002e-16	-8.77556e-15	300	610	0	1.61661e-17	2.05752e-17	5.93041e-17	-2.31931e-15	5.56839e-15	-7.04616e-16	300	200	0	9.96747e-19	2.96383e-20	-9.8924e-18	1.88214e-16	3.08245e-16	-2.81315e-16	-311	200	0	-0.0496244	-0.570273	12.6736	-603.377	463.503	-12.2742	-914	200	0
246	7	1.82186e-16	-2.66692e-16	4.00288e-16	-3.43235e-15	-1.40619e-14	-8.18841e-15	300	610	0	4.57104e-17	3.5559e-17	1.16584e-16	-4.26424e-15	1.04952e-14	-7.8528e-16	300	200	0	1.33379e-18	3.9653e-20	-1.32373e-17	2.51856e-16	4.12475e-16	-3.76446e-16	-311	200	0	-0.0453427	-0.610032	14.293	-667.146	624.95	-9.22762	-914	200	0
246	8	-8.14138e-17	-2.80027e-16	-4.11869e-17	-1.87187e-14	-3.52747e-14	-5.46919e-15	300	610	0	8.76174e-17	5.42464e-17	1.92034e-16	-6.76276e-15	1.6888e-14	-7.62736e-16	300	200	0	1.64342e-18	4.88487e-20	-1.631e-17	3.10322e-16	5.08228e-16	-4.63842e-16	-311	200	0	-0.0371257	-0.653883	15.7043	-720.951	741.211	-2.04506	-914	200	0
246	9	-5.23005e-16	-2.45152e-16	-8.00494e-16	-4.14243e-14	-6.48549e-14	3.94394e-16	300	610	0	1.42336e-16	7.55001e-17	2.83441e-16	-9.706e-15	2.45049e-14	-5.65361e-16	300	200	0	1.84115e-18	5.47131e-20	-1.82721e-17	3.4766e-16	5.69379e-16	-5.19664e-16	-311	200	0	-0.0276593	-0.682696	16.7569	-758.893	793.998	6.42431	-914	200	0
247	0	-1.1826e-15	-1.3366e-16	-1.95514e-15	-7.23256e-14	-1.02855e-13	1.0511e-14	300	610	0	2.07992e-16	9.681e-17	3.83648e-16	-1.28124e-14	3.26713e-14	-1.04835e-16	300	200	0	1.80329e-18	5.35672e-20	-1.78959e-17	3.40508e-16	5.57669e-16	-5.08993e-16	-311	200	0	-0.02805	-0.679636	17.3932	-777.245	774.957	14.0372	-914	200	0	-0.217674	-0.698712	13.8722	2233.41	12804.2	742.688	0	0	0
247	1	-2.08459e-15	8.79733e-17	-3.55797e-15	-1.11074e-13	-1.47618e-13	2.5927e-14	300	610	0	2.79056e-16	1.13799e-16	4.7838e-16	-1.55585e-14	4.01e-14	7.17887e-16	300	200	0	1.36348e-18	4.04662e-20	-1.35304e-17	2.5746e-16	4.21661e-16	-3.84885e-16	-311	200	0	-0.0518957	-0.633949	17.6369	-775.007	688.573	19.7884	-914	200	0
247	2	-3.22113e-15	4.55212e-16	-5.60794e-15	-1.55435e-13	-1.94863e-13	4.73633e-14	300	610	0	3.44788e-16	1.19749e-16	5.43946e-16	-1.71084e-14	4.47052e-14	1.99996e-15	300	200	0	3.15802e-19	9.28865e-21	-3.13201e-18	5.96268e-17	9.76665e-17	-8.92157e-17	-311	200	0	-0.109575	-0.544154	17.5857	-753.587	550.996	24.0767	-914	200	0
247	3	-4.52994e-15	9.99547e-16	-8.0105e-15	-2.00359e-13	-2.36627e-13	7.48255e-14	300	610	0	3.87618e-16	1.05266e-16	5.45187e-16	-1.62565e-14	4.34446e-14	3.81513e-15	300	200	0	-1.57189e-18	-4.6864e-20	1.56032e-17	-2.96824e-16	-4.86102e-16	4.43536e-16	-311	200	0	-0.201751	-0.421332	17.3285	-715.025	383.101	28.3211	-914	200	0
247	4	-5.86696e-15	1.73903e-15	-1.05281e-14	-2.36947e-13	-2.60199e-13	1.07074e-13	300	610	0	3.81732e-16	5.82486e-17	4.34293e-16	-1.14036e-14	3.22432e-14	6.18108e-15	300	200	0	-4.52916e-18	-1.34811e-19	4.49534e-17	-8.5524e-16	-1.40064e-15	1.27816e-15	-311	200	0	-0.314058	-0.289381	16.8758	-662.737	204.798	34.0407	-914	200	0
247	5	-6.97582e-15	2.66457e-15	-1.27238e-14	-2.51449e-13	-2.4724e-13	1.40959e-13	300	610	0	2.92337e-16	-3.56074e-17	1.5136e-16	-5.98446e-16	6.07473e-15	9.01438e-15	300	200	0	-8.73347e-18	-2.5982e-19	8.66798e-17	-1.64913e-15	-2.70082e-15	2.46477e-15	-311	200	0	-0.422549	-0.174035	16.1921	-602.659	35.7749	42.8658	-914	200	0
247	6	-7.45787e-15	3.72181e-15	-1.39042e-14	-2.24531e-13	-1.73432e-13	1.70664e-13	300	610	0	7.6234e-17	-1.91465e-16	-3.72125e-16	1.83188e-14	-4.06992e-14	1.2073e-14	300	200	0	-1.42349e-17	-4.23368e-19	1.41279e-16	-2.68796e-15	-4.40215e-15	4.01749e-15	-311	200	0	-0.509014	-0.0913634	15.322	-543.44	-102.922	57.0986	-914	200	0
247	7	-6.7498e-15	4.78887e-15	-1.3074e-14	-1.31152e-13	-9.09513e-15	1.86941e-13	300	610	0	-3.15438e-16	-4.22842e-16	-1.20545e-15	4.74225e-14	-1.13613e-13	1.48893e-14	300	200	0	-2.08516e-17	-6.20031e-19	2.06946e-16	-3.93738e-15	-6.44838e-15	5.88503e-15	-311	200	0	-0.571924	-0.0502458	14.5006	-496.429	-194.582	79.1352	-914	200	0
247	8	-4.11859e-15	5.65173e-15	-8.91899e-15	5.84553e-14	2.78618e-13	1.76485e-13	300	610	0	-9.31253e-16	-7.37587e-16	-2.40485e-15	8.82082e-14	-2.1687e-13	1.67e-14	300	200	0	-2.8036e-17	-8.3351e-19	2.78246e-16	-5.29399e-15	-8.67017e-15	7.91283e-15	-311	200	0	-0.623954	-0.0570941	14.1055	-473.028	-235.292	110.012	-914	200	0
247	9	1.31188e-15	5.98051e-15	1.57257e-16	3.76114e-13	7.21255e-13	1.21702e-13	300	610	0	-1.80922e-15	-1.13207e-15	-3.99228e-15	1.40854e-13	-3.51491e-13	1.63864e-14	300	200	0	-3.4718e-17	-1.03197e-18	3.44557e-16	-6.55572e-15	-1.07366e-14	9.7989e-15	-311	200	0	-0.679981	-0.113991	14.4577	-479.385	-232.673	148.376	-914	200	0
248	0	1.04849e-14	5.3122e-15	1.59108e-14	8.50618e-13	1.34156e-12	1.18324e-15	300	610	0	-2.96107e-15	-1.58343e-15	-5.92538e-15	2.03212e-13	-5.12748e-13	1.2443e-14	300	200	0	-3.91405e-17	-1.16315e-18	3.88442e-16	-7.39078e-15	-1.21042e-14	1.10473e-14	-311	200	0	-0.745183	-0.217899	15.6276	-511.942	-196.537	189.889	-914	200	0	-0.6187	-0.529634	18.1789	3065.5	16649.4	761.175	0	0	0
248	1	2.42652e-14	3.04827e-15	4.00111e-14	1.49952e-12	2.14225e-12	-2.08678e-13	300	610	0	-4.35044e-15	-2.04011e-15	-8.05887e-15	2.69531e-13	-6.86893e-13	3.00405e-15	300	200	0	-3.8716e-17	-1.15011e-18	3.84219e-16	-7.31061e-15	-1.1973e-14	1.09279e-14	-311	200	0	-0.811268	-0.362858	17.3828	-557.048	-134.037	227.483	-914	200	0
248	2	4.32011e-14	-1.52146e-15	7.36314e-14	2.3172e-12	3.09064e-12	-5.30413e-13	300	610	0	-5.86481e-15	-2.41137e-15	-1.00985e-14	3.28986e-13	-8.47341e-13	-1.40358e-14	300	200	0	-2.99493e-17	-8.88933e-19	2.97202e-16	-5.65519e-15	-9.26191e-15	8.45406e-15	-311	200	0	-0.863448	-0.543444	19.3257	-596.353	-53.928	254.146	-914	200	0
248	3	6.71776e-14	-9.15397e-15	1.16838e-13	3.25886e-12	4.09927e-12	-9.8001e-13	300	610	0	-7.28256e-15	-2.55706e-15	-1.15518e-14	3.64175e-13	-9.50695e-13	-4.07624e-14	300	200	0	-8.4912e-18	-2.50346e-19	8.42256e-17	-1.60326e-15	-2.626e-15	2.3983e-15	-311	200	0	-0.889251	-0.755416	21.0819	-614.522	28.0502	266.626	-914	200	0
248	4	9.49489e-14	-2.05308e-14	1.67758e-13	4.22089e-12	5.0035e-12	-1.55876e-12	300	610	0	-8.23827e-15	-2.28021e-15	-1.16841e-14	3.4986e-13	-9.33315e-13	-7.87946e-14	300	200	0	3.05912e-17	9.12247e-19	-3.03665e-16	5.77662e-15	9.46023e-15	-8.63166e-15	-311	200	0	-0.879677	-0.984106	22.3676	-603.782	93.3032	266.2	-914	200	0
248	5	1.23562e-13	-3.60609e-14	2.21534e-13	5.01887e-12	5.53866e-12	-2.24214e-12	300	610	0	-8.19217e-15	-1.32585e-15	-9.49141e-15	2.52414e-13	-7.09549e-13	-1.28604e-13	300	200	0	9.22228e-17	2.74515e-18	-9.15346e-16	1.74144e-14	2.85198e-14	-2.60259e-14	-311	200	0	-0.831967	-1.18991	23.0091	-565.265	130.841	256.701	-914	200	0
248	6	1.47705e-13	-5.55943e-14	2.69128e-13	5.36603e-12	5.32093e-12	-2.96578e-12	300	610	0	-6.41323e-15	6.08992e-16	-3.70945e-15	3.05867e-14	-1.73222e-13	-1.88568e-13	300	200	0	1.80293e-16	5.36383e-18	-1.78942e-15	3.40446e-14	5.57557e-14	-5.08825e-14	-311	200	0	-0.758528	-1.32206	23.0271	-507.721	140.445	242.301	-914	200	0
248	7	1.59069e-13	-7.804e-14	2.96099e-13	4.8571e-12	3.83885e-12	-3.6094e-12	300	610	0	-1.98927e-15	3.84793e-15	7.11619e-15	-3.61576e-13	7.95519e-13	-2.5376e-13	300	200	0	2.96086e-16	8.80616e-18	-2.93861e-15	5.59095e-14	9.15647e-14	-8.35637e-14	-311	200	0	-0.687068	-1.35684	22.6731	-441.632	124.32	226.321	-914	200	0
248	8	1.45847e-13	-1.00896e-13	2.81608e-13	2.96475e-12	4.65052e-13	-3.98036e-12	300	610	0	6.11773e-15	8.68341e-15	2.44693e-14	-9.68677e-13	2.31547e-12	-3.14525e-13	300	200	0	4.36084e-16	1.29672e-17	-4.328e-15	8.23449e-14	1.34859e-13	-1.23077e-13	-311	200	0	-0.648281	-1.31208	22.3057	-372.241	78.3041	211.383	-914	200	0
248	9	9.26072e-14	-1.19728e-13	1.98009e-13	-9.41368e-13	-5.49935e-12	-3.80017e-12	300	610	0	1.89495e-14	1.5293e-14	4.95772e-14	-1.82372e-12	4.47893e-12	-3.54992e-13	300	200	0	5.8915e-16	1.75156e-17	-5.84706e-15	1.11248e-13	1.82195e-13	-1.6628e-13	-311	200	0	-0.660177	-1.22465	22.219	-299.361	-3.66791	199.513	-914	200	0
249	0	-1.9195e-14	-1.27653e-13	1.15465e-14	-7.53998e-12	-1.47327e-11	-2.69875e-12	300	610	0	3.73379e-14	2.36177e-14	8.29661e-14	-2.93271e-12	7.31302e-12	-3.51761e-13	300	200	0	7.33204e-16	2.17942e-17	-7.27665e-15	1.38449e-13	2.26744e-13	-2.06941e-13	-311	200	0	-0.715831	-1.12508	22.5328	-222.749	-116.586	191.226	-914	200	0	-0.272968	-0.882671	19.2557	3795.04	17366.3	1018.01	0	0	0
249	1	-2.0967e-13	-1.14966e-13	-3.15158e-13	-1.74533e-11	-2.77371e-11	-2.23443e-13	300	610	0	6.15779e-14	3.31992e-14	1.23834e-13	-4.2534e-12	1.07258e-11	-2.73199e-13	300	200	0	8.31714e-16	2.47166e-17	-8.25419e-15	1.5705e-13	2.57209e-13	-2.3475e-13	-311	200	0	-0.783191	-1.0272	23.1056	-143.424	-240.625	184.406	-914	200	0
249	2	-4.9748e-13	-6.9061e-14	-8.18035e-13	-3.1076e-11	-4.46035e-11	4.12813e-12	300	610	0	9.0969e-14	4.29796e-14	1.69237e-13	-5.66845e-12	1.44374e-11	-7.99059e-14	300	200	0	8.30582e-16	2.46742e-17	-8.24275e-15	1.56836e-13	2.56859e-13	-2.34437e-13	-311	200	0	-0.820263	-0.930883	23.5335	-60.2708	-350.532	174.791	-914	200	0
249	3	-8.94901e-13	2.51021e-14	-1.52305e-12	-4.83257e-11	-6.46897e-11	1.08407e-11	300	610	0	1.23224e-13	5.1078e-14	2.1311e-13	-6.95416e-12	1.78992e-11	2.72855e-13	300	200	0	6.56377e-16	1.94837e-17	-6.5136e-15	1.23941e-13	2.02986e-13	-1.8528e-13	-311	200	0	-0.795741	-0.836183	23.3657	28.3142	-428.062	159.63	-914	200	0
249	4	-1.40056e-12	1.83673e-13	-2.43343e-12	-6.83066e-11	-8.62108e-11	2.02677e-11	300	610	0	1.53773e-13	5.45716e-14	2.45226e-13	-7.74832e-12	2.02084e-11	8.29823e-13	300	200	0	2.17278e-16	6.41577e-18	-2.15543e-15	4.10257e-14	6.71953e-14	-6.13611e-14	-311	200	0	-0.70208	-0.754871	22.4016	116.824	-467.301	141.836	-914	200	0
249	5	-1.9896e-12	4.21383e-13	-3.51223e-12	-8.88944e-11	-1.05765e-10	3.24611e-11	300	610	0	1.75018e-13	4.93317e-14	2.50234e-13	-7.52284e-12	2.00343e-11	1.62647e-12	300	200	0	-5.91494e-16	-1.76434e-17	5.8716e-15	-1.11694e-13	-1.82917e-13	1.66893e-13	-311	200	0	-0.55447	-0.704889	20.82	190.898	-470.975	128.618	-914	200	0
249	6	-2.60154e-12	7.47448e-13	-4.66024e-12	-1.06269e-10	-1.17843e-10	4.69375e-11	300	610	0	1.75676e-13	2.99883e-14	2.07054e-13	-5.5707e-12	1.55771e-11	2.67478e-12	300	200	0	-1.87552e-15	-5.58303e-17	1.86153e-14	-3.54154e-13	-5.80002e-13	5.29282e-13	-311	200	0	-0.378008	-0.69604	19.0458	233.961	-444.84	125.177	-914	200	0
249	7	-3.12641e-12	1.15957e-12	-5.69058e-12	-1.14451e-10	-1.14413e-10	6.23828e-11	300	610	0	1.40392e-13	-9.87383e-15	8.90157e-14	-1.02022e-12	4.59453e-12	3.94343e-12	300	200	0	-3.71987e-15	-1.10671e-16	3.69199e-14	-7.0242e-13	-1.15037e-12	1.04982e-12	-311	200	0	-0.194275	-0.723165	17.4755	232.961	-394.685	131.081	-914	200	0
249	8	-3.39099e-12	1.63591e-12	-6.30261e-12	-1.04949e-10	-8.47222e-11	7.63103e-11	300	610	0	4.99113e-14	-7.71576e-14	-1.34744e-13	7.1059e-12	-1.54599e-11	5.33224e-12	300	200	0	-6.15635e-15	-1.83104e-16	6.11008e-14	-1.16249e-12	-1.90385e-12	1.73749e-12	-311	200	0	-0.0166825	-0.769478	16.3068	183.18	-326.827	141.854	-914	200	0
249	9	-3.14798e-12	2.12517e-12	-6.06014e-12	-6.66601e-11	-1.55135e-11	8.471e-11	300	610	0	-1.1781e-13	-1.78183e-13	-4.95984e-13	1.97659e-11	-4.71343e-11	6.64204e-12	300	200	0	-9.11744e-15	-2.71116e-16	9.04879e-14	-1.72163e-12	-2.81957e-12	2.57324e-12	-311	200	0	0.147199	-0.814152	15.562	92.8175	-250.494	151.827	-914	200	0
250	0	-2.07255e-12	2.53543e-12	-4.38176e-12	1.37584e-11	1.08077e-10	8.17535e-11	300	610	0	-3.85095e-13	-3.16945e-13	-1.02143e-12	3.76865e-11	-9.24509e-11	7.5428e-12	300	200	0	-1.2377e-14	-3.67974e-16	1.22836e-13	-2.33711e-12	-3.82758e-12	3.49324e-12	-311	200	0	0.29172	-0.840385	15.1655	-22.443	-175.148	156.047	-914	200	0	-0.272968	-0.882671	19.2557	3795.04	17366.3	1018.01	0	0	0
250	1	2.27695e-13	2.72324e-12	-5.53964e-13	1.50776e-10	3.00623e-10	5.96584e-11	300	610	0	-7.70122e-13	-4.92567e-13	-1.72352e-12	6.10405e-11	-1.52098e-10	7.54538e-12	300	200	0	-1.54796e-14	-4.60131e-16	1.53627e-13	-2.92298e-12	-4.78708e-12	4.36899e-12	-311	200	0	0.410694	-0.839426	14.98	-151.039	-104.972	151.615	-914	200	0
250	2	4.18125e-12	2.48518e-12	6.21851e-12	3.57821e-10	5.73175e-10	8.85785e-12	300	610	0	-1.28009e-12	-6.95882e-13	-2.58724e-12	8.90018e-11	-2.24301e-10	5.9852e-12	300	200	0	-1.7666e-14	-5.25002e-16	1.75323e-13	-3.33583e-12	-5.46324e-12	4.9862e-12	-311	200	0	0.498669	-0.804099	14.818	-286.532	-42.1825	138.445	-914	200	0
250	3	1.01905e-11	1.55578e-12	1.67082e-11	6.4373e-10	9.28363e-10	-8.13352e-11	300	610	0	-1.90163e-12	-9.05201e-13	-3.553e-12	1.19178e-10	-3.03369e-10	2.03049e-12	300	200	0	-1.78055e-14	-5.28965e-16	1.76704e-13	-3.36216e-12	-5.50639e-12	5.02572e-12	-311	200	0	0.553224	-0.720156	14.4544	-418.647	4.16886	119.002	-914	200	0
250	4	1.85292e-11	-3.83305e-13	3.1488e-11	1.00752e-09	1.35362e-09	-2.2134e-10	300	610	0	-2.58832e-12	-1.08156e-12	-4.49594e-12	1.4695e-10	-3.77983e-10	-5.26891e-12	300	200	0	-1.43559e-14	-4.26167e-16	1.42462e-13	-2.71076e-12	-4.43959e-12	4.0523e-12	-311	200	0	0.573644	-0.575251	13.6806	-529.057	20.0425	96.7982	-914	200	0
250	5	2.91901e-11	-3.67643e-12	5.06647e-11	1.43132e-09	1.81257e-09	-4.18949e-10	300	610	0	-3.24594e-12	-1.16401e-12	-5.20369e-12	1.64781e-10	-4.29376e-10	-1.6872e-11	300	200	0	-5.37908e-15	-1.59001e-16	5.33649e-14	-1.01567e-12	-1.66352e-12	1.51895e-12	-311	200	0	0.55944	-0.380449	12.4052	-596.848	1.14706	74.9486	-914	200	0
250	6	4.16794e-11	-8.64173e-12	7.35121e-11	1.87163e-09	2.23495e-09	-6.7577e-10	300	610	0	-3.71662e-12	-1.06605e-12	-5.35558e-12	1.61624e-10	-4.29726e-10	-3.35543e-11	300	200	0	1.13495e-14	3.38646e-16	-1.12666e-13	2.14317e-12	3.50979e-12	-3.20223e-12	-311	200	0	0.512602	-0.173701	10.7043	-607.117	-37.591	56.0809	-914	200	0
250	7	5.47588e-11	-1.54858e-11	9.80062e-11	2.24933e-09	2.50613e-09	-9.82321e-10	300	610	0	-3.76457e-12	-6.74596e-13	-4.50921e-12	1.22617e-10	-3.41223e-10	-5.56115e-11	300	200	0	3.80917e-14	1.13397e-15	-3.78076e-13	7.19285e-12	1.17798e-11	-1.07496e-11	-311	200	0	0.440083	0.00407993	8.7759	-557.716	-72.6548	42.426	-914	200	0
250	8	6.61525e-11	-2.41782e-11	1.20285e-10	2.43983e-09	2.4581e-09	-1.3118e-09	300	610	0	-3.06733e-12	1.46132e-13	-2.10207e-12	2.93475e-11	-1.16535e-10	-8.24431e-11	300	200	0	7.67048e-14	2.28211e-15	-7.61299e-13	1.44841e-11	2.37209e-11	-2.16476e-11	-311	200	0	0.353347	0.133187	6.87952	-461.736	-90.3967	35.2404	-914	200	0
250	9	7.22515e-11	-3.42831e-11	1.34092e-10	2.26522e-09	1.86483e-09	-1.61283e-09	300	610	0	-1.21857e-12	1.5433e-12	2.5205e-12	-1.3896e-10	2.98425e-10	-1.12015e-10	300	200	0	1.27958e-13	3.80582e-15	-1.26996e-12	2.41621e-11	3.9571e-11	-3.61132e-11	-311	200	0	0.264713	0.215773	5.27016	-341.574	-91.4048	34.4861	-914	200	0
251	0	6.7877e-11	-4.47492e-11	1.30299e-10	1.4918e-09	4.46283e-10	-1.80197e-09	300	610	0	2.24962e-12	3.65334e-12	1.00378e-11	-4.02879e-10	9.58273e-10	-1.4022e-10	300	200	0	1.90567e-13	5.66677e-15	-1.89132e-12	3.59844e-11	5.89329e-11	-5.37842e-11	-311	200	0	0.182656	0.261507	4.1196	-218.34	-82.1373	39.0255	-914	200	0	0.0773828	-0.0649905	7.0886	1228.75	6442.23	90.8411	0	0	0
251	1	4.61931e-11	-5.36731e-11	9.66823e-11	-1.62742e-10	-2.11351e-09	-1.75726e-09	300	610	0	7.81528e-12	6.56571e-12	2.10309e-11	-7.78364e-10	1.90722e-09	-1.60201e-10	300	200	0	2.59945e-13	7.72839e-15	-2.57985e-12	4.90849e-11	8.03881e-11	-7.3366e-11	-311	200	0	0.109915	0.277047	3.48017	-106.537	-68.3634	46.7762	-914	200	0
251	2	-1.10009e-12	-5.80644e-11	1.81655e-11	-3.00671e-09	-6.12744e-09	-1.3151e-09	300	610	0	1.58749e-11	1.02696e-11	3.579e-11	-1.27003e-09	3.16221e-09	-1.61732e-10	300	200	0	3.26709e-13	9.71152e-15	-3.24241e-12	6.16916e-11	1.01035e-10	-9.22107e-11	-311	200	0	0.0446004	0.262961	3.29604	-15.1281	-53.8771	54.6511	-914	200	0
251	3	-8.31279e-11	-5.36615e-11	-1.22164e-10	-7.32966e-09	-1.18382e-08	-2.73363e-10	300	610	0	2.66009e-11	1.45822e-11	5.40384e-11	-1.86181e-09	4.68925e-09	-1.30858e-10	300	200	0	3.75081e-13	1.11469e-14	-3.72243e-12	7.08255e-11	1.15994e-10	-1.05866e-10	-311	200	0	-0.0179812	0.214696	3.44401	50.399	-40.8127	58.9063	-914	200	0
251	4	-2.08559e-10	-3.4876e-11	-3.40903e-10	-1.33286e-08	-1.93159e-08	1.5952e-09	300	610	0	3.97402e-11	1.90591e-11	7.45718e-11	-2.50501e-09	6.37281e-09	-5.00236e-11	300	200	0	3.81435e-13	1.13319e-14	-3.7854e-12	7.20251e-11	1.17959e-10	-1.07662e-10	-311	200	0	-0.0836225	0.12802	3.82905	88.0032	-30.0552	56.8393	-914	200	0
251	5	-3.83471e-10	5.02919e-12	-6.5066e-10	-2.09984e-08	-2.83162e-08	4.51435e-09	300	610	0	5.43525e-11	2.28935e-11	9.48216e-11	-3.10426e-09	7.97949e-09	1.00943e-10	300	200	0	3.1339e-13	9.30392e-15	-3.10998e-12	5.91761e-11	9.69168e-11	-8.84617e-11	-311	200	0	-0.157567	0.00578412	4.48009	99.8765	-21.639	48.7454	-914	200	0
251	6	-6.08173e-10	7.33925e-11	-1.05449e-09	-2.99841e-08	-3.80985e-08	8.65546e-09	300	610	0	6.84964e-11	2.48153e-11	1.10379e-10	-3.50281e-09	9.11928e-09	3.42584e-10	300	200	0	1.30055e-13	3.84732e-15	-1.29032e-12	2.4557e-11	4.02206e-11	-3.67227e-11	-311	200	0	-0.242827	-0.140834	5.52471	91.1121	-15.0002	37.6457	-914	200	0
251	7	-8.72877e-10	1.77076e-10	-1.53819e-09	-3.93951e-08	-4.72123e-08	1.40631e-08	300	610	0	7.88928e-11	2.30119e-11	1.14548e-10	-3.46963e-09	9.21067e-09	6.91824e-10	300	200	0	-2.15784e-13	-6.44103e-15	2.14213e-12	-4.07475e-11	-6.67303e-11	6.08807e-11	-311	200	0	-0.33835	-0.295408	7.06541	66.7812	-9.09744	27.2622	-914	200	0
251	8	-1.15227e-09	3.20692e-10	-2.06052e-09	-4.75941e-08	-5.32736e-08	2.05524e-08	300	610	0	8.06154e-11	1.51034e-11	9.80467e-11	-2.69244e-09	7.45964e-09	1.15579e-09	300	200	0	-7.72549e-13	-2.29997e-14	7.66792e-12	-1.45881e-10	-2.3891e-10	2.18016e-10	-311	200	0	-0.436948	-0.436999	9.07856	30.2961	-2.52427	20.7194	-914	200	0
251	9	-1.39926e-09	5.03978e-10	-2.54172e-09	-5.19851e-08	-5.27687e-08	2.75771e-08	300	610	0	6.68947e-11	-1.78344e-12	4.90145e-11	-7.82364e-10	2.86724e-09	1.72308e-09	300	200	0	-1.58072e-12	-4.70304e-14	1.56887e-11	-2.98486e-10	-4.88836e-10	4.46108e-10	-311	200	0	-0.52558	-0.540262	11.3843	-16.0117	6.42134	20.1094	-914	200	0
252	0	-1.5387e-09	7.18257e-10	-2.85158e-09	-4.88424e-08	-4.09481e-08	3.40766e-08	300	610	0	2.91588e-11	-3.07846e-11	-4.643e-11	2.70202e-09	-5.71479e-09	2.35246e-09	300	200	0	-2.65856e-12	-7.90741e-14	2.63859e-11	-5.02012e-10	-8.2216e-10	7.50317e-10	-311	200	0	-0.592474	-0.582329	13.6887	-68.4705	19.8439	25.485	-914	200	0	-0.680979	-0.110912	13.4861	2461.23	12475.9	352.759	0	0	0
252	1	-1.46214e-09	9.42005e-10	-2.79921e-09	-3.32482e-08	-1.18976e-08	3.83146e-08	300	610	0	-4.25209e-11	-7.4842e-11	-2.02806e-10	8.20202e-09	-1.94563e-08	2.95929e-09	300	200	0	-3.98194e-12	-1.1841e-13	3.95196e-11	-7.51902e-10	-1.23142e-09	1.12383e-09	-311	200	0	-0.633933	-0.554218	15.6532	-119.382	39.5565	34.1179	-914	200	0
252	2	-1.0258e-09	1.13583e-09	-2.12765e-09	7.69063e-10	4.10964e-08	3.77406e-08	300	610	0	-1.58374e-10	-1.3595e-10	-4.32733e-10	1.60672e-08	-3.93219e-08	3.40109e-09	300	200	0	-5.45794e-12	-1.62271e-13	5.41678e-11	-1.03061e-09	-1.68787e-09	1.54043e-09	-311	200	0	-0.64969	-0.466519	16.946	-157.574	65.3552	42.6621	-914	200	0
252	3	-5.41484e-11	1.2374e-09	-5.18428e-10	5.9775e-08	1.24746e-07	2.89162e-08	300	610	0	-3.27035e-10	-2.14044e-10	-7.42906e-10	2.64152e-08	-6.57199e-08	3.46424e-09	300	200	0	-6.89332e-12	-2.04909e-13	6.84127e-11	-1.30165e-09	-2.13177e-09	1.94558e-09	-311	200	0	-0.63945	-0.343953	17.3446	-174.09	95.8874	50.8382	-914	200	0
252	4	1.64704e-09	1.15748e-09	2.38796e-09	1.50008e-07	2.44367e-07	7.57175e-09	300	610	0	-5.52566e-10	-3.05484e-10	-1.12833e-09	3.89357e-08	-9.80051e-08	2.85571e-09	300	200	0	-7.96042e-12	-2.36577e-13	7.90019e-11	-1.50314e-09	-2.46177e-09	2.2468e-09	-311	200	0	-0.611547	-0.21203	16.8963	-168.994	131.681	61.4943	-914	200	0
252	5	4.26435e-09	7.78448e-10	6.94781e-09	2.75841e-07	4.01749e-07	-3.11222e-08	300	610	0	-8.30244e-10	-4.01177e-10	-1.56471e-09	5.26383e-08	-1.33835e-07	1.20512e-09	300	200	0	-8.16569e-12	-2.42598e-13	8.10373e-11	-1.5419e-09	-2.52525e-09	2.30481e-09	-311	200	0	-0.584898	-0.0871207	15.9378	-152.377	173.788	76.8755	-914	200	0
252	6	7.93229e-09	-4.22151e-11	1.34379e-08	4.37499e-07	5.9217e-07	-9.19681e-08	300	610	0	-1.14104e-09	-4.84424e-10	-1.99923e-09	6.55555e-08	-1.68401e-07	-1.91561e-09	300	200	0	-6.82942e-12	-2.02764e-13	6.7773e-11	-1.28957e-09	-2.11201e-09	1.92775e-09	-311	200	0	-0.576529	0.0229727	14.8688	-138.977	219.137	96.0574	-914	200	0
252	7	1.2667e-08	-1.46082e-09	2.19394e-08	6.27946e-07	8.0057e-07	-1.78725e-07	300	610	0	-1.44499e-09	-5.28761e-10	-2.34042e-09	7.44283e-08	-1.936e-07	-6.94619e-09	300	200	0	-3.08908e-12	-9.14361e-14	3.0649e-11	-5.83283e-10	-9.55318e-10	8.72194e-10	-311	200	0	-0.591107	0.112503	13.9	-141.553	258.612	115.549	-914	200	0
252	8	1.82752e-08	-3.62525e-09	3.21764e-08	8.28972e-07	9.97025e-07	-2.92558e-07	300	610	0	-1.67399e-09	-4.96228e-10	-2.44851e-09	7.44266e-08	-1.97282e-07	-1.42554e-08	300	200	0	4.05696e-12	1.21155e-13	-4.02755e-11	7.66098e-10	1.2546e-09	-1.14457e-09	-311	200	0	-0.620996	0.171918	13.0403	-165.813	279.266	131.822	-914	200	0
252	9	2.42399e-08	-6.63804e-09	4.33092e-08	1.00671e-06	1.13197e-06	-4.29879e-07	300	610	0	-1.72517e-09	-3.36743e-10	-2.12877e-09	5.89902e-08	-1.62777e-07	-2.4012e-08	300	200	0	1.56447e-11	4.65787e-13	-1.55281e-10	2.95418e-09	4.83809e-09	-4.41494e-09	-311	200	0	-0.655674	0.19006	12.2794	-209.437	271.754	143.985	-914	200	0
253	0	2.95875e-08	-1.05016e-08	5.36913e-08	1.10709e-06	1.13194e-06	-5.79575e-07	300	610	0	-1.45645e-09	1.04738e-11	-1.13122e-09	1.99094e-08	-6.90076e-08	-3.60022e-08	300	200	0	3.25547e-11	9.68609e-13	-3.23108e-10	6.14727e-09	1.00675e-08	-9.18752e-09	-311	200	0	-0.692177	0.164258	11.6922	-266.246	238.613	154.009	-914	200	0	-0.68098	-0.110912	13.4861	2461.23	12475.9	352.759	0	0	0
253	1	3.27531e-08	-1.50438e-08	6.06149e-08	1.05211e-06	8.97158e-07	-7.19756e-07	300	610	0	-6.87045e-10	6.12208e-10	8.38365e-10	-5.21914e-08	1.08392e-07	-4.93909e-08	300	200	0	5.52152e-11	1.6423e-12	-5.48004e-10	1.04262e-08	1.70753e-08	-1.55832e-08	-311	200	0	-0.732962	0.103991	11.3353	-329.06	193.184	164.07	-914	200	0
253	2	3.14671e-08	-1.98243e-08	6.00876e-08	7.38311e-07	3.02774e-07	-8.14315e-07	300	610	0	7.93633e-10	1.53184e-09	4.09018e-09	-1.66772e-07	3.94463e-07	-6.24356e-08	300	200	0	8.31785e-11	2.47348e-12	-8.25524e-10	1.57064e-08	2.5723e-08	-2.34756e-08	-311	200	0	-0.776052	0.0252635	11.1112	-387.631	149.744	174.231	-914	200	0
253	3	2.27053e-08	-2.40281e-08	4.67103e-08	3.94244e-08	-7.93809e-07	-8.0992e-07	300	610	0	3.20437e-09	2.81369e-09	8.89782e-09	-3.31477e-07	8.10222e-07	-7.21769e-08	300	200	0	1.14566e-10	3.40622e-12	-1.13702e-09	2.16333e-08	3.54296e-08	-3.23347e-08	-311	200	0	-0.815496	-0.0530987	10.8232	-428.504	114.56	183.182	-914	200	0
253	4	2.75764e-09	-2.6357e-08	1.37574e-08	-1.18431e-06	-2.53646e-06	-6.34326e-07	300	610	0	6.73284e-09	4.45971e-09	1.54145e-08	-5.49208e-07	1.36533e-06	-7.41528e-08	300	200	0	1.454e-10	4.32218e-12	-1.44302e-09	2.74556e-08	4.49652e-08	-4.1038e-08	-311	200	0	-0.848817	-0.114067	10.3797	-441.618	85.1344	190.683	-914	200	0
253	5	-3.25087e-08	-2.49421e-08	-4.64096e-08	-3.06714e-06	-5.04145e-06	-1.97383e-07	300	610	0	1.14737e-08	6.39781e-09	2.35525e-08	-8.14015e-07	2.04769e-06	-6.22127e-08	300	200	0	1.68879e-10	5.01901e-12	-1.67602e-09	3.1889e-08	5.22261e-08	-4.76656e-08	-311	200	0	-0.873869	-0.15222	9.88138	-426.231	57.3248	197.976	-914	200	0
253	6	-8.71054e-08	-1.73091e-08	-1.41433e-07	-5.70588e-06	-8.35289e-06	6.03515e-07	300	610	0	1.734e-08	8.44203e-09	3.28227e-08	-1.10579e-06	2.80989e-06	-2.85448e-08	300	200	0	1.74696e-10	5.19023e-12	-1.7337e-09	3.29872e-08	5.40249e-08	-4.93086e-08	-311	200	0	-0.87651	-0.176249	9.4837	-387.23	30.8817	205.289	-914	200	0
253	7	-1.64002e-07	-4.4392e-10	-2.77377e-07	-9.11218e-06	-1.23803e-05	1.87135e-06	300	610	0	2.39476e-08	1.02469e-08	4.21398e-08	-1.38396e-06	3.5529e-06	3.59323e-08	300	200	0	1.48586e-10	4.41176e-12	-1.47453e-09	2.80569e-08	4.59506e-08	-4.19414e-08	-311	200	0	-0.827948	-0.199089	9.23236	-327.807	7.74668	209.928	-914	200	0
253	8	-2.63737e-07	2.89814e-08	-4.56303e-07	-1.31471e-05	-1.68178e-05	3.68841e-06	300	610	0	3.0474e-08	1.12612e-08	4.96065e-08	-1.5808e-06	4.10844e-06	1.40625e-07	300	200	0	7.23625e-11	2.14292e-12	-7.17982e-10	1.36636e-08	2.23785e-08	-2.04305e-08	-311	200	0	-0.703299	-0.225563	9.06713	-250.607	-12.3062	207.917	-914	200	0
253	9	-3.82515e-07	7.41505e-08	-6.72883e-07	-1.74388e-05	-2.10485e-05	6.08394e-06	300	610	0	3.5506e-08	1.06902e-08	5.23065e-08	-1.59535e-06	4.22272e-06	2.93553e-07	300	200	0	-7.52168e-11	-2.24757e-12	7.46744e-10	-1.42037e-08	-2.32603e-08	2.12194e-08	-311	200	0	-0.504749	-0.247751	8.93484	-164.102	-33.3315	197.409	-914	200	0
254	0	-5.09782e-07	1.37336e-07	-9.10043e-07	-2.12869e-05	-2.40421e-05	8.98883e-06	300	610	0	3.68953e-08	7.48027e-09	4.6156e-08	-1.28984e-06	3.54586e-06	4.98665e-07	300	200	0	-3.16301e-10	-9.4178e-12	3.13946e-09	-5.97272e-08	-9.78156e-08	8.926e-08	-311	200	0	-0.260787	-0.254923	8.86839	-81.7941	-59.9617	180.112	-914	200	0	-0.0357547	-0.298638	10.3486	1930.56	9396.07	414.881	0	0	0
254	1	-6.25424e-07	2.18754e-07	-1.13382e-06	-2.35658e-05	-2.42633e-05	1.21773e-05	300	610	0	3.16609e-08	3.46163e-10	2.58875e-08	-4.90994e-07	1.63331e-06	7.52007e-07	300	200	0	-6.70023e-10	-1.99359e-11	6.65004e-09	-1.2652e-07	-2.07204e-07	1.89092e-07	-311	200	0	-0.00686152	-0.249065	8.98205	-15.3912	-92.06	160.197	-914	200	0
254	2	-6.96866e-07	3.15001e-07	-1.28791e-06	-2.26426e-05	-1.96166e-05	1.51977e-05	300	610	0	1.59915e-08	-1.21338e-08	-1.47334e-08	1.00023e-06	-2.03184e-06	1.0367e-06	300	200	0	-1.1463e-09	-3.40958e-11	1.13769e-08	-2.16455e-07	-3.54495e-07	3.23517e-07	-311	200	0	0.225287	-0.246667	9.38232	27.9872	-122.983	142	-914	200	0
254	3	-6.76617e-07	4.1708e-07	-1.28885e-06	-1.63416e-05	-7.46692e-06	1.72996e-05	300	610	0	-1.45781e-08	-3.13238e-08	-8.23291e-08	3.38647e-06	-7.98522e-06	1.31688e-06	300	200	0	-1.73699e-09	-5.16534e-11	1.72391e-08	-3.27992e-07	-5.37163e-07	4.90232e-07	-311	200	0	0.407527	-0.266484	10.0652	44.086	-142.873	127.982	-914	200	0
254	4	-5.01092e-07	5.08137e-07	-1.02323e-06	-1.99373e-06	1.52131e-05	1.7368e-05	300	610	0	-6.47241e-08	-5.82051e-08	-1.82825e-07	6.83456e-06	-1.66839e-05	1.53111e-06	300	200	0	-2.40415e-09	-7.14799e-11	2.38603e-08	-4.53971e-07	-7.43486e-07	6.78539e-07	-311	200	0	0.519427	-0.315932	10.9213	31.3788	-145.504	118.459	-914	200	0
254	5	-9.18956e-08	5.61139e-07	-3.49053e-07	2.33746e-05	5.15054e-05	1.38855e-05	300	610	0	-1.3852e-07	-9.28893e-08	-3.19703e-07	1.14145e-05	-2.83537e-05	1.58623e-06	300	200	0	-3.06601e-09	-9.11412e-11	3.04286e-08	-5.78947e-07	-9.48165e-07	8.65352e-07	-311	200	0	0.554808	-0.382819	11.8021	-7.18726	-134.37	112.544	-914	200	0
254	6	6.38867e-07	5.36964e-07	8.9591e-07	6.26501e-05	0.000103947	4.94907e-06	300	610	0	-2.38148e-07	-1.33953e-07	-4.91476e-07	1.70133e-05	-4.27712e-05	1.35316e-06	300	200	0	-3.58137e-09	-1.06438e-10	3.55427e-08	-6.7626e-07	-1.10754e-06	1.01083e-06	-311	200	0	0.518852	-0.437766	12.5095	-63.852	-119.692	108.47	-914	200	0
254	7	1.77739e-06	3.8357e-07	2.87547e-06	0.00011797	0.000173603	-1.16201e-05	300	610	0	-3.62045e-07	-1.77597e-07	-6.88323e-07	2.32232e-05	-5.89779e-05	6.67198e-07	300	200	0	-3.73507e-09	-1.10972e-10	3.70674e-08	-7.05281e-07	-1.15508e-06	1.05424e-06	-311	200	0	0.420968	-0.451462	12.7845	-126.857	-106.223	103.57	-914	200	0
254	8	3.38902e-06	3.72345e-08	5.72219e-06	0.000189723	0.000258755	-3.80289e-05	300	610	0	-5.0246e-07	-2.16678e-07	-8.8796e-07	2.92083e-05	-7.49358e-05	-6.64243e-07	300	200	0	-3.22788e-09	-9.58462e-11	3.20327e-08	-6.09507e-07	-9.98229e-07	9.11129e-07	-311	200	0	0.273811	-0.417035	12.4365	-182.757	-86.8522	94.9737	-914	200	0
254	9	5.48933e-06	-5.7286e-07	9.48685e-06	0.000275179	0.0003532	-7.60753e-05	300	610	0	-6.42488e-07	-2.39719e-07	-1.05105e-06	3.35612e-05	-8.7152e-05	-2.84225e-06	300	200	0	-1.67638e-09	-4.96629e-11	1.66335e-08	-3.16538e-07	-5.18429e-07	4.73286e-07	-311	200	0	0.0933927	-0.354871	11.5176	-222.286	-51.4805	81.1103	-914	200	0
255	0	8.00406e-06	-1.51519e-06	1.40674e-05	0.00036675	0.000444225	-0.000126473	300	610	0	-7.52806e-07	-2.30085e-07	-1.11676e-06	3.41727e-05	-9.0327e-05	-6.04102e-06	300	200	0	1.36973e-09	4.09611e-11	-1.35992e-08	2.58656e-07	4.23579e-07	-3.86388e-07	-311	200	0	-0.103897	-0.294659	10.3325	-244.852	1.80257	62.9484	-914	200	0	-0.0357572	-0.298644	10.3486	1930.55	9396.07	414.882	0	0	0
255	1	1.07181e-05	-2.83997e-06	1.91171e-05	0.000449964	0.000510427	-0.000187903	300	610	0	-7.88574e-07	-1.65617e-07	-9.99471e-07	2.815e-05	-7.71185e-05	-1.03519e-05	300	200	0	6.38373e-09	1.90088e-10	-6.33623e-08	1.20544e-06	1.97416e-06	-1.80148e-06	-311	200	0	-0.302108	-0.25788	9.25768	-255.342	66.3374	43.492	-914	200	0
255	2	1.3216e-05	-4.55521e-06	2.39358e-05	0.000501391	0.000519724	-0.000255781	300	610	0	-6.8726e-07	-1.91454e-08	-5.88215e-07	1.18375e-05	-3.81536e-05	-1.5703e-05	300	200	0	1.37807e-08	4.10042e-10	-1.36775e-07	2.6022e-06	4.26167e-06	-3.88914e-06	-311	200	0	-0.482548	-0.25513	8.54352	-257.151	131.667	26.0151	-914	200	0
255	3	1.482e-05	-6.59391e-06	2.73534e-05	0.000486865	0.000428122	-0.000320801	300	610	0	-3.68534e-07	2.39579e-07	2.4905e-07	-1.89892e-05	3.7529e-05	-2.17539e-05	300	200	0	2.37884e-08	7.07576e-10	-2.36098e-07	4.49194e-06	7.35657e-06	-6.7137e-06	-311	200	0	-0.623165	-0.290694	8.25797	-249.364	186.686	12.9794	-914	200	0
255	4	1.45367e-05	-8.77241e-06	2.76253e-05	0.000360641	0.000180023	-0.000367365	300	610	0	2.62241e-07	6.39891e-07	1.65364e-06	-6.86676e-05	0.00016138	-2.7767e-05	300	200	0	3.62618e-08	1.07834e-09	-3.59889e-07	6.84725e-06	1.1214e-05	-1.02342e-05	-311	200	0	-0.708777	-0.368766	8.39447	-230.325	224.141	5.91537	-914	200	0
255	5	1.10295e-05	-1.07423e-05	2.23697e-05	6.63175e-05	-0.00028882	-0.000372174	300	610	0	1.30495e-06	1.20346e-06	3.75371e-06	-0.000140833	0.000343326	-3.24676e-05	300	200	0	5.04369e-08	1.4996e-09	-5.00567e-07	9.5239e-06	1.55976e-05	-1.42351e-05	-311	200	0	-0.743674	-0.498329	9.00231	-202.616	245.417	5.52269	-914	200	0
255	6	2.64234e-06	-1.1941e-05	8.59007e-06	-0.000459344	-0.00104438	-0.000303362	300	610	0	2.84792e-06	1.93409e-06	6.62792e-06	-0.000237144	0.000588587	-3.39106e-05	300	200	0	6.46326e-08	1.92131e-09	-6.41446e-07	1.22044e-05	1.99877e-05	-1.82419e-05	-311	200	0	-0.747025	-0.690226	10.1638	-172.768	258.669	11.8676	-914	200	0
255	7	-1.24932e-05	-1.15497e-05	-1.71578e-05	-0.00127836	-0.00214194	-0.000120772	300	610	0	4.941e-06	2.80381e-06	1.02526e-05	-0.000355482	0.000893112	-2.93884e-05	300	200	0	7.59202e-08	2.25638e-09	-7.5346e-07	1.43358e-05	2.34784e-05	-2.14282e-05	-311	200	0	-0.735964	-0.947587	11.8698	-146.754	271.71	24.5696	-914	200	0
255	8	-3.62274e-05	-8.47399e-06	-5.83826e-05	-0.00243778	-0.00360673	0.000221847	300	610	0	7.55687e-06	3.73508e-06	1.44308e-05	-0.000487588	0.00123756	-1.54289e-05	300	200	0	7.98093e-08	2.37125e-09	-7.92041e-07	1.50701e-05	2.46811e-05	-2.25264e-05	-311	200	0	-0.718059	-1.25673	13.9875	-127.112	287.129	42.6556	-914	200	0
255	9	-6.99954e-05	-1.36735e-06	-0.000117977	-0.00394881	-0.0054065	0.000771752	300	610	0	1.05395e-05	4.58029e-06	1.87055e-05	-0.000616248	0.00158003	1.20499e-05	300	200	0	7.00237e-08	2.07934e-09	-6.94902e-07	1.32223e-05	2.1655e-05	-1.97654e-05	-311	200	0	-0.6952	-1.58405	16.3218	-112.998	301.727	64.0903	-914	200	0
256	0	-0.000114213	1.12766e-05	-0.000197165	-0.00575806	-0.00741568	0.00156816	300	610	0	1.35417e-05	5.10055e-06	2.22614e-05	-0.000712236	0.00184804	5.73444e-05	300	200	0	3.84835e-08	1.14044e-09	-3.81852e-07	7.26655e-06	1.19012e-05	-1.08646e-05	-311	200	0	-0.667515	-1.88359	18.6396	-101.314	308.753	85.2321	-914	200	0	-0.590848	-1.30599	15.3189	2917.31	14253.2	1367.61	0	0	0
256	1	-0.000167435	3.09296e-05	-0.000294009	-0.00771084	-0.00937244	0.00262814	300	610	0	1.59552e-05	4.94774e-06	2.383e-05	-0.000731493	0.00193096	0.000124233	300	200	0	-2.43539e-08	-7.29063e-10	2.41812e-07	-4.59898e-06	-7.53125e-06	6.86937e-06	-311	200	0	-0.634194	-2.10978	20.6381	-88.9994	302.393	100.848	-914	200	0
256	2	-0.000225284	5.86979e-05	-0.00040148	-0.00950829	-0.0108323	0.00392676	300	610	0	1.68444e-05	3.65598e-06	2.16166e-05	-0.000613299	0.00167476	0.000214809	300	200	0	-1.28595e-07	-3.82946e-09	1.27639e-06	-2.42828e-05	-3.9768e-05	3.62892e-05	-311	200	0	-0.593604	-2.22548	21.9498	-77.4556	283.329	106.086	-914	200	0
256	3	-0.000279182	9.48227e-05	-0.000505148	-0.0106629	-0.0111251	0.00537116	300	610	0	1.48981e-05	6.51119e-07	1.32844e-05	-0.000280549	0.00088187	0.000327802	300	200	0	-2.83234e-07	-8.42782e-09	2.81114e-06	-5.34829e-05	-8.75901e-05	7.99332e-05	-311	200	0	-0.54342	-2.20921	22.2621	-74.7524	259.686	100.054	-914	200	0
256	4	-0.000315034	0.000137991	-0.000580707	-0.0104599	-0.00932743	0.00676956	300	610	0	8.42344e-06	-4.71018e-06	-3.96233e-06	0.000356371	-0.000680052	0.000456353	300	200	0	-4.93461e-07	-1.4678e-08	4.89755e-06	-9.31796e-05	-0.000152603	0.000139267	-311	200	0	-0.482214	-2.06462	21.4917	-88.9505	240.866	87.2346	-914	200	0
256	5	-0.000312062	0.000184458	-0.000591706	-0.00793785	-0.0042666	0.007798	300	610	0	-4.58447e-06	-1.30582e-05	-3.31376e-05	0.00139025	-0.00325565	0.000585308	300	200	0	-7.56777e-07	-2.25051e-08	7.51082e-06	-0.000142901	-0.000234033	0.000213586	-311	200	0	-0.414151	-1.82009	19.8631	-117.21	232.28	74.7443	-914	200	0
256	6	-0.000242183	0.000227026	-0.000488136	-0.00190526	0.00542034	0.00796971	300	610	0	-2.62582e-05	-2.487e-05	-7.70098e-05	0.00290017	-0.00706022	0.000688223	300	200	0	-1.05783e-06	-3.14518e-08	1.04985e-05	-0.000199747	-0.000327133	0.000298556	-311	200	0	-0.351724	-1.51378	17.8265	-143.821	235.856	68.7137	-914	200	0
256	7	-7.04237e-05	0.000253987	-0.000206777	0.00898216	0.0211446	0.00661571	300	610	0	-5.85097e-05	-4.02568e-05	-0.000137347	0.00492494	-0.0122134	0.000724507	300	200	0	-1.36208e-06	-4.04906e-08	1.3518e-05	-0.000257198	-0.000421224	0.000384433	-311	200	0	-0.310684	-1.17977	15.8939	-150.861	252.445	72.8168	-914	200	0
256	8	0.000242917	0.000248212	0.000325463	0.0260558	0.0441089	0.00288886	300	610	0	-0.000102471	-5.86708e-05	-0.000213808	0.00742531	-0.0186435	0.000637378	300	200	0	-1.60881e-06	-4.78152e-08	1.59664e-05	-0.000303787	-0.000497526	0.000454079	-311	200	0	-0.302082	-0.845906	14.5052	-130.044	283.141	88.2962	-914	200	0
256	9	0.000737531	0.000186697	0.00118369	0.0503486	0.0749034	-0.00419221	300	610	0	-0.000157683	-7.85315e-05	-0.00030246	0.0102344	-0.0259613	0.000353665	300	200	0	-1.70433e-06	-5.06395e-08	1.69141e-05	-0.000321824	-0.000527068	0.000481053	-311	200	0	-0.328671	-0.533312	13.923	-83.6506	327.923	114.088	-914	200	0
257	0	0.00144486	4.09896e-05	0.00243092	0.0821599	0.112931	-0.0156388	300	610	0	-0.000221015	-9.67902e-05	-0.000393929	0.0129979	-0.0333054	-0.000213128	300	200	0	-1.51705e-06	-4.50508e-08	1.5055e-05	-0.000286459	-0.000469152	0.000428213	-311	200	0	-0.384811	-0.251846	14.1322	-17.6585	382.048	146.669	-914	200	0	-0.192524	0.0935722	13.5588	2789.75	12776.6	88.3205	0	0	0
257	1	0.0023755	-0.000220935	0.00409611	0.120451	0.155654	-0.0323048	300	610	0	-0.000285335	-0.000108476	-0.000471333	0.0151091	-0.0391726	-0.00115474	300	200	0	-8.76738e-07	-2.59886e-08	8.69957e-06	-0.000165548	-0.000271135	0.000247513	-311	200	0	-0.456169	-0.000918241	14.8169	61.951	434.315	180.059	-914	200	0
257	2	0.00350153	-0.000630681	0.00614296	0.162074	0.197684	-0.0545925	300	610	0	-0.000338036	-0.000106307	-0.000508222	0.015648	-0.0412541	-0.00255302	300	200	0	4.18754e-07	1.25549e-08	-4.15826e-06	7.90782e-05	0.000129495	-0.000118099	-311	200	0	-0.51818	0.220618	15.4757	146.58	470.282	206.889	-914	200	0
257	3	0.00473392	-0.00121256	0.00842915	0.200858	0.229792	-0.0820365	300	610	0	-0.000359602	-8.04896e-05	-0.000466994	0.0133404	-0.0363198	-0.0044556	300	200	0	2.58514e-06	7.69895e-08	-2.56593e-05	0.000488154	0.00079945	-0.000729511	-311	200	0	-0.539337	0.40287	15.6136	221.681	478.726	220.327	-914	200	0
257	4	0.00589573	-0.00197317	0.0106576	0.226663	0.237987	-0.112758	300	610	0	-0.000322541	-1.88955e-05	-0.000298448	0.00656051	-0.0202062	-0.00684078	300	200	0	5.81702e-06	1.73094e-07	-5.77348e-05	0.00109842	0.00179891	-0.00164165	-311	200	0	-0.498124	0.524	14.9397	270.306	458.117	216.346	-914	200	0
257	5	0.00669388	-0.00288691	0.0123234	0.224543	0.20289	-0.142808	300	610	0	-0.000191199	9.2152e-05	5.65872e-05	-0.00659206	0.0120099	-0.00957073	300	200	0	1.02319e-05	3.04353e-07	-0.000101551	0.00193208	0.00316422	-0.00288769	-311	200	0	-0.399866	0.566195	13.5424	282.961	419.328	196.071	-914	200	0
257	6	0.00669399	-0.00387751	0.0126652	0.174294	0.099773	-0.165461	300	610	0	7.68896e-05	0.000266185	0.000662358	-0.0281011	0.0655522	-0.0123342	300	200	0	1.57889e-05	4.69536e-07	-0.000156701	0.00298138	0.00488271	-0.0044561	-311	200	0	-0.269662	0.533533	11.8826	262.825	380.304	165.949	-914	200	0
257	7	0.00530609	-0.00479638	0.0106335	0.0507546	-0.100265	-0.17055	300	610	0	0.000527226	0.00051368	0.00157861	-0.059684	0.145084	-0.014583	300	200	0	2.21799e-05	6.5947e-07	-0.000220127	0.00418819	0.00685915	-0.00625995	-311	200	0	-0.132464	0.449785	10.5408	220.501	356.302	134.392	-914	200	0
257	8	0.00179184	-0.00539995	0.00489474	-0.17464	-0.427395	-0.144034	300	610	0	0.00120116	0.000837622	0.00284488	-0.102239	0.253326	-0.0154703	300	200	0	2.86963e-05	8.53066e-07	-0.000284797	0.00541867	0.00887437	-0.00809926	-311	200	0	-0.00546826	0.341442	9.95136	165.752	354.224	108.068	-914	200	0
257	9	-0.00469198	-0.00532996	-0.00610158	-0.53045	-0.907738	-0.0680485	300	610	0	0.00212423	0.00122735	0.00445735	-0.155053	0.389058	-0.0138055	300	200	0	3.40796e-05	1.01289e-06	-0.000338219	0.00643517	0.0105392	-0.0096188	-311	200	0	0.098413	0.227	10.2997	103.905	371.846	90.5964	-914	200	0
258	0	-0.0149962	-0.00410298	-0.023962	-1.0393	-1.55495	0.0782226	300	610	0	0.00328923	0.00165069	0.00633757	-0.214759	0.544457	-0.00804717	300	200	0	3.63757e-05	1.08082e-06	-0.000360999	0.00686871	0.0112492	-0.0102671	-311	200	0	0.166688	0.116591	11.5138	36.2722	397.938	82.8175	-914	200	0	-0.279473	0.137074	13.3894	2688.79	12829.2	156.673	0	0	0
258	1	-0.0298084	-0.0011181	-0.0500573	-1.70883	-2.3582	0.316408	300	610	0	0.0046334	0.0020447	0.00829361	-0.274071	0.701837	0.00363687	300	200	0	3.28261e-05	9.74857e-07	-0.000325762	0.00619843	0.0101515	-0.00926566	-311	200	0	0.187603	0.0148085	13.292	-37.2518	413.861	83.6872	-914	200	0
258	2	-0.0493896	0.0043053	-0.0850641	-2.51896	-3.26626	0.665067	300	610	0	0.00601048	0.002306	0.00997589	-0.320397	0.830028	0.0232045	300	200	0	1.98454e-05	5.88401e-07	-0.000196922	0.00374728	0.00613728	-0.00560248	-311	200	0	0.157442	-0.0761583	15.2472	-113.651	401.499	92.1896	-914	200	0
258	3	-0.0732052	0.0128453	-0.128311	-3.40567	-4.16831	1.13357	300	610	0	0.00715925	0.00228227	0.0108332	-0.334532	0.880868	0.0524262	300	200	0	-6.84684e-06	-2.05769e-07	6.80005e-05	-0.001293	-0.0021173	0.00193057	-311	200	0	0.0865784	-0.153533	17.1487	-184.705	355.876	109.059	-914	200	0
258	4	-0.0994469	0.0250351	-0.176923	-4.24168	-4.87287	1.71336	300	610	0	0.00767268	0.00176774	0.0100779	-0.289747	0.786631	0.0923796	300	200	0	-5.18523e-05	-1.54438e-06	0.000514674	-0.00979132	-0.0160352	0.0146323	-311	200	0	-0.00671018	-0.211822	19.0026	-240.387	289.986	136.029	-914	200	0
258	5	-0.124467	0.0410451	-0.224784	-4.81615	-5.08783	2.36649	300	610	0	0.00697464	0.000506262	0.0066743	-0.151769	0.459607	0.142713	300	200	0	-0.000119377	-3.55235e-06	0.00118484	-0.0225419	-0.0369173	0.0336899	-311	200	0	-0.107233	-0.241536	20.8482	-271.848	225.317	173.292	-914	200	0
258	6	-0.142173	0.0603796	-0.261416	-4.81661	-4.40666	3.01173	300	610	0	0.00431426	-0.00179278	-0.000629435	0.119685	-0.204486	0.200663	300	200	0	-0.000212066	-6.30813e-06	0.00210474	-0.0400442	-0.0655815	0.0598503	-311	200	0	-0.207002	-0.229553	22.5545	-271.818	177.738	217.701	-914	200	0
258	7	-0.143487	0.081487	-0.27092	-3.81862	-2.30813	3.50946	300	610	0	-0.00120752	-0.00541969	-0.0132021	0.567	-1.31712	0.259844	300	200	0	-0.000329304	-9.7931e-06	0.00326826	-0.0621819	-0.101837	0.0929395	-311	200	0	-0.302077	-0.164673	23.8629	-238.384	152.653	262.897	-914	200	0
258	8	-0.116018	0.101301	-0.23127	-1.29098	1.82042	3.6474	300	610	0	-0.010561	-0.010604	-0.0323319	1.22743	-2.97918	0.308894	300	200	0	-0.000464926	-1.38237e-05	0.00461422	-0.0877911	-0.143779	0.131218	-311	200	0	-0.387106	-0.0493923	24.565	-179.854	151.197	301.283	-914	200	0
258	9	-0.0441843	0.114757	-0.114352	3.37299	8.62363	3.13098	300	610	0	-0.0246394	-0.0174222	-0.0588994	2.12157	-5.25219	0.33015	300	200	0	-0.000604401	-1.79674e-05	0.00599839	-0.114128	-0.186911	0.170586	-311	200	0	-0.454272	0.0917369	24.6133	-111.546	174.535	326.328	-914	200	0
259	0	0.0899168	0.114364	0.112715	10.7855	18.668	1.58352	300	610	0	-0.0440162	-0.025668	-0.0928938	3.23679	-8.11645	0.29866	300	200	0	-0.000721655	-2.14488e-05	0.00716198	-0.136268	-0.223173	0.203683	-311	200	0	-0.497453	0.220397	24.1139	-48.5021	218.717	333.8	-914	200	0	1.53545	-0.843907	25.972	6293.32	20215.2	-821.17	0	0	0
259	1	0.30451	0.0899647	0.484274	21.4413	32.267	-1.43631	300	610	0	-0.0685904	-0.0346871	-0.132757	4.50527	-11.4151	0.181957	300	200	0	-0.000775945	-2.3056e-05	0.00770065	-0.146519	-0.239962	0.219012	-311	200	0	-0.512852	0.302972	23.2707	-5.25825	271.209	322.649	-914	200	0
259	2	0.614603	0.0288724	1.0301	35.5286	49.2282	-6.39079	300	610	0	-0.0971085	-0.043181	-0.17456	5.77728	-14.7853	-0.0587536	300	200	0	-0.000709468	-2.10704e-05	0.00704068	-0.133966	-0.219404	0.200257	-311	200	0	-0.492141	0.318529	22.3583	3.3426	317.665	295.992	-914	200	0
259	3	1.02649	-0.0833711	1.76583	52.6629	68.5203	-13.6828	300	610	0	-0.126572	-0.049	-0.21107	6.79163	-17.5811	-0.465232	300	200	0	-0.000446725	-1.32476e-05	0.00443282	-0.0843523	-0.138151	0.126111	-311	200	0	-0.419803	0.255342	21.7065	-30.0487	348.643	260.714	-914	200	0
259	4	1.53002	-0.261305	2.6793	71.5438	87.8659	-23.5282	300	610	0	-0.151572	-0.0489599	-0.230802	7.14753	-18.798	-1.07574	300	200	0	0.000102893	3.10543e-06	-0.00102219	0.0194316	0.0318177	-0.0290012	-311	200	0	-0.281577	0.108441	21.6063	-98.5181	356.819	224.791	-914	200	0
259	5	2.08853	-0.516597	3.71248	89.547	103.293	-35.7733	300	610	0	-0.163621	-0.0387375	-0.217262	6.28438	-17.0165	-1.91451	300	200	0	0.00103749	3.0904e-05	-0.010298	0.195911	0.320843	-0.29277	-311	200	0	-0.072768	-0.11917	22.1344	-185.44	331.875	194.095	-914	200	0
259	6	2.62684	-0.853495	4.73962	102.291	108.705	-49.6527	300	610	0	-0.15065	-0.0129251	-0.148659	3.47997	-10.3892	-2.97635	300	200	0	0.00244789	7.2845e-05	-0.0242957	0.462233	0.757007	-0.690827	-311	200	0	0.194448	-0.410472	23.0708	-273.909	263.296	171.657	-914	200	0
259	7	3.01839	-1.26247	5.54329	103.244	95.5771	-63.4965	300	610	0	-0.0968494	0.03465	0.00148793	-2.11932	3.29171	-4.20601	300	200	0	0.00439334	0.000130686	-0.0436036	0.829589	1.35864	-1.23991	-311	200	0	0.481738	-0.728488	24.0147	-350.489	148.739	159.521	-914	200	0
259	8	3.0735	-1.712	5.79159	83.493	52.9242	-74.4078	300	610	0	0.0168081	0.110211	0.262326	-11.4186	26.4041	-5.47254	300	200	0	0.006866	0.000204189	-0.0681435	1.2965	2.12331	-1.93779	-311	200	0	0.733389	-1.02303	24.5751	-405.116	-1.73584	159.336	-914	200	0
259	9	2.53201	-2.13884	5.02249	31.8267	-32.2355	-77.956	300	610	0	0.211004	0.218779	0.661599	-25.2247	61.1276	-6.54058	300	200	0	0.00974287	0.000289689	-0.0966945	1.83973	3.01299	-2.74978	-311	200	0	0.904662	-1.24737	24.4965	-434.99	-167.216	170.678	-914	200	0
260	0	1.06516	-2.43772	2.64331	-64.6352	-173.667	-67.9619	300	610	0	0.505011	0.362241	1.21885	-44.0067	108.846	-7.04189	300	200	0	0.0127262	0.000378325	-0.126302	2.40306	3.93559	-3.59184	-311	200	0	0.976724	-1.37391	23.7083	-447.177	-321.347	190.565	-914	200	0	-40.2061	6.31711	-57.8708	-43977.4	33488.9	28954	545.396	765.735	0
260	1	-1.70698	-2.45205	-2.04288	-219.006	-383.644	-36.4864	112.204	717.205	0	0.911648	0.536645	1.93532	-67.5483	169.27	-6.45358	300	200	0	0.0152761	0.000454036	-0.151606	2.88454	4.72414	-4.31159	-311	200	0	0.950439	-1.40141	22.2987	-452.302	-442.845	214.439	-914	200	0
260	2	-6.17453	-1.96851	-9.76983	-442.085	-669.298	25.8243	231.493	655.25	0	1.42986	0.728701	2.78015	-94.4865	239.264	-4.09208	300	200	0	0.0165433	0.000491568	-0.164179	3.12382	5.11604	-4.66936	-311	200	0	0.839131	-1.34696	20.407	-456.438	-522.759	235.961	-914	200	0
260	3	-12.7104	-0.749656	-21.2591	-740.13	-1029.66	128.255	251.566	644.815	0	2.03467	0.911632	3.67302	-121.746	311.387	0.863771	300	200	0	0.0153168	0.000454911	-0.152003	2.89222	4.73676	-4.32337	-311	200	0	0.664915	-1.23319	18.1595	-460.282	-560.777	246.822	-914	200	0
260	4	-21.744	1.37017	-37.3364	-1117.16	-1459.02	280.39	260.922	639.922	0	2.66468	1.04076	4.46432	-143.913	372.259	9.30426	300	200	0	0.0100075	0.000296823	-0.0993044	1.88965	3.09484	-2.82507	-311	200	0	0.453993	-1.0862	15.7537	-464.799	-561.296	240.637	-914	200	0
260	5	-33.8956	4.4377	-59.1525	-1581.64	-1955.93	498.956	266.934	636.738	0	3.20788	1.04953	4.91486	-152.624	400.938	22.0552	300	200	0	-0.0013022	-3.96882e-05	0.0129451	-0.245945	-0.402664	0.36671	-311	200	0	0.231529	-0.935234	13.5175	-475.156	-535.247	218.502	-914	200	0
260	6	-49.9827	8.47125	-88.1839	-2149.01	-2526.74	810.166	271.347	634.37	0	3.48745	0.847146	4.6793	-136.125	367.679	39.6592	300	200	0	-0.0207028	-0.000616744	0.205494	-3.90934	-6.4023	5.84206	-311	200	0	0.0180628	-0.803111	11.771	-496.908	-497.256	188.312	-914	200	0
260	7	-70.814	13.5498	-125.851	-2835.05	-3179.86	1237.89	274.733	632.527	0	3.25053	0.319476	3.29928	-79.2029	233.587	62.0535	300	200	0	-0.0501528	-0.00149251	0.497777	-9.47033	-15.5097	14.1538	-311	200	0	-0.170283	-0.695994	10.6338	-528.57	-456.761	158.536	-914	200	0
260	8	-96.8687	19.7751	-172.895	-3645.25	-3918.26	1793.25	277.337	631.084	0	2.16441	-0.664535	0.214881	36.2252	-48.073	88.1356	300	200	0	-0.0909746	-0.00270622	0.902918	-17.1786	-28.1339	25.6751	-311	200	0	-0.320589	-0.603491	9.97222	-558.258	-413.649	133.771	-914	200	0
260	9	-127.982	27.1779	-228.718	-4567.01	-4735.62	2472.85	279.295	629.968	0	-0.173481	-2.2382	-5.19431	229.475	-527.99	115.223	198.352	155.822	0	-0.14311	-0.00425602	1.42033	-27.0232	-44.2568	40.3899	-311	200	0	-0.426682	-0.510462	9.5206	-568.897	-363.275	113.95	-914	200	0
261	0	-163.123	35.6757	-290.864	-5565.97	-5615.31	3254.19	280.694	629.136	0	-4.20374	-4.51112	-13.5253	518.005	-1253.21	138.443	207.343	161.701	0	-0.204112	-0.006069	2.02574	-38.542	-63.1217	57.6074	-311	200	0	-0.49076	-0.410341	9.08901	-550.696	-305.588	96.5196	-914	200	0	-330.397	50.0654	-539.699	-296212	176826	198467	298.259	553.36	0
261	1	-200.328	45.0795	-354.838	-6586.49	-6531.71	4091.08	281.592	628.562	0	-10.3418	-7.52891	-25.2104	912.422	-2254.7	150.12	210.565	163.808	0	-0.267885	-0.00796378	2.65864	-50.5842	-82.8437	75.6077	-311	200	0	-0.513613	-0.305635	8.66091	-509.209	-248.709	80.2779	-914	200	0
261	2	-236.827	55.0802	-414.574	-7558.38	-7449.94	4918.04	282.03	628.232	0	-18.8741	-11.2271	-40.351	1410.06	-3531.84	139.496	212.472	165.055	0	-0.323255	-0.0096079	3.20811	-61.0394	-99.9668	91.2367	-311	200	0	-0.486614	-0.199918	8.30796	-459.733	-204.081	66.679	-914	200	0
261	3	-269.388	65.2202	-463.752	-8411.85	-8320.47	5661.05	282.058	628.139	0	-29.8622	-15.4335	-58.6826	1992.06	-5046.9	94.6606	213.997	166.054	0	-0.354959	-0.0105475	3.5227	-67.0258	-109.771	100.187	-311	200	0	-0.40386	-0.097543	8.10815	-417.108	-179.976	57.6655	-914	200	0
261	4	-294.938	74.9291	-497.579	-9095.81	-9075.83	6251.66	281.76	628.28	0	-43.198	-19.9778	-79.843	2632.21	-6748.4	8.10988	215.479	167.033	0	-0.351458	-0.0104392	3.48786	-66.3644	-108.689	99.2022	-311	200	0	-0.281373	-0.0103666	8.16082	-391.703	-178.714	53.6629	-914	200	0
261	5	-311.293	83.6269	-514.152	-9590.7	-9641.34	6643.75	281.248	628.653	0	-58.8255	-24.8312	-103.784	3314.47	-8613.48	-119.976	217.006	168.064	0	-0.314224	-0.00932649	3.11818	-59.3327	-97.1734	88.6957	-311	200	0	-0.157617	0.0406652	8.55931	-388.447	-196.779	53.2846	-914	200	0
261	6	-317.695	90.8359	-514.782	-9910.2	-9958.01	6825.09	280.656	629.251	0	-76.8372	-30.1089	-130.837	4041.16	-10661.4	-285.595	218.514	169.113	0	-0.256318	-0.00759756	2.54328	-48.3965	-79.2636	72.3524	-311	200	0	-0.0762807	0.0313153	9.30653	-405.706	-226.29	53.8492	-914	200	0
261	7	-314.871	96.2583	-503.328	-10093.5	-10001.9	6818.01	280.128	630.054	0	-97.2286	-35.9246	-161.19	4820.85	-12911.4	-483.803	219.9	170.092	0	-0.192473	-0.00569054	1.90936	-36.3373	-59.5149	54.3285	-311	200	0	-0.0668777	-0.0571759	10.3191	-437.273	-258.035	52.3897	-914	200	0
261	8	-304.622	99.7987	-484.984	-10192.3	-9786.34	6671.71	279.821	631.016	0	-119.465	-42.2282	-194.115	5646.5	-15319.8	-705.91	221.079	170.912	0	-0.132848	-0.00390813	1.31725	-25.073	-41.0678	37.4885	-311	200	0	-0.132739	-0.230736	11.4915	-475.837	-284.249	46.6406	-914	200	0
261	9	-289.153	101.54	-464.995	-10257.1	-9348.8	6448.19	279.895	632.059	0	-142.166	-48.7219	-227.473	6480.88	-17742.4	-936.867	222.002	171.509	0	-0.0827891	-0.00241082	0.820024	-15.613	-25.5755	23.3391	-311	200	0	-0.252764	-0.479696	12.6823	-512.718	-298.148	35.4616	-914	200	0
262	0	-270.49	101.703	-447.638	-10327.7	-8734.32	6204.94	280.488	633.072	0	-163.143	-54.8692	-257.832	7256.36	-19943.2	-1154.83	222.65	171.856	0	-0.044242	-0.00125893	0.437053	-8.32475	-13.6392	12.427	-311	200	0	-0.391724	-0.775946	13.6699	-536.331	-292.401	19.8226	-914	200	0	-352.199	32.376	-697.691	-327348	212093	160865	279.785	471.461	0
262	1	-250.188	100.608	-435.658	-10427	-7983.75	5983.45	281.674	633.934	0	-179.835	-60.0002	-281.22	7888.65	-21646.4	-1334.14	223.027	171.948	0	-0.0169622	-0.000448928	0.166001	-3.1626	-5.18402	4.6819	-311	200	0	-0.508531	-1.06742	14.174	-534.172	-260.505	3.82116	-914	200	0
262	2	-229.337	98.6258	-430.159	-10560.5	-7128.39	5808.52	283.428	634.55	0	-190.046	-63.5013	-294.297	8300.69	-22618	-1452.78	223.146	171.795	0	0.000528003	5.8091e-05	-0.00765108	0.150992	0.245418	-0.313059	-311	200	0	-0.567071	-1.28364	13.9222	-498.103	-202.003	-7.60578	-914	200	0
262	3	-208.682	96.1455	-430.873	-10720.1	-6191.71	5691.58	285.63	634.88	0	-192.672	-65.0208	-295.48	8447.8	-22745.8	-1499.75	223.021	171.41	0	0.0102463	0.000315859	-0.103731	1.9947	3.26989	-3.12436	-311	200	0	-0.553142	-1.3647	12.7699	-429.918	-128.182	-12.8435	-914	200	0
262	4	-188.743	93.5204	-436.658	-10891.1	-5195.24	5633.24	288.102	634.942	0	-188.09	-64.5939	-285.512	8334.16	-22081.3	-1478.92	222.661	170.81	0	0.0142935	0.000379759	-0.142838	2.76161	4.53387	-4.33778	-311	200	0	-0.481056	-1.29657	10.8314	-341.785	-58.3766	-13.9023	-914	200	0
262	5	-169.899	91.0112	-446.006	-11056.9	-4161.52	5626.63	290.669	634.791	0	-178.011	-62.6372	-267.19	8013.66	-20825	-1407.11	222.059	170.008	0	0.0145873	0.000299761	-0.143707	2.8088	4.62275	-4.48158	-311	200	0	-0.380411	-1.1172	8.46572	-249.82	-6.54829	-13.1182	-914	200	0
262	6	-152.442	88.758	-457.451	-11203.9	-3112.18	5661.44	293.197	634.492	0	-164.936	-59.8311	-244.455	7575.8	-19269.3	-1306.85	221.175	169.009	0	0.0127383	0.000118225	-0.122018	2.43399	4.02436	-3.99002	-311	200	0	-0.278949	-0.887609	6.09903	-167.28	25.5918	-11.227	-914	200	0
262	7	-136.566	86.7905	-469.804	-11325.1	-2066.13	5726.79	295.602	634.106	0	-151.503	-56.9453	-221.343	7123.63	-17727.3	-1199.48	219.91	167.816	0	0.0100231	-0.000128645	-0.090176	1.87066	3.12075	-3.1944	-311	200	0	-0.19608	-0.660645	4.06105	-102.32	43.4372	-7.81855	-914	200	0
262	8	-122.366	85.0812	-482.242	-11421	-1040.23	5813.66	297.843	633.683	0	-139.981	-54.6694	-201.153	6752.36	-16475.7	-1101.31	218.094	166.432	0	0.00741394	-0.000406759	-0.0576935	1.29444	2.19822	-2.33115	-311	200	0	-0.143969	-0.469949	2.54365	-58.8596	53.3298	-2.06335	-914	200	0
262	9	-109.855	83.6353	-494.292	-11499.3	-50.2676	5917.54	299.898	633.264	0	-131.97	-53.4927	-186.015	6534.15	-15722.1	-1022.18	215.48	164.873	0	0.00563395	-0.000678463	-0.0318628	0.834885	1.46617	-1.55854	-311	200	0	-0.129553	-0.332381	1.63189	-38.0257	60.6358	7.03236	-914	200	0
263	0	-99.0122	82.5709	-505.774	-11574.7	888.621	6039.16	301.757	632.885	0	-128.297	-53.645	-176.765	6511.33	-15591.7	-966.132	211.794	163.164	0	0.00521277	-0.000896124	-0.018467	0.588093	1.0773	-0.976097	-311	200	0	-0.155743	-0.252526	1.34041	-39.2088	69.4347	20.4721	-914	200	0	-237.351	25.2923	-718.321	-370018	218192	93031.1	287.915	516.849	0
263	1	-89.8105	82.1218	-516.69	-11666.8	1762.34	6182.02	303.411	632.58	0	-129.045	-55.0979	-173.035	6696.25	-16127.4	-931.833	206.796	161.301	0	0.00652391	-0.000996002	-0.0223481	0.626896	1.14381	-0.642474	-311	200	0	-0.221746	-0.226039	1.63588	-60.5872	82.2887	39.0318	-914	200	0
263	2	-82.224	82.5561	-527.069	-11797.1	2557.84	6348.73	304.853	632.383	0	-133.706	-57.6224	-173.487	7074.52	-17297.3	-912.186	200.296	159.222	0	0.00979063	-0.000893662	-0.0476777	1.00606	1.74563	-0.589103	-311	200	0	-0.322427	-0.241672	2.44454	-99.1205	99.9932	62.918	-914	200	0
263	3	-76.2137	84.0731	-536.812	-11985.7	3261.23	6538.36	306.075	632.328	0	-141.404	-60.8816	-176.212	7610.37	-19007.3	-895.043	192.134	156.811	0	0.0150507	-0.00048254	-0.0978098	1.76063	2.92781	-0.828071	-311	200	0	-0.446737	-0.282067	3.64588	-150.058	121.249	91.3063	-914	200	0
263	4	-71.7126	86.7524	-545.651	-12248.9	3855.83	6745.12	307.066	632.448	0	-151.153	-64.5233	-179.296	8254.21	-21118.1	-866.257	182.217	153.963	0	0.0220752	0.000362203	-0.174613	2.89615	4.68506	-1.35329	-311	200	0	-0.575368	-0.323585	5.05406	-206.046	142.241	121.761	-914	200	0
263	5	-68.6301	90.5667	-553.232	-12599.3	4322.68	6959.58	307.814	632.774	0	-162.096	-68.2539	-181.479	8950.32	-23459.6	-814.638	170.731	150.681	0	0.0302413	0.00177198	-0.277209	4.36993	6.9326	-2.13465	-311	200	0	-0.680381	-0.33961	6.41454	-257.212	157.579	149.792	-914	200	0
263	6	-66.8824	95.4306	-559.259	-13044	4644.48	7172.34	308.305	633.324	0	-173.656	-71.8944	-182.766	9641.86	-25833.4	-736.576	158.653	147.245	0	0.0383662	0.00386225	-0.400082	6.06349	9.46375	-3.10544	-311	200	0	-0.734176	-0.313469	7.4852	-295.069	164.521	169.754	-914	200	0
263	7	-66.4275	101.245	-563.662	-13582.8	4815.86	7377.5	308.544	634.098	0	-185.564	-75.4183	-184.87	10271.4	-27995.4	-639.495	148.567	144.44	0	0.0445202	0.00669627	-0.530612	7.7476	11.897	-4.1438	-311	200	0	-0.727199	-0.250117	8.19337	-318.421	166.31	177.983	-914	200	0
263	8	-67.2729	107.913	-566.748	-14207.5	4859.75	7573.73	308.575	635.069	0	-197.729	-78.9579	-191.436	10776.5	-29620	-544.231	145.274	143.707	0	0.0458491	0.0102326	-0.646196	9.04322	13.6179	-5.05029	-311	200	0	-0.676156	-0.169194	8.69502	-333.803	168.718	175.352	-914	200	0
263	9	-69.443	115.326	-569.3	-14900.9	4845.25	7763.05	308.511	636.174	0	-209.997	-82.7792	-208.039	11082	-30255.1	-486.165	154.57	146.731	0	0.038458	0.0142556	-0.711293	9.38459	13.7268	-5.52463	-311	200	0	-0.61153	-0.0893578	9.23555	-348.988	174.002	165.608	-914	200	0
264	0	-72.9146	123.337	-572.628	-15634	4904.75	7948.37	308.565	637.302	0	-221.856	-87.2367	-242	11091	-29285.6	-516.928	178.985	154.17	0	0.0174259	0.0182905	-0.675015	7.99415	11.0074	-5.14704	-311	200	0	-0.55911	-0.023081	9.95367	-366.337	178.969	151.325	-914	200	0	-251.774	17.6876	-1719.2	-654360	600067	93645.7	342.028	381.116	0
264	1	-77.5455	131.737	-578.569	-16360.2	5251.48	8131.27	309.077	638.277	0	-232.184	-92.7316	-301.965	10684.2	-25927.2	-706.275	214.138	164.618	0	-0.0229501	0.0215102	-0.470137	3.88375	3.93877	-3.37167	-311	200	0	-0.531272	0.021777	10.7984	-380.952	176.36	132.075	-914	200	0
264	2	-83.0149	140.239	-589.476	-17009.6	6196.5	8311.16	310.512	638.855	0	-239.086	-99.6839	-397.147	9729.88	-19270.9	-1141.18	251.477	175.501	0	-0.0885648	0.0226453	-0.0148317	-4.09879	-9.21822	0.457305	-311	200	0	-0.527462	0.0431859	11.6076	-384.944	158.349	106.295	-914	200	0
264	3	-88.7783	148.48	-608.206	-17482.6	8159.64	8484.72	313.416	638.745	0	-239.835	-108.507	-536.037	8106.7	-8396.57	-1921.36	284.336	184.877	0	-0.184433	0.0199203	0.781255	-17.1538	-30.2249	7.05366	-311	200	0	-0.539424	0.0444669	12.2765	-375.703	121.978	74.6667	-914	200	0
264	4	-94.0413	156.05	-638.072	-17647.7	11664.3	8644.23	318.281	637.658	0	-230.993	-119.603	-724.556	5733.95	7448.14	-3152.27	310.28	192.086	0	-0.313007	0.0110476	2.00463	-36.3176	-60.5177	17.0857	-311	200	0	-0.556487	0.0274424	12.8239	-359.968	72.1483	41.3944	-914	200	0
264	5	-97.7504	162.5	-682.651	-17344.6	17306.2	8772.83	325.351	635.408	0	-208.853	-133.364	-963.983	2593.37	28632.8	-4933.06	329.703	197.31	0	-0.471775	-0.00667671	3.71721	-62.1268	-100.671	31.0048	-311	200	0	-0.567325	-0.0115153	13.2919	-348.695	18.5837	12.3009	-914	200	0
264	6	-98.6059	167.311	-745.496	-16397.3	25704.3	8834.42	334.48	631.995	0	-170.254	-149.983	-1248.78	-1252.04	54921.7	-7324.91	343.98	201.003	0	-0.650111	-0.0361205	5.9253	-94.1381	-149.641	48.7919	-311	200	0	-0.56393	-0.0746168	13.6843	-348.909	-30.3973	-8.17471	-914	200	0
264	7	-95.1295	169.821	-829.848	-14631	37451.3	8762.13	345.13	627.631	0	-113.545	-168.954	-1564.3	-5622.1	85235	-10296.2	354.488	203.594	0	-0.825487	-0.0798415	8.53716	-130.296	-203.785	69.6136	-311	200	0	-0.548273	-0.154481	14.0351	-360.608	-71.8058	-18.7555	-914	200	0
264	8	-85.8087	169.24	-938.21	-11895.2	53041.2	8461.38	356.534	622.679	0	-39.4522	-188.701	-1885.3	-10182.4	117455	-13676.9	362.3	205.401	0	-0.959337	-0.139328	11.3096	-166.164	-255.7	91.3928	-311	200	0	-0.529657	-0.237238	14.4493	-380.191	-107.058	-20.9558	-914	200	0
264	9	-69.2464	164.891	-1071.48	-8097.45	72729.4	7839.25	367.877	617.557	0	48.3159	-206.633	-2177.42	-14460.6	148492	-17148.6	368.196	206.641	0	-0.997752	-0.214528	13.8149	-194.775	-294.167	110.652	-311	200	0	-0.513106	-0.311675	15.0333	-405.035	-138.4	-17.5265	-914	200	0
265	0	-44.2584	156.507	-1227.66	-3250.73	96334.2	6845.2	378.47	612.648	0	142.915	-219.633	-2403.31	-17947.3	174807	-20277.4	372.736	207.468	0	-0.894631	-0.30297	15.5166	-208.793	-307.952	123.507	-311	200	0	-0.491651	-0.370577	15.7575	-432.471	-166.124	-11.3258	-914	200	0	508.747	-87.0366	-3792.29	-1.49602e+06	1.48916e+06	-216272	399.126	393.395	0
265	1	-10.0189	144.352	-1400.55	2483.5	123053	5495.72	387.861	608.227	0	235.192	-224.902	-2532.46	-20241.1	193278	-22603.4	376.32	207.993	0	-0.658306	-0.393978	15.981	-204.522	-292.398	127.445	-311	200	0	-0.449235	-0.404258	16.3466	-455.276	-187.792	-5.02287	-914	200	0
265	2	33.62	129.103	-1579.41	8779.43	151392	3870.37	395.853	604.441	0	315.667	-220.97	-2550.26	-21155.1	202033	-23770.7	379.22	208.295	0	-0.366409	-0.463031	15.0883	-183.831	-252.57	121.951	-311	200	0	-0.375934	-0.399411	16.3588	-462.335	-199.57	-0.841132	-914	200	0
265	3	85.7134	111.631	-1749.8	15172.9	179269	2084.73	402.451	601.329	0	376.805	-208.285	-2461.68	-20737.8	200847	-23634.4	381.59	208.424	0	-0.111098	-0.483713	13.0844	-152.392	-199.78	108.098	-311	200	0	-0.283187	-0.35098	15.4772	-445.661	-198.898	0.528038	-914	200	0
265	4	143.907	92.8136	-1895.9	21130.2	204308	255.223	407.763	598.855	0	414.427	-188.998	-2288.1	-19221.6	191001	-22290.2	383.476	208.401	0	0.0620034	-0.450004	10.4544	-116.781	-145.308	88.519	-311	200	0	-0.197435	-0.273261	13.7739	-406.487	-186.907	0.615476	-914	200	0
265	5	204.382	73.433	-2003.49	26144.4	224264	-1526.3	411.936	596.951	0	427.877	-166.156	-2059.9	-16938.5	174752	-20024.4	384.835	208.223	0	0.155758	-0.378733	7.70617	-82.465	-96.5859	66.9002	-311	200	0	-0.139449	-0.19253	11.6997	-354.644	-169.11	1.76778	-914	200	0
265	6	262.241	54.2025	-2062.93	29833.3	237461	-3201.21	415.109	595.538	0	419.319	-142.815	-1808.43	-14236	154697	-17220.9	385.542	207.872	0	0.191093	-0.292602	5.20726	-52.9034	-57.0569	46.4939	-311	200	0	-0.115636	-0.131888	9.82933	-302.192	-153.289	5.3951	-914	200	0
265	7	312.323	35.8289	-2071.07	32006.8	243133	-4737.74	417.395	594.546	0	392.677	-121.415	-1560.37	-11416.4	133250	-14269.1	385.396	207.316	0	0.188627	-0.208196	3.14963	-29.5997	-27.5259	29.2172	-311	200	0	-0.123202	-0.10683	8.60922	-256.934	-145.967	11.9198	-914	200	0
265	8	350.165	19.0828	-2031.76	32682.5	241523	-6111.35	418.874	593.914	0	352.642	-103.516	-1334.95	-8708.31	112315	-11496.2	384.134	206.523	0	0.164722	-0.134846	1.59099	-12.6724	-7.26356	15.7992	-311	200	0	-0.155143	-0.128156	8.2602	-219.854	-150.31	21.3636	-914	200	0
265	9	372.695	4.85085	-1954.44	32050.1	233721	-7286	419.584	593.601	0	303.921	-89.7994	-1143.59	-6262.77	93189	-9129.34	381.488	205.476	0	0.131341	-0.0765979	0.505054	-1.42951	5.25489	6.19904	-311	200	0	-0.201109	-0.203452	8.77953	-185.483	-165.734	33.4173	-914	200	0
266	0	378.54	-5.9051	-1851.66	30402.4	221314	-8214.29	419.522	593.581	0	250.75	-80.2495	-990.834	-4162.96	76594.1	-7284.85	377.303	204.201	0	0.0964927	-0.0339783	-0.179675	5.20468	11.8293	-0.0621466	-311	200	0	-0.248033	-0.335161	9.97929	-144.462	-188.442	47.4277	-914	200	0	264.048	-58.12	-2148.13	-995451	844434	-172060	399.013	462.117	0
266	1	368.001	-12.2974	-1736.32	28060.6	206021	-8851.94	418.654	593.839	0	196.62	-74.3905	-875.979	-2439.06	62791.3	-5980.32	371.681	202.784	0	0.0649552	-0.00542604	-0.552123	8.39806	14.2033	-3.65761	-311	200	0	-0.283978	-0.513857	11.5865	-90.3678	-213.483	62.9117	-914	200	0
266	2	342.801	-13.6963	-1619.63	25318.1	189400	-9171.66	416.941	594.368	0	144.151	-71.5204	-794.797	-1083.01	51707.6	-5162.26	365.058	201.363	0	0.0390812	0.0116339	-0.700639	9.23243	13.8797	-5.29208	-311	200	0	-0.302488	-0.709693	13.3404	-27.3592	-236.919	80.1129	-914	200	0
266	3	305.701	-9.87344	-1509.89	22410.9	172685	-9170.89	414.369	595.157	0	95.065	-70.8941	-741.143	-60.0558	43053.5	-4739.2	358.091	200.081	0	0.0195471	0.0200525	-0.702688	8.61112	12.0438	-5.60406	-311	200	0	-0.302141	-0.874357	14.9688	30.289	-255.54	99.4439	-914	200	0
266	4	260.034	-1.06684	-1412.2	19511.3	156734	-8872.82	410.986	596.184	0	50.277	-71.8444	-708.275	683.261	36417.9	-4609.35	351.418	199.035	0	0.00598492	0.0225001	-0.620225	7.2272	9.55629	-5.1176	-311	200	0	-0.284336	-0.96342	16.1565	67.411	-266.618	120.131	-914	200	0
266	5	209.176	12.03	-1328.67	16734.4	142052	-8322.57	406.913	597.405	0	10.0558	-73.8438	-689.782	1212.05	31346	-4678.09	345.443	198.243	0	-0.00253066	0.0212252	-0.498878	5.57027	6.98809	-4.22805	-311	200	0	-0.253375	-0.963478	16.6503	76.9356	-270.785	139.665	-914	200	0
266	6	156.1	28.3482	-1259	14150.8	128850	-7580.33	402.343	598.76	0	-25.7745	-76.5123	-680.168	1594.4	27400.4	-4866.63	340.285	197.656	0	-0.00713514	0.0179657	-0.369418	3.95463	4.67498	-3.20922	-311	200	0	-0.214766	-0.894632	16.3592	61.579	-273.202	154.554	-914	200	0
266	7	103.141	46.5781	-1201.34	11798.6	117131	-6712.81	397.501	600.179	0	-57.6372	-79.5997	-675.137	1892.88	24203	-5114.66	335.849	197.196	0	-0.00894985	0.0139596	-0.250387	2.55634	2.77678	-2.232	-311	200	0	-0.170666	-0.790913	15.3493	29.2848	-277.762	161.694	-914	200	0
266	8	51.9845	65.34	-1153.03	9693.71	106766	-5784.92	392.596	601.593	0	-86.0462	-82.9626	-671.627	2159.39	21454.7	-5378.27	331.944	196.785	0	-0.0089542	0.0100097	-0.151062	1.45102	1.33259	-1.38742	-311	200	0	-0.118558	-0.684606	13.821	-11.5614	-281.192	159.643	-914	200	0
266	9	3.78367	83.3767	-1111.36	7835.91	97557.5	-4853.1	387.782	602.949	0	-111.502	-86.5352	-667.677	2433.12	18938.9	-5625.83	328.365	196.356	0	-0.00792871	0.00657334	-0.0742861	0.647468	0.307253	-0.709669	-311	200	0	-0.0566807	-0.599969	12.0816	-53.5416	-278.004	149.378	-914	200	0
267	0	-40.7058	99.7209	-1074.14	6213.46	89297.1	-3961.89	383.134	604.215	0	-134.436	-90.2866	-662.225	2739.55	16516	-5835.13	324.94	195.863	0	-0.00644526	0.00385366	-0.0188906	0.114866	-0.372509	-0.196597	-311	200	0	0.00878505	-0.549095	10.4715	-89.3685	-270.952	134.171	-914	200	0	-383.59	29.7128	-1549.07	-688513	565656	151381	353.278	445.409	0
267	1	-81.0518	113.782	-1039.88	4807.28	81796	-3142.35	378.659	605.377	0	-155.185	-94.1829	-654.898	3090.36	14113.7	-5991.65	321.551	195.281	0	-0.00488535	0.00188262	0.0183954	-0.196955	-0.791846	0.173539	-311	200	0	0.0625912	-0.529867	9.25834	-110.698	-271.93	118.073	-914	200	0
267	2	-117.118	125.335	-1007.79	3595.63	74908.3	-2413.07	374.329	606.432	0	-173.995	-98.1702	-645.802	3484.81	11714.2	-6085.58	318.139	194.604	0	-0.0034721	0.000587618	0.0415332	-0.343733	-1.02992	0.429107	-311	200	0	0.0859587	-0.528811	8.56217	-108.402	-293.761	103.951	-914	200	0
267	3	-149.017	134.439	-977.512	2557.89	68537	-1784.16	370.114	607.383	0	-191.043	-102.171	-635.329	3912.3	9336.61	-6109.21	314.696	193.842	0	-0.00230602	-0.000158848	0.0542045	-0.378378	-1.14854	0.595601	-311	200	0	0.0648274	-0.531185	8.397	-76.5061	-344.09	93.1468	-914	200	0
267	4	-177.022	141.334	-948.962	1676.31	62629.3	-1262.14	365.998	608.234	0	-206.472	-106.077	-624.019	4355.16	7020.77	-6056.56	311.251	193.021	0	-0.00139873	-0.000505594	0.0591934	-0.346686	-1.18556	0.689008	-311	200	0	-0.00365343	-0.531779	8.76989	-17.2192	-423.678	86.3951	-914	200	0
267	5	-201.479	146.342	-922.164	936.026	57165.2	-853.3	361.99	608.985	0	-220.4	-109.748	-612.475	4790.94	4813.54	-5923.95	307.859	192.178	0	-0.000701649	-0.000602446	0.0580387	-0.28592	-1.15142	0.711492	-311	200	0	-0.111379	-0.533485	9.67153	58.9669	-525.095	83.9536	-914	200	0
267	6	-222.748	149.786	-897.171	324.598	52144.3	-565.307	358.121	609.638	0	-232.933	-113.015	-601.295	5195.02	2758.52	-5710.39	304.588	191.36	0	-0.000128996	-0.000589822	0.0508921	-0.225132	-1.02814	0.64906	-311	200	0	-0.24409	-0.53592	10.9615	137.194	-630.484	84.7652	-914	200	0
267	7	-241.172	151.95	-874.032	-168.284	47573.4	-406.454	354.43	610.193	0	-244.182	-115.694	-591.026	5544.04	889.322	-5419.55	301.505	190.62	0	0.000423883	-0.000594598	0.036544	-0.186303	-0.77037	0.471178	-311	200	0	-0.383235	-0.531225	12.3081	200.633	-713.735	86.29	-914	200	0
267	8	-257.054	153.06	-852.788	-551.242	43458.6	-382.439	350.961	610.646	0	-254.262	-117.614	-582.117	5818.8	-771.207	-5062.14	298.675	190.004	0	0.00106508	-0.00072885	0.0126159	-0.185578	-0.309009	0.132692	-311	200	0	-0.505892	-0.514169	13.3064	232.643	-754.944	86.0573	-914	200	0
267	9	-270.628	153.269	-833.492	-832.118	39801	-492.733	347.752	610.998	0	-263.268	-118.631	-574.916	6004.6	-2206.19	-4655.49	296.163	189.556	0	0.00189111	-0.00108836	-0.0240558	-0.234026	0.441575	-0.421213	-311	200	0	-0.590651	-0.488941	13.7086	223.187	-755.422	83.4333	-914	200	0
268	0	-282.043	152.665	-816.222	-1018.25	36594.9	-728.783	344.835	611.248	0	-271.229	-118.644	-569.659	6090.32	-3399.01	-4219.94	294.033	189.309	0	0.00296987	-0.00174809	-0.0767891	-0.337517	1.57108	-1.24597	-311	200	0	-0.62595	-0.456656	13.5057	174.977	-730.892	79.1681	-914	200	0	-580.311	33.0113	-1333.45	-576543	465901	243705	328.516	433.578	0
268	1	-291.364	151.283	-801.046	-1116.44	33828.3	-1074.96	342.23	611.394	0	-278.081	-117.597	-566.457	6068.12	-4331.24	-3774.45	292.354	189.288	0	0.00431939	-0.00275241	-0.148109	-0.495457	3.1536	-2.38326	-311	200	0	-0.609933	-0.404122	12.7727	101.473	-692.032	73.6035	-914	200	0
268	2	-298.581	149.119	-787.956	-1133.58	31484.7	-1511.49	339.957	611.439	0	-283.669	-115.489	-565.272	5934.59	-4983.78	-3333.48	291.183	189.501	0	0.00588093	-0.00409819	-0.238411	-0.698234	5.2188	-3.84009	-311	200	0	-0.54755	-0.318728	11.5385	20.6037	-638.092	66.3083	-914	200	0
268	3	-303.645	146.153	-776.82	-1076.55	29543.6	-2017.64	338.031	611.386	0	-287.773	-112.386	-565.928	5691.8	-5339.17	-2905.08	290.566	189.943	0	0.00748631	-0.00571003	-0.344197	-0.923434	7.71238	-5.56058	-311	200	0	-0.452833	-0.210417	9.83781	-49.3115	-564.134	57.1491	-914	200	0
268	4	-306.49	142.375	-767.414	-951.13	27982.1	-2574.41	336.463	611.239	0	-290.134	-108.41	-568.188	5346.14	-5382.17	-2490.28	290.527	190.591	0	0.00882145	-0.00740793	-0.45588	-1.1311	10.4458	-7.39067	-311	200	0	-0.346911	-0.108298	7.81356	-95.0448	-469.809	47.1904	-914	200	0
268	5	-307.069	137.801	-759.507	-761.712	26780.4	-3166.48	335.26	611.003	0	-290.487	-103.718	-571.842	4906.26	-5098.23	-2084.61	291.085	191.42	0	0.00939051	-0.00886967	-0.555292	-1.25866	13.0367	-9.03746	-311	200	0	-0.249167	-0.0397226	5.74862	-115.007	-364.008	38.8471	-914	200	0
268	6	-305.38	132.491	-752.933	-511.635	25927.2	-3782.69	334.435	610.68	0	-288.604	-98.478	-576.789	4382.53	-4473.2	-1682.05	292.245	192.402	0	0.00848902	-0.00959277	-0.613146	-1.21658	14.8464	-10.0276	-311	200	0	-0.171905	-0.0206458	4.00176	-118.384	-261.948	35.2986	-914	200	0
268	7	-301.492	126.551	-747.645	-202.432	25418.8	-4414.81	333.998	610.271	0	-284.333	-92.8605	-583.061	3787.09	-3495.04	-1279.36	294.006	193.505	0	0.00519853	-0.00886461	-0.58694	-0.886291	14.9236	-9.67246	-311	200	0	-0.120937	-0.0602205	2.90092	-117.818	-177.674	39.5426	-914	200	0
268	8	-295.555	120.129	-743.724	166.714	25256.7	-5055.47	333.96	609.776	0	-277.641	-87.0238	-590.813	3132.61	-2155.25	-878.86	296.352	194.698	0	-0.00157975	-0.00575335	-0.420053	-0.122713	11.9712	-7.05204	-311	200	0	-0.097489	-0.165398	2.68855	-124.202	-119.999	53.7629	-914	200	0
268	9	-287.795	113.398	-741.372	598.068	25445.7	-5697.19	334.322	609.193	0	-268.621	-81.1119	-600.292	2431.13	-449.659	-488.821	299.251	195.95	0	-0.01303	0.000862555	-0.04309	1.23579	4.3607	-1.03527	-311	200	0	-0.0994558	-0.340828	3.52435	-145.431	-93.0134	79.0425	-914	200	0
269	0	-278.492	106.534	-740.893	1094.1	25990.7	-6332.38	335.08	608.523	0	-257.483	-75.2614	-611.806	1694.58	1618.82	-121.636	302.646	197.23	0	-0.0302397	0.0122036	0.621131	3.34653	-9.7748	9.6413	-311	200	0	-0.122008	-0.586206	5.48863	-186.147	-97.4612	114.999	-914	200	0	-414.846	20.434	-1461.87	-607177	520270	174126	342.282	416.033	0
269	1	-267.953	99.6915	-742.621	1656.88	26893.1	-6953.56	336.214	607.769	0	-244.533	-69.6148	-625.644	935.606	4035.02	208.487	306.449	198.505	0	-0.0539028	0.0294104	1.64731	6.32697	-32.3294	26.2091	-311	200	0	-0.157602	-0.891934	8.5606	-247.153	-131.399	159.162	-914	200	0
269	2	-256.494	92.9828	-746.817	2287.58	28146.9	-7553.5	337.689	606.937	0	-230.137	-64.3243	-641.956	167.107	6766.93	487.298	310.541	199.74	0	-0.083886	0.0532496	3.0903	10.2011	-64.8513	49.5884	-311	200	0	-0.195518	-1.23318	12.5701	-324.401	-190.109	206.12	-914	200	0
269	3	-244.415	86.4694	-753.594	2985.55	29736.8	-8125.28	339.46	606.038	0	-214.689	-59.5453	-660.672	-598.067	9766.14	702.536	314.782	200.905	0	-0.118645	0.0836786	4.9591	14.8254	-107.967	79.9672	-311	200	0	-0.220971	-1.56518	17.1534	-408.186	-264.02	247.496	-914	200	0
269	4	-231.972	80.1695	-762.888	3747.75	31637.2	-8662.37	341.47	605.087	0	-198.573	-55.4228	-681.488	-1346.25	12972	846.25	319.035	201.975	0	-0.154503	0.119257	7.18103	19.7949	-160.566	116.221	-311	200	0	-0.216248	-1.83031	21.7928	-485.08	-333.803	274.875	-914	200	0
269	5	-219.363	74.0756	-774.49	4568.16	33813.1	-9159.07	343.659	604.102	0	-182.139	-52.0763	-703.885	-2061.65	16314	916.158	323.177	202.929	0	-0.184836	0.156411	9.55643	24.3338	-218.756	155.176	-311	200	0	-0.16733	-1.98089	25.952	-544.129	-371.476	284.401	-914	200	0
269	6	-206.716	68.171	-788.067	5437.21	36220.6	-9610.73	345.961	603.101	0	-165.689	-49.5865	-727.159	-2726.31	19712.8	915.505	327.109	203.749	0	-0.200535	0.189218	11.7308	27.3786	-274.787	191.122	-311	200	0	-0.0715513	-1.99879	29.2201	-582.936	-357.682	278.219	-914	200	0
269	7	-194.108	62.4445	-803.178	6341.63	38807.2	-10013.6	348.317	602.104	0	-149.484	-47.9913	-750.464	-3322.07	23082.8	851.97	330.758	204.427	0	-0.194336	0.211001	13.255	28.107	-317.4	216.738	-311	200	0	0.0588705	-1.89679	31.4133	-607.792	-300.163	261.238	-914	200	0
269	8	-181.573	56.9024	-819.291	7264.89	41510.7	-10364.7	350.667	601.133	0	-133.745	-47.2875	-772.878	-3832.06	26337.5	736.243	334.077	204.958	0	-0.16685	0.217043	13.7512	26.4326	-335.56	225.801	-311	200	0	0.195707	-1.7068	32.558	-628.247	-227.889	236.839	-914	200	0
269	9	-169.12	51.577	-835.827	8187.43	44262.2	-10661.5	352.956	600.204	0	-118.661	-47.4346	-793.499	-4240.96	29394.6	580.682	337.044	205.345	0	-0.127058	0.206061	13.085	22.8865	-324.107	215.952	-311	200	0	0.301081	-1.46081	32.7199	-650.465	-164.379	205.989	-914	200	0
270	0	-156.747	46.5305	-852.224	9087.73	46992.2	-10902	355.141	599.336	0	-104.401	-48.3627	-811.542	-4536.09	32179.6	398.105	339.652	205.589	0	-0.0860787	0.180438	11.4323	18.2746	-286.572	189.747	-311	200	0	0.344956	-1.18028	31.886	-671.886	-109.949	170.275	-914	200	0	-166.462	-30.0951	-1712.53	-706970	647552	56728.7	373.47	411.99	0
270	1	-144.451	41.8488	-867.973	9944.24	49634.3	-11084	357.184	598.543	0	-91.1228	-49.9913	-826.408	-4709.45	34630.6	200.651	341.905	205.699	0	-0.0512069	0.145726	9.19706	13.4479	-232.949	153.529	-311	200	0	0.318787	-0.883833	30.035	-680.316	-52.9772	133.802	-914	200	0
270	2	-132.255	37.6255	-882.611	10736.4	52127.1	-11204.8	359.06	597.836	0	-78.9879	-52.2469	-837.707	-4758.99	36702.6	-1.13528	343.813	205.681	0	-0.0248937	0.108599	6.82518	9.06289	-174.624	114.596	-311	200	0	0.231957	-0.592402	27.2657	-661.796	6.3192	100.743	-914	200	0
270	3	-120.222	33.9466	-895.715	11444.8	54414.5	-11261.4	360.75	597.223	0	-68.1576	-55.0689	-845.285	-4689.22	38371.4	-199.32	345.395	205.548	0	-0.00679693	0.0743049	4.64773	5.46121	-120.271	78.5481	-311	200	0	0.099379	-0.323806	23.87	-612.483	51.8058	72.9892	-914	200	0
270	4	-108.467	30.8836	-906.928	12052.4	56447.6	-11250.1	362.24	596.711	0	-58.7806	-58.4038	-849.225	-4510.19	39634.6	-389.618	346.672	205.311	0	0.00441813	0.0457284	2.84168	2.73929	-74.6813	48.4576	-311	200	0	-0.0665851	-0.0895458	20.3396	-542.7	68.2911	51.3284	-914	200	0
270	5	-97.1443	28.4915	-916.001	12544.6	58187.9	-11167.5	363.524	596.305	0	-50.9796	-62.199	-849.832	-4235.33	40509.5	-571.412	347.668	204.984	0	0.0103394	0.0238463	1.46449	0.847723	-39.5656	25.3797	-311	200	0	-0.258967	0.10378	17.2759	-471.099	54.6354	36.8993	-914	200	0
270	6	-86.4377	26.8076	-922.816	12911.2	59609.6	-11011.1	364.595	596.009	0	-44.8358	-66.3994	-847.591	-3879.76	41026.9	-746.076	348.404	204.577	0	0.012511	0.00842207	0.49807	-0.340927	-14.6586	9.0852	-311	200	0	-0.474724	0.251595	15.1907	-415.759	21.9527	30.6604	-914	200	0
270	7	-76.5362	25.848	-927.404	13147.7	60700.7	-10780.5	365.452	595.823	0	-40.3745	-70.9441	-843.081	-3459.99	41226.1	-914.657	348.899	204.104	0	0.0122678	-0.00145034	-0.116951	-0.983726	1.40923	-1.36646	-311	200	0	-0.707966	0.347359	14.3124	-387.559	-14.0687	32.6834	-914	200	0
270	8	-67.6163	25.6069	-929.93	13256.6	61462.6	-10477.6	366.094	595.745	0	-37.5546	-75.7566	-836.905	-2993.44	41150.5	-1077.19	349.17	203.577	0	0.0106651	-0.0069537	-0.456609	-1.23606	10.4793	-7.21264	-311	200	0	-0.941745	0.378956	14.5051	-387.556	-37.2638	42.1373	-914	200	0
270	9	-59.8267	26.0613	-930.677	13247	61906.9	-10106.8	366.518	595.766	0	-36.2659	-80.7326	-829.616	-2496.49	40844.1	-1233.47	349.233	203.009	0	0.00847181	-0.00928895	-0.59745	-1.23382	14.4446	-9.71387	-311	200	0	-1.14553	0.328993	15.3011	-407.338	-33.1448	57.4966	-914	200	0
271	0	-53.2749	27.1775	-930.01	13132.4	62054.7	-9675.69	366.725	595.879	0	-36.3346	-85.7382	-821.684	-1982.89	40348.6	-1383.25	349.105	202.413	0	0.00620051	-0.00952432	-0.607189	-1.0855	15.0021	-9.9937	-311	200	0	-1.28577	0.18625	16.0697	-431.832	4.55981	76.7693	-914	200	0	-91.2915	-64.2035	-1678.66	-704939	635215	8407.17	375.806	418.119	0
271	1	-48.017	28.9096	-928.341	12928.8	61934.5	-9194.65	366.715	596.073	0	-37.5369	-90.6232	-813.477	-1463.95	39702.6	-1525.44	348.806	201.8	0	0.0041552	-0.0085243	-0.540389	-0.870867	13.5339	-8.96298	-311	200	0	-1.34258	-0.0327015	16.2869	-444.616	66.0095	96.7997	-914	200	0
271	2	-44.0545	31.1918	-926.07	12652.5	61582.1	-8676.52	366.498	596.338	0	-39.6238	-95.2451	-805.258	-949.774	38941.2	-1657.35	348.359	201.179	0	0.0024838	-0.00693321	-0.437551	-0.643696	11.076	-7.3017	-311	200	0	-1.31233	-0.273317	15.6804	-433.105	127.623	112.115	-914	200	0
271	3	-41.3405	33.9341	-923.548	12319.1	61038.2	-8135.91	366.091	596.661	0	-42.3458	-99.4871	-797.188	-449.39	38094	-1774.17	347.786	200.564	0	0.00122691	-0.00519192	-0.326259	-0.436373	8.34244	-5.47603	-311	200	0	-1.19976	-0.464865	14.1908	-392.412	166.919	116.739	-914	200	0
271	4	-39.7887	37.0254	-921.048	11944.1	60345.4	-7588.11	365.518	597.032	0	-45.4691	-103.27	-789.353	29.7703	37186.8	-1869.55	347.11	199.962	0	0.000358589	-0.00357174	-0.223383	-0.265131	5.77642	-3.77367	-311	200	0	-1.01971	-0.560856	11.9503	-327.725	175.993	108.576	-914	200	0
271	5	-39.2799	40.3413	-918.751	11542.4	59545.9	-7047.72	364.812	597.437	0	-48.7841	-106.558	-781.783	481.958	36244.8	-1937.02	346.362	199.384	0	-0.000182248	-0.00221413	-0.137625	-0.134965	3.61303	-2.3454	-311	200	0	-0.801507	-0.560121	9.28716	-251.572	161.09	90.6847	-914	200	0
271	6	-39.6657	43.7522	-916.743	11128.6	58679.2	-6527.52	364.008	597.861	0	-52.1093	-109.355	-774.476	903.142	35294.5	-1970.94	345.572	198.834	0	-0.000469594	-0.001169	-0.071952	-0.043809	1.93954	-1.24532	-311	200	0	-0.57975	-0.492343	6.60309	-176.766	133.045	68.2594	-914	200	0
271	7	-40.7739	47.1318	-915.036	10714.8	57779.3	-6038.05	363.144	598.29	0	-55.2913	-111.691	-767.419	1290.61	34361.8	-1966.66	344.776	198.318	0	-0.00057607	-0.000427657	-0.025679	0.0142238	0.747813	-0.465475	-311	200	0	-0.380591	-0.391605	4.20781	-111.838	100.644	45.6872	-914	200	0
271	8	-42.4189	50.366	-913.591	10309.5	56871.9	-5587.61	362.251	598.715	0	-58.2016	-113.61	-760.599	1641.85	33471.4	-1920.87	344.007	197.841	0	-0.000564924	5.12622e-05	0.00389648	0.046511	-0.0241708	0.0368139	-311	200	0	-0.217336	-0.283109	2.2658	-60.9546	69.4836	25.8255	-914	200	0
271	9	-44.4114	53.3629	-912.344	9919.42	55973.7	-5181.88	361.352	599.128	0	-60.7347	-115.153	-754.022	1954.38	32644.2	-1831.95	343.293	197.408	0	-0.000486614	0.000322922	0.0203185	0.0603976	-0.462118	0.319183	-311	200	0	-0.0934354	-0.182469	0.831895	-25.345	42.6601	10.3689	-914	200	0
272	0	-46.5675	56.0606	-911.235	9549.45	55092.2	-4823.84	360.459	599.52	0	-62.8039	-116.347	-747.719	2226.9	31894.6	-1700.34	342.656	197.022	0	-0.000378465	0.000443788	0.0271974	0.0623058	-0.655267	0.441071	-311	200	0	-0.00648207	-0.0982056	-0.101372	-4.54244	21.4969	0.319157	-914	200	0	-117.206	-54.1963	-1624.28	-687754	579535	25003.7	353.34	421.825	0
272	1	-48.7206	58.4241	-910.216	9202.49	54227.3	-4514.22	359.576	599.89	0	-64.3407	-117.201	-741.726	2459.85	31229.1	-1528.27	342.103	196.684	0	-0.000266136	0.000464205	0.0277593	0.057313	-0.684457	0.456009	-311	200	0	0.0486989	-0.0341224	-0.568215	2.72959	6.193	-3.64538	-914	200	0
272	2	-50.7381	60.433	-909.23	8878.15	53375.4	-4251.97	358.704	600.236	0	-65.2991	-117.715	-736.046	2655.09	30647.8	-1318.95	341.639	196.393	0	-0.000165984	0.000424788	0.0246358	0.0490413	-0.616352	0.407948	-311	200	0	0.0778353	0.00865273	-0.606113	-1.97289	-3.65648	-0.929364	-914	200	0
272	3	-52.5309	62.0728	-908.196	8573.47	52532	-4034.56	357.842	600.56	0	-65.6644	-117.894	-730.638	2815.11	30146.2	-1076.65	341.26	196.147	0	-8.76337e-05	0.000355414	0.0198178	0.0397364	-0.501897	0.330341	-311	200	0	0.0857728	0.0300991	-0.243797	-17.0133	-8.677	9.07007	-914	200	0
272	4	-54.0546	63.3367	-907.021	8284.58	51693.5	-3858.12	356.993	600.866	0	-65.4546	-117.752	-725.441	2942.45	29717.3	-806.899	340.965	195.944	0	-3.63385e-05	0.000275831	0.0147081	0.0304443	-0.377375	0.246921	-311	200	0	0.0756946	0.0302459	0.500038	-40.5785	-9.46329	26.8887	-914	200	0
272	5	-55.3027	64.2299	-905.618	8008.13	50856.8	-3718.12	356.157	601.157	0	-64.7157	-117.308	-720.379	3039.76	29352.8	-515.846	340.746	195.78	0	-1.48495e-05	0.000197123	0.0102233	0.0212286	-0.266781	0.173327	-311	200	0	0.0488864	0.00864142	1.60801	-70.3293	-6.4479	52.7416	-914	200	0
272	6	-56.297	64.7739	-903.935	7742.1	50017.6	-3609.97	355.333	601.435	0	-63.5137	-116.588	-715.379	3110.14	29044.5	-209.266	340.6	195.652	0	-2.46513e-05	0.000123545	0.00690835	0.0113991	-0.18461	0.11897	-311	200	0	0.00496909	-0.035645	3.04587	-102.847	0.123592	86.0794	-914	200	0
272	7	-57.0735	65.0077	-901.971	7485.33	49172.4	-3529.1	354.517	601.701	0	-61.9263	-115.621	-710.376	3156.8	28783.9	107.864	340.519	195.556	0	-6.64744e-05	5.44157e-05	0.00504121	-0.000251672	-0.138409	0.0887405	-311	200	0	-0.0574336	-0.103477	4.73554	-132.94	10.121	124.956	-914	200	0
272	8	-57.6679	64.9867	-899.794	7235.76	48319.7	-3471.05	353.701	601.958	0	-60.0359	-114.437	-705.337	3182.22	28560	431.41	340.491	195.488	0	-0.000140044	-1.40559e-05	0.00471104	-0.0151904	-0.130718	0.0842872	-311	200	0	-0.138242	-0.194479	6.54414	-153.975	23.2928	165.718	-914	200	0
272	9	-58.1045	64.7767	-897.529	6990.19	47460.9	-3432.4	352.88	602.212	0	-57.9199	-113.066	-700.259	3188.62	28359.7	758.185	340.499	195.447	0	-0.00024305	-8.70147e-05	0.00586342	-0.0348368	-0.160176	0.104747	-311	200	0	-0.229338	-0.305108	8.33192	-161.216	38.7378	203.9	-914	200	0
273	0	-58.3928	64.4447	-895.329	6746.33	46598.9	-3411.64	352.047	602.465	0	-55.6387	-111.534	-695.177	3179.1	28169.6	1085.99	340.522	195.427	0	-0.000369356	-0.000169202	0.0083091	-0.0601772	-0.221733	0.146866	-311	200	0	-0.307009	-0.426168	10.0083	-155.856	54.2717	235.323	-914	200	0	-101.949	-41.4136	-1551.56	-668623	554580	31344.7	354.287	429.669	0
273	1	-58.5356	64.0493	-893.339	6504.89	45737.6	-3408.54	351.199	602.718	0	-53.2292	-109.861	-690.134	3157.95	27979.7	1413.02	340.542	195.424	0	-0.000506527	-0.000263095	0.0116979	-0.0912658	-0.305983	0.204531	-311	200	0	-0.335832	-0.541659	11.4999	-144.331	65.6346	255.944	-914	200	0
273	2	-58.5416	63.6314	-891.649	6270.24	44882.9	-3423.08	350.337	602.968	0	-50.7113	-108.069	-685.159	3129.57	27785	1737.2	340.553	195.432	0	-0.000632865	-0.000366841	0.0154625	-0.126598	-0.397756	0.267806	-311	200	0	-0.292343	-0.631668	12.6923	-133.888	64.714	262.743	-914	200	0
273	3	-58.4313	63.2077	-890.287	6048.88	44043.1	-3454.71	349.471	603.206	0	-48.0974	-106.19	-680.236	3097.41	27585	2056.33	340.552	195.447	0	-0.000714279	-0.000471963	0.0187419	-0.162362	-0.474224	0.321631	-311	200	0	-0.18897	-0.678529	13.4548	-129.814	39.4947	256.141	-914	200	0
273	4	-58.2347	62.7715	-889.235	5846.25	43230.9	-3502.44	348.616	603.426	0	-45.3988	-104.262	-675.327	3063.84	27383.5	2368.87	340.549	195.463	0	-0.000701591	-0.000560896	0.0202985	-0.191607	-0.502915	0.344439	-311	200	0	-0.067775	-0.673501	13.7137	-135.242	-18.3825	239.691	-914	200	0
273	5	-57.9882	62.3001	-888.468	5665.15	42462.9	-3565.53	347.793	603.624	0	-42.6282	-102.328	-670.403	3030.01	27188.1	2674.02	340.555	195.48	0	-0.000529124	-0.000604607	0.0184529	-0.203453	-0.440224	0.307097	-311	200	0	0.0278685	-0.621089	13.5018	-151.926	-102.88	217.03	-914	200	0
273	6	-57.7294	61.763	-887.978	5506.74	41756.5	-3643.97	347.024	603.799	0	-39.7985	-100.419	-665.466	2995.54	27009.7	2971.31	340.588	195.499	0	-0.000115833	-0.000560756	0.0110659	-0.182494	-0.23124	0.172699	-311	200	0	0.0715948	-0.537761	12.9451	-181.969	-191.987	190.704	-914	200	0
273	7	-57.49	61.1304	-887.78	5372.06	41126	-3738.36	346.325	603.949	0	-36.9186	-98.5553	-660.559	2958.88	26859.3	3260.8	340.662	195.521	0	0.000629435	-0.000373136	-0.00438948	-0.108704	0.188021	-0.102055	-311	200	0	0.0551523	-0.445882	12.2131	-229.298	-257.016	163.314	-914	200	0
273	8	-57.2865	60.3831	-887.913	5261.99	40579	-3849.32	345.702	604.074	0	-33.9899	-96.7437	-655.759	2918.07	26745.9	3543.56	340.786	195.55	0	0.00179659	2.65458e-05	-0.0306141	0.0418064	0.884662	-0.562996	-311	200	0	-0.0177865	-0.366693	11.4937	-298.23	-276.754	138.053	-914	200	0
273	9	-57.1138	59.5224	-888.455	5176.09	40115.9	-3976.83	345.152	604.174	0	-31.0062	-94.9735	-651.196	2871.65	26674.8	3820.6	340.963	195.59	0	0.00345476	0.000713185	-0.0700672	0.294663	1.91771	-1.25113	-311	200	0	-0.138331	-0.314864	10.9757	-389.575	-248.382	117.966	-914	200	0
274	0	-56.9446	58.5751	-889.516	5111.38	39729.7	-4119.84	344.664	604.254	0	-27.9536	-93.2185	-647.056	2818.8	26649.7	4092.26	341.186	195.644	0	0.00562261	0.00175747	-0.124288	0.673193	3.32016	-2.19075	-311	200	0	-0.295102	-0.296319	10.8007	-498.105	-185.374	105.078	-914	200	0	-67.735	-30.8566	-1531.32	-670951	542617	27789.7	352.23	437.199	0
274	1	-56.7372	57.5861	-891.2	5062.52	39409.4	-4276.12	344.221	604.32	0	-24.815	-91.4492	-643.537	2758.5	26673.3	4359.17	341.448	195.714	0	0.00822705	0.00320805	-0.192899	1.19189	5.07302	-3.37209	-311	200	0	-0.472442	-0.308559	11.0387	-613.875	-106.113	100.352	-914	200	0
274	2	-56.4518	56.6002	-893.549	5023.13	39144.5	-4442.58	343.808	604.379	0	-21.5813	-89.6481	-640.776	2689.41	26748.3	4623.01	341.744	195.803	0	0.0110506	0.00506509	-0.272275	1.84685	7.07091	-4.72823	-311	200	0	-0.646688	-0.341125	11.7157	-724.15	-26.7755	104.213	-914	200	0
274	3	-56.0588	55.6505	-896.518	4986.82	38925.9	-4615.88	343.419	604.438	0	-18.2556	-87.8134	-638.812	2610.72	26877.6	4885.52	342.074	195.913	0	0.0136697	0.00724441	-0.353886	2.60306	9.07996	-6.10674	-311	200	0	-0.785912	-0.378154	12.8011	-812.364	39.6827	116.606	-914	200	0
274	4	-55.5366	54.7583	-899.992	4947.63	38744.8	-4792.73	343.05	604.503	0	-14.8495	-85.9563	-637.602	2522.29	27063.4	5147.33	342.446	196.044	0	0.0153902	0.00953264	-0.422445	3.37855	10.6914	-7.23801	-311	200	0	-0.861573	-0.407964	14.1978	-861.35	84.8081	136.692	-914	200	0
274	5	-54.8672	53.9385	-903.826	4900.1	38592.8	-4969.95	342.699	604.578	0	-11.3785	-84.0976	-637.058	2424.61	27304.7	5408.3	342.861	196.194	0	0.0151908	0.0115359	-0.454076	4.02679	11.2768	-7.7045	-311	200	0	-0.866126	-0.433754	15.8282	-865.393	106.622	162.635	-914	200	0
274	6	-54.0356	53.2058	-907.865	4839.21	38460.6	-5144.21	342.364	604.67	0	-7.86007	-82.2626	-637.07	2319.09	27595.3	5668.08	343.316	196.36	0	0.0116937	0.0126283	-0.414914	4.31927	9.95618	-6.91795	-311	200	0	-0.814503	-0.471453	17.6938	-836.646	108.227	191.167	-914	200	0
274	7	-53.0347	52.575	-911.967	4760.51	38338	-5311.91	342.039	604.78	0	-4.31122	-80.4735	-637.525	2207.49	27925.8	5925.93	343.804	196.537	0	0.00318624	0.0119099	-0.260747	3.93233	5.5943	-4.1151	-311	200	0	-0.726102	-0.536741	19.8044	-795.711	93.5898	217.821	-914	200	0
274	8	-51.8687	52.0587	-916.009	4660.74	38213.2	-5469.5	341.717	604.912	0	-0.748354	-78.7495	-638.312	2091.13	28286	6180.62	344.314	196.724	0	-0.0122714	0.00819083	0.0614787	2.44393	-3.15266	1.61341	-311	200	0	-0.609141	-0.63642	22.0741	-758.195	65.3767	238.272	-914	200	0
274	9	-50.5508	51.6673	-919.908	4538.29	38075.6	-5614.38	341.391	605.067	0	2.81461	-77.1089	-639.335	1971.63	28664.7	6430.84	344.835	196.916	0	-0.0366119	2.40585e-05	0.609181	-0.651577	-17.7126	11.2425	-311	200	0	-0.463048	-0.769656	24.2816	-729.516	27.2677	249.457	-914	200	0
275	0	-49.0978	51.4113	-923.629	4393.32	37916.5	-5745.2	341.052	605.243	0	6.36702	-75.5676	-640.517	1852.01	29049.8	6675.45	345.354	197.109	0	-0.0713549	-0.0141851	1.43547	-5.9004	-39.3636	25.659	-311	200	0	-0.293842	-0.93256	26.1334	-708.541	-11.5539	250.286	-914	200	0	-21.2696	-19.8027	-1555.16	-692347	566378	18878.8	363.544	444.621	0
275	1	-47.5296	51.301	-927.179	4226.97	37729	-5861.01	340.692	605.441	0	9.89558	-74.1387	-641.79	1736.62	29429.3	6913.27	345.855	197.294	0	-0.116986	-0.0359571	2.57497	-13.806	-68.8583	45.4127	-311	200	0	-0.122581	-1.11908	27.3938	-695.694	-34.7427	242.442	-914	200	0
275	2	-45.8731	51.342	-930.577	4040.3	37506.8	-5959.7	340.305	605.658	0	13.3774	-72.8372	-643.095	1630.03	29792.5	7142.72	346.327	197.465	0	-0.172092	-0.0663684	4.0229	-24.6932	-105.879	70.3528	-311	200	0	0.0250388	-1.31867	27.9951	-696.051	-25.1905	230.152	-914	200	0
275	3	-44.1675	51.5338	-933.83	3834.32	37245.5	-6037.63	339.885	605.894	0	16.7799	-71.6841	-644.37	1536.22	30128.3	7361.59	346.756	197.616	0	-0.232251	-0.105499	5.70706	-38.5084	-148.313	99.1419	-311	200	0	0.134993	-1.51598	28.0648	-712.07	21.4842	217.216	-914	200	0
275	4	-42.4637	51.8694	-936.938	3610.86	36943.3	-6091.27	339.43	606.146	0	20.0663	-70.7028	-645.563	1458.6	30425.6	7566.92	347.13	197.741	0	-0.288724	-0.151682	7.45282	-54.5517	-191.362	128.655	-311	200	0	0.210459	-1.69264	27.8315	-737.077	89.3512	203.113	-914	200	0
275	5	-40.819	52.3372	-939.909	3372.31	36601	-6118.94	338.941	606.412	0	23.1998	-69.9163	-646.633	1400.57	30674.9	7755.31	347.438	197.834	0	-0.328652	-0.200276	8.96666	-71.1012	-227.322	153.781	-311	200	0	0.267358	-1.82956	27.489	-760.877	151.482	183.368	-914	200	0
275	6	-39.2884	52.9253	-942.764	3120.88	36220.6	-6120.5	338.42	606.69	0	26.1457	-69.3466	-647.541	1365.65	30869.5	7924.34	347.672	197.891	0	-0.340254	-0.24271	9.90864	-85.2323	-247.953	168.87	-311	200	0	0.330561	-1.91095	27.1652	-779.955	186.413	155.104	-914	200	0
275	7	-37.9189	53.624	-945.532	2857.93	35805.3	-6096.3	337.868	606.977	0	28.8735	-69.0123	-648.241	1356.94	31004.3	8073.55	347.828	197.907	0	-0.320619	-0.268559	10.0544	-93.5791	-248.689	170.522	-311	200	0	0.432379	-1.92758	26.9366	-797.916	184.823	121.239	-914	200	0
275	8	-36.7446	54.4292	-948.256	2583.87	35357.7	-6046.96	337.287	607.275	0	31.3599	-68.9215	-648.684	1376.84	31075.2	8204.4	347.905	197.878	0	-0.277119	-0.270622	9.39627	-93.8687	-230.334	158.913	-311	200	0	0.602955	-1.88088	26.8129	-818.103	146.299	88.6237	-914	200	0
275	9	-35.7822	55.3472	-951.007	2297.64	34879.5	-5973.91	336.676	607.584	0	33.5953	-69.0672	-648.847	1427.09	31078.3	8319.66	347.898	197.801	0	-0.221343	-0.248667	8.10891	-86.0436	-197.472	136.969	-311	200	0	0.851535	-1.78978	26.789	-840.457	75.5502	63.2536	-914	200	0
276	0	-35.0276	56.3974	-953.889	1997.16	34370.1	-5879.55	336.032	607.906	0	35.5867	-69.4259	-648.766	1508.41	31011	8422.73	347.8	197.675	0	-0.163555	-0.209223	6.46748	-72.2852	-156.655	109.175	-311	200	0	1.15308	-1.68434	26.9145	-861.715	-19.834	47.0016	-914	200	0	6.88231	-10.2003	-1594.14	-714316	563397	14401.9	353.606	447.806	0
276	1	-34.4626	57.6055	-957.005	1680.85	33828.5	-5766.46	335.348	608.244	0	37.3509	-69.9641	-648.522	1619.87	30872.7	8516.96	347.605	197.502	0	-0.110928	-0.162015	4.76225	-55.9029	-114.748	80.3481	-311	200	0	1.45227	-1.58288	27.2232	-873.186	-130.823	37.4398	-914	200	0
276	2	-34.0703	58.9885	-960.393	1348.26	33255.4	-5636.6	334.627	608.596	0	38.8999	-70.6496	-648.182	1758.91	30664.4	8605.43	347.308	197.286	0	-0.067444	-0.115556	3.21404	-39.8189	-76.9721	54.1942	-311	200	0	1.6854	-1.47982	27.5988	-863.077	-246.046	31.0349	-914	200	0
276	3	-33.845	60.5458	-963.998	999.702	32654.1	-5491.19	333.874	608.963	0	40.2332	-71.4568	-647.77	1921.62	30388.1	8691.08	346.912	197.033	0	-0.0344021	-0.0750671	1.9407	-25.8239	-46.0759	32.6957	-311	200	0	1.80512	-1.35925	27.7862	-825.164	-350.65	26.4508	-914	200	0
276	4	-33.7916	62.2617	-967.695	636.302	32027.5	-5331.31	333.097	609.343	0	41.3405	-72.3626	-647.248	2103.21	30046.5	8776.48	346.422	196.751	0	-0.011303	-0.0428382	0.977215	-14.6987	-22.8188	16.437	-311	200	0	1.79141	-1.21309	27.5268	-762.098	-428.217	24.6721	-914	200	0
276	5	-33.9192	64.1129	-971.323	260.124	31376.9	-5158.38	332.303	609.732	0	42.2103	-73.3425	-646.535	2298.69	29643.5	8863.45	345.85	196.445	0	0.00332548	-0.0192007	0.306748	-6.54972	-6.72645	5.12929	-311	200	0	1.65055	-1.04229	26.6501	-680.876	-464.277	27.848	-914	200	0
276	6	-34.2369	66.0734	-974.712	-125.923	30700.5	-4974.21	331.497	610.129	0	42.8332	-74.3678	-645.522	2503.64	29183.9	8952.74	345.21	196.122	0	0.0113396	-0.00332111	-0.11531	-1.08358	3.32781	-1.98362	-311	200	0	1.40647	-0.852072	25.094	-587.698	-449.949	37.858	-914	200	0
276	7	-34.7492	68.1165	-977.711	-518.243	29992.9	-4780.76	330.677	610.53	0	43.2021	-75.4069	-644.11	2714.65	28670.6	9044.01	344.512	195.785	0	0.0145954	0.00620484	-0.344225	2.18837	8.71176	-5.8367	-311	200	0	1.0903	-0.656217	22.9167	-485.987	-386.999	54.144	-914	200	0
276	8	-35.4492	70.2187	-980.215	-913.431	29247.7	-4579.98	329.838	610.932	0	43.3132	-76.4287	-642.243	2929.14	28102.9	9136.3	343.757	195.439	0	0.0147272	0.010942	-0.4348	3.80867	10.7686	-7.35615	-311	200	0	0.738833	-0.478622	20.2951	-378.941	-292.095	73.3509	-914	200	0
276	9	-36.3152	72.3661	-982.197	-1309.45	28461.1	-4373.55	328.977	611.333	0	43.1709	-77.4031	-639.924	3144.96	27477.9	9229.15	342.939	195.085	0	0.0130471	0.0123611	-0.435037	4.28618	10.6673	-7.35272	-311	200	0	0.392436	-0.341465	17.4799	-273.028	-193.378	91.5361	-914	200	0
277	0	-37.3137	74.5574	-983.724	-1705.41	27631.9	-4162.88	328.089	611.734	0	42.7918	-78.2971	-637.211	3360.56	26791.8	9323.54	342.045	194.726	0	0.0105256	0.0117033	-0.383306	4.0497	9.33725	-6.47412	-311	200	0	0.0825134	-0.254026	14.7519	-176.623	-117.709	106.579	-914	200	0	-4.48792	3.54594	-1589.28	-722022	547369	27256.7	344.258	454.44	0
277	1	-38.4077	76.798	-984.92	-2100.47	26761.9	-3949.53	327.172	612.133	0	42.2017	-79.0775	-634.212	3575.29	26040	9421.29	341.059	194.363	0	0.00782094	0.00992971	-0.307863	3.43091	7.4593	-5.19709	-311	200	0	-0.177615	-0.213099	12.4081	-95.9506	-78.737	119.12	-914	200	0
277	2	-39.5704	79.0835	-985.91	-2493.78	25856.3	-3735.83	326.226	612.529	0	41.4249	-79.7187	-631.043	3789.23	25219.1	9523.89	339.964	193.995	0	0.00533344	0.00772613	-0.227782	2.66609	5.49024	-3.84324	-311	200	0	-0.387619	-0.207657	10.6956	-33.6239	-75.9669	131.281	-914	200	0
277	3	-40.7959	81.3898	-986.763	-2884.82	24921.8	-3524.78	325.256	612.924	0	40.4742	-80.2116	-627.782	4002.78	24329.3	9631.95	338.754	193.624	0	0.00326737	0.00553803	-0.154583	1.90849	3.70355	-2.60663	-311	200	0	-0.548258	-0.220979	9.68651	10.2563	-101.209	144.088	-914	200	0
277	4	-42.0958	83.6787	-987.5	-3272.99	23965.2	-3319.3	324.269	613.315	0	39.349	-80.5631	-624.466	4216.51	23374.8	9745.91	337.432	193.248	0	0.00168992	0.00361971	-0.094066	1.24536	2.23473	-1.58486	-311	200	0	-0.654665	-0.233606	9.24113	36.5023	-143.655	156.124	-914	200	0
277	5	-43.4857	85.9096	-988.11	-3657.18	22993.1	-3121.54	323.27	613.701	0	38.0415	-80.7895	-621.102	4430.59	22361.5	9866.63	336.003	192.867	0	0.00058149	0.00208521	-0.0480569	0.715622	1.1238	-0.808441	-311	200	0	-0.70066	-0.233088	9.14044	45.2798	-192.597	164.619	-914	200	0
277	6	-44.9711	88.0497	-988.596	-4035.78	22014	-2932.58	322.268	614.082	0	36.5467	-80.9075	-617.697	4644.21	21295	9994.84	334.475	192.481	0	-0.000125134	0.000954335	-0.0158744	0.325726	0.351079	-0.26565	-311	200	0	-0.686511	-0.224938	9.2487	34.9113	-239.03	167.159	-914	200	0
277	7	-46.5433	90.0813	-988.986	-4406.48	21037.1	-2752.35	321.271	614.456	0	34.87	-80.9286	-614.26	4855.35	20180.5	10130.5	332.853	192.096	0	-0.000516489	0.000190358	0.00452165	0.0627196	-0.135054	0.0781002	-311	200	0	-0.619117	-0.229988	9.52296	2.83425	-275.476	162.003	-914	200	0
277	8	-48.1808	92.0032	-989.327	-4766	20068.6	-2579.38	320.285	614.817	0	33.031	-80.8563	-610.791	5061.64	19025.1	10272.7	331.148	191.713	0	-0.000679921	-0.000271588	0.0157093	-0.0959738	-0.398454	0.266428	-311	200	0	-0.510991	-0.267919	9.94066	-49.4641	-296.883	148.75	-914	200	0
277	9	-49.8533	93.8267	-989.675	-5111	19110.2	-2411.21	319.31	615.164	0	31.0588	-80.6877	-607.279	5261.7	17839.4	10420	329.376	191.336	0	-0.000692823	-0.000504804	0.0202687	-0.175772	-0.502391	0.342943	-311	200	0	-0.384814	-0.343192	10.4786	-110.657	-303.08	130.125	-914	200	0
278	0	-51.5251	95.5711	-990.078	-5439.4	18161.7	-2245.58	318.344	615.494	0	28.985	-80.4159	-603.714	5455.69	16635.4	10570.4	327.555	190.963	0	-0.000617639	-0.000578707	0.0204736	-0.200696	-0.502252	0.346048	-311	200	0	-0.271298	-0.443951	11.0942	-161.061	-297.921	111.494	-914	200	0	-39.4243	24.7598	-1568.69	-719900	510680	49539.9	324.349	459.69	0
278	1	-53.1583	97.2616	-990.574	-5750.47	17221.7	-2081.11	317.386	615.805	0	26.8385	-80.0328	-600.108	5645.02	15425	10722.8	325.704	190.593	0	-0.000500774	-0.000552201	0.0181504	-0.191098	-0.442291	0.306575	-311	200	0	-0.195138	-0.550408	11.7167	-184.385	-286.332	97.7347	-914	200	0
278	2	-54.7199	98.9215	-991.175	-6044.75	16289.1	-1917.09	316.434	616.099	0	24.6404	-79.534	-596.478	5831.64	14219.6	10876.7	323.839	190.223	0	-0.000373877	-0.000471125	0.0146507	-0.162796	-0.355084	0.247329	-311	200	0	-0.163288	-0.641735	12.2819	-179.396	-273.53	91.033	-914	200	0
278	3	-56.191	100.56	-991.842	-6323.63	15363.3	-1753.53	315.49	616.376	0	22.4034	-78.9203	-592.838	6016.03	13026.2	11033.5	321.973	189.852	0	-0.000256342	-0.00036834	0.0108919	-0.127114	-0.26261	0.183778	-311	200	0	-0.166673	-0.697877	12.7079	-158.7	-263.93	90.6232	-914	200	0
278	4	-57.5708	102.168	-992.495	-6588.65	14444.8	-1591.38	314.554	616.639	0	20.1336	-78.1965	-589.193	6195.6	11845.3	11194.3	320.104	189.485	0	-0.000158203	-0.000265329	0.00743209	-0.0914438	-0.178132	0.125328	-311	200	0	-0.191507	-0.706596	12.8681	-137.618	-258.684	93.5105	-914	200	0
278	5	-58.8728	103.717	-993.03	-6841.48	13534.1	-1432.68	313.629	616.89	0	17.8332	-77.3694	-585.53	6366.17	10675.7	11359.8	318.233	189.128	0	-8.29159e-05	-0.000174468	0.00455681	-0.0600327	-0.108323	0.0767796	-311	200	0	-0.228426	-0.674637	12.6965	-126.027	-255.987	96.2835	-914	200	0
278	6	-60.1175	105.175	-993.368	-7084.19	12632.5	-1280.21	312.717	617.131	0	15.5049	-76.447	-581.824	6524.1	9519.19	11529.8	316.361	188.787	0	-2.97438e-05	-0.000101427	0.00236037	-0.0348154	-0.0552717	0.0397128	-311	200	0	-0.272207	-0.624408	12.2748	-127.377	-253.597	97.1465	-914	200	0
278	7	-61.3234	106.512	-993.472	-7318.12	11742.6	-1136.91	311.82	617.366	0	13.1558	-75.435	-578.062	6667.05	8379.01	11703.4	314.495	188.467	0	4.37371e-06	-4.73391e-05	0.000816115	-0.0161658	-0.01818	0.0136664	-311	200	0	-0.315888	-0.57706	11.7156	-140.548	-248.674	95.8049	-914	200	0
278	8	-62.5057	107.705	-993.345	-7542.61	10867.6	-1005.74	310.94	617.593	0	10.8005	-74.3338	-574.267	6794.36	7256.35	11879.9	312.636	188.169	0	2.34682e-05	-1.05973e-05	-0.00016906	-0.00351582	0.00531343	-0.0029384	-311	200	0	-0.347666	-0.53976	10.987	-160.35	-236.142	91.6685	-914	200	0
278	9	-63.6756	108.739	-993.025	-7755.15	10009.8	-889.437	310.08	617.81	0	8.4606	-73.1361	-570.49	6907.02	6149.27	12058.8	310.779	187.893	0	3.16486e-05	1.1791e-05	-0.000715331	0.00417647	0.0181875	-0.012135	-311	200	0	-0.355245	-0.503093	9.93168	-177.138	-211.46	83.4329	-914	200	0
279	0	-64.8365	109.612	-992.586	-7952.39	9169.99	-790.141	309.239	618.012	0	6.15973	-71.826	-566.802	7006.54	5054.04	12240	308.917	187.638	0	3.25786e-05	2.32574e-05	-0.000944126	0.00810122	0.0234211	-0.0159758	-311	200	0	-0.334864	-0.451244	8.47436	-180.615	-175.854	70.583	-914	200	0	-73.5026	46.3301	-1533.12	-711772	482282	70354.2	312.285	465.731	0
279	1	-65.9826	110.326	-992.115	-8131.08	8348.83	-708.993	308.415	618.196	0	3.91738	-70.385	-563.276	7094.05	3967.2	12423.4	307.043	187.406	0	2.92292e-05	2.70771e-05	-0.000963108	0.00939189	0.0236378	-0.0162794	-311	200	0	-0.295231	-0.380182	6.76069	-167.267	-136.202	54.3911	-914	200	0
279	2	-67.1074	110.889	-991.674	-8288.95	7547.73	-646.037	307.611	618.359	0	1.74239	-68.8045	-559.976	7170.17	2886.98	12608.2	305.156	187.196	0	2.38186e-05	2.6045e-05	-0.000859195	0.00901422	0.0209441	-0.014513	-311	200	0	-0.251583	-0.302744	5.07173	-141.956	-100.066	37.1124	-914	200	0
279	3	-68.2094	111.304	-991.276	-8425.48	6767.94	-600.611	306.828	618.5	0	-0.370299	-67.0951	-556.926	7235.46	1813.75	12794.1	303.257	187.008	0	1.7868e-05	2.23464e-05	-0.000697013	0.00772235	0.0168984	-0.0117671	-311	200	0	-0.21731	-0.236949	3.65535	-112.13	-72.4935	20.6836	-914	200	0
279	4	-69.2912	111.573	-990.891	-8541.85	6009.6	-571.996	306.065	618.62	0	-2.43567	-65.2865	-554.113	7290.93	749.602	12980.4	301.353	186.842	0	1.23164e-05	1.75556e-05	-0.000520665	0.0060589	0.0125575	-0.00878544	-311	200	0	-0.200295	-0.196078	2.65251	-83.0907	-55.9421	6.27191	-914	200	0
279	5	-70.3582	111.695	-990.463	-8640.12	5272.19	-559.761	305.323	618.723	0	-4.4719	-63.4196	-551.505	7338.37	-304.341	13165.8	299.448	186.694	0	7.65605e-06	1.27081e-05	-0.000357198	0.00438012	0.0085646	-0.00602367	-311	200	0	-0.202839	-0.187247	2.10869	-57.3595	-50.9401	-5.49166	-914	200	0
279	6	-71.4212	111.67	-989.922	-8722.4	4555.25	-563.474	304.602	618.811	0	-6.49682	-61.5409	-549.072	7380.41	-1350.1	13348.1	297.541	186.558	0	4.0638e-06	8.40583e-06	-0.000220625	0.00289268	0.00524774	-0.00371762	-311	200	0	-0.222048	-0.212328	1.99813	-35.3617	-56.4899	-14.164	-914	200	0
279	7	-72.4961	111.499	-989.194	-8790.48	3858.4	-582.092	303.901	618.887	0	-8.52588	-59.6995	-546.794	7420.55	-2390.72	13525.1	295.628	186.429	0	1.5139e-06	4.93009e-06	-0.000115797	0.0016926	0.00271504	-0.00194851	-311	200	0	-0.249806	-0.268145	2.23756	-16.0584	-70.2044	-19.2044	-914	200	0
279	8	-73.5961	111.188	-988.228	-8846.05	3181.1	-613.842	303.219	618.951	0	-10.5677	-57.9407	-544.658	7463.08	-3426.54	13695.2	293.709	186.298	0	-1.32701e-07	2.34393e-06	-4.172e-05	0.000800806	0.00093514	-0.000699028	-311	200	0	-0.272403	-0.345891	2.69	2.49651	-88.1986	-19.7669	-914	200	0
279	9	-74.7205	110.755	-987.024	-8890.73	2523.01	-656.618	302.556	619.008	0	-12.6191	-56.2985	-542.666	7512.6	-4454.27	13857.3	291.792	186.156	0	-1.06367e-06	5.77574e-07	5.84656e-06	0.000192591	-0.000199738	0.00010273	-311	200	0	-0.272459	-0.432485	3.18977	22.5303	-105.386	-14.6342	-914	200	0
280	0	-75.8509	110.23	-985.645	-8925.35	1884.2	-708.482	301.912	619.055	0	-14.664	-54.7919	-540.849	7572.92	-5467.94	14011.1	289.89	185.998	0	-1.47223e-06	-5.06823e-07	3.25004e-05	-0.000180066	-0.00082847	0.000551497	-311	200	0	-0.237735	-0.51865	3.64303	45.5944	-117.293	-2.39892	-914	200	0	-103.471	55.3731	-1509.77	-701850	454713	84453.2	297.896	466.651	0
280	1	-76.9576	109.654	-984.202	-8949.88	1265.07	-768.024	301.285	619.094	0	-16.682	-53.4322	-539.253	7646.64	-6460.38	14157	288.02	185.82	0	-1.53177e-06	-1.06983e-06	4.39535e-05	-0.000372862	-0.00109125	0.000743823	-311	200	0	-0.171663	-0.608034	4.14082	71.5175	-122.184	18.1878	-914	200	0
280	2	-78.0108	109.053	-982.795	-8964.42	665.786	-834.078	300.677	619.121	0	-18.6605	-52.2379	-537.913	7735.38	-7425.46	14295.3	286.196	185.62	0	-1.38358e-06	-1.26593e-06	4.53025e-05	-0.00043926	-0.00111232	0.000765795	-311	200	0	-0.0929263	-0.713721	4.93209	97.9003	-120.49	47.9226	-914	200	0
280	3	-78.992	108.436	-981.478	-8969.66	85.6149	-905.324	300.087	619.139	0	-20.595	-51.2399	-536.814	7840	-8360.34	14425.9	284.426	185.395	0	-1.13366e-06	-1.22768e-06	4.0682e-05	-0.000425071	-0.000991913	0.000687216	-311	200	0	-0.025886	-0.844047	6.27668	120.068	-112.047	86.8472	-914	200	0
280	4	-79.8999	107.795	-980.254	-8966.11	-476.676	-980.753	299.514	619.147	0	-22.4781	-50.4747	-535.898	7960.42	-9267.04	14546.6	282.707	185.146	0	-8.55069e-07	-1.05925e-06	3.31806e-05	-0.00036624	-0.00080453	0.0005602	-311	200	0	0.00571149	-0.991368	8.32757	130.885	-94.234	133.669	-914	200	0
280	5	-80.7476	107.113	-979.098	-8953.86	-1021.25	-1060.05	298.957	619.145	0	-24.3013	-49.9761	-535.084	8095.67	-10151.4	14653.9	281.028	184.87	0	-5.93175e-07	-8.36057e-07	2.49165e-05	-0.000288755	-0.000600968	0.000420466	-311	200	0	-0.0193097	-1.13204	11.0972	121.753	-62.5184	185.592	-914	200	0
280	6	-81.5552	106.367	-977.982	-8933.54	-1546.4	-1143.16	298.419	619.135	0	-26.0626	-49.766	-534.296	8243.95	-11019.4	14744.3	279.376	184.57	0	-3.7201e-07	-6.0802e-07	1.71972e-05	-0.000209781	-0.000412333	0.000290046	-311	200	0	-0.114475	-1.24211	14.4945	87.5821	-13.7315	239.976	-914	200	0
280	7	-82.3409	105.538	-976.878	-8906.79	-2050.19	-1230.02	297.901	619.118	0	-27.7654	-49.8465	-533.489	8402.58	-11874.2	14816.4	277.742	184.25	0	-2.00435e-07	-4.04435e-07	1.07073e-05	-0.000139363	-0.000254691	0.000180456	-311	200	0	-0.278525	-1.31573	18.3567	32.8926	49.9544	296.239	-914	200	0
280	8	-83.1106	104.62	-975.778	-8875.34	-2531.98	-1320.79	297.405	619.096	0	-29.4142	-50.1953	-532.673	8568.65	-12716.3	14870.3	276.127	183.914	0	-7.74997e-08	-2.39269e-07	5.69107e-06	-8.22507e-05	-0.000133529	9.57871e-05	-311	200	0	-0.493653	-1.36249	22.4026	-29.2562	121.477	354.332	-914	200	0
280	9	-83.8516	103.621	-974.715	-8840.01	-2991.6	-1415.91	296.931	619.069	0	-31.0087	-50.7671	-531.916	8739.97	-13544.7	14908.6	274.536	183.569	0	3.30092e-09	-1.16016e-07	2.10996e-06	-3.9587e-05	-4.75879e-05	3.53601e-05	-311	200	0	-0.727683	-1.39205	26.2397	-86.1363	193.465	411.431	-914	200	0
281	0	-84.5338	102.567	-973.791	-8800.32	-3428.34	-1515.65	296.479	619.037	0	-32.5424	-51.4989	-531.342	8915.64	-14356.7	14935.3	272.98	183.221	0	5.091e-08	-3.17323e-08	-2.33142e-07	-1.03012e-05	8.12945e-06	-4.1724e-06	-311	200	0	-0.93678	-1.40961	29.5303	-132.166	258.277	461.598	-914	200	0	-125.913	41.7641	-1479.18	-692002	461398	87601.3	307.868	469.218	0
281	1	-85.1233	101.495	-973.13	-8754.74	-3841.38	-1619.99	296.053	618.997	0	-34.0093	-52.3239	-531.081	9095.34	-15150.1	14954.7	271.473	182.874	0	7.45991e-08	1.98714e-08	-1.6028e-06	7.82101e-06	4.01697e-05	-2.729e-05	-311	200	0	-1.07766	-1.41994	32.1228	-168.322	304.523	497.46	-914	200	0
281	2	-85.6024	100.433	-972.81	-8701.71	-4230.4	-1728.72	295.651	618.945	0	-35.4139	-53.186	-531.207	9277.73	-15924	14970.3	270.023	182.535	0	8.26766e-08	4.62751e-08	-2.26982e-06	1.73869e-05	5.51712e-05	-3.85723e-05	-311	200	0	-1.13029	-1.42709	34.0105	-197.784	321.579	511.406	-914	200	0
281	3	-85.9787	99.3877	-972.817	-8640.47	-4595.45	-1841.2	295.276	618.882	0	-36.7767	-54.0448	-531.702	9459.56	-16678.7	14983.7	268.632	182.209	0	8.18e-08	5.47787e-08	-2.47409e-06	2.09161e-05	5.899e-05	-4.20702e-05	-311	200	0	-1.10753	-1.42745	35.2268	-220.015	307.517	498.237	-914	200	0
281	4	-86.2747	98.3513	-973.072	-8571.62	-4936.68	-1956.02	294.927	618.809	0	-38.1291	-54.8709	-532.489	9636.5	-17414	14993.9	267.297	181.903	0	7.66929e-08	5.17591e-08	-2.40508e-06	2.05727e-05	5.62563e-05	-4.09775e-05	-311	200	0	-1.03838	-1.40658	35.7745	-226.966	269.749	458.699	-914	200	0
281	5	-86.5153	97.3144	-973.472	-8497.24	-5253.9	-2071.41	294.603	618.729	0	-39.5033	-55.6409	-533.466	9804.37	-18127.6	14999.3	266.019	181.621	0	7.01093e-08	4.23814e-08	-2.19448e-06	1.80521e-05	5.02228e-05	-3.75045e-05	-311	200	0	-0.947218	-1.34738	35.6088	-209.348	223.437	399.588	-914	200	0
281	6	-86.7212	96.2732	-973.922	-8420.52	-5546.62	-2185.78	294.305	618.646	0	-40.9246	-56.3361	-534.533	9959.59	-18814.7	14998.5	264.802	181.368	0	6.29251e-08	3.06098e-08	-1.91629e-06	1.45674e-05	4.27923e-05	-3.28777e-05	-311	200	0	-0.85063	-1.24029	34.6667	-169.462	188.073	330.28	-914	200	0
281	7	-86.9067	95.2319	-974.356	-8344.79	-5814.89	-2297.69	294.032	618.564	0	-42.4059	-56.9413	-535.596	10099.9	-19471.2	14990.2	263.646	181.143	0	5.42904e-08	1.93901e-08	-1.59105e-06	1.08977e-05	3.4643e-05	-2.74108e-05	-311	200	0	-0.76254	-1.08781	32.9114	-125.19	175.691	258.817	-914	200	0
281	8	-87.0762	94.2023	-974.743	-8272.15	-6060.23	-2405.39	293.783	618.487	0	-43.9415	-57.4428	-536.579	10225.2	-20096.5	14973	262.547	180.944	0	4.18175e-08	1.09046e-08	-1.19254e-06	7.46412e-06	2.54041e-05	-2.0615e-05	-311	200	0	-0.693516	-0.905762	30.375	-98.6205	181.434	190.034	-914	200	0
281	9	-87.2218	93.2043	-975.101	-8203.34	-6285.25	-2506.71	293.554	618.413	0	-45.5078	-57.8274	-537.438	10337	-20692.9	14946.2	261.497	180.766	0	2.18239e-08	6.8224e-09	-6.56085e-07	4.41545e-06	1.3862e-05	-1.13404e-05	-311	200	0	-0.646239	-0.721819	27.1823	-100.853	190.868	127.1	-914	200	0
282	0	-87.322	92.2641	-975.505	-8138.34	-6492.67	-2599.62	293.344	618.343	0	-47.0693	-58.0836	-538.183	10438.2	-21264.3	14910.1	260.489	180.605	0	-1.03138e-08	8.48859e-09	1.10745e-07	1.71117e-06	-1.79683e-06	2.04227e-06	-311	200	0	-0.615996	-0.56908	23.5539	-127.697	194.15	73.8662	-914	200	0	-140.34	30.7736	-1493.32	-696318	458152	86096.3	302.316	467.313	0
282	1	-87.3472	91.4103	-976.056	-8076.96	-6685.38	-2682.85	293.151	618.275	0	-48.5897	-58.2098	-538.883	10531.6	-21815.5	14866.2	259.517	180.457	0	-5.96084e-08	1.70085e-08	1.21377e-06	-8.0266e-07	-2.36775e-05	2.13916e-05	-311	200	0	-0.598646	-0.474403	19.8162	-167.037	189.72	33.8831	-914	200	0
282	2	-87.2727	90.6629	-976.833	-8019.5	-6867.18	-2756.27	292.97	618.21	0	-50.0463	-58.2206	-539.607	10619.6	-22351	14816.8	258.579	180.32	0	-1.30606e-07	3.31928e-08	2.75191e-06	-3.32464e-06	-5.37639e-05	4.8442e-05	-311	200	0	-0.595929	-0.449225	16.3678	-207.634	179.79	7.58093	-914	200	0
282	3	-87.0889	90.0256	-977.849	-7967.59	-7042.61	-2820.98	292.798	618.148	0	-51.4352	-58.1413	-540.381	10702.7	-22874.5	14765.1	257.67	180.194	0	-2.26109e-07	5.73372e-08	4.7887e-06	-6.03342e-06	-9.33531e-05	8.43038e-05	-311	200	0	-0.611205	-0.490529	13.5505	-242.2	166.653	-7.89629	-914	200	0
282	4	-86.8004	89.4886	-979.072	-7923.76	-7214.95	-2878.69	292.631	618.093	0	-52.7654	-57.9966	-541.174	10779.8	-23387.2	14714.7	256.784	180.081	0	-3.45391e-07	8.8818e-08	7.31346e-06	-9.02315e-06	-0.000142295	0.000128781	-311	200	0	-0.644431	-0.588595	11.5628	-267.583	150.553	-15.9764	-914	200	0
282	5	-86.4225	89.0349	-980.44	-7889.67	-7384.29	-2930.77	292.468	618.047	0	-54.0496	-57.8047	-541.919	10849	-23887.8	14668.4	255.92	179.98	0	-4.81839e-07	1.25503e-07	1.01911e-05	-1.22353e-05	-0.000198018	0.000179486	-311	200	0	-0.69197	-0.732589	10.4943	-285.64	128.393	-18.2284	-914	200	0
282	6	-85.9757	88.6455	-981.878	-7865.29	-7548.23	-2978.07	292.312	618.01	0	-55.2989	-57.5775	-542.539	10908.6	-24372.2	14627.8	255.078	179.893	0	-6.20089e-07	1.63002e-07	1.31014e-05	-1.53856e-05	-0.000254345	0.000230772	-311	200	0	-0.74431	-0.907631	10.3364	-301.226	93.6525	-14.0129	-914	200	0
282	7	-85.48	88.3062	-983.305	-7849.81	-7704.17	-3021.37	292.165	617.983	0	-56.519	-57.3252	-542.994	10957.1	-24835.3	14593.3	254.262	179.821	0	-7.32843e-07	1.93808e-07	1.54717e-05	-1.7888e-05	-0.000300198	0.000272545	-311	200	0	-0.783269	-1.0895	10.9327	-317.357	38.3241	-1.73822	-914	200	0
282	8	-84.9502	88.0115	-984.669	-7842.47	-7850.43	-3061.33	292.027	617.965	0	-57.7065	-57.0543	-543.292	10993.3	-25273.2	14563.3	253.481	179.765	0	-7.77787e-07	2.06469e-07	1.64121e-05	-1.8784e-05	-0.000318342	0.000289127	-311	200	0	-0.790831	-1.25116	12.0181	-333.791	-40.8522	19.1401	-914	200	0
282	9	-84.3921	87.7652	-985.964	-7842.4	-7986.42	-3098	291.9	617.954	0	-58.8489	-56.758	-543.486	11016.9	-25685.6	14535.5	252.739	179.729	0	-6.95327e-07	1.84968e-07	1.4668e-05	-1.66929e-05	-0.000284459	0.000258409	-311	200	0	-0.763196	-1.37443	13.3143	-348.792	-134.912	46.3317	-914	200	0
283	0	-83.799	87.5816	-987.247	-7848.48	-8112.81	-3130.81	291.782	617.95	0	-59.9239	-56.4133	-543.651	11028.8	-26074.4	14508	252.038	179.714	0	-4.08216e-07	1.08601e-07	8.61206e-06	-9.80631e-06	-0.000167006	0.000151721	-311	200	0	-0.710004	-1.44685	14.5156	-359.044	-222.798	74.5941	-914	200	0	-143.882	33.7196	-1529.58	-709403	443826	84223.4	285.667	464.879	0
283	1	-83.1539	87.4802	-988.608	-7859.67	-8231.26	-3159.17	291.674	617.95	0	-60.9046	-55.9912	-543.868	11031.1	-26442	14480.2	251.382	179.717	0	1.75457e-07	-4.72275e-08	-3.6923e-06	4.03746e-06	7.15594e-05	-6.50573e-05	-311	200	0	-0.643804	-1.45331	15.2452	-359.201	-281.849	97.5518	-914	200	0
283	2	-82.4401	87.4755	-990.118	-7875.39	-8343.81	-3182.79	291.573	617.954	0	-61.7715	-55.4697	-544.206	11026.3	-26791.3	14452.8	250.77	179.739	0	1.15403e-06	-3.08816e-07	-2.43174e-05	2.71566e-05	0.000471413	-0.000428435	-311	200	0	-0.578295	-1.38473	15.1852	-345.205	-300.936	110.268	-914	200	0
283	3	-81.6494	87.5694	-991.794	-7895.59	-8451.96	-3201.66	291.478	617.961	0	-62.5207	-54.8415	-544.711	11016.1	-27125.2	14426.8	250.202	179.776	0	2.61661e-06	-6.99989e-07	-5.51413e-05	6.16547e-05	0.00106897	-0.000971503	-311	200	0	-0.530749	-1.25428	14.3062	-318.671	-285.274	111.459	-914	200	0
283	4	-80.7829	87.7548	-993.616	-7920.41	-8555.44	-3216	291.39	617.971	0	-63.1616	-54.1117	-545.403	11001.9	-27446.9	14402.5	249.676	179.828	0	4.61781e-06	-1.23533e-06	-9.73149e-05	0.000108823	0.00188653	-0.00171454	-311	200	0	-0.516947	-1.09671	12.9237	-286.762	-249.663	104.027	-914	200	0
283	5	-79.8475	88.0189	-995.543	-7949.7	-8652.21	-3225.9	291.309	617.985	0	-63.7131	-53.2931	-546.289	10985.5	-27759.9	14379.3	249.185	179.891	0	7.14087e-06	-1.91035e-06	-0.000150485	0.000168273	0.00291728	-0.00265132	-311	200	0	-0.543261	-0.949949	11.4888	-257.434	-208.649	93.0937	-914	200	0
283	6	-78.854	88.3438	-997.524	-7982.89	-8740.38	-3230.94	291.238	618.003	0	-64.2004	-52.4042	-547.355	10968.3	-28067.7	14356.5	248.721	179.961	0	1.00484e-05	-2.68827e-06	-0.000211759	0.000236773	0.00410509	-0.00373086	-311	200	0	-0.603011	-0.836755	10.3198	-234.617	-171.83	83.2329	-914	200	0
283	7	-77.8157	88.708	-999.507	-8019.24	-8819.23	-3230.09	291.176	618.023	0	-64.6484	-51.4674	-548.56	10950.7	-28371.2	14334.7	248.281	180.037	0	1.30218e-05	-3.48382e-06	-0.000274419	0.000306819	0.0053198	-0.00483484	-311	200	0	-0.675554	-0.757894	9.47869	-216.281	-143.632	77.044	-914	200	0
283	8	-76.7463	89.0915	-1001.46	-8058.77	-8887.95	-3222.01	291.125	618.047	0	-65.0752	-50.5056	-549.857	10931	-28666.9	14315.8	247.865	180.12	0	1.54932e-05	-4.14504e-06	-0.000326498	0.000365034	0.00632939	-0.0057524	-311	200	0	-0.728891	-0.695674	8.79731	-195.72	-123.348	74.9757	-914	200	0
283	9	-75.6542	89.4845	-1003.38	-8102.15	-8944.97	-3205.87	291.085	618.075	0	-65.4859	-49.5352	-551.211	10907.2	-28949	14301.1	247.481	180.212	0	1.65788e-05	-4.43553e-06	-0.000349376	0.000390603	0.00677289	-0.00615548	-311	200	0	-0.733417	-0.627369	8.0329	-166.573	-104.218	75.7727	-914	200	0
284	0	-74.5324	89.895	-1005.34	-8149.26	-8989.83	-3181.67	291.058	618.106	0	-65.8709	-48.562	-552.637	10877.7	-29212.7	14290.8	247.139	180.317	0	1.50292e-05	-4.02096e-06	-0.00031672	0.000354088	0.00613982	-0.00558012	-311	200	0	-0.681344	-0.543251	7.09984	-128.694	-75.5085	78.1396	-914	200	0	-135.885	47.7823	-1565.07	-725535	453110	81566.1	285.352	465.057	0
284	1	-73.3598	90.3452	-1007.44	-8198.64	-9025.35	-3150.21	291.041	618.138	0	-66.2111	-47.5827	-554.195	10842.7	-29456	14283.9	246.849	180.435	0	9.21743e-06	-2.46607e-06	-0.000194245	0.000217163	0.00376556	-0.0034223	-311	200	0	-0.590012	-0.452656	6.1751	-88.5926	-28.965	82.8109	-914	200	0
284	2	-72.1169	90.8557	-1009.74	-8248.36	-9057.18	-3113.04	291.03	618.169	0	-66.4909	-46.5941	-555.948	10804.2	-29680.1	14279.2	246.613	180.566	0	-2.80217e-06	7.49727e-07	5.90517e-05	-6.60119e-05	-0.00114475	0.0010404	-311	200	0	-0.485614	-0.373346	5.57638	-54.9427	37.4957	92.468	-914	200	0
284	3	-70.8022	91.4306	-1012.28	-8297.07	-9090.95	-3072.22	291.019	618.196	0	-66.7113	-45.6016	-557.924	10764.7	-29889.3	14275.8	246.428	180.706	0	-2.31265e-05	6.18743e-06	0.000487359	-0.000544837	-0.00944776	0.00858652	-311	200	0	-0.387566	-0.318994	5.58064	-35.3113	121.85	109.582	-914	200	0
284	4	-69.4337	92.0562	-1015.01	-8344.39	-9130.12	-3029.79	291.005	618.221	0	-66.8932	-44.6206	-560.105	10727.1	-30091.2	14272.5	246.276	180.848	0	-5.36806e-05	1.43621e-05	0.00113124	-0.00126466	-0.0219299	0.0199308	-311	200	0	-0.304109	-0.294717	6.3372	-35.784	219.957	134.609	-914	200	0
284	5	-68.0422	92.7086	-1017.83	-8390.88	-9175.26	-2987.35	290.986	618.244	0	-67.0683	-43.6702	-562.432	10693.4	-30292.4	14269.2	246.14	180.987	0	-9.5691e-05	2.56018e-05	0.00201655	-0.00225439	-0.0390922	0.0355286	-311	200	0	-0.233719	-0.297374	7.8481	-61.3249	324.49	165.198	-914	200	0
284	6	-66.6641	93.3608	-1020.67	-8438.23	-9223.82	-2946.44	290.963	618.267	0	-67.2665	-42.7681	-564.814	10663.3	-30493.7	14267.5	246.011	181.121	0	-0.000148916	3.9842e-05	0.00313819	-0.00350832	-0.0608358	0.0552902	-311	200	0	-0.168391	-0.317496	9.9726	-115.771	424.589	196.341	-914	200	0
284	7	-65.3349	93.9865	-1023.44	-8489.17	-9270.99	-2908.92	290.941	618.295	0	-67.509	-41.9301	-567.165	10635.1	-30692.6	14270.4	245.884	181.249	0	-0.000210609	5.63477e-05	0.00443828	-0.00496174	-0.0860389	0.0781958	-311	200	0	-0.0999688	-0.34421	12.479	-201.401	510.866	222.445	-914	200	0
284	8	-64.0817	94.5658	-1026.09	-8546.46	-9312.22	-2876.25	290.925	618.329	0	-67.8038	-41.1648	-569.429	10607.5	-30887.5	14280.3	245.757	181.372	0	-0.000274236	7.33711e-05	0.00577915	-0.00646075	-0.112032	0.10182	-311	200	0	-0.0269362	-0.370385	15.1175	-317.343	581.513	240.275	-914	200	0
284	9	-62.9156	95.0934	-1028.61	-8611.44	-9345.68	-2848.73	290.914	618.372	0	-68.1432	-40.4666	-571.612	10580.2	-31077.9	14298.1	245.631	181.491	0	-0.000328036	8.7765e-05	0.0069129	-0.00772822	-0.134011	0.121795	-311	200	0	0.0446161	-0.391349	17.638	-455.506	639.16	249.795	-914	200	0
285	0	-61.8266	95.5824	-1031.07	-8683.15	-9372.44	-2825.91	290.91	618.422	0	-68.503	-39.8113	-573.786	10552.7	-31263.8	14324.2	245.513	181.609	0	-0.000353585	9.46004e-05	0.0074513	-0.00833012	-0.144448	0.131281	-311	200	0	0.103684	-0.399622	19.7507	-596.44	680.048	252.651	-914	200	0	-127.142	60.503	-1616.88	-747225	466116	79518.5	284.51	463.946	0
285	1	-60.7893	96.0584	-1033.58	-8758.69	-9395.09	-2807.38	290.91	618.474	0	-68.85	-39.1649	-576.072	10523.7	-31444.3	14358.9	245.416	181.732	0	-0.0003247	8.68723e-05	0.00684259	-0.00764961	-0.132648	0.120556	-311	200	0	0.134827	-0.386262	21.1187	-712.008	689.357	250.017	-914	200	0
285	2	-59.7787	96.5441	-1036.23	-8834.19	-9416.3	-2793.11	290.913	618.525	0	-69.154	-38.5011	-578.582	10491.7	-31616.8	14402.2	245.355	181.867	0	-0.000207129	5.54167e-05	0.00436495	-0.00487976	-0.0846174	0.0769038	-311	200	0	0.123848	-0.349727	21.4438	-776.448	651.385	241.239	-914	200	0
285	3	-58.7828	97.0463	-1039.04	-8906.03	-9438.5	-2783.26	290.916	618.571	0	-69.3987	-37.8131	-581.362	10457	-31778.5	14453.4	245.338	182.013	0	4.03102e-05	-1.07849e-05	-0.000849481	0.00094967	0.0164677	-0.0149666	-311	200	0	0.0727741	-0.300444	20.5866	-776.98	565.815	224.759	-914	200	0
285	4	-57.8047	97.5548	-1041.99	-8971.54	-9463.49	-2778.01	290.918	618.61	0	-69.582	-37.1101	-584.394	10422.4	-31929.2	14511.6	245.364	182.165	0	0.000462317	-0.000123691	-0.00974268	0.0108917	0.188868	-0.171651	-311	200	0	0.00402203	-0.254988	18.6355	-716.518	451.479	200.503	-914	200	0
285	5	-56.8576	98.0484	-1045.01	-9029.27	-9491.66	-2777.51	290.917	618.64	0	-69.7121	-36.4107	-587.611	10390.9	-32071.6	14574.6	245.42	182.317	0	0.00110043	-0.000294418	-0.0231901	0.0259252	0.449555	-0.408575	-311	200	0	-0.0572136	-0.227703	15.9221	-610.683	334.296	171.021	-914	200	0
285	6	-55.9578	98.5019	-1048	-9078.42	-9522.08	-2781.99	290.914	618.663	0	-69.8051	-35.7379	-590.934	10363.3	-32208.5	14639.6	245.496	182.463	0	0.00198211	-0.000530306	-0.0417701	0.0466966	0.80974	-0.735926	-311	200	0	-0.100069	-0.227175	12.9542	-482.203	233.874	140.754	-914	200	0
285	7	-55.1197	98.894	-1050.89	-9118.54	-9553.54	-2791.72	290.909	618.677	0	-69.8817	-35.1171	-594.272	10339	-32342	14703.9	245.577	182.602	0	0.00310456	-0.000830615	-0.0654242	0.0731405	1.26829	-1.15268	-311	200	0	-0.126911	-0.25609	10.2328	-353.23	159.128	114.314	-914	200	0
285	8	-54.3513	99.2122	-1053.62	-9150.21	-9584.94	-2806.59	290.903	618.685	0	-69.9628	-34.572	-597.554	10316.4	-32474.5	14766	245.654	182.736	0	0.00441304	-0.00118069	-0.0929986	0.103967	1.80284	-1.63849	-311	200	0	-0.143713	-0.311194	8.07498	-239.125	110.843	94.6477	-914	200	0
285	9	-53.6484	99.4571	-1056.15	-9174.92	-9615.71	-2825.84	290.896	618.687	0	-70.0627	-34.1172	-600.75	10294.8	-32607.7	14826.1	245.722	182.863	0	0.00577373	-0.00154474	-0.121673	0.136024	2.35871	-2.1437	-311	200	0	-0.154364	-0.382588	6.56035	-147.144	85.0619	82.1515	-914	200	0
286	0	-52.9936	99.6426	-1058.52	-9194.5	-9646.28	-2848.4	290.887	618.686	0	-70.1847	-33.7543	-603.875	10274.7	-32741.5	14884.7	245.781	182.985	0	0.00694308	-0.0018576	-0.146316	0.163572	2.83642	-2.57786	-311	200	0	-0.159279	-0.452475	5.5607	-78.3565	74.8108	74.792	-914	200	0	-121.613	65.3185	-1677.88	-769253	474121	77453.3	279.1	460.351	0
286	1	-52.3641	99.7892	-1060.79	-9211.33	-9678.58	-2873.46	290.876	618.684	0	-70.3242	-33.4803	-606.967	10257	-32875.2	14942.1	245.837	183.101	0	0.00753715	-0.00201654	-0.158835	0.177568	3.07912	-2.79843	-311	200	0	-0.156219	-0.497448	4.81413	-30.0826	71.4797	68.9001	-914	200	0
286	2	-51.7439	99.91	-1062.98	-9228.57	-9715.3	-2900.55	290.86	618.682	0	-70.4762	-33.3003	-610.047	10242.8	-33008.3	14998.2	245.892	183.21	0	0.00700746	-0.00187483	-0.147673	0.165089	2.86272	-2.60176	-311	200	0	-0.144305	-0.501471	4.08385	1.7232	67.6694	61.1249	-914	200	0
286	3	-51.1303	100.005	-1065.12	-9248.58	-9757.79	-2929.22	290.839	618.683	0	-70.6395	-33.2316	-613.098	10232.9	-33139.7	15052.6	245.947	183.309	0	0.00463308	-0.00123957	-0.0976357	0.109151	1.89273	-1.72019	-311	200	0	-0.128795	-0.471411	3.32904	20.4827	60.1998	50.5906	-914	200	0
286	4	-50.5315	100.064	-1067.16	-9271.46	-9805.35	-2958.93	290.812	618.688	0	-70.8156	-33.2968	-616.086	10228.7	-33267.3	15105.2	246.002	183.397	0	-0.000457375	0.000122369	0.00963854	-0.0107753	-0.186849	0.169817	-311	200	0	-0.120803	-0.435055	2.707	28.2469	49.9334	38.8842	-914	200	0
286	5	-49.9589	100.074	-1069.07	-9295.73	-9856.23	-2989.63	290.781	618.695	0	-71.0086	-33.5146	-618.982	10231.5	-33389.3	15156.2	246.058	183.47	0	-0.00921625	0.00246578	0.19422	-0.217126	-3.76507	3.42185	-311	200	0	-0.132593	-0.424163	2.43233	25.9923	38.9591	28.2183	-914	200	0
286	6	-49.4201	100.027	-1070.83	-9319.48	-9908.94	-3022.33	290.746	618.703	0	-71.2223	-33.893	-621.773	10242.7	-33503.7	15205.2	246.116	183.527	0	-0.0225392	0.0060303	0.474983	-0.531003	-9.20784	8.36847	-311	200	0	-0.174037	-0.462354	2.67504	13.9884	28.6449	20.1824	-914	200	0
286	7	-48.9161	99.9214	-1072.41	-9340.24	-9963.35	-3058.65	290.709	618.71	0	-71.455	-34.4283	-624.469	10263.3	-33608.9	15250.4	246.18	183.565	0	-0.0410377	0.0109795	0.864813	-0.96681	-16.7649	15.2367	-311	200	0	-0.251359	-0.562153	3.53858	-8.01769	19.3875	15.6358	-914	200	0
286	8	-48.4418	99.7625	-1073.83	-9355.21	-10020.6	-3099.43	290.668	618.712	0	-71.6951	-35.1107	-627.107	10293.3	-33703.4	15289	246.256	183.586	0	-0.0647019	0.0173108	1.3635	-1.52432	-26.4324	24.0228	-311	200	0	-0.36604	-0.723892	5.05261	-40.5008	10.8625	14.8956	-914	200	0
286	9	-47.9872	99.5651	-1075.1	-9362.42	-10082.1	-3144.17	290.622	618.708	0	-71.9184	-35.9278	-629.753	10332.2	-33785.1	15317.8	246.352	183.593	0	-0.0924436	0.024733	1.94812	-2.17789	-37.7655	34.3229	-311	200	0	-0.512883	-0.933241	7.15125	-83.608	2.25695	17.8453	-914	200	0
287	0	-47.538	99.3515	-1076.32	-9361.57	-10148.4	-3191.46	290.571	618.698	0	-72.0907	-36.8656	-632.495	10379.9	-33851.8	15334.5	246.479	183.589	0	-0.121525	0.0325135	2.56096	-2.863	-49.6458	45.1202	-311	200	0	-0.677244	-1.15738	9.63649	-136.354	-7.50963	23.9546	-914	200	0	-117.054	55.5111	-1723.02	-784344	486138	71290.8	278.89	456.776	0
287	1	-47.0777	99.146	-1077.56	-9353.46	-10219.8	-3239.49	290.516	618.68	0	-72.1779	-37.9078	-635.415	10436.8	-33903.3	15338	246.644	183.575	0	-0.146904	0.0393038	3.0958	-3.46093	-60.0141	54.5433	-311	200	0	-0.835249	-1.34417	12.1519	-195.743	-18.7849	32.4324	-914	200	0
287	2	-46.5952	98.9643	-1078.89	-9339.38	-10296.6	-3286.12	290.456	618.656	0	-72.1578	-39.0388	-638.555	10503.4	-33940.3	15328.2	246.848	183.551	0	-0.161654	0.04325	3.40663	-3.80841	-66.0396	60.0196	-311	200	0	-0.963669	-1.43577	14.2421	-255.809	-29.3581	42.6076	-914	200	0
287	3	-46.0909	98.8089	-1080.32	-9321.25	-10378.3	-3328.99	290.393	618.628	0	-72.026	-40.2467	-641.909	10579.7	-33964.8	15305.5	247.088	183.518	0	-0.160432	0.0429231	3.38089	-3.77963	-65.5406	59.5661	-311	200	0	-1.05133	-1.39717	15.5277	-306.222	-35.2881	53.7416	-914	200	0
287	4	-45.5758	98.6718	-1081.82	-9301.4	-10462.7	-3365.75	290.329	618.598	0	-71.793	-41.5262	-645.435	10664.6	-33978.7	15270.2	247.355	183.477	0	-0.143754	0.038461	3.02942	-3.38671	-58.7272	53.3737	-311	200	0	-1.09698	-1.23616	15.8831	-333.73	-34.3204	64.6747	-914	200	0
287	5	-45.0701	98.5376	-1083.3	-9282.18	-10546.3	-3394.98	290.265	618.569	0	-71.4785	-42.8795	-649.075	10756.1	-33984.5	15223.4	247.642	183.429	0	-0.117491	0.0314343	2.47596	-2.76798	-47.998	43.6226	-311	200	0	-1.10422	-0.999986	15.4737	-331.276	-25.4925	75.4542	-914	200	0
287	6	-44.598	98.3898	-1084.68	-9265.97	-10625.8	-3417.04	290.204	618.543	0	-71.1049	-44.3135	-652.768	10851.9	-33984.2	15167.9	247.938	183.376	0	-0.088383	0.0236466	1.86255	-2.08222	-36.1067	32.8153	-311	200	0	-1.08625	-0.756874	14.65	-307.073	-6.02796	89.3769	-914	200	0
287	7	-44.1797	98.2157	-1085.89	-9254.92	-10698.9	-3433.75	290.147	618.523	0	-70.6919	-45.8327	-656.462	10950.1	-33981.1	15107.5	248.236	183.32	0	-0.0611099	0.0163498	1.28781	-1.43969	-24.9649	22.6892	-311	200	0	-1.06695	-0.569094	13.8109	-279.643	27.018	111.191	-914	200	0
287	8	-43.8267	98.0094	-1086.89	-9250.25	-10765.2	-3446.89	290.095	618.511	0	-70.2509	-47.4299	-660.127	11049.9	-33979.6	15045.6	248.526	183.261	0	-0.0381433	0.0102051	0.803817	-0.898621	-15.5825	14.162	-311	200	0	-1.0702	-0.468266	13.3148	-263.906	71.98	142.766	-914	200	0
287	9	-43.5386	97.7766	-1087.69	-9251.24	-10826.1	-3457.57	290.047	618.505	0	-69.7816	-49.0821	-663.768	11150.6	-33983.1	14984	248.803	183.201	0	-0.020391	0.00545556	0.429713	-0.480394	-8.33025	7.57088	-311	200	0	-1.10737	-0.451102	13.3915	-264.204	121.175	180.928	-914	200	0
288	0	-43.3003	97.537	-1088.31	-9254.57	-10884.9	-3466.7	289.998	618.504	0	-69.2714	-50.7518	-667.424	11250	-33989.3	14922.2	249.074	183.144	0	-0.00775321	0.00207435	0.163388	-0.182658	-3.16738	2.87865	-311	200	0	-1.1694	-0.493951	14.0513	-277.894	163.9	218.418	-914	200	0	-109.563	39.093	-1757.36	-794494	508367	63352.7	286.318	453.186	0
288	1	-43.0865	97.3194	-1088.84	-9255.15	-10946.1	-3475.22	289.947	618.5	0	-68.6996	-52.3935	-671.152	11344.1	-33991.1	14858.9	249.354	183.098	0	0.000437298	-0.000116998	-0.00921544	0.0103023	0.178647	-0.162362	-311	200	0	-1.2298	-0.571626	15.1237	-304.12	191.847	247.257	-914	200	0
288	2	-42.8745	97.149	-1089.32	-9248.51	-11013.8	-3483.32	289.889	618.49	0	-68.0489	-53.9652	-674.989	11429.6	-33979.6	14792.1	249.659	183.067	0	0.00509431	-0.00136297	-0.107355	0.120017	2.08115	-1.89144	-311	200	0	-1.26161	-0.669969	16.4332	-347.646	202.337	263.058	-914	200	0
288	3	-42.6545	97.0374	-1089.79	-9232.89	-11089	-3490.46	289.825	618.472	0	-67.3181	-55.4403	-678.935	11504.8	-33947.7	14721.1	249.999	183.055	0	0.00716449	-0.00191684	-0.150982	0.168789	2.92687	-2.66007	-311	200	0	-1.25446	-0.78337	17.9124	-411.588	196.179	266.524	-914	200	0
288	4	-42.4292	96.98	-1090.24	-9209.33	-11169.8	-3496.3	289.755	618.447	0	-66.5239	-56.8126	-682.952	11569.9	-33892.4	14646.6	250.374	183.059	0	0.00750056	-0.00200675	-0.158064	0.176706	3.06417	-2.78484	-311	200	0	-1.21632	-0.900954	19.539	-491.017	176.841	261.292	-914	200	0
288	5	-42.2093	96.956	-1090.64	-9180.12	-11253.1	-3500.88	289.682	618.417	0	-65.6941	-58.0904	-686.983	11625.8	-33814.7	14570.6	250.778	183.077	0	0.00679953	-0.00181919	-0.143291	0.16019	2.77778	-2.52456	-311	200	0	-1.16213	-0.997745	21.2148	-576.339	153.117	251.534	-914	200	0
288	6	-42.0088	96.9357	-1090.93	-9147.15	-11336.4	-3504.55	289.609	618.385	0	-64.8609	-59.2846	-690.976	11673	-33717.2	14496	251.204	183.106	0	0.00558579	-0.00149446	-0.117713	0.131596	2.28194	-2.07392	-311	200	0	-1.09594	-1.04039	22.7242	-658.344	135.052	240.471	-914	200	0
288	7	-41.8385	96.8926	-1091.07	-9111.21	-11419.5	-3507.95	289.534	618.351	0	-64.0509	-60.3992	-694.898	11711.4	-33602.6	14426	251.644	183.147	0	0.00422199	-0.00112958	-0.0889725	0.0994661	1.72479	-1.56756	-311	200	0	-0.999968	-1.003	23.8216	-730.523	124.601	229.258	-914	200	0
288	8	-41.6972	96.8129	-1091.02	-9072.35	-11504.4	-3511.61	289.455	618.315	0	-63.2751	-61.4256	-698.745	11740.2	-33472.6	14363.6	252.096	183.198	0	0.0029345	-0.000785116	-0.0618405	0.0691341	1.19882	-1.08954	-311	200	0	-0.850273	-0.881814	24.3759	-789.067	114.376	217.586	-914	200	0
288	9	-41.571	96.6994	-1090.83	-9030.76	-11593.8	-3515.8	289.372	618.279	0	-62.5263	-62.344	-702.546	11759.3	-33328.9	14310.8	252.56	183.262	0	0.00184439	-0.000493461	-0.038868	0.0434521	0.75348	-0.684795	-311	200	0	-0.648485	-0.700703	24.4147	-830.882	95.7945	206.438	-914	200	0
289	0	-41.4377	96.5672	-1090.53	-8986.7	-11690.3	-3521	289.28	618.241	0	-61.7859	-63.1287	-706.356	11768.9	-33172.2	14268.1	253.038	183.339	0	0.000997734	-0.000266941	-0.0210259	0.0235057	0.407599	-0.370444	-311	200	0	-0.431134	-0.502964	24.0191	-852.87	66.9983	199.386	-914	200	0	-98.9682	31.2902	-1798.17	-802065	517299	57020.2	285.043	446.89	0
289	1	-41.2756	96.4345	-1090.19	-8940.16	-11795	-3528.01	289.181	618.201	0	-61.0344	-63.7561	-710.231	11769.2	-33005	14235.2	253.529	183.429	0	0.000391993	-0.000104876	-0.0082607	0.00923498	0.160139	-0.145541	-311	200	0	-0.242492	-0.331258	23.203	-851.059	34.0307	199.541	-914	200	0
289	2	-41.072	96.3122	-1089.85	-8891.2	-11906.1	-3537.23	289.075	618.158	0	-60.2614	-64.2152	-714.2	11759.8	-32831.3	14211.1	254.031	183.534	0	-3.01466e-06	8.06564e-07	6.35298e-05	-7.10229e-05	-0.00123157	0.0011193	-311	200	0	-0.101555	-0.210072	21.9282	-820.199	6.86168	205.761	-914	200	0
289	3	-40.8286	96.2001	-1089.51	-8840.3	-12019.1	-3548.17	288.968	618.114	0	-59.4697	-64.5143	-718.252	11740	-32656.2	14195.2	254.534	183.655	0	-0.000229765	6.1473e-05	0.00484198	-0.00541305	-0.0938648	0.0853083	-311	200	0	-0.000368534	-0.143787	20.2068	-759.678	-6.1256	212.614	-914	200	0
289	4	-40.5596	96.0897	-1089.14	-8788.49	-12128.1	-3559.6	288.864	618.069	0	-58.672	-64.6776	-722.344	11709.3	-32483.3	14186.8	255.031	183.79	0	-0.000332742	8.90241e-05	0.00701207	-0.00783909	-0.135933	0.123542	-311	200	0	0.0713668	-0.126373	18.1164	-679.64	-3.59625	212.86	-914	200	0
289	5	-40.2884	95.968	-1088.68	-8737.42	-12228.2	-3570.29	288.768	618.026	0	-57.8858	-64.7335	-726.417	11667.9	-32313.8	14185.5	255.516	183.938	0	-0.000352277	9.42507e-05	0.00742375	-0.00829932	-0.143914	0.130795	-311	200	0	0.11191	-0.151328	15.7442	-597.226	7.89223	200.512	-914	200	0
289	6	-40.0399	95.8214	-1088.07	-8688.69	-12316.1	-3579.29	288.681	617.985	0	-57.1288	-64.7041	-730.418	11616.1	-32148	14190.3	255.987	184.097	0	-0.000321509	8.60187e-05	0.00677535	-0.00757445	-0.131344	0.119371	-311	200	0	0.11592	-0.213557	13.2158	-527.306	19.6984	174.388	-914	200	0
289	7	-39.8329	95.64	-1087.28	-8642.91	-12391.7	-3585.9	288.603	617.949	0	-56.4149	-64.6019	-734.304	11555.2	-31986	14200.3	256.44	184.264	0	-0.000265487	7.10302e-05	0.00559476	-0.00625462	-0.108458	0.0985712	-311	200	0	0.0862934	-0.302346	10.7533	-476.113	27.0029	139.243	-914	200	0
289	8	-39.6721	95.4217	-1086.3	-8600.04	-12458.5	-3590.07	288.531	617.917	0	-55.7495	-64.4321	-738.044	11487.9	-31828.1	14214.8	256.875	184.435	0	-0.000201624	5.39439e-05	0.00424894	-0.00475007	-0.0823684	0.0748599	-311	200	0	0.0349798	-0.394867	8.59396	-438.65	29.3763	102.655	-914	200	0
289	9	-39.5462	95.1738	-1085.17	-8560.11	-12521.8	-3592.61	288.461	617.888	0	-55.1266	-64.1959	-741.634	11418	-31675.1	14233.1	257.29	184.604	0	-0.000140867	3.76886e-05	0.00296858	-0.0033187	-0.0575479	0.0523019	-311	200	0	-0.0236965	-0.46006	6.86468	-400.509	28.1175	71.2142	-914	200	0
290	0	-39.4327	94.9149	-1084	-8522.5	-12586	-3594.47	288.389	617.862	0	-54.5324	-63.891	-745.101	11350.2	-31527.5	14254.9	257.687	184.767	0	-8.91404e-05	2.38492e-05	0.00187851	-0.00210006	-0.0364161	0.0330965	-311	200	0	-0.0804804	-0.474651	5.60682	-347.124	24.3842	49.0876	-914	200	0	-91.0976	31.8989	-1825.19	-804253	525829	55047.4	285.703	441.488	0
290	1	-39.3062	94.671	-1082.91	-8484.88	-12652.5	-3596.09	288.316	617.835	0	-53.9527	-63.5146	-748.492	11289	-31384.7	14280.2	258.069	184.918	0	-4.87721e-05	1.30488e-05	0.0010278	-0.00114902	-0.0199246	0.0181083	-311	200	0	-0.135642	-0.439389	4.89624	-274.621	18.8593	38.222	-914	200	0
290	2	-39.1493	94.4651	-1081.98	-8443.87	-12718.9	-3597.65	288.245	617.804	0	-53.3803	-63.0727	-751.84	11237.1	-31245.8	14309.1	258.441	185.054	0	-1.97474e-05	5.28336e-06	0.000416149	-0.000465231	-0.00806732	0.00733192	-311	200	0	-0.197069	-0.376954	4.86299	-190.175	11.8256	38.8832	-914	200	0
290	3	-38.9575	94.3069	-1081.25	-8396.75	-12781.9	-3599.25	288.179	617.766	0	-52.8189	-62.5863	-755.142	11195.2	-31110.3	14341.7	258.802	185.175	0	-7.05277e-07	1.88695e-07	1.48627e-05	-1.66156e-05	-0.000288123	0.000261859	-311	200	0	-0.273763	-0.31516	5.60227	-103.508	3.20346	50.0941	-914	200	0
290	4	-38.7411	94.1912	-1080.7	-8342.75	-12838.8	-3601.1	288.12	617.72	0	-52.2832	-62.0868	-758.351	11161.7	-30978.2	14377.7	259.151	185.282	0	1.03271e-05	-2.76299e-06	-0.00021763	0.000243297	0.00421889	-0.0038343	-311	200	0	-0.370521	-0.275452	7.09738	-21.4063	-7.34309	69.7564	-914	200	0
290	5	-38.5215	94.1018	-1080.24	-8283.53	-12888.4	-3603.39	288.069	617.668	0	-51.7951	-61.605	-761.392	11133.3	-30848.2	14416.3	259.484	185.378	0	1.5439e-05	-4.13065e-06	-0.000325355	0.000363727	0.0063072	-0.00573225	-311	200	0	-0.485127	-0.271211	9.18375	51.9604	-20.2055	94.4292	-914	200	0
290	6	-38.3244	94.0185	-1079.79	-8222.44	-12931.2	-3606.21	288.024	617.615	0	-51.3774	-61.1637	-764.187	11105.3	-30716.9	14456.9	259.805	185.468	0	1.65373e-05	-4.4245e-06	-0.000348501	0.000389603	0.0067559	-0.00614005	-311	200	0	-0.607182	-0.308572	11.5486	112.518	-35.5481	119.341	-914	200	0
290	7	-38.1702	93.923	-1079.24	-8162.67	-12969.6	-3609.39	287.983	617.563	0	-51.0485	-60.7746	-766.684	11073.7	-30580.7	14498.5	260.113	185.556	0	1.51971e-05	-4.06595e-06	-0.000320259	0.00035803	0.00620841	-0.00564247	-311	200	0	-0.719945	-0.386461	13.8138	152.482	-52.9232	139.562	-914	200	0
290	8	-38.0682	93.8029	-1078.55	-8105.71	-13006.7	-3612.67	287.941	617.515	0	-50.8186	-60.4415	-768.862	11036.5	-30438.7	14540.5	260.411	185.646	0	1.26147e-05	-3.37503e-06	-0.000265838	0.000297191	0.00515343	-0.00468366	-311	200	0	-0.803891	-0.496973	15.6602	158.626	-70.8036	151.629	-914	200	0
290	9	-38.0129	93.6569	-1077.69	-8051.37	-13045.7	-3616.06	287.895	617.471	0	-50.6845	-60.1606	-770.734	10993.8	-30292.5	14581.7	260.697	185.736	0	9.62598e-06	-2.5754e-06	-0.000202854	0.000226779	0.00393245	-0.00357398	-311	200	0	-0.840502	-0.629683	16.8974	119.202	-86.6784	153.884	-914	200	0
291	0	-37.9831	93.4979	-1076.71	-7998.53	-13088.3	-3619.96	287.844	617.429	0	-50.6265	-59.9153	-772.355	10948	-30145.6	14620.4	260.969	185.825	0	6.75993e-06	-1.8086e-06	-0.000142456	0.000159258	0.0027616	-0.00250986	-311	200	0	-0.81926	-0.77953	17.497	34.7988	-98.8038	145.811	-914	200	0	-88.5185	33.1667	-1835.65	-802072	529437	55265	286.119	437.834	0
291	1	-37.9488	93.3469	-1075.7	-7945.7	-13134	-3624.99	287.79	617.387	0	-50.6124	-59.6776	-773.814	10903.5	-30001.2	14654.1	261.23	185.909	0	4.30614e-06	-1.1521e-06	-9.07459e-05	0.000101449	0.00175917	-0.00159881	-311	200	0	-0.744157	-0.948731	17.5817	-80.651	-108.358	127.758	-914	200	0
291	2	-37.886	93.219	-1074.7	-7891.2	-13180.2	-3631.81	287.736	617.343	0	-50.61	-59.4225	-775.186	10864.9	-29861.8	14680.2	261.478	185.984	0	2.38193e-06	-6.37279e-07	-5.01959e-05	5.61161e-05	0.000973079	-0.000884375	-311	200	0	-0.63141	-1.1367	17.3256	-208.654	-118.865	101.524	-914	200	0
291	3	-37.7886	93.115	-1073.72	-7833.72	-13224.6	-3640.99	287.683	617.296	0	-50.5965	-59.1416	-776.505	10834.8	-29727.8	14696.3	261.716	186.047	0	9.9162e-07	-2.65305e-07	-2.0897e-05	2.33616e-05	0.000405101	-0.000368173	-311	200	0	-0.502575	-1.32698	16.8453	-332.249	-133.216	71.1559	-914	200	0
291	4	-37.6642	93.0243	-1072.72	-7772.94	-13266.4	-3653.09	287.633	617.246	0	-50.5606	-58.8488	-777.769	10812.4	-29596.8	14701.8	261.947	186.098	0	7.40313e-08	-1.98068e-08	-1.56011e-06	1.74411e-06	3.02436e-05	-2.74867e-05	-311	200	0	-0.380515	-1.48598	16.1864	-436.084	-151.473	42.0362	-914	200	0
291	5	-37.5256	92.9318	-1071.68	-7708.91	-13305.5	-3668.72	287.584	617.193	0	-50.4991	-58.5735	-778.962	10794.9	-29464.9	14698	262.174	186.142	0	-4.62364e-07	1.23704e-07	9.74367e-06	-1.08929e-05	-0.000188887	0.000171669	-311	200	0	-0.28456	-1.57731	15.3949	-507.817	-170.396	17.9732	-914	200	0
291	6	-37.3852	92.8252	-1070.53	-7640.83	-13343.2	-3688.31	287.536	617.138	0	-50.4152	-58.3494	-780.082	10779.8	-29328.9	14687.2	262.403	186.181	0	-7.15639e-07	1.91467e-07	1.50811e-05	-1.68598e-05	-0.000292357	0.000265706	-311	200	0	-0.223583	-1.5776	14.568	-542.511	-183.465	-0.490188	-914	200	0
291	7	-37.2539	92.6978	-1069.24	-7567.8	-13381.9	-3711.71	287.485	617.078	0	-50.316	-58.2062	-781.131	10765.5	-29188.2	14671.7	262.633	186.218	0	-7.75938e-07	2.076e-07	1.63518e-05	-1.82804e-05	-0.00031699	0.000288094	-311	200	0	-0.196741	-1.48148	13.8271	-543.989	-180.527	-13.7602	-914	200	0
291	8	-37.1405	92.5465	-1067.81	-7491.07	-13423.9	-3738.55	287.429	617.015	0	-50.2071	-58.1626	-782.116	10751.1	-29044.4	14655	262.864	186.254	0	-7.18096e-07	1.92124e-07	1.51329e-05	-1.69177e-05	-0.00029336	0.000266618	-311	200	0	-0.202237	-1.29937	13.2778	-521.738	-149.179	-19.7617	-914	200	0
291	9	-37.0476	92.3739	-1066.26	-7413.63	-13470.7	-3768.31	287.366	616.953	0	-50.0852	-58.2166	-783.058	10736.5	-28898.9	14639.2	263.095	186.289	0	-5.99225e-07	1.60321e-07	1.26278e-05	-1.41172e-05	-0.000244798	0.000222483	-311	200	0	-0.240901	-1.05407	13.0089	-486.855	-82.1862	-14.9166	-914	200	0
292	0	-36.9638	92.1928	-1064.68	-7337.29	-13523.2	-3799.92	287.298	616.892	0	-49.9348	-58.3415	-783.998	10722.5	-28750.8	14623.5	263.328	186.323	0	-4.59437e-07	1.22921e-07	9.68198e-06	-1.08239e-05	-0.000187691	0.000170582	-311	200	0	-0.31157	-0.775549	13.082	-448.373	13.1086	1.64539	-914	200	0	-85.4788	31.8944	-1832.07	-795328	528986	52591.8	286.512	434.957	0
292	1	-36.8672	92.0252	-1063.16	-7261.14	-13581.9	-3831.83	287.225	616.83	0	-49.7347	-58.5002	-784.98	10709.8	-28598.1	14604.8	263.568	186.357	0	-3.24289e-07	8.67625e-08	6.83393e-06	-7.63994e-06	-0.00013248	0.000120404	-311	200	0	-0.407694	-0.494108	13.4788	-410.833	115.341	26.8305	-914	200	0
292	2	-36.7406	91.8886	-1061.76	-7183.14	-13645.4	-3863.22	287.148	616.765	0	-49.4705	-58.6675	-786.012	10698.6	-28440.2	14580.5	263.817	186.389	0	-2.07922e-07	5.56289e-08	4.38167e-06	-4.89845e-06	-8.49414e-05	7.71984e-05	-311	200	0	-0.519802	-0.237307	14.0857	-375.551	200.927	56.1353	-914	200	0
292	3	-36.5858	91.784	-1060.47	-7102.27	-13710.4	-3894.56	287.071	616.697	0	-49.1434	-58.8427	-787.049	10689.7	-28277.9	14549.8	264.071	186.418	0	-1.16227e-07	3.10963e-08	2.44933e-06	-2.73821e-06	-4.74818e-05	4.31535e-05	-311	200	0	-0.638712	-0.0324589	14.7621	-344.697	254.684	86.0257	-914	200	0
292	4	-36.4212	91.695	-1059.24	-7018.85	-13772.1	-3926.95	286.998	616.626	0	-48.7694	-59.0463	-788.009	10685	-28113.6	14512.6	264.323	186.441	0	-4.96503e-08	1.32838e-08	1.04631e-06	-1.16971e-06	-2.02834e-05	1.84344e-05	-311	200	0	-0.752386	0.0947865	15.4046	-322.992	271.191	114.38	-914	200	0
292	5	-36.2712	91.5985	-1057.96	-6933.4	-13825	-3961.3	286.932	616.554	0	-48.3699	-59.3071	-788.805	10687	-27948.3	14469.5	264.569	186.452	0	-5.45204e-09	1.45868e-09	1.14894e-07	-1.28445e-07	-2.22729e-06	2.02426e-06	-311	200	0	-0.841542	0.129562	15.9485	-315.385	251.655	139.946	-914	200	0
292	6	-36.1562	91.4756	-1056.55	-6846.01	-13864.9	-3997.9	286.877	616.48	0	-47.9592	-59.6473	-789.381	10696.6	-27778.9	14421.3	264.809	186.449	0	2.06098e-08	-5.51409e-09	-4.34323e-07	4.85548e-07	8.41962e-06	-7.65211e-06	-311	200	0	-0.887684	0.0777019	16.3306	-323.349	204.243	161.696	-914	200	0
292	7	-36.0884	91.3157	-1054.95	-6756.43	-13890.6	-4036.31	286.833	616.405	0	-47.5389	-60.0732	-789.731	10714	-27600.5	14369.2	265.051	186.433	0	3.31369e-08	-8.86567e-09	-6.98314e-07	7.80674e-07	1.35372e-05	-1.23032e-05	-311	200	0	-0.88681	-0.0320554	16.4458	-341.26	146.127	178.252	-914	200	0
292	8	-36.0707	91.1183	-1053.15	-6664.83	-13904.3	-4075.51	286.797	616.329	0	-47.101	-60.5747	-789.895	10738.9	-27408.7	14314.1	265.301	186.405	0	3.63886e-08	-9.73566e-09	-7.66839e-07	8.57281e-07	1.48657e-05	-1.35105e-05	-311	200	0	-0.847431	-0.162025	16.1493	-355.245	97.2946	187.609	-914	200	0
292	9	-36.0948	90.8935	-1051.17	-6572.66	-13910.6	-4114.46	286.767	616.253	0	-46.6318	-61.1326	-789.952	10770.2	-27201.7	14256.1	265.565	186.366	0	3.39198e-08	-9.07512e-09	-7.14811e-07	7.99117e-07	1.38571e-05	-1.25939e-05	-311	200	0	-0.778281	-0.286355	15.3589	-349.551	65.916	187.8	-914	200	0
293	0	-36.1373	90.6626	-1049.11	-6482.07	-13914.2	-4152.66	286.737	616.179	0	-46.1118	-61.7241	-790.021	10806.7	-26980.3	14195.2	265.849	186.321	0	2.84562e-08	-7.61336e-09	-5.99674e-07	6.70401e-07	1.16251e-05	-1.05654e-05	-311	200	0	-0.686298	-0.395251	14.1886	-317.907	41.6721	178.562	-914	200	0	-78.9961	25.6205	-1821.11	-785231	527244	48192.5	287.451	431.865	0
293	1	-36.1652	90.4518	-1047.08	-6394.37	-13919.2	-4190.22	286.707	616.107	0	-45.5195	-62.3261	-790.239	10848	-26748.9	14131.3	266.151	186.273	0	2.19222e-08	-5.86522e-09	-4.6198e-07	5.16467e-07	8.95578e-06	-8.13939e-06	-311	200	0	-0.580599	-0.482559	12.9309	-267.045	5.17899	162.131	-914	200	0
293	2	-36.1509	90.2815	-1045.17	-6309.39	-13928.1	-4227.51	286.674	616.037	0	-44.8407	-62.9179	-790.713	10894	-26513.2	14064	266.469	186.223	0	1.55518e-08	-4.16084e-09	-3.27733e-07	3.66386e-07	6.35331e-06	-5.77416e-06	-311	200	0	-0.470134	-0.537284	11.8873	-209.113	-59.4701	141.777	-914	200	0
293	3	-36.0836	90.1585	-1043.42	-6226.13	-13941.5	-4264.69	286.639	615.967	0	-44.0746	-63.4846	-791.486	10944.7	-26277.5	13993.1	266.8	186.172	0	1.0035e-08	-2.68483e-09	-2.11473e-07	2.36415e-07	4.09955e-06	-3.72584e-06	-311	200	0	-0.361003	-0.549132	11.2636	-154.123	-157.744	119.968	-914	200	0
293	4	-35.9685	90.0758	-1041.81	-6143.77	-13959.7	-4301.55	286.601	615.897	0	-43.2329	-64.0211	-792.542	10999.9	-26044	13918	267.139	186.121	0	5.66666e-09	-1.5161e-09	-1.19417e-07	1.33501e-07	2.31497e-06	-2.10394e-06	-311	200	0	-0.259052	-0.518275	11.1944	-108.358	-280.218	98.0378	-914	200	0
293	5	-35.82	90.0182	-1040.28	-6061.92	-13982.8	-4337.63	286.559	615.827	0	-42.3343	-64.53	-793.827	11059.2	-25813.9	13838.9	267.482	186.068	0	2.47947e-09	-6.63375e-10	-5.22514e-08	5.8414e-08	1.01293e-06	-9.2059e-07	-311	200	0	-0.170957	-0.455166	11.7516	-75.2442	-404.473	76.4687	-914	200	0
293	6	-35.6556	89.9692	-1038.77	-5979.99	-14009.4	-4372.4	286.513	615.757	0	-41.3992	-65.0184	-795.274	11122.7	-25586.5	13757	267.827	186.014	0	3.51379e-10	-9.40104e-11	-7.40482e-09	8.27816e-09	1.43547e-07	-1.30462e-07	-311	200	0	-0.10113	-0.374258	12.9269	-56.1454	-508.17	55.2523	-914	200	0
293	7	-35.495	89.9137	-1037.22	-5897.01	-14036.5	-4405.38	286.467	615.685	0	-40.4458	-65.498	-796.806	11190.4	-25359.3	13674.3	268.174	185.956	0	-9.14064e-10	2.44555e-10	1.92626e-08	-2.15345e-08	-3.73418e-07	3.39378e-07	-311	200	0	-0.0496513	-0.292255	14.6416	-51.0462	-581.961	34.6436	-914	200	0
293	8	-35.3592	89.8381	-1035.57	-5812.38	-14060.1	-4436.6	286.423	615.613	0	-39.489	-65.9834	-798.342	11262.1	-25128.5	13592.4	268.524	185.893	0	-1.53265e-09	4.10056e-10	3.22985e-08	-3.61078e-08	-6.26127e-07	5.69051e-07	-311	200	0	-0.0143576	-0.227404	16.7129	-58.9224	-627.542	15.8892	-914	200	0
293	9	-35.2634	89.7327	-1033.78	-5726.35	-14077.2	-4466.94	286.383	615.539	0	-38.5394	-66.4838	-799.819	11336.6	-24891.7	13511.4	268.878	185.826	0	-1.70558e-09	4.56323e-10	3.59427e-08	-4.01819e-08	-6.96772e-07	6.33256e-07	-311	200	0	0.00416735	-0.195625	18.8191	-77.1491	-646.97	1.71377	-914	200	0
294	0	-35.2078	89.6003	-1031.88	-5639.51	-14085.9	-4497.65	286.349	615.465	0	-37.5991	-66.9988	-801.217	11411.2	-24647	13431	269.238	185.758	0	-1.60166e-09	4.28518e-10	3.37527e-08	-3.77335e-08	-6.54317e-07	5.94671e-07	-311	200	0	0.00114984	-0.207575	20.5851	-100.32	-638.227	-4.74496	-914	200	0	-68.8865	19.0633	-1811.5	-774180	529614	42766.1	290.536	427.882	0
294	1	-35.1798	89.4555	-1029.92	-5551.96	-14085.9	-4529.48	286.323	615.391	0	-36.6642	-67.5229	-802.557	11483.2	-24393.9	13350.3	269.605	185.692	0	-1.35095e-09	3.61442e-10	2.84694e-08	-3.18271e-08	-5.51896e-07	5.01587e-07	-311	200	0	-0.0251368	-0.266599	21.7272	-121.512	-597.682	-2.72813	-914	200	0
294	2	-35.1653	89.3115	-1027.94	-5463.2	-14078.3	-4562.45	286.304	615.315	0	-35.7322	-68.0522	-803.862	11550.9	-24133	13268.1	269.979	185.631	0	-1.04574e-09	2.79784e-10	2.20374e-08	-2.46366e-08	-4.2721e-07	3.88266e-07	-311	200	0	-0.063178	-0.363171	22.1288	-136.35	-524.947	5.21718	-914	200	0
294	3	-35.1569	89.1724	-1025.93	-5372.73	-14065.1	-4596.49	286.29	615.237	0	-34.807	-68.5891	-805.129	11613.3	-23866	13183.1	270.358	185.576	0	-7.45577e-10	1.99477e-10	1.5712e-08	-1.75651e-08	-3.04587e-07	2.76821e-07	-311	200	0	-0.0864336	-0.46929	21.7996	-144.787	-427.227	15.1734	-914	200	0
294	4	-35.156	89.0337	-1023.87	-5280.89	-14049.2	-4631.83	286.278	615.158	0	-33.9007	-69.1416	-806.318	11670.9	-23595.1	13094.4	270.737	185.526	0	-4.84108e-10	1.29522e-10	1.02019e-08	-1.14051e-08	-1.9777e-07	1.79742e-07	-311	200	0	-0.0685742	-0.543616	20.7891	-149.462	-316.825	23.7961	-914	200	0
294	5	-35.171	88.8869	-1021.71	-5189.12	-14033	-4668.37	286.265	615.079	0	-33.0323	-69.7184	-807.365	11725.7	-23325.2	13002.7	271.11	185.477	0	-2.76058e-10	7.38585e-11	5.81754e-09	-6.50367e-09	-1.12777e-07	1.02496e-07	-311	200	0	-0.00743321	-0.549971	19.198	-153.563	-203.768	29.2119	-914	200	0
294	6	-35.2143	88.7226	-1019.41	-5098.94	-14017	-4705.26	286.25	615.002	0	-32.2198	-70.3245	-808.207	11780.7	-23063.2	12909.4	271.464	185.424	0	-1.23527e-10	3.30492e-11	2.60315e-09	-2.91017e-09	-5.04637e-08	4.58635e-08	-311	200	0	0.0707927	-0.479522	17.2686	-158.376	-94.2977	31.3752	-914	200	0
294	7	-35.2965	88.5355	-1016.93	-5010.73	-13999.3	-4741.75	286.234	614.927	0	-31.4719	-70.9594	-808.809	11839.5	-22814.4	12815.5	271.793	185.362	0	-2.1101e-11	5.64549e-12	4.44673e-10	-4.97119e-10	-8.62027e-09	7.83446e-09	-311	200	0	0.133219	-0.361246	15.3501	-161.355	4.24563	31.9951	-914	200	0
294	8	-35.4229	88.3274	-1014.25	-4924.64	-13977.3	-4777.89	286.219	614.855	0	-30.7878	-71.6204	-809.179	11904.7	-22580.2	12722.4	272.095	185.288	0	4.03046e-11	-1.07834e-11	-8.49362e-10	9.49538e-10	1.64654e-08	-1.49645e-08	-311	200	0	0.158099	-0.248749	13.7343	-156.965	81.7968	33.8387	-914	200	0
294	9	-35.5925	88.1072	-1011.38	-4841.42	-13950.3	-4814.04	286.207	614.787	0	-30.1599	-72.3001	-809.353	11977.2	-22360.3	12631.4	272.373	185.202	0	7.08044e-11	-1.89435e-11	-1.4921e-09	1.66809e-09	2.89254e-08	-2.62886e-08	-311	200	0	0.136035	-0.190472	12.5837	-140.567	131.089	39.5043	-914	200	0
295	0	-35.7928	87.8912	-1008.39	-4761.3	-13920.3	-4849.77	286.195	614.722	0	-29.5743	-72.9804	-809.394	12057.1	-22154.8	12544.3	272.628	185.104	0	7.98987e-11	-2.13766e-11	-1.68375e-09	1.88234e-09	3.26406e-08	-2.96652e-08	-311	200	0	0.0677747	-0.207206	11.9948	-112.525	153.653	50.4478	-914	200	0	-63.9495	11.8784	-1788.85	-757323	524820	39022.2	291.668	423.686	0
295	1	-36.0019	87.7018	-1005.36	-4683.2	-13890.1	-4884.15	286.184	614.658	0	-29.0145	-73.6346	-809.395	12143.9	-21964.6	12462.3	272.863	184.996	0	7.56015e-11	-2.0227e-11	-1.5932e-09	1.7811e-09	3.08851e-08	-2.80697e-08	-311	200	0	-0.0378888	-0.291504	11.9954	-78.083	158.666	66.6735	-914	200	0
295	2	-36.1978	87.5598	-1002.4	-4605.84	-13861.9	-4916.8	286.171	614.595	0	-28.4691	-74.2388	-809.458	12237	-21790.1	12386.1	273.081	184.883	0	6.41173e-11	-1.71544e-11	-1.35118e-09	1.51054e-09	2.61935e-08	-2.38058e-08	-311	200	0	-0.168228	-0.419217	12.4275	-43.6829	156.741	86.6789	-914	200	0
295	3	-36.369	87.4759	-999.549	-4528.31	-13836.3	-4948.29	286.158	614.53	0	-27.9352	-74.7806	-809.651	12335.5	-21631	12315.8	273.284	184.764	0	4.987e-11	-1.33426e-11	-1.05094e-09	1.17489e-09	2.03731e-08	-1.8516e-08	-311	200	0	-0.306965	-0.556337	12.8884	-14.0743	155.521	107.173	-914	200	0
295	4	-36.5178	87.4474	-996.8	-4449.64	-13813.2	-4979.82	286.142	614.464	0	-27.4184	-75.2617	-809.989	12438.3	-21485.7	12250.5	273.474	184.644	0	3.57328e-11	-9.56019e-12	-7.53018e-10	8.4183e-10	1.45977e-08	-1.3267e-08	-311	200	0	-0.429538	-0.661833	12.8603	8.84927	157.782	122.908	-914	200	0
295	5	-36.6581	87.4613	-994.098	-4368.79	-13791.8	-5012.71	286.126	614.395	0	-26.9324	-75.6966	-810.44	12544	-21352.9	12190	273.653	184.522	0	2.33443e-11	-6.24569e-12	-4.91948e-10	5.49969e-10	9.53672e-09	-8.66738e-09	-311	200	0	-0.505518	-0.70024	11.9871	25.3702	160.234	128.217	-914	200	0
295	6	-36.8096	87.4976	-991.361	-4285.85	-13770.1	-5047.93	286.11	614.323	0	-26.4981	-76.108	-810.937	12651.6	-21231.9	12133.8	273.818	184.399	0	1.34383e-11	-3.59537e-12	-2.83193e-10	3.16594e-10	5.48988e-09	-4.98943e-09	-311	200	0	-0.516029	-0.661208	10.276	35.8491	156.189	120.518	-914	200	0
295	7	-36.9904	87.5354	-988.506	-4202.15	-13744.6	-5085.7	286.096	614.251	0	-26.1383	-76.5208	-811.398	12761.4	-21122.6	12081	273.968	184.272	0	6.14065e-12	-1.64291e-12	-1.29406e-10	1.44668e-10	2.50861e-09	-2.27993e-09	-311	200	0	-0.467824	-0.563135	8.04972	40.2508	142.159	102.338	-914	200	0
295	8	-37.211	87.5584	-985.479	-4118.89	-13711.8	-5125.62	286.086	614.18	0	-25.8701	-76.9574	-811.755	12874.6	-21025.9	12030.1	274.098	184.14	0	1.21274e-12	-3.24465e-13	-2.55568e-11	2.8571e-11	4.95435e-10	-4.50272e-10	-311	200	0	-0.385621	-0.436093	5.72894	39.156	120.337	79.3429	-914	200	0
295	9	-37.4705	87.5592	-982.279	-4036.17	-13669.7	-5167.07	286.084	614.109	0	-25.6986	-77.4321	-811.981	12992.7	-20944.1	11979.9	274.206	183.999	0	-1.76516e-12	4.72262e-13	3.71982e-11	-4.15854e-11	-7.21111e-10	6.55376e-10	-311	200	0	-0.294962	-0.305057	3.65393	33.5243	94.6944	57.0463	-914	200	0
296	0	-37.756	87.5422	-978.965	-3953.06	-13619.4	-5209.11	286.088	614.038	0	-25.6148	-77.9424	-812.09	13116.3	-20878.8	11929.8	274.29	183.849	0	-3.26685e-12	8.74036e-13	6.88443e-11	-7.69639e-11	-1.33459e-09	1.21293e-09	-311	200	0	-0.213879	-0.185302	2.03832	23.754	67.3462	39.3645	-914	200	0	-65.2708	7.02113	-1768.7	-738510	507293	37801.8	285.053	417.743	0
296	1	-38.0441	87.5233	-975.627	-3868.13	-13564.8	-5250.47	286.096	613.965	0	-25.6015	-78.4712	-812.117	13244.6	-20829.3	11878.9	274.352	183.691	0	-3.74076e-12	1.00083e-12	7.88313e-11	-8.81288e-11	-1.5282e-09	1.38889e-09	-311	200	0	-0.152998	-0.0844262	0.999739	9.46553	38.0872	28.7461	-914	200	0
296	2	-38.3107	87.5216	-972.333	-3779.93	-13511.7	-5289.84	286.104	613.888	0	-25.6438	-78.9995	-812.083	13375.9	-20793.5	11826.4	274.395	183.529	0	-3.56725e-12	9.54405e-13	7.51747e-11	-8.40409e-11	-1.45731e-09	1.32446e-09	-311	200	0	-0.117401	-0.00520967	0.598278	-10.2519	5.07112	26.579	-914	200	0
296	3	-38.5438	87.5472	-969.101	-3687.6	-13464.2	-5326.53	286.107	613.805	0	-25.7357	-79.5211	-811.974	13508.9	-20768.9	11772.7	274.422	183.363	0	-3.04218e-12	8.13925e-13	6.41096e-11	-7.16708e-11	-1.24281e-09	1.12951e-09	-311	200	0	-0.108081	0.0519212	0.861435	-36.4761	-34.4438	33.4361	-914	200	0
296	4	-38.7478	87.5977	-965.901	-3591.04	-13422	-5360.8	286.104	613.718	0	-25.8793	-80.0433	-811.743	13642.6	-20751.7	11718.9	274.436	183.193	0	-2.37758e-12	6.36115e-13	5.01043e-11	-5.60136e-11	-9.71302e-10	8.82761e-10	-311	200	0	-0.1228	0.086942	1.7937	-69.9509	-83.2443	49.1215	-914	200	0
296	5	-38.938	87.6618	-962.674	-3490.58	-13380.4	-5393.47	286.101	613.626	0	-26.0775	-80.5782	-811.34	13776.2	-20736.6	11666.4	274.441	183.02	0	-1.71201e-12	4.58042e-13	3.60782e-11	-4.03333e-11	-6.99398e-10	6.35642e-10	-311	200	0	-0.156352	0.098818	3.37001	-110.429	-143.151	72.5036	-914	200	0
296	6	-39.1319	87.7254	-959.357	-3386.77	-13332.9	-5425.26	286.102	613.53	0	-26.3295	-81.1353	-810.741	13909.5	-20719.3	11615.7	274.444	182.843	0	-1.12522e-12	3.01049e-13	2.37124e-11	-2.65091e-11	-4.5968e-10	4.17777e-10	-311	200	0	-0.200262	0.0846512	5.51297	-155.846	-213.788	101.141	-914	200	0
296	7	-39.342	87.7778	-955.912	-3280.26	-13273.6	-5456.66	286.114	613.432	0	-26.6288	-81.7203	-809.968	14043.4	-20697.9	11567.1	274.446	182.662	0	-6.5369e-13	1.74893e-13	1.37756e-11	-1.54003e-11	-2.67049e-10	2.42705e-10	-311	200	0	-0.24206	0.0394223	8.05488	-201.349	-291.109	130.735	-914	200	0
296	8	-39.5694	87.8169	-952.346	-3172	-13199.8	-5488.29	286.14	613.331	0	-26.9613	-82.3342	-809.069	14179.2	-20672.7	11521	274.449	182.475	0	-3.04648e-13	8.15076e-14	6.42003e-12	-7.17722e-12	-1.24456e-10	1.13111e-10	-311	200	0	-0.266845	-0.0423814	10.7211	-239.747	-366.271	155.182	-914	200	0
296	9	-39.8032	87.8489	-948.715	-3063.2	-13112.2	-5521.1	286.179	613.229	0	-27.306	-82.9708	-808.107	14319.1	-20645.6	11478.4	274.452	182.281	0	-6.76438e-14	1.80979e-14	1.4255e-12	-1.59362e-12	-2.76342e-11	2.51151e-11	-311	200	0	-0.265869	-0.160973	13.2003	-266.245	-425.995	168.593	-914	200	0
297	0	-40.0234	87.8866	-945.108	-2954.92	-13013.3	-5555.92	286.231	613.127	0	-27.6374	-83.6135	-807.158	14465.4	-20621.4	11438.7	274.452	182.079	0	7.66869e-14	-2.05173e-14	-1.61607e-12	1.80667e-12	3.13285e-11	-2.84727e-11	-311	200	0	-0.246878	-0.303904	15.2553	-284.198	-455.314	168.07	-914	200	0	-69.4616	1.44654	-1718.95	-712766	504340	37357.4	291.469	414.71	0
297	1	-40.21	87.9449	-941.612	-2847.26	-12907	-5592.85	286.293	613.024	0	-27.9307	-84.237	-806.304	14620.3	-20606.1	11400.5	274.444	181.868	0	1.50527e-13	-4.0273e-14	-3.17215e-12	3.54627e-12	6.1494e-11	-5.58884e-11	-311	200	0	-0.231432	-0.446152	16.7594	-303.936	-444.144	154.149	-914	200	0
297	2	-40.3539	88.0312	-938.266	-2739.42	-12795.4	-5631.37	286.363	612.92	0	-28.1701	-84.8198	-805.592	14783.8	-20603.6	11362.6	274.424	181.649	0	1.75035e-13	-4.683e-14	-3.68861e-12	4.12366e-12	7.15061e-11	-6.49878e-11	-311	200	0	-0.238264	-0.561633	17.6767	-335.682	-395.298	129.34	-914	200	0
297	3	-40.4618	88.1372	-935.047	-2630.52	-12679.1	-5670.97	286.44	612.813	0	-28.3556	-85.3566	-805.019	14953.4	-20613.6	11324.3	274.394	181.425	0	1.68257e-13	-4.50167e-14	-3.54578e-12	3.96398e-12	6.87372e-11	-6.24713e-11	-311	200	0	-0.268913	-0.636054	18.0288	-384.341	-324.533	96.8665	-914	200	0
297	4	-40.5514	88.2408	-931.886	-2520.31	-12557.8	-5711.41	286.524	612.705	0	-28.5025	-85.8576	-804.532	15125.3	-20634	11285.4	274.353	181.2	0	1.443e-13	-3.8607e-14	-3.04092e-12	3.39957e-12	5.89501e-11	-5.35763e-11	-311	200	0	-0.308432	-0.670236	17.8617	-448.186	-250.137	59.8931	-914	200	0
297	5	-40.643	88.3156	-928.704	-2409.46	-12432.4	-5752.69	286.613	612.594	0	-28.6325	-86.3375	-804.056	15295.5	-20661.6	11246.2	274.303	180.977	0	1.13321e-13	-3.03188e-14	-2.38809e-12	2.66974e-12	4.62946e-11	-4.20745e-11	-311	200	0	-0.340111	-0.67747	17.2662	-519.644	-184.067	22.1424	-914	200	0
297	6	-40.7507	88.3414	-925.439	-2299.71	-12304.5	-5794.77	286.704	612.485	0	-28.7651	-86.8099	-803.514	15461.3	-20693.2	11207	274.247	180.758	0	8.19995e-14	-2.19387e-14	-1.72802e-12	1.93183e-12	3.34988e-11	-3.04452e-11	-311	200	0	-0.360039	-0.679457	16.4024	-587.007	-132.424	-10.8675	-914	200	0
297	7	-40.8788	88.3091	-922.054	-2193.38	-12175.9	-5836.95	286.795	612.379	0	-28.9106	-87.2869	-802.859	15622.8	-20725.7	11168.2	274.185	180.541	0	5.42146e-14	-1.45049e-14	-1.1425e-12	1.27724e-12	2.2148e-11	-2.0129e-11	-311	200	0	-0.376671	-0.697651	15.4625	-636.143	-99.1121	-34.1786	-914	200	0
297	8	-41.0217	88.2226	-918.541	-2091.93	-12048	-5878.1	286.884	612.278	0	-29.0666	-87.7784	-802.086	15781.4	-20757.4	11130.4	274.121	180.324	0	3.17758e-14	-8.50153e-15	-6.69632e-13	7.48609e-13	1.29812e-11	-1.17979e-11	-311	200	0	-0.399059	-0.74388	14.6358	-653.306	-86.6871	-47.7057	-914	200	0
297	9	-41.1654	88.0965	-914.929	-1994.97	-11922.8	-5917.39	286.969	612.181	0	-29.2214	-88.2896	-801.229	15938.7	-20788.6	11095	274.054	180.107	0	1.50862e-14	-4.03626e-15	-3.1792e-13	3.55417e-13	6.16309e-12	-5.60127e-12	-311	200	0	-0.4279	-0.819041	14.1051	-631.611	-95.8117	-55.0938	-914	200	0
298	0	-41.2879	87.9546	-911.304	-1900.13	-11801.8	-5954.89	287.05	612.085	0	-29.3586	-88.8201	-800.354	16095	-20820.7	11065.3	273.986	179.89	0	3.69181e-15	-9.87731e-16	-7.77997e-14	8.69755e-14	1.5082e-12	-1.37071e-12	-311	200	0	-0.452933	-0.916435	14.0159	-576.967	-125.087	-57.9429	-914	200	0	-71.2049	-4.22199	-1680.13	-689590	493733	35636	291.842	410.338	0
298	1	-41.3659	87.8228	-907.793	-1804.22	-11684.3	-5991.46	287.129	611.988	0	-29.463	-89.3617	-799.526	16249.4	-20854.9	11044.5	273.916	179.676	0	-3.29957e-15	8.82789e-16	6.95338e-14	-7.77347e-14	-1.34796e-12	1.22508e-12	-311	200	0	-0.45498	-1.02216	14.4047	-504.571	-170.667	-53.3612	-914	200	0
298	2	-41.3861	87.7196	-904.504	-1704.92	-11567.5	-6028.03	287.211	611.885	0	-29.5301	-89.9006	-798.791	16401.5	-20890.8	11032.4	273.847	179.467	0	-6.92588e-15	1.853e-15	1.45953e-13	-1.63167e-13	-2.82939e-12	2.57147e-12	-311	200	0	-0.415073	-1.11699	15.16	-429.577	-225.158	-36.5508	-914	200	0
298	3	-41.3524	87.6493	-901.487	-1602.07	-11448.6	-6064.79	287.3	611.777	0	-29.5713	-90.4272	-798.148	16550.7	-20926.5	11026.7	273.781	179.264	0	-8.18509e-15	2.1899e-15	1.72489e-13	-1.92833e-13	-3.34381e-12	3.039e-12	-311	200	0	-0.327776	-1.18364	16.0718	-362.203	-277.401	-4.40936	-914	200	0
298	4	-41.2821	87.6053	-898.733	-1497.95	-11325.6	-6101.21	287.398	611.667	0	-29.6068	-90.9418	-797.564	16697.4	-20959.1	11024	273.721	179.065	0	-7.93321e-15	2.1225e-15	1.67181e-13	-1.86899e-13	-3.24091e-12	2.94548e-12	-311	200	0	-0.207697	-1.21341	16.9399	-306.712	-316.014	42.0952	-914	200	0
298	5	-41.1976	87.5755	-896.199	-1396.27	-11197.5	-6136.59	287.506	611.558	0	-29.6523	-91.4486	-796.998	16841.8	-20986	11021.5	273.669	178.868	0	-6.84255e-15	1.8307e-15	1.44197e-13	-1.61204e-13	-2.79535e-12	2.54053e-12	-311	200	0	-0.0810122	-1.20844	17.686	-262.52	-334.4	97.7926	-914	200	0
298	6	-41.1223	87.5465	-893.826	-1299.94	-11063.5	-6170.43	287.622	611.454	0	-29.7116	-91.9512	-796.428	16984.4	-21006.2	11017.2	273.624	178.674	0	-5.39967e-15	1.44467e-15	1.13791e-13	-1.27211e-13	-2.2059e-12	2.00482e-12	-311	200	0	0.0323529	-1.17627	18.3416	-228.33	-330.17	155.503	-914	200	0
298	7	-41.0764	87.5074	-891.552	-1208.62	-10923.8	-6202.56	287.747	611.356	0	-29.7795	-92.4554	-795.861	17126	-21021.2	11010.2	273.587	178.481	0	-3.92631e-15	1.05047e-15	8.27415e-14	-9.25002e-14	-1.604e-12	1.45778e-12	-311	200	0	0.126352	-1.11686	18.8674	-204.135	-301.034	207.585	-914	200	0
298	8	-41.0718	87.4541	-889.313	-1118.5	-10779.4	-6233.22	287.879	611.258	0	-29.8491	-92.9689	-795.325	17268	-21032.8	11000	273.554	178.288	0	-2.61109e-15	6.98588e-16	5.5025e-14	-6.15147e-14	-1.06669e-12	9.69456e-13	-311	200	0	0.196665	-1.01812	19.0493	-188.85	-246.785	245.862	-914	200	0
298	9	-41.1089	87.3913	-887.076	-1025.06	-10632.8	-6262.81	288.014	611.156	0	-29.9119	-93.497	-794.865	17413	-21041.5	10986.4	273.528	178.093	0	-1.54359e-15	4.12982e-16	3.25289e-14	-3.63655e-14	-6.30594e-13	5.7311e-13	-311	200	0	0.226227	-0.871244	18.6857	-179.051	-174.692	263.559	-914	200	0
299	0	-41.175	87.3322	-884.858	-925.176	-10487.5	-6291.55	288.148	611.046	0	-29.9557	-94.0359	-794.526	17562.9	-21046	10970	273.511	177.895	0	-7.45794e-16	1.99535e-16	1.57166e-14	-1.75702e-14	-3.04676e-13	2.76902e-13	-311	200	0	0.192041	-0.687716	17.8657	-171.24	-97.7497	259.692	-914	200	0	-70.9355	-9.51924	-1653.65	-672610	489984	33610.9	294.252	406.485	0
299	1	-41.2482	87.2944	-882.701	-817.285	-10347.8	-6319.3	288.277	610.926	0	-29.9656	-94.5741	-794.35	17718.6	-21045.4	10951.5	273.506	177.694	0	-1.98184e-16	5.30236e-17	4.17646e-15	-4.66903e-15	-8.09632e-14	7.35828e-14	-311	200	0	0.0873431	-0.494742	16.9782	-164.019	-28.6722	240.504	-914	200	0
299	2	-41.3085	87.2892	-880.638	-701.786	-10216	-6345.93	288.399	610.797	0	-29.9315	-95.0999	-794.352	17879.9	-21040.8	10931.4	273.512	177.491	0	1.40293e-16	-3.7535e-17	-2.95648e-15	3.30518e-15	5.73133e-14	-5.20887e-14	-311	200	0	-0.0702666	-0.317995	16.4293	-157.051	21.9197	215.304	-914	200	0
299	3	-41.3448	87.316	-878.675	-581.563	-10090.1	-6371.56	288.517	610.662	0	-29.8505	-95.608	-794.518	18046.4	-21034.7	10909.4	273.525	177.286	0	3.18175e-16	-8.51267e-17	-6.70509e-15	7.4959e-15	1.29982e-13	-1.18133e-13	-311	200	0	-0.250696	-0.174329	16.3849	-148.815	45.3935	191.008	-914	200	0
299	4	-41.3533	87.3653	-876.801	-460.851	-9964.51	-6396.42	288.635	610.526	0	-29.7229	-96.1	-794.817	18217.9	-21031	10886	273.54	177.079	0	3.82514e-16	-1.0234e-16	-8.06094e-15	9.01166e-15	1.56266e-13	-1.42021e-13	-311	200	0	-0.424364	-0.0782585	16.7573	-137.12	38.9978	169.545	-914	200	0
299	5	-41.3336	87.426	-874.993	-343.238	-9835.01	-6420.58	288.76	610.392	0	-29.5494	-96.5839	-795.208	18394.2	-21033.9	10862.4	273.549	176.869	0	3.739e-16	-1.00036e-16	-7.87942e-15	8.80873e-15	1.52748e-13	-1.38823e-13	-311	200	0	-0.5675	-0.048491	17.3447	-121.401	10.5401	148.358	-914	200	0
299	6	-41.2872	87.4881	-873.223	-231.022	-9700.72	-6444.04	288.891	610.265	0	-29.3364	-97.0716	-795.649	18575.7	-21047.6	10840.7	273.547	176.653	0	3.24369e-16	-8.6784e-17	-6.83563e-15	7.64184e-15	1.32513e-13	-1.20433e-13	-311	200	0	-0.662474	-0.100039	17.9415	-102.481	-24.4279	123.664	-914	200	0
299	7	-41.215	87.543	-871.469	-125.835	-9562.7	-6466.8	289.027	610.144	0	-29.0996	-97.5735	-796.101	18763.1	-21074.9	10823.2	273.527	176.431	0	2.57219e-16	-6.88181e-17	-5.42053e-15	6.05983e-15	1.0508e-13	-9.55014e-14	-311	200	0	-0.697155	-0.228039	18.3687	-80.9875	-51.3338	94.5448	-914	200	0
299	8	-41.1145	87.5865	-869.729	-28.7065	-9421.65	-6488.76	289.167	610.033	0	-28.8601	-98.0936	-796.537	18957.9	-21117.6	10811.8	273.488	176.2	0	1.87944e-16	-5.02837e-17	-3.96065e-15	4.42777e-15	7.67796e-14	-6.97806e-14	-311	200	0	-0.667485	-0.405959	18.4712	-58.9348	-62.2125	64.2013	-914	200	0
299	9	-40.9758	87.6235	-868.027	60.7514	-9277.48	-6509.73	289.312	609.93	0	-28.6352	-98.627	-796.963	19161.4	-21176	10807.6	273.429	175.957	0	1.25706e-16	-3.36322e-17	-2.64908e-15	2.96151e-15	5.1354e-14	-4.66727e-14	-311	200	0	-0.580217	-0.602887	18.1597	-41.2612	-55.9439	38.1745	-914	200	0
300	0	-40.7816	87.672	-866.43	144.526	-9129.97	-6529.23	289.463	609.833	0	-28.4322	-99.1635	-797.419	19374.3	-21250.4	10810.4	273.351	175.704	0	7.49352e-17	-2.00487e-17	-1.57915e-15	1.7654e-15	3.06129e-14	-2.78223e-14	-311	200	0	-0.448779	-0.800061	17.4682	-32.742	-35.8343	21.9952	-914	200	0	-67.2247	-14.5781	-1645.76	-662566	486235	30938.2	293.489	402.199	0
300	1	-40.5137	87.7566	-865.03	225.204	-8978.59	-6546.35	289.62	609.74	0	-28.251	-99.6926	-797.948	19595.8	-21340.5	10817.9	273.256	175.442	0	3.68102e-17	-9.84846e-18	-7.75724e-16	8.67214e-16	1.50379e-14	-1.36671e-14	-311	200	0	-0.287362	-0.991741	16.5457	-36.2152	-6.59508	19.055	-914	200	0
300	2	-40.1642	87.8948	-863.877	304.939	-8822.26	-6560.17	289.788	609.647	0	-28.0947	-100.212	-798.555	19824.1	-21444.4	10827.1	273.146	175.175	0	1.05016e-17	-2.80966e-18	-2.21306e-16	2.47407e-16	4.29015e-15	-3.89907e-15	-311	200	0	-0.111343	-1.17438	15.5865	-55.9533	27.3585	29.1319	-914	200	0
300	3	-39.7425	88.0862	-862.95	385.127	-8660.07	-6570.25	289.965	609.554	0	-27.9748	-100.732	-799.199	20056.2	-21558.4	10835.7	273.025	174.905	0	-5.87669e-18	1.57229e-18	1.23843e-16	-1.38449e-16	-2.40077e-15	2.18193e-15	-311	200	0	0.0609361	-1.33426	14.7266	-98.0591	62.4246	48.8262	-914	200	0
300	4	-39.2722	88.3133	-862.172	466.389	-8491.51	-6577.12	290.151	609.459	0	-27.908	-101.276	-799.81	20289.5	-21677.1	10843	272.897	174.632	0	-1.45927e-17	3.90424e-18	3.07522e-16	-3.43791e-16	-5.9615e-15	5.41806e-15	-311	200	0	0.209723	-1.44501	13.9899	-163.572	97.2834	73.8544	-914	200	0
300	5	-38.7818	88.5473	-861.451	548.808	-8314.93	-6582.38	290.348	609.363	0	-27.9095	-101.868	-800.313	20522.4	-21795.5	10848.9	272.766	174.357	0	-1.78642e-17	4.77952e-18	3.76464e-16	-4.20864e-16	-7.29798e-15	6.63271e-15	-311	200	0	0.314857	-1.4841	13.3806	-243.638	134.569	101.433	-914	200	0
300	6	-38.2969	88.7545	-860.705	633.013	-8127.34	-6588.16	290.557	609.265	0	-27.9876	-102.524	-800.65	20754.5	-21910.4	10853.9	272.634	174.078	0	-1.76153e-17	4.71292e-18	3.71218e-16	-4.15e-16	-7.19629e-15	6.54029e-15	-311	200	0	0.356729	-1.45315	12.9874	-324.681	179.445	131.015	-914	200	0
300	7	-37.8354	88.9019	-859.882	721.26	-7926.38	-6596.49	290.782	609.161	0	-28.14	-103.253	-800.797	20986	-22021.9	10858.3	272.5	173.794	0	-1.5372e-17	4.11273e-18	3.23943e-16	-3.6215e-16	-6.27985e-15	5.70739e-15	-311	200	0	0.323451	-1.37842	12.9703	-397.158	235.317	163.357	-914	200	0
300	8	-37.4032	88.962	-858.98	817.203	-7710.92	-6608.86	291.023	609.049	0	-28.3528	-104.048	-800.768	21217	-22132.2	10861.9	272.361	173.504	0	-1.22495e-17	3.27731e-18	2.58141e-16	-2.88586e-16	-5.00422e-15	4.54805e-15	-311	200	0	0.220335	-1.29471	13.4863	-457.957	300.187	199.002	-914	200	0
300	9	-36.989	88.9167	-858.071	925.121	-7479.34	-6626.36	291.284	608.922	0	-28.5999	-104.891	-800.627	21447.6	-22245	10864.2	272.216	173.212	0	-8.99374e-18	2.40625e-18	1.89531e-16	-2.11884e-16	-3.67417e-15	3.33924e-15	-311	200	0	0.0688452	-1.2279	14.5832	-505.18	364.969	236.484	-914	200	0
301	0	-36.5597	88.7621	-857.307	1049.52	-7228.54	-6650.07	291.568	608.776	0	-28.8457	-105.749	-800.479	21678.8	-22364.7	10863.3	272.061	172.918	0	-6.04957e-18	1.61854e-18	1.27486e-16	-1.42522e-16	-2.4714e-15	2.24611e-15	-311	200	0	-0.104499	-1.18425	16.0863	-531.636	413.912	271.017	-914	200	0	-61.9434	-23.3327	-1647.18	-659099	487965	24371.1	294.44	399.493	0
301	1	-36.0669	88.5075	-856.881	1194.44	-6953.59	-6681.22	291.885	608.606	0	-29.0556	-106.587	-800.44	21912.1	-22493.7	10858.2	271.898	172.625	0	-3.63555e-18	9.72681e-19	7.66142e-17	-8.56502e-17	-1.48521e-15	1.34983e-15	-311	200	0	-0.274135	-1.15321	17.6054	-525.287	429.037	296.112	-914	200	0
301	2	-35.4629	88.1647	-856.956	1362.21	-6647.71	-6720.85	292.243	608.41	0	-29.2071	-107.38	-800.587	22148	-22630.4	10849.8	271.733	172.335	0	-1.81416e-18	4.85373e-19	3.82309e-17	-4.27399e-17	-7.41131e-16	6.73571e-16	-311	200	0	-0.408997	-1.11991	18.6934	-477.889	398.175	307.796	-914	200	0
301	3	-34.7133	87.7379	-857.601	1552.28	-6304	-6769.21	292.649	608.19	0	-29.295	-108.111	-800.94	22386	-22770.4	10840.6	271.57	172.05	0	-5.50657e-19	1.47327e-19	1.16043e-17	-1.2973e-17	-2.24957e-16	2.04451e-16	-311	200	0	-0.471286	-1.07446	19.0195	-393.168	321.802	306.838	-914	200	0
301	4	-33.7977	87.2289	-858.774	1760.67	-5918.74	-6825.21	293.108	607.95	0	-29.3282	-108.778	-801.464	22625.3	-22909.5	10833.8	271.415	171.77	0	2.41448e-19	-6.45988e-20	-5.08819e-18	5.6883e-18	9.86377e-17	-8.96461e-17	-311	200	0	-0.437101	-1.01553	18.4755	-285.617	213.474	297.128	-914	200	0
301	5	-32.7093	86.6478	-860.351	1980.74	-5493.76	-6886.1	293.615	607.698	0	-29.3231	-109.386	-802.101	22862.9	-23045.1	10830.9	271.269	171.496	0	6.68084e-19	-1.78744e-19	-1.40789e-17	1.57394e-17	2.72929e-16	-2.48049e-16	-311	200	0	-0.316373	-0.952092	17.2324	-171.664	92.1436	283.575	-914	200	0
301	6	-31.4561	86.0179	-862.177	2205.33	-5035.75	-6948.15	294.159	607.442	0	-29.2987	-109.946	-802.798	23093.9	-23177	10832.4	271.13	171.233	0	8.33726e-19	-2.23061e-19	-1.75696e-17	1.96418e-17	3.40598e-16	-3.0955e-16	-311	200	0	-0.147527	-0.902148	15.69	-63.1759	-27.4527	271.02	-914	200	0
301	7	-30.0623	85.371	-864.12	2428.69	-4553.56	-7008.07	294.73	607.189	0	-29.2755	-110.464	-803.524	23313.8	-23306.6	10837.6	270.995	170.986	0	8.29561e-19	-2.21947e-19	-1.74818e-17	1.95437e-17	3.38897e-16	-3.08004e-16	-311	200	0	0.0195438	-0.88417	14.2639	32.3788	-137.131	262.28	-914	200	0
301	8	-28.5657	84.7367	-866.078	2647.61	-4055.81	-7064.11	295.317	606.943	0	-29.2745	-110.941	-804.261	23520.9	-23436.1	10845	270.86	170.755	0	7.28262e-19	-1.94844e-19	-1.53471e-17	1.71572e-17	2.97513e-16	-2.70393e-16	-311	200	0	0.136843	-0.905567	13.1684	109.606	-231.58	256.196	-914	200	0
301	9	-27.009	84.1395	-867.98	2861.76	-3549.79	-7115.87	295.91	606.703	0	-29.3123	-111.372	-804.996	23716.8	-23566.4	10853	270.725	170.538	0	5.83193e-19	-1.56032e-19	-1.229e-17	1.37395e-17	2.38249e-16	-2.16531e-16	-311	200	0	0.174058	-0.958707	12.3978	164.662	-306.693	248.916	-914	200	0
302	0	-25.4272	83.6035	-869.788	3072.91	-3040.57	-7163.33	296.504	606.467	0	-29.3929	-111.747	-805.732	23905.1	-23695.4	10860.3	270.591	170.331	0	4.30254e-19	-1.15113e-19	-9.06701e-18	1.01364e-17	1.7577e-16	-1.59747e-16	-311	200	0	0.133841	-1.02335	11.8253	195.532	-360.377	236.902	-914	200	0	-49.147	-31.4987	-1674.88	-666908	490773	12838.4	291.614	397.304	0
302	1	-23.8431	83.151	-871.5	3283.94	-2530.14	-7206.11	297.097	606.232	0	-29.5087	-112.063	-806.479	24088.8	-23820.2	10866.8	270.464	170.131	0	2.91025e-19	-7.78627e-20	-6.13294e-18	6.85627e-18	1.18891e-16	-1.08053e-16	-311	200	0	0.0482487	-1.0689	11.2436	201.36	-391.013	217.581	-914	200	0
302	2	-22.2738	82.7914	-873.119	3497.42	-2018.17	-7243.72	297.689	605.994	0	-29.652	-112.328	-807.231	24268.9	-23940	10872.3	270.343	169.936	0	1.76277e-19	-4.71624e-20	-3.71479e-18	4.15292e-18	7.20136e-17	-6.5449e-17	-311	200	0	-0.0435593	-1.06488	10.4131	182.705	-396.028	189.267	-914	200	0
302	3	-20.7373	82.515	-874.641	3714.05	-1503.95	-7275.99	298.281	605.754	0	-29.8236	-112.565	-807.941	24444.3	-24057.6	10877.1	270.224	169.745	0	8.9286e-20	-2.38882e-20	-1.88158e-18	2.10349e-18	3.64756e-17	-3.31505e-17	-311	200	0	-0.115781	-1.00254	9.23556	143.133	-375.915	153.12	-914	200	0
302	4	-19.2514	82.2994	-876.042	3933.16	-987.395	-7302.89	298.873	605.51	0	-30.0317	-112.802	-808.537	24613	-24176.4	10881.4	270.099	169.559	0	2.86253e-20	-7.65862e-21	-6.03239e-19	6.74386e-19	1.16942e-17	-1.06282e-17	-311	200	0	-0.1616	-0.903708	7.87092	88.4066	-338.743	113.882	-914	200	0
302	5	-17.8303	82.1195	-877.289	4153.83	-469.049	-7323.89	299.465	605.265	0	-30.2845	-113.062	-808.957	24774.7	-24299.1	10886.2	269.963	169.375	0	-9.66447e-21	2.5857e-21	2.03665e-19	-2.27686e-19	-3.94818e-18	3.58827e-18	-311	200	0	-0.186075	-0.803791	6.623	23.5043	-297.197	77.3551	-914	200	0
302	6	-16.4803	81.9573	-878.35	4374.58	49.2103	-7337.75	300.056	605.02	0	-30.5816	-113.357	-809.168	24930.9	-24426.4	10891.6	269.813	169.189	0	-3.0527e-20	8.1674e-21	6.43314e-19	-7.19187e-19	-1.2471e-17	1.13342e-17	-311	200	0	-0.196107	-0.729446	5.74185	-48.4646	-261.431	47.9322	-914	200	0
302	7	-15.1989	81.806	-879.204	4592.64	563.529	-7343.2	300.641	604.776	0	-30.9115	-113.688	-809.169	25085	-24557.3	10897.6	269.651	168.999	0	-3.88823e-20	1.04029e-20	8.19391e-19	-9.16031e-19	-1.58844e-17	1.44364e-17	-311	200	0	-0.195072	-0.689153	5.33201	-124.979	-235.187	28.1695	-914	200	0
302	8	-13.9768	81.6699	-879.838	4804.25	1069.29	-7339.43	301.215	604.54	0	-31.2543	-114.043	-808.99	25241.4	-24690	10903.2	269.481	168.799	0	-3.90505e-20	1.04478e-20	8.22935e-19	-9.19993e-19	-1.59531e-17	1.44989e-17	-311	200	0	-0.181636	-0.672936	5.35023	-202.263	-215.627	19.3194	-914	200	0
302	9	-12.8015	81.5629	-880.251	5005.91	1562.98	-7326.09	301.776	604.313	0	-31.5885	-114.406	-808.703	25404	-24823.6	10907.4	269.304	168.587	0	-3.44914e-20	9.22807e-21	7.26858e-19	-8.12585e-19	-1.40906e-17	1.28061e-17	-311	200	0	-0.150876	-0.657234	5.64454	-274.63	-195.275	21.7562	-914	200	0
303	0	-11.6607	81.5086	-880.469	5195.38	2041.75	-7302.92	302.319	604.099	0	-31.8963	-114.752	-808.412	25574	-24959.3	10909.4	269.126	168.365	0	-2.77579e-20	7.42654e-21	5.84959e-19	-6.5395e-19	-1.13398e-17	1.03061e-17	-311	200	0	-0.0987738	-0.619875	6.06352	-337.159	-167.377	35.0131	-914	200	0	-40.4466	-33.5103	-1678.86	-665537	494794	6167.97	293.566	395.488	0
303	1	-10.5477	81.5363	-880.544	5371.61	2502.69	-7269.73	302.842	603.9	0	-32.1665	-115.058	-808.22	25750.1	-25098.8	10909.7	268.946	168.14	0	-2.0577e-20	5.50532e-21	4.33632e-19	-4.84775e-19	-8.40623e-18	7.63993e-18	-311	200	0	-0.0277926	-0.557284	6.57608	-389.207	-132.034	57.5221	-914	200	0
303	2	-9.46733	81.6714	-880.51	5533.87	2943.69	-7226.7	303.343	603.715	0	-32.3952	-115.306	-808.193	25930.7	-25243.7	10909.9	268.765	167.915	0	-1.39951e-20	3.74434e-21	2.94927e-19	-3.29711e-19	-5.71734e-18	5.19616e-18	-311	200	0	0.0522938	-0.483984	7.2503	-432.404	-96.4029	86.3241	-914	200	0
303	3	-8.43773	81.9281	-880.361	5681.19	3363.81	-7174.82	303.821	603.547	0	-32.5851	-115.495	-808.348	26113.5	-25393.6	10911.2	268.586	167.695	0	-8.5422e-21	2.28544e-21	1.80015e-19	-2.01246e-19	-3.4897e-18	3.17159e-18	-311	200	0	0.127738	-0.416665	8.10922	-463.875	-69.6791	116.764	-914	200	0
303	4	-7.48828	82.3088	-880.056	5812.33	3762.2	-7115.87	304.275	603.396	0	-32.7457	-115.639	-808.665	26295.2	-25546.3	10914.8	268.409	167.483	0	-4.38863e-21	1.17416e-21	9.24842e-20	-1.03392e-19	-1.79286e-18	1.62943e-18	-311	200	0	0.183995	-0.362924	9.04548	-473.713	-59.0189	142.451	-914	200	0
303	5	-6.65451	82.8051	-879.543	5926.42	4138.62	-7051.83	304.705	603.262	0	-32.8926	-115.757	-809.094	26471.7	-25696.8	10920.8	268.24	167.282	0	-1.47729e-21	3.95244e-22	3.11318e-20	-3.48035e-20	-6.03509e-19	5.48495e-19	-311	200	0	0.20988	-0.319546	9.88628	-453.122	-66.9774	156.369	-914	200	0
303	6	-5.97089	83.4	-878.77	6023.94	4494.78	-6984.06	305.115	603.145	0	-33.0447	-115.872	-809.574	26639.3	-25839.9	10929.4	268.082	167.095	0	3.7272e-22	-9.972e-23	-7.85455e-21	8.78092e-21	1.52265e-19	-1.38385e-19	-311	200	0	0.202225	-0.276015	10.5314	-405.704	-89.9543	153.046	-914	200	0
303	7	-5.46329	84.0745	-877.698	6106.53	4833.17	-6913.16	305.507	603.043	0	-33.2173	-116.001	-810.048	26796.3	-25971.8	10940	267.938	166.92	0	1.39195e-21	-3.72411e-22	-2.93333e-20	3.27929e-20	5.68645e-19	-5.16809e-19	-311	200	0	0.165317	-0.225093	11.0517	-347.37	-120.827	130.77	-914	200	0
303	8	-5.14531	84.8125	-876.306	6175.36	5155.19	-6839.35	305.883	602.953	0	-33.4161	-116.151	-810.479	26943.7	-26092.4	10951.7	267.806	166.756	0	1.812e-21	-4.84794e-22	-3.81853e-20	4.26889e-20	7.40246e-19	-6.72767e-19	-311	200	0	0.105651	-0.175163	11.6925	-296.009	-154.02	92.6678	-914	200	0
303	9	-5.01651	85.605	-874.609	6230.56	5459.86	-6762.8	306.243	602.876	0	-33.6344	-116.318	-810.865	27084.2	-26205.6	10964.3	267.682	166.598	0	1.83747e-21	-4.9161e-22	-3.87221e-20	4.32891e-20	7.50653e-19	-6.82225e-19	-311	200	0	0.0282402	-0.150675	12.747	-263.925	-186.455	45.3892	-914	200	0
304	0	-5.06165	86.4523	-872.672	6272.96	5742.68	-6683.92	306.581	602.812	0	-33.8549	-116.492	-811.247	27221	-26316.9	10977.9	267.56	166.446	0	1.63304e-21	-4.36916e-22	-3.44141e-20	3.8473e-20	6.67139e-19	-6.06324e-19	-311	200	0	-0.0636834	-0.181805	14.3579	-256.355	-214.101	-3.63767	-914	200	0	-41.8934	-26.9175	-1662.16	-653879	498164	8848.24	298.504	392.634	0
304	1	-5.25624	87.362	-870.6	6305.68	5996.26	-6603.53	306.888	602.757	0	-34.0576	-116.66	-811.683	27357	-26430.3	10992.3	267.438	166.296	0	1.32081e-21	-3.53378e-22	-2.78342e-20	3.1117e-20	5.39583e-19	-4.90396e-19	-311	200	0	-0.167247	-0.296267	16.3959	-271.303	-228.944	-47.5578	-914	200	0
304	2	-5.57728	88.3388	-868.499	6333.39	6214.56	-6523.08	307.156	602.708	0	-34.2279	-116.813	-812.207	27494.3	-26546.3	11006.9	267.316	166.149	0	9.83815e-22	-2.63217e-22	-2.07325e-20	2.31778e-20	4.01913e-19	-3.65276e-19	-311	200	0	-0.277671	-0.513616	18.5027	-299.714	-218.596	-80.2091	-914	200	0
304	3	-6.01054	89.377	-866.441	6359.51	6397.55	-6444.36	307.384	602.66	0	-34.3627	-116.952	-812.807	27633.5	-26662.7	11021.2	267.197	166.002	0	6.72765e-22	-1.79996e-22	-1.41776e-20	1.58497e-20	2.74841e-19	-2.49787e-19	-311	200	0	-0.386819	-0.833718	20.2709	-330.515	-170.56	-97.4015	-914	200	0
304	4	-6.55002	90.4604	-864.447	6384.62	6550.75	-6368.92	307.578	602.614	0	-34.4687	-117.087	-813.426	27773.9	-26777	11034.4	267.081	165.856	0	4.13716e-22	-1.10688e-22	-8.71848e-21	9.74675e-21	1.69013e-19	-1.53606e-19	-311	200	0	-0.48503	-1.22499	21.4388	-359.159	-82.7464	-98.7863	-914	200	0
304	5	-7.19445	91.5644	-862.496	6407.52	6680.65	-6297.62	307.746	602.571	0	-34.5585	-117.237	-813.985	27913.9	-26888.1	11045.6	266.967	165.707	0	2.1545e-22	-5.76429e-23	-4.5403e-21	5.07579e-21	8.80165e-20	-7.99932e-20	-311	200	0	-0.564857	-1.62596	21.9346	-387.88	27.9405	-87.3811	-914	200	0
304	6	-7.9446	92.6596	-860.542	6426.59	6792.13	-6230.97	307.893	602.532	0	-34.6458	-117.42	-814.405	28051.5	-26996.8	11053.9	266.851	165.556	0	7.57693e-23	-2.02718e-23	-1.59673e-21	1.78505e-21	3.09537e-20	-2.8132e-20	-311	200	0	-0.623693	-1.96088	21.7605	-414.859	131.892	-67.2797	-914	200	0
304	7	-8.79782	93.7173	-858.546	6440.32	6888.88	-6169.35	308.024	602.499	0	-34.7408	-117.647	-814.643	28185	-27104.9	11058.9	266.728	165.402	0	-1.35736e-23	3.63158e-24	2.86046e-22	-3.19782e-22	-5.54517e-21	5.03969e-21	-311	200	0	-0.664295	-2.1614	20.9109	-427.115	205.599	-42.7536	-914	200	0
304	8	-9.73981	94.7196	-856.499	6447.73	6973.91	-6113.27	308.142	602.472	0	-34.8451	-117.927	-814.713	28315	-27215.5	11061.3	266.595	165.245	0	-6.33232e-23	1.69419e-23	1.33445e-21	-1.49183e-21	-2.58691e-20	2.35109e-20	-311	200	0	-0.689694	-2.18437	19.4234	-408.846	244.384	-18.2693	-914	200	0
304	9	-10.7415	95.6663	-854.444	6449.02	7049.79	-6063.4	308.251	602.452	0	-34.949	-118.252	-814.697	28444.1	-27331.7	11061.9	266.452	165.086	0	-8.4377e-23	2.25748e-23	1.77813e-21	-1.98784e-21	-3.44701e-20	3.13279e-20	-311	200	0	-0.696148	-2.01862	17.4632	-356.44	258.204	3.02525	-914	200	0
305	0	-11.7645	96.5707	-852.467	6446.05	7118.69	-6020.09	308.351	602.438	0	-35.0301	-118.602	-814.723	28576.2	-27456.1	11061.6	266.3	164.925	0	-8.64221e-23	2.3122e-23	1.82123e-21	-2.03602e-21	-3.53056e-20	3.20872e-20	-311	200	0	-0.677941	-1.68804	15.3535	-282.224	259.817	20.9206	-914	200	0	-50.747	-20.6342	-1648.29	-641930	494066	16284.5	298.277	388.864	0
305	1	-12.7705	97.4462	-850.654	6441.91	7182.37	-5983.1	308.443	602.427	0	-35.0605	-118.953	-814.911	28714.5	-27591.6	11060.8	266.142	164.764	0	-7.72942e-23	2.06798e-23	1.62887e-21	-1.82098e-21	-3.15766e-20	2.86982e-20	-311	200	0	-0.638715	-1.25062	13.5111	-204.774	257.808	37.4038	-914	200	0
305	2	-13.7334	98.2944	-849.044	6439.44	7242.03	-5952	308.53	602.416	0	-35.0197	-119.283	-815.324	28861.1	-27739.8	11060.2	265.977	164.602	0	-6.28308e-23	1.68102e-23	1.32407e-21	-1.48023e-21	-2.56679e-20	2.33281e-20	-311	200	0	-0.589604	-0.78104	12.2848	-139.252	255.024	54.7144	-914	200	0
305	3	-14.6449	99.1033	-847.62	6440.21	7298.93	-5926.4	308.611	602.402	0	-34.9042	-119.585	-815.954	29016.2	-27901.5	11060.9	265.805	164.439	0	-4.7024e-23	1.25811e-23	9.90964e-22	-1.10784e-21	-1.92105e-20	1.74593e-20	-311	200	0	-0.536712	-0.346833	11.7961	-95.29	248.255	74.1723	-914	200	0
305	4	-15.5118	99.8511	-846.319	6444.73	7355.47	-5905.9	308.691	602.385	0	-34.7288	-119.865	-816.738	29178.1	-28076.2	11064.8	265.624	164.275	0	-3.23294e-23	8.64962e-24	6.81296e-22	-7.6165e-22	-1.32074e-20	1.20034e-20	-311	200	0	-0.475963	0.00260594	11.9112	-78.5044	229.427	95.875	-914	200	0
305	5	-16.3458	100.513	-845.056	6453.53	7413.92	-5890.1	308.773	602.363	0	-34.5213	-120.138	-817.589	29344.2	-28262.2	11074.2	265.432	164.109	0	-2.00262e-23	5.35796e-24	4.22025e-22	-4.71799e-22	-8.18122e-21	7.43544e-21	-311	200	0	-0.40208	0.239296	12.3875	-91.4837	190.9	118.955	-914	200	0
305	6	-17.1553	101.071	-843.74	6466.71	7474.95	-5878.56	308.859	602.336	0	-34.3142	-120.423	-818.424	29511.9	-28456.9	11090.3	265.23	163.941	0	-1.05649e-23	2.82661e-24	2.22641e-22	-2.48899e-22	-4.31603e-21	3.92259e-21	-311	200	0	-0.321191	0.359246	13.0485	-133.864	131.942	141.883	-914	200	0
305	7	-17.9434	101.514	-842.314	6482.5	7537.93	-5871	308.949	602.304	0	-34.1341	-120.73	-819.176	29679.8	-28657.8	11112.6	265.016	163.769	0	-3.86549e-24	1.0342e-24	8.14598e-23	-9.10673e-23	-1.57915e-21	1.4352e-21	-311	200	0	-0.25038	0.377026	13.782	-201.487	59.752	162.306	-914	200	0
305	8	-18.708	101.846	-840.774	6498.43	7601	-5867.7	309.04	602.271	0	-33.995	-121.062	-819.799	29847.7	-28863.6	11139.5	264.792	163.591	0	4.47205e-25	-1.19648e-25	-9.42423e-24	1.05357e-23	1.82694e-22	-1.6604e-22	-311	200	0	-0.203152	0.316306	14.4507	-284.659	-13.216	177.643	-914	200	0
305	9	-19.4392	102.083	-839.176	6513.8	7661.67	-5869.3	309.13	602.238	0	-33.8975	-121.405	-820.291	30016.8	-29073.9	11169.8	264.557	163.407	0	2.87348e-24	-7.6879e-25	-6.05545e-23	6.76964e-23	1.17389e-21	-1.06688e-21	-311	200	0	-0.177911	0.205349	14.9494	-369.398	-71.0317	187.061	-914	200	0
306	0	-20.1162	102.256	-837.633	6530.11	7718.75	-5876.36	309.215	602.204	0	-33.8306	-121.741	-820.703	30188.8	-29288.8	11202.9	264.313	163.216	0	3.92588e-24	-1.05036e-24	-8.27323e-23	9.24899e-23	1.60382e-21	-1.45762e-21	-311	200	0	-0.161833	0.0709946	15.3348	-444.496	-98.8094	192.548	-914	200	0	-55.8325	-20.6995	-1643.19	-634365	491307	19956	297.375	385.465	0
306	1	-20.7117	102.399	-836.28	6549.58	7773.85	-5889.08	309.296	602.168	0	-33.7768	-122.047	-821.124	30365.6	-29508.8	11239.3	264.063	163.019	0	4.06289e-24	-1.08701e-24	-8.56197e-23	9.57179e-23	1.65979e-21	-1.50849e-21	-311	200	0	-0.142608	-0.0705566	15.8003	-506.522	-89.5693	197.372	-914	200	0
306	2	-21.2048	102.535	-835.217	6573.82	7830.88	-5907.35	309.376	602.129	0	-33.7234	-122.314	-821.622	30548.7	-29734.3	11280.4	263.81	162.819	0	3.65727e-24	-9.78491e-25	-7.70718e-23	8.61618e-23	1.49409e-21	-1.35789e-21	-311	200	0	-0.114253	-0.214769	16.5017	-555.764	-45.6138	203.693	-914	200	0
306	3	-21.5901	102.67	-834.47	6603.76	7894.07	-5931.06	309.46	602.086	0	-33.6701	-122.546	-822.22	30737.7	-29965.7	11326.8	263.555	162.616	0	2.98802e-24	-7.99435e-25	-6.29683e-23	7.03949e-23	1.22068e-21	-1.10941e-21	-311	200	0	-0.0779898	-0.36069	17.4514	-590.561	24.3044	212.049	-914	200	0
306	4	-21.8775	102.792	-833.995	6640.02	7966.74	-5960.42	309.552	602.038	0	-33.6277	-122.76	-822.902	30929.5	-30203.2	11378.2	263.297	162.414	0	2.24698e-24	-6.01174e-25	-4.73521e-23	5.29368e-23	9.17949e-22	-8.34271e-22	-311	200	0	-0.0442042	-0.503114	18.5524	-607.676	106.188	222.524	-914	200	0
306	5	-22.0864	102.877	-833.722	6682.62	8052.02	-5996.1	309.658	601.985	0	-33.6114	-122.976	-823.631	31120.7	-30447	11434	263.033	162.215	0	1.55303e-24	-4.15508e-25	-3.27279e-23	3.65879e-23	6.34451e-22	-5.76616e-22	-311	200	0	-0.0303245	-0.629091	19.6559	-606.634	182.732	235.476	-914	200	0
306	6	-22.2394	102.898	-833.577	6730.47	8152.61	-6038.59	309.78	601.926	0	-33.6343	-123.208	-824.37	31308.7	-30697.9	11494.1	262.762	162.021	0	9.68879e-25	-2.59221e-25	-2.04178e-23	2.28259e-23	3.95811e-22	-3.5973e-22	-311	200	0	-0.050539	-0.721354	20.6252	-593.602	237.995	251.828	-914	200	0
306	7	-22.3557	102.832	-833.504	6781.66	8269.32	-6087.39	309.921	601.864	0	-33.7021	-123.46	-825.084	31492.1	-30957	11559.2	262.48	161.832	0	5.17506e-25	-1.38457e-25	-1.09057e-23	1.2192e-23	2.11414e-22	-1.92142e-22	-311	200	0	-0.105455	-0.76995	21.4339	-580.148	261.925	272.948	-914	200	0
306	8	-22.4468	102.675	-833.473	6834.07	8400.91	-6140.95	310.079	601.8	0	-33.8108	-123.727	-825.742	31670.2	-31224.9	11630.7	262.186	161.646	0	1.96289e-25	-5.25166e-26	-4.13652e-24	4.62439e-24	8.01891e-23	-7.28792e-23	-311	200	0	-0.180696	-0.780611	22.1571	-575.781	252.267	298.444	-914	200	0
306	9	-22.5126	102.438	-833.492	6885.78	8544.42	-6197.46	310.251	601.739	0	-33.9487	-123.999	-826.333	31843.1	-31502.1	11709.2	261.877	161.465	0	-1.17975e-26	3.15639e-27	2.48616e-25	-2.77939e-25	-4.81958e-24	4.38024e-24	-311	200	0	-0.253256	-0.767218	22.7837	-580.755	212.44	323.233	-914	200	0
307	0	-22.5434	102.148	-833.608	6935.48	8695.71	-6255.4	310.431	601.68	0	-34.0972	-124.262	-826.889	32012.7	-31790.7	11793.8	261.554	161.285	0	-1.30031e-25	3.47893e-26	2.74022e-24	-3.0634e-24	-5.31208e-23	4.82784e-23	-311	200	0	-0.299586	-0.738501	23.0824	-585.076	148.288	338.155	-914	200	0	-56.9427	-24.4282	-1649.11	-634368	494581	19801.2	298.254	383.98	0
307	1	-22.5276	101.835	-833.881	6982.95	8850.31	-6313.43	310.613	601.626	0	-34.236	-124.497	-827.475	32181	-32093.3	11882.2	261.215	161.109	0	-1.82506e-25	4.88289e-26	3.84606e-24	-4.29967e-24	-7.45583e-23	6.77618e-23	-311	200	0	-0.302904	-0.697089	22.7148	-573.342	67.6797	335.165	-914	200	0
307	2	-22.462	101.528	-834.34	7028.46	9003.82	-6370.34	310.792	601.576	0	-34.3525	-124.687	-828.135	32349.5	-32410.9	11971.3	260.863	160.937	0	-1.90918e-25	5.10794e-26	4.02332e-24	-4.49784e-24	-7.79946e-23	7.08848e-23	-311	200	0	-0.260667	-0.645738	21.4549	-532.142	-19.1282	312.178	-914	200	0
307	3	-22.3558	101.243	-834.969	7071.7	9152.04	-6425.4	310.961	601.531	0	-34.4477	-124.827	-828.88	32519.1	-32742.7	12058.9	260.498	160.767	0	-1.72992e-25	4.62834e-26	3.64556e-24	-4.07552e-24	-7.06714e-23	6.42292e-23	-311	200	0	-0.18834	-0.58786	19.3214	-456.922	-101.144	272.851	-914	200	0
307	4	-22.2278	100.986	-835.717	7111.29	9291.76	-6478.34	311.118	601.491	0	-34.5321	-124.925	-829.694	32691.1	-33088.4	12143.9	260.12	160.599	0	-1.4206e-25	3.80077e-26	2.99372e-24	-3.3468e-24	-5.80351e-23	5.27448e-23	-311	200	0	-0.110345	-0.527655	16.6029	-354.963	-169.62	223.675	-914	200	0
307	5	-22.1001	100.764	-836.531	7144.81	9420.98	-6529.04	311.262	601.459	0	-34.6199	-124.993	-830.551	32867.3	-33446.9	12226.3	259.729	160.427	0	-1.07339e-25	2.87182e-26	2.26202e-24	-2.5288e-24	-4.38506e-23	3.98533e-23	-311	200	0	-0.0437005	-0.473319	13.7716	-242.137	-220.054	172.203	-914	200	0
307	6	-21.997	100.585	-837.364	7168.78	9537.51	-6577.19	311.39	601.439	0	-34.7261	-125.05	-831.413	33048.6	-33816.5	12307	259.326	160.25	0	-7.45784e-26	1.99532e-26	1.57164e-24	-1.757e-24	-3.04671e-23	2.76898e-23	-311	200	0	0.00772322	-0.434508	11.2839	-136.111	-250.387	125.572	-914	200	0
307	7	-21.9448	100.459	-838.174	7179.65	9638.06	-6622.3	311.499	601.434	0	-34.8661	-125.104	-832.237	33234.8	-34196	12387.1	258.911	160.066	0	-4.68511e-26	1.25349e-26	9.87321e-25	-1.10377e-24	-1.91398e-23	1.73951e-23	-311	200	0	0.0471002	-0.414956	9.39465	-51.7783	-256.431	88.7083	-914	200	0
307	8	-21.9647	100.399	-838.927	7175.55	9718.99	-6663.61	311.585	601.447	0	-35.053	-125.157	-832.991	33425.2	-34584.9	12466.7	258.481	159.873	0	-2.53234e-26	6.7752e-27	5.33655e-25	-5.96595e-25	-1.03452e-23	9.40219e-24	-311	200	0	0.0787962	-0.410813	8.12882	-0.466093	-229.992	63.881	-914	200	0
307	9	-22.064	100.427	-839.629	7156.69	9776.77	-6700.43	311.644	601.476	0	-35.2905	-125.205	-833.672	33618.9	-34983.4	12545.6	258.037	159.674	0	-9.92685e-27	2.6559e-27	2.09194e-25	-2.33867e-25	-4.05536e-24	3.68569e-24	-311	200	0	0.106798	-0.41954	7.43425	10.0723	-163.212	51.9556	-914	200	0
308	0	-22.2324	100.574	-840.328	7123.69	9807.64	-6732.65	311.671	601.523	0	-35.5695	-125.24	-834.322	33814.6	-35392.1	12624.1	257.58	159.471	0	1.08951e-28	-2.91494e-29	-2.29599e-27	2.56678e-27	4.45092e-26	-4.04518e-26	-311	200	0	0.13452	-0.450909	7.36378	-23.7694	-55.1207	53.8667	-914	200	0	-62.0491	-23.7643	-1661.05	-638231	496776	23184.7	297.289	383.587	0
308	1	-22.4525	100.876	-841.093	7076.48	9808.21	-6760.98	311.661	601.587	0	-35.876	-125.262	-834.997	34010.4	-35811	12703.4	257.112	159.269	0	5.86606e-27	-1.56944e-27	-1.23619e-25	1.38199e-25	2.39643e-24	-2.17798e-24	-311	200	0	0.164015	-0.525768	8.07938	-101.811	87.1879	70.8296	-914	200	0
308	2	-22.717	101.346	-841.944	7014.56	9777.1	-6786.72	311.613	601.669	0	-36.2073	-125.279	-835.721	34205	-36238.5	12784.8	256.638	159.071	0	8.47673e-27	-2.26792e-27	-1.78635e-25	1.99704e-25	3.46296e-24	-3.14728e-24	-311	200	0	0.194599	-0.663698	9.69531	-221.067	252.001	103.374	-914	200	0
308	3	-23.0359	101.976	-842.838	6937.26	9715.25	-6811.33	311.527	601.769	0	-36.5805	-125.316	-836.464	34397.8	-36671.7	12869.2	256.159	158.877	0	8.9671e-27	-2.39912e-27	-1.88969e-25	2.11256e-25	3.66329e-24	-3.32935e-24	-311	200	0	0.221641	-0.872491	12.1426	-375.204	424.109	150.244	-914	200	0
308	4	-23.4311	102.734	-843.68	6843.79	9624.52	-6835.86	311.408	601.888	0	-37.0248	-125.406	-837.16	34587.8	-37107.8	12957.1	255.674	158.684	0	8.17994e-27	-2.18852e-27	-1.72381e-25	1.92712e-25	3.34171e-24	-3.03709e-24	-311	200	0	0.23706	-1.14383	15.1246	-552.052	583.171	207.165	-914	200	0
308	5	-23.9278	103.577	-844.362	6733.34	9506.37	-6860.81	311.259	602.026	0	-37.5665	-125.579	-837.722	34774.8	-37544.7	13048	255.182	158.489	0	6.7521e-27	-1.8065e-27	-1.42291e-25	1.59073e-25	2.7584e-24	-2.50695e-24	-311	200	0	0.23383	-1.45145	18.169	-731.633	705.489	265.604	-914	200	0
308	6	-24.5497	104.462	-844.773	6605.13	9361.58	-6886.58	311.082	602.181	0	-38.2163	-125.853	-838.057	34960	-37981.3	13140.2	254.679	158.284	0	5.12615e-27	-1.37148e-27	-1.08026e-25	1.20767e-25	2.09416e-24	-1.90326e-24	-311	200	0	0.210569	-1.75011	20.7736	-888.674	771.055	314.072	-914	200	0
308	7	-25.3123	105.355	-844.82	6458.39	9190.37	-6913.39	310.878	602.355	0	-38.9686	-126.226	-838.097	35145	-38416.6	13230.6	254.162	158.066	0	3.58014e-27	-9.57855e-28	-7.54464e-26	8.43447e-26	1.46258e-24	-1.32925e-24	-311	200	0	0.167385	-1.98389	22.5705	-999.446	770.195	342.451	-914	200	0
308	8	-26.2165	106.235	-844.459	6292.49	8992.61	-6940.51	310.649	602.548	0	-39.8079	-126.688	-837.833	35331.2	-38849.5	13317.3	253.631	157.83	0	2.26441e-27	-6.05837e-28	-4.77194e-26	5.33475e-26	9.2507e-25	-8.40743e-25	-311	200	0	0.095152	-2.10841	23.4365	-1048.47	706.707	344.963	-914	200	0
308	9	-27.2452	107.097	-843.713	6108.08	8767.77	-6966.24	310.392	602.761	0	-40.7101	-127.219	-837.324	35520.6	-39281.6	13399.8	253.087	157.578	0	1.23796e-27	-3.31213e-28	-2.60883e-26	2.91652e-26	5.05739e-25	-4.59637e-25	-311	200	0	-0.0285	-2.10957	23.5379	-1033.31	598.348	320.419	-914	200	0
309	0	-28.3646	107.952	-842.676	5908.03	8514.48	-6988.93	310.104	602.989	0	-41.6403	-127.791	-836.679	35714.9	-39716.7	13478.3	252.531	157.314	0	5.00207e-28	-1.33829e-28	-1.05412e-26	1.17844e-26	2.04347e-25	-1.85719e-25	-311	200	0	-0.228355	-2.005	23.28	-966.058	471.661	272.717	-914	200	0	-79.3956	-19.5408	-1652.45	-633260	488005	32416.2	293.024	382.697	0
309	1	-29.5327	108.826	-841.467	5696.71	8231.13	-7007.94	309.782	603.23	0	-42.5621	-128.378	-836.03	35914.3	-40158.5	13553.6	251.965	157.042	0	1.63958e-29	-4.38665e-30	-3.45519e-28	3.8627e-28	6.6981e-27	-6.08751e-27	-311	200	0	-0.513186	-1.83162	23.1171	-866.838	351.655	210.861	-914	200	0
309	2	-30.7131	109.737	-840.169	5477.84	7917.62	-7023.62	309.424	603.48	0	-43.4517	-128.96	-835.492	36116.8	-40609.5	13626.1	251.395	156.772	0	-2.63727e-28	7.05592e-29	5.55767e-27	-6.21315e-27	-1.07739e-25	9.79177e-26	-311	200	0	-0.864803	-1.62481	23.2978	-752.097	254.654	145.922	-914	200	0
309	3	-31.8868	110.69	-838.804	5252.87	7575.44	-7036.87	309.031	603.738	0	-44.3017	-129.535	-835.133	36318.9	-41070.4	13695.6	250.822	156.511	0	-3.93341e-28	1.05237e-28	8.28911e-27	-9.26674e-27	-1.60689e-25	1.46041e-25	-311	200	0	-1.23697	-1.40548	23.7448	-628.813	187.682	87.2545	-914	200	0
309	4	-33.0536	111.674	-837.348	5020.94	7205.92	-7048.58	308.606	604.004	0	-45.1154	-130.11	-834.962	36517.5	-41540.8	13761.7	250.248	156.264	0	-4.20966e-28	1.12628e-28	8.87128e-27	-9.91757e-27	-1.71975e-25	1.56298e-25	-311	200	0	-1.56223	-1.18615	24.1653	-498.669	150.127	41.7529	-914	200	0
309	5	-34.2239	112.677	-835.753	4779.51	6809.75	-7059.34	308.148	604.281	0	-45.9018	-130.69	-834.952	36711.3	-42019	13824	249.675	156.032	0	-3.8666e-28	1.0345e-28	8.14832e-27	-9.10934e-27	-1.5796e-25	1.43561e-25	-311	200	0	-1.77458	-0.97734	24.252	-366.422	134.685	14.8704	-914	200	0
309	6	-35.4108	113.687	-833.974	4525.26	6387.55	-7069.81	307.659	604.574	0	-46.6726	-131.275	-835.063	36900.3	-42501.6	13882.7	249.104	155.811	0	-3.20836e-28	8.58386e-29	6.76117e-27	-7.55859e-27	-1.31069e-25	1.19121e-25	-311	200	0	-1.83926	-0.780943	23.8201	-246.248	129.988	9.44263	-914	200	0
309	7	-36.625	114.697	-831.972	4255.6	5939.81	-7080.81	307.139	604.885	0	-47.438	-131.858	-835.251	37085	-42984.4	13938.6	248.537	155.6	0	-2.44739e-28	6.5479e-29	5.15752e-27	-5.76581e-27	-9.99818e-26	9.08677e-26	-311	200	0	-1.76321	-0.590159	22.8592	-159.456	126.511	23.0893	-914	200	0
309	8	-37.8742	115.707	-829.723	3969.87	5466.89	-7092.77	306.589	605.216	0	-48.205	-132.423	-835.453	37265.6	-43463.8	13992.6	247.976	155.395	0	-1.71807e-28	4.59665e-29	3.6206e-27	-4.04762e-27	-7.01876e-26	6.37895e-26	-311	200	0	-1.58193	-0.404763	21.5375	-121.462	119.46	48.6586	-914	200	0
309	9	-39.1613	116.725	-827.233	3668.91	4969.89	-7105.31	306.008	605.565	0	-48.9775	-132.954	-835.604	37441.2	-43936.6	14044.9	247.419	155.193	0	-1.09392e-28	2.92674e-29	2.30528e-27	-2.57717e-27	-4.46893e-26	4.06155e-26	-311	200	0	-1.34073	-0.238674	20.1414	-130.584	105.006	77.843	-914	200	0
310	0	-40.4827	117.765	-824.553	3354.63	4451.15	-7117.6	305.398	605.932	0	-49.7554	-133.431	-835.68	37611.2	-44400.6	14096.4	246.869	154.993	0	-6.04635e-29	1.61768e-29	1.27418e-27	-1.42446e-27	-2.47009e-26	2.24492e-26	-311	200	0	-1.08146	-0.111018	18.9544	-172.117	78.0083	104.449	-914	200	0	-101.713	-11.9461	-1629.48	-619311	469609	43930.9	285.221	379.726	0
310	1	-41.8314	118.846	-821.761	3030.24	3913.27	-7128.63	304.762	606.313	0	-50.5358	-133.841	-835.7	37775.9	-44855.6	14148.6	246.326	154.797	0	-2.51234e-29	6.72169e-30	5.29441e-28	-5.91884e-28	-1.02635e-26	9.32794e-27	-311	200	0	-0.835337	-0.0379207	18.1304	-230.584	35.1156	125.494	-914	200	0
310	2	-43.2075	119.98	-818.916	2699.79	3357.52	-7137.01	304.1	606.703	0	-51.3204	-134.181	-835.688	37933.6	-45302.3	14202.5	245.79	154.608	0	-1.80924e-30	4.84057e-31	3.81273e-29	-4.26241e-29	-7.39121e-28	6.71745e-28	-311	200	0	-0.620598	-0.0297913	17.6066	-294.419	-22.684	140.226	-914	200	0
310	3	-44.6254	121.17	-816.033	2366.52	2784.05	-7141.21	303.412	607.1	0	-52.1216	-134.463	-835.638	38081.6	-45741.3	14258.1	245.262	154.428	0	1.1811e-29	-3.15999e-30	-2.489e-28	2.78256e-28	4.82508e-27	-4.38524e-27	-311	200	0	-0.445512	-0.084692	17.1278	-353.313	-89.755	148.995	-914	200	0
310	4	-46.1117	122.408	-813.093	2031.63	2193.92	-7140.17	302.698	607.501	0	-52.9601	-134.708	-835.529	38217.2	-46172.3	14314.5	244.739	154.26	0	1.82338e-29	-4.87839e-30	-3.84252e-28	4.29571e-28	7.44896e-27	-6.76993e-27	-311	200	0	-0.314632	-0.183316	16.4447	-398.358	-156.984	153.331	-914	200	0
310	5	-47.696	123.686	-810.075	1695.01	1591.14	-7133.7	301.964	607.908	0	-53.8603	-134.942	-835.338	38338.3	-46593.6	14370.7	244.222	154.104	0	1.97527e-29	-5.28476e-30	-4.1626e-28	4.65354e-28	8.06945e-27	-7.33386e-27	-311	200	0	-0.23086	-0.298715	15.5333	-426.352	-216.479	155.743	-914	200	0
310	6	-49.4015	124.994	-806.959	1356.89	982.582	-7122.15	301.218	608.319	0	-54.8465	-135.184	-835.049	38443.7	-47003.5	14425.3	243.712	153.962	0	1.82709e-29	-4.88833e-30	-3.85034e-28	4.30446e-28	7.46413e-27	-6.78372e-27	-311	200	0	-0.19242	-0.410581	14.5977	-441.339	-265.779	158.397	-914	200	0
310	7	-51.2383	126.329	-803.736	1018.5	375.907	-7105.93	300.468	608.733	0	-55.9365	-135.435	-834.659	38533	-47401.8	14476.7	243.208	153.834	0	1.52406e-29	-4.07759e-30	-3.21175e-28	3.59055e-28	6.22618e-27	-5.65862e-27	-311	200	0	-0.191062	-0.505176	13.852	-449.374	-305.389	161.601	-914	200	0
310	8	-53.1994	127.686	-800.414	681.488	-223.068	-7085.52	299.721	609.149	0	-57.1351	-135.685	-834.19	38607.6	-47789.8	14524.9	242.711	153.718	0	1.16813e-29	-3.1253e-30	-2.46167e-28	2.75201e-28	4.77211e-27	-4.33709e-27	-311	200	0	-0.213993	-0.566229	13.313	-451.835	-333.347	162.789	-914	200	0
310	9	-55.2598	129.061	-797.036	347.169	-811.867	-7061.67	298.981	609.564	0	-58.4292	-135.917	-833.692	38670.3	-48170.2	14571.3	242.221	153.616	0	8.24217e-30	-2.20517e-30	-1.73692e-28	1.94178e-28	3.36713e-27	-3.06019e-27	-311	200	0	-0.247527	-0.574817	12.8063	-445.737	-344.445	157.581	-914	200	0
311	0	-57.378	130.459	-793.682	16.7088	-1390.8	-7034.96	298.248	609.979	0	-59.7922	-136.109	-833.251	38724.6	-48545.3	14618.6	241.74	153.526	0	5.28215e-30	-1.41322e-30	-1.11314e-28	1.24443e-28	2.15789e-27	-1.96118e-27	-311	200	0	-0.279168	-0.521923	12.1669	-430.48	-335.02	143.975	-914	200	0	-132.487	1.3515	-1597.15	-602110	451807	62491.6	278.923	377.042	0
311	1	-59.5007	131.887	-790.444	-307.845	-1962.05	-7004.7	297.518	610.389	0	-61.1927	-136.233	-832.964	38772.9	-48917.5	14667.7	241.273	153.452	0	2.95052e-30	-7.89404e-31	-6.21782e-29	6.95116e-29	1.20536e-27	-1.09548e-27	-311	200	0	-0.299743	-0.418866	11.4322	-412.364	-307.78	125.638	-914	200	0
311	2	-61.5721	133.348	-787.377	-623.496	-2529.12	-6968.7	296.788	610.792	0	-62.6009	-136.257	-832.898	38815.5	-49289.1	14717.7	240.822	153.397	0	1.25817e-30	-3.36621e-31	-2.65143e-29	2.96414e-29	5.13996e-28	-4.67141e-28	-311	200	0	-0.308715	-0.292057	10.8453	-402.033	-271.418	109.583	-914	200	0
311	3	-63.5482	134.843	-784.479	-928.028	-3095.22	-6924.56	296.054	611.183	0	-63.9902	-136.155	-833.06	38851.6	-49660.3	14766.3	240.388	153.363	0	1.35149e-31	-3.61587e-32	-2.84808e-30	3.18399e-30	5.52118e-29	-5.01788e-29	-311	200	0	-0.315122	-0.169691	10.6803	-408.038	-235.598	101.437	-914	200	0
311	4	-65.4081	136.363	-781.7	-1221.78	-3660.07	-6871.02	295.318	611.563	0	-65.342	-135.923	-833.401	38880.1	-50028.8	14812.4	239.97	153.348	0	-5.26649e-31	1.40903e-31	1.10984e-29	-1.24073e-29	-2.15149e-28	1.95537e-28	-311	200	0	-0.329724	-0.0749025	11.053	-431.547	-206.224	103.577	-914	200	0
311	5	-67.1568	137.89	-778.966	-1507.45	-4218.5	-6808.46	294.584	611.935	0	-66.6489	-135.574	-833.827	38900.6	-50390.3	14854.8	239.567	153.347	0	-8.4436e-31	2.25906e-31	1.77937e-29	-1.98923e-29	-3.44942e-28	3.13498e-28	-311	200	0	-0.357359	-0.0250643	11.8603	-464.833	-183.78	115.707	-914	200	0
311	6	-68.8165	139.399	-776.199	-1788.21	-4762.84	-6738.48	293.864	612.304	0	-67.9137	-135.137	-834.214	38911.9	-50739.6	14892.5	239.177	153.355	0	-9.2636e-31	2.47845e-31	1.95217e-29	-2.18242e-29	-3.78441e-28	3.43943e-28	-311	200	0	-0.394413	-0.029012	12.8826	-494.097	-163.715	135.782	-914	200	0
311	7	-70.4113	140.86	-773.335	-2066.05	-5286.13	-6663.35	293.164	612.672	0	-69.1443	-134.641	-834.448	38911.4	-51071	14924.5	238.797	153.369	0	-8.63061e-31	2.30909e-31	1.81878e-29	-2.03329e-29	-3.52582e-28	3.20441e-28	-311	200	0	-0.429233	-0.082492	13.9392	-504.715	-137.791	160.318	-914	200	0
311	8	-71.9561	142.244	-770.346	-2340.83	-5782.28	-6585.64	292.494	613.039	0	-70.3476	-134.111	-834.443	38896.5	-51380.2	14949.6	238.426	153.386	0	-7.23768e-31	1.93642e-31	1.52524e-29	-1.70513e-29	-2.95677e-28	2.68724e-28	-311	200	0	-0.447068	-0.169854	14.9671	-486.782	-97.5841	183.977	-914	200	0
311	9	-73.4503	143.523	-767.253	-2609.54	-6244.75	-6507.97	291.861	613.401	0	-71.5246	-133.561	-834.157	38866.6	-51666	14965.7	238.062	153.406	0	-5.5739e-31	1.49128e-31	1.17462e-29	-1.31316e-29	-2.27708e-28	2.06951e-28	-311	200	0	-0.439218	-0.273648	16.0471	-439.454	-40.0997	201.433	-914	200	0
312	0	-74.8788	144.678	-764.134	-2866.79	-6668.35	-6432.85	291.273	613.752	0	-72.6677	-132.988	-833.602	38823.4	-51930.2	14970.6	237.704	153.427	0	-3.95276e-31	1.05755e-31	8.3299e-30	-9.31234e-30	-1.6148e-28	1.4676e-28	-311	200	0	-0.407515	-0.382651	17.3781	-370.036	28.7767	211.654	-914	200	0	-156.7	16.5575	-1562.44	-585457	436282	78003.6	274.424	375.225	0
312	1	-76.2178	145.699	-761.103	-3106.5	-7052.03	-6362.66	290.734	614.082	0	-73.7661	-132.383	-832.822	38769.5	-52174.6	14963.1	237.352	153.448	0	-2.54942e-31	6.82089e-32	5.37254e-30	-6.00619e-30	-1.0415e-28	9.4656e-29	-311	200	0	-0.358578	-0.489996	19.1066	-286.945	95.9659	218.237	-914	200	0
312	2	-77.4441	146.578	-758.248	-3323.65	-7397.68	-6299.28	290.244	614.383	0	-74.814	-131.744	-831.853	38707	-52401.7	14943.1	237.006	153.469	0	-1.43861e-31	3.84895e-32	3.03167e-30	-3.38923e-30	-5.87708e-29	5.34133e-29	-311	200	0	-0.295009	-0.584704	21.1113	-194.366	145.178	224.729	-914	200	0
312	3	-78.5409	147.299	-755.598	-3514.87	-7707.88	-6243.83	289.799	614.652	0	-75.8153	-131.09	-830.699	38637.3	-52615.2	14911.9	236.662	153.488	0	-6.28429e-32	1.68134e-32	1.32433e-30	-1.48052e-30	-2.56729e-29	2.33326e-29	-311	200	0	-0.212503	-0.647186	22.9814	-94.5262	160.386	231.207	-914	200	0
312	4	-79.4959	147.839	-753.121	-3678.3	-7986.31	-6196.62	289.396	614.884	0	-76.782	-130.448	-829.338	38561.7	-52818.5	14871.3	236.313	153.503	0	-8.76902e-33	2.34612e-33	1.84795e-31	-2.0659e-31	-3.58236e-30	3.2558e-30	-311	200	0	-0.10443	-0.655401	24.2148	6.89991	130.544	234.305	-914	200	0
312	5	-80.2971	148.175	-750.748	-3813.72	-8237.81	-6157.28	289.027	615.08	0	-77.7286	-129.847	-827.737	38481.8	-53013.6	14823.5	235.954	153.51	0	2.33663e-32	-6.25158e-33	-4.92412e-31	5.50488e-31	9.54571e-30	-8.67555e-30	-311	200	0	0.0302201	-0.597017	24.4444	99.3813	57.4786	228.975	-914	200	0
312	6	-80.9328	148.292	-748.393	-3923.7	-8466.08	-6124.78	288.688	615.243	0	-78.6677	-129.308	-825.873	38398	-53201	14770.9	235.582	153.506	0	3.90567e-32	-1.04495e-32	-8.23065e-31	9.20139e-31	1.59556e-29	-1.45012e-29	-311	200	0	0.180394	-0.47918	23.5314	170.807	-40.4567	211.504	-914	200	0
312	7	-81.394	148.187	-745.967	-4013.72	-8673.09	-6097.42	288.373	615.381	0	-79.6089	-128.836	-823.746	38309.5	-53380.9	14715	235.197	153.494	0	4.34214e-32	-1.16172e-32	-9.15044e-31	1.02297e-30	1.77387e-29	-1.61217e-29	-311	200	0	0.321219	-0.33169	21.5302	212.162	-137.288	182.14	-914	200	0
312	8	-81.677	147.874	-743.4	-4089.9	-8861.43	-6073.04	288.08	615.502	0	-80.5573	-128.424	-821.386	38214.8	-53554.9	14655.6	234.799	153.475	0	4.07539e-32	-1.09036e-32	-8.58832e-31	9.60124e-31	1.6649e-29	-1.51313e-29	-311	200	0	0.42196	-0.195906	18.6396	221.412	-211.791	145.016	-914	200	0
312	9	-81.7833	147.379	-740.66	-4156.94	-9035.89	-6049.54	287.8	615.612	0	-81.5118	-128.053	-818.855	38113.2	-53724.9	14591.1	234.39	153.455	0	3.43614e-32	-9.19328e-33	-7.24118e-31	8.09522e-31	1.40375e-29	-1.27579e-29	-311	200	0	0.463811	-0.102264	15.2051	204.755	-253.227	105.869	-914	200	0
313	0	-81.7178	146.741	-737.761	-4218.17	-9201.78	-6025.28	287.527	615.718	0	-82.4638	-127.698	-816.232	38005.1	-53891.1	14519.4	233.976	153.438	0	2.65892e-32	-7.11387e-33	-5.60331e-31	6.26418e-31	1.08624e-29	-9.87218e-30	-311	200	0	0.451993	-0.0593963	11.6934	173.509	-263.567	69.6528	-914	200	0	-165.461	16.9391	-1518.76	-565720	406584	79115.1	262.469	373.025	0
313	1	-81.489	145.999	-734.732	-4276.21	-9362.79	-5998.96	287.257	615.82	0	-83.3975	-127.334	-813.583	37891.4	-54050.2	14438.5	233.565	153.426	0	1.89505e-32	-5.07016e-33	-3.99356e-31	4.46457e-31	7.74177e-30	-7.03605e-30	-311	200	0	0.408826	-0.0618908	8.56215	138.745	-255.074	39.3454	-914	200	0
313	2	-81.1132	145.19	-731.584	-4333.11	-9521.02	-5969.6	286.986	615.923	0	-84.2945	-126.943	-810.938	37773.7	-54197.2	14346.7	233.167	153.42	0	1.22993e-32	-3.29063e-33	-2.5919e-31	2.89759e-31	5.02456e-30	-4.56653e-30	-311	200	0	0.35773	-0.0997359	6.11397	108.17	-241.94	16.109	-914	200	0
313	3	-80.6182	144.342	-728.288	-4390.13	-9677.53	-5936.83	286.712	616.028	0	-85.1416	-126.519	-808.28	37652.7	-54326.8	14243.8	232.787	153.416	0	7.00874e-33	-1.87517e-33	-1.47699e-31	1.65119e-31	2.86325e-30	-2.60224e-30	-311	200	0	0.314209	-0.160862	4.45467	86.0046	-233.779	0.00711027	-914	200	0
313	4	-80.0416	143.462	-724.781	-4447.86	-9831.95	-5900.72	286.435	616.137	0	-85.9366	-126.072	-805.543	37528.7	-54434.6	14129.8	232.425	153.412	0	3.13132e-33	-8.37776e-34	-6.59883e-32	7.37711e-32	1.27922e-30	-1.16261e-30	-311	200	0	0.284828	-0.230447	3.52911	73.6903	-234.16	-9.38323	-914	200	0
313	5	-79.4238	142.547	-720.99	-4506.16	-9981.96	-5861.03	286.155	616.25	0	-86.6865	-125.614	-802.634	37401.3	-54519.2	14005.1	232.075	153.402	0	5.28666e-34	-1.41443e-34	-1.11409e-32	1.24549e-32	2.15973e-31	-1.96285e-31	-311	200	0	0.268211	-0.289586	3.16296	70.4214	-240.767	-12.5681	-914	200	0
313	6	-78.8016	141.582	-716.851	-4564.1	-10123.9	-5816.96	285.877	616.367	0	-87.4007	-125.154	-799.461	37269.3	-54582.3	13869.7	231.726	153.382	0	-1.03077e-33	2.75778e-34	2.1722e-32	-2.42839e-32	-4.21094e-31	3.82708e-31	-311	200	0	0.257132	-0.3162	3.11003	73.8567	-246.749	-9.93489	-914	200	0
313	7	-78.201	140.554	-712.32	-4620.73	-10254.2	-5767.71	285.604	616.487	0	-88.083	-124.694	-795.966	37130.6	-54625.8	13724.3	231.372	153.352	0	-1.80447e-33	4.82781e-34	3.80267e-32	-4.25116e-32	-7.37171e-31	6.69973e-31	-311	200	0	0.244195	-0.293021	3.14998	81.7559	-245.737	-1.80972	-914	200	0
313	8	-77.6319	139.46	-707.377	-4675.59	-10371.4	-5712.83	285.338	616.61	0	-88.7291	-124.228	-792.137	36982.8	-54650.3	13570.5	231.009	153.313	0	-2.03418e-33	5.44237e-34	4.28674e-32	-4.79232e-32	-8.31011e-31	7.55258e-31	-311	200	0	0.228275	-0.21791	3.19274	93.7137	-237.758	11.3168	-914	200	0
313	9	-77.0858	138.306	-702.039	-4728.52	-10476.7	-5652	285.077	616.735	0	-89.3297	-123.748	-788.005	36824.3	-54655	13409.7	230.641	153.269	0	-1.92372e-33	5.14685e-34	4.05397e-32	-4.5321e-32	-7.85887e-31	7.14248e-31	-311	200	0	0.214401	-0.103656	3.27114	110.836	-228.813	28.6071	-914	200	0
314	0	-76.539	137.11	-696.366	-4779.41	-10573.4	-5584.79	284.816	616.863	0	-89.8742	-123.235	-783.631	36655.3	-54639.9	13243.6	230.273	153.224	0	-1.63086e-33	4.36331e-34	3.4368e-32	-3.84214e-32	-6.66246e-31	6.05512e-31	-311	200	0	0.207778	0.0314957	3.43529	133.571	-224.795	48.7333	-914	200	0	-164.257	10.8879	-1419.89	-525717	376003	73583.2	259.249	370.624	0
314	1	-75.9621	135.89	-690.435	-4828.17	-10664.5	-5510.89	284.554	616.993	0	-90.356	-122.674	-779.064	36476.9	-54605.6	13073.7	229.909	153.179	0	-1.26804e-33	3.39259e-34	2.67221e-32	-2.98737e-32	-5.18024e-31	4.70802e-31	-311	200	0	0.209349	0.169609	3.67196	159.891	-226.985	69.5948	-914	200	0
314	2	-75.3359	134.651	-684.293	-4874.49	-10750.7	-5430.57	284.289	617.123	0	-90.7765	-122.056	-774.308	36289.1	-54550.7	12901.4	229.549	153.134	0	-9.0825e-34	2.42999e-34	1.91401e-32	-2.13975e-32	-3.71043e-31	3.37219e-31	-311	200	0	0.214816	0.291933	3.88209	184.42	-231.03	87.877	-914	200	0
314	3	-74.6567	133.379	-677.918	-4917.26	-10832.6	-5344.59	284.021	617.253	0	-91.14	-121.383	-769.316	36090.3	-54470.8	12726.7	229.196	153.088	0	-5.93105e-34	1.58683e-34	1.24988e-32	-1.3973e-32	-2.42298e-31	2.20211e-31	-311	200	0	0.21587	0.378247	3.904	198.944	-228.269	99.2756	-914	200	0
314	4	-73.9281	132.052	-671.248	-4954.51	-10912.9	-5253.32	283.742	617.381	0	-91.4417	-120.66	-764.021	35878.6	-54361.7	12548.3	228.848	153.04	0	-3.41198e-34	9.12865e-35	7.19028e-33	-8.03831e-33	-1.39388e-31	1.26682e-31	-311	200	0	0.204798	0.413769	3.61694	196.089	-210.816	100.778	-914	200	0
314	5	-73.1525	130.646	-664.221	-4984.04	-10994.5	-5156.25	283.448	617.504	0	-91.6677	-119.887	-758.38	35651.7	-54222.6	12364.8	228.502	152.99	0	-1.55685e-34	4.1653e-35	3.28084e-33	-3.66779e-33	-6.36012e-32	5.78035e-32	-311	200	0	0.180005	0.398574	3.06736	173.972	-177.69	93.5639	-914	200	0
314	6	-72.33	129.14	-656.792	-5004.63	-11077.9	-5052.56	283.133	617.62	0	-91.8025	-119.057	-752.366	35408.1	-54056	12175.6	228.152	152.938	0	-3.04624e-35	8.15011e-36	6.41952e-34	-7.17664e-34	-1.24446e-32	1.13102e-32	-311	200	0	0.145902	0.345879	2.46612	135.924	-134.82	82.7228	-914	200	0
314	7	-71.4583	127.518	-648.918	-5016.51	-11160.3	-4941.95	282.802	617.731	0	-91.8297	-118.158	-745.968	35147.1	-53864.3	11980.4	227.793	152.884	0	4.51664e-35	-1.20841e-35	-9.5182e-34	1.06408e-33	1.84516e-32	-1.67696e-32	-311	200	0	0.107815	0.270459	2.0696	85.907	-89.6037	74.105	-914	200	0
314	8	-70.5303	125.771	-640.568	-5021.08	-11237.9	-4824.79	282.456	617.839	0	-91.7338	-117.178	-739.174	34869.2	-53648.1	11778.9	227.422	152.827	0	8.32643e-35	-2.22771e-35	-1.75468e-33	1.96163e-33	3.40156e-32	-3.09148e-32	-311	200	0	0.0685191	0.180927	2.09386	25.5803	-47.2405	72.0712	-914	200	0
314	9	-69.5323	123.901	-631.746	-5019.76	-11307.7	-4701.73	282.101	617.946	0	-91.5021	-116.105	-731.992	34576.4	-53406.9	11571.8	227.039	152.764	0	9.52416e-35	-2.54816e-35	-2.00708e-33	2.2438e-33	3.89086e-32	-3.53617e-32	-311	200	0	0.0281423	0.0793806	2.6986	-45.394	-10.6782	79.0683	-914	200	0
315	0	-68.4445	121.92	-622.502	-5013.28	-11366.9	-4573.28	281.74	618.053	0	-91.124	-114.927	-724.467	34270.8	-53141.9	11360	226.647	152.695	0	9.07727e-35	-2.4286e-35	-1.91291e-33	2.13852e-33	3.70829e-32	-3.37025e-32	-311	200	0	-0.0148703	-0.0364044	3.98458	-127.854	18.3748	95.6501	-914	200	0	-149	3.38676	-1252.52	-458836	332290	63056	259.59	366.472	0
315	1	-67.2461	119.844	-612.916	-5002.02	-11411.1	-4439.73	281.382	618.161	0	-90.5916	-113.629	-716.671	33953.8	-52855.9	11143.6	226.248	152.623	0	7.7381e-35	-2.0703e-35	-1.6307e-33	1.82302e-33	3.16121e-32	-2.87304e-32	-311	200	0	-0.0627363	-0.17044	5.97743	-221.374	38.5668	120.297	-914	200	0
315	2	-65.9238	117.684	-603.059	-4987.06	-11434.5	-4301.3	281.039	618.27	0	-89.9042	-112.203	-708.668	33626.6	-52551.5	10922.1	225.845	152.55	0	6.04556e-35	-1.61747e-35	-1.27402e-33	1.42428e-33	2.46976e-32	-2.24462e-32	-311	200	0	-0.117246	-0.325612	8.59551	-322.231	48.2014	149.024	-914	200	0
315	3	-64.4758	115.443	-592.956	-4969.85	-11432.7	-4158.31	280.719	618.381	0	-89.0705	-110.651	-700.487	33288.2	-52228.6	10694.8	225.44	152.479	0	4.35165e-35	-1.16427e-35	-9.1705e-34	1.02521e-33	1.77776e-32	-1.6157e-32	-311	200	0	-0.17851	-0.500307	11.6239	-421.65	45.3623	175.531	-914	200	0
315	4	-62.9118	113.113	-582.578	-4950.73	-11405.4	-4011.15	280.423	618.498	0	-88.1052	-108.981	-692.127	32936.4	-51885.5	10461.2	225.035	152.413	0	2.85891e-35	-7.64893e-36	-6.02476e-34	6.73532e-34	1.16794e-32	-1.06147e-32	-311	200	0	-0.243445	-0.684501	14.7379	-505.388	30.013	193.277	-914	200	0
315	5	-61.2474	110.683	-571.868	-4929.25	-11355.2	-3860.55	280.144	618.62	0	-87.027	-107.211	-683.566	32569.1	-51520	10221.3	224.631	152.354	0	1.6598e-35	-4.44075e-36	-3.4978e-34	3.91034e-34	6.78071e-33	-6.1626e-33	-311	200	0	-0.30391	-0.859091	17.5657	-555.934	5.49691	198.293	-914	200	0
315	6	-59.4999	108.142	-560.757	-4905.92	-11285.6	-3707.92	279.874	618.749	0	-85.86	-105.361	-674.768	32186.4	-51131.2	9975.82	224.224	152.3	0	7.72485e-36	-2.06676e-36	-1.6279e-34	1.8199e-34	3.1558e-33	-2.86812e-33	-311	200	0	-0.346921	-1.0056	19.7703	-559.831	-24.9569	189.738	-914	200	0
315	7	-57.6867	105.48	-549.185	-4882.75	-11199	-3554.9	279.608	618.891	0	-84.6352	-103.457	-665.698	31790.5	-50717.9	9725.58	223.812	152.245	0	1.70221e-36	-4.5542e-37	-3.58716e-35	4.01024e-35	6.95394e-34	-6.32004e-34	-311	200	0	-0.361882	-1.11876	21.1591	-517.925	-61.2594	169.045	-914	200	0
315	8	-55.8239	102.693	-537.109	-4861.99	-11097.6	-3402.7	279.338	619.052	0	-83.3837	-101.52	-656.334	31383.8	-50278.4	9471.19	223.395	152.183	0	-1.96347e-36	5.25319e-37	4.13773e-35	-4.62574e-35	-8.02125e-34	7.29005e-34	-311	200	0	-0.351775	-1.20333	21.7206	-446.949	-100.824	139.757	-914	200	0
315	9	-53.9204	99.7871	-524.533	-4844.73	-10985	-3251.99	279.057	619.236	0	-82.1264	-99.5595	-646.68	30968.1	-49809.8	9212.54	222.976	152.112	0	-3.83696e-36	1.02657e-36	8.08585e-35	-9.03951e-35	-1.56749e-33	1.4246e-33	-311	200	0	-0.335835	-1.26129	21.5506	-367.912	-132.097	107.075	-914	200	0
316	0	-51.9701	96.786	-511.53	-4830.15	-10865.3	-3103.3	278.759	619.443	0	-80.8681	-97.5689	-636.781	30544.5	-49309.7	8949.32	222.564	152.033	0	-4.45666e-36	1.19237e-36	9.39179e-35	-1.04995e-34	-1.82066e-33	1.65469e-33	-311	200	0	-0.338839	-1.2914	20.8389	-293.638	-139.98	76.441	-914	200	0	-117.708	-5.94165	-1023.64	-365186	272948	45278.4	261.148	356.508	0
316	1	-49.9536	93.7308	-498.218	-4815.47	-10740.5	-2957.48	278.442	619.665	0	-79.6015	-95.537	-626.714	30113.6	-48778.1	8681.88	222.168	151.95	0	-4.28161e-36	1.14553e-36	9.0229e-35	-1.00871e-34	-1.74915e-33	1.5897e-33	-311	200	0	-0.376361	-1.29493	19.8921	-225.79	-117.875	52.2191	-914	200	0
316	2	-47.8542	90.6597	-484.701	-4797.14	-10610.1	-2815.65	278.11	619.897	0	-78.3187	-93.4576	-616.537	29675.1	-48216.7	8411.32	221.794	151.868	0	-3.6705e-36	9.82029e-37	7.73506e-35	-8.64734e-35	-1.49949e-33	1.3628e-33	-311	200	0	-0.447486	-1.27191	19	-158.979	-71.0824	37.0688	-914	200	0
316	3	-45.6737	87.5904	-471.019	-4772.98	-10472	-2679.08	277.767	620.133	0	-77.0174	-91.3357	-606.24	29227.2	-47628.4	8138.87	221.436	151.789	0	-2.88152e-36	7.70941e-37	6.07239e-35	-6.78858e-35	-1.17717e-33	1.06986e-33	-311	200	0	-0.535765	-1.21971	18.2598	-87.949	-10.4548	31.9599	-914	200	0
316	4	-43.4334	84.5183	-457.139	-4743.05	-10323.9	-2548.92	277.416	620.375	0	-75.7	-89.1847	-595.741	28767.8	-47014.5	7865.25	221.082	151.711	0	-2.08434e-36	5.57659e-37	4.39246e-35	-4.91052e-35	-8.51506e-34	7.73885e-34	-311	200	0	-0.613244	-1.14076	17.5664	-14.0229	52.8878	36.3802	-914	200	0
316	5	-41.1612	81.4272	-442.979	-4708.64	-10163.9	-2425.86	277.056	620.63	0	-74.3703	-87.0177	-584.922	28295.2	-46371.5	7590.22	220.722	151.626	0	-1.3775e-36	3.68546e-37	2.90289e-35	-3.24526e-35	-5.62744e-34	5.11445e-34	-311	200	0	-0.6514	-1.04214	16.7257	55.3955	108.824	48.3122	-914	200	0
316	6	-38.88	78.2999	-428.448	-4671.32	-9989.99	-2310.2	276.683	620.903	0	-73.0331	-84.8434	-573.664	27807.7	-45693.4	7312.97	220.348	151.526	0	-8.06869e-37	2.15875e-37	1.70036e-35	-1.90091e-35	-3.29626e-34	2.99578e-34	-311	200	0	-0.640206	-0.925463	15.6028	112.392	149.912	63.9382	-914	200	0
316	7	-36.6017	75.1224	-413.477	-4632.85	-9800.05	-2202.37	276.298	621.205	0	-71.6911	-82.6658	-561.871	27303.8	-44974.9	7033.04	219.955	151.406	0	-3.82584e-37	1.02359e-37	8.06242e-36	-9.01332e-36	-1.56295e-34	1.42048e-34	-311	200	0	-0.596373	-0.785795	14.2053	151.371	173.237	78.035	-914	200	0
316	8	-34.324	71.8876	-398.047	-4594.88	-9593.23	-2103.07	275.899	621.544	0	-70.3415	-80.4826	-549.492	26783.2	-44214.1	6750.75	219.536	151.258	0	-9.30274e-38	2.48892e-38	1.96042e-36	-2.19164e-36	-3.8004e-35	3.45396e-35	-311	200	0	-0.546272	-0.624762	12.6383	169.734	178.59	86.6198	-914	200	0
316	9	-32.027	68.6043	-382.203	-4558.15	-9370.75	-2012.74	275.482	621.926	0	-68.9728	-78.2834	-536.542	26247.1	-43410.9	6466.98	219.091	151.081	0	8.45449e-38	-2.26197e-38	-1.78166e-36	1.9918e-36	3.45387e-35	-3.13902e-35	-311	200	0	-0.503396	-0.462998	11.0383	169.46	164.746	90.1703	-914	200	0
317	0	-29.673	65.301	-366.055	-4521.76	-9135.9	-1931.34	275.042	622.353	0	-67.5613	-76.0482	-523.128	25698.4	-42568.2	6183.5	218.628	150.875	0	1.7656e-37	-4.72382e-38	-3.72076e-36	4.1596e-36	7.21293e-35	-6.55542e-35	-311	200	0	-0.468897	-0.333694	9.58857	156.299	129.544	93.2053	-914	200	0	-77.2061	-14.9918	-740.702	-250220	196500	22401.8	260.32	336.893	0
317	1	-27.2187	62.015	-349.746	-4483.69	-8892.35	-1858.61	274.575	622.82	0	-66.0716	-73.7553	-509.423	25141.6	-41693	5903.21	218.156	150.647	0	2.08414e-37	-5.57606e-38	-4.39204e-36	4.91005e-36	8.51425e-35	-7.73811e-35	-311	200	0	-0.448126	-0.262917	8.55473	135.92	73.2045	100.671	-914	200	0
317	2	-24.6322	58.7729	-333.402	-4441.96	-8641.61	-1794.62	274.08	623.323	0	-64.468	-71.3911	-495.603	24580.4	-40792.9	5629.41	217.69	150.403	0	2.01881e-37	-5.40125e-38	-4.25435e-36	4.75612e-36	8.24733e-35	-7.49552e-35	-311	200	0	-0.455518	-0.260158	8.2299	111.161	-0.747445	115.335	-914	200	0
317	3	-21.9061	55.5788	-317.103	-4394.83	-8382.46	-1739.95	273.566	623.859	0	-62.7284	-68.9535	-481.795	24016.7	-39873.8	5364.82	217.239	150.152	0	1.74055e-37	-4.65678e-38	-3.66796e-36	4.10057e-36	7.11058e-35	-6.46239e-35	-311	200	0	-0.504697	-0.322435	8.80813	81.668	-87.3347	137.187	-914	200	0
317	4	-19.0591	52.4153	-300.894	-4340.2	-8113.3	-1695.31	273.036	624.424	0	-60.8464	-66.4503	-468.053	23450.9	-38940.7	5111.07	216.803	149.897	0	1.37305e-37	-3.67354e-38	-2.8935e-36	3.23477e-36	5.60924e-35	-5.09791e-35	-311	200	0	-0.599557	-0.438541	10.2922	44.4198	-180.818	163.239	-914	200	0
317	5	-16.128	49.2518	-284.804	-4275.47	-7834.75	-1661.02	272.491	625.012	0	-58.8244	-63.8959	-454.372	22882.2	-37998.3	4868.63	216.372	149.64	0	9.98049e-38	-2.67025e-38	-2.10325e-36	2.35131e-36	4.07728e-35	-3.70561e-35	-311	200	0	-0.732128	-0.588648	12.4781	-5.04462	-273.187	187.517	-914	200	0
317	6	-13.1582	46.0567	-268.872	-4198.1	-7549.37	-1636.62	271.922	625.614	0	-56.6688	-61.3071	-440.71	22309	-37049.9	4637.48	215.931	149.379	0	6.63452e-38	-1.77504e-38	-1.39813e-36	1.56303e-36	2.71037e-35	-2.46329e-35	-311	200	0	-0.885933	-0.745415	15.0285	-69.9475	-353.067	202.706	-914	200	0
317	7	-10.1959	42.8074	-253.145	-4106.31	-7259.85	-1620.93	271.321	626.221	0	-54.3898	-58.7003	-427.005	21728.5	-36096	4417.72	215.467	149.114	0	3.91974e-38	-1.04871e-38	-8.26031e-37	9.23454e-37	1.60131e-35	-1.45534e-35	-311	200	0	-1.04236	-0.884824	17.6084	-149.432	-408.164	203.47	-914	200	0
317	8	-7.2836	39.4954	-237.688	-3999.4	-6968.16	-1612.14	270.684	626.826	0	-51.9994	-56.09	-413.2	21138.3	-35132.7	4209.48	214.974	148.842	0	1.89155e-38	-5.06078e-39	-3.98617e-37	4.45631e-37	7.72744e-36	-7.02303e-36	-311	200	0	-1.18154	-0.998013	19.9425	-237.313	-429.022	188.531	-914	200	0
317	9	-4.45417	36.1318	-222.588	-3877.88	-6675.34	-1607.78	270.01	627.422	0	-49.5076	-53.4856	-399.255	20537.3	-34153.8	4012.33	214.456	148.561	0	4.99914e-39	-1.3375e-39	-1.0535e-37	1.17775e-37	2.04227e-36	-1.8561e-36	-311	200	0	-1.27517	-1.08442	21.7566	-321.458	-409.4	160.087	-914	200	0
318	0	-1.72472	32.7474	-207.976	-3742.87	-6380.11	-1604.75	269.323	627.997	0	-46.921	-50.8839	-385.172	19925.3	-33154	3824.84	213.924	148.269	0	-3.5981e-39	9.6266e-40	7.58249e-38	-8.47687e-38	-1.46991e-36	1.33592e-36	-311	200	0	-1.28791	-1.13698	22.7702	-385.67	-347.022	122.503	-914	200	0	-26.907	-21.5301	-454.817	-140639	126924	-2006.82	276.302	307.042	0
318	1	0.903876	29.3831	-194.001	-3595.17	-6078.92	-1599.46	268.666	628.532	0	-44.2489	-48.2697	-370.991	19302.9	-32130.5	3644.79	213.393	147.969	0	-8.1121e-39	2.17037e-39	1.70951e-37	-1.91115e-37	-3.314e-36	3.0119e-36	-311	200	0	-1.20212	-1.14519	22.7952	-418.084	-247.841	81.6158	-914	200	0
318	2	3.43636	26.0749	-180.763	-3434.82	-5768.55	-1588.37	268.088	629.002	0	-41.5135	-45.6286	-356.76	18670.6	-31083.4	3469.45	212.873	147.666	0	-9.74027e-39	2.60598e-39	2.05263e-37	-2.29472e-37	-3.97915e-36	3.61642e-36	-311	200	0	-1.04438	-1.10925	21.833	-420.355	-127.309	44.4809	-914	200	0
318	3	5.87197	22.8437	-168.256	-3261.8	-5447.18	-1568.51	267.626	629.386	0	-38.7554	-42.9631	-342.504	18028.7	-30015.2	3295.52	212.365	147.362	0	-9.51511e-39	2.54574e-39	2.00518e-37	-2.24167e-37	-3.88716e-36	3.53281e-36	-311	200	0	-0.874539	-1.04559	20.1164	-406.437	-6.02167	18.3291	-914	200	0
318	4	8.20429	19.6939	-156.377	-3077.02	-5112.93	-1537.77	267.304	629.677	0	-36.0291	-40.2962	-328.224	17376.8	-28931.6	3119.28	211.854	147.058	0	-8.25121e-39	2.20758e-39	1.73883e-37	-1.94391e-37	-3.37082e-36	3.06355e-36	-311	200	0	-0.740981	-0.978705	18.0854	-391.514	97.2517	7.75275	-914	200	0
318	5	10.4291	16.6209	-144.959	-2883.05	-4763.95	-1494.97	267.136	629.889	0	-33.3902	-37.6585	-313.925	16715.1	-27840.5	2937.63	211.315	146.755	0	-6.54077e-39	1.74996e-39	1.37838e-37	-1.54095e-37	-2.67207e-36	2.42849e-36	-311	200	0	-0.649555	-0.923143	16.2597	-382.331	171.699	12.4934	-914	200	0
318	6	12.5493	13.6204	-133.833	-2683.74	-4400.13	-1439.99	267.122	630.053	0	-30.8833	-35.0738	-299.644	16045.6	-26749.5	2749.15	210.729	146.451	0	-4.77754e-39	1.27822e-39	1.0068e-37	-1.12554e-37	-1.95174e-36	1.77383e-36	-311	200	0	-0.570372	-0.872513	15.0576	-376.326	214.844	28.4761	-914	200	0
318	7	14.5717	10.698	-122.865	-2482.99	-4023.25	-1373.37	267.255	630.209	0	-28.538	-32.5514	-285.445	15372.2	-25664.8	2554.23	210.088	146.147	0	-3.19416e-39	8.54587e-40	6.73124e-38	-7.52511e-38	-1.30489e-36	1.18594e-36	-311	200	0	-0.466783	-0.812075	14.7109	-368.998	228.988	50.7167	-914	200	0
318	8	16.4945	7.87339	-111.973	-2283.25	-3636.35	-1295.82	267.525	630.391	0	-26.3718	-30.0892	-271.401	14698.8	-24590.8	2354.33	209.393	145.841	0	-1.90297e-39	5.09134e-40	4.01024e-38	-4.48317e-38	-7.7741e-37	7.06543e-37	-311	200	0	-0.320241	-0.739759	15.2955	-362.151	219.423	75.1822	-914	200	0
318	9	18.2928	5.18249	-101.137	-2085.5	-3243.51	-1208.23	267.93	630.621	0	-24.3914	-27.6798	-257.589	14029.3	-23531.1	2151.34	208.649	145.536	0	-9.33715e-40	2.49812e-40	1.96767e-38	-2.19976e-38	-3.81446e-37	3.46674e-37	-311	200	0	-0.133047	-0.66762	16.7138	-363.571	192.8	98.4653	-914	200	0
319	0	19.9095	2.67747	-90.4129	-1889.97	-2849.79	-1111.4	268.48	630.904	0	-22.5883	-25.3119	-244.088	13366.4	-22487.1	1947.32	207.873	145.24	0	-2.6512e-40	7.09323e-41	5.58703e-39	-6.24559e-39	-1.08308e-37	9.84342e-38	-311	200	0	0.0821815	-0.607132	18.6101	-379.864	154.489	116.674	-914	200	0	3.25704	-18.6789	-219.501	-56124	68981.6	-12512.6	315.132	251.8	0
319	1	21.2545	0.421868	-79.9294	-1696.59	-2460.66	-1006.05	269.215	631.226	0	-20.9354	-22.9687	-230.969	12711.9	-21457.4	1744.26	207.099	144.963	0	1.50899e-40	-4.03728e-41	-3.17998e-39	3.55509e-39	6.16459e-38	-5.60267e-38	-311	200	0	0.302736	-0.562334	20.4172	-412.154	109.109	126.05	-914	200	0
319	2	22.2078	-1.51567	-69.849	-1504.89	-2082.05	-893.69	270.192	631.545	0	-19.3896	-20.6308	-218.261	12065.7	-20437.6	1544.06	206.362	144.719	0	3.72098e-40	-9.95538e-41	-7.84145e-39	8.76652e-39	1.52011e-37	-1.38155e-37	-311	200	0	0.489328	-0.533482	21.588	-455.992	63.524	125.337	-914	200	0
319	3	22.6367	-3.07107	-60.314	-1314.18	-1721.29	-777.422	271.461	631.789	0	-17.8989	-18.2849	-205.935	11424.3	-19421	1348.67	205.694	144.525	0	4.54913e-40	-1.21711e-40	-9.58667e-39	1.07171e-38	1.85843e-37	-1.68903e-37	-311	200	0	0.595073	-0.517051	21.8231	-502.599	28.1261	117.052	-914	200	0
319	4	22.4214	-4.19853	-51.4119	-1124.44	-1386.62	-661.284	273.029	631.871	0	-16.4089	-15.9319	-193.908	10781	-18398.3	1160.11	205.118	144.402	0	4.48292e-40	-1.19939e-40	-9.44712e-39	1.05616e-38	1.83138e-37	-1.66443e-37	-311	200	0	0.588804	-0.502239	21.1387	-542.482	16.0263	106.044	-914	200	0
319	5	21.4821	-4.87958	-43.1648	-937.018	-1085.07	-549.178	274.862	631.708	0	-14.8666	-13.59	-182.049	10128	-17358	980.315	204.652	144.367	0	3.91037e-40	-1.04621e-40	-8.24055e-39	9.21214e-39	1.59748e-37	-1.45186e-37	-311	200	0	0.471191	-0.476053	19.7891	-568.947	36.9695	96.7771	-914	200	0
319	6	19.8047	-5.12268	-35.544	-755.028	-820.531	-444.095	276.915	631.242	0	-13.2234	-11.2902	-170.212	9459.08	-16288.5	811.087	204.305	144.428	0	3.11496e-40	-8.33394e-41	-6.56435e-39	7.3386e-39	1.27253e-37	-1.15653e-37	-311	200	0	0.271711	-0.435389	18.1142	-577.341	86.8273	91.6269	-914	200	0
319	7	17.4608	-4.96297	-28.501	-583.592	-593.986	-347.86	279.159	630.476	0	-11.4417	-9.06653	-158.257	8770.29	-15180.6	654.315	204.077	144.582	0	2.28626e-40	-6.11681e-41	-4.81798e-39	5.38659e-39	9.33993e-38	-8.48851e-38	-311	200	0	0.0337813	-0.392393	16.4023	-562.819	147.685	91.2131	-914	200	0
319	8	14.6124	-4.46759	-22.006	-428.656	-405.148	-261.464	281.589	629.479	0	-9.50284	-6.94858	-146.084	8060.18	-14028.9	512.525	203.967	144.825	0	1.53722e-40	-4.11281e-41	-3.23948e-39	3.62096e-39	6.27992e-38	-5.70749e-38	-311	200	0	-0.199098	-0.368862	14.8404	-521.499	201.187	95.5767	-914	200	0
319	9	11.5029	-3.73839	-16.1004	-294.872	-253.37	-185.713	284.263	628.315	0	-7.41065	-4.96222	-133.64	7329.92	-12831.9	389.131	203.981	145.152	0	9.23288e-41	-2.47021e-41	-1.94569e-39	2.17482e-39	3.77188e-38	-3.428e-38	-311	200	0	-0.394245	-0.383868	13.5352	-455.549	237.717	104.146	-914	200	0
320	0	8.42815	-2.90124	-10.9288	-184.973	-137.377	-121.728	287.43	626.925	0	-5.19191	-3.13105	-120.936	6583.96	-11592.4	287.198	204.144	145.558	0	4.60214e-41	-1.23132e-41	-9.69851e-40	1.08461e-39	1.88012e-38	-1.70874e-38	-311	200	0	-0.538167	-0.442426	12.5505	-377.209	255.469	114.97	-914	200	0	3.719	-0.0283893	-51.6703	-7906.31	27924.6	-492.093	544.107	153.542	0
320	1	5.66819	-2.07828	-6.67431	-100.091	-54.525	-70.7061	291.831	624.996	0	-2.90004	-1.47859	-108.046	5830.22	-10318	207.836	204.504	146.039	0	1.39107e-41	-3.72185e-42	-2.9316e-40	3.27904e-40	5.68367e-39	-5.16519e-39	-311	200	0	-0.635833	-0.535918	11.9386	-304.264	257.526	125.556	-914	200	0
320	2	3.40556	-1.35733	-3.43242	-39.3548	-0.388036	-32.941	299.887	621.466	0	-0.623333	-0.0334012	-95.0884	5078.87	-9021.75	150.07	205.123	146.588	0	-6.20915e-42	1.66054e-42	1.30856e-40	-1.45735e-40	-2.53635e-39	2.30514e-39	-311	200	0	-0.70088	-0.650814	11.742	-249.654	249.995	134.692	-914	200	0
320	3	1.69863	-0.780999	-1.15926	0.257647	30.7843	-7.30053	326.555	609.778	0	1.51298	1.16946	-82.1987	4340.47	-7721.38	111.277	206.064	147.195	0	-1.70384e-41	4.55842e-42	3.59043e-40	-4.00771e-40	-6.96025e-39	6.32546e-39	-311	200	0	-0.744045	-0.77029	11.9229	-216.289	239.208	142.2	-914	200	0
320	4	0.514705	-0.356519	0.285905	23.0022	45.0366	8.31191	300	610	0	3.36215	2.09605	-69.5151	3624.88	-6439.04	87.2922	207.372	147.855	0	-2.12325e-41	5.68086e-42	4.47433e-40	-5.00264e-40	-8.67404e-39	7.8823e-39	-311	200	0	-0.766326	-0.869273	12.2737	-199.346	229.5	146.797	-914	200	0
320	5	-0.227359	-0.0699579	1.08272	33.3367	47.8615	16.2973	300	610	0	4.78114	2.7211	-57.1904	2941.66	-5201.57	73.2348	209.048	148.564	0	-2.1112e-41	5.64863e-42	4.44908e-40	-4.97461e-40	-8.62499e-39	7.83886e-39	-311	200	0	-0.762626	-0.919385	12.4646	-191.18	224.902	145.535	-914	200	0
320	6	-0.626902	0.103142	1.41176	35.304	43.7794	18.9455	300	610	0	5.65262	3.03165	-45.4129	2301.51	-4039.16	64.7932	211.057	149.32	0	-1.85266e-41	4.95639e-42	3.90412e-40	-4.37205e-40	-7.56841e-39	6.87757e-39	-311	200	0	-0.730348	-0.906366	12.2318	-185.423	229.852	136.004	-914	200	0
320	7	-0.781878	0.190368	1.43263	32.226	36.2128	18.2093	300	610	0	5.91021	3.03505	-34.4257	1717.02	-2982.32	58.498	213.369	150.124	0	-1.48313e-41	3.96708e-42	3.12533e-40	-3.48923e-40	-6.05921e-39	5.5057e-39	-311	200	0	-0.670627	-0.840495	11.5011	-178.143	244.393	118.599	-914	200	0
320	8	-0.777762	0.217823	1.27382	26.6141	27.5449	15.615	300	610	0	5.57787	2.77226	-24.5371	1202.17	-2059.73	51.5878	216.056	151.006	0	-1.09371e-41	2.92591e-42	2.30494e-40	-2.57839e-40	-4.46874e-39	4.06096e-39	-311	200	0	-0.587284	-0.74925	10.386	-167.303	263.306	96.4095	-914	200	0
320	9	-0.682666	0.207638	1.03064	20.2145	19.2772	12.2617	300	610	0	4.79739	2.32413	-16.0862	770.725	-1295.71	42.8267	219.452	152.088	0	-7.39605e-42	1.97863e-42	1.55845e-40	-1.73761e-40	-3.0212e-39	2.74514e-39	-311	200	0	-0.491243	-0.664185	9.15307	-152.87	283.068	73.628	-914	200	0
321	0	-0.5466	0.177026	0.767948	14.125	12.2254	8.87182	300	610	0	3.78866	1.79489	-9.33284	431.947	-703.67	32.9101	224.603	153.718	0	-4.47715e-42	1.19811e-42	9.43452e-41	-1.05097e-40	-1.82869e-39	1.66194e-39	-311	200	0	-0.400221	-0.61176	8.13428	-136.014	304.433	54.2021	-914	200	0	0.240432	-0.458344	11.0412	2220.4	10105.3	1103.75	0	0	0
321	1	-0.4032	0.13832	0.525353	8.93972	6.71334	5.86506	300	610	0	2.75698	1.27661	-4.33729	185.666	-279.383	23.2848	235.586	157.193	0	-2.2659e-42	6.06762e-43	4.77366e-41	-5.32493e-41	-9.24857e-40	8.40779e-40	-311	200	0	-0.330011	-0.607147	7.57872	-116.666	326.881	41.0607	-914	200	0
321	2	-0.272681	0.0995748	0.323237	4.89262	2.74379	3.43706	300	610	0	1.83512	0.826418	-0.947983	21.9312	-2.12983	14.9746	300	200	0	-7.2307e-43	1.93379e-43	1.52475e-41	-1.68156e-41	-2.95674e-40	2.69049e-40	-311	200	0	-0.28824	-0.650877	7.55688	-91.9119	343.461	35.8782	-914	200	0
321	3	-0.165128	0.0654263	0.168493	1.98241	0.134367	1.63129	300	610	0	1.0863	0.469051	1.11373	-74.8233	157.531	8.41133	300	200	0	2.49431e-43	-6.72623e-44	-5.24926e-42	5.60519e-42	1.02295e-40	-9.24857e-41	-311	200	0	-0.275113	-0.730307	7.97287	-57.1304	341.088	39.1701	-914	200	0
321	4	-0.0836031	0.0379921	0.0594335	0.0728296	-1.38195	0.398574	300	610	0	0.526251	0.207659	2.16633	-121.532	230.547	3.6349	300	200	0	7.79122e-43	-2.08793e-43	-1.64078e-41	1.82169e-41	3.18095e-40	-2.88667e-40	-311	200	0	-0.288633	-0.828097	8.67252	-10.928	307.526	50.2397	-914	200	0
321	5	-0.0267626	0.0176892	-0.0103561	-1.03377	-2.08899	-0.357699	300	610	0	0.141508	0.0326134	2.51324	-133.897	245.041	0.455316	300	200	0	9.90718e-43	-2.64845e-43	-2.08681e-41	2.38221e-41	4.04975e-40	-3.6714e-40	-311	200	0	-0.329912	-0.931575	9.56085	38.9268	240.148	66.8991	-914	200	0
321	6	0.00910868	0.003907	-0.0492471	-1.54676	-2.24645	-0.749873	300	610	0	-0.0965717	-0.0719176	2.41306	-125.043	224.159	-1.42707	300	200	0	9.93521e-43	-2.66247e-43	-2.09438e-41	2.38221e-41	4.06377e-40	-3.68541e-40	-311	200	0	-0.402385	-1.03217	10.6	76.1659	146.223	85.69	-914	200	0
321	7	0.028647	-0.0044829	-0.065736	-1.65729	-2.06914	-0.88595	300	610	0	-0.221942	-0.123443	2.06776	-105.044	185.427	-2.33921	300	200	0	8.77213e-43	-2.35418e-43	-1.84915e-41	2.10195e-41	3.58732e-40	-3.26503e-40	-311	200	0	-0.505171	-1.12074	11.7426	85.5354	35.5626	103.481	-914	200	0
321	8	0.0364651	-0.00877221	-0.0673789	-1.52325	-1.72051	-0.858561	300	610	0	-0.267563	-0.138351	1.6227	-81.0213	141.051	-2.58476	300	200	0	7.06254e-43	-1.89175e-43	-1.48762e-41	1.68156e-41	2.88667e-40	-2.62043e-40	-311	200	0	-0.626878	-1.18751	12.9098	62.3207	-84.082	119.277	-914	200	0
321	9	0.0366126	-0.0101925	-0.0602903	-1.26457	-1.31493	-0.740451	300	610	0	-0.261893	-0.130427	1.17335	-57.5498	98.72	-2.41777	300	200	0	5.22684e-43	-1.4013e-43	-1.1024e-41	1.26117e-41	2.14399e-40	-1.9478e-40	-311	200	0	-0.744588	-1.22089	13.955	12.0566	-206.521	134.154	-914	200	0
322	0	0.0323322	-0.00979388	-0.0490266	-0.965079	-0.924973	-0.584263	300	610	0	-0.227408	-0.110321	0.7751	-37.1935	62.6118	-2.03349	300	200	0	3.5593e-43	-9.52883e-44	-7.49414e-42	8.40779e-42	1.45735e-40	-1.31722e-40	-311	200	0	-0.83278	-1.21015	14.6578	-57.1054	-326.182	150.156	-914	200	0	-0.608216	-0.95948	11.118	2140.71	10097.6	1052.26	0	0	0
322	1	0.0260164	-0.00839702	-0.0367053	-0.677822	-0.590486	-0.424804	300	610	0	-0.180469	-0.0856078	0.453714	-21.0552	34.3865	-1.57011	300	200	0	2.17201e-43	-5.74532e-44	-4.57244e-42	5.60519e-42	8.82818e-41	-8.12753e-41	-311	200	0	-0.880482	-1.15785	14.8707	-137.661	-437.343	169.17	-914	200	0
322	2	0.0192833	-0.00659276	-0.0252449	-0.43185	-0.327771	-0.282476	300	610	0	-0.131964	-0.0611925	0.214839	-9.26619	14.0585	-1.1165	300	200	0	1.12104e-43	-2.94273e-44	-2.34717e-42	2.8026e-42	4.48416e-41	-4.2039e-41	-311	200	0	-0.899259	-1.08263	14.6554	-217.941	-530.802	190.571	-914	200	0
322	3	0.0131131	-0.00476938	-0.015646	-0.238941	-0.137644	-0.166965	300	610	0	-0.0883431	-0.0398592	0.0518838	-1.3833	0.69485	-0.722573	300	200	0	3.78351e-44	-9.80909e-45	-7.8753e-43	1.4013e-42	1.54143e-41	-1.4013e-41	-311	200	0	-0.910411	-1.00371	14.1829	-278.47	-590.548	209.417	-914	200	0
322	4	0.00800208	-0.00315239	-0.00826163	-0.0995395	-0.01192	-0.0806462	300	610	0	-0.0527304	-0.0228413	-0.0479937	3.3139	-7.07147	-0.409938	300	200	0	-9.80909e-45	2.8026e-45	2.03188e-43	0	-4.2039e-42	4.2039e-42	-311	200	0	-0.927251	-0.929344	13.5838	-298.3	-598.992	218.955	-914	200	0
322	5	0.00410945	-0.00184686	-0.00303101	-0.00752297	0.0617864	-0.0214018	300	610	0	-0.025968	-0.0103336	-0.0996963	5.61946	-10.6936	-0.181313	300	200	0	-3.50325e-44	9.80909e-45	7.48293e-43	-1.4013e-42	-1.4013e-41	1.26117e-41	-311	200	0	-0.953139	-0.861291	12.9873	-269.191	-550.9	215.911	-914	200	0
322	6	0.00138143	-0.000876048	0.000337716	0.046279	0.0967976	0.0152124	300	610	0	-0.00748493	-0.0019103	-0.117537	6.27507	-11.5012	-0.0282476	300	200	0	-4.62428e-44	1.26117e-44	9.72501e-43	-1.4013e-42	-1.96182e-41	1.68156e-41	-311	200	0	-0.989801	-0.801076	12.5959	-205.089	-460.897	202.42	-914	200	0
322	7	-0.00035175	-0.000213433	0.0022343	0.0716949	0.105387	0.0344501	300	610	0	0.00403434	0.00316047	-0.11378	5.90386	-10.5943	0.0631252	300	200	0	-4.62428e-44	1.26117e-44	9.85113e-43	-1.4013e-42	-1.96182e-41	1.68156e-41	-311	200	0	-1.03747	-0.748097	12.6096	-136.238	-355.086	182.866	-914	200	0
322	8	-0.00130631	0.000192985	0.00305837	0.0777599	0.0977601	0.0414036	300	610	0	0.0101764	0.0056991	-0.0980554	4.98655	-8.80982	0.108134	300	200	0	-4.2039e-44	1.12104e-44	8.75812e-43	-1.4013e-42	-1.68156e-41	1.54143e-41	-311	200	0	-1.08743	-0.700326	13.1352	-93.576	-257.75	160.327	-914	200	0
322	9	-0.00169939	0.000403647	0.00316753	0.0719761	0.0817198	0.0404651	300	610	0	0.0124945	0.00647922	-0.0773236	3.86462	-6.73344	0.12112	300	200	0	-3.36312e-44	8.40779e-45	7.07656e-43	-1.4013e-42	-1.4013e-41	1.26117e-41	-311	200	0	-1.11764	-0.661262	14.1882	-97.802	-185.608	135.755	-914	200	0
323	0	-0.00172278	0.000476642	0.00285264	0.0600693	0.0627544	0.0351011	300	610	0	0.0123376	0.00615526	-0.0561849	2.7588	-4.73684	0.114145	300	200	0	-2.52234e-44	7.00649e-45	5.26888e-43	0	-9.80909e-42	9.80909e-42	-311	200	0	-1.09544	-0.63944	15.6877	-157.714	-147.657	108.752	-914	200	0	-0.62986	-0.714956	18.0377	3176.96	16224.7	899.412	0	0	0
323	1	-0.00153083	0.000461783	0.00233149	0.0460618	0.0443683	0.0278321	300	610	0	0.0107764	0.00523514	-0.0373326	1.79409	-3.02413	0.0965263	300	200	0	-1.68156e-44	4.2039e-45	3.60134e-43	0	-7.00649e-42	5.60519e-42	-311	200	0	-0.995207	-0.638404	17.4542	-270.467	-143.752	79.8285	-914	200	0
323	2	-0.00123795	0.000398184	0.00175388	0.0325164	0.0285073	0.0203345	300	610	0	0.00859405	0.00408196	-0.0220424	1.02553	-1.67886	0.0748879	300	200	0	-9.80909e-45	2.8026e-45	2.21405e-43	0	-4.2039e-42	4.2039e-42	-311	200	0	-0.822661	-0.651594	19.2808	-420.013	-163.091	53.1284	-914	200	0
323	3	-0.00092197	0.000314144	0.00121268	0.0208517	0.0159893	0.0135994	300	610	0	0.00631465	0.00293226	-0.0106233	0.461378	-0.705233	0.0535184	300	200	0	-5.60519e-45	1.4013e-45	1.14906e-43	0	-2.8026e-42	1.4013e-42	-311	200	0	-0.614052	-0.669522	20.9908	-579.793	-189.62	35.5693	-914	200	0
323	4	-0.000630373	0.000228371	0.000756931	0.011659	0.0068857	0.00810561	300	610	0	0.00425124	0.00192164	-0.00279129	0.0820084	-0.0613622	0.0348512	300	200	0	-1.4013e-45	0	4.06377e-44	0	-1.4013e-42	0	-311	200	0	-0.409781	-0.68968	22.4123	-719.92	-211.564	32.5563	-914	200	0
323	5	-0.000387562	0.000151829	0.000404653	0.00498359	0.000830628	0.00398057	300	610	0	0.00255802	0.00111148	0.00204452	-0.145888	0.316148	0.0199634	300	200	0	0	0	-7.00649e-45	0	0	0	-311	200	0	-0.233934	-0.713428	23.3392	-812.015	-224.408	44.8443	-914	200	0
323	6	-0.000201751	8.97184e-05	0.000153866	0.000551397	-0.00274977	0.00113429	300	610	0	0.00127953	0.000513156	0.00458112	-0.259524	0.495505	0.00902343	300	200	0	1.4013e-45	0	-3.36312e-44	0	1.4013e-42	-1.4013e-42	-311	200	0	-0.0931232	-0.732697	23.6069	-834.551	-227.828	68.0736	-914	200	0
323	7	-7.08648e-05	4.33114e-05	-8.66912e-06	-0.00206264	-0.00448049	-0.000637416	300	610	0	0.000391902	0.000107969	0.00549335	-0.293917	0.53955	0.00165769	300	200	0	2.8026e-45	0	-4.48416e-44	0	1.4013e-42	-1.4013e-42	-311	200	0	0.0136762	-0.72931	23.2337	-783.481	-223.704	94.1427	-914	200	0
323	8	1.28373e-05	1.14658e-05	-0.000101085	-0.00331966	-0.00494138	-0.00158007	300	610	0	-0.000165163	-0.000137866	0.0053629	-0.278649	0.500546	-0.00277489	300	200	0	2.8026e-45	0	-4.62428e-44	0	1.4013e-42	-1.4013e-42	-311	200	0	0.0879166	-0.690988	22.3974	-677.767	-215.247	113.981	-914	200	0
323	9	5.94314e-05	-8.21082e-06	-0.000142168	-0.0036466	-0.00461723	-0.00193366	300	610	0	-0.000465757	-0.000262772	0.0046485	-0.236649	0.418443	-0.00499258	300	200	0	1.4013e-45	0	-4.2039e-44	0	1.4013e-42	-1.4013e-42	-311	200	0	0.134798	-0.620964	21.2563	-549.414	-206.605	120.966	-914	200	0
324	0	7.9135e-05	-1.8545e-05	-0.000148839	-0.00339981	-0.00388037	-0.00190642	300	610	0	-0.000583054	-0.000303258	0.00368354	-0.184286	0.321349	-0.00567239	300	200	0	1.4013e-45	0	-3.36312e-44	0	0	0	-311	200	0	0.167347	-0.531558	19.8523	-426.967	-203.155	113.363	-914	200	0	-0.237041	-0.215939	11.0642	2058.17	9965.87	249.694	0	0	0
324	1	8.10288e-05	-2.22756e-05	-0.000134929	-0.00285257	-0.00299408	-0.00166346	300	610	0	-0.000580979	-0.000290379	0.00268956	-0.132209	0.227211	-0.00538697	300	200	0	1.4013e-45	0	-2.52234e-44	0	0	0	-311	200	0	0.196108	-0.433704	18.1625	-325.835	-208.212	94.0027	-914	200	0
324	2	7.24569e-05	-2.17647e-05	-0.000110844	-0.00219784	-0.00212753	-0.00132545	300	610	0	-0.000510519	-0.000248354	0.00179741	-0.0865042	0.145998	-0.0045806	300	200	0	1.4013e-45	0	-1.68156e-44	0	0	0	-311	200	0	0.213696	-0.331785	16.2005	-247.503	-218.035	67.7683	-914	200	0
324	3	5.88898e-05	-1.88761e-05	-8.37815e-05	-0.00155937	-0.00137565	-0.000973081	300	610	0	-0.000409141	-0.000194582	0.00107017	-0.0499128	0.0818973	-0.00357085	300	200	0	0	0	-1.12104e-44	0	0	0	-311	200	0	0.199958	-0.22611	14.097	-185.987	-224.739	39.2517	-914	200	0
324	4	4.40683e-05	-1.49648e-05	-5.82329e-05	-0.00100636	-0.00077935	-0.000654471	300	610	0	-0.000302074	-0.000140466	0.000524453	-0.0229237	0.0352784	-0.00256456	300	200	0	0	0	-5.60519e-45	0	0	0	-311	200	0	0.143387	-0.119278	12.118	-136.807	-225.044	11.6073	-914	200	0
324	5	3.02926e-05	-1.09318e-05	-3.66008e-05	-0.000568421	-0.000343585	-0.000393256	300	610	0	-0.000204501	-9.26055e-05	0.000148163	-0.00467317	0.00426877	-0.00168023	300	200	0	0	0	-1.4013e-45	0	0	0	-311	200	0	0.0493108	-0.0183364	10.565	-99.9477	-222.191	-13.4146	-914	200	0
324	6	1.87606e-05	-7.30965e-06	-1.97997e-05	-0.000248859	-5.20778e-05	-0.000196184	300	610	0	-0.000124019	-5.40469e-05	-8.585e-05	0.00637715	-0.0140692	-0.000971463	300	200	0	0	0	0	0	0	0	-311	200	0	-0.0687417	0.0678481	9.60524	-76.5243	-219.999	-34.6641	-914	200	0
324	7	9.8935e-06	-4.35562e-06	-7.77924e-06	-3.54559e-05	0.000121734	-5.94874e-05	300	610	0	-6.29602e-05	-2.54338e-05	-0.000210161	0.0119702	-0.0229353	-0.000448131	300	200	0	0	0	1.4013e-45	0	0	0	-311	200	0	-0.195977	0.130104	9.17086	-65.9176	-217.966	-50.7604	-914	200	0
324	8	3.61581e-06	-2.13789e-06	5.94118e-08	9.14675e-05	0.000207153	2.6199e-05	300	610	0	-2.03477e-05	-5.95034e-06	-0.000256577	0.0137588	-0.0252983	-9.38127e-05	300	200	0	0	0	2.8026e-45	0	0	0	-311	200	0	-0.316934	0.157877	8.98279	-65.4791	-210.75	-59.8281	-914	200	0
324	9	-4.24648e-07	-6.07914e-07	4.55917e-06	0.000153537	0.000231567	7.23409e-05	300	610	0	6.57834e-06	5.96113e-06	-0.000252673	0.0131468	-0.0236408	0.000121088	300	200	0	0	0	2.8026e-45	0	0	0	-311	200	0	-0.418155	0.139005	8.7142	-71.3687	-191.188	-60.3105	-914	200	0
325	0	-2.69709e-06	3.44225e-07	6.60275e-06	0.000170919	0.000217996	9.02454e-05	300	610	0	2.12752e-05	1.20989e-05	-0.000220304	0.0112275	-0.0198692	0.000230209	300	200	0	0	0	1.4013e-45	0	0	0	-311	200	0	-0.495268	0.0637852	8.23505	-80.4926	-155.584	-52.274	-914	200	0	-0.236789	-0.215784	11.0633	2058.06	9966.05	249.711	0	0	0
325	1	-3.68207e-06	8.50619e-07	6.99049e-06	0.000160534	0.000184202	8.97801e-05	300	610	0	2.71887e-05	1.41854e-05	-0.000175428	0.00878535	-0.0153318	0.000265501	300	200	0	0	0	1.4013e-45	0	0	0	-311	200	0	-0.555751	-0.0689582	7.712	-92.5114	-106.767	-37.4789	-914	200	0
325	2	-3.80939e-06	1.04036e-06	6.37998e-06	0.000135424	0.000142811	7.88085e-05	300	610	0	2.7347e-05	1.36937e-05	-0.00012871	0.00633382	-0.0108951	0.000254138	300	200	0	0	0	1.4013e-45	0	0	0	-311	200	0	-0.611194	-0.250314	7.45663	-109.393	-51.9398	-18.1366	-914	200	0
325	3	-3.42842e-06	1.02541e-06	5.26831e-06	0.000104841	0.000101986	6.31044e-05	300	610	0	2.41776e-05	1.17784e-05	-8.65048e-05	0.00416916	-0.00704526	0.000217306	300	200	0	0	0	1.4013e-45	0	0	0	-311	200	0	-0.665861	-0.463747	7.71271	-132.833	1.12755	3.99378	-914	200	0
325	4	-2.80062e-06	8.9456e-07	4.00104e-06	7.47576e-05	6.63549e-05	4.65517e-05	300	610	0	1.94728e-05	9.27292e-06	-5.19251e-05	0.00242752	-0.0039918	0.00017022	300	200	0	0	0	0	0	0	0	-311	200	0	-0.709952	-0.685109	8.55224	-162.141	45.4653	27.5358	-914	200	0
325	5	-2.10577e-06	7.12674e-07	2.7954e-06	4.85481e-05	3.79573e-05	3.14846e-05	300	610	0	1.44461e-05	6.72682e-06	-2.58527e-05	0.00113674	-0.00176029	0.000122854	300	200	0	0	0	0	0	0	0	-311	200	0	-0.720802	-0.882392	9.87679	-193.933	74.9114	51.196	-914	200	0
325	6	-1.4552e-06	5.23131e-07	1.76893e-06	2.76908e-05	1.71047e-05	1.9068e-05	300	610	0	9.83367e-06	4.46093e-06	-7.78e-06	0.000259074	-0.000267406	8.09733e-05	300	200	0	0	0	0	0	0	0	-311	200	0	-0.675449	-1.02498	11.504	-224.011	85.9047	73.9662	-914	200	0
325	7	-9.07659e-07	3.51782e-07	9.67863e-07	1.23974e-05	3.07612e-06	9.65565e-06	300	610	0	6.00932e-06	2.6263e-06	3.53847e-06	-0.000276428	0.00062281	4.724e-05	300	200	0	0	0	-0	0	0	0	-311	200	0	-0.566567	-1.09621	13.2634	-249.681	80.1463	95.466	-914	200	0
325	8	-4.84634e-07	2.11323e-07	3.91893e-07	2.12633e-06	-5.35638e-06	3.09282e-06	300	610	0	3.09404e-06	1.25835e-06	9.62417e-06	-0.000551359	0.00106039	2.22127e-05	300	200	0	0	0	-0	0	0	0	-311	200	0	-0.403764	-1.09385	14.9726	-269.56	63.5125	115.538	-914	200	0
325	9	-1.83634e-07	1.05372e-07	1.40151e-08	-4.03252e-06	-9.56604e-06	-1.04923e-06	300	610	0	1.04901e-06	3.21826e-07	1.19757e-05	-0.000643694	0.00118555	5.17499e-06	300	200	0	0	0	-0	0	0	0	-311	200	0	-0.204883	-1.02838	16.384	-282.498	41.0042	133.528	-914	200	0
326	0	1.13198e-08	3.18915e-08	-2.04917e-07	-7.09278e-06	-1.08459e-05	-3.30561e-06	300	610	0	-2.51849e-07	-2.55002e-07	1.18999e-05	-0.000620039	0.00111616	-5.23788e-06	300	200	0	0	0	-0	0	0	0	-311	200	0	0.0033984	-0.92718	17.2751	-287.835	14.1801	147.826	-914	200	0	-0.199701	-1.04403	15.2364	2842.09	13866.3	1098.37	0	0	0
326	1	1.22059e-07	-1.41582e-08	-3.06362e-07	-8.00665e-06	-1.02886e-05	-4.20881e-06	300	610	0	-9.69754e-07	-5.56248e-07	1.04376e-05	-0.000532513	0.000943193	-1.06003e-05	300	200	0	0	0	-0	0	0	0	-311	200	0	0.181338	-0.826866	17.565	-285.241	-15.9866	155.412	-914	200	0
326	2	1.71176e-07	-3.89466e-08	-3.28161e-07	-7.57748e-06	-8.74156e-06	-4.22631e-06	300	610	0	-1.2669e-06	-6.6313e-07	8.35238e-06	-0.000418702	0.000731292	-1.24196e-05	300	200	0	0	0	-0	0	0	0	-311	200	0	0.287547	-0.756943	17.3083	-274.82	-46.3603	152.729	-914	200	0
326	3	1.79008e-07	-4.85552e-08	-3.0157e-07	-6.42731e-06	-6.80987e-06	-3.73249e-06	300	610	0	-1.28669e-06	-6.45521e-07	6.15768e-06	-0.000303346	0.000522272	-1.19849e-05	300	200	0	0	0	-0	0	0	0	-311	200	0	0.300729	-0.735007	16.6637	-257.693	-72.6419	138.834	-914	200	0
326	4	1.62168e-07	-4.82908e-08	-2.50326e-07	-4.99972e-06	-4.88733e-06	-3.00356e-06	300	610	0	-1.14467e-06	-5.58434e-07	4.16168e-06	-0.000200855	0.000339827	-1.0306e-05	300	200	0	0	0	-0	0	0	0	-311	200	0	0.22763	-0.768998	15.8763	-234.256	-91.3656	117.413	-914	200	0
326	5	1.33152e-07	-4.23812e-08	-1.91019e-07	-3.58283e-06	-3.19927e-06	-2.22636e-06	300	610	0	-9.26538e-07	-4.41784e-07	2.51791e-06	-0.000117981	0.000194414	-8.11204e-06	300	200	0	0	0	-0	0	0	0	-311	200	0	0.0917508	-0.858073	15.211	-203.876	-101.691	94.7725	-914	200	0
326	6	1.00594e-07	-3.39306e-08	-1.34145e-07	-2.34103e-06	-1.84729e-06	-1.51407e-06	300	610	0	-6.90657e-07	-3.22044e-07	1.27262e-06	-5.62665e-05	8.76301e-05	-5.88345e-06	300	200	0	0	0	-0	0	0	0	-311	200	0	-0.0797219	-0.993554	14.868	-168.839	-107.098	76.3912	-914	200	0
326	7	6.98813e-08	-2.50266e-08	-8.54526e-08	-1.34794e-06	-8.49718e-07	-9.24024e-07	300	610	0	-4.72693e-07	-2.14804e-07	4.04909e-07	-1.40751e-05	1.57866e-05	-3.90066e-06	300	200	0	0	0	0	0	0	0	-311	200	0	-0.259602	-1.1558	14.888	-135.65	-114.559	65.4139	-914	200	0
326	8	4.38914e-08	-1.69234e-08	-4.72685e-08	-6.16255e-07	-1.74858e-07	-4.74609e-07	300	610	0	-2.91018e-07	-1.27536e-07	-1.42257e-07	1.1861e-05	-2.7402e-05	-2.2956e-06	300	200	0	0	0	0	0	0	0	-311	200	0	-0.419344	-1.30797	15.0648	-110.913	-130.599	62.7991	-914	200	0
326	9	2.37155e-08	-1.02467e-08	-1.96789e-08	-1.22099e-07	2.34002e-07	-1.59632e-07	300	610	0	-1.51867e-07	-6.21556e-08	-4.3989e-07	2.53589e-05	-4.89664e-05	-1.09907e-06	300	200	0	0	0	0	0	0	0	-311	200	0	-0.531595	-1.40242	15.0184	-97.5437	-156.855	67.7059	-914	200	0
327	0	9.2879e-09	-5.18632e-09	-1.47001e-09	1.76574e-07	4.41177e-07	4.04967e-08	300	610	0	-5.37555e-08	-1.71546e-08	-5.58568e-07	3.00961e-05	-5.55268e-05	-2.8009e-07	300	200	0	0	0	0	0	0	0	-311	200	0	-0.580048	-1.40639	14.4714	-95.458	-188.406	78.0566	-914	200	0	-0.1997	-1.04403	15.2364	2842.09	13866.3	1098.37	0	0	0
327	1	-1.14632e-10	-1.6585e-09	9.17448e-09	3.27244e-07	5.07694e-07	1.50733e-07	300	610	0	9.06284e-09	1.07641e-08	-5.60207e-07	2.92316e-05	-5.26786e-05	2.24178e-07	300	200	0	0	0	0	0	0	0	-311	200	0	-0.566625	-1.32178	13.4488	-105.286	-215.969	91.2438	-914	200	0
327	2	-5.50696e-09	5.67567e-10	1.42007e-08	3.74856e-07	4.85407e-07	1.96142e-07	300	610	0	4.40998e-08	2.55326e-08	-4.94359e-07	2.52494e-05	-4.47603e-05	4.8738e-07	300	200	0	0	0	0	0	0	0	-311	200	0	-0.505661	-1.17469	12.177	-130.141	-229.289	104.516	-914	200	0
327	3	-7.95072e-09	1.77978e-09	1.53975e-08	3.57539e-07	4.14721e-07	1.98865e-07	300	610	0	5.89865e-08	3.09796e-08	-3.97559e-07	1.99494e-05	-3.48712e-05	5.806e-07	300	200	0	0	0	0	0	0	0	-311	200	0	-0.414009	-0.99493	10.906	-173.767	-220.85	115.747	-914	200	0
327	4	-8.40784e-09	2.26454e-09	1.42498e-08	3.04955e-07	3.24635e-07	1.76721e-07	300	610	0	6.0513e-08	3.04179e-08	-2.94505e-07	1.45237e-05	-2.50279e-05	5.64975e-07	300	200	0	0	0	0	0	0	0	-311	200	0	-0.308513	-0.810762	9.88232	-238.152	-189.714	124.588	-914	200	0
327	5	-7.66823e-09	2.27327e-09	1.1891e-08	2.38363e-07	2.34135e-07	1.4292e-07	300	610	0	5.4176e-08	2.64683e-08	-2.00142e-07	9.67265e-06	-1.63845e-05	4.88632e-07	300	200	0	0	0	0	0	0	0	-311	200	0	-0.205895	-0.648196	9.33186	-321.774	-140.932	131.933	-914	200	0
327	6	-6.32875e-09	2.00726e-09	9.11709e-09	1.71657e-07	1.54187e-07	1.06446e-07	300	610	0	4.40734e-08	2.10418e-08	-1.22025e-07	5.73028e-06	-9.46157e-06	3.86482e-07	300	200	0	0	0	0	0	0	0	-311	200	0	-0.120042	-0.523759	9.353	-417.494	-80.508	137.596	-914	200	0
327	7	-4.80407e-09	1.615e-09	6.43525e-09	1.12839e-07	8.98382e-08	7.27842e-08	300	610	0	3.30102e-08	1.54131e-08	-6.25638e-08	2.78042e-06	-4.35314e-06	2.81672e-07	300	200	0	0	0	0	0	0	0	-311	200	0	-0.0591975	-0.440721	9.85196	-511.205	-11.6216	138.739	-914	200	0
327	8	-3.35468e-09	1.19692e-09	4.12608e-09	6.55678e-08	4.21297e-08	4.47527e-08	300	610	0	2.27138e-08	1.03393e-08	-2.09171e-08	7.529e-07	-8.97044e-07	1.87829e-07	300	200	0	0	0	0	0	0	0	-311	200	0	-0.0232243	-0.394464	10.6261	-585.549	66.4829	130.883	-914	200	0
327	9	-2.1214e-09	8.13841e-10	2.30649e-09	3.0572e-08	9.67665e-09	2.33003e-08	300	610	0	1.40858e-08	6.18937e-09	5.52153e-09	-5.02591e-07	1.19699e-06	1.1148e-07	300	200	0	0	0	0	0	0	0	-311	200	0	-0.00367408	-0.379905	11.5395	-630.284	157.007	111.577	-914	200	0
328	0	-1.15939e-09	4.9656e-10	9.85317e-10	6.80615e-09	-1.01359e-08	8.18827e-09	300	610	0	7.44573e-09	3.06544e-09	2.00642e-08	-1.16452e-06	2.25825e-06	5.42917e-08	300	200	0	0	0	-0	0	0	0	-311	200	0	0.00952804	-0.392476	12.6007	-649.468	260.785	83.7663	-914	200	0	-0.0942436	-0.541021	12.5235	2036.57	11647.5	605.013	0	0	0
328	1	-4.68058e-10	2.54936e-10	1.08235e-10	-7.66952e-09	-2.03188e-08	-1.47668e-09	300	610	0	2.7403e-09	9.03857e-10	2.60333e-08	-1.40625e-06	2.59918e-06	1.49383e-08	300	200	0	0	0	-0	0	0	0	-311	200	0	0.0216731	-0.423135	13.8308	-654.865	371.614	55.0808	-914	200	0
328	2	-1.47703e-11	8.56197e-11	-4.08949e-10	-1.50779e-08	-2.37509e-08	-6.8575e-09	300	610	0	-2.918e-10	-4.46712e-10	2.63615e-08	-1.37758e-06	2.48532e-06	-9.46897e-09	300	200	0	0	0	-0	0	0	0	-311	200	0	0.033818	-0.455144	15.0764	-652.709	475.189	34.1033	-914	200	0
328	3	2.47609e-10	-2.19372e-11	-6.57547e-10	-1.75397e-08	-2.28925e-08	-9.13362e-09	300	610	0	-2.00032e-09	-1.16996e-09	2.34072e-08	-1.19685e-06	2.12353e-06	-2.2373e-08	300	200	0	0	0	-0	0	0	0	-311	200	0	0.0447872	-0.469455	15.9944	-638.156	552.933	26.9181	-914	200	0
328	4	3.68943e-10	-8.11617e-11	-7.22083e-10	-1.6864e-08	-1.96696e-08	-9.35333e-09	300	610	0	-2.74415e-09	-1.44631e-09	1.89179e-08	-9.50244e-07	1.66235e-06	-2.71248e-08	300	200	0	0	0	-0	0	0	0	-311	200	0	0.0492776	-0.456451	16.2356	-599.935	591.166	34.7531	-914	200	0
328	5	3.94717e-10	-1.05536e-10	-6.73098e-10	-1.44648e-08	-1.54715e-08	-8.36449e-09	300	610	0	-2.84465e-09	-1.43276e-09	1.40813e-08	-6.95166e-07	1.199e-06	-2.66229e-08	300	200	0	0	0	-0	0	0	0	-311	200	0	0.0373358	-0.41939	15.6576	-529.967	587.424	53.8827	-914	200	0
328	6	3.62476e-10	-1.06968e-10	-5.64684e-10	-1.13609e-08	-1.12132e-08	-6.7987e-09	300	610	0	-2.56327e-09	-1.25415e-09	9.62163e-09	-4.65627e-07	7.89641e-07	-2.31602e-08	300	200	0	0	0	-0	0	0	0	-311	200	0	0.000180467	-0.36628	14.4176	-432.282	547.151	78.6009	-914	200	0
328	7	3.00722e-10	-9.50379e-11	-4.35026e-10	-8.22175e-09	-7.42797e-09	-5.08788e-09	300	610	0	-2.09589e-09	-1.00193e-09	5.9104e-09	-2.78139e-07	4.60136e-07	-1.8408e-08	300	200	0	0	0	-0	0	0	0	-311	200	0	-0.0642818	-0.306572	12.8958	-324.532	478.556	104.058	-914	200	0
328	8	2.29363e-10	-7.68478e-11	-3.08613e-10	-5.43667e-09	-4.36606e-09	-3.49763e-09	300	610	0	-1.57728e-09	-7.37459e-10	3.07196e-09	-1.37181e-07	2.15827e-07	-1.34811e-08	300	200	0	0	0	-0	0	0	0	-311	200	0	-0.153451	-0.253711	11.5155	-230.182	390.357	126.653	-914	200	0
328	9	1.6099e-10	-5.72271e-11	-1.99138e-10	-3.18719e-09	-2.08506e-09	-2.16631e-09	300	610	0	-1.09106e-09	-4.97479e-10	1.07374e-09	-3.9782e-08	4.96297e-08	-9.04104e-09	300	200	0	0	0	-0	0	0	0	-311	200	0	-0.266887	-0.222055	10.6272	-168.302	289.791	144.697	-914	200	0
329	0	1.02484e-10	-3.91233e-11	-1.12452e-10	-1.51386e-09	-5.25012e-10	-1.14259e-09	300	610	0	-6.81423e-10	-3.0019e-10	-2.03157e-10	2.09608e-08	-5.18431e-08	-5.41031e-09	300	200	0	0	0	0	0	0	0	-311	200	0	-0.410962	-0.221638	10.5219	-148.304	182.253	160.18	-914	200	0	-1.15012	-0.343433	17.0313	3117.24	15386.3	758.205	0	0	0
329	1	5.66275e-11	-2.405e-11	-4.92054e-11	-3.71287e-10	4.34536e-10	-4.17774e-10	300	610	0	-3.64659e-10	-1.50968e-10	-9.13089e-10	5.33859e-08	-1.04004e-07	-2.67777e-09	300	200	0	0	0	0	0	0	0	-311	200	0	-0.595793	-0.256748	11.4199	-170.515	71.9717	177.948	-914	200	0
329	2	2.35108e-11	-1.25162e-11	-6.97489e-12	3.29905e-10	9.34422e-10	4.8769e-11	300	610	0	-1.39058e-10	-4.7174e-11	-1.2124e-09	6.56638e-08	-1.21594e-07	-7.8744e-10	300	200	0	0	0	0	0	0	0	-311	200	0	-0.826054	-0.32582	13.3669	-228.934	-38.4197	201.978	-914	200	0
329	3	1.66728e-12	-4.39264e-12	1.81371e-11	6.93722e-10	1.11043e-09	3.11194e-10	300	610	0	7.23013e-12	1.81271e-11	-1.23994e-09	6.48943e-08	-1.1721e-07	3.93292e-10	300	200	0	0	0	0	0	0	0	-311	200	0	-1.09214	-0.420531	16.1325	-312.479	-147.506	232.371	-914	200	0
329	4	-1.10905e-11	8.01757e-13	3.04129e-11	8.20191e-10	1.07923e-09	4.24973e-10	300	610	0	9.04768e-11	5.35108e-11	-1.10795e-09	5.67148e-08	-1.00716e-07	1.02527e-09	300	200	0	0	0	0	0	0	0	-311	200	0	-1.3647	-0.524186	19.1839	-404.613	-252.929	264.582	-914	200	0
329	5	-1.71033e-11	3.69269e-12	3.38449e-11	7.95117e-10	9.32621e-10	4.39724e-10	300	610	0	1.27553e-10	6.74749e-11	-8.9996e-10	4.52502e-08	-7.92241e-08	1.26638e-09	300	200	0	0	0	0	0	0	0	-311	200	0	-1.5975	-0.610872	21.8101	-484.54	-348.52	290.78	-914	200	0
329	6	-1.85213e-11	4.91458e-12	3.1783e-11	6.85902e-10	7.37136e-10	3.95778e-10	300	610	0	1.33662e-10	6.74589e-11	-6.7308e-10	3.32636e-08	-5.7422e-08	1.25403e-09	300	200	0	0	0	0	0	0	0	-311	200	0	-1.74698	-0.649533	23.4066	-532.256	-422.895	303.428	-914	200	0
329	7	-1.71283e-11	5.03116e-12	2.68082e-11	5.41333e-10	5.36857e-10	3.23325e-10	300	610	0	1.21238e-10	5.94069e-11	-4.62387e-10	2.2406e-08	-3.80407e-08	1.09741e-09	300	200	0	0	0	0	0	0	0	-311	200	0	-1.79732	-0.61548	23.7189	-534.395	-464.015	299.181	-914	200	0
329	8	-1.42853e-11	4.49835e-12	2.07517e-11	3.93672e-10	3.577e-10	2.43119e-10	300	610	0	9.9641e-11	4.76946e-11	-2.8612e-10	1.34921e-08	-2.2362e-08	8.76528e-10	300	200	0	0	0	0	0	0	0	-311	200	0	-1.763	-0.505649	22.8684	-486.959	-468.194	279.94	-914	200	0
329	9	-1.09476e-11	3.65569e-12	1.47954e-11	2.61838e-10	2.12046e-10	1.68019e-10	300	610	0	7.53438e-11	3.52742e-11	-1.50663e-10	6.75846e-09	-1.06814e-08	6.45026e-10	300	200	0	0	0	0	0	0	0	-311	200	0	-1.66877	-0.348772	21.2274	-396.993	-442.16	250.756	-914	200	0
330	0	-7.72328e-12	2.73536e-12	9.60679e-12	1.54823e-10	1.03021e-10	1.04808e-10	300	610	0	5.23912e-11	2.39275e-11	-5.48188e-11	2.08115e-09	-2.69215e-09	4.3502e-10	300	200	0	0	0	0	0	0	0	-311	200	0	-1.53447	-0.198735	19.2506	-283.055	-395.676	217.395	-914	200	0	-1.15012	-0.343433	17.0313	3117.24	15386.3	758.205	0	0	0
330	1	-4.94867e-12	1.88008e-12	5.47825e-12	7.48354e-11	2.80544e-11	5.59691e-11	300	610	0	3.29483e-11	1.45509e-11	6.82267e-12	-8.56204e-10	2.22226e-09	2.62412e-10	300	200	0	0	0	0	0	0	0	-311	200	0	-1.37418	-0.106799	17.3266	-168.641	-337.162	185.038	-914	200	0
330	2	-2.7634e-12	1.16419e-12	2.45139e-12	1.99243e-11	-1.83926e-11	2.12161e-11	300	610	0	1.78412e-11	7.42504e-12	4.14501e-11	-2.44296e-09	4.78286e-09	1.31884e-10	300	200	0	0	0	-0	0	0	0	-311	200	0	-1.19821	-0.0926169	15.6964	-71.8846	-276.478	157.432	-914	200	0
330	3	-1.17751e-12	6.13787e-13	4.18829e-13	-1.40225e-11	-4.29046e-11	-1.29464e-12	300	610	0	7.02832e-12	2.44275e-12	5.64173e-11	-3.064e-09	5.68485e-09	4.11133e-11	300	200	0	0	0	-0	0	0	0	-311	200	0	-1.0115	-0.141776	14.4281	-2.27692	-225.572	136.179	-914	200	0
330	4	-1.25314e-13	2.24153e-13	-7.9973e-13	-3.18683e-11	-5.18824e-11	-1.40829e-11	300	610	0	-2.65327e-14	-7.13064e-13	5.82963e-11	-3.05576e-09	5.52567e-09	-1.59772e-11	300	200	0	0	0	-0	0	0	0	-311	200	0	-0.817666	-0.227019	13.4808	35.1835	-194.059	120.717	-914	200	0
330	5	4.9459e-13	-2.65928e-14	-1.40499e-12	-3.83293e-11	-5.08586e-11	-1.97565e-11	300	610	0	-4.07957e-12	-2.44249e-12	5.24263e-11	-2.68671e-09	4.77535e-09	-4.68966e-11	300	200	0	0	0	-0	0	0	0	-311	200	0	-0.630778	-0.32613	12.8353	35.738	-185.734	108.94	-914	200	0
330	6	7.92037e-13	-1.67589e-13	-1.58548e-12	-3.74743e-11	-4.42063e-11	-2.0663e-11	300	610	0	-5.92348e-12	-3.14562e-12	4.28008e-11	-2.15419e-09	3.77461e-09	-5.90825e-11	300	200	0	0	0	-0	0	0	0	-311	200	0	-0.476832	-0.425262	12.5156	-5.64538	-198.975	97.8154	-914	200	0
330	7	8.68624e-13	-2.28674e-13	-1.50022e-12	-3.25148e-11	-3.5111e-11	-1.87207e-11	300	610	0	-6.27741e-12	-3.17484e-12	3.21637e-11	-1.59119e-09	2.74921e-09	-5.90447e-11	300	200	0	0	0	-0	0	0	0	-311	200	0	-0.380936	-0.519796	12.5291	-90.4641	-229.966	84.567	-914	200	0
330	8	8.09096e-13	-2.36531e-13	-1.27234e-12	-2.57868e-11	-2.56956e-11	-1.5372e-11	300	610	0	-5.73248e-12	-2.81313e-12	2.22131e-11	-1.07778e-09	1.83187e-09	-5.19833e-11	300	200	0	0	0	-0	0	0	0	-311	200	0	-0.357539	-0.618294	12.8623	-211.311	-275.778	68.3708	-914	200	0
330	9	6.78406e-13	-2.12848e-13	-9.89623e-13	-1.8844e-11	-1.72186e-11	-1.16139e-11	300	610	0	-4.73572e-12	-2.26976e-12	1.38437e-11	-6.54096e-10	1.08605e-09	-4.17257e-11	300	200	0	0	0	-0	0	0	0	-311	200	0	-0.409545	-0.738339	13.4622	-351.003	-333.594	50.6325	-914	200	0
331	0	5.22382e-13	-1.73855e-13	-7.09087e-13	-1.26056e-11	-1.02919e-11	-8.06854e-12	300	610	0	-3.59801e-12	-1.68674e-12	7.38115e-12	-3.32514e-10	5.2775e-10	-3.08533e-11	300	200	0	0	0	-0	0	0	0	-311	200	0	-0.5293	-0.892523	14.1832	-487.808	-396.64	34.0794	-914	200	0	-0.759786	-0.883726	12.6378	2161.38	11235	1016.46	0	0	0
331	1	3.70395e-13	-1.30708e-13	-4.63251e-13	-7.51593e-12	-5.0823e-12	-5.06815e-12	300	610	0	-2.51491e-12	-1.15043e-12	2.78549e-12	-1.07976e-10	1.43835e-10	-2.09237e-11	300	200	0	0	0	-0	0	0	0	-311	200	0	-0.697615	-1.07659	14.7984	-601.012	-451.842	22.2457	-914	200	0
331	2	2.3885e-13	-9.03165e-14	-2.66677e-13	-3.69352e-12	-1.4811e-12	-2.73881e-12	300	610	0	-1.59234e-12	-7.04919e-13	-1.88895e-13	3.39958e-11	-9.40464e-11	-1.272e-11	300	200	0	0	0	0	0	0	0	-311	200	0	-0.883272	-1.26594	15.0667	-673.751	-483.845	18.2786	-914	200	0
331	3	1.34741e-13	-5.63256e-14	-1.21861e-13	-1.05546e-12	7.65998e-13	-1.07303e-12	300	610	0	-8.72061e-13	-3.64727e-13	-1.8765e-12	1.1157e-10	-2.19604e-10	-6.48679e-12	300	200	0	0	0	0	0	0	0	-311	200	0	-1.04807	-1.42088	14.8235	-696.462	-483.985	22.7463	-914	200	0
331	4	5.88184e-14	-3.0067e-14	-2.40705e-14	5.87133e-13	1.96664e-12	1.26515e-14	300	610	0	-3.53964e-13	-1.25648e-13	-2.62306e-12	1.42869e-10	-2.65611e-10	-2.12959e-12	300	200	0	0	0	0	0	0	0	-311	200	0	-1.15568	-1.49751	14.0397	-669.854	-454.526	32.8025	-914	200	0
331	5	8.15425e-15	-1.13849e-14	3.50243e-14	1.46154e-12	2.42248e-12	6.35355e-13	300	610	0	-1.38816e-14	2.67907e-14	-2.73957e-12	1.43831e-10	-2.60395e-10	6.29495e-13	300	200	0	0	0	0	0	0	0	-311	200	0	-1.17985	-1.46177	12.8056	-603.45	-403.251	43.5726	-914	200	0
331	6	-2.19474e-14	7.13772e-16	6.48251e-14	1.79003e-12	2.39575e-12	9.17629e-13	300	610	0	1.83304e-13	1.11242e-13	-2.47992e-12	1.27236e-10	-2.26351e-10	2.14078e-12	300	200	0	0	0	0	0	0	0	-311	200	0	-1.11524	-1.30767	11.3258	-512.808	-338.037	50.763	-914	200	0
331	7	-3.66376e-14	7.58483e-15	7.42303e-14	1.76548e-12	2.09474e-12	9.70519e-13	300	610	0	2.74822e-13	1.46534e-13	-2.03497e-12	1.02525e-10	-1.7979e-10	2.75446e-12	300	200	0	0	0	0	0	0	0	-311	200	0	-0.984069	-1.06561	9.92484	-417.086	-267.864	52.9452	-914	200	0
331	8	-4.07157e-14	1.0631e-14	7.07877e-14	1.54088e-12	1.67193e-12	8.85218e-13	300	610	0	2.94674e-13	1.49355e-13	-1.53653e-12	7.60935e-11	-1.31585e-10	2.7789e-12	300	200	0	0	0	0	0	0	0	-311	200	0	-0.823984	-0.785412	8.94719	-334.068	-203.363	51.4974	-914	200	0
331	9	-3.82061e-14	1.1115e-14	6.03688e-14	1.22803e-12	1.2295e-12	7.30633e-13	300	610	0	2.70956e-13	1.3317e-13	-1.06675e-12	5.18246e-11	-8.81807e-11	2.46163e-12	300	200	0	0	0	0	0	0	0	-311	200	0	-0.666195	-0.510873	8.60438	-275.032	-153.406	48.5294	-914	200	0
332	0	-3.2208e-14	1.0068e-14	4.71809e-14	9.01745e-13	8.28539e-13	5.54645e-13	300	610	0	2.25014e-13	1.07987e-13	-6.69474e-13	3.16923e-11	-5.27121e-11	1.98573e-12	300	200	0	0	0	0	0	0	0	-311	200	0	-0.52455	-0.269555	8.89805	-243.28	-122.63	45.2917	-914	200	0	-0.055964	-0.000225397	8.31202	1425.77	7402.82	70.6245	0	0	0
332	1	-2.49194e-14	8.26574e-15	3.39734e-14	6.06636e-13	4.99222e-13	3.87333e-13	300	610	0	1.71773e-13	8.06334e-14	-3.61238e-13	1.63388e-11	-2.60348e-11	1.47536e-12	300	200	0	0	0	0	0	0	0	-311	200	0	-0.398582	-0.0760305	9.631	-235.483	-111.565	42.044	-914	200	0
332	2	-1.77578e-14	6.24402e-15	2.23292e-14	3.64637e-13	2.5036e-13	2.44957e-13	300	610	0	1.20682e-13	5.52929e-14	-1.40949e-13	5.56323e-12	-7.59266e-12	1.00603e-12	300	200	0	0	0	0	0	0	0	-311	200	0	-0.286156	0.0621292	10.4867	-244.488	-117.102	38.9334	-914	200	0
332	3	-1.15231e-14	4.33718e-15	1.29722e-14	1.82026e-13	7.74282e-14	1.33892e-13	300	610	0	7.69188e-14	3.4131e-14	2.51092e-15	-1.29546e-12	3.91592e-12	6.16236e-13	300	200	0	0	0	0	0	0	0	-311	200	0	-0.195144	0.140712	11.1379	-262.4	-133.172	36.9944	-914	200	0
332	4	-6.56456e-15	2.72375e-15	6.04572e-15	5.53308e-14	-3.12309e-14	5.40723e-14	300	610	0	4.25865e-14	1.78947e-14	8.46942e-14	-5.08442e-12	1.00659e-11	3.18655e-13	300	200	0	0	0	-0	0	0	0	-311	200	0	-0.137355	0.160543	11.3356	-282.578	-153.508	37.9812	-914	200	0
332	5	-2.93099e-15	1.47136e-15	1.34255e-15	-2.41094e-14	-8.9981e-14	1.73299e-15	300	610	0	1.77697e-14	6.42611e-15	1.21848e-13	-6.6567e-12	1.24018e-11	1.09569e-13	300	200	0	0	0	-0	0	0	0	-311	200	0	-0.112704	0.131776	10.9986	-300.886	-174.967	43.073	-914	200	0
332	6	-4.9242e-16	5.75874e-16	-1.52161e-15	-6.69092e-14	-1.13032e-13	-2.85662e-14	300	610	0	1.38267e-15	-9.33921e-16	1.28682e-13	-6.76704e-12	1.22662e-11	-2.37086e-14	300	200	0	0	0	-0	0	0	0	-311	200	0	-0.107933	0.0731231	10.2519	-315.644	-197.077	51.8844	-914	200	0
332	7	9.68349e-16	-7.64465e-18	-2.98694e-15	-8.35397e-14	-1.12808e-13	-4.25809e-14	300	610	0	-8.20393e-15	-5.05424e-15	1.17269e-13	-6.02368e-12	1.07258e-11	-9.75102e-14	300	200	0	0	0	-0	0	0	0	-311	200	0	-0.106502	0.00620896	9.30427	-324.51	-218.117	62.3429	-914	200	0
332	8	1.69277e-15	-3.42228e-16	-3.47332e-15	-8.31415e-14	-9.92303e-14	-4.5562e-14	300	610	0	-1.27376e-14	-6.82063e-15	9.67261e-14	-4.87811e-12	8.56132e-12	-1.28317e-13	300	200	0	0	0	-0	0	0	0	-311	200	0	-0.0933287	-0.0491456	8.28265	-321.63	-233.253	71.2779	-914	200	0
332	9	1.90745e-15	-4.93795e-16	-3.33886e-15	-7.29999e-14	-7.95929e-14	-4.18439e-14	300	610	0	-1.38257e-14	-7.02302e-15	7.33825e-14	-3.63787e-12	6.29615e-12	-1.30731e-13	300	200	0	0	0	-0	0	0	0	-311	200	0	-0.0572589	-0.0793005	7.24152	-301.204	-238.17	76.0993	-914	200	0
333	0	1.80347e-15	-5.22066e-16	-2.86348e-15	-5.84656e-14	-5.88129e-14	-3.47173e-14	300	610	0	-1.28028e-14	-6.30207e-15	5.12121e-14	-2.49106e-12	4.24313e-12	-1.16532e-13	300	200	0	0	0	-0	0	0	0	-311	200	0	0.00433474	-0.0811877	6.28962	-264.306	-234.359	76.6885	-914	200	0	-0.055964	-0.000225397	8.31202	1425.77	7402.82	70.6245	0	0	0
333	1	1.52867e-15	-4.76077e-16	-2.24875e-15	-4.31385e-14	-3.98534e-14	-2.64806e-14	300	610	0	-1.06884e-14	-5.13619e-15	3.23594e-14	-1.53471e-12	2.55685e-12	-9.4475e-14	300	200	0	0	0	-0	0	0	0	-311	200	0	0.0848832	-0.0613242	5.60809	-219.016	-228.691	75.1787	-914	200	0
333	2	1.18841e-15	-3.92875e-16	-1.62721e-15	-2.9183e-14	-2.42011e-14	-1.85878e-14	300	610	0	-8.19831e-15	-3.85351e-15	1.7662e-14	-8.01878e-13	1.28249e-12	-7.05295e-14	300	200	0	0	0	-0	0	0	0	-311	200	0	0.172457	-0.0299471	5.34233	-173.934	-227.711	73.8229	-914	200	0
333	3	8.51095e-16	-2.98198e-16	-1.07585e-15	-1.76799e-14	-1.23164e-14	-1.18337e-14	300	610	0	-5.78921e-15	-2.65659e-15	7.10593e-15	-2.84932e-13	3.96885e-13	-4.83531e-14	300	200	0	0	0	-0	0	0	0	-311	200	0	0.251961	0.00301649	5.51794	-133.597	-233.312	73.4011	-914	200	0
333	4	5.55681e-16	-2.0821e-16	-6.30576e-16	-8.95829e-15	-4.01488e-15	-6.53955e-15	300	610	0	-3.71388e-15	-1.65169e-15	1.89502e-16	4.62587e-14	-1.59613e-13	-2.98378e-14	300	200	0	0	0	0	0	0	0	-311	200	0	0.30414	0.0283602	6.023	-98.1817	-241.676	72.8567	-914	200	0
333	5	3.19582e-16	-1.31648e-16	-2.99384e-16	-2.87574e-15	1.23678e-15	-2.71599e-15	300	610	0	-2.07787e-15	-8.76998e-16	-3.8097e-15	2.31162e-13	-4.60542e-13	-1.56351e-14	300	200	0	0	0	0	0	0	0	-311	200	0	0.306312	0.0370158	6.64302	-65.0015	-244.535	69.7403	-914	200	0
333	6	1.45734e-16	-7.19324e-17	-7.32712e-17	9.64288e-16	4.10877e-15	-1.9381e-16	300	610	0	-8.89517e-16	-3.27028e-16	-5.65483e-15	3.09912e-13	-5.78653e-13	-5.60507e-15	300	200	0	0	0	0	0	0	0	-311	200	0	0.240959	0.019999	7.19847	-31.3571	-234.32	61.8877	-914	200	0
333	7	2.84046e-17	-2.90228e-17	6.54686e-17	3.05715e-15	5.27016e-15	1.27943e-15	300	610	0	-1.00217e-16	2.81683e-17	-6.0415e-15	3.1824e-13	-5.77572e-13	8.2996e-16	300	200	0	0	0	0	0	0	0	-311	200	0	0.107382	-0.0311414	7.70838	2.2826	-210.482	49.4812	-914	200	0
333	8	-4.24405e-17	-8.91668e-19	1.37432e-16	3.89596e-15	5.30956e-15	1.97393e-15	300	610	0	3.65541e-16	2.2903e-16	-5.54351e-15	2.85086e-13	-5.08089e-13	4.43083e-15	300	200	0	0	0	0	0	0	0	-311	200	0	-0.0772344	-0.123826	8.36763	31.5682	-179.443	35.1462	-914	200	0
333	9	-7.8113e-17	1.53887e-17	1.62422e-16	3.91373e-15	4.69919e-15	2.13789e-15	300	610	0	5.89747e-16	3.1721e-16	-4.59627e-15	2.32035e-13	-4.07563e-13	5.9729e-15	300	200	0	0	0	0	0	0	0	-311	200	0	-0.286517	-0.263653	9.35097	49.877	-148.652	22.2184	-914	200	0
334	0	-8.93099e-17	2.29144e-17	1.57425e-16	3.45734e-15	3.78799e-15	1.97727e-15	300	610	0	6.48342e-16	3.3009e-16	-3.50366e-15	1.73868e-13	-3.01173e-13	6.14739e-15	300	200	0	0	0	0	0	0	0	-311	200	0	-0.489689	-0.452473	10.6559	49.4991	-122.317	13.5199	-914	200	0	-0.291334	-0.843093	11.8275	2151.33	10629.8	931.431	0	0	0
334	1	-8.50997e-17	2.45093e-17	1.35783e-16	2.78273e-15	2.81247e-15	1.64918e-15	300	610	0	6.04733e-16	2.9814e-16	-2.45774e-15	1.19696e-13	-2.04097e-13	5.51479e-15	300	200	0	0	0	0	0	0	0	-311	200	0	-0.65134	-0.683864	12.0718	22.7235	-100.841	11.4677	-914	200	0
334	2	-7.25329e-17	2.25042e-17	1.07151e-16	2.0631e-15	1.91628e-15	1.26392e-15	300	610	0	5.0756e-16	2.44225e-16	-1.56336e-15	7.4279e-14	-1.2395e-13	4.49357e-15	300	200	0	0	0	0	0	0	0	-311	200	0	-0.738335	-0.936527	13.2772	-34.2773	-81.7326	18.5058	-914	200	0
334	3	-5.66599e-17	1.86683e-17	7.79143e-17	1.40337e-15	1.17254e-15	8.91725e-16	300	610	0	3.91177e-16	1.84108e-16	-8.62746e-16	3.93104e-14	-6.30907e-14	3.37068e-15	300	200	0	0	0	0	0	0	0	-311	200	0	-0.736133	-1.17296	14.0196	-116.51	-61.9143	36.0295	-914	200	0
334	4	-4.07784e-17	1.42371e-17	5.18151e-17	8.56738e-16	6.05135e-16	5.71415e-16	300	610	0	2.77624e-16	1.27594e-16	-3.57065e-16	1.45184e-14	-2.05779e-14	2.3232e-15	300	200	0	0	0	0	0	0	0	-311	200	0	-0.65672	-1.34883	14.2103	-210.211	-42.6221	62.172	-914	200	0
334	5	-2.67855e-17	9.99197e-18	3.06317e-17	4.40308e-16	2.06756e-16	3.19125e-16	300	610	0	1.79237e-16	7.98886e-17	-2.37519e-17	-1.46678e-15	6.31835e-15	1.44397e-15	300	200	0	0	0	0	0	0	0	-311	200	0	-0.527087	-1.43003	13.9009	-299.369	-34.875	92.4781	-914	200	0
334	6	-1.55468e-17	6.35993e-18	1.48002e-17	1.48386e-16	-4.69434e-17	1.36023e-16	300	610	0	1.013e-16	4.29356e-17	1.70719e-16	-1.04826e-14	2.10291e-14	7.66292e-16	300	200	0	0	0	-0	0	0	0	-311	200	0	-0.37459	-1.41178	13.2851	-374.135	-56.6488	123.906	-914	200	0
334	7	-7.2315e-18	3.51342e-18	3.93329e-18	-3.71466e-17	-1.87211e-16	1.45305e-17	300	610	0	4.44119e-17	1.65704e-17	2.62176e-16	-1.44165e-14	2.69798e-14	2.85302e-16	300	200	0	0	0	-0	0	0	0	-311	200	0	-0.224286	-1.32474	12.6961	-434.353	-119.084	156.697	-914	200	0
334	8	-1.58844e-18	1.45793e-18	-2.78359e-18	-1.3939e-16	-2.45538e-16	-5.7054e-17	300	610	0	6.40928e-18	-5.63908e-19	2.83501e-16	-1.49594e-14	2.71845e-14	-2.52594e-17	300	200	0	0	0	-0	0	0	0	-311	200	0	-0.100918	-1.21519	12.4641	-484.289	-217.002	191.926	-914	200	0
334	9	1.84543e-18	1.02296e-19	-6.3136e-18	-1.81556e-16	-2.49799e-16	-9.14093e-17	300	610	0	-1.62045e-17	-1.03481e-17	2.61962e-16	-1.34881e-14	2.40612e-14	-2.00805e-16	300	200	0	0	0	-0	0	0	0	-311	200	0	-0.0279528	-1.11644	12.7239	-523.324	-332.324	228.084	-914	200	0
335	0	3.59972e-18	-6.89321e-19	-7.59044e-18	-1.84154e-16	-2.22466e-16	-1.00264e-16	300	610	0	-2.72744e-17	-1.47397e-17	2.18345e-16	-1.1034e-14	1.93967e-14	-2.77795e-16	300	200	0	0	0	-0	0	0	0	-311	200	0	-0.0241956	-1.03592	13.3369	-542.494	-439.331	259.536	-914	200	0	-0.291334	-0.843093	11.8275	2151.33	10629.8	931.431	0	0	0
335	1	4.17917e-18	-1.06228e-18	-7.41959e-18	-1.63691e-16	-1.80228e-16	-9.34005e-17	300	610	0	-3.03872e-17	-1.55074e-17	1.67236e-16	-8.30751e-15	1.44023e-14	-2.8894e-16	300	200	0	0	0	-0	0	0	0	-311	200	0	-0.0946881	-0.962119	13.9729	-532.458	-506.631	278.176	-914	200	0
335	2	4.01407e-18	-1.15006e-18	-6.43676e-18	-1.3241e-16	-1.34455e-16	-7.83189e-17	300	610	0	-2.8554e-17	-1.40999e-17	1.17912e-16	-5.74943e-15	9.8136e-15	-2.60899e-16	300	200	0	0	0	-0	0	0	0	-311	200	0	-0.222185	-0.884495	14.3118	-495.32	-504.367	278.397	-914	200	0
335	3	3.44056e-18	-1.06341e-18	-5.10426e-18	-9.86387e-17	-9.21077e-17	-6.03101e-17	300	610	0	-2.40957e-17	-1.16096e-17	7.54945e-17	-3.59319e-15	6.00532e-15	-2.13671e-16	300	200	0	0	0	-0	0	0	0	-311	200	0	-0.379314	-0.807504	14.2328	-444.937	-418.16	260.762	-914	200	0
335	4	2.70062e-18	-8.86811e-19	-3.72958e-18	-6.74614e-17	-5.67784e-17	-4.27654e-17	300	610	0	-1.86595e-17	-8.7936e-18	4.21059e-17	-1.92506e-15	3.09976e-15	-1.61042e-16	300	200	0	0	0	-0	0	0	0	-311	200	0	-0.552962	-0.742405	13.8475	-396.184	-256.992	229.894	-914	200	0
335	5	1.95321e-18	-6.79543e-19	-2.49454e-18	-4.14929e-17	-2.96963e-17	-2.75794e-17	300	610	0	-1.33093e-17	-6.12615e-18	1.7889e-17	-7.36448e-16	1.05963e-15	-1.11583e-16	300	200	0	0	0	-0	0	0	0	-311	200	0	-0.744601	-0.692684	13.3962	-358.272	-48.2044	190.525	-914	200	0
335	6	1.29062e-18	-4.79356e-19	-1.48705e-18	-2.16153e-17	-1.05849e-17	-1.556e-17	300	610	0	-8.64642e-18	-3.8621e-18	1.83267e-18	3.47483e-17	-2.39677e-16	-6.98429e-17	300	200	0	0	0	0	0	0	0	-311	200	0	-0.94575	-0.65219	13.1268	-335.7	170.719	146.698	-914	200	0
335	7	7.55781e-19	-3.07106e-19	-7.30493e-19	-7.60955e-18	1.6652e-18	-6.79431e-18	300	610	0	-4.9346e-18	-2.09992e-18	-7.61745e-18	4.74006e-16	-9.5814e-16	-3.75173e-17	300	200	0	0	0	0	0	0	0	-311	200	0	-1.12533	-0.609604	13.2018	-329.565	357.484	102.132	-914	200	0
335	8	3.58169e-19	-1.71456e-19	-2.08418e-19	1.35033e-18	8.50988e-18	-9.44405e-19	300	610	0	-2.21216e-18	-8.36395e-19	-1.21426e-17	6.70044e-16	-1.25699e-15	-1.44587e-17	300	200	0	0	0	0	0	0	0	-311	200	0	-1.24612	-0.554933	13.6593	-337.909	472.594	59.9675	-914	200	0
335	9	8.68589e-20	-7.30225e-20	1.16599e-19	6.34082e-18	1.14307e-17	2.5316e-18	300	610	0	-3.83142e-19	-1.0208e-20	-1.32967e-17	7.0287e-16	-1.27894e-15	5.22734e-19	300	200	0	0	0	0	0	0	0	-311	200	0	-1.29066	-0.489543	14.46	-357.303	490.159	23.1046	-914	200	0
336	0	-7.94871e-20	-7.72172e-21	2.89566e-19	8.45413e-18	1.17471e-17	4.22831e-18	300	610	0	7.14134e-19	4.66026e-19	-1.23749e-17	6.37944e-16	-1.13909e-15	9.074e-18	300	200	0	0	0	0	0	0	0	-311	200	0	-1.27221	-0.430908	15.5572	-384.256	407.806	-5.40495	-914	200	0	-1.05495	-0.690458	17.262	3020.08	15730	920.818	0	0	0
336	1	-1.65651e-19	3.07437e-20	3.5449e-19	8.66124e-18	1.05285e-17	4.69971e-18	300	610	0	1.25987e-18	6.84276e-19	-1.03695e-17	5.24556e-16	-9.22868e-16	1.29087e-17	300	200	0	0	0	0	0	0	0	-311	200	0	-1.2275	-0.406749	16.9279	-415.419	250.258	-22.9569	-914	200	0
336	2	-1.95441e-19	4.9194e-20	3.49554e-19	7.74767e-18	8.57264e-18	4.41042e-18	300	610	0	1.42344e-18	7.28176e-19	-7.98022e-18	3.96823e-16	-6.88524e-16	1.35744e-17	300	200	0	0	0	0	0	0	0	-311	200	0	-1.19882	-0.441901	18.565	-448.27	58.272	-28.5752	-914	200	0
336	3	-1.89268e-19	5.39369e-20	3.05041e-19	6.2987e-18	6.42602e-18	3.71826e-18	300	610	0	1.34777e-18	6.66599e-19	-5.65505e-18	2.76071e-16	-4.71698e-16	1.23388e-17	300	200	0	0	0	0	0	0	0	-311	200	0	-1.21365	-0.54456	20.4217	-481.548	-130.609	-23.7925	-914	200	0
336	4	-1.63153e-19	5.02332e-20	2.43079e-19	4.71465e-18	4.42568e-18	2.87699e-18	300	610	0	1.14357e-18	5.51721e-19	-3.64396e-18	1.7373e-16	-2.90795e-16	1.01573e-17	300	200	0	0	0	0	0	0	0	-311	200	0	-1.27339	-0.700889	22.2985	-512.709	-290.286	-12.0821	-914	200	0
336	5	-1.28686e-19	4.21147e-20	1.78473e-19	3.2418e-18	2.74793e-18	2.05029e-18	300	610	0	8.89831e-19	4.19892e-19	-2.05323e-18	9.41765e-17	-1.52115e-16	7.69198e-18	300	200	0	0	0	0	0	0	0	-311	200	0	-1.3542	-0.879714	23.7941	-535.672	-403.332	3.16328	-914	200	0
336	6	-9.35268e-20	3.24258e-20	1.20049e-19	2.00847e-18	1.45568e-18	1.33054e-18	300	610	0	6.3785e-19	2.94035e-19	-8.93847e-19	3.72086e-17	-5.42446e-17	5.35749e-18	300	200	0	0	0	0	0	0	0	-311	200	0	-1.41532	-1.044	24.4439	-544.723	-459.475	20.0985	-914	200	0
336	7	-6.21612e-20	2.29892e-20	7.21455e-20	1.05991e-18	5.39145e-19	7.58077e-19	300	610	0	4.16926e-19	1.86617e-19	-1.20686e-19	1.8598e-20	8.49333e-18	3.37653e-18	300	200	0	0	0	0	0	0	0	-311	200	0	-1.41721	-1.16525	23.9484	-539.391	-455.77	38.0487	-914	200	0
336	8	-3.67163e-20	1.48227e-20	3.60017e-20	3.88165e-19	-5.20967e-20	3.3856e-19	300	610	0	2.40197e-19	1.02608e-19	3.38232e-19	-2.1366e-17	4.3552e-17	1.835e-18	300	200	0	0	0	-0	0	0	0	-311	200	0	-1.34577	-1.23139	22.3152	-522.771	-396.064	56.3913	-914	200	0
336	9	-1.77092e-20	8.36016e-21	1.09284e-20	-4.43344e-20	-3.8582e-19	5.69925e-20	300	610	0	1.09949e-19	4.2073e-20	5.61762e-19	-3.11138e-17	5.85165e-17	7.29921e-19	300	200	0	0	0	-0	0	0	0	-311	200	0	-1.21832	-1.24261	19.8448	-498.96	-293.139	73.4667	-914	200	0
337	0	-4.6697e-21	3.64776e-21	-4.79042e-21	-2.87715e-19	-5.31696e-19	-1.1169e-19	300	610	0	2.19544e-20	2.25231e-21	6.23305e-19	-3.30087e-17	6.01438e-17	7.52863e-21	300	200	0	0	0	-0	0	0	0	-311	200	0	-1.06366	-1.20374	16.9963	-474.496	-171.153	85.7573	-914	200	0	-0.924193	-0.927336	13.2165	2210.16	11955.9	1116.59	0	0	0
337	1	3.38414e-21	5.03455e-22	-1.32569e-20	-3.93344e-19	-5.52176e-19	-1.95358e-19	300	610	0	-3.12559e-20	-2.09112e-20	5.84375e-19	-3.01628e-17	5.39087e-17	-4.08709e-19	300	200	0	0	0	-0	0	0	0	-311	200	0	-0.905575	-1.12486	14.2386	-458.6	-58.917	89.5489	-914	200	0
337	2	7.61123e-21	-1.36439e-21	-1.65441e-20	-4.07179e-19	-4.98117e-19	-2.20171e-19	300	610	0	-5.81228e-20	-3.1736e-20	4.9232e-19	-2.49303e-17	4.38966e-17	-5.99298e-19	300	200	0	0	0	-0	0	0	0	-311	200	0	-0.764578	-1.02788	11.9693	-460.068	22.975	84.5553	-914	200	0
337	3	9.13415e-21	-2.27564e-21	-1.64616e-20	-3.66587e-19	-4.07648e-19	-2.08188e-19	300	610	0	-6.66402e-20	-3.41759e-20	3.80697e-19	-1.89496e-17	3.29065e-17	-6.37425e-19	300	200	0	0	0	-0	0	0	0	-311	200	0	-0.659391	-0.942015	10.4549	-483.124	66.098	74.5504	-914	200	0
337	4	8.92074e-21	-2.52826e-21	-1.44516e-20	-2.99543e-19	-3.07031e-19	-1.76477e-19	300	610	0	-6.35921e-20	-3.15042e-20	2.7113e-19	-1.32517e-17	2.26645e-17	-5.8335e-19	300	200	0	0	0	-0	0	0	0	-311	200	0	-0.599604	-0.887539	9.75543	-523.308	67.8013	64.4182	-914	200	0
337	5	7.73446e-21	-2.37206e-21	-1.15729e-20	-2.25283e-19	-2.12575e-19	-1.37204e-19	300	610	0	-5.42579e-20	-2.6212e-20	1.75809e-19	-8.39575e-18	1.40736e-17	-4.82709e-19	300	200	0	0	0	-0	0	0	0	-311	200	0	-0.582224	-0.8655	9.70881	-566.109	27.3406	57.7708	-914	200	0
337	6	6.13027e-21	-1.99945e-21	-8.53802e-21	-1.55727e-19	-1.32924e-19	-9.82658e-20	300	610	0	-4.24222e-20	-2.00441e-20	1.00043e-19	-4.60284e-18	7.4564e-18	-3.67294e-19	300	200	0	0	0	-0	0	0	0	-311	200	0	-0.600115	-0.860643	10.0357	-591.514	-47.9638	56.3674	-914	200	0
337	7	4.47705e-21	-1.54683e-21	-5.77517e-21	-9.71696e-20	-7.12799e-20	-6.41625e-20	300	610	0	-3.05595e-20	-1.41081e-20	4.45535e-20	-1.87332e-18	2.76281e-18	-2.57146e-19	300	200	0	0	0	-0	0	0	0	-311	200	0	-0.653088	-0.851457	10.4974	-582.449	-135.436	60.2447	-914	200	0
337	8	2.99276e-21	-1.10218e-21	-3.49812e-21	-5.19168e-20	-2.73394e-20	-3.69051e-20	300	610	0	-2.00956e-20	-9.01313e-21	7.33802e-21	-8.0635e-20	-2.65169e-19	-1.63158e-19	300	200	0	0	0	0	0	0	0	-311	200	0	-0.746355	-0.824057	10.9908	-532.217	-205.412	68.5226	-914	200	0
337	9	1.78255e-21	-7.15115e-22	-1.77186e-21	-1.97088e-20	1.18381e-21	-1.68333e-20	300	610	0	-1.16834e-20	-5.0092e-21	-1.4934e-20	9.59685e-19	-1.9745e-18	-8.96666e-20	300	200	0	0	0	0	0	0	0	-311	200	0	-0.877424	-0.783247	11.5348	-447.334	-239.992	80.4496	-914	200	0
338	0	8.74212e-22	-4.07314e-22	-5.68097e-22	1.15894e-21	1.74421e-20	-3.2861e-21	300	610	0	-5.45387e-21	-2.10991e-21	-2.59588e-20	1.4434e-18	-2.72186e-18	-3.67222e-20	300	200	0	0	0	0	0	0	0	-311	200	0	-1.02774	-0.747915	12.1749	-343.13	-237.908	95.5348	-914	200	0	-0.924193	-0.927336	13.2165	2210.16	11955.9	1116.59	0	0	0
338	1	2.47735e-22	-1.81781e-22	1.9174e-22	1.30187e-20	2.47103e-20	4.89468e-21	300	610	0	-1.22196e-21	-1.91402e-22	-2.92026e-20	1.54942e-18	-2.82705e-18	-1.9036e-21	300	200	0	0	0	0	0	0	0	-311	200	0	-1.1675	-0.73398	12.8995	-236.213	-203.315	113.158	-914	200	0
338	2	-1.41995e-22	-3.04375e-23	6.05749e-22	1.82854e-20	2.59431e-20	9.01466e-21	300	610	0	1.35688e-21	9.34464e-22	-2.75859e-20	1.42565e-18	-2.55047e-18	1.83424e-20	300	200	0	0	0	0	0	0	0	-311	200	0	-1.26733	-0.743546	13.653	-141.04	-137.469	132.638	-914	200	0
338	3	-3.49141e-22	6.02064e-23	7.71563e-22	1.91334e-20	2.35588e-20	1.03087e-20	300	610	0	2.67781e-21	1.47037e-21	-2.33675e-20	1.18451e-18	-2.08737e-18	2.7796e-20	300	200	0	0	0	0	0	0	0	-311	200	0	-1.30841	-0.766991	14.3943	-68.7973	-41.6543	153.347	-914	200	0
338	4	-4.26614e-22	1.05144e-22	7.74909e-22	1.73397e-20	1.93791e-20	9.82362e-21	300	610	0	3.11802e-21	1.60319e-21	-1.81561e-20	9.04649e-19	-1.57225e-18	2.99173e-20	300	200	0	0	0	0	0	0	0	-311	200	0	-1.28541	-0.788569	15.103	-25.2569	75.7156	174.18	-914	200	0
338	5	-4.20294e-22	1.18445e-22	6.84444e-22	1.42412e-20	1.46656e-20	8.37351e-21	300	610	0	2.99937e-21	1.48841e-21	-1.29951e-20	6.35883e-19	-1.08862e-18	2.75701e-20	300	200	0	0	0	0	0	0	0	-311	200	0	-1.1984	-0.786797	15.7022	-9.81178	198.055	192.691	-914	200	0
338	6	-3.6655e-22	1.11971e-22	5.50828e-22	1.07617e-20	1.0207e-20	6.54144e-21	300	610	0	2.57355e-21	1.24496e-21	-8.47849e-21	4.05543e-19	-6.80771e-19	2.29335e-20	300	200	0	0	0	0	0	0	0	-311	200	0	-1.04589	-0.736456	16.0258	-15.7037	308.134	205.624	-914	200	0
338	7	-2.91949e-22	9.48991e-23	4.08333e-22	7.47815e-21	6.4266e-21	4.70818e-21	300	610	0	2.0219e-21	9.5656e-22	-4.8708e-21	2.24757e-19	-3.65111e-19	1.75335e-20	300	200	0	0	0	0	0	0	0	-311	200	0	-0.833428	-0.624098	15.9375	-32.1952	395.553	211.511	-914	200	0
338	8	-2.14249e-22	7.37692e-23	2.77722e-22	4.69867e-21	3.48684e-21	3.09282e-21	300	610	0	1.46366e-21	6.76698e-22	-2.21582e-21	9.40178e-20	-1.40092e-19	1.23383e-20	300	200	0	0	0	0	0	0	0	-311	200	0	-0.584188	-0.464982	15.4217	-50.4293	455.156	212.152	-914	200	0
338	9	-1.44031e-22	5.28253e-23	1.69515e-22	2.54041e-21	1.38091e-21	1.79532e-21	300	610	0	9.68197e-22	4.35111e-22	-4.25163e-22	7.63961e-21	5.98565e-21	7.88025e-21	300	200	0	0	0	0	0	0	0	-311	200	0	-0.332471	-0.296609	14.4885	-67.1531	480.582	209.966	-914	200	0
339	0	-8.64874e-23	3.44855e-23	8.70912e-23	9.96631e-22	5.45876e-24	8.35272e-22	300	610	0	5.67896e-22	2.44334e-22	6.5507e-22	-4.29345e-20	8.92596e-20	4.37758e-21	300	200	0	0	0	-0	0	0	0	-311	200	0	-0.109112	-0.152067	13.126	-82.4535	465.333	204.24	-914	200	0	-0.192753	-0.19925	13.2044	2460.45	12277.2	401.877	0	0	0
339	1	-4.3091e-23	1.98295e-23	2.9318e-23	-9.78899e-24	-7.86008e-22	1.83708e-22	300	610	0	2.70035e-22	1.05516e-22	1.19805e-21	-6.68932e-20	1.26496e-19	1.8418e-21	300	200	0	0	0	-0	0	0	0	-311	200	0	0.0678701	-0.0424016	11.4605	-97.7176	411.294	192.306	-914	200	0
339	2	-1.30027e-23	9.03883e-24	-7.39424e-24	-5.87264e-22	-1.14735e-21	-2.12813e-22	300	610	0	6.65849e-23	1.31225e-23	1.3674e-21	-7.2693e-20	1.32824e-19	1.64263e-22	300	200	0	0	0	-0	0	0	0	-311	200	0	0.195914	0.0374191	9.85768	-116.767	331.174	174.854	-914	200	0
339	3	5.84685e-24	1.75706e-24	-2.76204e-23	-8.49268e-22	-1.21831e-21	-4.1542e-22	300	610	0	-5.83279e-23	-4.1564e-23	1.30174e-21	-6.73608e-20	1.20626e-19	-8.19825e-22	300	200	0	0	0	-0	0	0	0	-311	200	0	0.283306	0.0943781	8.77462	-145.68	241.035	157.425	-914	200	0
339	4	1.59873e-23	-2.63909e-24	-3.59564e-23	-8.98653e-22	-1.11386e-21	-4.82381e-22	300	610	0	-1.23192e-22	-6.80506e-23	1.10879e-21	-5.62639e-20	9.92311e-20	-1.28788e-21	300	200	0	0	0	-0	0	0	0	-311	200	0	0.33982	0.131819	8.55108	-189.94	152.926	146.316	-914	200	0
339	5	1.99115e-23	-4.85201e-24	-3.64623e-23	-8.19905e-22	-9.21003e-22	-4.63368e-22	300	610	0	-1.45799e-22	-7.51658e-23	8.65655e-22	-4.31757e-20	7.50993e-20	-1.40345e-21	300	200	0	0	0	-0	0	0	0	-311	200	0	0.369747	0.149982	9.31862	-251.72	73.3917	144.901	-914	200	0
339	6	1.97938e-23	-5.54586e-24	-3.24059e-23	-6.76876e-22	-7.00314e-22	-3.97192e-22	300	610	0	-1.41414e-22	-7.0295e-23	6.22657e-22	-3.05029e-20	5.2271e-20	-1.30256e-21	300	200	0	0	0	-0	0	0	0	-311	200	0	0.369304	0.146088	10.9852	-328.284	5.0888	152.813	-914	200	0
339	7	1.73662e-23	-5.28358e-24	-2.62101e-23	-5.1394e-22	-4.89933e-22	-3.11788e-22	300	610	0	-1.22032e-22	-5.91136e-23	4.08709e-22	-1.958e-20	3.29138e-20	-1.08926e-21	300	200	0	0	0	-0	0	0	0	-311	200	0	0.328325	0.115204	13.2385	-411.897	-50.789	165.955	-914	200	0
339	8	1.39e-23	-4.50284e-24	-1.95229e-23	-3.58986e-22	-3.10562e-22	-2.25513e-22	300	610	0	-9.63395e-23	-4.5637e-23	2.36971e-22	-1.09655e-20	1.78602e-20	-8.36758e-22	300	200	0	0	0	-0	0	0	0	-311	200	0	0.239717	0.055436	15.6146	-493.54	-92.1597	176.897	-914	200	0
339	9	1.02498e-23	-3.51711e-24	-1.33505e-23	-2.27094e-22	-1.70406e-22	-1.49021e-22	300	610	0	-7.00814e-23	-3.24476e-23	1.09977e-22	-4.70514e-21	7.07573e-21	-5.91817e-22	300	200	0	0	0	-0	0	0	0	-311	200	0	0.110842	-0.0263387	17.6643	-568.178	-116.574	177.565	-914	200	0
340	0	6.92912e-24	-2.53103e-24	-8.20994e-24	-1.24188e-22	-6.95061e-23	-8.72756e-23	300	610	0	-4.66288e-23	-2.09957e-23	2.38498e-23	-5.44794e-22	3.15844e-23	-3.80429e-22	300	200	0	0	0	0	0	0	0	-311	200	0	-0.0388871	-0.117849	19.1231	-634.731	-123.692	163.955	-914	200	0	-0.333245	-0.449474	17.6066	2717.21	15973.7	510.315	0	0	0
340	1	4.19376e-24	-1.66232e-24	-4.27554e-24	-5.02152e-23	-3.20677e-24	-4.13693e-23	300	610	0	-2.75854e-23	-1.19082e-23	-2.85128e-23	1.91216e-21	-4.02222e-21	-2.13534e-22	300	200	0	0	0	0	0	0	0	-311	200	0	-0.19392	-0.211355	19.9355	-692.027	-115.628	138.155	-914	200	0
340	2	2.12106e-24	-9.64666e-25	-1.50369e-24	-1.69773e-24	3.52944e-23	-1.00432e-23	300	610	0	-1.33475e-23	-5.26362e-24	-5.52193e-23	3.09681e-21	-5.87341e-21	-9.2119e-23	300	200	0	0	0	0	0	0	0	-311	200	0	-0.354492	-0.306197	20.1614	-739.43	-98.489	105.451	-914	200	0
340	3	6.76475e-25	-4.48536e-25	2.69259e-25	2.63999e-23	5.32228e-23	9.1652e-24	300	610	0	-3.57001e-24	-8.15735e-25	-6.39907e-23	3.40871e-21	-6.2375e-21	-1.13285e-23	300	200	0	0	0	0	0	0	0	-311	200	0	-0.531324	-0.401839	19.9332	-780.718	-85.3152	70.9084	-914	200	0
340	4	-2.34744e-25	-9.83092e-26	1.25652e-24	3.94071e-23	5.71852e-23	1.91164e-23	300	610	0	2.47719e-24	1.83884e-24	-6.14045e-23	3.18163e-21	-5.70317e-21	3.64728e-23	300	200	0	0	0	0	0	0	0	-311	200	0	-0.725592	-0.491815	19.4519	-821.482	-90.8971	38.8151	-914	200	0
340	5	-7.30663e-25	1.14775e-25	1.67434e-24	4.21873e-23	5.26455e-23	2.25587e-23	300	610	0	5.65869e-24	3.14586e-24	-5.25966e-23	2.67174e-21	-4.71599e-21	5.96078e-23	300	200	0	0	0	0	0	0	0	-311	200	0	-0.912583	-0.564696	18.9111	-862.125	-119.7	13.1371	-914	200	0
340	6	-9.28679e-25	2.23604e-25	1.71494e-24	3.8756e-23	4.37587e-23	2.18482e-23	300	610	0	6.81324e-24	3.52226e-24	-4.12617e-23	2.06004e-21	-3.58615e-21	6.58025e-23	300	200	0	0	0	0	0	0	0	-311	200	0	-1.04335	-0.609074	18.4001	-895.92	-160.54	-2.9526	-914	200	0
340	7	-9.31806e-25	2.59516e-25	1.53382e-24	3.21625e-23	3.34321e-23	1.88349e-23	300	610	0	6.66474e-24	3.31873e-24	-2.98252e-23	1.46274e-21	-2.50898e-21	6.15188e-23	300	200	0	0	0	0	0	0	0	-311	200	0	-1.06467	-0.618263	17.8994	-913.555	-195.172	-8.27027	-914	200	0
340	8	-8.2251e-25	2.49223e-25	1.24681e-24	2.4537e-23	2.35089e-23	1.48568e-23	300	610	0	5.78476e-24	2.80604e-24	-1.96939e-23	9.44919e-22	-1.59053e-21	5.17214e-23	300	200	0	0	0	0	0	0	0	-311	200	0	-0.948886	-0.594747	17.3722	-910.599	-211.68	-4.71036	-914	200	0
340	9	-6.61606e-25	2.13591e-25	9.33148e-25	1.72272e-23	1.50007e-23	1.07983e-23	300	610	0	4.58912e-24	2.17671e-24	-1.15209e-23	5.34542e-22	-8.72838e-22	3.99218e-23	300	200	0	0	0	0	0	0	0	-311	200	0	-0.710879	-0.551358	16.841	-891.182	-207.872	3.08844	-914	200	0
341	0	-4.90214e-25	1.67639e-25	6.41552e-25	1.09706e-23	8.32038e-24	7.17743e-24	300	610	0	3.35455e-24	1.55536e-24	-5.44821e-24	2.34864e-22	-3.56134e-22	2.8378e-23	300	200	0	0	0	0	0	0	0	-311	200	0	-0.397872	-0.504349	16.3571	-863.326	-186.116	9.86733	-914	200	0	-0.333245	-0.449474	17.6066	2717.21	15973.7	510.315	0	0	0
341	1	-3.33226e-25	1.21233e-25	3.97409e-25	6.06534e-24	3.48755e-24	4.23987e-24	300	610	0	2.24478e-24	1.01268e-24	-1.30715e-24	3.45622e-23	-1.65938e-23	1.83574e-23	300	200	0	0	0	0	0	0	0	-311	200	0	-0.0692788	-0.464628	15.9367	-832.49	-150.489	11.9969	-914	200	0
341	2	-2.03237e-25	8.00968e-26	2.09657e-25	2.52192e-24	2.9311e-25	2.04542e-24	300	610	0	1.33909e-24	5.79926e-25	1.22959e-24	-8.47223e-23	1.80603e-22	1.04075e-23	300	200	0	0	0	-0	0	0	0	-311	200	0	0.217534	-0.437257	15.5756	-800.868	-106.37	8.45461	-914	200	0
341	3	-1.04268e-25	4.68963e-26	7.67128e-26	1.83961e-25	-1.57849e-24	5.39848e-25	300	610	0	6.58706e-25	2.61972e-25	2.5415e-24	-1.43204e-22	2.7245e-22	4.59576e-24	300	200	0	0	0	-0	0	0	0	-311	200	0	0.418106	-0.426247	15.305	-770.108	-59.1404	0.686753	-914	200	0
341	4	-3.4935e-26	2.22164e-26	-8.86992e-27	-1.18218e-24	-2.46637e-24	-3.90144e-25	300	610	0	1.88984e-25	4.79298e-26	2.99277e-24	-1.59755e-22	2.92774e-22	7.06382e-25	300	200	0	0	0	-0	0	0	0	-311	200	0	0.51238	-0.434394	15.1984	-741.908	-13.6949	-8.25053	-914	200	0
341	5	9.09349e-27	5.37791e-27	-5.70184e-26	-1.82669e-24	-2.6828e-24	-8.7833e-25	300	610	0	-1.03615e-25	-8.0848e-26	2.89542e-24	-1.50224e-22	2.69554e-22	-1.61405e-24	300	200	0	0	0	-0	0	0	0	-311	200	0	0.511797	-0.457518	15.3036	-715.168	24.59	-14.7826	-914	200	0
341	6	3.33235e-26	-4.94455e-27	-7.79035e-26	-1.97946e-24	-2.48738e-24	-1.0543e-24	300	610	0	-2.59491e-25	-1.45249e-25	2.49424e-24	-1.26834e-22	2.24065e-22	-2.75577e-24	300	200	0	0	0	-0	0	0	0	-311	200	0	0.452654	-0.481341	15.5485	-682.407	49.6611	-15.6071	-914	200	0
341	7	4.32816e-26	-1.02899e-26	-8.06234e-26	-1.83128e-24	-2.07847e-24	-1.02977e-24	300	610	0	-3.18175e-25	-1.64959e-25	1.96621e-24	-9.82638e-23	1.71198e-22	-3.08366e-24	300	200	0	0	0	-0	0	0	0	-311	200	0	0.379894	-0.486324	15.7328	-631.904	56.9084	-8.71225	-914	200	0
341	8	4.38467e-26	-1.21364e-26	-7.25751e-26	-1.52774e-24	-1.59556e-24	-8.929e-25	300	610	0	-3.13981e-25	-1.56623e-25	1.42819e-24	-7.01222e-23	1.2039e-22	-2.90454e-24	300	200	0	0	0	-0	0	0	0	-311	200	0	0.33173	-0.4579	15.6554	-558.086	45.977	5.27733	-914	200	0
341	9	3.8944e-26	-1.1751e-26	-5.9295e-26	-1.17107e-24	-1.12768e-24	-7.07754e-25	300	610	0	-2.74135e-25	-1.33156e-25	9.48587e-25	-4.5582e-23	7.6825e-23	-2.45527e-24	300	200	0	0	0	-0	0	0	0	-311	200	0	0.32678	-0.393416	15.2212	-468.903	20.9491	23.2796	-914	200	0
342	0	3.14819e-26	-1.01285e-26	-4.45901e-26	-8.26377e-25	-7.24225e-25	-5.16928e-25	300	610	0	-2.18541e-25	-1.03787e-25	5.59743e-25	-2.60384e-23	4.26177e-23	-1.90422e-24	300	200	0	0	0	-0	0	0	0	-311	200	0	0.359712	-0.301755	14.4371	-380.28	-12.1118	42.473	-914	200	0	0.0956905	-0.347401	12.1533	2002.93	11123.9	381.866	0	0	0
342	1	2.34381e-26	-7.98801e-27	-3.08192e-26	-5.29678e-25	-4.05917e-25	-3.45587e-25	300	610	0	-1.60521e-25	-7.45254e-26	2.69444e-25	-1.16977e-23	1.78691e-23	-1.36033e-24	300	200	0	0	0	-0	0	0	0	-311	200	0	0.409409	-0.200084	13.3925	-306.013	-47.1505	62.8396	-914	200	0
342	2	1.60188e-26	-5.80505e-27	-1.9227e-26	-2.95961e-25	-1.74514e-25	-2.05878e-25	300	610	0	-1.08024e-25	-4.8815e-26	7.04147e-26	-2.05817e-24	1.50951e-24	-8.85369e-25	300	200	0	0	0	0	0	0	0	-311	200	0	0.450539	-0.109864	12.2518	-254.694	-78.3851	85.9304	-914	200	0
342	3	9.84318e-27	-3.85799e-27	-1.02691e-26	-1.26343e-25	-2.0668e-26	-1.01011e-25	300	610	0	-6.49605e-26	-2.82119e-26	-5.24108e-26	3.72921e-24	-8.07633e-24	-5.06622e-25	300	200	0	0	0	0	0	0	0	-311	200	0	0.460019	-0.0521812	11.2043	-232.075	-99.7386	111.038	-914	200	0
342	4	5.11888e-27	-2.27878e-27	-3.89367e-27	-1.38291e-26	7.02427e-26	-2.86751e-26	300	610	0	-3.24549e-26	-1.30025e-26	-1.1678e-25	6.61195e-24	-1.26247e-23	-2.28297e-25	300	200	0	0	0	0	0	0	0	-311	200	0	0.41806	-0.0441795	10.3886	-241.898	-104.718	133.786	-914	200	0
342	5	1.79236e-27	-1.09946e-27	2.37382e-28	5.24029e-26	1.14129e-25	1.63392e-26	300	610	0	-9.89508e-27	-2.70925e-27	-1.39868e-25	7.48131e-24	-1.37346e-23	-4.0833e-26	300	200	0	0	0	0	0	0	0	-311	200	0	0.311441	-0.0945401	9.86757	-283.819	-88.3976	149.147	-914	200	0
342	6	-3.33795e-28	-2.90777e-28	2.58591e-27	8.40908e-26	1.25748e-25	4.02884e-26	300	610	0	4.25677e-27	3.52789e-27	-1.36472e-25	7.08993e-24	-1.27352e-23	7.20959e-26	300	200	0	0	0	0	0	0	0	-311	200	0	0.141358	-0.197753	9.66906	-351.146	-50.4894	155.188	-914	200	0
342	7	-1.51615e-27	2.0828e-28	3.63e-27	9.21035e-26	1.17431e-25	4.92853e-26	300	610	0	1.18868e-26	6.68595e-27	-1.18259e-25	6.02109e-24	-1.06423e-23	1.28748e-25	300	200	0	0	0	0	0	0	0	-311	200	0	-0.0754957	-0.333227	9.77541	-429.438	4.44676	152.831	-914	200	0
342	8	-2.01467e-27	4.6974e-28	3.79992e-27	8.55235e-26	9.86494e-26	4.86315e-26	300	610	0	1.48568e-26	7.69284e-27	-9.3707e-26	4.69117e-24	-8.17039e-24	1.46295e-25	300	200	0	0	0	0	0	0	0	-311	200	0	-0.314217	-0.471473	10.0574	-497.278	68.9308	142.846	-914	200	0
342	9	-2.06032e-27	5.63419e-28	3.44702e-27	7.13364e-26	7.60994e-26	4.25297e-26	300	610	0	1.47919e-26	7.33776e-27	-6.84459e-26	3.37089e-24	-5.77552e-24	1.39208e-25	300	200	0	0	0	0	0	0	0	-311	200	0	-0.544939	-0.58496	10.3191	-532.721	131.474	125.016	-914	200	0
343	0	-1.83983e-27	5.49596e-28	2.83514e-27	5.45078e-26	5.40853e-26	3.40472e-26	300	610	0	1.29878e-26	6.23654e-27	-4.5799e-26	2.21489e-24	-3.71076e-24	1.18646e-25	300	200	0	0	0	0	0	0	0	-311	200	0	-0.732274	-0.658457	10.4472	-523.091	174.683	99.9781	-914	200	0	0.0956905	-0.347401	12.1533	2002.93	11123.9	381.866	0	0	0
343	1	-1.4923e-27	4.75947e-28	2.14612e-27	3.8272e-26	3.50233e-26	2.52295e-26	300	610	0	1.03957e-26	4.83285e-27	-2.73651e-26	1.29244e-24	-2.08231e-24	9.24932e-26	300	200	0	0	0	0	0	0	0	-311	200	0	-0.84362	-0.690954	10.4842	-469.823	181.566	70.3727	-914	200	0
343	2	-1.11288e-27	3.77301e-28	1.49266e-27	2.45084e-26	1.99559e-26	1.72845e-26	300	610	0	7.65583e-27	3.41989e-27	-1.35582e-26	6.15148e-25	-8.99259e-25	6.57698e-26	300	200	0	0	0	0	0	0	0	-311	200	0	-0.861973	-0.688675	10.5708	-386.038	146.837	40.3502	-914	200	0
343	3	-7.60259e-28	2.77027e-28	9.33934e-28	1.41198e-26	9.01051e-27	1.07855e-26	300	610	0	5.15283e-27	2.17148e-27	-4.05886e-27	1.59661e-25	-1.13688e-25	4.12158e-26	300	200	0	0	0	0	0	0	0	-311	200	0	-0.786737	-0.656568	10.8416	-289.885	78.3747	14.3602	-914	200	0
343	4	-4.65262e-28	1.89189e-28	4.91079e-28	7.36118e-27	1.76993e-27	5.86051e-27	300	610	0	3.07933e-27	1.1749e-27	1.84095e-27	-1.15339e-25	3.49457e-25	1.99185e-26	300	200	0	0	0	-0	0	0	0	-311	200	0	-0.630244	-0.595039	11.3722	-197.502	-12.5973	-4.59501	-914	200	0
343	5	-2.39206e-28	1.20847e-28	1.60687e-28	4.09366e-27	-2.45142e-27	2.3516e-27	300	610	0	1.49525e-27	4.60575e-28	4.99404e-27	-2.57347e-25	5.7203e-25	1.90622e-27	300	200	0	0	0	-0	0	0	0	-311	200	0	-0.422928	-0.502001	12.1929	-119.859	-119.405	-16.4069	-914	200	0
343	6	-8.10569e-29	7.41412e-29	-7.4173e-29	3.95317e-27	-4.42026e-27	-6.16606e-29	300	610	0	3.78299e-28	2.64378e-29	6.24169e-27	-3.12648e-25	6.30217e-25	-1.33261e-26	300	200	0	0	0	-0	0	0	0	-311	200	0	-0.211745	-0.375337	13.2788	-63.1449	-239.503	-23.3355	-914	200	0
343	7	1.69748e-29	4.79592e-29	-2.35589e-28	6.4358e-27	-4.87052e-27	-1.77135e-27	300	610	0	-3.36547e-28	-1.44451e-28	6.32526e-27	-3.22237e-25	5.88095e-25	-2.63649e-26	300	200	0	0	0	-0	0	0	0	-311	200	0	-0.0429152	-0.218058	14.5313	-28.7838	-369.854	-27.6121	-914	200	0
343	8	6.54252e-29	3.91004e-29	-3.44723e-28	1.09075e-26	-4.44566e-27	-3.17673e-27	300	610	0	-7.28635e-28	-7.29328e-29	5.84618e-27	-3.19943e-25	4.954e-25	-3.74941e-26	300	200	0	0	0	-0	0	0	0	-311	200	0	0.05254	-0.0475035	15.7987	-12.7717	-502.571	-29.3	-914	200	0
343	9	7.5024e-29	4.29645e-29	-4.17556e-28	1.65504e-26	-3.6795e-27	-4.63703e-27	300	610	0	-8.72981e-28	2.20725e-28	5.25645e-27	-3.31779e-25	3.87954e-25	-4.63697e-26	300	200	0	0	0	-0	0	0	0	-311	200	0	0.0603666	0.102657	16.8608	-7.06833	-622.677	-26.5098	-914	200	0
344	0	5.53632e-29	5.38273e-29	-4.61998e-28	2.22626e-26	-3.0002e-27	-6.43226e-27	300	610	0	-8.29649e-28	7.15312e-28	4.86492e-27	-3.7567e-25	2.89512e-25	-5.17485e-26	300	200	0	0	0	-0	0	0	0	-311	200	0	-0.015911	0.192494	17.4384	-4.24829	-711.053	-18.4553	-914	200	0	-0.410518	-0.273075	14.4123	2786.04	12768	334.506	0	0	0
344	1	1.45419e-29	6.48161e-29	-4.75984e-28	2.65322e-26	-2.74385e-27	-8.72364e-27	300	610	0	-6.39442e-28	1.38168e-27	4.84802e-27	-4.60943e-25	2.14128e-25	-5.12839e-26	300	200	0	0	0	-0	0	0	0	-311	200	0	-0.151026	0.192137	17.3586	-2.54062	-753.624	-8.2715	-914	200	0
344	2	-4.04479e-29	6.77256e-29	-4.46407e-28	2.73146e-26	-3.16716e-27	-1.15073e-26	300	610	0	-3.24466e-28	2.17086e-27	5.25728e-27	-5.87125e-25	1.68411e-25	-4.14224e-26	300	200	0	0	0	-0	0	0	0	-311	200	0	-0.307304	0.0976815	16.7167	-6.09273	-749.225	-0.804682	-914	200	0
344	3	-1.02799e-28	5.2848e-29	-3.48927e-28	2.19524e-26	-4.45059e-27	-1.45574e-26	300	610	0	1.0744e-28	2.99823e-27	6.01909e-27	-7.41843e-25	1.53312e-25	-1.74586e-26	300	200	0	0	0	-0	0	0	0	-311	200	0	-0.454625	-0.0643612	15.8204	-20.1143	-707.276	2.97037	-914	200	0
344	4	-1.64612e-28	9.02093e-30	-1.49009e-28	7.18896e-27	-6.68567e-27	-1.73606e-26	300	610	0	6.55013e-28	3.725e-27	6.92553e-27	-8.97855e-25	1.65239e-25	2.61625e-26	300	200	0	0	0	0	0	0	0	-311	200	0	-0.577717	-0.24956	14.9804	-46.6758	-637.857	7.56	-914	200	0
344	5	-2.15455e-28	-7.58666e-29	1.95243e-28	-2.0659e-26	-9.84213e-27	-1.90465e-26	300	610	0	1.3129e-27	4.13951e-27	7.61805e-27	-1.00956e-24	1.96474e-25	9.51847e-26	300	200	0	0	0	0	0	0	0	-311	200	0	-0.672256	-0.415952	14.3908	-83.4019	-545.851	19.0892	-914	200	0
344	6	-2.40959e-28	-2.13641e-28	7.27625e-28	-6.52908e-26	-1.3713e-26	-1.83294e-26	300	610	0	2.05821e-27	3.94187e-27	7.56954e-27	-1.00971e-24	2.34977e-25	1.94391e-25	300	200	0	0	0	0	0	0	0	-311	200	0	-0.743672	-0.537757	14.1548	-122.635	-432.645	41.3025	-914	200	0
344	7	-2.21744e-28	-4.136e-28	1.48478e-27	-1.29687e-25	-1.78392e-26	-1.34824e-26	300	610	0	2.83447e-27	2.73741e-27	6.07373e-27	-8.07483e-25	2.6376e-25	3.25838e-25	300	200	0	0	0	0	0	0	0	-311	200	0	-0.80215	-0.603364	14.2903	-152.167	-298.985	74.6329	-914	200	0
344	8	-1.33025e-28	-6.78988e-28	2.48258e-27	-2.14971e-25	-2.14195e-26	-2.3764e-27	300	610	0	3.53399e-27	4.6433e-29	2.25505e-27	-2.89576e-25	2.60145e-25	4.86377e-25	300	200	0	0	0	0	0	0	0	-311	200	0	-0.849658	-0.605395	14.6902	-160.179	-149.423	116.87	-914	200	0
344	9	5.46087e-29	-1.00202e-27	3.69723e-27	-3.188e-25	-2.32182e-26	1.73735e-26	300	610	0	3.97992e-27	-4.66003e-27	-4.88349e-27	6.73359e-25	1.95336e-25	6.64445e-25	300	200	0	0	0	0	0	0	0	-311	200	0	-0.871987	-0.538065	15.1428	-141.458	0.715083	163.218	-914	200	0
345	0	3.7263e-28	-1.35741e-27	5.04084e-27	-4.33289e-25	-2.14922e-26	4.81043e-26	300	610	0	3.91117e-27	-1.18872e-26	-1.63536e-26	2.21233e-24	3.48582e-26	8.36238e-25	300	200	0	0	0	0	0	0	0	-311	200	0	-0.846802	-0.404266	15.4071	-99.774	127.05	206.339	-914	200	0	-0.559482	-0.0296629	14.1447	2688.5	12929.9	382.895	0	0	0
345	1	8.49551e-28	-1.69469e-27	6.33257e-27	-5.42537e-25	-1.39679e-26	9.15875e-26	300	610	0	2.97464e-27	-2.19939e-26	-3.29927e-26	4.43459e-24	-2.59407e-25	9.61601e-25	300	200	0	0	0	0	0	0	0	-311	200	0	-0.763391	-0.223217	15.3073	-46.264	209.675	238.852	-914	200	0
345	2	1.50271e-27	-1.93007e-27	7.26755e-27	-6.19998e-25	2.08789e-27	1.48248e-25	300	610	0	7.31233e-28	-3.50095e-26	-5.51699e-26	7.38422e-24	-7.24787e-25	9.80279e-25	300	200	0	0	0	0	0	0	0	-311	200	0	-0.635407	-0.029046	14.7928	3.47066	243.038	257.007	-914	200	0
345	3	2.32626e-27	-1.93912e-27	7.38878e-27	-6.26104e-25	2.96483e-26	2.16083e-25	300	610	0	-3.31551e-27	-5.03837e-26	-8.23705e-26	1.09867e-23	-1.39008e-24	8.09561e-25	300	200	0	0	0	0	0	0	0	-311	200	0	-0.494905	0.140184	13.9243	33.0215	232.829	261.429	-914	200	0
345	4	3.27509e-27	-1.55248e-27	6.06965e-27	-5.06842e-25	7.14927e-26	2.89286e-25	300	610	0	-9.65785e-27	-6.66713e-26	-1.12653e-25	1.49769e-23	-2.2637e-24	3.44845e-25	300	200	0	0	0	0	0	0	0	-311	200	0	-0.376449	0.256769	12.8824	30.4899	188.649	256.004	-914	200	0
345	5	4.24505e-27	-5.57742e-28	2.51866e-27	-1.94268e-25	1.29491e-25	3.56644e-25	300	610	0	-1.86777e-26	-8.11705e-26	-1.42003e-25	1.88132e-23	-3.31711e-24	-5.34856e-25	300	200	0	0	0	0	0	0	0	-311	200	0	-0.303782	0.313375	11.9902	-6.50802	121.3	247.493	-914	200	0
345	6	5.05072e-27	1.28835e-27	-4.17815e-27	3.897e-25	2.03545e-25	3.99862e-25	300	610	0	-3.04851e-26	-8.95529e-26	-1.6363e-25	2.15856e-23	-4.46358e-24	-1.95392e-24	300	200	0	0	0	-0	0	0	0	-311	200	0	-0.285062	0.319961	11.603	-70.8297	42.36	243.662	-914	200	0
345	7	5.4038e-27	4.23234e-27	-1.49581e-26	1.3246e-24	2.90158e-25	3.92127e-25	300	610	0	-4.46938e-26	-8.55592e-26	-1.6733e-25	2.19323e-23	-5.53324e-24	-4.01684e-24	300	200	0	0	0	-0	0	0	0	-311	200	0	-0.315902	0.290625	11.9174	-149.971	-36.9473	249.411	-914	200	0
345	8	4.8967e-27	8.47534e-27	-3.06048e-26	2.67598e-24	3.80645e-25	2.97369e-25	300	610	0	-6.01343e-26	-6.0869e-26	-1.39075e-25	1.79876e-23	-6.24679e-24	-6.77184e-24	300	200	0	0	0	-0	0	0	0	-311	200	0	-0.383193	0.234217	12.8589	-228.537	-105.957	264.111	-914	200	0
345	9	2.99885e-27	1.40978e-26	-5.14718e-26	4.47151e-24	4.59099e-25	7.09011e-26	300	610	0	-7.45169e-26	-5.30231e-27	-6.10944e-26	7.39679e-24	-6.19257e-24	-1.01593e-23	300	200	0	0	0	-0	0	0	0	-311	200	0	-0.466711	0.153907	14.0827	-288.844	-154.394	281.512	-914	200	0
346	0	-9.24179e-28	2.09534e-26	-7.70916e-26	6.66721e-24	5.00352e-25	-3.3769e-25	300	610	0	-8.40781e-26	9.24439e-26	8.72056e-26	-1.25575e-23	-4.81392e-24	-1.39443e-23	300	200	0	0	0	-0	0	0	0	-311	200	0	-0.543302	0.0531322	15.1167	-315.72	-176.005	292.695	-914	200	0	-0.559482	-0.0296629	14.1447	2688.5	12929.9	382.895	0	0	0
346	1	-7.55592e-27	2.85324e-26	-1.05665e-25	9.10359e-24	4.68346e-25	-9.78317e-25	300	610	0	-8.32718e-26	2.43282e-25	3.2706e-25	-4.46599e-23	-1.4175e-24	-1.76359e-23	300	200	0	0	0	-0	0	0	0	-311	200	0	-0.594878	-0.0568693	15.6356	-305.778	-175.341	291.433	-914	200	0
346	2	-1.75236e-26	3.57977e-26	-1.33451e-25	1.14534e-23	3.15555e-25	-1.88968e-24	300	610	0	-6.46014e-26	4.55184e-25	6.76416e-25	-9.1234e-23	4.78414e-24	-2.03995e-23	300	200	0	0	0	-0	0	0	0	-311	200	0	-0.614068	-0.156104	15.6329	-270.831	-168.512	277.418	-914	200	0
346	3	-3.12263e-26	4.10108e-26	-1.54106e-25	1.31652e-23	-1.56283e-26	-3.08293e-24	300	610	0	-1.87325e-26	7.2935e-25	1.14378e-24	-1.53321e-22	1.45788e-23	-2.09761e-23	300	200	0	0	0	-0	0	0	0	-311	200	0	-0.606214	-0.223814	15.3309	-229.363	-172.236	254.725	-914	200	0
346	4	-4.85838e-26	4.15738e-26	-1.58074e-25	1.34126e-23	-5.88411e-25	-4.51904e-24	300	610	0	6.49305e-26	1.05496e-24	1.71948e-24	-2.29514e-22	2.85916e-23	-1.76292e-23	300	200	0	0	0	-0	0	0	0	-311	200	0	-0.590004	-0.24653	14.9793	-195.128	-190.497	228.579	-914	200	0
346	5	-6.86988e-26	3.39319e-26	-1.32197e-25	1.10616e-23	-1.46263e-24	-6.07974e-24	300	610	0	1.96979e-25	1.40252e-24	2.36423e-24	-3.14441e-22	4.7035e-23	-8.1523e-24	300	200	0	0	0	-0	0	0	0	-311	200	0	-0.590625	-0.218565	14.7078	-173.133	-212.579	202.928	-914	200	0
346	6	-8.94384e-26	1.36042e-26	-5.97757e-26	4.67868e-24	-2.67983e-24	-7.5335e-24	300	610	0	3.85801e-25	1.71619e-24	2.99536e-24	-3.96949e-22	6.93599e-23	1.00211e-23	300	200	0	0	0	-0	0	0	0	-311	200	0	-0.622936	-0.139962	14.4794	-161.728	-223.309	179.114	-914	200	0
346	7	-1.06964e-25	-2.45724e-26	7.858e-26	-7.39315e-24	-4.24119e-24	-8.49981e-24	300	610	0	6.34212e-25	1.90588e-24	3.47195e-24	-4.5814e-22	9.38065e-23	3.95517e-23	300	200	0	0	0	0	0	0	0	-311	200	0	-0.679016	-0.01909	14.1452	-155.536	-214.029	156.228	-914	200	0
346	8	-1.15265e-25	-8.58766e-26	3.02924e-25	-2.68563e-23	-6.07734e-24	-8.41793e-24	300	610	0	9.34755e-25	1.84058e-24	3.58089e-24	-4.69566e-22	1.16874e-22	8.27119e-23	300	200	0	0	0	0	0	0	0	-311	200	0	-0.734433	0.122045	13.5334	-148.314	-185.484	132.961	-914	200	0
346	9	-1.05801e-25	-1.74694e-25	6.30305e-25	-5.51391e-23	-8.0107e-24	-6.52992e-24	300	610	0	1.26365e-24	1.34533e-24	3.02783e-24	-3.92067e-22	1.32758e-22	1.40628e-22	300	200	0	0	0	0	0	0	0	-311	200	0	-0.764055	0.2482	12.5048	-135.892	-144.462	109.226	-914	200	0
347	0	-6.74004e-26	-2.92946e-25	1.06901e-24	-9.28968e-23	-9.7122e-24	-1.89207e-24	300	610	0	1.57364e-24	2.04978e-25	1.43804e-24	-1.75974e-22	1.32857e-22	2.12198e-22	300	200	0	0	0	0	0	0	0	-311	200	0	-0.749081	0.326002	10.9897	-117.509	-99.4976	85.9665	-914	200	0	-0.509428	0.0984112	8.1542	1547.33	7372.45	90.4641	0	0	0
347	1	1.3365e-26	-4.37873e-25	1.61036e-24	-1.39304e-22	-1.06576e-23	6.56679e-24	300	610	0	1.78649e-24	-1.82091e-24	-1.62526e-24	2.36363e-22	1.05478e-22	2.92677e-22	300	200	0	0	0	1.4013e-45	0	0	0	-311	200	0	-0.680712	0.344671	9.0505	-95.1992	-57.6305	64.0903	-914	200	0
347	2	1.51067e-25	-5.99141e-25	2.21798e-24	-1.91133e-22	-1.00919e-23	1.99174e-23	300	610	0	1.78624e-24	-4.9669e-24	-6.61615e-24	9.04519e-22	3.59859e-23	3.7196e-22	300	200	0	0	0	1.4013e-45	0	0	0	-311	200	0	-0.568688	0.317847	6.91654	-72.2101	-22.8533	44.3827	-914	200	0
347	3	3.59243e-25	-7.55389e-25	2.81488e-24	-2.41643e-22	-7.01528e-24	3.90076e-23	300	610	0	1.4154e-24	-9.40869e-24	-1.39248e-23	1.87906e-21	-9.2342e-23	4.32724e-22	300	200	0	0	0	1.4013e-45	0	0	0	-311	200	0	-0.439931	0.266949	4.89821	-51.3087	3.4437	27.7778	-914	200	0
347	4	6.46824e-25	-8.70508e-25	3.26934e-24	-2.79385e-22	-2.09455e-25	6.41219e-23	300	610	0	4.76893e-25	-1.51832e-23	-2.37489e-23	3.18441e-21	-2.96391e-22	4.48678e-22	300	200	0	0	0	1.4013e-45	0	0	0	-311	200	0	-0.323881	0.208683	3.2529	-33.8813	21.0954	14.9885	-914	200	0
347	5	1.01288e-24	-8.90217e-25	3.38182e-24	-2.87095e-22	1.16712e-23	9.4506e-23	300	610	0	-1.25432e-24	-2.20781e-23	-3.59112e-23	4.79443e-21	-5.89829e-22	3.83385e-22	300	200	0	0	0	2.8026e-45	0	0	0	-311	200	0	-0.242156	0.153164	2.13193	-20.0236	30.0703	6.17981	-914	200	0
347	6	1.43951e-24	-7.39896e-25	2.87619e-24	-2.40971e-22	2.99148e-23	1.27755e-22	300	610	0	-4.00527e-24	-2.94921e-23	-4.96179e-23	6.60051e-21	-9.77887e-22	1.90322e-22	300	200	0	0	0	1.4013e-45	0	0	0	-311	200	0	-0.207939	0.105313	1.59972	-8.94971	29.9225	1.09719	-914	200	0
347	7	1.88304e-24	-3.25018e-25	1.40033e-24	-1.10779e-22	5.54421e-23	1.59093e-22	300	610	0	-7.95938e-24	-3.62714e-23	-6.31688e-23	8.37307e-21	-1.45005e-21	-1.84935e-22	300	200	0	0	0	1.4013e-45	0	0	0	-311	200	0	-0.227841	0.0661722	1.66071	0.6559	19.5756	-0.712911	-914	200	0
347	8	2.26399e-24	4.63968e-25	-1.45698e-24	1.38633e-22	8.83444e-23	1.80607e-22	300	610	0	-1.31862e-23	-4.05411e-23	-7.36385e-23	9.71975e-21	-1.97058e-21	-7.99261e-22	300	200	0	0	0	0	0	0	0	-311	200	0	-0.302663	0.0340689	2.27245	10.3481	-2.66061	0.228421	-914	200	0
347	9	2.45708e-24	1.74002e-24	-6.12451e-24	5.43681e-22	1.27251e-22	1.80574e-22	300	610	0	-1.95427e-23	-3.95604e-23	-7.6578e-23	1.00465e-20	-2.4673e-21	-1.70201e-21	300	200	0	0	0	-2.8026e-45	0	0	0	-311	200	0	-0.426893	0.00560963	3.34461	21.6645	-38.8134	3.38372	-914	200	0
348	0	2.28341e-24	3.59861e-24	-1.29726e-23	1.13543e-21	1.68533e-22	1.43073e-22	300	610	0	-2.65459e-23	-2.96513e-23	-6.58111e-23	8.53141e-21	-2.81959e-21	-2.91919e-21	300	200	0	0	0	-5.60519e-45	0	0	0	-311	200	0	-0.586927	-0.0234871	4.72502	35.8668	-90.6721	8.18249	-914	200	0	-0.833265	-0.231069	10.9117	1990.2	9969.66	376.114	0	0	0
348	1	1.50785e-24	6.08499e-24	-2.21933e-23	1.9292e-21	2.05386e-22	4.81794e-23	300	610	0	-3.32218e-23	-6.26798e-24	-3.34376e-23	4.1272e-21	-2.84765e-21	-4.43088e-21	300	200	0	0	0	-1.12104e-44	0	0	0	-311	200	0	-0.760499	-0.0565156	6.19621	53.1945	-158.2	13.9154	-914	200	0
348	2	-1.53738e-25	9.14768e-24	-3.36286e-23	2.90974e-21	2.26894e-22	-1.26858e-22	300	610	0	-3.79439e-23	3.57019e-23	2.98029e-23	-4.38879e-21	-2.30594e-21	-6.14131e-21	300	200	0	0	0	-1.82169e-44	0	0	0	-311	200	0	-0.922174	-0.0906343	7.52735	70.7413	-235.614	19.4874	-914	200	0
348	3	-3.01183e-24	1.25776e-23	-4.65442e-23	4.01178e-21	2.17251e-22	-4.0499e-22	300	610	0	-3.82888e-23	1.01296e-22	1.33616e-22	-1.82904e-20	-8.8558e-22	-7.84273e-21	300	200	0	0	0	-2.52234e-44	0	0	0	-311	200	0	-1.05276	-0.113132	8.5634	80.7534	-308.294	23.3242	-914	200	0
348	4	-7.35828e-24	1.59351e-23	-5.93564e-23	5.09664e-21	1.5543e-22	-8.04758e-22	300	610	0	-3.09488e-23	1.94377e-22	2.86467e-22	-3.86763e-20	1.76845e-21	-9.17565e-21	300	200	0	1.4013e-45	0	-3.36312e-44	0	0	0	-311	200	0	-1.14394	-0.110287	9.27444	73.6771	-357.897	24.0498	-914	200	0
348	5	-1.33921e-23	1.84703e-23	-6.93319e-23	5.92664e-21	1.56755e-23	-1.33319e-21	300	610	0	-1.17648e-23	3.15963e-22	4.92916e-22	-6.61129e-20	6.01783e-21	-9.59127e-21	300	200	0	1.4013e-45	0	-4.2039e-44	0	0	0	-311	200	0	-1.1945	-0.083823	9.72898	44.2556	-372.27	21.5404	-914	200	0
348	6	-2.11096e-23	1.90496e-23	-7.23051e-23	6.14126e-21	-2.30648e-22	-1.97581e-21	300	610	0	2.40412e-23	4.61916e-22	7.49773e-22	-1.00123e-19	1.21608e-20	-8.32524e-21	300	200	0	1.4013e-45	0	-4.62428e-44	0	0	0	-311	200	0	-1.20236	-0.0537434	10.0188	-6.63088	-347.73	16.9661	-914	200	0
348	7	-3.0155e-23	1.61069e-23	-6.24826e-23	5.24106e-21	-6.11244e-22	-2.68381e-21	300	610	0	8.13323e-23	6.19982e-22	1.04104e-21	-1.38515e-19	2.03234e-20	-4.39689e-21	300	200	0	1.4013e-45	0	-4.48416e-44	0	0	0	-311	200	0	-1.16418	-0.0439194	10.2277	-74.8512	-285.253	11.7234	-914	200	0
348	8	-3.96344e-23	7.6487e-24	-3.24419e-23	2.58855e-21	-1.14645e-21	-3.35867e-21	300	610	0	1.64112e-22	7.66341e-22	1.33176e-21	-1.76565e-19	3.0306e-20	3.34736e-21	300	200	0	1.4013e-45	0	-3.22299e-44	0	0	0	-311	200	0	-1.08342	-0.0683167	10.4703	-154.911	-189.703	6.56071	-914	200	0
348	9	-4.79028e-23	-8.64848e-24	2.65345e-23	-2.56169e-21	-1.8396e-21	-3.83598e-21	300	610	0	2.74058e-22	8.61987e-22	1.56125e-21	-2.06131e-19	4.13842e-20	1.61226e-20	300	200	0	0	0	-5.60519e-45	0	0	0	-311	200	0	-0.971023	-0.129061	10.8826	-240.095	-69.4968	1.48382	-914	200	0
349	0	-5.23506e-23	-3.52004e-23	1.23609e-22	-1.09882e-20	-2.6637e-21	-3.8707e-21	300	610	0	4.08454e-22	8.49596e-22	1.63663e-21	-2.14811e-19	5.20705e-20	3.49991e-20	300	200	0	-1.4013e-45	0	4.48416e-44	0	0	0	-311	200	0	-0.839313	-0.221279	11.5691	-324.494	66.6413	-4.04168	-914	200	0	-0.833265	-0.231069	10.9117	1990.2	9969.66	376.114	0	0	0
349	1	-4.92308e-23	-7.40822e-23	2.66815e-22	-2.33656e-20	-3.54469e-21	-3.12843e-21	300	610	0	5.57506e-22	6.51867e-22	1.42837e-21	-1.85362e-19	5.98594e-20	6.05729e-20	300	200	0	-2.8026e-45	1.4013e-45	1.20512e-43	-1.4013e-42	-1.4013e-42	1.4013e-42	-311	200	0	-0.702403	-0.336008	12.5928	-405.717	211.225	-10.9604	-914	200	0
349	2	-3.35957e-23	-1.26346e-22	4.60563e-22	-4.00482e-20	-4.34192e-21	-1.1887e-21	300	610	0	7.01143e-22	1.72787e-22	7.69948e-22	-9.57058e-20	6.09937e-20	9.24921e-20	300	200	0	-5.60519e-45	1.4013e-45	2.29813e-43	-2.8026e-42	-1.4013e-42	1.4013e-42	-311	200	0	-0.575704	-0.459029	13.929	-482.708	355.719	-20.4334	-914	200	0
349	3	5.64489e-25	-1.91048e-22	7.02039e-22	-6.07592e-20	-4.82816e-21	2.43153e-21	300	610	0	8.05573e-22	-6.96297e-22	-5.34891e-22	8.00779e-20	5.03185e-20	1.28829e-19	300	200	0	-9.80909e-45	2.8026e-45	3.69943e-43	-4.2039e-42	-2.8026e-42	2.8026e-42	-311	200	0	-0.467847	-0.570256	15.3647	-549.611	487.279	-33.0553	-914	200	0
349	4	5.98616e-23	-2.63966e-22	9.76455e-22	-8.4182e-20	-4.67267e-21	8.2239e-21	300	610	0	8.2016e-22	-2.06349e-21	-2.69345e-21	3.69209e-19	2.1317e-20	1.65314e-19	300	200	0	-1.4013e-44	2.8026e-45	5.38099e-43	-5.60519e-42	-4.2039e-42	2.8026e-42	-311	200	0	-0.37564	-0.649822	16.5127	-593.504	589.087	-47.3047	-914	200	0
349	5	1.50582e-22	-3.36053e-22	1.25126e-21	-1.07464e-19	-3.43328e-21	1.65931e-20	300	610	0	6.75456e-22	-4.01351e-21	-5.88926e-21	7.95527e-19	-3.3545e-20	1.94491e-19	300	200	0	-1.82169e-44	4.2039e-45	7.18866e-43	-7.00649e-42	-7.00649e-42	4.2039e-42	-311	200	0	-0.289547	-0.687786	17.0034	-600.111	647.664	-59.2106	-914	200	0
349	6	2.77146e-22	-3.91747e-22	1.46975e-21	-1.25674e-19	-5.65702e-22	2.77086e-20	300	610	0	2.8371e-22	-6.57289e-21	-1.02264e-20	1.37205e-18	-1.22009e-19	2.04907e-19	300	200	0	-2.24208e-44	5.60519e-45	8.84219e-43	-9.80909e-42	-8.40779e-42	5.60519e-42	-311	200	0	-0.2057	-0.686619	16.6835	-563.33	661.511	-64.7414	-914	200	0
349	7	4.39804e-22	-4.07379e-22	1.54499e-21	-1.31286e-19	4.53913e-21	4.12957e-20	300	610	0	-4.56477e-22	-9.66136e-21	-1.56493e-20	2.09026e-18	-2.50573e-19	1.80534e-19	300	200	0	-2.52234e-44	5.60519e-45	9.89317e-43	-9.80909e-42	-8.40779e-42	5.60519e-42	-311	200	0	-0.132392	-0.655741	15.6529	-489.89	640.112	-62.0994	-914	200	0
349	8	6.31511e-22	-3.5009e-22	1.35547e-21	-1.13823e-19	1.24766e-20	5.63642e-20	300	610	0	-1.64921e-21	-1.30296e-20	-2.18362e-20	2.90599e-18	-4.2222e-19	1.00705e-19	300	200	0	-2.52234e-44	5.60519e-45	9.65495e-43	-9.80909e-42	-8.40779e-42	5.60519e-42	-311	200	0	-0.08195	-0.606788	14.1674	-395.143	594.496	-51.8573	-914	200	0
349	9	8.3399e-22	-1.77853e-22	7.44772e-22	-5.98455e-20	2.36948e-20	7.08845e-20	300	610	0	-3.38171e-21	-1.61861e-20	-2.80687e-20	3.72216e-18	-6.33208e-19	-5.90231e-20	300	200	0	-1.82169e-44	4.2039e-45	7.24471e-43	-7.00649e-42	-7.00649e-42	4.2039e-42	-311	200	0	-0.0570184	-0.55163	12.5288	-295.742	529.764	-36.5796	-914	200	0
350	0	1.01322e-21	1.58596e-22	-4.71841e-22	4.64456e-20	3.82929e-20	8.14404e-20	300	610	0	-5.69377e-21	-1.83197e-20	-3.30884e-20	4.36986e-18	-8.6887e-19	-3.24594e-19	300	200	0	-4.2039e-45	1.4013e-45	1.54143e-43	-1.4013e-42	-1.4013e-42	1.4013e-42	-311	200	0	-0.0479257	-0.500012	11.0001	-205.195	443.899	-20.1436	-914	200	0	-0.139357	-0.530105	14.7475	2713.22	13589	517.411	0	0	0
350	1	1.11483e-21	7.10887e-22	-2.49002e-21	2.21684e-19	5.57425e-20	8.2912e-20	300	610	0	-8.53439e-21	-1.82316e-20	-3.49576e-20	4.59024e-18	-1.09858e-18	-7.19187e-19	300	200	0	2.24208e-44	-5.60519e-45	-8.68805e-43	8.40779e-42	8.40779e-42	-5.60519e-42	-311	200	0	-0.0427791	-0.458979	9.789	-132.417	333.384	-5.90846	-914	200	0
350	2	1.0604e-21	1.52406e-21	-5.48386e-21	4.80503e-19	7.45331e-20	6.82784e-20	300	610	0	-1.17053e-20	-1.42979e-20	-3.09596e-20	4.02167e-18	-1.2703e-18	-1.25636e-18	300	200	0	6.44597e-44	-1.54143e-44	-2.46909e-42	2.52234e-41	2.24208e-41	-1.4013e-41	-311	200	0	-0.0377797	-0.435522	9.10921	-82.1448	202.043	4.90112	-914	200	0
350	3	7.45828e-22	2.62236e-21	-9.55381e-21	8.31021e-19	9.17595e-20	2.8668e-20	300	610	0	-1.4793e-20	-4.49112e-21	-1.75861e-20	2.19883e-18	-1.30555e-18	-1.93012e-18	300	200	0	1.21913e-43	-2.94273e-44	-4.73919e-42	4.90454e-41	4.34403e-41	-2.8026e-41	-311	200	0	-0.0384201	-0.436323	9.17981	-56.1725	62.9989	13.0916	-914	200	0
350	4	4.40444e-23	3.98882e-21	-1.46515e-20	1.26834e-18	1.02693e-19	-4.61703e-20	300	610	0	-1.7096e-20	1.34968e-20	9.32091e-21	-1.42757e-18	-1.09613e-18	-2.70175e-18	300	200	0	1.98984e-43	-4.76441e-44	-7.70574e-42	7.9874e-41	7.00649e-41	-4.48416e-41	-311	200	0	-0.054291	-0.462545	10.1106	-54.264	-67.0083	20.2889	-914	200	0
350	5	-1.18568e-21	5.53832e-21	-2.04795e-20	1.76596e-18	1.00415e-19	-1.66761e-19	300	610	0	-1.75563e-20	4.19841e-20	5.41869e-20	-7.43886e-18	-5.04599e-19	-3.48357e-18	300	200	0	2.9147e-43	-7.00649e-44	-1.12664e-41	1.16308e-40	1.02295e-40	-6.5861e-41	-311	200	0	-0.0936061	-0.506447	11.8194	-74.609	-172.486	27.952	-914	200	0
350	6	-3.07866e-21	7.08489e-21	-2.63693e-20	2.26525e-18	7.56301e-20	-3.4192e-19	300	610	0	-1.47163e-20	8.28254e-20	1.20985e-19	-1.63516e-17	6.28874e-19	-4.12099e-18	300	200	0	3.90962e-43	-9.3887e-44	-1.51228e-41	1.56945e-40	1.37327e-40	-8.82818e-41	-311	200	0	-0.156807	-0.554081	14.069	-114.042	-242.796	36.8611	-914	200	0
350	7	-5.73265e-21	8.30563e-21	-3.11452e-20	2.66392e-18	1.6839e-20	-5.75669e-19	300	610	0	-6.72523e-21	1.36685e-19	2.12077e-19	-2.84625e-17	2.46989e-18	-4.37511e-18	300	200	0	4.83448e-43	-1.14906e-43	-1.86947e-41	1.93379e-40	1.69557e-40	-1.079e-40	-311	200	0	-0.22953	-0.590814	16.5503	-167.411	-276.334	46.4812	-914	200	0
350	8	-9.15993e-21	8.70654e-21	-3.29934e-20	2.80492e-18	-8.89069e-20	-8.6285e-19	300	610	0	8.56813e-21	2.02017e-19	3.26534e-19	-4.36247e-17	5.15976e-18	-3.90983e-18	300	200	0	5.43704e-43	-1.30321e-43	-2.10321e-41	2.17201e-40	1.90577e-40	-1.21913e-40	-311	200	0	-0.284574	-0.603605	18.9319	-225.943	-280.355	53.892	-914	200	0
350	9	-1.32215e-20	7.5984e-21	-2.93662e-20	2.46851e-18	-2.54392e-19	-1.18341e-18	300	610	0	3.33908e-20	2.73757e-19	4.57894e-19	-6.09497e-17	8.76824e-18	-2.28982e-18	300	200	0	5.35296e-43	-1.27518e-43	-2.07336e-41	2.14399e-40	1.87774e-40	-1.20512e-40	-311	200	0	-0.298556	-0.57838	20.9164	-277.99	-264.164	53.9001	-914	200	0
351	0	-1.75439e-20	4.09539e-21	-1.6968e-20	1.37151e-18	-4.89465e-19	-1.49556e-18	300	610	0	6.96402e-20	3.41764e-19	5.91415e-19	-7.84437e-17	1.32262e-17	1.00265e-18	300	200	0	4.11982e-43	-9.80909e-44	-1.59159e-41	1.63952e-40	1.44334e-40	-9.24857e-41	-311	200	0	-0.267237	-0.499258	22.3288	-314.327	-230.916	42.6234	-914	200	0	-0.139357	-0.530105	14.7475	2713.22	13589	517.411	0	0	0
351	1	-2.14239e-20	-2.84657e-21	8.11441e-21	-8.20873e-19	-7.96823e-19	-1.72834e-18	300	610	0	1.18247e-19	3.89178e-19	7.01006e-19	-9.26042e-17	1.8237e-17	6.52126e-18	300	200	0	1.09301e-43	-2.66247e-44	-4.23753e-42	4.34403e-41	3.78351e-41	-2.52234e-41	-311	200	0	-0.201138	-0.35493	23.1222	-331.7	-176.659	21.7218	-914	200	0
351	2	-2.37296e-20	-1.43303e-20	5.00571e-20	-4.46382e-18	-1.16617e-18	-1.77481e-18	300	610	0	1.78267e-19	3.90942e-19	7.4625e-19	-9.80303e-17	2.31707e-17	1.47674e-17	300	200	0	-4.38606e-43	1.05097e-43	1.69543e-41	-1.75162e-40	-1.52742e-40	9.80909e-41	-311	200	0	-0.112631	-0.147059	23.2922	-330.227	-100.489	-2.52907	-914	200	0
351	3	-2.28193e-20	-3.1332e-20	1.12627e-19	-9.87428e-18	-1.56675e-18	-1.48761e-18	300	610	0	2.45693e-19	3.12943e-19	6.70196e-19	-8.71397e-17	2.69468e-17	2.60474e-17	300	200	0	-1.3004e-42	3.11088e-43	5.02968e-41	-5.19882e-40	-4.55422e-40	2.9147e-40	-311	200	0	-0.0107421	0.104203	22.8542	-311.278	-14.6095	-24.0358	-914	200	0
351	4	-1.6504e-20	-5.44056e-20	1.98098e-19	-1.7237e-17	-1.93857e-18	-6.79606e-19	300	610	0	3.12016e-19	1.12386e-19	3.98942e-19	-5.01282e-17	2.79267e-17	4.02652e-17	300	200	0	-2.52934e-42	6.0396e-43	9.78597e-41	-1.01174e-39	-8.85621e-40	5.68927e-40	-311	200	0	0.0990223	0.357761	21.8737	-279.291	61.048	-39.2944	-914	200	0
351	5	-2.09752e-21	-8.32551e-20	3.05678e-19	-2.64684e-17	-2.18328e-18	8.66666e-19	300	610	0	3.6267e-19	-2.59743e-19	-1.55572e-19	2.46401e-17	2.38399e-17	5.66442e-17	300	200	0	-4.14224e-42	9.90718e-43	1.6029e-40	-1.65633e-39	-1.44894e-39	9.30462e-40	-311	200	0	0.209383	0.558415	20.4502	-241.584	114.326	-46.6068	-914	200	0
351	6	2.33942e-20	-1.16168e-19	4.29402e-19	-3.70358e-17	-2.15616e-18	3.37635e-18	300	610	0	3.75566e-19	-8.53117e-19	-1.08777e-18	1.49573e-16	1.17884e-17	7.33859e-17	300	200	0	-6.09004e-42	1.45595e-42	2.35637e-40	-2.43546e-39	-2.13137e-39	1.36907e-39	-311	200	0	0.30451	0.659568	18.736	-205.182	146.447	-45.7486	-914	200	0
351	7	6.28803e-20	-1.49324e-19	5.55549e-19	-4.77355e-17	-1.66188e-18	7.04124e-18	300	610	0	3.20115e-19	-1.70825e-18	-2.48354e-18	3.35851e-16	-1.16171e-17	8.72866e-17	300	200	0	-8.21301e-42	1.96322e-42	3.17823e-40	-3.28464e-39	-2.87406e-39	1.84551e-39	-311	200	0	0.364807	0.646994	16.9729	-175.193	162.177	-38.708	-914	200	0
351	8	1.18518e-19	-1.76026e-19	6.59753e-19	-5.64464e-17	-4.57573e-19	1.19554e-17	300	610	0	1.5729e-19	-2.84134e-18	-4.39619e-18	5.90195e-16	-4.99168e-17	9.33635e-17	300	200	0	-1.02043e-41	2.43966e-42	3.94862e-40	-4.08058e-39	-3.57051e-39	2.29393e-39	-311	200	0	0.376759	0.538402	15.391	-154.999	160.175	-29.1843	-914	200	0
351	9	1.90712e-19	-1.85967e-19	7.04181e-19	-5.98923e-17	1.73193e-18	1.80233e-17	300	610	0	-1.58524e-19	-4.22289e-18	-6.81119e-18	9.10183e-16	-1.06179e-16	8.45726e-17	300	200	0	-1.15509e-41	2.76196e-42	4.46972e-40	-4.61868e-39	-4.04275e-39	2.5952e-39	-311	200	0	0.338514	0.365466	14.077	-147.105	136.154	-20.3644	-914	200	0
352	0	2.76729e-19	-1.64694e-19	6.35431e-19	-5.34659e-17	5.18095e-18	2.48398e-17	300	610	0	-6.7494e-19	-5.75011e-18	-9.59914e-18	1.27799e-15	-1.82018e-16	5.17453e-17	300	200	0	-1.14977e-41	2.74935e-42	4.44921e-40	-4.59766e-39	-4.02313e-39	2.58399e-39	-311	200	0	0.263319	0.16291	12.9901	-154.118	91.407	-13.0552	-914	200	0	0.0872762	0.0127577	15.0548	2761.51	13766	-24.4202	0	0	0
352	1	3.68953e-19	-9.35427e-20	3.8409e-19	-3.12016e-17	1.01054e-17	3.15445e-17	300	610	0	-1.43317e-18	-7.214e-18	-1.24576e-17	1.6527e-15	-2.76178e-16	-1.60806e-17	300	200	0	-9.02156e-42	2.1566e-42	3.4909e-40	-3.60834e-39	-3.15713e-39	2.02768e-39	-311	200	0	0.173622	-0.0368893	12.046	-176.936	34.5549	-5.78472	-914	200	0
352	2	4.52848e-19	4.96071e-20	-1.32709e-19	1.39922e-17	1.65749e-17	3.66647e-17	300	610	0	-2.45476e-18	-8.26418e-18	-1.48461e-17	1.96171e-15	-3.82679e-16	-1.30714e-16	300	200	0	-2.84323e-42	6.7963e-43	1.10026e-40	-1.13645e-39	-9.94922e-40	6.38992e-40	-311	200	0	0.0861367	-0.212226	11.1748	-211.475	-23.1889	3.80313	-914	200	0
352	3	5.04859e-19	2.88298e-19	-1.00405e-18	8.96954e-17	2.439e-17	3.79671e-17	300	610	0	-3.72254e-18	-8.37702e-18	-1.59216e-17	2.09238e-15	-4.88558e-16	-3.02988e-16	300	200	0	8.49187e-42	-2.03048e-42	-3.28588e-40	3.39535e-39	2.97215e-39	-1.90857e-39	-311	200	0	0.00547572	-0.356484	10.3875	-250.543	-73.3122	17.7758	-914	200	0
352	4	4.90631e-19	6.43664e-19	-2.31134e-18	2.02764e-16	3.29251e-17	3.23592e-17	300	610	0	-5.15565e-18	-6.83618e-18	-1.44908e-17	1.88575e-15	-5.71403e-16	-5.39791e-16	300	200	0	2.64467e-41	-6.32266e-42	-1.02332e-39	1.05756e-38	9.25418e-39	-5.94291e-39	-311	200	0	-0.0701605	-0.474761	9.82654	-289.571	-112.817	37.3805	-914	200	0
352	5	3.64145e-19	1.12827e-18	-4.1058e-18	3.57377e-16	4.09424e-17	1.58955e-17	300	610	0	-6.57912e-18	-2.73864e-18	-8.99721e-18	1.13534e-15	-5.97002e-16	-8.39723e-16	300	200	0	5.219e-41	-1.24772e-41	-2.01946e-39	2.08709e-38	1.82631e-38	-1.17289e-38	-311	200	0	-0.142836	-0.575615	9.69945	-327.155	-143.032	62.8219	-914	200	0
352	6	6.86386e-20	1.73717e-18	-6.37545e-18	5.52183e-16	4.63967e-17	-1.60358e-17	300	610	0	-7.69064e-18	4.95602e-18	2.42334e-18	-4.05278e-16	-5.1773e-16	-1.18726e-15	300	200	0	8.61434e-41	-2.05949e-41	-3.33325e-39	3.44481e-38	3.01447e-38	-1.93589e-38	-311	200	0	-0.212446	-0.661437	10.1159	-359.568	-165.586	93.0609	-914	200	0
352	7	-4.59562e-19	2.43599e-18	-9.00096e-18	7.765e-16	4.62622e-17	-6.82478e-17	300	610	0	-8.02912e-18	1.73115e-17	2.17843e-17	-3.00079e-15	-2.72494e-16	-1.54552e-15	300	200	0	1.27333e-40	-3.04432e-41	-4.92709e-39	5.09204e-38	4.45585e-38	-2.86145e-38	-311	200	0	-0.276315	-0.725126	10.9899	-377.109	-179.83	125.597	-914	200	0
352	8	-1.28295e-18	3.14629e-18	-1.1701e-17	1.00563e-15	3.6435e-17	-1.44907e-16	300	610	0	-6.95286e-18	3.52112e-17	5.09411e-17	-6.89286e-15	2.10546e-16	-1.84816e-15	300	200	0	1.7257e-40	-4.12598e-41	-6.67752e-39	6.90097e-38	6.03876e-38	-3.87809e-38	-311	200	0	-0.331596	-0.760777	12.0839	-366.813	-183.952	156.59	-914	200	0
352	9	-2.44902e-18	3.72927e-18	-1.39706e-17	1.19562e-15	1.17875e-17	-2.48189e-16	300	610	0	-3.63916e-18	5.90422e-17	9.10895e-17	-1.22329e-14	1.00703e-15	-1.99127e-15	300	200	0	2.15465e-40	-5.15145e-41	-8.33731e-39	8.6163e-38	7.53983e-38	-4.84205e-38	-311	200	0	-0.378599	-0.777833	13.1184	-318.888	-178.618	181.488	-914	200	0
353	0	-3.96929e-18	3.9699e-18	-1.50212e-17	1.27814e-15	-3.35257e-17	-3.7636e-16	300	610	0	2.87893e-18	8.82477e-17	1.4203e-16	-1.8984e-14	2.1835e-15	-1.82728e-15	300	200	0	2.45391e-40	-5.86696e-41	-9.49528e-39	9.81301e-38	8.58702e-38	-5.51453e-38	-311	200	0	-0.420305	-0.796148	13.8758	-232.496	-170.346	196.404	-914	200	0	-0.541925	-0.815119	15.8874	3053.26	14365.6	1021.29	0	0	0
353	1	-5.79036e-18	3.56521e-18	-1.37336e-17	1.15661e-15	-1.05386e-16	-5.21241e-16	300	610	0	1.36187e-17	1.20745e-16	2.01177e-16	-2.67895e-14	3.77694e-15	-1.16312e-15	300	200	0	2.46556e-40	-5.89484e-41	-9.54032e-39	9.85954e-38	8.62779e-38	-5.54073e-38	-311	200	0	-0.460364	-0.827128	14.3052	-118.535	-169.849	200.298	-914	200	0
353	2	-7.757e-18	2.12205e-18	-8.64613e-18	7.05405e-16	-2.08517e-16	-6.65142e-16	300	610	0	2.94741e-17	1.52227e-16	2.62333e-16	-3.48101e-14	5.76517e-15	2.33214e-16	300	200	0	1.97453e-40	-4.72083e-41	-7.64032e-39	7.89604e-38	6.90952e-38	-4.43721e-38	-311	200	0	-0.503334	-0.865557	14.5476	2.43182	-183.976	195.865	-914	200	0
353	3	-9.56899e-18	-8.28062e-19	1.99526e-18	-2.25647e-16	-3.44652e-16	-7.77498e-16	300	610	0	5.09391e-17	1.75418e-16	3.14302e-16	-4.15418e-14	8.02774e-15	2.61347e-15	300	200	0	7.11047e-41	-1.70006e-41	-2.75135e-39	2.84337e-38	2.48815e-38	-1.5979e-38	-311	200	0	-0.552474	-0.894732	14.7987	106.247	-209.386	187.275	-914	200	0
353	4	-1.07363e-17	-5.78741e-18	2.00898e-17	-1.79821e-15	-5.0996e-16	-8.1169e-16	300	610	0	7.77097e-17	1.79377e-16	3.39515e-16	-4.46358e-14	1.02983e-14	6.21146e-15	300	200	0	-1.63394e-40	3.90654e-41	6.32246e-39	-6.53397e-38	-5.71772e-38	3.67196e-38	-311	200	0	-0.602834	-0.898157	15.1746	171.238	-233.625	177.28	-914	200	0
353	5	-1.05402e-17	-1.3213e-17	4.73954e-17	-4.16046e-15	-6.91727e-16	-7.02843e-16	300	610	0	1.08157e-16	1.49067e-16	3.12964e-16	-4.07611e-14	1.2112e-14	1.11813e-14	300	200	0	-5.37371e-40	1.28478e-40	2.07933e-38	-2.14892e-37	-1.88044e-37	1.20761e-37	-311	200	0	-0.638656	-0.873573	15.7274	182.672	-240.515	166.723	-914	200	0
353	6	-8.0134e-18	-2.33882e-17	8.50592e-17	-7.40632e-15	-8.64431e-16	-3.67781e-16	300	610	0	1.38685e-16	6.54377e-17	2.01886e-16	-2.55695e-14	1.27548e-14	1.75067e-14	300	200	0	-1.07639e-39	2.57348e-40	4.16502e-38	-4.30441e-37	-3.76663e-37	2.41892e-37	-311	200	0	-0.64476	-0.836321	16.4901	136.639	-219.743	156.059	-914	200	0
353	7	-1.95696e-18	-3.62358e-17	1.32929e-16	-1.1516e-14	-9.85558e-16	2.91248e-16	300	610	0	1.63023e-16	-9.35866e-17	-3.31743e-17	6.15511e-15	1.12279e-14	2.48779e-14	300	200	0	-1.79068e-39	4.28126e-40	6.92894e-38	-7.16083e-37	-6.26619e-37	4.02412e-37	-311	200	0	-0.623067	-0.80893	17.436	42.458	-177.502	146.774	-914	200	0
353	8	8.98267e-18	-5.10673e-17	1.88622e-16	-1.62757e-14	-9.9186e-16	1.37709e-15	300	610	0	1.71549e-16	-3.50767e-16	-4.3513e-16	6.00567e-14	6.24401e-15	3.25397e-14	300	200	0	-2.66171e-39	6.36377e-40	1.02993e-37	-1.0644e-36	-9.31421e-37	5.98155e-37	-311	200	0	-0.592616	-0.807226	18.3881	-79.0046	-134.207	141.033	-914	200	0
353	9	2.6147e-17	-6.62738e-17	2.46375e-16	-2.11793e-14	-7.97143e-16	2.98011e-15	300	610	0	1.50805e-16	-7.25339e-16	-1.04401e-15	1.41353e-13	-3.71919e-15	3.91182e-14	300	200	0	-3.62473e-39	8.6662e-40	1.40257e-37	-1.44951e-36	-1.26841e-36	8.14569e-37	-311	200	0	-0.573185	-0.827902	19.0159	-200.123	-106.279	140.266	-914	200	0
354	0	5.05786e-17	-7.89793e-17	2.95733e-16	-2.53161e-14	-2.93177e-16	5.15023e-15	300	610	0	8.34522e-17	-1.22641e-15	-1.88653e-15	2.53438e-13	-2.02767e-14	4.24481e-14	300	200	0	-4.54804e-39	1.08737e-39	1.75984e-37	-1.81873e-36	-1.59151e-36	1.02206e-36	-311	200	0	-0.5722	-0.844826	18.9967	-293.482	-92.508	144.567	-914	200	0	-0.541925	-0.815119	15.8874	3053.26	14365.6	1021.29	0	0	0
354	1	8.25837e-17	-8.47e-17	3.20256e-16	-2.72615e-14	6.44155e-16	7.85669e-15	300	610	0	-5.09974e-17	-1.8436e-15	-2.96071e-15	3.9583e-13	-4.48702e-14	3.94375e-14	300	200	0	-5.21082e-39	1.24583e-39	2.0163e-37	-2.08378e-36	-1.82344e-36	1.171e-36	-311	200	0	-0.583245	-0.824678	18.2126	-342.44	-81.1118	153.056	-914	200	0
354	2	1.21124e-16	-7.70861e-17	2.96498e-16	-2.49919e-14	2.14086e-15	1.09348e-14	300	610	0	-2.74268e-16	-2.53477e-15	-4.21505e-15	5.61408e-13	-7.83405e-14	2.60233e-14	300	200	0	-5.28304e-39	1.2631e-39	2.04424e-37	-2.11266e-36	-1.84871e-36	1.18723e-36	-311	200	0	-0.594392	-0.753012	16.8265	-348.711	-64.2488	164.576	-914	200	0
354	3	1.6304e-16	-4.78584e-17	1.93693e-16	-1.58621e-14	4.30011e-15	1.40209e-14	300	610	0	-6.05723e-16	-3.21128e-15	-5.52265e-15	7.32978e-13	-1.2031e-13	-2.70402e-15	300	200	0	-4.31313e-39	1.03121e-39	1.66894e-37	-1.7248e-36	-1.50931e-36	9.69271e-37	-311	200	0	-0.599178	-0.645105	15.2004	-328.559	-41.0763	177.866	-914	200	0
354	4	2.02135e-16	1.2901e-17	-2.5279e-17	3.30655e-15	7.16394e-15	1.64811e-14	300	610	0	-1.05661e-15	-3.722e-15	-6.65171e-15	8.79392e-13	-1.68357e-13	-5.21081e-14	300	200	0	-1.7318e-39	4.14049e-40	6.7011e-38	-6.92536e-37	-6.06014e-37	3.8918e-37	-311	200	0	-0.598206	-0.532881	13.7038	-302.054	-12.7095	190.963	-914	200	0
354	5	2.28215e-16	1.15903e-16	-4.0089e-16	3.59604e-14	1.06594e-14	1.73425e-14	300	610	0	-1.62172e-15	-3.83848e-15	-7.23613e-15	9.5169e-13	-2.17014e-13	-1.2723e-13	300	200	0	3.11698e-39	-7.45225e-40	-1.2061e-37	1.24646e-36	1.09073e-36	-7.00464e-37	-311	200	0	-0.593239	-0.445862	12.5833	-285.089	20.5311	201.905	-914	200	0
354	6	2.26252e-16	2.71018e-16	-9.7105e-16	8.52976e-14	1.45286e-14	1.52445e-14	300	610	0	-2.26832e-15	-3.2451e-15	-6.75207e-15	8.80089e-13	-2.56641e-13	-2.31505e-13	300	200	0	1.0904e-38	-2.60699e-39	-4.21924e-37	4.36044e-36	3.81567e-36	-2.45041e-36	-311	200	0	-0.584308	-0.40245	11.9726	-286.666	58.893	210.745	-914	200	0
354	7	1.75921e-16	4.84607e-16	-1.76136e-15	1.53421e-13	1.82454e-14	8.43415e-15	300	610	0	-2.92256e-15	-1.54012e-15	-4.51002e-15	5.73055e-13	-2.72344e-13	-3.64862e-13	300	200	0	2.21866e-38	-5.30451e-39	-8.585e-37	8.87231e-36	7.76385e-36	-4.98591e-36	-311	200	0	-0.568741	-0.409621	11.9174	-309.142	102.325	219.452	-914	200	0
354	8	5.19019e-17	7.55605e-16	-2.77067e-15	2.40092e-13	2.09265e-14	-5.15981e-15	300	610	0	-3.45443e-15	1.74468e-15	3.24763e-16	-7.97947e-14	-2.43182e-13	-5.21147e-13	300	200	0	3.72096e-38	-8.89628e-39	-1.4398e-36	1.48799e-35	1.30209e-35	-8.36195e-36	-311	200	0	-0.540319	-0.463883	12.3913	-350.03	149.485	230.075	-914	200	0
354	9	-1.74565e-16	1.07026e-15	-3.95161e-15	3.4105e-13	2.12503e-14	-2.77335e-14	300	610	0	-3.66318e-15	7.09607e-15	8.66645e-15	-1.19873e-12	-1.42033e-13	-6.84902e-13	300	200	0	5.56227e-38	-1.32986e-38	-2.15229e-36	2.22432e-35	1.94642e-35	-1.24998e-35	-311	200	0	-0.490808	-0.551126	13.3434	-403.784	196.681	243.999	-914	200	0
355	0	-5.32255e-16	1.3956e-15	-5.18616e-15	4.45923e-13	1.74069e-14	-6.12445e-14	300	610	0	-3.26662e-15	1.49321e-14	2.13778e-14	-2.89631e-12	6.33464e-14	-8.27692e-13	300	200	0	7.61139e-38	-1.81977e-38	-2.94518e-36	3.04375e-35	2.66348e-35	-1.71047e-35	-311	200	0	-0.409582	-0.64544	14.6646	-460.796	236.73	260.99	-914	200	0	-0.036125	-0.422674	13.2877	2307.47	12272.3	596.981	0	0	0
355	1	-1.04401e-15	1.67205e-15	-6.25796e-15	5.35856e-13	7.11259e-15	-1.06829e-13	300	610	0	-1.89951e-15	2.54648e-14	3.90534e-14	-5.24826e-12	4.07422e-13	-9.04409e-13	300	200	0	9.59704e-38	-2.29452e-38	-3.71352e-36	3.8378e-35	3.35832e-35	-2.1567e-35	-311	200	0	-0.281727	-0.710754	16.0633	-505.357	259.01	277.2	-914	200	0
355	2	-1.71759e-15	1.80616e-15	-6.82443e-15	5.81157e-13	-1.2267e-14	-1.63961e-13	300	610	0	8.72163e-16	3.85036e-14	6.16979e-14	-8.25065e-12	9.2138e-13	-8.50299e-13	300	200	0	1.10605e-37	-2.64442e-38	-4.27982e-36	4.42305e-35	3.87045e-35	-2.48559e-35	-311	200	0	-0.096737	-0.714007	17.0658	-519.807	253.493	285.262	-914	200	0
355	3	-2.53298e-15	1.66487e-15	-6.39453e-15	5.39436e-13	-4.34298e-14	-2.2933e-13	300	610	0	5.51202e-15	5.31973e-14	8.82888e-14	-1.17617e-11	1.62423e-12	-5.79862e-13	300	200	0	1.13124e-37	-2.70464e-38	-4.37728e-36	4.52377e-35	3.95859e-35	-2.54219e-35	-311	200	0	0.132375	-0.645564	17.2301	-495.305	217.605	277.954	-914	200	0
355	4	-3.42591e-15	1.07389e-15	-4.3208e-15	3.55011e-13	-8.86247e-14	-2.95469e-13	300	610	0	1.2439e-14	6.77224e-14	1.1623e-13	-1.54295e-11	2.50988e-12	1.07459e-14	300	200	0	9.40468e-38	-2.24853e-38	-3.63909e-36	3.76088e-35	3.29101e-35	-2.11347e-35	-311	200	0	0.363553	-0.524244	16.3959	-438.225	160.718	252.628	-914	200	0
355	5	-4.26854e-15	-1.76673e-16	1.81966e-16	-3.93718e-14	-1.48853e-13	-3.49233e-13	300	610	0	2.19075e-14	7.89423e-14	1.40725e-13	-1.86093e-11	3.5298e-12	1.03575e-12	300	200	0	4.1364e-38	-9.88953e-39	-1.60056e-36	1.65412e-35	1.44746e-35	-9.29554e-36	-311	200	0	0.546448	-0.380749	14.7503	-365.198	102.584	212.601	-914	200	0
355	6	-4.84897e-15	-2.31511e-15	7.9758e-15	-7.17149e-13	-2.22741e-13	-3.70324e-13	300	610	0	3.38331e-14	8.2087e-14	1.54147e-13	-2.02808e-11	4.57177e-12	2.60373e-12	300	200	0	-5.88437e-38	1.40687e-38	2.27692e-36	-2.35312e-35	-2.05914e-35	1.32237e-35	-311	200	0	0.650162	-0.240396	12.695	-293.238	64.0093	164.749	-914	200	0
355	7	-4.85299e-15	-5.55438e-15	1.98775e-14	-1.74728e-12	-3.05063e-13	-3.30216e-13	300	610	0	4.75591e-14	7.05345e-14	1.45527e-13	-1.89825e-11	5.43602e-12	4.79097e-12	300	200	0	-2.2093e-37	5.28213e-38	8.54878e-36	-8.83487e-35	-7.73109e-35	4.96487e-35	-311	200	0	0.675039	-0.118325	10.678	-233.587	54.9851	116.214	-914	200	0
355	8	-3.85363e-15	-1.00366e-14	3.64561e-14	-3.17664e-12	-3.84984e-13	-1.91981e-13	300	610	0	6.15704e-14	3.58149e-14	1.00358e-13	-1.27882e-11	5.81194e-12	7.6017e-12	300	200	0	-4.57031e-37	1.0927e-37	1.76846e-35	-1.82764e-34	-1.5993e-34	1.02707e-34	-311	200	0	0.642652	-0.0220958	9.07115	-190.532	71.5659	72.6082	-914	200	0
355	9	-1.31636e-15	-1.57511e-14	5.7731e-14	-5.00397e-12	-4.44157e-13	8.82589e-14	300	610	0	7.31722e-14	-3.19987e-14	9.849e-16	6.37417e-13	5.26058e-12	1.0914e-11	300	200	0	-7.72903e-37	1.8479e-37	2.99071e-35	-3.09079e-34	-2.70464e-34	1.73691e-34	-311	200	0	0.575439	0.0446194	8.07753	-162.377	101.71	37.5634	-914	200	0
356	0	3.36962e-15	-2.24241e-14	8.27625e-14	-7.14454e-12	-4.54972e-13	5.57371e-13	300	610	0	7.81777e-14	-1.4331e-13	-1.72057e-13	2.3856e-11	3.21074e-12	1.44119e-11	300	200	0	-1.16202e-36	2.77822e-37	4.49637e-35	-4.64684e-34	-4.06629e-34	2.61135e-34	-311	200	0	0.484922	0.0792525	7.7145	-143.484	131.276	12.9574	-914	200	0	-0.338044	-1.10282	17.7264	3176.77	16184.9	1170.86	0	0	0
356	1	1.08211e-14	-2.93802e-14	1.09137e-13	-9.38607e-12	-3.79437e-13	1.25771e-12	300	610	0	7.06723e-14	-3.07194e-13	-4.37346e-13	5.92928e-11	-1.02029e-12	1.7507e-11	300	200	0	-1.59784e-36	3.8202e-37	6.18274e-35	-6.38965e-34	-5.59136e-34	3.59075e-34	-311	200	0	0.374675	0.0788558	7.92172	-128.814	149.088	-0.603706	-914	200	0
356	2	2.15374e-14	-3.53864e-14	1.32379e-13	-1.13384e-11	-1.69379e-13	2.21498e-12	300	610	0	4.29633e-14	-5.28532e-13	-8.08066e-13	1.08632e-10	-8.16765e-12	1.92601e-11	300	200	0	-2.02451e-36	4.84031e-37	7.83372e-35	-8.09588e-34	-7.08442e-34	4.54959e-34	-311	200	0	0.248383	0.0396022	8.69788	-119.081	151.702	-3.39239	-914	200	0
356	3	3.57098e-14	-3.84949e-14	1.45352e-13	-1.23828e-11	2.31094e-13	3.42064e-12	300	610	0	-1.41396e-14	-8.03901e-13	-1.28529e-12	1.7192e-10	-1.89052e-11	1.83152e-11	300	200	0	-2.34679e-36	5.61085e-37	9.08079e-35	-9.38469e-34	-8.21221e-34	5.27385e-34	-311	200	0	0.112393	-0.0431646	10.0929	-121.007	142.892	3.78289	-914	200	0
356	4	5.29547e-14	-3.5919e-14	1.37774e-13	-1.16315e-11	8.79707e-13	4.80829e-12	300	610	0	-1.10525e-13	-1.11614e-12	-1.84878e-12	2.46344e-10	-3.36605e-11	1.28739e-11	300	200	0	-2.4207e-36	5.78754e-37	9.36675e-35	-9.68022e-34	-8.47082e-34	5.43993e-34	-311	200	0	-0.0271639	-0.174225	12.0597	-142.804	128.127	19.8679	-914	200	0
356	5	7.19673e-14	-2.39903e-14	9.60255e-14	-7.91284e-12	1.8254e-12	6.22472e-12	300	610	0	-2.55247e-13	-1.42777e-12	-2.44548e-12	3.24706e-10	-5.23441e-11	7.40357e-13	300	200	0	-2.04727e-36	4.89472e-37	7.92178e-35	-8.18689e-34	-7.16406e-34	4.60073e-34	-311	200	0	-0.166806	-0.357791	14.3509	-189.945	109.886	43.512	-914	200	0
356	6	9.0112e-14	1.73165e-15	3.50009e-15	1.9575e-13	3.09171e-12	7.3975e-12	300	610	0	-4.5403e-13	-1.6737e-12	-2.9762e-12	3.93667e-10	-7.39856e-11	-2.05168e-11	300	200	0	-9.73231e-37	2.32686e-37	3.76586e-35	-3.89189e-34	-3.40566e-34	2.1871e-34	-311	200	0	-0.306433	-0.597617	16.6042	-262.484	85.7789	72.4726	-914	200	0
356	7	1.02985e-13	4.61102e-14	-1.58153e-13	1.42583e-11	4.65305e-12	7.9033e-12	300	610	0	-7.05618e-13	-1.75438e-12	-3.28211e-12	4.31976e-10	-9.62842e-11	-5.32344e-11	300	200	0	1.09663e-36	-2.62188e-37	-4.24334e-35	4.38535e-34	3.83746e-34	-2.4644e-34	-311	200	0	-0.446333	-0.893182	18.5669	-353.653	50.5837	102.603	-914	200	0
356	8	1.04018e-13	1.13735e-13	-4.06517e-13	3.57602e-11	6.40377e-12	7.14415e-12	300	610	0	-9.96878e-13	-1.53091e-12	-3.13357e-12	4.09028e-10	-1.15102e-10	-9.91005e-11	300	200	0	4.46928e-36	-1.06854e-36	-1.72936e-34	1.78724e-33	1.56395e-33	-1.00436e-33	-311	200	0	-0.580068	-1.23006	20.2187	-451.374	2.37569	127.833	-914	200	0
356	9	8.42457e-14	2.07769e-13	-7.54194e-13	6.57426e-11	8.12085e-12	4.34234e-12	300	610	0	-1.29674e-12	-8.24763e-13	-2.22543e-12	2.84297e-10	-1.23962e-10	-1.58324e-10	300	200	0	9.40849e-36	-2.24944e-36	-3.64056e-34	3.7624e-33	3.29234e-33	-2.11433e-33	-311	200	0	-0.69467	-1.57653	21.6701	-542.284	-53.6199	143.274	-914	200	0
357	0	3.23866e-14	3.28236e-13	-1.20251e-12	1.04258e-10	9.42333e-12	-1.43125e-12	300	610	0	-1.54939e-12	5.74443e-13	-1.84437e-13	8.40259e-12	-1.13668e-10	-2.285e-10	300	200	0	1.60482e-35	-3.83688e-36	-6.20974e-34	6.41756e-33	5.61578e-33	-3.60643e-33	-311	200	0	-0.779707	-1.89206	22.9929	-614.17	-107.985	149.628	-914	200	0	-0.338044	-1.10282	17.7264	3176.77	16184.9	1170.86	0	0	0
357	1	-6.45267e-14	4.69696e-13	-1.73289e-12	1.49626e-10	9.73463e-12	-1.11763e-11	300	610	0	-1.66753e-12	2.88893e-12	3.40366e-12	-4.73197e-10	-7.21918e-11	-3.03172e-10	300	200	0	2.42685e-35	-5.80226e-36	-9.39057e-34	9.70484e-33	8.49236e-33	-5.45376e-33	-311	200	0	-0.828412	-2.1374	24.1341	-654.999	-153.69	153.242	-914	200	0
357	2	-2.19705e-13	6.18337e-13	-2.29603e-12	1.97508e-10	8.25745e-12	-2.58082e-11	300	610	0	-1.52721e-12	6.3154e-12	8.93856e-12	-1.21271e-09	1.49161e-11	-3.70179e-10	300	200	0	3.35336e-35	-8.01741e-36	-1.29756e-33	1.34099e-32	1.17345e-32	-7.53586e-33	-311	200	0	-0.83057	-2.28282	24.9308	-653.833	-189.608	160.508	-914	200	0
357	3	-4.44045e-13	7.48642e-13	-2.79937e-12	2.39831e-10	3.97591e-12	-4.59052e-11	300	610	0	-9.66466e-13	1.09654e-11	1.67117e-11	-2.24745e-09	1.63328e-10	-4.09962e-10	300	200	0	4.26944e-35	-1.02076e-35	-1.65204e-33	1.70732e-32	1.49402e-32	-9.59453e-33	-311	200	0	-0.775517	-2.31702	25.1924	-605.677	-217.543	172.101	-914	200	0
357	4	-7.42153e-13	8.20036e-13	-3.09432e-12	2.6371e-10	-4.29534e-12	-7.13405e-11	300	610	0	2.09232e-13	1.67792e-11	2.6766e-11	-3.58111e-09	3.87589e-10	-3.94143e-10	300	200	0	4.97743e-35	-1.19003e-35	-1.92599e-33	1.99044e-32	1.74177e-32	-1.11856e-32	-311	200	0	-0.666575	-2.24837	24.7844	-515.01	-239.779	182.482	-914	200	0
357	5	-1.10675e-12	7.74163e-13	-2.96567e-12	2.50558e-10	-1.77906e-11	-1.00786e-10	300	610	0	2.21071e-12	2.34115e-11	3.87028e-11	-5.15811e-09	6.97268e-10	-2.84898e-10	300	200	0	5.17666e-35	-1.23767e-35	-2.00308e-33	2.07012e-32	1.81149e-32	-1.16333e-32	-311	200	0	-0.526818	-2.09256	23.6899	-397.436	-261.7	184.153	-914	200	0
357	6	-1.51138e-12	5.33842e-13	-2.12694e-12	1.75725e-10	-3.75736e-11	-1.311e-10	300	610	0	5.23341e-12	3.00923e-11	5.14387e-11	-6.83135e-09	1.0913e-09	-3.58119e-11	300	200	0	4.44972e-35	-1.06387e-35	-1.7218e-33	1.77942e-32	1.55711e-32	-9.99967e-33	-311	200	0	-0.388005	-1.86487	22.0449	-278.031	-290.448	172.673	-914	200	0
357	7	-1.90174e-12	5.15739e-15	-2.27096e-13	9.13101e-12	-6.41901e-11	-1.56639e-10	300	610	0	9.4055e-12	3.54719e-11	6.29232e-11	-8.32498e-09	1.55032e-09	4.04844e-10	300	200	0	2.26266e-35	-5.4097e-36	-8.75524e-34	9.04825e-33	7.9178e-33	-5.08478e-33	-311	200	0	-0.27784	-1.59026	20.1159	-181.102	-326.831	149.433	-914	200	0
357	8	-2.18633e-12	-9.15442e-13	3.12435e-12	-2.82516e-10	-9.71728e-11	-1.68577e-10	300	610	0	1.47115e-11	3.74729e-11	6.98499e-11	-9.19651e-09	2.02722e-09	1.08732e-09	300	200	0	-2.01045e-35	4.80669e-36	7.77931e-34	-8.03965e-33	-7.03522e-33	4.51799e-33	-311	200	0	-0.214372	-1.30949	18.1884	-118.59	-360.332	120.287	-914	200	0
357	9	-2.22794e-12	-2.32679e-12	8.30557e-12	-7.31186e-10	-1.34389e-10	-1.54384e-10	300	610	0	2.08896e-11	3.31825e-11	6.74128e-11	-8.8053e-09	2.43629e-09	2.04885e-09	300	200	0	-9.02567e-35	2.15791e-35	3.49243e-33	-3.60931e-32	-3.15838e-32	2.0283e-32	-311	200	0	-0.2028	-1.06369	16.4061	-88.7536	-371.895	91.3677	-914	200	0
358	0	-1.83832e-12	-4.29902e-12	1.55949e-11	-1.35993e-09	-1.7125e-10	-9.76837e-11	300	610	0	2.73031e-11	1.88395e-11	4.91951e-11	-6.29896e-09	2.64259e-09	3.29637e-09	300	200	0	-1.93555e-34	4.62762e-35	7.4895e-33	-7.74014e-32	-6.77312e-32	4.34967e-32	-311	200	0	-0.233476	-0.875025	14.7322	-82.2065	-343.794	66.2727	-914	200	0	-0.295486	-0.790873	13.7228	2659.63	12469.3	800.103	0	0	0
358	1	-7.79445e-13	-6.8378e-12	2.50391e-11	-2.17148e-09	-1.9985e-10	2.11899e-11	300	610	0	3.27962e-11	-1.00136e-11	7.30793e-12	-6.3356e-10	2.4534e-09	4.7826e-09	300	200	0	-3.33082e-34	7.96352e-35	1.28884e-32	-1.33198e-31	-1.16557e-31	7.48522e-32	-311	200	0	-0.28367	-0.740232	13.1036	-86.4401	-273.379	45.6699	-914	200	0
358	2	1.22386e-12	-9.83553e-12	3.62731e-11	-3.1327e-09	-2.08152e-10	2.2355e-10	300	610	0	3.55496e-11	-5.81207e-11	-6.70608e-11	9.35153e-09	1.61561e-09	6.37581e-09	300	200	0	-5.0669e-34	1.21142e-34	1.96061e-32	-2.02622e-31	-1.77307e-31	1.13866e-31	-311	200	0	-0.325986	-0.636736	11.5729	-88.1133	-177.911	27.9759	-914	200	0
358	3	4.45438e-12	-1.30099e-11	4.82902e-11	-4.15492e-09	-1.79428e-10	5.29154e-10	300	610	0	3.29666e-11	-1.2974e-10	-1.82503e-10	2.47792e-08	-1.76563e-10	7.82473e-09	300	200	0	-7.03571e-34	1.68214e-34	2.72243e-32	-2.81354e-31	-2.46203e-31	1.5811e-31	-311	200	0	-0.341823	-0.540466	10.3007	-77.4041	-82.0763	10.8836	-914	200	0
358	4	9.14946e-12	-1.58331e-11	5.91777e-11	-5.07126e-09	-9.22613e-11	9.50956e-10	300	610	0	2.1638e-11	-2.27403e-10	-3.45443e-10	4.64738e-08	-3.25704e-09	8.72222e-09	300	200	0	-9.00106e-34	2.15202e-34	3.48291e-32	-3.59947e-31	-3.14977e-31	2.02277e-31	-311	200	0	-0.33027	-0.445945	9.49007	-53.3203	-1.27591	-6.87136	-914	200	0
358	5	1.54182e-11	-1.74603e-11	6.58425e-11	-5.61342e-09	7.84771e-11	1.48739e-09	300	610	0	-2.55259e-12	-3.50109e-10	-5.57209e-10	7.45697e-08	-7.93945e-09	8.47453e-09	300	200	0	-1.05528e-33	2.52303e-34	4.08336e-32	-4.22001e-31	-3.69279e-31	2.37149e-31	-311	200	0	-0.304388	-0.368444	9.30735	-23.8129	62.2782	-24.9166	-914	200	0
358	6	2.31241e-11	-1.66697e-11	6.37812e-11	-5.39236e-09	3.59165e-10	2.11197e-09	300	610	0	-4.40974e-11	-4.9093e-10	-8.09983e-10	1.07973e-07	-1.44371e-08	6.28639e-09	300	200	0	-1.10635e-33	2.64513e-34	4.28097e-32	-4.42423e-31	-3.87149e-31	2.48626e-31	-311	200	0	-0.279665	-0.328895	9.7776	-0.871399	112.598	-41.7497	-914	200	0
358	7	3.17317e-11	-1.1838e-11	4.69698e-11	-3.88969e-09	7.72881e-10	2.76033e-09	300	610	0	-1.07211e-10	-6.34053e-10	-1.08166e-09	1.43681e-07	-2.27445e-08	1.17702e-09	300	200	0	-9.65754e-34	2.30898e-34	3.73693e-32	-3.86199e-31	-3.37949e-31	2.1703e-31	-311	200	0	-0.26607	-0.341978	10.7286	4.53783	152.895	-55.3446	-914	200	0
358	8	4.01226e-11	-9.79474e-13	7.99035e-12	-4.69532e-10	1.33218e-09	3.31561e-09	300	610	0	-1.94751e-10	-7.51505e-10	-1.32989e-09	1.75993e-07	-3.2477e-08	-7.95365e-09	300	200	0	-5.20951e-34	1.24552e-34	2.01579e-32	-2.08325e-31	-1.82298e-31	1.17071e-31	-311	200	0	-0.267414	-0.413487	11.8701	-12.3252	181.907	-64.0492	-914	200	0
358	9	4.63967e-11	1.81096e-11	-6.14627e-11	5.57643e-09	2.02871e-09	3.59386e-09	300	610	0	-3.06624e-10	-7.99949e-10	-1.48586e-09	1.95696e-07	-4.267e-08	-2.21851e-08	300	200	0	3.60712e-34	-8.6241e-35	-1.39575e-32	1.44246e-31	1.26225e-31	-8.10612e-32	-311	200	0	-0.28579	-0.539848	12.979	-47.0152	194.677	-67.7397	-914	200	0
359	0	4.7688e-11	4.75555e-11	-1.69516e-10	1.49357e-08	2.81948e-09	3.33257e-09	300	610	0	-4.37617e-10	-7.18325e-10	-1.44901e-09	1.89386e-07	-5.155e-08	-4.23372e-08	300	200	0	1.81937e-33	-4.34985e-34	-7.03995e-32	7.27555e-31	6.36658e-31	-4.08859e-31	-311	200	0	-0.326873	-0.706437	13.9993	-90.329	187.768	-67.7931	-914	200	0	-0.295486	-0.790873	13.7228	2659.63	12469.3	800.103	0	0	0
359	1	4.0045e-11	8.89087e-11	-3.22298e-10	2.81169e-08	3.61018e-09	2.18706e-09	300	610	0	-5.74705e-10	-4.27402e-10	-1.08445e-09	1.39139e-07	-5.63052e-08	-6.86079e-08	300	200	0	3.9791e-33	-9.51347e-34	-1.53969e-31	1.59122e-30	1.39242e-30	-8.94207e-31	-311	200	0	-0.399336	-0.888164	14.9473	-134.992	162.42	-65.7234	-914	200	0
359	2	1.84479e-11	1.42397e-10	-5.21196e-10	4.52122e-08	4.23681e-09	-2.58834e-10	300	610	0	-6.93965e-10	1.67221e-10	-2.25491e-10	2.28919e-08	-5.29001e-08	-1.00073e-07	300	200	0	6.91036e-33	-1.65217e-33	-2.67392e-31	2.76341e-30	2.41816e-30	-1.55293e-30	-311	200	0	-0.507767	-1.05921	15.8213	-177.87	123.334	-62.1559	-914	200	0
359	3	-2.29411e-11	2.05899e-10	-7.59055e-10	6.55702e-08	4.44813e-09	-4.45924e-09	300	610	0	-7.57486e-10	1.16676e-09	1.31523e-09	-1.84041e-07	-3.60079e-08	-1.34048e-07	300	200	0	1.05756e-32	-2.52849e-33	-4.09219e-31	4.22914e-30	3.70077e-30	-2.37662e-30	-311	200	0	-0.645735	-1.20545	16.6356	-219.578	77.8534	-56.7411	-914	200	0
359	4	-9.01708e-11	2.73651e-10	-1.01536e-09	8.73814e-08	3.89328e-09	-1.08402e-08	300	610	0	-7.1089e-10	2.66329e-09	3.72224e-09	-5.0579e-07	8.39112e-10	-1.65343e-07	300	200	0	1.47576e-32	-3.52833e-33	-5.71036e-31	5.90147e-30	5.16417e-30	-3.31641e-30	-311	200	0	-0.794327	-1.32247	17.3968	-262.561	35.1218	-48.4772	-914	200	0
359	5	-1.88404e-10	3.34745e-10	-1.25059e-09	1.07197e-07	2.1209e-09	-1.96906e-08	300	610	0	-4.82433e-10	4.7139e-09	7.13683e-09	-9.60518e-07	6.47523e-08	-1.85487e-07	300	200	0	1.89709e-32	-4.53567e-33	-7.34069e-31	7.58635e-30	6.63855e-30	-4.26325e-30	-311	200	0	-0.928488	-1.4045	18.007	-307.396	2.35352	-36.6498	-914	200	0
359	6	-3.20189e-10	3.7159e-10	-1.40039e-09	1.19434e-07	-1.40155e-09	-3.10008e-08	300	610	0	1.49567e-11	7.30298e-09	1.15958e-08	-1.55224e-06	1.62488e-07	-1.8206e-07	300	200	0	2.23651e-32	-5.34719e-33	-8.65407e-31	8.94369e-30	7.82631e-30	-5.02602e-30	-311	200	0	-1.026	-1.44215	18.2633	-349.956	-18.8475	-22.2072	-914	200	0
359	7	-4.83005e-10	3.58617e-10	-1.37055e-09	1.1595e-07	-7.23744e-09	-4.42438e-08	300	610	0	8.76954e-10	1.02917e-08	1.69467e-08	-2.25952e-06	2.98782e-07	-1.38346e-07	300	200	0	2.36309e-32	-5.64981e-33	-9.14385e-31	9.44986e-30	8.26924e-30	-5.31047e-30	-311	200	0	-1.07062	-1.42842	17.9636	-381.709	-32.0747	-7.98322	-914	200	0
359	8	-6.66028e-10	2.6169e-10	-1.03444e-09	8.58459e-08	-1.58869e-08	-5.81025e-08	300	610	0	2.19436e-09	1.33558e-08	2.27391e-08	-3.02114e-06	4.73879e-07	-3.36272e-08	300	200	0	2.09322e-32	-5.00459e-33	-8.09959e-31	8.37065e-30	7.32487e-30	-4.704e-30	-311	200	0	-1.05273	-1.36688	17.0508	-394.799	-42.6947	2.79896	-914	200	0
359	9	-8.46245e-10	3.88418e-11	-2.3534e-10	1.56857e-08	-2.76363e-08	-7.01581e-08	300	610	0	4.03065e-09	1.59156e-08	2.80985e-08	-3.71932e-06	6.80155e-07	1.55481e-07	300	200	0	1.18977e-32	-2.84458e-33	-4.60376e-31	4.75783e-30	4.16341e-30	-2.67373e-30	-311	200	0	-0.970398	-1.27403	15.6701	-388.348	-55.1454	8.16893	-914	200	0
360	0	-9.8421e-10	-3.56808e-10	1.20331e-09	-1.09595e-07	-4.23409e-08	-7.65777e-08	300	610	0	6.38866e-09	1.70674e-08	3.15933e-08	-4.1624e-06	8.97886e-07	4.52152e-07	300	200	0	-6.28285e-33	1.50214e-33	2.43111e-31	-2.51247e-30	-2.19858e-30	1.41192e-30	-311	200	0	-0.825933	-1.16701	14.0344	-367.868	-72.0604	7.85864	-914	200	0	-0.504108	-0.881902	13.2575	2358.11	12039.8	893.08	0	0	0
360	1	-1.02008e-09	-9.70964e-10	3.45601e-09	-3.04767e-07	-5.91363e-08	-7.18637e-08	300	610	0	9.16511e-09	1.55316e-08	3.11204e-08	-4.0699e-06	1.09039e-06	8.74383e-07	300	200	0	-3.66011e-32	8.7508e-33	1.41626e-30	-1.46366e-29	-1.28079e-29	8.22521e-30	-311	200	0	-0.626774	-1.04553	12.2834	-339.384	-93.8031	3.2329	-914	200	0
360	2	-8.70934e-10	-1.83781e-09	6.65741e-09	-5.81026e-07	-7.60853e-08	-4.87627e-08	300	610	0	1.20936e-08	9.63959e-09	2.38445e-08	-3.06505e-06	1.1991e-06	1.42744e-06	300	200	0	-8.17431e-32	1.95436e-32	3.16301e-30	-3.26886e-29	-2.86046e-29	1.83698e-29	-311	200	0	-0.394829	-0.888222	10.5186	-306.914	-118.384	-2.71398	-914	200	0
360	3	-4.30929e-10	-2.96439e-09	1.0845e-08	-9.41033e-07	-8.97869e-08	1.5282e-09	300	610	0	1.46792e-08	-2.60712e-09	6.24518e-09	-6.8175e-07	1.13952e-06	2.09337e-06	300	200	0	-1.43307e-31	3.42627e-32	5.54518e-30	-5.73076e-29	-5.01479e-29	3.22048e-29	-311	200	0	-0.163498	-0.671576	8.89659	-274.23	-143.633	-6.52422	-914	200	0
360	4	4.23721e-10	-4.30912e-09	1.58796e-08	-1.37205e-06	-9.49991e-08	8.86811e-08	300	610	0	1.61324e-08	-2.33669e-08	-2.56599e-08	3.60484e-06	7.99599e-07	2.8175e-06	300	200	0	-2.20667e-31	5.27583e-32	8.53858e-30	-8.82433e-29	-7.72186e-29	4.95895e-29	-311	200	0	0.0402382	-0.395878	7.64379	-246.392	-170.41	-6.40508	-914	200	0
360	5	1.82233e-09	-5.75441e-09	2.13431e-08	-1.83719e-06	-8.4365e-08	2.21875e-07	300	610	0	1.53146e-08	-5.46285e-08	-7.58308e-08	1.03129e-05	4.25737e-08	3.49272e-06	300	200	0	-3.09458e-31	7.3987e-32	1.19743e-29	-1.2375e-28	-1.0829e-28	6.95432e-29	-311	200	0	0.203533	-0.0898892	6.99125	-228.525	-202.363	-2.87147	-914	200	0
360	6	3.87701e-09	-7.07491e-09	2.642e-08	-2.26522e-06	-4.83749e-08	4.07526e-07	300	610	0	1.07165e-08	-9.7673e-08	-1.47367e-07	1.98415e-05	-1.28293e-06	3.94284e-06	300	200	0	-3.9972e-31	9.55673e-32	1.54669e-29	-1.59846e-28	-1.39875e-28	8.98273e-29	-311	200	0	0.319501	0.205074	7.07478	-222.725	-242.067	2.3869	-914	200	0
360	7	6.64672e-09	-7.90453e-09	2.97714e-08	-2.53997e-06	2.42531e-08	6.45919e-07	300	610	0	4.96891e-10	-1.52285e-07	-2.4123e-07	3.23e-05	-3.32232e-06	3.90812e-06	300	200	0	-4.73822e-31	1.13284e-31	1.83343e-29	-1.89479e-28	-1.65806e-28	1.0648e-28	-311	200	0	0.378092	0.445699	7.86831	-225.925	-287.638	7.47379	-914	200	0
360	8	1.00857e-08	-7.70835e-09	2.9427e-08	-2.49112e-06	1.45544e-07	9.26609e-07	300	610	0	-1.73809e-08	-2.15692e-07	-3.54461e-07	4.72708e-05	-6.18044e-06	3.03732e-06	300	200	0	-5.04452e-31	1.20607e-31	1.95195e-29	-2.01727e-28	-1.76525e-28	1.13363e-28	-311	200	0	0.364288	0.588968	9.19329	-230.671	-332.417	10.6167	-914	200	0
360	9	1.39756e-08	-5.76868e-09	2.27258e-08	-1.8896e-06	3.26322e-07	1.22266e-06	300	610	0	-4.48712e-08	-2.81248e-07	-4.77897e-07	6.35069e-05	-9.8699e-06	8.92917e-07	300	200	0	-4.5312e-31	1.08335e-31	1.75332e-29	-1.812e-28	-1.58562e-28	1.01828e-28	-311	200	0	0.265637	0.605354	10.8248	-230.033	-369.019	10.7788	-914	200	0
361	0	1.78432e-08	-1.19885e-09	6.35791e-09	-4.51539e-07	5.73077e-07	1.48404e-06	300	610	0	-8.33797e-08	-3.36946e-07	-5.93488e-07	7.85769e-05	-1.42402e-05	-3.02195e-06	300	200	0	-2.69879e-31	6.45242e-32	1.04428e-29	-1.07923e-28	-9.44395e-29	6.06487e-29	-311	200	0	0.0836048	0.498606	12.6142	-223.607	-394.598	8.47741	-914	200	0	-0.505283	-0.0548535	10.2464	1855.81	9133.32	163.966	0	0	0
361	1	2.087e-08	6.99797e-09	-2.34287e-08	2.14328e-06	8.83417e-07	1.63091e-06	300	610	0	-1.33067e-07	-3.6395e-07	-6.71464e-07	8.84936e-05	-1.88885e-05	-9.20435e-06	300	200	0	1.04793e-31	-2.50545e-32	-4.05491e-30	4.19061e-29	3.66706e-29	-2.35497e-29	-311	200	0	-0.16416	0.304952	14.448	-217.444	-409.879	5.76	-914	200	0
361	2	2.18066e-08	1.98034e-08	-7.03777e-08	6.21195e-06	1.23999e-06	1.54816e-06	300	610	0	-1.91892e-07	-3.35446e-07	-6.67848e-07	8.7391e-05	-2.30563e-05	-1.80486e-05	300	200	0	7.34721e-31	-1.75661e-31	-2.84296e-29	2.9381e-28	2.57103e-28	-1.65111e-28	-311	200	0	-0.450427	0.0721947	16.0832	-218.074	-413.395	5.06346	-914	200	0
361	3	1.89138e-08	3.7969e-08	-1.37441e-07	1.20003e-05	1.60305e-06	1.0832e-06	300	610	0	-2.54415e-07	-2.1631e-07	-5.23069e-07	6.73513e-05	-2.55242e-05	-2.96885e-05	300	200	0	1.67798e-30	-4.01182e-31	-6.49287e-29	6.71016e-28	5.87183e-28	-3.77086e-28	-311	200	0	-0.740905	-0.155349	17.1276	-227.887	-400.907	7.62382	-914	200	0
361	4	9.96022e-09	6.16906e-08	-2.25582e-07	1.95795e-05	1.90208e-06	4.98988e-08	300	610	0	-3.10402e-07	3.57559e-08	-1.62792e-07	1.85305e-05	-2.45237e-05	-4.37772e-05	300	200	0	2.97063e-30	-7.10234e-31	-1.14947e-28	1.18794e-27	1.03952e-27	-6.67576e-28	-311	200	0	-0.992473	-0.341671	17.2358	-244.277	-370.569	12.6593	-914	200	0
361	5	-7.67787e-09	9.01565e-08	-3.32106e-07	2.87017e-05	2.02776e-06	-1.75765e-06	300	610	0	-3.43413e-07	4.66754e-07	4.97587e-07	-7.0225e-05	-1.76982e-05	-5.92035e-05	300	200	0	4.60288e-30	-1.10048e-30	-1.78106e-28	1.84066e-27	1.6107e-27	-1.03439e-27	-311	200	0	-1.15947	-0.464255	16.2907	-259.977	-325.168	18.1337	-914	200	0
361	6	-3.67633e-08	1.20971e-07	-4.48514e-07	3.86159e-05	1.82586e-06	-4.53701e-06	300	610	0	-3.29616e-07	1.11959e-06	1.54299e-06	-0.000210033	-2.15679e-06	-7.37574e-05	300	200	0	6.48735e-30	-1.55103e-30	-2.51025e-28	2.59425e-27	2.27014e-27	-1.45787e-27	-311	200	0	-1.2093	-0.517109	14.4052	-264.492	-269.664	22.0087	-914	200	0
361	7	-7.97274e-08	1.49482e-07	-5.57973e-07	4.7852e-05	1.09608e-06	-8.43027e-06	300	610	0	-2.37268e-07	2.02289e-06	3.04127e-06	-0.000409645	2.53213e-05	-8.37758e-05	300	200	0	8.41971e-30	-2.01303e-30	-3.25796e-28	3.36699e-27	2.94634e-27	-1.89213e-27	-311	200	0	-1.13686	-0.507304	11.8426	-249.37	-209.153	22.98	-914	200	0
361	8	-1.37921e-07	1.68071e-07	-6.32648e-07	5.39931e-05	-4.00502e-07	-1.34536e-05	300	610	0	-2.74475e-08	3.1745e-06	5.01654e-06	-0.000671879	6.78626e-05	-8.38283e-05	300	200	0	1.00347e-29	-2.39915e-30	-3.88286e-28	4.0128e-27	3.51146e-27	-2.25505e-27	-311	200	0	-0.969245	-0.449353	8.97288	-214.876	-148.707	20.9958	-914	200	0
361	9	-2.10537e-07	1.65552e-07	-6.31339e-07	5.3478e-05	-2.92042e-06	-1.94007e-05	300	610	0	3.4318e-07	4.51919e-06	7.41182e-06	-0.000988652	0.000127781	-6.65367e-05	300	200	0	1.07627e-29	-2.5732e-30	-4.16456e-28	4.30393e-27	3.76622e-27	-2.41865e-27	-311	200	0	-0.753872	-0.359327	6.20813	-169.942	-92.9129	17.1966	-914	200	0
362	0	-2.93177e-07	1.26841e-07	-4.98144e-07	4.14925e-05	-6.69765e-06	-2.57213e-05	300	610	0	9.1664e-07	5.92086e-06	1.00409e-05	-0.0013346	0.000205499	-2.26643e-05	300	200	0	9.79708e-30	-2.34234e-30	-3.79093e-28	3.91779e-27	3.42832e-27	-2.20166e-27	-311	200	0	-0.536633	-0.248699	3.88922	-125.521	-44.725	13.1033	-914	200	0	-0.505278	-0.0548667	10.2464	1855.81	9133.32	163.962	0	0	0
362	1	-3.76116e-07	3.32083e-08	-1.63184e-07	1.20423e-05	-1.18785e-05	-3.1381e-05	300	610	0	1.72397e-06	7.13096e-06	1.25315e-05	-0.00165954	0.000298059	5.83418e-05	300	200	0	6.08607e-30	-1.45509e-30	-2.35497e-28	2.43378e-27	2.12972e-27	-1.3677e-27	-311	200	0	-0.349148	-0.121526	2.22818	-89.7931	-5.12281	9.98928	-914	200	0
362	2	-4.42377e-07	-1.36531e-07	4.53243e-07	-4.16768e-05	-1.84261e-05	-3.47174e-05	300	610	0	2.77064e-06	7.75695e-06	1.42648e-05	-0.00188058	0.000397238	0.000187136	300	200	0	-1.63046e-30	3.89821e-31	6.30899e-29	-6.52013e-28	-5.70554e-28	3.66407e-28	-311	200	0	-0.209402	0.0240762	1.33275	-67.7279	26.1256	8.79191	-914	200	0
362	3	-4.65889e-07	-4.03442e-07	1.43139e-06	-0.000126467	-2.59934e-05	-3.33211e-05	300	610	0	4.01657e-06	7.23719e-06	1.43214e-05	-0.00187505	0.000487366	0.000372339	300	200	0	-1.47136e-29	3.5178e-30	5.69333e-28	-5.88386e-27	-5.14876e-27	3.30651e-27	-311	200	0	-0.126158	0.19277	1.24615	-61.9051	49.4822	10.1779	-914	200	0
362	4	-4.10174e-07	-7.84016e-07	2.83585e-06	-0.000247716	-3.37649e-05	-2.39828e-05	300	610	0	5.35067e-06	4.83245e-06	1.145e-05	-0.00147662	0.000543059	0.000617248	300	200	0	-3.44176e-29	8.22875e-30	1.33177e-27	-1.37634e-26	-1.20439e-26	7.73452e-27	-311	200	0	-0.102302	0.388336	1.9686	-73.0296	64.8605	14.5646	-914	200	0
362	5	-2.28215e-07	-1.28336e-06	4.69053e-06	-0.000407234	-4.02799e-05	-2.76789e-06	300	610	0	6.56151e-06	-3.52149e-07	4.08161e-06	-0.000477445	0.000527314	0.000915217	300	200	0	-6.15514e-29	1.47161e-29	2.3817e-27	-2.4614e-26	-2.15389e-26	1.38322e-26	-311	200	0	-0.136869	0.609458	3.45954	-100.066	71.0494	22.0808	-914	200	0
362	6	1.35587e-07	-1.88574e-06	6.94368e-06	-0.000600233	-4.32587e-05	3.47048e-05	300	610	0	7.30687e-06	-9.29659e-06	-9.5805e-06	0.00135941	0.000390582	0.00124368	300	200	0	-9.59809e-29	2.29477e-29	3.71393e-27	-3.83822e-26	-3.35869e-26	2.15694e-26	-311	200	0	-0.225642	0.844903	5.62025	-139.978	65.3479	32.4563	-914	200	0
362	7	7.40224e-07	-2.5424e-06	9.42265e-06	-0.000811445	-3.94694e-05	9.26836e-05	300	610	0	7.08805e-06	-2.29257e-05	-3.1356e-05	0.00427232	7.17744e-05	0.00155708	300	200	0	-1.3596e-28	3.25062e-29	5.26091e-27	-5.43697e-26	-4.7577e-26	3.05538e-26	-311	200	0	-0.360348	1.06819	8.25819	-187.094	43.4451	44.8397	-914	200	0
362	8	1.63836e-06	-3.15731e-06	1.17803e-05	-0.00101054	-2.4694e-05	0.000174305	300	610	0	5.23766e-06	-4.18764e-05	-6.27276e-05	0.00845274	-0.000497605	0.00177928	300	200	0	-1.77302e-28	4.23904e-29	6.86061e-27	-7.0902e-26	-6.20439e-26	3.98443e-26	-311	200	0	-0.527794	1.23668	11.067	-232.968	0.805608	57.7326	-914	200	0
362	9	2.86072e-06	-3.57209e-06	1.34382e-05	-0.00114726	6.12512e-06	0.000280124	300	610	0	9.33194e-07	-6.61533e-05	-0.000104284	0.0139709	-0.00138473	0.00179679	300	200	0	-2.12441e-28	5.07915e-29	8.22027e-27	-8.49537e-26	-7.434e-26	4.77409e-26	-311	200	0	-0.711549	1.3047	13.6888	-268.392	-62.0073	69.4158	-914	200	0
363	0	4.39354e-06	-3.55278e-06	1.3535e-05	-0.00114716	5.8458e-05	0.000406083	300	610	0	-6.74697e-06	-9.46596e-05	-0.000154937	0.0206713	-0.00264053	0.00145465	300	200	0	-2.29503e-28	5.4871e-29	8.88051e-27	-9.1777e-26	-8.03108e-26	5.15753e-26	-311	200	0	-0.8952	1.24583	15.8324	-286.995	-133.582	78.7161	-914	200	0	-0.921979	0.435849	13.6744	2479.22	12409.7	-129.373	0	0	0
363	1	6.14847e-06	-2.78248e-06	1.08967e-05	-0.000909098	0.000137357	0.000540953	300	610	0	-1.87058e-05	-0.000124611	-0.000210908	0.0280387	-0.00427718	0.00055792	300	200	0	-2.11589e-28	5.0588e-29	8.18733e-27	-8.46132e-26	-7.40421e-26	4.75495e-26	-311	200	0	-1.06266	1.06488	17.3342	-287.653	-194.858	85.435	-914	200	0
363	2	7.92579e-06	-8.65715e-07	4.04841e-06	-0.000306533	0.000246102	0.000663355	300	610	0	-3.56267e-05	-0.000150864	-0.000264522	0.0350385	-0.00623681	-0.00111743	300	200	0	-1.36555e-28	3.26484e-29	5.28393e-27	-5.46076e-26	-4.77852e-26	3.06875e-26	-311	200	0	-1.19583	0.793462	18.132	-274.729	-230.183	90.0733	-914	200	0
363	3	9.37352e-06	2.64759e-06	-8.70221e-06	0.00080506	0.000384206	0.000738689	300	610	0	-5.76689e-05	-0.000165243	-0.00030292	0.0399472	-0.00835186	-0.00379961	300	200	0	2.22667e-29	-5.32365e-30	-8.61598e-28	8.90432e-27	7.79186e-27	-5.0039e-27	-311	200	0	-1.27819	0.47692	18.2343	-256.848	-234.829	93.1945	-914	200	0
363	4	9.94777e-06	8.20917e-06	-2.90745e-05	0.00257149	0.000544736	0.000716538	300	610	0	-8.4048e-05	-0.000155985	-0.000306888	0.0402012	-0.0102986	-0.00767676	300	200	0	2.93885e-28	-7.02636e-29	-1.13717e-26	1.17523e-25	1.0284e-25	-6.60434e-26	-311	200	0	-1.30903	0.160839	17.7676	-244.727	-214.642	95.6609	-914	200	0
363	5	8.88372e-06	1.618e-05	-5.84786e-05	0.00511056	0.000710983	0.000529424	300	610	0	-0.0001125	-0.000107537	-0.000250153	0.0323065	-0.011549	-0.0128283	300	200	0	7.05362e-28	-1.68642e-28	-2.72936e-26	2.8207e-25	2.4683e-25	-1.58513e-25	-311	200	0	-1.31304	-0.118854	17.0595	-248.56	-180.862	99.7684	-914	200	0
363	6	5.19088e-06	2.66884e-05	-9.7494e-05	0.00846695	0.000852699	9.41982e-05	300	610	0	-0.000138657	-9.72809e-07	-9.96005e-05	0.0118763	-0.0113289	-0.0191281	300	200	0	1.27477e-27	-3.04779e-28	-4.93265e-26	5.09772e-25	4.46084e-25	-2.86473e-25	-311	200	0	-1.32629	-0.342796	16.5877	-275.472	-144.066	109.003	-914	200	0
363	7	-2.3084e-06	3.9431e-05	-0.000145136	0.0125489	0.000922363	-0.000682315	300	610	0	-0.000155399	0.000184573	0.000182905	-0.0261202	-0.00859693	-0.0261187	300	200	0	2.00078e-27	-4.78358e-28	-7.74191e-26	8.001e-25	7.00139e-25	-4.49627e-25	-311	200	0	-1.37004	-0.506464	16.7616	-327.528	-111.153	125.99	-914	200	0
363	8	-1.48731e-05	5.34174e-05	-0.000197902	0.0170463	0.000852261	-0.0018914	300	610	0	-0.000152293	0.000469015	0.000636333	-0.0867903	-0.00206248	-0.0328612	300	200	0	2.84862e-27	-6.81065e-28	-1.10226e-25	1.13915e-24	9.96828e-25	-6.40159e-25	-311	200	0	-1.43738	-0.608814	17.7195	-400.673	-85.9315	151.005	-914	200	0
363	9	-3.36423e-05	6.66668e-05	-0.000248639	0.0213338	0.000553605	-0.00360212	300	610	0	-0.000115311	0.000866481	0.00129302	-0.174315	0.00973044	-0.037774	300	200	0	3.73255e-27	-8.924e-28	-1.44429e-25	1.49263e-24	1.30614e-24	-8.38801e-25	-311	200	0	-1.49811	-0.645164	19.2991	-485.231	-71.9417	182.052	-914	200	0
364	0	-5.93111e-05	7.58866e-05	-0.000285325	0.024367	-8.06399e-05	-0.00583058	300	610	0	-2.70778e-05	0.00137811	0.00216704	-0.290398	0.0282238	-0.0384857	300	200	0	4.49595e-27	-1.07492e-27	-1.73968e-25	1.7979e-24	1.57328e-24	-1.01036e-24	-311	200	0	-1.51289	-0.610779	21.1236	-567.31	-74.793	215.459	-914	200	0	-0.302474	-0.239228	17.4094	3008.79	15730	449.117	0	0	0
364	1	-9.1657e-05	7.61862e-05	-0.000289966	0.0245897	-0.00116705	-0.00849743	300	610	0	0.000132	0.00198219	0.00323785	-0.43208	0.0545363	-0.0317429	300	200	0	4.8914e-27	-1.16946e-27	-1.8927e-25	1.95604e-24	1.71166e-24	-1.09922e-24	-311	200	0	-1.4486	-0.509427	22.7052	-630.595	-100.15	246.299	-914	200	0
364	2	-0.000128909	6.09089e-05	-0.000237909	0.0198779	-0.0028146	-0.0113738	300	610	0	0.000381308	0.00262183	0.00442886	-0.588906	0.0889921	-0.0134329	300	200	0	4.56489e-27	-1.0914e-27	-1.76636e-25	1.82547e-24	1.59741e-24	-1.02585e-24	-311	200	0	-1.28899	-0.359905	23.6011	-662.299	-149.332	269.124	-914	200	0
364	3	-0.00016697	2.17071e-05	-9.8034e-05	0.00756094	-0.00509651	-0.014018	300	610	0	0.000735853	0.00319066	0.00558197	-0.739551	0.130466	0.0211987	300	200	0	3.05041e-27	-7.29309e-28	-1.18034e-25	1.21984e-24	1.06744e-24	-6.85505e-25	-311	200	0	-1.03956	-0.193576	23.6046	-662.751	-217.049	279.182	-914	200	0
364	4	-0.000198543	-5.09771e-05	0.000165577	-0.0154296	-0.00800854	-0.0157101	300	610	0	0.00119992	0.00351837	0.00643003	-0.848207	0.175547	0.0770369	300	200	0	-2.16258e-28	5.17041e-29	8.36797e-27	-8.64801e-26	-7.56758e-26	4.85987e-26	-311	200	0	-0.729316	-0.0451217	22.8052	-644.94	-289.82	274.055	-914	200	0
364	5	-0.000212288	-0.000166824	0.000589735	-0.052217	-0.0114127	-0.0153955	300	610	0	0.00175823	0.00335878	0.00657168	-0.861301	0.217553	0.15818	300	200	0	-5.85305e-27	1.39938e-27	2.26481e-25	-2.3406e-24	-2.04818e-24	1.31533e-24	-311	200	0	-0.403563	0.0553009	21.4587	-619.442	-346.619	255.232	-914	200	0
364	6	-0.000192173	-0.000333721	0.00120517	-0.105373	-0.0149668	-0.0116558	300	610	0	0.00236469	0.0023847	0.00545531	-0.705472	0.2455	0.26651	300	200	0	-1.44433e-26	3.45318e-27	5.58875e-25	-5.77578e-24	-5.05418e-24	3.24578e-24	-311	200	0	-0.104608	0.0906932	19.8094	-584.546	-368.631	227.38	-914	200	0
364	7	-0.000117337	-0.000554799	0.00202568	-0.175974	-0.0180448	-0.00273447	300	610	0	0.00292915	0.000195996	0.00238239	-0.288149	0.2432	0.39966	300	200	0	-2.6389e-26	6.30924e-27	1.02111e-24	-1.05528e-23	-9.2344e-24	5.93029e-24	-311	200	0	0.141477	0.0655928	18.0083	-532.912	-351.975	195.051	-914	200	0
364	8	3.71555e-05	-0.000824268	0.00303271	-0.262279	-0.0196565	0.0133493	300	610	0	0.00330349	-0.0036514	-0.00345629	0.497442	0.188767	0.54837	300	200	0	-4.16938e-26	9.9684e-27	1.61332e-24	-1.66731e-23	-1.45901e-23	9.36968e-24	-311	200	0	0.320059	0.00056164	16.1483	-462.326	-307.751	160.384	-914	200	0
364	9	0.000298156	-0.00112202	0.00415534	-0.357999	-0.0183836	0.0385552	300	610	0	0.00326954	-0.00958592	-0.0128947	1.76065	0.0549493	0.693304	300	200	0	-5.96673e-26	1.42656e-26	2.30879e-24	-2.38606e-23	-2.08796e-23	1.34088e-23	-311	200	0	0.420469	-0.0843591	14.3634	-380.894	-250.807	124.498	-914	200	0
365	0	0.000690281	-0.00140724	0.00524622	-0.450247	-0.0123575	0.0744004	300	610	0	0.0025325	-0.0179199	-0.0266367	3.59262	-0.189191	0.801618	300	200	0	-7.85551e-26	1.87814e-26	3.03965e-24	-3.14137e-23	-2.74891e-23	1.76534e-23	-311	200	0	0.438815	-0.176968	12.8724	-305.749	-191.807	90.8303	-914	200	0	-0.328067	-0.27078	17.3206	2995.15	15755	440.872	0	0	0
365	1	0.00122915	-0.00161149	0.0060557	-0.517325	0.000686112	0.121317	300	610	0	0.000725435	-0.0286991	-0.0450144	6.03395	-0.574588	0.823778	300	200	0	-9.51168e-26	2.27411e-26	3.68049e-24	-3.80366e-23	-3.32845e-23	2.13752e-23	-311	200	0	0.38078	-0.268644	11.8868	-255.904	-136.335	65.72	-914	200	0
365	2	0.00191152	-0.00163257	0.00620785	-0.526718	0.0232302	0.177761	300	610	0	-0.00256798	-0.0414958	-0.0676439	9.02886	-1.12575	0.691497	300	200	0	-1.04198e-25	2.49123e-26	4.03189e-24	-4.16682e-23	-3.64624e-23	2.3416e-23	-311	200	0	0.258574	-0.352424	11.5235	-244.164	-86.066	55.0198	-914	200	0
365	3	0.00270196	-0.0013307	0.00518519	-0.433831	0.0576236	0.239071	300	610	0	-0.00776364	-0.0551481	-0.0929759	12.3656	-1.85093	0.318031	300	200	0	-9.83859e-26	2.35227e-26	3.80699e-24	-3.93439e-23	-3.44285e-23	2.21098e-23	-311	200	0	0.0901173	-0.425405	11.8225	-272.89	-40.0324	60.8033	-914	200	0
365	4	0.00351647	-0.000529725	0.00233127	-0.182314	0.105494	0.296132	300	610	0	-0.0151904	-0.0674574	-0.117755	15.6048	-2.7284	-0.39748	300	200	0	-6.78751e-26	1.6228e-26	2.62639e-24	-2.71429e-23	-2.37518e-23	1.52533e-23	-311	200	0	-0.100485	-0.486749	12.735	-333.823	4.2323	80.9742	-914	200	0
365	5	0.00420392	0.000973243	-0.00311591	0.29295	0.166878	0.333968	300	610	0	-0.0249577	-0.0748784	-0.136435	18.0029	-3.6888	-1.55953	300	200	0	-7.33433e-28	1.75354e-28	2.83798e-26	-2.93296e-25	-2.56652e-25	1.64821e-25	-311	200	0	-0.286205	-0.530561	14.0344	-410.468	49.3137	110.654	-914	200	0
365	6	0.00452785	0.00338551	-0.0119439	1.05882	0.239038	0.330523	300	610	0	-0.0367703	-0.0722583	-0.140632	18.4406	-4.59426	-3.25726	300	200	0	1.16197e-25	-2.7781e-26	-4.49617e-24	4.64664e-23	4.06611e-23	-2.61124e-23	-311	200	0	-0.442926	-0.541395	15.3236	-482.253	95.4514	143.521	-914	200	0
365	7	0.00415232	0.00687906	-0.0248216	2.17131	0.314975	0.255991	300	610	0	-0.0496908	-0.0527173	-0.11877	15.378	-5.21641	-5.53464	300	200	0	2.95476e-25	-7.0644e-26	-1.14333e-23	1.18159e-22	1.03397e-22	-6.6401e-23	-311	200	0	-0.554706	-0.499149	16.2126	-529.69	139.061	172.636	-914	200	0
365	8	0.00263813	0.0115288	-0.0420722	3.656	0.381735	0.0732767	300	610	0	-0.0618591	-0.00779847	-0.0561176	6.86242	-5.21681	-8.34795	300	200	0	5.4602e-25	-1.30546e-25	-2.11279e-23	2.1835e-22	1.9107e-22	-1.22705e-22	-311	200	0	-0.613639	-0.393606	16.5269	-540.009	175.025	191.844	-914	200	0
365	9	-0.000542518	0.0172254	-0.0633515	5.48014	0.418692	-0.25971	300	610	0	-0.0701956	0.071945	0.06449	-9.37159	-4.13571	-11.51	300	200	0	8.6856e-25	-2.0766e-25	-3.36085e-23	3.47332e-22	3.03938e-22	-1.95188e-22	-311	200	0	-0.618926	-0.236743	16.3884	-512.622	200.81	198.834	-914	200	0
366	0	-0.00596206	0.0235614	-0.0872253	7.51645	0.396147	-0.785011	300	610	0	-0.0701389	0.195722	0.260887	-35.6637	-1.39778	-14.6229	300	200	0	1.24944e-24	-2.98723e-25	-4.83463e-23	4.99643e-22	4.3722e-22	-2.80781e-22	-311	200	0	-0.582557	-0.0597699	16.1235	-459.505	218.247	197.319	-914	200	0	-0.169716	0.81728	18.0116	3155.51	14471.7	641.319	0	0	0
366	1	-0.0141518	0.0296956	-0.110661	9.4995	0.274789	-1.53587	300	610	0	-0.0554959	0.370419	0.548377	-73.9976	3.65409	-17.0048	300	200	0	1.6528e-24	-3.95161e-25	-6.39542e-23	6.60945e-22	5.78369e-22	-3.71427e-22	-311	200	0	-0.529878	0.0988955	16.0374	-397.116	231.383	194.646	-914	200	0
366	2	-0.0254615	0.0342069	-0.128474	10.9787	0.00673097	-2.52334	300	610	0	-0.0185198	0.597453	0.934687	-125.326	11.683	-17.6214	300	200	0	2.01162e-24	-4.80951e-25	-7.78387e-23	8.04436e-22	7.03934e-22	-4.52064e-22	-311	200	0	-0.486262	0.20346	16.2174	-337.168	242.763	197.072	-914	200	0
366	3	-0.0398523	0.0349598	-0.132816	11.2748	-0.460892	-3.71757	300	610	0	0.0496323	0.868438	1.41277	-188.613	23.2248	-15.0398	300	200	0	2.21858e-24	-5.30431e-25	-8.58467e-23	8.87196e-22	7.76354e-22	-4.98572e-22	-311	200	0	-0.461655	0.233644	16.5563	-284.184	252.426	207.46	-914	200	0
366	4	-0.0566179	0.02902	-0.112826	9.45191	-1.17864	-5.02376	300	610	0	0.157876	1.15967	1.95132	-259.574	38.4832	-7.43086	300	200	0	2.11847e-24	-5.06497e-25	-8.19731e-23	8.47164e-22	7.41324e-22	-4.76075e-22	-311	200	0	-0.446102	0.198434	16.9227	-238.217	259.554	225.592	-914	200	0
366	5	-0.0740374	0.0126712	-0.0546618	4.32131	-2.18261	-6.25385	300	610	0	0.313403	1.42573	2.48338	-329.168	57.0416	7.34406	300	200	0	1.50506e-24	-3.59839e-25	-5.82375e-23	6.01865e-22	5.26671e-22	-3.38226e-22	-311	200	0	-0.423817	0.130228	17.2351	-198.266	262.684	248.685	-914	200	0
366	6	-0.0889819	-0.0183914	0.0578373	-5.49832	-3.47618	-7.09648	300	610	0	0.518919	1.59283	2.89381	-381.954	77.4915	31.5188	300	200	0	1.26073e-25	-3.01422e-26	-4.87831e-24	5.04157e-23	4.4117e-23	-2.83318e-23	-311	200	0	-0.395692	0.0608415	17.3975	-164.864	258.748	271.527	-914	200	0
366	7	-0.0965228	-0.0686042	0.241511	-21.4372	-5.00521	-7.09047	300	610	0	0.768763	1.55317	3.00758	-394.559	96.9905	67.0296	300	200	0	-2.29852e-24	5.49542e-25	8.89398e-23	-9.19162e-22	-8.04327e-22	5.16536e-22	-311	200	0	-0.383758	0.00583543	17.2581	-140.324	245.544	287.627	-914	200	0
366	8	-0.089623	-0.141712	0.510889	-44.7141	-6.62673	-5.60971	300	610	0	1.0439	1.16212	2.5818	-334.664	110.792	114.893	300	200	0	-6.03892e-24	1.44382e-24	2.33672e-22	-2.41493e-21	-2.11322e-21	1.3571e-21	-311	200	0	-0.414461	-0.0332619	16.6942	-124.9	226.247	292.471	-914	200	0
366	9	-0.0590375	-0.239481	0.873473	-75.9268	-8.07284	-1.871	300	610	0	1.30596	0.240988	1.30586	-161.093	111.823	174.316	300	200	0	-1.12922e-23	2.69982e-24	4.36947e-22	-4.5157e-21	-3.95153e-21	2.53766e-21	-311	200	0	-0.500547	-0.0612763	15.7448	-113.974	208.816	286.368	-914	200	0
367	0	0.00640138	-0.359868	1.32298	-114.47	-8.91399	5.01964	300	610	0	1.49095	-1.41109	-1.18413	174.2	90.4266	241.522	376.366	52.8874	0	-1.80876e-23	4.32449e-24	6.99891e-22	-7.23313e-21	-6.32946e-21	4.06475e-21	-311	200	0	-0.631233	-0.0870013	14.6024	-102.593	200.278	272.97	-914	200	0	-4.72341	-22.2904	-23.1305	-843.421	26120.4	-5916.43	1120.53	-9.65	0
367	1	0.11889	-0.494629	1.83045	-157.77	-8.52854	15.9635	300	610	0	1.50353	-3.99191	-5.26937	721.245	34.4617	308.328	306.54	63.1249	0	-2.61559e-23	6.25351e-24	1.01209e-21	-1.04596e-20	-9.15283e-21	5.87791e-21	-311	200	0	-0.771776	-0.122625	13.4445	-90.7401	202.736	254.902	-914	200	0
367	2	0.289886	-0.626449	2.33352	-200.364	-6.08961	31.6876	300	610	0	1.21363	-7.65287	-11.282	1523.15	-70.023	360.586	293.793	64.9937	0	-3.47651e-23	8.31184e-24	1.34522e-21	-1.39024e-20	-1.21655e-20	7.81261e-21	-311	200	0	-0.875815	-0.177891	12.3383	-81.5113	213.725	232.247	-914	200	0
367	3	0.527183	-0.725815	2.72459	-232.899	-0.584848	52.4652	300	610	0	0.457748	-12.4334	-19.4003	2602.03	-237.23	376.704	287.772	65.8766	0	-4.25298e-23	1.01683e-23	1.64567e-21	-1.70074e-20	-1.48826e-20	9.55753e-21	-311	200	0	-0.910702	-0.25545	11.3457	-77.1964	229.556	205.376	-914	200	0
367	4	0.830589	-0.748132	2.8398	-241.192	9.11073	77.7239	300	610	0	-0.951864	-18.1697	-29.4971	3938.93	-478.857	326.623	283.766	66.4639	0	-4.72155e-23	1.12885e-23	1.82698e-21	-1.88812e-20	-1.65223e-20	1.06105e-20	-311	200	0	-0.878634	-0.354669	10.6314	-78.4102	248.827	177.401	-914	200	0
367	5	1.18606	-0.631811	2.4513	-205.599	24.0848	105.538	300	610	0	-3.18987	-24.4423	-41.0271	5459.38	-799.083	176.602	280.523	66.9324	0	-4.55744e-23	1.08962e-23	1.76347e-21	-1.82249e-20	-1.5948e-20	1.02417e-20	-311	200	0	-0.809987	-0.475251	10.3821	-84.3408	271.881	152.676	-914	200	0
367	6	1.55837	-0.29848	1.26728	-101.06	45.1345	132.031	300	610	0	-6.34561	-30.6897	-53.156	7052.74	-1188.92	-95.9555	277.633	67.3198	0	-3.32694e-23	7.95425e-24	1.28734e-21	-1.33042e-20	-1.16421e-20	7.4765e-21	-311	200	0	-0.737051	-0.612966	10.638	-92.4983	296.54	133.645	-914	200	0
367	7	1.88278	0.34317	-1.05485	101.718	72.3864	150.729	368.622	513.571	0	-10.3926	-36.4576	-65.1626	8626.38	-1628.92	-493.001	275.002	67.6176	0	-4.96884e-24	1.18798e-24	1.92266e-22	-1.98701e-21	-1.73876e-21	1.11663e-21	-311	200	0	-0.677637	-0.752875	11.2175	-98.8281	315.797	119.52	-914	200	0
367	8	2.05659	1.38802	-4.87495	433.314	104.775	151.995	321.492	521.114	0	-15.266	-41.5766	-76.8231	10152.1	-2103.53	-1006.28	272.618	67.8506	0	4.52841e-23	-1.08268e-23	-1.75224e-21	1.81088e-20	1.58464e-20	-1.01765e-20	-311	200	0	-0.636469	-0.868298	11.8002	-99.08	321.819	107.308	-914	200	0
367	9	1.93242	2.91747	-10.5083	920.197	139.38	122.679	313.264	522.431	0	-20.982	-46.1529	-88.514	11672.8	-2611.41	-1635.67	270.497	68.1243	0	1.23298e-22	-2.94787e-23	-4.77093e-21	4.9306e-20	4.31459e-20	-2.77081e-20	-311	200	0	-0.611409	-0.931199	12.1218	-89.8141	313.608	93.9145	-914	200	0
368	0	1.31575	4.97262	-18.1271	1576.2	170.666	46.25	309.415	523.047	0	-27.6893	-50.4037	-101.018	13273.7	-3159.77	-2398.71	268.721	68.6008	0	2.33417e-22	-5.58067e-23	-9.03195e-21	9.33421e-20	8.16804e-20	-5.24548e-20	-311	200	0	-0.595838	-0.928713	12.1154	-67.429	299.015	77.5878	-914	200	0	-96.9635	-51.6893	-257.382	-49593.9	90644.7	-153.139	334.224	183.167	0
368	1	-0.029662	7.51596	-27.6195	2390.33	189.69	-96.2717	306.868	523.455	0	-35.6271	-54.4846	-115.218	15044.8	-3752.75	-3326.71	267.429	69.4231	0	3.76543e-22	-9.0026e-23	-1.45701e-20	1.50577e-19	1.31765e-19	-8.46188e-20	-311	200	0	-0.5825	-0.870798	11.9044	-28.3565	286.896	58.0413	-914	200	0
368	2	-2.32253	10.3902	-38.4887	3318.41	185.376	-321.407	304.816	523.782	0	-45.0441	-58.4479	-131.891	17060.5	-4385.89	-4453.74	266.746	70.6472	0	5.47396e-22	-1.30875e-22	-2.11812e-20	2.189e-19	1.91552e-19	-1.23014e-19	-311	200	0	-0.57108	-0.784807	11.7189	27.8138	277.409	36.0841	-914	200	0
368	3	-5.6221	13.3288	-49.9786	4295.22	150.042	-631.856	303.002	524.059	0	-56.1351	-62.3002	-151.695	19381.6	-5045.51	-5807.94	266.739	72.2329	0	7.31046e-22	-1.74783e-22	-2.82874e-20	2.92341e-19	2.55817e-19	-1.64285e-19	-311	200	0	-0.568012	-0.703159	11.7752	96.5992	259.004	13.1576	-914	200	0
368	4	-9.75688	16.069	-61.3639	5260.97	83.938	-1010.27	301.368	524.266	0	-69.0104	-66.0456	-175.216	22062.5	-5709.03	-7408.45	267.417	74.0841	0	8.98871e-22	-2.14907e-22	-3.47813e-20	3.59453e-19	3.14545e-19	-2.01999e-19	-311	200	0	-0.577229	-0.650252	12.1502	170.281	213.161	-9.29537	-914	200	0
368	5	-14.4388	18.4767	-72.0989	6173.42	-7.14771	-1429.52	299.901	524.376	0	-83.6767	-69.682	-202.965	25150.2	-6346.66	-9263.28	268.73	76.0864	0	1.00437e-21	-2.40131e-22	-3.88636e-20	4.01642e-19	3.51463e-19	-2.25708e-19	-311	200	0	-0.595992	-0.635063	12.779	240.352	126.413	-30.1898	-914	200	0
368	6	-19.403	20.5377	-81.8101	7005.3	-116.664	-1866.18	298.574	524.371	0	-99.9973	-73.1844	-235.228	28669.4	-6924.38	-11362.7	270.563	78.121	0	9.79591e-22	-2.34206e-22	-3.79048e-20	3.91733e-19	3.42792e-19	-2.20139e-19	-311	200	0	-0.617957	-0.650103	13.5496	298.583	3.72627	-48.6506	-914	200	0
368	7	-24.4479	22.2664	-90.3502	7748.48	-238.602	-2302.8	297.359	524.239	0	-117.615	-76.4821	-271.828	32599	-7406.35	-13667.1	272.754	80.0746	0	7.3336e-22	-1.75336e-22	-2.8377e-20	2.93266e-19	2.56627e-19	-1.64805e-19	-311	200	0	-0.632613	-0.675262	14.3077	336.159	-130.662	-63.5394	-914	200	0
368	8	-29.4321	23.6629	-97.8902	8422.38	-366.031	-2725.88	296.261	523.961	0	-135.866	-79.4448	-311.861	36844.4	-7758.56	-16094.1	275.122	81.8566	0	1.53022e-22	-3.65853e-23	-5.92109e-21	6.11924e-20	5.35473e-20	-3.43879e-20	-311	200	0	-0.622208	-0.692314	14.8252	344.107	-246.718	-73.2172	-914	200	0
368	9	-34.2815	24.7299	-104.888	9071.11	-488.795	-3127.71	295.34	523.516	0	-153.756	-81.9133	-353.517	41217.2	-7955.64	-18513.8	277.496	83.408	0	-8.8808e-22	2.12327e-22	3.43637e-20	-3.55138e-19	-3.10768e-19	1.99574e-19	-311	200	0	-0.569782	-0.704908	14.9283	318.027	-322.098	-76.3458	-914	200	0
369	0	-38.9966	25.4833	-111.964	9752.23	-590.231	-3508.12	294.728	522.898	0	-170.019	-83.7536	-394.084	45438.8	-7986.63	-20755.5	279.734	84.6978	0	-2.51469e-21	6.01226e-22	9.73044e-20	-1.00561e-18	-8.79972e-19	5.65115e-19	-311	200	0	-0.47496	-0.739389	14.6958	261.87	-348.292	-73.1462	-914	200	0	-226.133	-61.0959	-626.966	-133135	213512	26989.7	323.265	207.739	0
369	1	-43.6336	25.948	-119.819	10531.2	-644.237	-3871.88	294.623	522.107	0	-183.239	-84.9014	-430.279	49176.4	-7854.67	-22628.3	281.745	85.7104	0	-4.82235e-21	1.15295e-21	1.86598e-19	-1.92843e-18	-1.6875e-18	1.08371e-18	-311	200	0	-0.355866	-0.821602	14.4548	184.796	-331.672	-65.3107	-914	200	0
369	2	-48.2747	26.1638	-129.223	11483.8	-615.418	-4224.54	295.238	521.132	0	-192.015	-85.4007	-458.936	52117.9	-7568.94	-23947.3	283.508	86.4374	0	-7.83602e-21	1.87348e-21	3.03211e-19	-3.13358e-18	-2.74209e-18	1.76096e-18	-311	200	0	-0.235355	-0.956363	14.5465	95.092	-288.565	-54.5343	-914	200	0
369	3	-53.0134	26.1982	-141.007	12697.9	-460.873	-4570.07	296.732	519.948	0	-195.149	-85.4358	-477.911	54062.9	-7132.42	-24562.8	285.076	86.8766	0	-1.14527e-20	2.73818e-21	4.43157e-19	-4.57987e-18	-4.00769e-18	2.57372e-18	-311	200	0	-0.131764	-1.12527	15.1034	-2.45631	-235.391	-41.4112	-914	200	0
369	4	-57.9396	26.1481	-156.023	14268.8	-131.794	-4910.31	299.155	518.547	0	-191.878	-85.3211	-486.79	54989.3	-6533.6	-24387.5	286.578	87.0369	0	-1.53683e-20	3.67433e-21	5.94667e-19	-6.14568e-18	-5.37787e-18	3.45364e-18	-311	200	0	-0.0624979	-1.29608	16.0156	-105.802	-180.311	-25.4184	-914	200	0
369	5	-63.1222	26.1238	-175.047	16289.3	421.727	-5245.53	302.409	516.943	0	-182.068	-85.4279	-486.988	55058.8	-5748.9	-23416.5	288.195	86.9401	0	-1.89916e-20	4.54063e-21	7.34871e-19	-7.59464e-18	-6.6458e-18	4.26791e-18	-311	200	0	-0.0491233	-1.43241	17.0261	-213.385	-121.004	-5.65222	-914	200	0
369	6	-68.5951	26.2254	-198.629	18830.9	1240.3	-5574.75	306.244	515.196	0	-166.273	-86.0806	-481.244	54562.5	-4754.41	-21728	290.121	86.622	0	-2.13555e-20	5.10579e-21	8.26338e-19	-8.53992e-18	-7.47299e-18	4.79912e-18	-311	200	0	-0.108121	-1.49735	17.8337	-319.632	-50.6521	17.6514	-914	200	0
369	7	-74.3461	26.5185	-226.897	21917.7	2342.1	-5895.9	310.322	513.403	0	-145.603	-87.4667	-472.813	53836.4	-3537.65	-19462.2	292.518	86.1362	0	-2.10384e-20	5.02999e-21	8.14071e-19	-8.41314e-18	-7.36205e-18	4.72788e-18	-311	200	0	-0.231278	-1.46	18.1998	-410.462	33.2844	41.7411	-914	200	0
369	8	-80.3139	27.0223	-259.343	25497.8	3710.84	-6207.29	314.309	511.683	0	-121.439	-89.5814	-464.691	53181.4	-2101.72	-16782.9	295.477	85.5555	0	-1.61244e-20	3.85511e-21	6.23925e-19	-6.44805e-18	-5.64246e-18	3.62357e-18	-311	200	0	-0.382554	-1.31091	18.0333	-466.651	127.713	62.4693	-914	200	0
369	9	-86.372	27.7211	-294.631	29420.1	5287.13	-6508.07	317.945	510.146	0	-95.1173	-92.2087	-459.084	52810.9	-463.126	-13841.6	298.991	84.9645	0	-4.23387e-21	1.01226e-21	1.63827e-19	-1.6931e-18	-1.48157e-18	9.51458e-19	-311	200	0	-0.51911	-1.06844	17.3677	-474.97	227.43	77.4156	-914	200	0
370	0	-92.2715	28.5845	-330.498	33423.3	6964.79	-6792.55	321.074	508.87	0	-67.6977	-94.953	-457.186	52829.2	1351.08	-10752.7	302.955	84.4469	0	1.7325e-20	-4.14217e-21	-6.70382e-19	6.92817e-18	6.0626e-18	-3.89338e-18	-311	200	0	-0.612424	-0.766054	16.2821	-435.977	323.326	87.3504	-914	200	0	-32.2732	-59.8916	-855.583	-234503	298173	22881.3	346.714	270.776	0
370	1	-97.562	29.5778	-363.86	37150.6	8597.28	-7039.24	323.628	507.899	0	-39.8684	-97.3239	-459.219	53237.9	3304.45	-7585.57	307.196	84.0687	0	5.12293e-20	-1.22482e-20	-1.98229e-18	2.04863e-17	1.79268e-17	-1.15125e-17	-311	200	0	-0.653793	-0.439125	14.8821	-363.039	398.715	95.0008	-914	200	0
370	2	-101.557	30.6653	-391.257	40204.8	10021.8	-7202.89	325.614	507.242	0	-11.9794	-98.8447	-464.664	53965.1	5353.33	-4370.62	311.521	83.8621	0	9.95751e-20	-2.3807e-20	-3.853e-18	3.98195e-17	3.48446e-17	-2.23771e-17	-311	200	0	-0.649009	-0.124022	13.3037	-275.882	435.712	102.984	-914	200	0
370	3	-103.402	31.816	-409.605	42239.1	11099.8	-7216.47	327.099	506.878	0	15.8326	-99.1528	-472.597	54905.2	7451.98	-1116.54	315.768	83.8224	0	1.63013e-19	-3.89742e-20	-6.30771e-18	6.51881e-17	5.70438e-17	-3.66333e-17	-311	200	0	-0.610768	0.140068	11.7007	-193.131	428.292	112.527	-914	200	0
370	4	-102.239	32.9996	-417.04	43050.9	11755.7	-7004.53	328.188	506.77	0	43.4871	-98.0582	-482.035	55954.4	9557.64	2166.58	319.828	83.9203	0	2.39547e-19	-5.72722e-20	-9.26913e-18	9.57933e-17	8.38254e-17	-5.38323e-17	-311	200	0	-0.554716	0.322012	10.2614	-127.984	385.879	124.203	-914	200	0
370	5	-97.425	34.1633	-413.492	42641.4	11997.3	-6503.23	329.014	506.875	0	70.8166	-95.5527	-492.192	57034.8	11632.8	5447.93	323.635	84.1208	0	3.22986e-19	-7.72214e-20	-1.24978e-17	1.2916e-16	1.13024e-16	-7.25833e-17	-311	200	0	-0.49868	0.416281	9.24001	-87.7702	325.321	139.747	-914	200	0
370	6	-88.7035	35.2034	-400.716	41215.6	11911.1	-5678.53	329.725	507.145	0	97.467	-91.7988	-502.609	58104.1	13644.8	8667.62	327.148	84.395	0	4.01134e-19	-9.59054e-20	-1.55217e-17	1.60411e-16	1.4037e-16	-9.01451e-17	-311	200	0	-0.459612	0.443	8.90739	-75.2405	262.465	161.871	-914	200	0
370	7	-76.2695	35.9692	-381.788	39122.9	11636.6	-4533.72	330.479	507.527	0	122.865	-87.1067	-513.168	59157.1	15564.1	11738.9	330.329	84.7217	0	4.53873e-19	-1.08515e-19	-1.75624e-17	1.81501e-16	1.58825e-16	-1.01997e-16	-311	200	0	-0.447811	0.429645	9.42476	-90.0519	208.141	191.81	-914	200	0
370	8	-60.6795	36.306	-360.309	36769.1	11329.9	-3104.23	331.445	507.951	0	146.254	-81.9003	-524.048	60221.8	17364.2	14556.8	333.135	85.0835	0	4.51484e-19	-1.07943e-19	-1.74699e-17	1.80546e-16	1.57989e-16	-1.0146e-16	-311	200	0	-0.463051	0.396589	10.748	-129.547	167.186	227.112	-914	200	0
370	9	-42.6724	36.0995	-339.656	34532.3	11131.7	-1444.69	332.773	508.332	0	166.791	-76.6755	-535.642	61350.4	19022.3	17009.1	335.513	85.4638	0	3.53706e-19	-8.4566e-20	-1.36865e-17	1.41445e-16	1.23773e-16	-7.94868e-17	-311	200	0	-0.494792	0.353812	12.6106	-187.628	138.572	260.942	-914	200	0
371	0	-22.985	35.2833	-322.489	32704.2	11147.9	384.948	334.568	508.588	0	183.647	-71.9556	-548.453	62607.8	20518.5	18988.9	337.412	85.8465	0	1.10296e-19	-2.63703e-20	-4.26786e-18	4.41069e-17	3.85964e-17	-2.47864e-17	-311	200	0	-0.525092	0.301612	14.6067	-252.078	115.887	283.612	-914	200	0	252.098	-59.3897	-944.57	-219277	330217	-70084.7	362.432	229.126	0
371	1	-2.22871	33.8093	-310.505	31463.9	11442.5	2329.66	336.851	508.669	0	196.111	-68.2586	-562.971	64058.9	21834.5	20406.4	338.784	86.2128	0	-3.35932e-19	8.03165e-20	1.29987e-17	-1.34337e-16	-1.17554e-16	7.54925e-17	-311	200	0	-0.533238	0.232883	16.396	-306.62	91.5679	287.16	-914	200	0
371	2	19.1504	31.6103	-304.381	30878.9	12036.1	4343.84	339.543	508.552	0	203.663	-66.0674	-579.544	65756.1	22953.7	21197.1	339.607	86.5381	0	-1.04239e-18	2.4922e-19	4.03345e-17	-4.16844e-16	-3.64765e-16	2.34251e-16	-311	200	0	-0.507337	0.138863	17.8928	-340.566	64.1396	270.641	-914	200	0
371	3	40.8424	28.5878	-303.896	30922.9	12910	6390.07	342.482	508.245	0	206.015	-65.7878	-598.311	67731.7	23863.3	21328	339.884	86.7952	0	-2.05495e-18	4.91309e-19	7.95152e-17	-8.21762e-16	-7.19095e-16	4.618e-16	-311	200	0	-0.461356	0.0160265	19.223	-354.325	39.5188	241.18	-914	200	0
371	4	62.5986	24.6364	-308.192	31504.9	14014.4	8434.13	345.473	507.775	0	203.144	-67.6973	-619.198	69993.6	24557.8	20800.1	339.661	86.9608	0	-3.38996e-18	8.1049e-19	1.31172e-16	-1.35562e-15	-1.18626e-15	7.6181e-16	-311	200	0	-0.433711	-0.131721	20.4705	-353.361	25.4178	209.401	-914	200	0
371	5	84.1367	19.689	-316.075	32501	15279.6	10438.6	348.342	507.173	0	195.294	-71.9013	-641.946	72526.1	25041	19650.8	339.008	87.0215	0	-5.00894e-18	1.19757e-18	1.93818e-16	-2.00305e-15	-1.75279e-15	1.12564e-15	-311	200	0	-0.45639	-0.294818	21.5206	-340.936	27.2565	183.858	-914	200	0
371	6	105.063	13.7622	-326.301	33784.1	16627.7	12358.3	350.958	506.463	0	182.979	-78.3061	-666.154	75291.8	25326.5	17952.3	338.019	86.9753	0	-6.78612e-18	1.62247e-18	2.62585e-16	-2.71373e-15	-2.37469e-15	1.52502e-15	-311	200	0	-0.525495	-0.457897	22.1847	-316.883	47.6747	168.967	-914	200	0
371	7	124.838	6.98849	-337.786	35242.8	17984	14138.4	353.241	505.665	0	166.96	-86.6207	-691.304	78234.3	25438.6	15806.8	336.798	86.8309	0	-8.46993e-18	2.02504e-18	3.27739e-16	-3.38707e-15	-2.96391e-15	1.90341e-15	-311	200	0	-0.60482	-0.598118	22.3804	-279.041	87.0033	165.7	-914	200	0
371	8	142.808	-0.374804	-349.738	36792.8	19285.9	15718.2	355.144	504.799	0	148.178	-96.3899	-716.808	81281.2	25410.5	13338.8	335.45	86.6068	0	-9.64217e-18	2.30531e-18	3.73098e-16	-3.85584e-15	-3.37411e-15	2.16684e-15	-311	200	0	-0.654848	-0.689156	22.1164	-227.475	142.823	172.171	-914	200	0
371	9	158.277	-7.96121	-361.721	38380	20487.7	17036.2	356.639	503.896	0	127.667	-107.046	-742.054	84349.5	25278.2	10682.2	334.065	86.3297	0	-9.68156e-18	2.31472e-18	3.74623e-16	-3.8716e-15	-3.3879e-15	2.1757e-15	-311	200	0	-0.656871	-0.714736	21.4111	-170.689	207.244	183.866	-914	200	0
372	0	170.608	-15.332	-373.659	39978.2	21561.5	18038.3	357.704	503.009	0	106.444	-117.975	-766.474	87353.4	25076.7	7966.69	332.717	86.0321	0	-7.74245e-18	1.85111e-18	2.9959e-16	-3.09616e-15	-2.70934e-15	1.73993e-15	-311	200	0	-0.61482	-0.68243	20.3195	-125.118	266.858	194.64	-914	200	0	195.937	-180.238	-1269.42	-297216	437362	-145043	351.958	227.342	0
372	1	179.309	-22.0291	-385.75	41583.3	22496.9	18684.3	358.32	502.201	0	85.4213	-128.589	-789.589	90213.2	24838.9	5305.77	331.458	85.7467	0	-2.76428e-18	6.609e-19	1.06962e-16	-1.10542e-15	-9.67314e-16	6.21205e-16	-311	200	0	-0.542775	-0.621374	18.9553	-106.578	309.433	198.323	-914	200	0
372	2	184.087	-27.6349	-398.304	43204.5	23299	18953.3	358.496	501.529	0	65.3388	-138.393	-811.02	92861.9	24595.4	2790.26	330.326	85.4999	0	6.46735e-18	-1.54625e-18	-2.50251e-16	2.58625e-15	2.26314e-15	-1.45338e-15	-311	200	0	-0.454176	-0.563251	17.4388	-122.996	329.079	191.154	-914	200	0
372	3	184.867	-31.8162	-411.603	44856.4	23986	18848.3	358.275	501.02	0	46.7374	-147.024	-830.481	95249.8	24372.1	486.053	329.347	85.3076	0	2.11826e-17	-5.06446e-18	-8.1965e-16	8.4708e-15	7.4125e-15	-4.76028e-15	-311	200	0	-0.359493	-0.526418	15.9044	-172.695	325.72	174.285	-914	200	0
372	4	181.799	-34.3422	-425.839	46553.3	24582.2	18395.7	357.726	500.679	0	29.9593	-154.257	-847.774	97346.1	24188.2	-1564.89	328.531	85.1745	0	4.2384e-17	-1.01334e-17	-1.64003e-15	1.69491e-14	1.48316e-14	-9.52478e-15	-311	200	0	-0.269449	-0.516026	14.5408	-245.819	304.65	152.792	-914	200	0
372	5	175.245	-35.0903	-441.093	48306.1	25113.4	17642.2	356.935	500.486	0	15.1736	-159.997	-862.785	99137.8	24055.6	-3341.06	327.881	85.0956	0	7.04701e-17	-1.68484e-17	-2.7268e-15	2.81806e-14	2.46598e-14	-1.58365e-14	-311	200	0	-0.196208	-0.529485	13.4993	-326.092	274.9	131.464	-914	200	0
372	6	165.732	-34.0515	-457.316	50117.3	25605.5	16648	355.991	500.41	0	2.41115	-164.259	-875.472	100626	23979.9	-4836.64	327.391	85.0604	0	1.04707e-16	-2.50339e-17	-4.05157e-15	4.18715e-14	3.66403e-14	-2.35303e-14	-311	200	0	-0.150219	-0.555638	12.7414	-392.282	243.86	111.928	-914	200	0
372	7	153.906	-31.3304	-474.322	51975.7	26081.2	15480.6	354.986	500.421	0	-8.40195	-167.147	-885.877	101825	23961.6	-6057.73	327.049	85.057	0	1.42541e-16	-3.40795e-17	-5.51554e-15	5.70012e-14	4.98798e-14	-3.20326e-14	-311	200	0	-0.137371	-0.574421	12.0701	-423.836	213.72	92.7061	-914	200	0
372	8	140.461	-27.1311	-491.802	53855.3	26555.2	14208	353.996	500.494	0	-17.4141	-168.832	-894.129	102757	23996	-7020.33	326.837	85.0754	0	1.78787e-16	-4.27454e-17	-6.91807e-15	7.14958e-14	6.25635e-14	-4.0178e-14	-311	200	0	-0.158149	-0.568592	11.3561	-412.518	183.089	71.191	-914	200	0
372	9	126.093	-21.7262	-509.376	55718.3	27032.1	12892.2	353.069	500.615	0	-24.8177	-169.519	-900.445	103453	24075.3	-7748.4	326.737	85.1088	0	2.04755e-16	-4.8954e-17	-7.92288e-15	8.18802e-14	7.16505e-14	-4.60137e-14	-311	200	0	-0.207167	-0.540218	10.6831	-369.376	150.463	46.2259	-914	200	0
373	0	111.438	-15.4167	-526.647	57521.3	27507.6	11585.9	352.232	500.778	0	-30.8224	-169.42	-905.113	103947	24191.4	-8271.26	326.727	85.1563	0	2.07461e-16	-4.9601e-17	-8.02759e-15	8.29625e-14	7.25975e-14	-4.66219e-14	-311	200	0	-0.274068	-0.510955	10.2581	-317.458	115.153	18.8239	-914	200	0	10.7184	-148.317	-1484.63	-376732	515903	-71015.4	347.854	248.979	0
373	1	97.0325	-8.49764	-543.25	59221.8	27971.5	10329.7	351.489	500.986	0	-35.6433	-168.727	-908.47	104272	24337.1	-8621.32	326.789	85.2222	0	1.69148e-16	-4.04408e-17	-6.54508e-15	6.76412e-14	5.91904e-14	-3.80119e-14	-311	200	0	-0.34776	-0.505896	10.276	-277.596	75.5973	-9.25865	-914	200	0
373	2	83.272	-1.24052	-558.862	60782.9	28409.7	9151.43	350.835	501.238	0	-39.5012	-167.61	-910.851	104463	24506	-8832.41	326.905	85.3128	0	6.74347e-17	-1.61227e-17	-2.60935e-15	2.69667e-14	2.35977e-14	-1.51543e-14	-311	200	0	-0.42101	-0.540685	10.9032	-259.686	28.233	-36.6453	-914	200	0
373	3	70.4055	6.11554	-573.198	62177.2	28806.6	8066.36	350.256	501.526	0	-42.6257	-166.215	-912.544	104549	24691.9	-8938.28	327.058	85.4314	0	-1.23456e-16	2.95166e-17	4.77707e-15	-4.93693e-14	-4.32014e-14	2.77438e-14	-311	200	0	-0.488865	-0.618101	12.2485	-262.028	-32.022	-62.0754	-914	200	0
373	4	58.5488	13.3729	-586.028	63389	29149.4	7079.74	349.741	501.833	0	-45.2534	-164.655	-913.779	104557	24888.1	-8971.17	327.236	85.5779	0	-4.29868e-16	1.02775e-16	1.66335e-14	-1.71902e-13	-1.50425e-13	9.66023e-14	-311	200	0	-0.543609	-0.729394	14.2653	-275.506	-110.595	-83.6081	-914	200	0
373	5	47.7128	20.3818	-597.212	64414.4	29429.9	6188.99	349.279	502.142	0	-47.6183	-163.019	-914.734	104509	25086.5	-8961.23	327.425	85.7496	0	-8.73663e-16	2.0888e-16	3.38059e-14	-3.49372e-13	-3.05724e-13	1.96335e-13	-311	200	0	-0.577419	-0.861627	16.7186	-291.38	-211.54	-98.0177	-914	200	0
373	6	37.8346	27.0398	-606.714	65259.5	29645.3	5385.84	348.862	502.438	0	-49.9417	-161.374	-915.535	104425	25278.1	-8936.46	327.61	85.9411	0	-1.46438e-15	3.50112e-16	5.66633e-14	-5.85596e-13	-5.12435e-13	3.29083e-13	-311	200	0	-0.590764	-1.0043	19.2456	-308.421	-334.682	-100.933	-914	200	0
373	7	28.8075	33.2848	-614.576	65937.8	29799.5	4658.82	348.488	502.71	0	-52.4262	-159.769	-916.258	104321	25453.2	-8922.13	327.779	86.1444	0	-2.18814e-15	5.23152e-16	8.46687e-14	-8.75022e-13	-7.65701e-13	4.9173e-13	-311	200	0	-0.591425	-1.1427	21.4268	-331.082	-471.524	-88.5627	-914	200	0
373	8	20.5112	39.0892	-620.895	66466.3	29902.3	3995.99	348.16	502.951	0	-55.2478	-158.242	-916.96	104212	25602.4	-8940.02	327.921	86.3511	0	-2.99321e-15	7.15633e-16	1.1582e-13	-1.19696e-12	-1.04742e-12	6.7265e-13	-311	200	0	-0.584723	-1.25408	22.8877	-361.709	-602.824	-60.4374	-914	200	0
373	9	12.8362	44.4573	-625.818	66863.4	29964.4	3386.49	347.88	503.159	0	-58.5464	-156.82	-917.711	104110	25718.4	-9007.96	328.025	86.5547	0	-3.77276e-15	9.02013e-16	1.45985e-13	-1.5087e-12	-1.32021e-12	8.47836e-13	-311	200	0	-0.572418	-1.32454	23.4435	-398.08	-702.569	-20.7223	-914	200	0
374	0	5.69886	49.4215	-629.551	67146.8	29993.5	2820.69	347.643	503.342	0	-62.4213	-155.515	-918.624	104031	25796.3	-9139.38	328.081	86.7532	0	-4.34628e-15	1.03913e-15	1.68177e-13	-1.73805e-12	-1.52091e-12	9.7672e-13	-311	200	0	-0.56125	-1.36017	23.1727	-436.059	-747.444	23.0073	-914	200	0	-110.953	-86.4004	-1549.99	-402315	545958	-4516.55	348.812	256.914	0
374	1	-0.958565	54.029	-632.317	67333.4	29993.6	2290.15	347.435	503.513	0	-66.9382	-154.336	-919.839	103991	25832.5	-9342.53	328.084	86.9466	0	-4.44252e-15	1.06214e-15	1.71901e-13	-1.77654e-12	-1.55458e-12	9.98348e-13	-311	200	0	-0.562592	-1.3729	22.321	-470.521	-724.933	62.4258	-914	200	0
374	2	-7.17733	58.3232	-634.305	67438	29967.6	1788.12	347.245	503.682	0	-72.1438	-153.3	-921.484	104004	25825.3	-9620.43	328.026	87.1341	0	-3.68868e-15	8.81911e-16	1.42732e-13	-1.47508e-12	-1.29079e-12	8.28942e-13	-311	200	0	-0.577678	-1.36344	21.1054	-494.154	-637.37	91.2204	-914	200	0
374	3	-12.9919	62.3313	-635.641	67473.4	29917.2	1309.72	347.066	503.85	0	-78.0706	-152.427	-923.668	104086	25777.5	-9971.23	327.908	87.3123	0	-1.61265e-15	3.85561e-16	6.24005e-14	-6.44888e-13	-5.64319e-13	3.62403e-13	-311	200	0	-0.586664	-1.31734	19.584	-497.37	-503.915	106.943	-914	200	0
374	4	-18.4346	66.0634	-636.386	67450.6	29842.2	851.416	346.893	504.01	0	-84.7278	-151.738	-926.509	104252	25701.6	-10388.3	327.74	87.4785	0	2.33256e-15	-5.57682e-16	-9.02572e-14	9.32778e-13	8.16241e-13	-5.24187e-13	-311	200	0	-0.560609	-1.21367	17.6956	-472.338	-357.433	111.453	-914	200	0
374	5	-23.5357	69.5138	-636.549	67379.5	29742.1	410.382	346.724	504.149	0	-92.089	-151.233	-930.192	104521	25625.5	-10860.1	327.549	87.6352	0	8.71068e-15	-2.0826e-15	-3.37055e-13	3.48335e-12	3.04816e-12	-1.95751e-12	-311	200	0	-0.487805	-1.04511	15.4619	-419.873	-232.147	110.005	-914	200	0
374	6	-28.3199	72.663	-636.115	67267.9	29617.4	-15.4202	346.56	504.252	0	-100.083	-150.885	-935.007	104914	25598.4	-11367.9	327.378	87.7932	0	1.79977e-14	-4.303e-15	-6.96412e-13	7.19718e-12	6.298e-12	-4.04455e-12	-311	200	0	-0.38414	-0.833207	13.1567	-351.106	-148.769	109.062	-914	200	0
374	7	-32.8045	75.4826	-635.08	67121.4	29470.2	-426.782	346.404	504.31	0	-108.582	-150.624	-941.375	105461	25696.9	-11883.3	327.297	87.9708	0	3.04183e-14	-7.27259e-15	-1.17702e-12	1.21641e-11	1.06444e-11	-6.83578e-12	-311	200	0	-0.279599	-0.619561	11.2099	-280.669	-109.753	113.752	-914	200	0
374	8	-36.9982	77.945	-633.462	66944.7	29303.4	-823.207	346.259	504.319	0	-117.375	-150.336	-949.872	106200	26032.4	-12365.2	327.406	88.1952	0	4.57135e-14	-1.09295e-14	-1.76886e-12	1.82806e-11	1.59967e-11	-1.0273e-11	-311	200	0	-0.202677	-0.444416	9.95259	-219.129	-105.75	126.517	-914	200	0
374	9	-40.8988	80.034	-631.317	66741.9	29120.7	-1203.64	346.127	504.282	0	-126.14	-149.855	-961.256	107178	26756.6	-12759.1	327.835	88.5025	0	6.28367e-14	-1.50234e-14	-2.43143e-12	2.5128e-11	2.19886e-11	-1.4121e-11	-311	200	0	-0.17556	-0.335596	9.47092	-170.627	-122.54	146.819	-914	200	0
375	0	-44.4927	81.7532	-628.746	66516.7	28924.9	-1566.87	346.004	504.207	0	-134.421	-148.98	-976.46	108448	28062.2	-12997.1	328.739	88.9377	0	7.95885e-14	-1.90285e-14	-3.07963e-12	3.1827e-11	2.78507e-11	-1.78856e-11	-311	200	0	-0.213666	-0.307929	9.62096	-134.149	-144.245	171.311	-914	200	0	-181.993	-46.6205	-1738.47	-416555	631309	35693.7	358.127	238.349	0
375	1	-47.7611	83.1275	-625.878	66272.2	28718.6	-1911.32	345.885	504.113	0	-141.61	-147.481	-996.523	110068	30175.1	-12998.6	330.28	89.5475	0	9.22206e-14	-2.20486e-14	-3.56843e-12	3.68785e-11	3.22711e-11	-2.07243e-11	-311	200	0	-0.321554	-0.361007	10.1443	-106.435	-157.97	195.026	-914	200	0
375	2	-50.6897	84.1946	-622.837	66011.5	28504.1	-2234.79	345.765	504.015	0	-146.949	-145.129	-1022.44	112091	33336	-12675.3	332.604	90.3693	0	9.5068e-14	-2.27294e-14	-3.6786e-12	3.80171e-11	3.32674e-11	-2.13642e-11	-311	200	0	-0.486198	-0.473913	10.7951	-85.0533	-159.513	212.902	-914	200	0
375	3	-53.2733	84.9968	-619.708	65737	28285	-2534.56	345.643	503.923	0	-149.54	-141.744	-1054.97	114548	37767.4	-11940.2	335.8	91.42	0	8.03065e-14	-1.92001e-14	-3.10742e-12	3.21141e-11	2.81019e-11	-1.80469e-11	-311	200	0	-0.675538	-0.604164	11.3564	-69.134	-153.076	219.901	-914	200	0
375	4	-55.5138	85.5786	-616.544	65451.1	28067.2	-2807.57	345.523	503.842	0	-148.398	-137.252	-1094.37	117441	43630.4	-10720	339.868	92.6863	0	3.79795e-14	-9.08035e-15	-1.46959e-12	1.51878e-11	1.32903e-11	-8.53496e-12	-311	200	0	-0.847987	-0.697116	11.621	-58.0961	-144.906	211.542	-914	200	0
375	5	-57.4229	85.9863	-613.372	65156.3	27858	-3050.4	345.418	503.774	0	-142.569	-131.703	-1140.36	120734	50998.4	-8966.17	344.721	94.1259	0	-4.35147e-14	1.04037e-14	1.68378e-12	-1.74013e-11	-1.52272e-11	9.77887e-12	-311	200	0	-0.970893	-0.711037	11.4882	-51.4034	-137.981	187.018	-914	200	0
375	6	-59.0274	86.272	-610.188	64855.7	27664.4	-3259.35	345.338	503.712	0	-131.304	-125.244	-1192.18	124369	59859.3	-6660.26	350.21	95.6795	0	-1.76232e-13	4.21346e-14	6.81921e-12	-7.04742e-11	-6.16695e-11	3.96039e-11	-311	200	0	-1.03371	-0.645121	11.0353	-49.6404	-130.428	151.119	-914	200	0
375	7	-60.366	86.4914	-606.97	64553.5	27490.8	-3432	345.292	503.646	0	-114.195	-118.068	-1248.79	128272	70121.1	-3813.29	356.151	97.2834	0	-3.7052e-13	8.85861e-14	1.43371e-11	-1.48169e-10	-1.29657e-10	8.32655e-11	-311	200	0	-1.04202	-0.538127	10.4136	-54.5642	-116.316	111.547	-914	200	0
375	8	-61.4781	86.6976	-603.709	64253.5	27338.1	-3567.9	345.284	503.569	0	-91.2219	-110.43	-1308.77	132349	81592.4	-467.66	362.343	98.8752	0	-6.31608e-13	1.51009e-13	2.44397e-11	-2.52576e-10	-2.21021e-10	1.41939e-10	-311	200	0	-1.00467	-0.436657	9.73368	-67.7317	-88.5189	74.9022	-914	200	0
375	9	-62.3992	86.9466	-600.448	63960.3	27206.1	-3667.38	345.31	503.479	0	-62.766	-102.657	-1370.17	136474	93956.9	3294.97	368.573	100.396	0	-9.54739e-13	2.28264e-13	3.69431e-11	-3.81794e-10	-3.34095e-10	2.14554e-10	-311	200	0	-0.931018	-0.36892	9.07441	-89.2299	-42.107	45.0771	-914	200	0
376	0	-63.1607	87.3062	-597.295	63678.2	27094.5	-3732.12	345.362	503.389	0	-29.6381	-95.1088	-1430.55	140486	106766	7354.33	374.633	101.796	0	-1.31877e-12	3.153e-13	5.10292e-11	-5.27369e-10	-4.61482e-10	2.96362e-10	-311	200	0	-0.830675	-0.342303	8.50376	-117.627	24.8592	23.6512	-914	200	0	56.1622	12.6758	-2151.59	-459033	828682	38873.8	386.417	213.642	0
376	1	-63.789	87.8511	-594.396	63411.2	27003.5	-3766.78	345.43	503.318	0	6.95253	-88.1464	-1487.12	144202	119464	11560.6	380.333	103.033	0	-1.67846e-12	4.01296e-13	6.49471e-11	-6.71206e-10	-5.87349e-10	3.77193e-10	-311	200	0	-0.712676	-0.354998	8.09422	-151.688	112.911	10.6076	-914	200	0
376	2	-64.3149	88.6439	-591.876	63162.9	26934.7	-3778.2	345.507	503.284	0	45.4999	-82.1095	-1537.03	147435	131443	15742.6	385.517	104.078	0	-1.956e-12	4.67652e-13	7.56865e-11	-7.82194e-10	-6.8447e-10	4.39564e-10	-311	200	0	-0.589675	-0.406848	7.98209	-192.424	221.835	4.78718	-914	200	0
376	3	-64.7802	89.7184	-589.802	62935.6	26892.4	-3773.1	345.596	503.294	0	84.3066	-77.3044	-1577.77	150028	142115	19716.7	390.074	104.912	0	-2.03312e-12	4.8609e-13	7.86704e-11	-8.13032e-10	-7.11456e-10	4.56894e-10	-311	200	0	-0.478498	-0.500148	8.35583	-242.279	349.007	4.25882	-914	200	0
376	4	-65.2302	91.0772	-588.168	62731	26882.2	-3757.42	345.705	503.345	0	121.559	-73.9805	-1607.5	151870	150991	23296.4	393.929	105.524	0	-1.74565e-12	4.17359e-13	6.75468e-11	-6.98073e-10	-6.10859e-10	3.92291e-10	-311	200	0	-0.392132	-0.632485	9.32883	-301.461	486.408	6.69679	-914	200	0
376	5	-65.7078	92.7029	-586.915	62550.1	26906.9	-3736.66	345.845	503.426	0	155.427	-72.3086	-1625.35	152917	157731	26303.9	397.044	105.918	0	-8.83663e-13	2.11271e-13	3.41929e-11	-3.53372e-10	-3.09223e-10	1.98582e-10	-311	200	0	-0.333605	-0.789774	10.8262	-364.602	617.33	9.59115	-914	200	0
376	6	-66.2494	94.5669	-585.954	62393.7	26965.9	-3715.22	346.02	503.518	0	184.21	-72.3753	-1631.46	153191	162182	28586	399.409	106.102	0	7.98805e-13	-1.90983e-13	-3.09093e-11	3.19437e-10	2.79528e-10	-1.79512e-10	-311	200	0	-0.298045	-0.944272	12.5563	-420.313	716.041	10.68	-914	200	0
376	7	-66.8782	96.6378	-585.207	62263.4	27057.2	-3696.07	346.235	503.605	0	206.508	-74.1913	-1626.92	152779	164371	30026.6	401.032	106.094	0	3.55944e-12	-8.51011e-13	-1.37731e-10	1.4234e-09	1.24557e-09	-7.99898e-10	-311	200	0	-0.281543	-1.06128	14.0792	-456.208	757.085	9.32767	-914	200	0
376	8	-67.5976	98.8897	-584.642	62161.6	27179.5	-3681.09	346.489	503.676	0	221.363	-77.6994	-1613.53	151807	164466	30559.2	401.93	105.916	0	7.62284e-12	-1.82251e-12	-2.94962e-10	3.04833e-09	2.66749e-09	-1.71305e-09	-311	200	0	-0.287912	-1.11371	14.9791	-466.363	730.99	7.53269	-914	200	0
376	9	-68.3899	101.307	-584.291	62091.7	27331	-3670.6	346.776	503.732	0	228.35	-82.7769	-1593.39	150425	162734	30173.4	402.131	105.594	0	1.31095e-11	-3.1343e-12	-5.07266e-10	5.24242e-09	4.58746e-09	-2.94605e-09	-311	200	0	-0.323624	-1.09495	15.0615	-451.717	650.45	8.42901	-914	200	0
377	0	-69.2211	103.882	-584.23	62056.4	27508.2	-3663.1	347.085	503.781	0	227.601	-89.2383	-1568.64	148773	159490	28916.4	401.674	105.158	0	1.99339e-11	-4.76591e-12	-7.71332e-10	7.97145e-09	6.97554e-09	-4.47966e-09	-311	200	0	-0.390386	-1.02183	14.4621	-415.882	541.826	13.8021	-914	200	0	72.3568	-11.4941	-2023.55	-443563	780014	24587.8	387.196	218.943	0
377	1	-70.0521	106.613	-584.536	62057.3	27706.5	-3655.88	347.399	503.835	0	219.747	-96.8434	-1541.14	146975	155065	26887.7	400.617	104.632	0	2.76698e-11	-6.61546e-12	-1.07067e-09	1.1065e-08	9.68259e-09	-6.21812e-09	-311	200	0	-0.486847	-0.925998	13.5872	-366.438	432.614	23.4469	-914	200	0
377	2	-70.8555	109.491	-585.235	62094.1	27921.4	-3646.06	347.71	503.899	0	205.807	-105.316	-1512.38	145128	149778	24227.3	399.035	104.04	0	3.53869e-11	-8.46051e-12	-1.36928e-09	1.4151e-08	1.23831e-08	-7.95235e-09	-311	200	0	-0.610264	-0.837729	12.8937	-316.321	343.225	35.8696	-914	200	0
[truncated: 1,557 more rows]
[truncated: 234 more columns]
