# Supplementary material for: Independent effects of mental fatigue and drop height on drop jump performance in American football athletes: an exploration of central-peripheral interaction
Source: PeerJ. 2026 Jan 13;14:e20574. doi: 10.7717/peerj.20574 (PMC12810397; doi:10.7717/peerj.20574)
Supplement: Supplemental Information 1 [file peerj-14-20574-s001.zip › data/1/8/DJ30 01.csv]

Devices
1000
		Force1 - Force			Force1 - Moment			Force1 - CoP			Force2 - Force			Force2 - Moment			Force2 - CoP			Combined Force			Combined Moment			Combined CoP
Frame	Sub Frame	Fx	Fy	Fz	Mx	My	Mz	Cx	Cy	Cz	Fx	Fy	Fz	Mx	My	Mz	Cx	Cy	Cz	Fx	Fy	Fz	Mx	My	Mz	Cx	Cy	Cz
		N	N	N	N.mm	N.mm	N.mm	mm	mm	mm	N	N	N	N.mm	N.mm	N.mm	mm	mm	mm	N	N	N	N.mm	N.mm	N.mm	mm	mm	mm
382	0	5.68787e-19	-2.59294e-19	1.31189e-18	4.04908e-17	1.17891e-16	1.23395e-18	300	610	0	-4.79468e-10	-8.15476e-11	-6.34989e-10	-3.90203e-08	-1.13336e-08	-1.13511e-08	300	200	0	-4.79468e-10	-8.15476e-11	-6.34989e-10	-1.69933e-07	2.02178e-07	6.00782e-08	0	0	0
382	1	6.15133e-19	-2.78257e-19	1.39118e-18	3.52957e-17	1.23659e-16	2.6231e-18	300	610	0	-7.04598e-10	-1.23927e-10	-7.33924e-10	-4.72425e-08	-1.50962e-08	-1.59581e-08	300	200	0	-7.04598e-10	-1.23927e-10	-7.33924e-10	-1.99976e-07	2.38902e-07	8.77834e-08	0	0	0
382	2	5.68184e-19	-2.53538e-19	1.2406e-18	1.89409e-17	1.08049e-16	4.49526e-18	300	610	0	-9.50053e-10	-1.71939e-10	-7.53808e-10	-5.17467e-08	-1.851e-08	-2.06617e-08	300	200	0	-9.50053e-10	-1.71939e-10	-7.53808e-10	-2.10761e-07	2.53235e-07	1.17767e-07	0	0	0
382	3	3.68705e-19	-1.57969e-19	7.21438e-19	-1.34323e-17	5.84924e-17	6.81932e-18	300	610	0	-1.17996e-09	-2.19791e-10	-6.32078e-10	-4.88502e-08	-2.06092e-08	-2.45581e-08	300	200	0	-1.17996e-09	-2.19791e-10	-6.32078e-10	-1.85816e-07	2.25652e-07	1.45496e-07	0	0	0
382	4	-5.47013e-20	4.1009e-20	-3.31129e-19	-6.69529e-17	-3.98287e-17	9.44741e-18	300	610	0	-1.33515e-09	-2.57441e-10	-2.89285e-10	-3.36825e-08	-1.99866e-08	-2.62425e-08	300	200	0	-1.33515e-09	-2.57441e-10	-2.89285e-10	-1.03897e-07	1.30886e-07	1.63554e-07	0	0	0
382	5	-7.79779e-19	3.78583e-19	-2.09317e-18	-1.46156e-16	-2.02577e-16	1.20593e-17	300	610	0	-1.3282e-09	-2.69541e-10	3.66916e-10	-3.17203e-10	-1.47592e-08	-2.37303e-08	300	200	0	-1.3282e-09	-2.69541e-10	3.66916e-10	6.0128e-08	-6.10806e-08	1.61047e-07	0	0	0
382	6	-1.87919e-18	8.87214e-19	-4.7238e-18	-2.53606e-16	-4.43635e-16	1.41015e-17	300	610	0	-1.04069e-09	-2.34693e-10	1.43215e-09	5.77802e-08	-2.6068e-09	-1.44401e-08	300	200	0	-1.04069e-09	-2.34693e-10	1.43215e-09	3.32944e-07	-3.82297e-07	1.2329e-07	0	0	0
382	7	-3.40169e-18	1.58789e-18	-8.31964e-18	-3.879e-16	-7.70906e-16	1.47292e-17	300	610	0	-3.24827e-10	-1.25415e-10	2.9879e-09	1.46846e-07	1.90702e-08	4.71251e-09	300	200	0	-3.24827e-10	-1.25415e-10	2.9879e-09	7.38406e-07	-8.61707e-07	3.20535e-08	0	0	0
382	8	-5.34436e-18	2.47728e-18	-1.28486e-17	-5.41039e-16	-1.18026e-15	1.27666e-17	300	610	0	9.87611e-10	9.06567e-11	5.0742e-09	2.71305e-07	5.28181e-08	3.7047e-08	300	200	0	9.87611e-10	9.06567e-11	5.0742e-09	1.2905e-06	-1.51685e-06	-1.33278e-07	0	0	0
382	9	-7.61495e-18	3.51047e-18	-1.80613e-17	-6.95197e-16	-1.6475e-15	6.70579e-18	300	610	0	3.06551e-09	4.47666e-10	7.65063e-09	4.31516e-07	1.00562e-07	8.56034e-08	300	200	0	3.06551e-09	4.47666e-10	7.65063e-09	1.98313e-06	-2.34177e-06	-3.93199e-07	0	0	0
383	0	-9.98506e-18	4.57953e-18	-2.33825e-17	-8.19161e-16	-2.11853e-15	-5.22619e-18	300	610	0	6.04387e-09	9.75774e-10	1.05453e-08	6.20684e-07	1.6275e-07	1.52305e-07	300	200	0	6.04387e-09	9.75774e-10	1.05453e-08	2.77658e-06	-3.29095e-06	-7.63737e-07	0	0	0
383	1	-1.20368e-17	5.48929e-18	-2.77887e-17	-8.64902e-16	-2.49846e-15	-2.48955e-17	300	610	0	9.97078e-09	1.69196e-09	1.33932e-08	8.20992e-07	2.37162e-07	2.36736e-07	300	200	0	9.97078e-09	1.69196e-09	1.33932e-08	3.58084e-06	-4.25939e-06	-1.24983e-06	0	0	0
383	2	-1.31093e-17	5.93333e-18	-2.96899e-17	-7.65108e-16	-2.64117e-15	-5.39434e-17	300	610	0	1.47332e-08	2.58675e-09	1.55692e-08	9.99138e-07	3.17407e-07	3.34492e-07	300	200	0	1.47332e-08	2.58675e-09	1.55692e-08	4.23714e-06	-5.06054e-06	-1.83612e-06	0	0	0
383	3	-1.22563e-17	5.47526e-18	-2.68399e-17	-4.32882e-16	-2.3417e-15	-9.32798e-17	300	610	0	1.99611e-08	3.60664e-09	1.61253e-08	1.1018e-06	3.91155e-07	4.35157e-07	300	200	0	1.99611e-08	3.60664e-09	1.61253e-08	4.49998e-06	-5.40458e-06	-2.47508e-06	0	0	0
383	4	-8.2311e-18	3.54317e-18	-1.63174e-17	2.34716e-16	-1.33524e-15	-1.42354e-16	300	610	0	2.49148e-08	4.63261e-09	1.37488e-08	1.05187e-06	4.38312e-07	5.20003e-07	300	200	0	2.49148e-08	4.63261e-09	1.37488e-08	4.02399e-06	-4.88223e-06	-3.07317e-06	0	0	0
383	5	4.7664e-19	-5.52003e-19	5.36784e-18	1.34718e-15	6.92139e-16	-1.98187e-16	300	610	0	2.8364e-08	5.45642e-09	6.76427e-09	7.4692e-07	4.2944e-07	5.59744e-07	300	200	0	2.8364e-08	5.45642e-09	6.76427e-09	2.36168e-06	-2.96131e-06	-3.47614e-06	0	0	0
383	6	1.5523e-17	-7.56018e-18	4.19714e-17	3.00271e-15	4.0748e-15	-2.54201e-16	300	610	0	2.84816e-08	5.75778e-09	-6.7864e-09	6.16372e-08	3.24958e-07	5.12792e-07	300	200	0	2.84816e-08	5.75778e-09	-6.7864e-09	-1.01927e-06	9.93765e-07	-3.45619e-06	0	0	0
383	7	3.84738e-17	-1.81816e-17	9.69318e-17	5.25948e-15	9.1132e-15	-2.98911e-16	300	610	0	2.27799e-08	5.08796e-09	-2.89475e-08	-1.14304e-06	7.58504e-08	3.24795e-07	300	200	0	2.27799e-08	5.08796e-09	-2.89475e-08	-6.68832e-06	7.66667e-06	-2.70479e-06	0	0	0
383	8	7.04136e-17	-3.2885e-17	1.72423e-16	8.09399e-15	1.59866e-14	-3.14691e-16	300	610	0	8.13929e-09	2.8679e-09	-6.14891e-08	-3.00128e-06	-3.73146e-07	-6.95351e-08	300	200	0	8.13929e-09	2.8679e-09	-6.14891e-08	-1.51615e-05	1.76829e-05	-8.37024e-07	0	0	0
383	9	1.11364e-16	-5.16391e-17	2.67968e-16	1.13456e-14	2.46263e-14	-2.7688e-16	300	610	0	-1.90126e-08	-1.58812e-09	-1.05337e-07	-5.61092e-06	-1.0767e-06	-7.40966e-07	300	200	0	-1.90126e-08	-1.58812e-09	-1.05337e-07	-2.67546e-05	3.14371e-05	2.58511e-06	0	0	0
384	0	1.59496e-16	-7.35495e-17	3.78581e-16	1.46483e-14	3.45466e-14	-1.53701e-16	300	610	0	-6.22946e-08	-9.00904e-09	-1.59758e-07	-8.9863e-06	-2.0771e-06	-1.75512e-06	300	200	0	-6.22946e-08	-9.00904e-09	-1.59758e-07	-4.13704e-05	4.88405e-05	8.00109e-06	0	0	0
384	1	2.10136e-16	-9.6406e-17	4.92462e-16	1.73551e-14	4.46368e-14	9.24135e-17	300	610	0	-1.24656e-07	-2.00479e-08	-2.21283e-07	-1.29936e-05	-3.38636e-06	-3.15506e-06	300	200	0	-1.24656e-07	-2.00479e-08	-2.21283e-07	-5.82124e-05	6.8982e-05	1.57618e-05	0	0	0
384	2	2.54639e-16	-1.16169e-16	5.88414e-16	1.84642e-14	5.29304e-14	5.01312e-16	300	610	0	-2.07271e-07	-3.50903e-08	-2.82405e-07	-1.72689e-05	-4.96131e-06	-4.9357e-06	300	200	0	-2.07271e-07	-3.50903e-08	-2.82405e-07	-7.54342e-05	8.97091e-05	2.59915e-05	0	0	0
384	3	2.79237e-16	-1.26452e-16	6.33283e-16	1.65643e-14	5.63793e-14	1.10854e-15	300	610	0	-3.07981e-07	-5.39768e-08	-3.30152e-07	-2.11239e-05	-6.67178e-06	-7.00923e-06	300	200	0	-3.07981e-07	-5.39768e-08	-3.30152e-07	-8.97451e-05	0.000107157	3.83939e-05	0	0	0
384	4	2.64117e-16	-1.18116e-16	5.80003e-16	9.82494e-15	5.06868e-14	1.93482e-15	300	610	0	-4.19278e-07	-7.56326e-08	-3.44735e-07	-2.34485e-05	-8.26327e-06	-9.16221e-06	300	200	0	-4.19278e-07	-7.56326e-08	-3.44735e-07	-9.60258e-05	0.000115283	5.20036e-05	0	0	0
384	5	1.83051e-16	-7.91239e-17	3.67061e-16	-3.93394e-15	3.02753e-14	2.97072e-15	300	610	0	-5.25911e-07	-9.76145e-08	-2.98613e-07	-2.26291e-05	-9.31779e-06	-1.10069e-05	300	200	0	-5.25911e-07	-9.76145e-08	-2.98613e-07	-8.70373e-05	0.00010551	6.48909e-05	0	0	0
384	6	4.09483e-18	5.10163e-18	-7.94196e-17	-2.70487e-14	-1.1504e-14	4.15642e-15	300	610	0	-6.02319e-07	-1.15605e-07	-1.56473e-07	-1.65116e-05	-9.2197e-06	-1.19329e-05	300	200	0	-6.02319e-07	-1.15605e-07	-1.56473e-07	-5.33552e-05	6.66334e-05	7.38493e-05	0	0	0
384	7	-3.08008e-16	1.50535e-16	-8.39505e-16	-6.16427e-14	-8.17843e-14	5.35678e-15	300	610	0	-6.10314e-07	-1.22924e-07	1.23196e-07	-2.44751e-06	-7.13726e-06	-1.1069e-05	300	200	0	-6.10314e-07	-1.22924e-07	1.23196e-07	1.62914e-05	-1.48011e-05	7.41167e-05	0	0	0
384	8	-7.86972e-16	3.72269e-16	-1.98742e-15	-1.09029e-13	-1.87062e-13	6.33372e-15	300	610	0	-4.97662e-07	-1.10162e-07	5.84072e-07	2.25213e-05	-2.03529e-06	-7.27103e-06	300	200	0	-4.97662e-07	-1.10162e-07	5.84072e-07	0.000134048	-0.000153369	5.92126e-05	0	0	0
384	9	-1.45683e-15	6.8073e-16	-3.57184e-15	-1.68837e-13	-3.31379e-13	6.71951e-15	300	610	0	-1.9853e-07	-6.51227e-08	1.26455e-06	6.12789e-05	7.2605e-06	8.42392e-07	300	200	0	-1.9853e-07	-6.51227e-08	1.26455e-06	0.000311062	-0.000362574	2.10115e-05	0	0	0
385	0	-2.31981e-15	1.07607e-15	-5.58691e-15	-2.3785e-13	-5.1367e-13	5.99711e-15	300	610	0	3.62912e-07	2.67178e-08	2.18586e-06	0.000115982	2.19229e-05	1.47792e-05	300	200	0	3.62912e-07	2.67178e-08	2.18586e-06	0.000554436	-0.000651254	-4.97878e-05	0	0	0
385	1	-3.33972e-15	1.54053e-15	-7.93315e-15	-3.08561e-13	-7.24207e-13	3.49706e-15	300	610	0	1.26416e-06	1.80914e-07	3.335e-06	0.000187075	4.28788e-05	3.59545e-05	300	200	0	1.26416e-06	1.80914e-07	3.335e-06	0.000862759	-0.0010183	-0.000162603	0	0	0
385	2	-4.42107e-15	2.02891e-15	-1.03688e-14	-3.67561e-13	-9.40214e-13	-1.5764e-15	300	610	0	2.56954e-06	4.11588e-07	4.64211e-06	0.000271933	7.04353e-05	6.53284e-05	300	200	0	2.56954e-06	4.11588e-07	4.64211e-06	0.00122011	-0.00144554	-0.000325102	0	0	0
385	3	-5.38508e-15	2.45762e-15	-1.2455e-14	-3.9396e-13	-1.12094e-12	-1.00737e-14	300	610	0	4.30711e-06	7.27445e-07	5.95294e-06	0.000363135	0.000103758	0.000102871	300	200	0	4.30711e-06	7.27445e-07	5.95294e-06	0.00158864	-0.00188886	-0.000540318	0	0	0
385	4	-5.94507e-15	2.69362e-15	-1.35008e-14	-3.5818e-13	-1.20283e-12	-2.27638e-14	300	610	0	6.4361e-06	1.12596e-06	6.99839e-06	0.000446459	0.000140199	0.000146836	300	200	0	6.4361e-06	1.12596e-06	6.99839e-06	0.00190018	-0.00226825	-0.000802595	0	0	0
385	5	-5.68625e-15	2.54554e-15	-1.252e-14	-2.21676e-13	-1.09584e-12	-4.01151e-14	300	610	0	8.80437e-06	1.58561e-06	7.36549e-06	0.000498801	0.000174509	0.000192855	300	200	0	8.80437e-06	1.58561e-06	7.36549e-06	0.00204801	-0.00245775	-0.00109234	0	0	0
385	6	-4.05696e-15	1.76012e-15	-8.218e-15	6.17112e-14	-6.82505e-13	-6.19753e-14	300	610	0	1.10977e-05	2.05626e-06	6.47663e-06	0.000486406	0.000197995	0.000232903	300	200	0	1.10977e-05	2.05626e-06	6.47663e-06	0.00188043	-0.00227769	-0.00136977	0	0	0
385	7	-3.81898e-16	2.90754e-17	9.68557e-16	5.41803e-13	1.77924e-13	-8.71447e-14	300	610	0	1.27852e-05	2.44845e-06	3.58764e-06	0.000363983	0.000197787	0.000254262	300	200	0	1.27852e-05	2.44845e-06	3.58764e-06	0.00119904	-0.00149219	-0.00156825	0	0	0
385	8	6.08925e-15	-2.98772e-15	1.67457e-14	1.26447e-12	1.63755e-12	-1.12851e-13	300	610	0	1.3069e-05	2.62286e-06	-2.18108e-06	7.55778e-05	0.000156411	0.000238685	300	200	0	1.3069e-05	2.62286e-06	-2.18108e-06	-0.000234742	0.000183422	-0.00158827	0	0	0
385	9	1.60817e-14	-7.61522e-15	4.0714e-14	2.25917e-12	3.83668e-12	-1.34159e-13	300	610	0	1.08526e-05	2.38232e-06	-1.17622e-05	-0.000441711	5.20122e-05	0.000162098	300	200	0	1.08526e-05	2.38232e-06	-1.17622e-05	-0.0026798	0.00305975	-0.00129373	0	0	0
386	0	3.01265e-14	-1.40846e-14	7.39589e-14	3.52076e-12	6.86598e-12	-1.434e-13	300	610	0	4.74716e-06	1.46994e-06	-2.59874e-05	-0.00124982	-0.000140352	-4.72193e-06	300	200	0	4.74716e-06	1.46994e-06	-2.59874e-05	-0.00637674	0.007428	-0.000513172	0	0	0
386	1	4.83071e-14	-2.2416e-14	1.16445e-13	4.98493e-12	1.0711e-11	-1.29736e-13	300	610	0	-6.85631e-06	-4.21756e-07	-4.534e-05	-0.00239619	-0.000445822	-0.000293889	300	200	0	-6.85631e-06	-4.21756e-07	-4.534e-05	-0.0114844	0.0134853	0.000950847	0	0	0
386	2	6.99111e-14	-3.22582e-14	1.66192e-13	6.49784e-12	1.51775e-11	-7.9069e-14	300	610	0	-2.56162e-05	-3.62448e-06	-6.95976e-05	-0.00389314	-0.000884672	-0.000735888	300	200	0	-2.56162e-05	-3.62448e-06	-6.95976e-05	-0.0179866	0.0212242	0.00330001	0	0	0
386	3	9.29892e-14	-4.26874e-14	2.18255e-13	7.78176e-12	1.97986e-11	2.54518e-14	300	610	0	-5.2933e-05	-8.44332e-06	-9.73562e-05	-0.00568946	-0.0014645	-0.00135205	300	200	0	-5.2933e-05	-8.44332e-06	-9.73562e-05	-0.025566	0.0302831	0.00670155	0	0	0
386	4	1.13846e-13	-5.19748e-14	2.63547e-13	8.4012e-12	2.37305e-11	2.01965e-13	300	610	0	-8.94679e-05	-1.50738e-05	-0.000125448	-0.00763396	-0.0021693	-0.00214336	300	200	0	-8.94679e-05	-1.50738e-05	-0.000125448	-0.0334471	0.0397595	0.0112281	0	0	0
386	5	1.26513e-13	-5.73504e-14	2.87673e-13	7.73646e-12	2.56483e-11	4.67089e-13	300	610	0	-0.00013446	-2.34802e-05	-0.000148293	-0.00943297	-0.00294531	-0.0030752	300	200	0	-0.00013446	-2.34802e-05	-0.000148293	-0.0402187	0.0479968	0.0167727	0	0	0
386	6	1.22311e-13	-5.48074e-14	2.69981e-13	4.97601e-12	2.36653e-11	8.31356e-13	300	610	0	-0.000184831	-3.32323e-05	-0.000157277	-0.0106059	-0.00368424	-0.00405825	300	200	0	-0.000184831	-3.32323e-05	-0.000157277	-0.0436564	0.0523708	0.0229382	0	0	0
386	7	8.96396e-14	-3.90194e-14	1.83225e-13	-8.57027e-13	1.53089e-11	1.29252e-12	300	610	0	-0.000234112	-4.33027e-05	-0.000140289	-0.0104466	-0.00420546	-0.0049265	300	200	0	-0.000234112	-4.33027e-05	-0.000140289	-0.0405828	0.0491185	0.0289052	0	0	0
386	8	1.42262e-14	-3.46831e-15	-5.66253e-15	-1.08246e-11	-2.39966e-12	1.8266e-12	300	610	0	-0.00027128	-5.18384e-05	-8.16498e-05	-0.00800325	-0.00423994	-0.00541504	300	200	0	-0.00027128	-5.18384e-05	-8.16498e-05	-0.0268215	0.0332764	0.0332895	0	0	0
386	9	-1.19889e-13	5.90841e-14	-3.33016e-13	-2.59163e-11	-3.27022e-11	2.37672e-12	300	610	0	-0.000279671	-5.59348e-05	3.72707e-05	-0.00209404	-0.0034207	-0.00514185	300	200	0	-0.000279671	-5.59348e-05	3.72707e-05	0.00267523	-0.00117771	0.0340119	0	0	0
387	0	-3.28291e-13	1.55628e-13	-8.33319e-13	-4.67908e-11	-7.86255e-11	2.8407e-12	300	610	0	-0.00023627	-5.14608e-05	0.000236378	0.00861796	-0.00128648	-0.00360047	300	200	0	-0.00023627	-5.14608e-05	0.000236378	0.0534234	-0.0608588	0.0282154	0	0	0
387	1	-6.22683e-13	2.91273e-13	-1.53068e-12	-7.33946e-11	-1.42195e-10	3.05861e-12	300	610	0	-0.000111791	-3.3008e-05	0.000533664	0.025462	0.00269231	-0.000172963	300	200	0	-0.000111791	-3.3008e-05	0.000533664	0.13061	-0.152041	0.0122828	0	0	0
387	2	-1.00559e-12	4.66797e-13	-2.42618e-12	-1.04446e-10	-2.23273e-10	2.80338e-12	300	610	0	0.000127895	5.9313e-06	0.000940063	0.0494786	0.00905422	0.00582429	300	200	0	0.000127895	5.9313e-06	0.000940063	0.237776	-0.279104	-0.0179754	0	0	0
387	3	-1.46305e-12	6.75285e-13	-3.48059e-12	-1.36796e-10	-3.17991e-10	1.77813e-12	300	610	0	0.000518255	7.24276e-05	0.00145197	0.0809899	0.0182418	0.0150474	300	200	0	0.000518255	7.24276e-05	0.00145197	0.37486	-0.442225	-0.0668753	0	0	0
387	4	-1.95531e-12	8.97872e-13	-4.59276e-12	-1.64693e-10	-4.16792e-10	-3.73777e-13	300	610	0	0.00108973	0.000173064	0.00204122	0.119002	0.0304389	0.0279687	300	200	0	0.00108973	0.000173064	0.00204122	0.535554	-0.634236	-0.138058	0	0	0
387	5	-2.40602e-12	1.09883e-12	-5.57474e-12	-1.79063e-10	-5.02206e-10	-4.03904e-12	300	610	0	0.00185771	0.000312211	0.00264283	0.160439	0.045341	0.0446426	300	200	0	0.00185771	0.000312211	0.00264283	0.703991	-0.836677	-0.233237	0	0	0
387	6	-2.69102e-12	1.22048e-12	-6.12667e-12	-1.66925e-10	-5.46624e-10	-9.57639e-12	300	610	0	0.00280822	0.000489485	0.00314115	0.199241	0.0618577	0.0643859	300	200	0	0.00280822	0.000489485	0.00314115	0.850965	-1.01528	-0.350413	0	0	0
387	7	-2.62867e-12	1.17899e-12	-5.81617e-12	-1.11199e-10	-5.10529e-10	-1.72216e-11	300	610	0	0.00387909	0.000696312	0.0033565	0.225411	0.0777578	0.0853735	300	200	0	0.00387909	0.000696312	0.0033565	0.930133	-1.11539	-0.481552	0	0	0
387	8	-1.97514e-12	8.62336e-13	-4.07005e-12	8.78358e-12	-3.41884e-10	-2.69475e-11	300	610	0	0.00493724	0.000911649	0.00303503	0.224186	0.0892881	0.104173	300	200	0	0.00493724	0.000911649	0.00303503	0.874952	-1.05821	-0.609781	0	0	0
387	9	-4.28888e-13	1.32774e-13	-1.8907e-13	2.15645e-10	2.23319e-11	-3.82756e-11	300	610	0	0.00575385	0.00109714	0.00184655	0.175567	0.0908272	0.115269	300	200	0	0.00575385	0.00109714	0.00184655	0.59754	-0.739324	-0.70636	0	0	0
388	0	2.34941e-12	-1.16367e-12	6.60023e-12	5.30716e-10	6.51174e-10	-5.00413e-11	300	610	0	0.005981	0.00119224	-0.000603451	0.0545981	0.0746698	0.110666	300	200	0	0.005981	0.00119224	-0.000603451	-0.00886449	-0.031383	-0.727863	0	0	0
388	1	6.69444e-12	-3.17724e-12	1.70401e-11	9.68661e-10	1.60987e-09	-6.01283e-11	300	610	0	0.00513583	0.00111042	-0.00473956	-0.167122	0.0310836	0.0797101	300	200	0	0.00513583	0.00111042	-0.00473956	-1.06173	1.20643	-0.614329	0	0	0
388	2	1.28635e-11	-6.02055e-12	3.16643e-11	1.5295e-09	2.94349e-09	-6.52037e-11	300	610	0	0.00260085	0.00073786	-0.0109506	-0.518099	-0.0511707	0.0093408	300	200	0	0.00260085	0.00073786	-0.0109506	-2.6728	3.10916	-0.28947	0	0	0
388	3	2.09257e-11	-9.71739e-12	5.05338e-11	2.18779e-09	4.65263e-09	-6.05104e-11	300	610	0	-0.00234752	-6.31394e-05	-0.0194825	-1.02111	-0.183623	-0.114988	300	200	0	-0.00234752	-6.31394e-05	-0.0194825	-4.92064	5.7738	0.335574	0	0	0
388	4	3.06089e-11	-1.41322e-11	7.28742e-11	2.87907e-09	6.66051e-09	-3.97997e-11	300	610	0	-0.0104673	-0.00144321	-0.0302818	-1.68424	-0.375916	-0.307385	300	200	0	-0.0104673	-0.00144321	-0.0302818	-7.80988	9.21107	1.35311	0	0	0
388	5	4.11034e-11	-1.88802e-11	9.66187e-11	3.48438e-09	8.77162e-09	4.47519e-12	300	610	0	-0.0224193	-0.00354426	-0.0427855	-2.48836	-0.632416	-0.578277	300	200	0	-0.0224193	-0.00354426	-0.0427855	-11.2156	13.2794	2.84231	0	0	0
388	6	5.08328e-11	-2.32232e-11	1.17882e-10	3.81463e-09	1.06245e-08	8.05535e-11	300	610	0	-0.0385582	-0.00646361	-0.0556607	-3.37094	-0.9474	-0.929518	300	200	0	-0.0385582	-0.00646361	-0.0556607	-14.8133	17.6016	4.84304	0	0	0
388	7	5.7214e-11	-2.59613e-11	1.30419e-10	3.59801e-09	1.1644e-08	1.96171e-10	300	610	0	-0.0586325	-0.0102008	-0.066512	-4.20698	-1.29879	-1.34767	300	200	0	-0.0586325	-0.0102008	-0.066512	-17.999	21.4692	7.31858	0	0	0
388	8	5.64485e-11	-2.534e-11	1.25181e-10	2.47515e-09	1.10026e-08	3.56582e-10	300	610	0	-0.081389	-0.0145856	-0.0715932	-4.78871	-1.64062	-1.7955	300	200	0	-0.081389	-0.0145856	-0.0715932	-19.8075	23.744	10.1066	0	0	0
388	9	4.34115e-11	-1.90048e-11	9.0112e-11	8.92018e-12	7.60552e-09	5.61639e-10	300	610	0	-0.104092	-0.0191874	-0.0655848	-4.80748	-1.89496	-2.20207	300	200	0	-0.104092	-0.0191874	-0.0655848	-18.8454	22.7769	12.86	0	0	0
389	0	1.17346e-11	-4.04511e-12	1.04314e-11	-4.28239e-09	1.19921e-10	8.01826e-10	300	610	0	-0.121993	-0.0232124	-0.0415346	-3.84321	-1.94437	-2.45258	300	200	0	-0.121993	-0.0232124	-0.0415346	-13.2643	16.3716	14.9822	0	0	0
389	1	-4.57936e-11	2.28127e-11	-1.30319e-10	-1.08582e-08	-1.29245e-08	1.05331e-09	300	610	0	-0.12783	-0.0253996	0.00890835	-1.36914	-1.62712	-2.3797	300	200	0	-0.12783	-0.0253996	0.00890835	-0.80665	1.83624	15.5665	0	0	0
389	2	-1.36355e-10	6.47952e-11	-3.48098e-10	-2.00436e-08	-3.29322e-08	1.27228e-09	300	610	0	-0.111476	-0.0239366	0.0947953	3.21787	-0.737918	-1.75948	300	200	0	-0.111476	-0.0239366	0.0947953	21.028	-23.8256	13.3548	0	0	0
389	3	-2.65592e-10	1.24378e-10	-6.54694e-10	-3.18633e-08	-6.09023e-08	1.38931e-09	300	610	0	-0.059916	-0.0164285	0.224519	10.5287	0.961663	-0.315878	300	200	0	-0.059916	-0.0164285	0.224519	54.644	-63.5181	6.73877	0	0	0
389	4	-4.35295e-10	2.02218e-10	-1.05219e-09	-4.58138e-08	-9.69209e-08	1.30477e-09	300	610	0	0.0421866	3.69132e-05	0.403588	21.0609	3.71829	2.26044	300	200	0	0.0421866	3.69134e-05	0.403588	101.78	-119.383	-6.16579	0	0	0
389	5	-6.40191e-10	2.9567e-10	-1.52535e-09	-6.05772e-08	-1.39469e-07	8.87152e-10	300	610	0	0.211023	0.0286672	0.631347	35.0121	7.74178	6.27264	300	200	0	0.211023	0.0286672	0.631347	162.658	-191.792	-27.3319	0	0	0
389	6	-8.63809e-10	3.96897e-10	-2.03201e-09	-7.36934e-08	-1.84551e-07	-2.31582e-11	300	610	0	0.460918	0.0725186	0.896565	52.0168	13.1344	11.9502	300	200	0	0.460918	0.0725186	0.896565	234.811	-277.959	-58.4778	0	0	0
389	7	-1.07362e-09	4.90656e-10	-2.49187e-09	-8.12245e-08	-2.24692e-07	-1.60164e-09	300	610	0	0.799976	0.13375	1.17193	70.8062	19.79	19.3471	300	200	0	0.799976	0.13375	1.17193	311.613	-370.189	-100.523	0	0	0
389	8	-1.2159e-09	5.51984e-10	-2.77495e-09	-7.74801e-08	-2.47915e-07	-4.01493e-09	300	610	0	1.2238	0.212514	1.40786	88.8034	27.2622	28.2004	300	200	0	1.2238	0.212514	1.40786	380.576	-453.839	-152.806	0	0	0
389	9	-1.21124e-09	5.44188e-10	-2.69188e-09	-5.49008e-08	-2.36897e-07	-7.37975e-09	300	610	0	1.70719	0.305439	1.52626	101.691	34.6051	37.7509	300	200	0	1.70719	0.305439	1.52626	421.604	-505.218	-212.055	0	0	0
390	0	-9.51961e-10	4.17782e-10	-1.9892e-09	-4.2446e-09	-1.68609e-07	-1.17018e-08	300	610	0	2.19391	0.403723	1.4157	103.018	40.2007	46.5336	300	200	0	2.19391	0.403723	1.4157	405.536	-489.816	-271.131	0	0	0
390	1	-3.03597e-10	1.11295e-10	-3.54558e-10	8.47408e-08	-1.48736e-08	-1.67925e-08	300	610	0	2.58551	0.490947	0.929828	83.9647	41.5967	52.1598	300	200	0	2.58551	0.490947	0.929828	293.496	-361.456	-317.658	0	0	0
390	2	8.87043e-10	-4.44851e-10	2.56207e-09	2.21939e-07	2.55599e-07	-2.21645e-08	300	610	0	2.73047	0.54085	-0.108046	33.414	35.3989	51.1291	300	200	0	2.73047	0.54085	-0.108046	37.7656	-63.25	-332.711	0	0	0
390	3	2.77395e-09	-1.3199e-09	7.10361e-09	4.14542e-07	6.73024e-07	-2.69117e-08	300	610	0	2.4164	0.51549	-1.89079	-61.4366	17.2789	38.7341	309.138	232.493	0	2.4164	0.51549	-1.89079	-414.852	468.53	-289.898	309.138	232.493	0
390	4	5.4806e-09	-2.56814e-09	1.35296e-08	6.6357e-07	1.25948e-06	-2.95878e-08	300	610	0	1.36905	0.364488	-4.5994	-213.668	-17.82	9.14353	296.126	246.456	0	1.36905	0.364488	-4.5994	-1116.05	1296.29	-155.321	296.126	246.456	0
390	5	9.05171e-09	-4.20664e-09	2.19005e-08	9.59098e-07	2.01832e-06	-2.81068e-08	300	610	0	-0.736465	0.0262706	-8.35666	-434.134	-75.1715	-44.2187	291.005	251.951	0	-0.736465	0.0262706	-8.35666	-2104.21	2467.18	110.955	291.005	251.951	0
390	6	1.33859e-08	-6.18414e-09	3.19185e-08	1.27422e-06	2.91962e-06	-1.97026e-08	300	610	0	-4.24583	-0.56743	-13.1587	-727.561	-159.334	-127.861	287.891	255.291	0	-4.24583	-0.56743	-13.1587	-3386.54	3992.08	551.075	287.891	255.291	0
390	7	1.81484e-08	-8.34118e-09	4.27238e-08	1.55807e-06	3.8818e-06	-9.99748e-10	300	610	0	-9.4477	-1.46734	-18.822	-1088.77	-273.106	-246.958	285.49	257.845	0	-9.4477	-1.46734	-18.822	-4923.6	5826.99	1202.38	285.49	257.845	0
390	8	2.26684e-08	-1.03632e-08	5.26578e-08	1.72868e-06	4.75035e-06	3.17371e-08	300	610	0	-16.4381	-2.65836	-25.0426	-1503.39	-416.834	-404.974	283.355	260.033	0	-16.4381	-2.65836	-25.0426	-6639.51	7884.98	2085.14	283.355	260.033	0
390	9	2.58293e-08	-1.17311e-08	5.90163e-08	1.66695e-06	5.27594e-06	8.20943e-08	300	610	0	-25.0448	-4.04752	-31.5753	-1954.57	-588.125	-604.44	281.374	261.902	0	-25.0448	-4.04752	-31.5753	-8463.91	10086.6	3190.27	281.374	261.902	0
391	0	2.59708e-08	-1.16776e-08	5.78375e-08	1.21392e-06	5.09604e-06	1.52656e-07	300	610	0	-34.9235	-5.51437	-38.3816	-2430.72	-782.669	-845.369	279.608	263.33	0	-34.9235	-5.51437	-38.3816	-10371.7	12408.2	4485.02	279.608	263.33	0
391	1	2.08316e-08	-9.16299e-09	4.37938e-08	1.7424e-07	3.7264e-06	2.43727e-07	300	610	0	-45.7342	-6.96118	-45.6243	-2929.01	-996.139	-1123.01	278.167	264.198	0	-45.7342	-6.96118	-45.6243	-12388	14886.4	5935.48	278.167	264.198	0
391	2	7.57328e-09	-2.88935e-09	1.02867e-08	-1.67018e-06	5.71491e-07	3.51584e-07	300	610	0	-57.2659	-8.33385	-53.5445	-3453.29	-1225.06	-1430.75	277.121	264.494	0	-57.2659	-8.33385	-53.5445	-14562.2	17587	7522.28	277.121	264.494	0
391	3	-1.7057e-08	8.6214e-09	-5.01248e-08	-4.5318e-06	-5.03428e-06	4.6627e-07	300	610	0	-69.4714	-9.62755	-62.347	-4008.74	-1464.86	-1763.89	276.505	264.297	0	-69.4714	-9.62755	-62.347	-16940.3	20573.9	9242.13	276.505	264.297	0
391	4	-5.6359e-08	2.6854e-08	-1.44803e-07	-8.56922e-06	-1.37403e-05	5.69054e-07	300	610	0	-82.4233	-10.8841	-72.1672	-4598.45	-1706.77	-2118.26	276.35	263.719	0	-82.4233	-10.8841	-72.1672	-19554.3	23899.7	11101.2	276.35	263.719	0
391	5	-1.13029e-07	5.2997e-08	-2.79447e-07	-1.38144e-05	-2.60333e-05	6.29821e-07	300	610	0	-96.2276	-12.1871	-83.0762	-5224.05	-1938.31	-2487.28	276.668	262.883	0	-96.2276	-12.1871	-83.0762	-22424.3	27603.5	13102.1	276.668	262.883	0
391	6	-1.88156e-07	8.74772e-08	-4.55683e-07	-2.00727e-05	-4.20158e-05	6.04909e-07	300	610	0	-110.94	-13.6503	-95.0583	-5886.14	-2147.18	-2861.68	277.412	261.921	0	-110.94	-13.6503	-95.0583	-25553	31695.4	15231.3	277.412	261.921	0
391	7	-2.79805e-07	1.29308e-07	-6.67714e-07	-2.67952e-05	-6.11012e-05	4.36142e-07	300	610	0	-126.49	-15.3961	-107.96	-6580.91	-2323.12	-3229.76	278.482	260.957	0	-126.49	-15.3961	-107.96	-28911.9	36136.4	17449.4	278.482	260.957	0
391	8	-3.81186e-07	1.75249e-07	-8.98033e-07	-3.2931e-05	-8.16256e-05	5.21691e-08	300	610	0	-142.602	-17.5293	-121.448	-7294.86	-2456.98	-3576.3	279.769	260.066	0	-142.602	-17.5293	-121.448	-32425.9	40822.3	19685.3	279.769	260.066	0
391	9	-4.78472e-07	2.18814e-07	-1.1124e-06	-3.67742e-05	-0.000100397	-6.26485e-07	300	610	0	-158.753	-20.1082	-135.008	-8002.33	-2539.28	-3881.52	281.192	259.273	0	-158.753	-20.1082	-135.008	-35969.2	45583.4	21836.7	281.192	259.273	0
392	0	-5.48459e-07	2.49209e-07	-1.25457e-06	-3.58329e-05	-0.000112227	-1.67694e-06	300	610	0	-174.202	-23.1249	-147.996	-8667.73	-2559.12	-4122.34	282.708	258.567	0	-174.202	-23.1249	-147.996	-39377	50201.5	23780.6	282.708	258.567	0
392	1	-5.56456e-07	2.50399e-07	-1.24169e-06	-2.67651e-05	-0.00010953	-3.15624e-06	300	610	0	-188.115	-26.5135	-159.737	-9251.49	-2504.55	-4275.87	284.321	257.917	0	-188.115	-26.5135	-159.737	-42471.5	54446	25393.1	284.321	257.917	0
392	2	-4.54975e-07	2.00543e-07	-9.6181e-07	-5.44364e-06	-8.21271e-05	-5.07465e-06	300	610	0	-199.751	-30.1822	-169.67	-9718.76	-2365.9	-4323.68	286.056	257.281	0	-199.751	-30.1822	-169.67	-45101.4	58123	26571.9	286.056	257.281	0
392	3	-1.84125e-07	7.22449e-08	-2.75567e-07	3.27692e-05	-1.74353e-05	-7.35899e-06	300	610	0	-208.625	-34.0421	-177.505	-10049.2	-2140.7	-4256.51	287.94	256.614	0	-208.625	-34.0421	-177.505	-47184.2	61124.7	27255.9	287.94	256.614	0
392	4	3.25139e-07	-1.65883e-07	9.75143e-07	9.24367e-05	9.86972e-05	-9.80609e-06	300	610	0	-214.594	-38.0153	-183.327	-10244.4	-1835.69	-4076.77	289.987	255.88	0	-214.594	-38.0153	-183.327	-48734.4	63462.8	27437.4	289.987	255.88	0
392	5	1.14347e-06	-5.45654e-07	2.94826e-06	0.000177047	0.000280218	-1.20288e-05	300	610	0	-217.844	-42.0314	-187.589	-10328.6	-1466.54	-3797.83	292.182	255.06	0	-217.844	-42.0314	-187.589	-49863.9	65266.6	27161.7	292.182	255.06	0
392	6	2.32966e-06	-1.09303e-06	5.7687e-06	0.000287494	0.000537824	-1.34005e-05	300	610	0	-218.788	-46.0196	-191.002	-10343.5	-1055.05	-3440.79	294.476	254.154	0	-218.788	-46.0196	-191.002	-50752.8	66747.3	26511	294.476	254.154	0
392	7	3.90967e-06	-1.81842e-06	9.478e-06	0.000419976	0.000874348	-1.30073e-05	300	610	0	-217.905	-49.8999	-194.374	-10334.1	-620.494	-3030.05	296.808	253.166	0	-217.905	-49.8999	-194.374	-51604.2	68151.3	25581	296.808	253.166	0
392	8	5.84703e-06	-2.70299e-06	1.39641e-05	0.000563311	0.00127835	-9.62616e-06	300	610	0	-215.588	-53.5739	-198.451	-10336.1	-171.862	-2588.86	299.134	252.084	0	-215.588	-53.574	-198.451	-52597.8	69711.6	24456.5	299.134	252.084	0
392	9	8.00416e-06	-3.68099e-06	1.8871e-05	0.000695798	0.00171593	-1.74933e-06	300	610	0	-212.05	-56.9214	-203.767	-10370.4	289.876	-2136.83	301.423	250.893	0	-212.05	-56.9214	-203.767	-53856	71598.5	23196.7	301.423	250.893	0
393	0	1.00962e-05	-4.61871e-06	2.34922e-05	0.000781946	0.00212118	1.23134e-05	300	610	0	-207.325	-59.8082	-210.571	-10444.3	765.824	-1689.19	303.637	249.6	0	-207.325	-59.8082	-210.571	-55429.2	73888.7	21833.4	303.637	249.6	0
393	1	1.16413e-05	-5.29189e-06	2.66583e-05	0.000769632	0.00238616	3.4219e-05	300	610	0	-201.357	-62.1108	-218.824	-10554.3	1256.3	-1257.33	305.741	248.232	0	-201.357	-62.1108	-218.823	-57300.3	76568.5	20380.9	305.741	248.232	0
393	2	1.19146e-05	-5.36539e-06	2.66371e-05	0.000588619	0.00235223	6.52232e-05	300	610	0	-194.119	-63.745	-228.264	-10690.3	1759.78	-849.339	307.709	246.833	0	-194.119	-63.745	-228.264	-59402.9	79556.8	18851	307.709	246.833	0
393	3	9.91926e-06	-4.38062e-06	2.10766e-05	0.000151729	0.00180545	0.000105623	300	610	0	-185.701	-64.6801	-238.512	-10839.1	2272.42	-469.888	309.528	245.445	0	-185.701	-64.6801	-238.512	-61646.1	82739.6	17266.4	309.528	245.445	0
393	4	4.39192e-06	-1.75945e-06	7.03471e-06	-0.000639608	0.000480053	0.000153987	300	610	0	-176.33	-64.931	-249.17	-10988.6	2788.29	-121.179	311.19	244.101	0	-176.33	-64.931	-249.17	-63939.3	86003.1	15665.5	311.19	244.101	0
393	5	-6.13241e-06	3.16435e-06	-1.88467e-05	-0.00188333	-0.00192472	0.000206173	300	610	0	-166.334	-64.5514	-259.912	-11130	3301.07	194.782	312.701	242.822	0	-166.334	-64.5514	-259.912	-66210.9	89258.8	14096.2	312.701	242.822	0
393	6	-2.31655e-05	1.1072e-05	-5.99536e-05	-0.00365597	-0.00570817	0.000254187	300	610	0	-156.109	-63.6381	-270.525	-11259.8	3805.97	475.152	314.069	241.622	0	-156.109	-63.638	-270.525	-68419.4	92456.7	12605.5	314.069	241.622	0
393	7	-4.7987e-05	2.25297e-05	-0.000119018	-0.00598096	-0.011105	0.000284987	300	610	0	-146.067	-62.3329	-280.918	-11379.9	4300.99	717.253	315.311	240.51	0	-146.067	-62.3329	-280.918	-70555.6	95587.7	11230.8	315.31	240.51	0
393	8	-8.12077e-05	3.77859e-05	-0.000197066	-0.00878452	-0.0181887	0.000279459	300	610	0	-136.608	-60.8133	-291.102	-11496.2	4787.93	919.954	316.448	239.492	0	-136.608	-60.8133	-291.102	-72635.8	98675.8	9997.59	316.448	239.492	0
393	9	-0.000122148	5.64852e-05	-0.000291949	-0.0118391	-0.0267376	0.000211895	300	610	0	-128.09	-59.2723	-301.15	-11615.6	5272.17	1085.35	317.507	238.571	0	-128.09	-59.2722	-301.151	-74690.9	101766	8921.69	317.507	238.571	0
394	0	-0.000168025	7.72954e-05	-0.000396438	-0.0146968	-0.036062	5.04433e-05	300	610	0	-120.814	-57.8985	-311.166	-11744.9	5760.28	1220.5	318.512	237.745	0	-120.814	-57.8984	-311.167	-76757.6	104909	8013.94	318.512	237.745	0
394	1	-0.000212976	9.74616e-05	-0.000495964	-0.0166196	-0.0448017	-0.000240827	300	610	0	-115.029	-56.8663	-321.243	-11890.7	6256.52	1337.12	319.476	237.015	0	-115.029	-56.8662	-321.243	-78869.2	108151	7283.08	319.476	237.015	0
394	2	-0.000246994	0.000112326	-0.000566222	-0.0165174	-0.0507122	-0.000697488	300	610	0	-110.93	-56.3324	-331.407	-12058.4	6760.41	1448.84	320.399	236.385	0	-110.93	-56.3323	-331.407	-81044	111507	6735.27	320.399	236.386	0
394	3	-0.000254942	0.000114887	-0.000571006	-0.0129147	-0.0504762	-0.00134711	300	610	0	-108.673	-56.4273	-341.587	-12251.6	7266.1	1567.62	321.272	235.867	0	-108.673	-56.4272	-341.587	-83277.8	114959	6374.2	321.271	235.867	0
394	4	-0.000215901	9.55179e-05	-0.000460919	-0.00397038	-0.0395987	-0.00219765	300	610	0	-108.374	-57.2452	-351.629	-12471.8	7763.07	1701.1	322.077	235.469	0	-108.374	-57.2451	-351.63	-85545.8	118454	6202.54	322.077	235.469	0
394	5	-0.000103226	4.20221e-05	-0.000173869	0.0124095	-0.0124684	-0.00322124	300	610	0	-110.109	-58.8359	-361.327	-12717	8236.51	1851.7	322.795	235.195	0	-110.109	-58.8359	-361.327	-87806.6	121920	6222.74	322.795	235.195	0
394	6	0.000114152	-5.97358e-05	0.000361446	0.0383254	0.0373044	-0.00433359	300	610	0	-113.901	-61.1984	-370.435	-12980.9	8667.45	2017.2	323.398	235.042	0	-113.901	-61.1985	-370.435	-90005.2	125265	6437.85	323.398	235.042	0
394	7	0.000468561	-0.000224334	0.00121755	0.0754529	0.116137	-0.00536963	300	610	0	-119.715	-64.276	-378.706	-13254.3	9035.28	2191.87	323.858	234.999	0	-119.714	-64.2762	-378.705	-92080	128393	6851.67	323.859	234.998	0
394	8	0.000987814	-0.000464097	0.00245409	0.124382	0.229167	-0.00605812	300	610	0	-127.443	-67.9594	-385.944	-13526.7	9323.19	2367.42	324.157	235.048	0	-127.442	-67.9599	-385.941	-93975.9	131223	7467.49	324.158	235.046	0
394	9	0.0016861	-0.000784873	0.00409587	0.18369	0.378235	-0.00599934	300	610	0	-136.909	-72.0964	-392.058	-13788.2	9523.85	2534.76	324.292	235.169	0	-136.907	-72.0972	-392.054	-95657.8	133712	8286.38	324.293	235.164	0
395	0	0.00255098	-0.00118004	0.00610204	0.248753	0.559074	-0.00465306	300	610	0	-147.864	-76.5062	-397.129	-14032.1	9645.24	2686.53	324.287	235.334	0	-147.862	-76.5074	-397.123	-97126.3	135880	9305.65	324.289	235.328	0
395	1	0.00352625	-0.00162264	0.00832598	0.310332	0.75767	-0.00134662	300	610	0	-159.996	-80.9987	-401.455	-14257.5	9717.75	2819.74	324.206	235.514	0	-159.993	-81.0003	-401.447	-98431.1	137832	10516.8	324.209	235.506	0
395	2	0.0044913	-0.00205596	0.0104675	0.353083	0.945968	0.00468345	300	610	0	-172.935	-85.3945	-405.591	-14470.5	9801.25	2936.69	324.165	235.677	0	-172.93	-85.3966	-405.581	-99681	139777	11901.9	324.168	235.667	0
395	3	0.00523844	-0.0023833	0.0120216	0.354222	1.07731	0.0142002	300	610	0	-186.255	-89.5421	-410.381	-14685.4	9992.49	3043.65	324.349	235.785	0	-186.249	-89.5445	-410.369	-101052	142044	13428	324.353	235.773	0
395	4	0.00545167	-0.00245842	0.0122317	0.282749	1.08235	0.0278079	300	610	0	-199.467	-93.3302	-417.021	-14924.9	10435.3	3149.12	325.023	235.789	0	-199.462	-93.3326	-417.009	-102801	145113	15039.5	325.027	235.778	0
395	5	0.00469203	-0.00207928	0.0100608	0.0998063	0.866684	0.045709	300	610	0	-212.008	-96.6915	-427.11	-15220.9	11330.1	3263.41	326.527	235.637	0	-212.003	-96.6936	-427.1	-105278	149637	16654.1	326.53	235.628	0
395	6	0.00239785	-0.000988675	0.00419869	-0.239079	0.311852	0.0673656	300	610	0	-223.22	-99.597	-442.66	-15615.6	12934.5	3397.95	329.22	235.277	0	-223.217	-99.5979	-442.656	-108926	156446	18161.1	329.221	235.274	0
395	7	-0.00208959	0.0011132	-0.00686783	-0.778917	-0.717821	0.091063	300	610	0	-232.336	-102.051	-466.021	-16159.8	15552.9	3563.25	333.374	234.676	0	-232.338	-102.05	-466.027	-114267	166513	19416.7	333.372	234.683	0
395	8	-0.0094612	0.00453811	-0.0246914	-1.55633	-2.35986	0.113396	300	610	0	-238.469	-104.099	-499.686	-16909	19509.7	3765.66	339.044	233.839	0	-238.478	-104.095	-499.71	-121859	180867	20236.9	339.037	233.861	0
395	9	-0.0203205	0.00955393	-0.0505715	-2.58573	-4.72646	0.128725	300	610	0	-240.632	-105.84	-545.928	-17915.6	25102	4004.16	345.98	232.817	0	-240.652	-105.83	-545.979	-132215	200442	20393.9	345.968	232.856	0
396	0	-0.0349942	0.0162967	-0.0850973	-3.83995	-7.86254	0.128694	300	610	0	-237.831	-107.43	-606.324	-19216.8	32538.4	4268.76	353.665	231.694	0	-237.866	-107.414	-606.409	-145693	225871	19632.3	353.645	231.753	0
396	1	-0.0532591	0.0246448	-0.127501	-5.22512	-11.6866	0.101952	300	610	0	-229.241	-109.066	-681.46	-20825.1	41904.4	4539.92	361.492	230.56	0	-229.295	-109.042	-681.588	-162434	257375	17708.3	361.463	230.638	0
396	2	-0.0739828	0.0340541	-0.174814	-6.5508	-15.9144	0.0342993	300	610	0	-214.344	-110.997	-770.831	-22721.8	53157.1	4785.01	368.961	229.477	0	-214.418	-110.963	-771.006	-182327	294735	14410.1	368.925	229.572	0
396	3	-0.0946856	0.0433577	-0.220853	-7.49813	-19.9675	-0.0904798	300	610	0	-192.969	-113.522	-872.578	-24852.6	66094.2	4959.2	375.746	228.482	0	-193.064	-113.479	-872.799	-204958	337181	9567.12	375.704	228.587	0
396	4	-0.111059	0.0505485	-0.255131	-7.59093	-22.8765	-0.288743	300	610	0	-165.313	-116.877	-983.116	-27126.3	80298.9	5022.31	381.678	227.592	0	-165.425	-116.827	-983.371	-229520	383228	3104.4	381.633	227.699	0
396	5	-0.116507	0.0525732	-0.261844	-6.17825	-23.1922	-0.573702	300	610	0	-131.959	-121.078	-1097.08	-29417.4	95124.6	4956.46	386.707	226.814	0	-132.075	-121.025	-1097.34	-254809	430644	-4888.87	386.665	226.911	0
396	6	-0.101823	0.0451928	-0.219223	-2.44004	-18.932	-0.950359	300	610	0	-93.9607	-125.866	-1207.79	-31575.1	109744	4770.43	390.864	226.143	0	-94.0625	-125.821	-1208.01	-279308	476642	-14122.6	390.832	226.215	0
396	7	-0.0551691	0.0229849	-0.0996345	4.56772	-7.59651	-1.4084	300	610	0	-52.9842	-130.759	-1308.05	-33443.2	123249	4500.12	394.224	225.567	0	-53.0394	-130.736	-1308.14	-301384	518231	-24091.7	394.211	225.593	0
396	8	0.0374154	-0.0204071	0.129025	15.809	13.6943	-1.913	300	610	0	-11.3266	-135.131	-1391.2	-34887.1	134771	4206.48	396.874	225.077	0	-11.2892	-135.152	-1391.07	-319519	552647	-34098.4	396.893	225.03	0
396	9	0.190687	-0.0916461	0.499971	32.0824	47.8852	-2.39396	300	610	0	28.3076	-138.329	-1452.04	-35817.4	143605	3963.9	398.899	224.667	0	28.4983	-138.42	-1451.54	-332532	577746	-43342.4	398.966	224.512	0
397	0	0.417727	-0.196546	1.04147	53.7336	97.4229	-2.73405	300	610	0	63.1609	-139.822	-1487.47	-36200	149294	3841.18	400.368	224.337	0	63.5787	-140.018	-1486.43	-339726	592268	-51054	400.504	224.03	0
397	1	0.72599	-0.33824	1.76733	80.2486	163.381	-2.75862	300	610	0	90.7449	-139.345	-1496.74	-36056.6	151670	3882.88	401.334	224.09	0	91.4709	-139.683	-1494.97	-340951	595935	-56616.7	401.563	223.58	0
397	2	1.1116	-0.514545	2.66331	109.725	244.22	-2.22931	300	610	0	109.104	-136.967	-1481.32	-35456.8	150841	4099.31	401.829	223.936	0	110.215	-137.482	-1478.66	-336586	589392	-59646.3	402.177	223.166	0
397	3	1.55177	-0.71449	3.6694	138.239	334.179	-0.846403	300	610	0	117.022	-133.067	-1444.5	-34505.3	147153	4466.09	401.871	223.887	0	118.574	-133.782	-1440.83	-327451	574046	-60020.3	402.363	222.808	0
397	4	1.99558	-0.914089	4.65835	159.167	421.346	1.73437	300	610	0	114.145	-128.23	-1390.82	-33322.9	141132	4930.67	401.474	223.959	0	116.141	-129.144	-1386.16	-314685	551826	-57857	402.119	222.547	0
397	5	2.35366	-1.0717	5.41244	162.56	485.58	5.8634	300	610	0	100.991	-123.1	-1325.34	-32027.9	133395	5424.96	400.65	224.166	0	103.345	-124.171	-1319.93	-299592	524899	-53454.5	401.43	222.461	0
397	6	2.48839	-1.12359	5.60164	134.754	496.609	11.8291	300	610	0	78.8421	-118.266	-1253.04	-30721.7	124577	5882.18	399.42	224.518	0	81.3305	-119.39	-1247.43	-283508	495400	-47209.3	400.264	222.679	0
397	7	2.20673	-0.980846	4.76914	58.4467	412.812	19.7521	300	610	0	49.5435	-114.195	-1178.27	-29479.2	115257	6252.21	397.819	225.019	0	51.7503	-115.175	-1173.5	-267693	465235	-39535.5	398.568	223.405	0
397	8	1.25924	-0.529185	2.33223	-86.3921	181.463	29.4365	300	610	0	15.2327	-111.198	-1104.51	-28345.7	105924	6509.81	395.901	225.664	0	16.492	-111.727	-1102.18	-253274	435966	-30793.6	396.269	224.929	0
397	9	-0.649838	0.366113	-2.38985	-320.392	-258.547	40.1762	191.815	744.064	0	-21.9387	-109.434	-1034.26	-27341.2	96947.5	6654.21	393.737	226.436	0	-22.5885	-109.068	-1036.65	-241206	408767	-21241.7	393.271	227.629	0
398	0	-3.83549	1.84737	-10.1073	-660.945	-970.232	50.5245	204.007	675.393	0	-60.0327	-108.922	-969.081	-26467.7	88578.6	6702.98	391.405	227.312	0	-63.8682	-107.074	-979.188	-232250	384430	-11022.6	389.47	231.937	0
398	1	-8.58089	4.0406	-21.4342	-1116.2	-2006.86	58.046	206.371	662.076	0	-97.4657	-109.576	-909.773	-25716.5	80957.5	6683.48	388.987	228.267	0	-106.047	-105.535	-931.207	-226928	363403	-191.532	384.783	238.252	0
398	2	-15.0745	7.00359	-36.7625	-1680.21	-3399.73	62.4252	207.522	655.704	0	-133.055	-111.242	-856.525	-25074.2	74136.6	6625.15	386.555	229.274	0	-148.129	-104.239	-893.287	-225488	345833	11222.4	379.187	246.824	0
398	3	-23.3811	10.6542	-56.2616	-2335.97	-5156.85	74.5365	208.341	651.52	0	-165.988	-113.727	-809.127	-24525.3	68103.4	6554.69	384.169	230.311	0	-189.369	-103.073	-865.388	-227954	331653	23167.4	372.738	257.695	0
398	4	-33.4581	14.762	-79.9174	-3062.75	-7267.01	118.274	209.068	648.324	0	-195.759	-116.804	-767.15	-24053.8	62806.4	6493.95	381.87	231.355	0	-229.217	-102.042	-847.068	-234194	320662	35561	365.567	270.694	0
398	5	-45.1525	19.0236	-107.384	-3836.27	-9690.96	216.38	209.754	645.725	0	-222.106	-120.222	-730.082	-23643	58174.7	6458.02	379.682	232.384	0	-267.258	-101.198	-837.466	-243858	312552	48279.1	357.893	285.385	0
398	6	-58.1479	23.1267	-137.731	-4624.63	-12346.5	379.376	210.358	643.577	0	-244.955	-123.733	-697.387	-23277.5	54130.7	6454.61	377.619	233.378	0	-303.103	-100.607	-835.118	-256225	306869	61113.1	350.034	301.03	0
398	7	-71.9392	26.7801	-169.342	-5388.77	-15105.8	605.478	210.797	641.822	0	-264.388	-127.108	-668.561	-22945.5	50597.1	6486.34	375.681	234.321	0	-336.327	-100.327	-837.903	-270161	303006	73754.1	342.357	316.678	0
398	8	-85.8768	29.7637	-200.009	-6085.04	-17801.3	878.42	210.998	640.424	0	-280.612	-130.142	-643.181	-22641.9	47503.3	6552.98	373.857	235.203	0	-366.488	-100.379	-843.189	-284187	300250	85825	335.226	331.323	0
398	9	-99.1976	31.9771	-227.186	-6666.62	-20232.4	1165.75	210.943	639.344	0	-293.923	-132.675	-620.937	-22368.6	44790.4	6651.95	372.134	236.024	0	-393.12	-100.698	-848.122	-296639	297865	96903.5	328.956	344.061	0
399	0	-111.038	33.4453	-248.459	-7089.83	-22192.2	1425.21	210.681	638.535	0	-304.665	-134.586	-601.633	-22132	42413	6779.71	370.497	236.787	0	-415.703	-101.141	-850.092	-305963	295202	106529	323.787	354.207	0
399	1	-120.52	34.2833	-262.172	-7327.23	-23517.3	1615.63	210.298	637.948	0	-313.185	-135.799	-585.128	-21937.5	40339	6933.63	368.94	237.492	0	-433.705	-101.516	-847.3	-311088	291829	114249	319.853	361.401	0
399	2	-126.928	34.6423	-267.887	-7378.9	-24139.7	1709.06	209.889	637.545	0	-319.799	-136.281	-571.264	-21785.8	38545.1	7112.06	367.473	238.136	0	-446.726	-101.638	-839.152	-311708	287594	119715	317.167	365.642	0
399	3	-129.881	34.655	-266.472	-7273.84	-24104.4	1700.33	209.542	637.297	0	-324.761	-136.045	-559.845	-21674	37011.6	7314.33	366.111	238.714	0	-454.642	-101.39	-826.317	-308331	282625	122777	315.62	367.25	0
399	4	-129.413	34.4033	-259.788	-7061.7	-23548.2	1607.88	209.356	637.183	0	-328.239	-135.155	-550.654	-21598.1	35720.6	7540.7	364.869	239.223	0	-457.652	-100.752	-810.442	-302097	277272	123513	315.019	366.789	0
399	5	-125.903	33.9059	-250.181	-6799.41	-22656.2	1465.29	209.441	637.178	0	-330.313	-133.709	-543.47	-21553.6	34655	7792.45	363.766	239.659	0	-456.216	-99.8033	-793.65	-294448	271992	122180	315.119	364.968	0
399	6	-119.907	33.1311	-239.944	-6538.33	-21618.2	1309.12	209.903	637.249	0	-330.986	-131.824	-538.058	-21534.2	33799.5	8071.56	362.818	240.022	0	-450.894	-98.693	-778.002	-286787	267225	119114	315.657	362.531	0
399	7	-111.986	32.0369	-230.915	-6316.22	-20592.9	1168.1	210.821	637.353	0	-330.214	-129.617	-534.195	-21531.7	33140.5	8379.25	362.038	240.307	0	-442.2	-97.5803	-765.11	-280229	263306	114627	316.4	360.138	0
399	8	-102.59	30.6125	-224.256	-6153.8	-19685.7	1056.75	212.218	637.441	0	-327.93	-127.194	-531.711	-21538.5	32668.5	8714.85	361.44	240.508	0	-430.52	-96.5814	-755.967	-275466	260438	108963	317.174	358.257	0
399	9	-92.0689	28.889	-220.42	-6054.09	-18943.4	975.48	214.058	637.466	0	-324.077	-124.638	-530.525	-21548.6	32380.4	9075.8	361.035	240.617	0	-416.146	-95.7494	-750.945	-272760	258696	102304	317.894	357.102	0
400	0	-80.7664	26.9235	-219.278	-6004.79	-18364.2	916.185	216.251	637.384	0	-318.637	-122.014	-530.649	-21560.3	32279.8	9457.9	360.831	240.63	0	-399.404	-95.0905	-749.927	-272019	258065	94841.9	318.556	356.641	0
400	1	-69.0919	24.7673	-220.317	-5984.38	-17916.4	869.337	218.679	637.163	0	-311.661	-119.373	-532.142	-21575.6	32373.4	9855.16	360.836	240.545	0	-380.753	-94.6054	-752.46	-272923	258471	86821.2	319.213	356.673	0
400	2	-57.4864	22.4366	-222.853	-5970.03	-17557.4	828.401	221.216	636.789	0	-303.285	-116.769	-535.064	-21599.4	32669.5	10260	361.057	240.368	0	-360.772	-94.3324	-757.917	-275051	259804	78512.5	319.939	356.929	0
400	3	-46.3198	19.9076	-226.194	-5944.31	-17247	790.84	223.751	636.28	0	-293.728	-114.269	-539.459	-21638.1	33175.8	10664.1	361.498	240.111	0	-340.048	-94.3615	-765.653	-277982	261947	70147.1	320.804	357.149	0
400	4	-35.8193	17.132	-229.753	-5897.91	-16954.1	757.485	226.207	635.671	0	-283.265	-111.949	-545.363	-21699.3	33898.2	11058.8	362.157	239.789	0	-319.084	-94.8168	-775.116	-281371	264795	61874.1	321.86	357.133	0
400	5	-26.0729	14.0632	-233.094	-5828.22	-16658.5	731.356	228.533	635.004	0	-272.191	-109.887	-552.776	-21789.2	34838.8	11436.3	363.025	239.418	0	-298.264	-95.8235	-785.87	-284960	268258	53763.3	323.134	356.751	0
400	6	-17.0768	10.681	-235.904	-5736.51	-16350.9	716.293	230.688	634.317	0	-260.79	-108.159	-561.649	-21911.8	35994.9	11790.2	364.088	239.013	0	-277.867	-97.4778	-797.553	-288558	272248	45838	324.63	355.938	0
400	7	-8.78991	7.00224	-237.972	-5626.19	-16031.3	715.747	232.634	633.642	0	-249.303	-106.831	-571.892	-22069.2	37357.6	12116.5	365.323	238.59	0	-258.093	-99.8289	-809.863	-292028	276674	38106	326.333	354.673	0
400	8	-1.16655	3.07464	-239.189	-5502.85	-15706.5	732.137	234.334	633.006	0	-237.914	-105.952	-583.391	-22261	38912.8	12413.2	366.701	238.158	0	-239.08	-102.878	-822.579	-295285	281456	30576.3	328.212	352.972	0
400	9	5.83511	-1.03315	-239.562	-5374.37	-15387.9	766.747	235.767	632.434	0	-226.734	-105.548	-596.012	-22484.1	40641	12680.9	368.188	237.724	0	-220.899	-106.581	-835.575	-298310	286529	23260.6	330.222	350.889	0
401	0	12.2541	-5.23696	-239.222	-5250.38	-15090	819.538	236.921	631.948	0	-215.814	-105.616	-609.598	-22731.9	42519.3	12922.2	369.75	237.29	0	-203.56	-110.853	-848.82	-301148	291846	16173.5	332.315	348.516	0
401	1	18.1177	-9.4417	-238.393	-5140.88	-14828.7	888.532	237.797	631.565	0	-205.161	-106.13	-623.959	-22995.7	44521.1	13140.7	371.353	236.854	0	-187.044	-115.572	-862.352	-303896	297376	9338.14	334.432	345.97	0
401	2	23.4244	-13.552	-237.354	-5054.94	-14618.5	969.658	238.41	631.297	0	-194.775	-107.047	-638.859	-23265.4	46614.7	13339.6	372.966	236.417	0	-171.351	-120.599	-876.212	-306667	303085	2795.81	336.516	343.385	0
401	3	28.1317	-17.4812	-236.41	-4998.78	-14468.8	1057.67	238.798	631.145	0	-184.665	-108.313	-654.002	-23531.2	48761.8	13521.6	374.559	235.98	0	-156.533	-125.794	-890.411	-309579	308930	-3386.32	338.514	340.899	0
401	4	32.1623	-21.1552	-235.921	-4972.83	-14381.9	1147.15	239.039	631.078	0	-174.865	-109.871	-669.038	-23784.4	50917.4	13688.3	376.105	235.55	0	-142.703	-131.026	-904.959	-312766	314873	-9118.43	340.372	338.664	0
401	5	35.431	-24.518	-236.356	-4968.83	-14351.7	1232.76	239.279	631.023	0	-165.433	-111.657	-683.587	-24018	53031.8	13840.9	377.579	235.135	0	-130.002	-136.175	-919.943	-316418	320903	-14304.9	342.046	336.848	0
401	6	37.8847	-27.5439	-238.366	-4968.03	-14356.8	1309.04	239.77	630.842	0	-156.451	-113.593	-697.268	-24226.3	55052.5	13980.3	378.955	234.745	0	-118.566	-141.137	-935.634	-320826	327077	-18871.4	343.495	335.656	0
401	7	39.5415	-30.2503	-242.846	-4940.32	-14352.1	1369.91	240.901	630.343	0	-148.018	-115.597	-709.731	-24404.7	56927.4	14107.1	380.21	234.386	0	-108.477	-145.848	-952.578	-326428	333555	-22794.1	344.695	335.33	0
401	8	40.5206	-32.7067	-250.965	-4842.63	-14261.7	1408.6	243.173	629.296	0	-140.248	-117.59	-720.69	-24548.5	58610.8	14222.7	381.326	234.063	0	-99.7276	-150.297	-971.654	-333832	340632	-26125.5	345.643	336.146	0
401	9	41.064	-35.0386	-264.147	-4616.48	-13978.6	1418.31	247.08	627.477	0	-133.255	-119.506	-729.951	-24654.1	60067.6	14329.3	382.29	233.775	0	-92.191	-154.544	-994.098	-343809	348744	-29013.7	346.363	338.388	0
402	0	41.5518	-37.4203	-284.008	-4187.76	-13369.3	1393.33	252.926	624.745	0	-127.138	-121.296	-737.433	-24719.2	61273.7	14429.6	383.091	233.521	0	-85.5862	-158.716	-1021.44	-357257	358445	-31711	346.899	342.299	0
402	1	42.5003	-40.0558	-312.183	-3472.03	-12284.3	1330.17	260.65	621.122	0	-121.964	-122.916	-743.144	-24742.4	62214.1	14526.6	383.717	233.294	0	-79.4638	-162.971	-1055.33	-375097	370342	-34567	347.312	348.02	0
402	2	44.5265	-43.1622	-350.117	-2385.23	-10572.9	1227.54	269.802	616.813	0	-117.761	-124.322	-747.129	-24721.2	62879.7	14623.5	384.162	233.088	0	-73.2342	-167.485	-1097.25	-398143	384996	-38003.3	347.671	355.53	0
402	3	48.2833	-46.9343	-398.949	-854.721	-8093.26	1084.07	279.714	612.143	0	-114.527	-125.487	-749.435	-24651.3	63267.4	14723.2	384.42	232.893	0	-66.2436	-172.421	-1148.38	-427028	402869	-42466.5	348.045	364.645	0
402	4	54.3959	-51.4578	-459.544	1175.46	-4712.96	901.179	289.744	607.442	0	-112.244	-126.404	-750.11	-24527.1	63380.7	14827.6	384.495	232.698	0	-57.8479	-177.862	-1209.65	-462233	424341	-48362.6	348.5	375.062	0
402	5	63.442	-56.6597	-532.438	3743.26	-317.38	693.36	299.404	602.97	0	-110.869	-127.088	-749.232	-24345.7	63231.4	14936.9	384.395	232.494	0	-47.4273	-183.748	-1281.67	-504056	449692	-56019.9	349.088	386.399	0
402	6	75.9468	-62.3799	-617.354	6857.42	5150.1	490.167	308.342	598.892	0	-110.328	-127.558	-746.935	-24110	62839.9	15049.2	384.13	232.279	0	-34.381	-189.938	-1364.29	-552343	478927	-65704	349.836	398.175	0
402	7	92.3257	-68.425	-712.382	10468.4	11621.6	326.445	316.314	595.305	0	-110.505	-127.834	-743.423	-23829.8	62237.2	15162.2	383.717	232.054	0	-18.1792	-196.259	-1455.8	-606019	511473	-77606.9	350.734	409.807	0
402	8	112.769	-74.5072	-813.396	14438.3	18856	234.151	323.182	592.249	0	-111.248	-127.93	-738.958	-23519	61465.2	15273.7	383.178	231.827	0	1.52122	-202.437	-1552.35	-662761	545954	-91763.1	351.742	420.68	0
402	9	137.116	-80.2188	-914.213	18537.2	26444.8	237.321	328.926	589.723	0	-112.374	-127.846	-733.819	-23193.4	60573.6	15383.6	382.546	231.607	0	24.7423	-208.065	-1648.03	-719077	580240	-107965	352.801	430.265	0
403	0	164.732	-85.1415	-1007.48	22474.6	33869.3	345.273	333.618	587.692	0	-113.677	-127.566	-728.278	-22868.6	59616.1	15493.9	381.859	231.401	0	51.0555	-212.708	-1735.75	-770820	611761	-125725	353.859	438.202	0
403	1	194.376	-88.9582	-1085.88	25947.1	40578.9	546.577	337.37	586.105	0	-114.941	-127.069	-722.587	-22560	58646.5	15607.1	381.162	231.221	0	79.4342	-216.027	-1808.46	-813885	637952	-144235	354.867	444.308	0
403	2	224.105	-91.4605	-1143.3	28685.2	46067	808.933	340.293	584.91	0	-115.965	-126.344	-716.952	-22282.1	57715	15726.5	380.5	231.079	0	108.14	-217.804	-1860.25	-844853	656666	-162317	355.789	448.541	0
403	3	251.409	-92.5028	-1175.72	30492.9	49939	1086.79	342.475	584.064	0	-116.582	-125.405	-711.518	-22047.1	56864.1	15856.1	379.919	230.986	0	134.827	-217.908	-1887.23	-861504	666502	-178473	356.592	450.948	0
403	4	273.604	-91.9809	-1181.77	31274.8	51963.8	1332.82	343.971	583.536	0	-116.676	-124.287	-706.362	-21863	56124.4	15999.7	379.456	230.952	0	156.928	-216.268	-1888.13	-863122	666996	-191111	357.246	451.632	0
403	5	288.315	-89.8364	-1162.83	31043.8	52096.8	1508.08	344.802	583.303	0	-116.176	-123.032	-701.522	-21732.3	55514	16159.8	379.134	230.979	0	172.139	-212.868	-1864.36	-850539	658655	-198829	357.72	450.73	0
403	6	293.888	-86.0731	-1122.59	29907.3	50465.9	1589.71	344.955	583.359	0	-115.049	-121.686	-697.016	-21652	55041	16335.9	378.967	231.064	0	178.839	-207.76	-1819.61	-825901	642805	-200664	357.983	448.409	0
403	7	289.64	-80.7697	-1066.29	28040.1	47329.2	1574.96	344.387	583.703	0	-113.29	-120.292	-692.841	-21615.4	54703.3	16524.2	378.955	231.198	0	176.35	-201.062	-1759.13	-792233	621308	-196242	358.002	444.868	0
403	8	275.928	-74.0818	-999.843	25651.8	43022.6	1479.11	343.029	584.344	0	-110.921	-118.881	-688.989	-21613.6	54490.3	16718.8	379.087	231.37	0	165.007	-192.963	-1688.83	-752926	596242	-185823	357.74	440.342	0
403	9	254.044	-66.2397	-928.97	22955	37909	1328.59	340.808	585.29	0	-107.976	-117.476	-685.461	-21637	54386.6	16912.7	379.343	231.566	0	146.068	-183.716	-1614.43	-711264	569614	-170245	357.169	435.104	0
404	0	225.96	-57.5335	-858.615	20141.6	32337	1152.6	337.662	586.542	0	-104.502	-116.088	-682.279	-21676.1	54376.1	17099	379.698	231.77	0	121.458	-173.622	-1540.89	-670079	543151	-150770	356.275	429.456	0
404	1	193.955	-48.2833	-792.57	17368.4	26612.7	975.847	333.578	588.086	0	-100.563	-114.731	-679.485	-21722.2	54443.8	17272.2	380.125	231.969	0	93.3919	-163.014	-1472.06	-631543	518190	-128856	355.063	423.706	0
404	2	160.214	-38.804	-733.317	14750.1	20984.7	814.034	328.616	589.886	0	-96.25	-113.426	-677.109	-21768.4	54574.9	17428	380.6	232.149	0	63.9639	-152.23	-1410.43	-597071	495617	-105907	353.572	418.146	0
404	3	126.532	-29.3764	-682.067	12359.7	15640.6	673.429	322.931	591.879	0	-91.6736	-112.213	-675.131	-21808.5	54752.7	17563.4	381.099	232.303	0	34.8583	-141.59	-1357.2	-567332	475880	-83089.8	351.867	413.01	0
404	4	94.1749	-20.2248	-638.958	10234.2	10710.8	553.414	316.763	593.983	0	-86.9569	-111.143	-673.475	-21837.3	54958.7	17677.3	381.605	232.425	0	7.21802	-131.368	-1312.43	-542369	459053	-61234.9	350.036	408.45	0
404	5	63.8831	-11.5005	-603.347	8384.18	6276.65	449.061	310.403	596.104	0	-82.2232	-110.267	-672.028	-21850.1	55174.8	17770.7	382.102	232.514	0	-18.3402	-121.768	-1275.38	-521758	444945	-40834.7	348.183	404.519	0
404	6	35.9738	-3.27678	-574.116	6802.8	2378.44	352.918	304.143	598.151	0	-77.5896	-109.629	-670.667	-21843.4	55385.5	17845.1	382.583	232.57	0	-41.6158	-112.905	-1244.78	-504804	433196	-22099.7	346.405	401.182	0
404	7	10.4851	4.44361	-549.968	5471.31	-980.268	256.796	298.218	600.052	0	-73.1554	-109.246	-669.281	-21815.1	55579.1	17901.7	383.043	232.595	0	-62.6704	-104.802	-1219.25	-490711	423382	-5046.92	344.781	398.344	0
404	8	-12.6954	11.7138	-529.689	4362.35	-3829.7	153.583	292.77	601.764	0	-68.9914	-109.113	-667.803	-21765.5	55747.7	17941.8	383.479	232.593	0	-81.6868	-97.3993	-1197.49	-478750	415087	10418	343.356	395.889	0
404	9	-33.7427	18.6215	-512.316	3442.79	-6229.9	38.7626	287.84	603.28	0	-65.1341	-109.204	-666.228	-21698.1	55887.5	17967.5	383.886	232.569	0	-98.8769	-90.5826	-1178.54	-468362	407967	24441.4	342.135	393.718	0
405	0	-52.8518	25.2643	-497.203	2676.84	-8264	-88.8487	283.379	604.616	0	-61.5867	-109.476	-664.609	-21618.8	55999.5	17983.1	384.259	232.529	0	-114.438	-84.2114	-1161.81	-459200	401772	37187.7	341.087	391.765	0
405	1	-70.2223	31.7231	-483.973	2029.05	-10026.9	-227.673	279.282	605.808	0	-58.329	-109.876	-663.042	-21534.5	56089.4	17993.3	384.594	232.478	0	-128.551	-78.1534	-1147.01	-451089	396337	48821	340.159	390.001	0
405	2	-86.0518	38.0359	-472.399	1466.56	-11608.6	-374.703	275.426	606.896	0	-55.3361	-110.358	-661.629	-21451.9	56165.1	18002	384.889	232.423	0	-141.388	-72.3218	-1134.03	-443946	391551	59489.5	339.29	388.416	0
405	3	-100.52	44.1853	-462.286	960.861	-13079.5	-526.493	271.707	607.922	0	-52.5892	-110.88	-660.454	-21376.2	56235.2	18011.5	385.146	232.366	0	-153.109	-66.6947	-1122.74	-437702	387327	69311.7	338.438	387	0
405	4	-113.771	50.1059	-453.4	490.266	-14483.1	-679.67	268.057	608.919	0	-50.0745	-111.412	-659.571	-21310.6	56308.1	18023.1	385.371	232.31	0	-163.846	-61.3059	-1112.97	-432251	383581	78367	337.58	385.732	0
405	5	-125.896	55.6987	-445.434	42.0639	-15835.3	-831.711	264.45	609.906	0	-47.7821	-111.924	-659	-21256.4	56390.6	18038.2	385.57	232.256	0	-173.678	-56.2257	-1104.43	-427428	380222	86691.5	336.72	384.567	0
405	6	-136.928	60.8483	-438.049	-386.714	-17129.8	-981.676	260.895	610.883	0	-45.7065	-112.394	-658.733	-21214.7	56486.3	18057.7	385.75	232.205	0	-182.635	-51.546	-1096.78	-423032	377158	94279.7	335.884	383.447	0
405	7	-146.853	65.4403	-430.935	-791.158	-18347.7	-1129.66	257.423	611.836	0	-43.8429	-112.803	-658.736	-21186.8	56595.8	18082.3	385.916	232.163	0	-190.696	-47.363	-1089.67	-418869	374303	101093	335.101	382.313	0
405	8	-155.621	69.3826	-423.9	-1163.1	-19469.4	-1275.42	254.071	612.744	0	-42.1788	-113.141	-658.974	-21175.2	56717.1	18113.1	386.069	232.134	0	-197.8	-43.758	-1082.87	-414812	371604	107075	334.397	381.127	0
405	9	-163.182	72.6228	-416.91	-1495.52	-20481.6	-1417.99	250.873	613.587	0	-40.6881	-113.4	-659.425	-21182.5	56847.5	18151.8	386.208	232.123	0	-203.87	-40.7773	-1076.33	-410835	369052	112179	333.787	379.88	0
406	0	-169.513	75.1549	-410.082	-1783.89	-21380.8	-1556.24	247.862	614.35	0	-39.3315	-113.572	-660.083	-21210.2	56984.9	18200.2	386.33	232.133	0	-208.845	-38.4174	-1070.16	-407004	366678	116388	333.27	378.596	0
406	1	-174.628	77.0143	-403.619	-2025.46	-22171.1	-1689.23	245.069	615.018	0	-38.0636	-113.641	-660.944	-21257.2	57128.2	18259.3	386.434	232.162	0	-212.692	-36.6267	-1064.56	-403437	364535	119718	332.837	377.318	0
406	2	-178.565	78.2645	-397.737	-2218.33	-22858.1	-1815.68	242.53	615.577	0	-36.8446	-113.592	-661.986	-21320.5	57275.3	18329.7	386.52	232.207	0	-215.41	-35.3279	-1059.72	-400251	362674	122209	332.478	376.094	0
406	3	-181.367	78.9819	-392.615	-2361.88	-23443.7	-1933.96	240.288	616.016	0	-35.6487	-113.426	-663.161	-21396.3	57421.7	18412.4	386.588	232.264	0	-217.016	-34.4437	-1055.78	-397539	361128	123909	332.183	374.971	0
406	4	-183.083	79.2416	-388.387	-2457.55	-23926.8	-2042.95	238.395	616.328	0	-34.464	-113.152	-664.396	-21481.4	57559.8	18508.4	386.635	232.332	0	-217.547	-33.91	-1052.78	-395362	359910	124866	331.947	373.994	0
406	5	-183.763	79.1103	-385.143	-2508.34	-24306.5	-2142.58	236.89	616.513	0	-33.2896	-112.789	-665.609	-21573.1	57680.5	18618.7	386.658	232.411	0	-217.052	-33.6786	-1050.75	-393757	359018	125126	331.762	373.2	0
406	6	-183.463	78.6455	-382.943	-2517.72	-24584.1	-2233.66	235.802	616.575	0	-32.1309	-112.359	-666.709	-21668.6	57776.6	18743.7	386.659	232.501	0	-215.594	-33.7135	-1049.65	-392742	358437	124735	331.622	372.622	0
406	7	-182.243	77.8958	-381.844	-2488.11	-24762.6	-2317.13	235.15	616.516	0	-30.9933	-111.882	-667.609	-21763.8	57844.4	18882.1	386.644	232.6	0	-213.236	-33.9861	-1049.45	-392330	358153	123736	331.523	372.288	0
406	8	-180.159	76.9041	-381.913	-2419.46	-24845.9	-2393.49	234.944	616.335	0	-29.8782	-111.373	-668.242	-21854.5	57882.8	19031.8	386.62	232.704	0	-210.038	-34.4692	-1050.16	-392544	358166	122170	331.459	372.221	0
406	9	-177.272	75.7143	-383.24	-2309.35	-24837.2	-2462.25	235.192	616.026	0	-28.7758	-110.84	-668.588	-21936.3	57892.7	19189.2	386.59	232.81	0	-206.047	-35.1255	-1051.83	-393425	358494	120080	331.427	372.437	0
407	0	-173.64	74.3792	-385.956	-2154.19	-24738.9	-2521.51	235.902	615.582	0	-27.6627	-110.274	-668.686	-22005.8	57876.1	19351.3	386.552	232.909	0	-201.303	-35.8951	-1054.64	-395053	359192	117514	331.42	372.951	0
407	1	-169.34	72.9607	-390.23	-1949.71	-24552.9	-2568.09	237.081	614.996	0	-26.5094	-109.66	-668.621	-22061.4	57833.7	19516	386.497	232.995	0	-195.849	-36.699	-1058.85	-397537	360337	114537	331.431	373.778	0
407	2	-164.463	71.5185	-396.215	-1691.11	-24279.8	-2598.31	238.721	614.268	0	-25.2953	-108.979	-668.474	-22102.9	57763.5	19682.4	386.411	233.065	0	-189.759	-37.4605	-1064.69	-400978	361999	111228	331.449	374.926	0
407	3	-159.124	70.0974	-404.009	-1374.02	-23918.5	-2608.72	240.797	613.401	0	-24.0149	-108.225	-668.294	-22131	57661.6	19848.8	386.282	233.116	0	-183.139	-38.1272	-1072.3	-405440	364225	107670	331.468	376.395	0
407	4	-153.435	68.725	-413.647	-995.845	-23467	-2596.57	243.268	612.408	0	-22.6773	-107.4	-668.101	-22146.9	57524.8	20012.5	386.102	233.149	0	-176.113	-38.6753	-1081.75	-410944	367036	103944	331.484	378.173	0
407	5	-147.504	67.4147	-425.097	-556.391	-22925.5	-2560.11	246.07	611.309	0	-21.3058	-106.519	-667.901	-22152.5	57351.5	20170.6	385.868	233.167	0	-168.809	-39.1046	-1093	-417475	370428	100118	331.497	380.237	0
407	6	-141.412	66.1676	-438.239	-57.3698	-22297.9	-2498.76	249.119	610.131	0	-19.94	-105.6	-667.678	-22149.7	57140.5	20320.9	385.581	233.174	0	-161.352	-39.4327	-1105.92	-424961	374363	96241.7	331.506	382.55	0
407	7	-135.214	64.976	-452.884	498.158	-21591.1	-2413.01	252.325	608.9	0	-18.6284	-104.662	-667.405	-22140.9	56890.4	20462.4	385.241	233.175	0	-153.843	-39.6858	-1120.29	-433288	378771	92350.1	331.509	385.064	0
407	8	-128.93	63.8315	-468.821	1105.77	-20812.5	-2304.43	255.607	607.641	0	-17.4138	-103.718	-667.062	-22127.8	56600.6	20594.8	384.851	233.172	0	-146.343	-39.8864	-1135.88	-442330	383578	88454.3	331.507	387.729	0
407	9	-122.54	62.7346	-485.862	1759.53	-19967.7	-2175.62	258.903	606.379	0	-16.3215	-102.774	-666.656	-22112	56272	20718.6	384.409	233.169	0	-138.862	-40.0391	-1152.52	-451982	388725	84545	331.5	390.501	0
408	0	-115.997	61.6949	-503.85	2452.03	-19062.3	-2029.9	262.167	605.133	0	-15.3612	-101.826	-666.224	-22095.5	55908	20833.9	383.918	233.165	0	-131.359	-40.1307	-1170.07	-462163	394173	80595.5	331.49	393.34	0
408	1	-109.239	60.7209	-522.626	3174.69	-18103.3	-1870.63	265.361	603.926	0	-14.5396	-100.871	-665.807	-22080.3	55512.8	20941.5	383.377	233.163	0	-123.778	-40.1497	-1188.43	-472796	399881	76569.6	331.478	396.21	0
408	2	-102.211	59.8075	-541.978	3918.49	-17100	-1701.23	268.449	602.77	0	-13.8709	-99.9143	-665.42	-22068	55090.2	21042.9	382.79	233.164	0	-116.082	-40.1068	-1207.4	-483765	405782	72432.5	331.465	399.073	0
408	3	-94.8896	58.9302	-561.622	4674.44	-16064.2	-1525.69	271.397	601.677	0	-13.377	-98.9734	-665.034	-22058.6	54642.1	21139.4	382.165	233.169	0	-108.267	-40.0432	-1226.66	-494902	411771	68158.8	331.45	401.89	0
408	4	-87.2864	58.0455	-581.215	5433.46	-15009.7	-1348.5	274.175	600.652	0	-13.0835	-98.0719	-664.587	-22049.8	54168.8	21231.1	381.508	233.178	0	-100.37	-40.0264	-1245.8	-505996	417717	63736.1	331.433	404.619	0
408	5	-79.4497	57.0972	-600.39	6186.61	-13951.5	-1173.66	276.763	599.696	0	-13.0192	-97.2378	-663.992	-22038.9	53667.8	21317.1	380.826	233.191	0	-92.4689	-40.1406	-1264.38	-516815	423470	59169.4	331.412	407.225	0
408	6	-71.4602	56.0273	-618.785	6925.34	-12904.4	-1004.02	279.146	598.808	0	-13.215	-96.5013	-663.164	-22023.7	53135	21396.4	380.123	233.21	0	-84.6752	-40.474	-1281.95	-527133	428880	54483.9	331.382	409.681	0
408	7	-63.4219	54.7903	-636.082	7641.68	-11882.5	-841.623	281.319	597.986	0	-13.6971	-95.8892	-662.035	-22003.5	52566	21468.8	379.401	233.236	0	-77.1191	-41.0989	-1298.12	-536752	433820	49724.3	331.34	411.965	0
408	8	-55.4525	53.3679	-652.052	8328.77	-10899.5	-688.554	283.284	597.227	0	-14.4765	-95.4178	-660.57	-21978.3	51959.1	21534.5	378.658	233.272	0	-69.929	-42.0499	-1312.62	-545534	438203	44952.3	331.281	414.068	0
408	9	-47.6719	51.7764	-666.59	8980.96	-9969.59	-547.158	285.044	596.527	0	-15.542	-95.0876	-658.763	-21948.8	51315.5	21594.6	377.897	233.318	0	-63.2139	-43.3113	-1325.35	-553419	441986	40242.3	331.196	415.995	0
409	0	-40.1935	50.0617	-679.719	9593.75	-9107.66	-419.605	286.601	595.886	0	-16.8589	-94.8816	-656.644	-21916.2	50637.9	21650.1	377.116	233.376	0	-57.0524	-44.8199	-1336.36	-560431	445178	35674.3	331.077	417.761	0
409	1	-33.1227	48.2856	-691.56	10164.3	-8325.36	-307.385	287.962	595.302	0	-18.3736	-94.7697	-654.271	-21881.6	49931.1	21701.9	376.316	233.444	0	-51.4964	-46.4841	-1345.83	-566654	447827	31328.9	330.915	419.386	0
409	2	-26.563	46.5097	-702.26	10691.9	-7628.67	-211.664	289.137	594.775	0	-20.0265	-94.7215	-651.701	-21844.9	49203	21750.6	375.499	233.52	0	-46.5895	-48.2118	-1353.96	-572186	449999	27284.1	330.706	420.892	0
409	3	-20.6182	44.7865	-711.953	11177	-7019.52	-133.789	290.14	594.301	0	-21.7655	-94.7175	-648.982	-21806.2	48463.4	21797.2	374.676	233.601	0	-42.3837	-49.931	-1360.94	-577114	451759	23614.4	330.452	422.296	0
409	4	-15.3876	43.1605	-720.76	11621.4	-6499.41	-74.564	290.983	593.876	0	-23.5509	-94.7506	-646.159	-21766.4	47723.5	21843.5	373.857	233.686	0	-38.9385	-51.59	-1366.92	-581517	453169	20388.5	330.158	423.61	0
409	5	-10.958	41.6694	-728.791	12028.8	-6070.1	-33.347	291.671	593.495	0	-25.3547	-94.8216	-643.278	-21726.2	46994.7	21891.4	373.055	233.774	0	-36.3127	-53.1522	-1372.07	-585467	454288	17667.8	329.827	424.844	0
409	6	-7.39544	40.3429	-736.148	12403.1	-5731.65	-8.30575	292.214	593.151	0	-27.1632	-94.9367	-640.379	-21686.3	46285	21942.6	372.278	233.865	0	-34.5586	-54.5937	-1376.53	-589030	455170	15500	329.461	426.006	0
409	7	-4.73524	39.2024	-742.927	12747.5	-5480.65	2.82902	292.623	592.842	0	-28.9774	-95.1035	-637.489	-21647.9	45597.8	21996.9	371.527	233.958	0	-33.7127	-55.9011	-1380.42	-592267	455860	13913.3	329.062	427.106	0
409	8	-2.97311	38.2629	-749.223	13064	-5309.77	2.12759	292.913	592.563	0	-30.8067	-95.3283	-634.625	-21611.9	44933.2	22053.2	370.803	234.055	0	-33.7798	-57.0654	-1383.85	-595238	456399	12910.6	328.633	428.153	0
409	9	-2.06153	37.5369	-755.142	13354.2	-5208.71	-8.97037	293.102	592.316	0	-32.6564	-95.6092	-631.801	-21579.5	44290	22110.1	370.101	234.156	0	-34.7179	-58.0722	-1386.94	-598010	456831	12468.3	328.178	429.161	0
410	0	-1.91174	37.0385	-760.804	13619.4	-5166.74	-29.5756	293.209	592.099	0	-34.5199	-95.9304	-629.041	-21551.4	43666.9	22165.9	369.418	234.261	0	-36.4317	-58.8919	-1389.84	-600657	457202	12538.9	327.701	430.142	0
410	1	-2.40217	36.7815	-766.317	13861.1	-5175.25	-58.9693	293.247	591.912	0	-36.3792	-96.2675	-626.376	-21527.8	43063.4	22218.5	368.75	234.369	0	-38.7813	-59.486	-1392.69	-603251	457557	13054.9	327.205	431.104	0
410	2	-3.39422	36.7717	-771.733	14081.1	-5227.35	-96.3601	293.226	591.754	0	-38.2139	-96.5992	-623.831	-21509.2	42479.3	22266.7	368.094	234.479	0	-41.6081	-59.8275	-1395.56	-605823	457918	13935.3	326.693	432.049	0
410	3	-4.75175	36.9995	-777.029	14280.4	-5315.56	-140.479	293.159	591.622	0	-40.0097	-96.9141	-621.42	-21496.1	41913.5	22310.2	367.448	234.592	0	-44.7615	-59.9145	-1398.45	-608363	458281	15095.9	326.17	432.971	0
410	4	-6.35462	37.4415	-782.123	14458.4	-5432.61	-189.186	293.054	591.514	0	-41.7592	-97.2098	-619.144	-21489.1	41364.7	22350	366.81	234.708	0	-48.1138	-59.7683	-1401.27	-610824	458622	16458.4	325.643	433.861	0
410	5	-8.10199	38.0667	-786.902	14613.4	-5573.86	-240.174	292.917	591.429	0	-43.4587	-97.4906	-617.004	-21488.5	40832.5	22386.5	366.179	234.827	0	-51.5607	-59.424	-1403.91	-613138	458905	17953.1	325.115	434.706	0
410	6	-9.91269	38.8435	-791.235	14743	-5736.7	-292.061	292.75	591.367	0	-45.1099	-97.767	-614.982	-21493.3	40316.6	22419.7	365.557	234.95	0	-55.0226	-58.9235	-1406.22	-615229	459086	19519.3	324.591	435.495	0
410	7	-11.7268	39.7443	-795.003	14844.9	-5918.79	-344.179	292.555	591.327	0	-46.72	-98.0549	-613.045	-21502.9	39815.3	22449.3	364.947	235.076	0	-58.4468	-58.3105	-1408.05	-617018	459117	21109.3	324.073	436.22	0
410	8	-13.502	40.7508	-798.133	14916.1	-6117.5	-395.679	292.335	591.311	0	-48.2963	-98.3707	-611.161	-21516.7	39325.5	22475.9	364.346	235.206	0	-61.7983	-57.6199	-1409.29	-618460	458963	22689.8	323.564	436.881	0
410	9	-15.2033	41.8626	-800.637	14954.3	-6329.65	-445.109	292.094	591.322	0	-49.8377	-98.722	-609.333	-21535.9	38844.1	22501	363.749	235.343	0	-65.041	-56.8594	-1409.97	-619566	458627	24239.7	323.06	437.482	0
411	0	-16.7929	43.1012	-802.613	14959.3	-6552.37	-490.573	291.836	591.362	0	-51.329	-99.0972	-607.617	-21562.1	38372.6	22526.9	363.153	235.486	0	-68.1219	-55.996	-1410.23	-620408	458159	25747	322.564	438.028	0
411	1	-18.2313	44.5006	-804.222	14934.1	-6784.33	-530.262	291.564	591.43	0	-52.7427	-99.4663	-606.102	-21596.6	37918.4	22555.8	362.561	235.632	0	-70.974	-54.9657	-1410.32	-621097	457638	27205.5	322.076	438.522	0
411	2	-19.4864	46.09	-805.637	14883.3	-7024.75	-562.972	291.281	591.526	0	-54.0491	-99.7947	-604.874	-21639	37492.1	22589	361.983	235.774	0	-73.5355	-53.7047	-1410.51	-621747	457150	28611.2	321.6	438.968	0
411	3	-20.5381	47.8807	-806.999	14812.7	-7271.89	-588.155	290.989	591.645	0	-55.2272	-100.059	-603.984	-21689.1	37101.5	22627.3	361.428	235.91	0	-75.7653	-52.1785	-1410.98	-622447	456761	29959.3	321.141	439.369	0
411	4	-21.3742	49.8656	-808.419	14729.2	-7522.08	-605.536	290.695	591.78	0	-56.2692	-100.253	-603.439	-21746.4	36748.5	22670.2	360.898	236.037	0	-77.6435	-50.3872	-1411.86	-623259	456511	31240.6	320.701	439.733	0
411	5	-21.9857	52.0213	-809.977	14640	-7768.54	-614.984	290.409	591.925	0	-57.176	-100.38	-603.204	-21810.1	36429.6	22716.7	360.394	236.157	0	-79.1618	-48.3591	-1413.18	-624218	456415	32440.5	320.281	440.069	0
411	6	-22.3661	54.3083	-811.725	14552.5	-8001.25	-616.755	290.143	592.072	0	-57.9537	-100.453	-603.216	-21878.8	36139.7	22766	359.912	236.27	0	-80.3198	-46.1444	-1414.94	-625337	456476	33540	319.887	440.387	0
411	7	-22.5096	56.6713	-813.689	14473.4	-8209.74	-611.569	289.91	592.213	0	-58.6146	-100.479	-603.396	-21951	35873.8	22817.1	359.453	236.379	0	-81.1242	-43.8078	-1417.09	-626610	456684	34517	319.522	440.698	0
411	8	-22.4039	59.0474	-815.905	14409	-8386.05	-600.228	289.722	592.34	0	-59.176	-100.465	-603.675	-22026.6	35627	22869.5	359.017	236.487	0	-81.58	-41.418	-1419.58	-628043	457031	35345.5	319.189	441.014	0
411	9	-22.0231	61.3785	-818.449	14364.7	-8524.95	-582.95	289.584	592.449	0	-59.6526	-100.41	-604.022	-22106.3	35396.1	22922.6	358.601	236.598	0	-81.6757	-39.0311	-1422.47	-629674	457533	35995	318.89	441.345	0
412	0	-21.3272	63.622	-821.455	14345.6	-8622.29	-559.12	289.504	592.536	0	-60.0473	-100.297	-604.448	-22190.8	35180.4	22976.4	358.202	236.712	0	-81.3745	-36.6746	-1425.9	-631583	458235	36434	318.625	441.701	0
412	1	-20.2715	65.7493	-825.07	14355.2	-8674.33	-528.156	289.487	592.601	0	-60.3506	-100.103	-604.986	-22279.9	34980.5	23031.3	357.82	236.827	0	-80.6221	-34.354	-1430.06	-633863	459193	36632.6	318.395	442.091	0
412	2	-18.8233	67.7348	-829.393	14395	-8679.02	-490.534	289.536	592.644	0	-60.5503	-99.8145	-605.655	-22373.2	34796.5	23087.4	357.453	236.941	0	-79.3736	-32.0797	-1435.05	-636579	460442	36565.2	318.2	442.521	0
412	3	-16.9757	69.5507	-834.441	14464	-8637.53	-447.795	289.649	592.666	0	-60.6425	-99.4347	-606.449	-22469.6	34628.2	23145.2	357.1	237.051	0	-77.6182	-29.884	-1440.89	-639739	461984	36215.9	318.038	442.993	0
412	4	-14.7521	71.1704	-840.157	14558.7	-8554.26	-401.869	289.818	592.672	0	-60.6338	-98.9848	-607.344	-22567.7	34474.6	23204.9	356.763	237.158	0	-75.3859	-27.8144	-1447.5	-643309	463789	35584.2	317.907	443.505	0
412	5	-12.2019	72.5713	-846.434	14674.1	-8435.62	-354.579	290.034	592.664	0	-60.5375	-98.4908	-608.305	-22666.1	34333.9	23265.6	356.442	237.261	0	-72.7395	-25.9195	-1454.74	-647222	465811	34685.9	317.803	444.051	0
412	6	-9.39585	73.7371	-853.123	14805.1	-8289.14	-307.52	290.284	592.646	0	-60.3713	-97.9779	-609.29	-22764.4	34203.6	23326	356.137	237.362	0	-69.7672	-24.2408	-1462.41	-651386	467987	33552	317.72	444.623	0
412	7	-6.41483	74.6632	-860.051	14948.3	-8122.87	-262.104	290.555	592.619	0	-60.1535	-97.4693	-610.267	-22862.3	34081.5	23385.6	355.847	237.463	0	-66.5683	-22.8061	-1470.32	-655693	470249	32225.4	317.655	445.209	0
412	8	-3.338	75.3612	-867.06	15101.5	-7946.02	-220.007	290.836	592.583	0	-59.8967	-96.9843	-611.218	-22960.1	33966.3	23444.8	355.572	237.564	0	-63.2347	-21.6231	-1478.28	-660047	472539	30753.4	317.602	445.795	0
412	9	-0.234873	75.8617	-874.027	15261.9	-7770.35	-184.003	291.11	592.538	0	-59.6033	-96.535	-612.158	-23058.8	33858.1	23505.6	355.309	237.668	0	-59.8381	-20.6733	-1486.19	-664378	474816	29183.5	317.554	446.368	0
413	0	2.83594	76.2143	-880.881	15425.9	-7610.86	-158.16	291.36	592.488	0	-59.2639	-96.1201	-613.132	-23159.7	33758.3	23569.3	355.059	237.773	0	-56.428	-19.9058	-1494.01	-668653	477060	27562.3	317.502	446.915	0
413	1	5.82136	76.4785	-887.58	15588.3	-7485.02	-147.122	291.567	592.437	0	-58.8633	-95.7232	-614.202	-23263.1	33668.2	23636.5	354.816	237.875	0	-53.0419	-19.2447	-1501.78	-672863	479264	25937.6	317.435	447.428	0
413	2	8.66399	76.7051	-894.086	15742.7	-7410.47	-155.255	291.712	592.393	0	-58.392	-95.3229	-615.413	-23368.4	33586.8	23705.9	354.576	237.972	0	-49.728	-18.6178	-1509.5	-676995	481413	24358.7	317.341	447.897	0
413	3	11.2965	76.9254	-900.327	15881.9	-7401.1	-186.018	291.78	592.36	0	-57.8521	-94.9073	-616.782	-23475.1	33510.5	23775.2	354.331	238.061	0	-46.5556	-17.9819	-1517.11	-681012	483477	22874.2	317.21	448.319	0
413	4	13.6422	77.152	-906.194	15999.1	-7465.11	-241.671	291.762	592.345	0	-57.2536	-94.4805	-618.292	-23582.6	33435.6	23842	354.077	238.141	0	-43.6114	-17.3285	-1524.49	-684852	485410	21530.8	317.036	448.689	0
413	5	15.6183	77.3832	-911.55	16088	-7607.3	-323.32	291.655	592.351	0	-56.6123	-94.061	-619.894	-23688.4	33359.5	23904.9	353.815	238.214	0	-40.994	-16.6777	-1531.44	-688425	487153	20373.6	316.816	449.004	0
413	6	17.142	77.6095	-916.248	16143.8	-7832.33	-431.137	291.452	592.381	0	-55.9489	-93.6776	-621.526	-23789.5	33280.1	23963.4	353.546	238.276	0	-38.8068	-16.0681	-1537.77	-691633	488643	19444.9	316.548	449.261	0
413	7	18.1435	77.8182	-920.175	16163.7	-8145.13	-564.759	291.148	592.434	0	-55.2862	-93.3611	-623.127	-23883.8	33194.6	24017.1	353.271	238.329	0	-37.1427	-15.543	-1543.3	-694398	489823	18779.2	316.231	449.46	0
413	8	18.5766	77.9974	-923.289	16147.1	-8549.11	-723.435	290.741	592.511	0	-54.646	-93.1377	-624.662	-23970.6	33100.1	24065.4	352.989	238.374	0	-36.0694	-15.1404	-1547.95	-696689	490668	18397.3	315.86	449.602	0
413	9	18.4253	78.1397	-925.633	16094.5	-9043.68	-905.655	290.23	592.612	0	-54.0468	-93.0241	-626.118	-24050	32993.2	24107.2	352.695	238.411	0	-35.6215	-14.8844	-1551.75	-698530	491184	18306.1	315.434	449.695	0
414	0	17.7049	78.2482	-927.338	16007.7	-9623.62	-1108.63	289.622	592.738	0	-53.5014	-93.0224	-627.515	-24123.4	32870.1	24142.6	352.381	238.443	0	-35.7966	-14.7742	-1554.85	-700004	491421	18502	314.951	449.75	0
414	1	16.4568	78.3383	-928.584	15890.8	-10281.5	-1328.02	288.928	592.887	0	-53.0188	-93.1209	-628.902	-24192.6	32729.7	24172.3	352.043	238.468	0	-36.562	-14.7826	-1557.49	-701228	491449	18974.7	314.413	449.775	0
414	2	14.7388	78.4296	-929.547	15749.7	-11009.3	-1558.37	288.156	593.057	0	-52.609	-93.3022	-630.326	-24259.6	32576.1	24197.4	351.681	238.487	0	-37.8702	-14.8726	-1559.87	-702313	491347	19708.4	313.826	449.779	0
414	3	12.6158	78.5342	-930.373	15590.9	-11797.1	-1794.27	287.32	593.242	0	-52.2846	-93.5523	-631.804	-24325.7	32415.6	24218.2	351.306	238.502	0	-39.6687	-15.0181	-1562.18	-703344	491176	20679.7	313.199	449.772	0
414	4	10.1562	78.6534	-931.172	15419.2	-12632.4	-2031.48	286.434	593.441	0	-52.058	-93.8639	-633.308	-24391.3	32251.7	24234.7	350.926	238.514	0	-41.9018	-15.2106	-1564.48	-704379	490975	21856.4	312.54	449.765	0
414	5	7.42868	78.7817	-932.015	15238.4	-13502.9	-2267.67	285.512	593.65	0	-51.9421	-94.2378	-634.779	-24456.2	32083.4	24246.9	350.543	238.527	0	-44.5134	-15.456	-1566.79	-705444	490755	23199.3	311.859	449.774	0
414	6	4.49894	78.9121	-932.925	15051	-14396.6	-2501.94	284.568	593.867	0	-51.9483	-94.6813	-636.143	-24519.8	31906.1	24254.8	350.156	238.544	0	-47.4493	-15.7691	-1569.07	-706539	490508	24667.4	311.159	449.809	0
414	7	1.42906	79.0403	-933.904	14858.5	-15302.8	-2733.6	283.614	594.09	0	-52.0833	-95.2039	-637.329	-24581	31712.8	24258.6	349.759	238.569	0	-50.6542	-16.1636	-1571.23	-707646	490212	26220.9	310.444	449.882	0
414	8	-1.71867	79.1714	-934.948	14662.9	-16213.6	-2961.36	282.658	594.317	0	-52.3474	-95.8113	-638.287	-24639.8	31496.6	24259.4	349.346	238.603	0	-54.0661	-16.6398	-1573.24	-708751	489849	27824	309.714	449.998	0
414	9	-4.8767	79.3234	-936.083	14466.3	-17124.6	-3183.36	281.706	594.546	0	-52.7327	-96.4976	-639.009	-24696.2	31255.8	24258.4	348.913	238.648	0	-57.6094	-17.1742	-1575.09	-709866	489424	29444.1	308.972	450.159	0
415	0	-7.96969	79.5246	-937.377	14270.5	-18033.6	-3397.54	280.762	594.776	0	-53.2192	-97.2401	-639.536	-24750.7	30996.1	24256	348.467	238.701	0	-61.1889	-17.7154	-1576.91	-711038	488973	31049.2	308.22	450.366	0
415	1	-10.9203	79.8075	-938.919	14076.3	-18938.6	-3602.25	279.829	595.008	0	-53.775	-98.002	-639.947	-24804.5	30726.7	24251.8	348.014	238.76	0	-64.6953	-18.1945	-1578.87	-712332	488553	32607.6	307.466	450.613	0
415	2	-13.6632	80.199	-940.763	13883.3	-19836.3	-3796.84	278.915	595.243	0	-54.3658	-98.7471	-640.322	-24859	30455.8	24245.5	347.563	238.823	0	-68.029	-18.5481	-1581.08	-713796	488210	34091.9	306.717	450.896	0
415	3	-16.1569	80.713	-942.905	13690.1	-20722.1	-3981.63	278.023	595.481	0	-54.9664	-99.4537	-640.705	-24916.1	30187	24237.6	347.115	238.889	0	-71.1233	-18.7407	-1583.61	-715439	487962	35482.7	305.977	451.209	0
415	4	-18.3879	81.3496	-945.299	13495.3	-21591.8	-4157.15	277.159	595.724	0	-55.5654	-100.115	-641.101	-24976.9	29919.8	24230.2	346.669	238.959	0	-73.9533	-18.7659	-1586.4	-717235	487798	36773	305.25	451.547	0
415	5	-20.3662	82.0991	-947.865	13297.6	-22445	-4323.22	276.32	595.971	0	-56.1632	-100.733	-641.488	-25041.2	29651.2	24225.5	346.223	239.036	0	-76.5294	-18.6334	-1589.35	-719134	487686	37968.3	304.534	451.906	0
415	6	-22.1154	82.9452	-950.507	13095.7	-23283.8	-4478.9	275.504	596.223	0	-56.7675	-101.311	-641.838	-25107.8	29378.5	24225.2	345.772	239.119	0	-78.883	-18.366	-1592.35	-721071	487585	39080.4	303.827	452.282	0
415	7	-23.6609	83.868	-953.131	12888.5	-24109.8	-4622.77	274.705	596.478	0	-57.3894	-101.864	-642.134	-25176.2	29100.6	24230.5	345.319	239.207	0	-81.0503	-17.9956	-1595.27	-722988	487461	40120.1	303.128	452.667	0
415	8	-25.0208	84.852	-955.679	12675.8	-24924.5	-4753.47	273.92	596.736	0	-58.0366	-102.399	-642.379	-25246.2	28818.2	24241.2	344.862	239.301	0	-83.0573	-17.5473	-1598.06	-724853	487298	41093.6	302.437	453.056	0
415	9	-26.1992	85.8929	-958.155	12458.8	-25729.2	-4870.79	273.147	596.997	0	-58.7051	-102.914	-642.601	-25318	28532.7	24255.9	344.402	239.399	0	-84.9043	-17.0208	-1600.76	-726671	487106	42001.3	301.751	453.444	0
416	0	-27.1853	86.9977	-960.627	12238.6	-26524.8	-4976.08	272.388	597.26	0	-59.3752	-103.387	-642.851	-25392	28246.4	24271.9	343.939	239.499	0	-86.5605	-16.3897	-1603.48	-728493	486920	42837	301.074	453.83	0
416	1	-27.9638	88.1774	-963.196	12016.3	-27311.4	-5071.79	271.645	597.525	0	-60.0183	-103.797	-643.183	-25468.6	27963.2	24287.1	343.476	239.598	0	-87.9821	-15.6192	-1606.38	-730388	486789	43591.1	300.406	454.213	0
416	2	-28.5315	89.4353	-965.938	11792.8	-28088.3	-5160.63	270.921	597.791	0	-60.6133	-104.124	-643.624	-25547.5	27686.3	24299.6	343.016	239.693	0	-89.1448	-14.6882	-1609.56	-732407	486746	44259.4	299.75	454.597	0
416	3	-28.9058	90.762	-968.871	11569.1	-28855.3	-5244.82	270.218	598.059	0	-61.1574	-104.36	-644.172	-25628	27415.7	24308.4	342.56	239.785	0	-90.0631	-13.5975	-1613.04	-734557	486796	44848.3	299.108	454.982	0
416	4	-29.1215	92.1383	-971.972	11346.7	-29614	-5325.73	269.532	598.326	0	-61.6622	-104.505	-644.793	-25708.9	27148.5	24313.3	342.104	239.872	0	-90.7838	-12.3671	-1616.77	-736818	486922	45374	298.475	455.368	0
416	5	-29.2218	93.54	-975.192	11126.6	-30365.6	-5404.24	268.862	598.59	0	-62.1463	-104.572	-645.434	-25788.8	26881	24315.6	341.648	239.956	0	-91.368	-11.0322	-1620.63	-739146	487089	45856.2	297.85	455.76	0
416	6	-29.2494	94.9406	-978.471	10908.6	-31110	-5481.37	268.206	598.851	0	-62.6288	-104.581	-646.027	-25866.6	26610.4	24318	341.191	240.04	0	-91.8783	-9.64056	-1624.5	-741493	487260	46312.4	297.23	456.16	0
416	7	-29.2418	96.314	-981.753	10691.5	-31846.9	-5558.32	267.561	599.11	0	-63.1276	-104.556	-646.515	-25942.3	26334.1	24322.5	340.732	240.126	0	-92.3694	-8.24241	-1628.27	-743819	487401	46754.5	296.614	456.573	0
416	8	-29.2278	97.6387	-985.001	10474.2	-32577.3	-5636.29	266.927	599.366	0	-63.6551	-104.514	-646.863	-26016.6	26050.3	24329.6	340.272	240.22	0	-92.8829	-6.87498	-1631.86	-746096	487491	47190.8	296	457.002	0
416	9	-29.2258	98.9033	-988.212	10257.3	-33304.1	-5716.49	266.299	599.62	0	-64.2106	-104.451	-647.077	-26090.8	25757.5	24339.2	339.806	240.321	0	-93.4364	-5.54754	-1635.29	-748324	487525	47628.3	295.385	457.447	0
417	0	-29.2393	100.109	-991.427	10042.8	-34029.5	-5800.45	265.676	599.87	0	-64.777	-104.347	-647.2	-26167.6	25456.9	24350.5	339.334	240.432	0	-94.0163	-4.23786	-1638.63	-750539	487528	48070.1	294.768	457.905	0
417	1	-29.2605	101.264	-994.718	9833.49	-34753.6	-5889.85	265.062	600.114	0	-65.3288	-104.172	-647.301	-26249.4	25153.4	24362.3	338.859	240.552	0	-94.5893	-2.90826	-1642.02	-752793	487546	48514.7	294.153	458.371	0
417	2	-29.2833	102.373	-998.132	9631.67	-35475.2	-5986.01	264.458	600.35	0	-65.8472	-103.905	-647.432	-26337	24852.5	24372.5	338.386	240.679	0	-95.1304	-1.53223	-1645.56	-755126	487613	48959	293.545	458.841	0
417	3	-29.313	103.431	-1001.66	9438.78	-36194.5	-6089.22	263.866	600.577	0	-66.3252	-103.54	-647.613	-26430.1	24556.1	24378.3	337.918	240.812	0	-95.6382	-0.108643	-1649.28	-757533	487735	49402.5	292.943	459.31	0
417	4	-29.3639	104.43	-1005.26	9255.29	-36914.4	-6198.88	263.279	600.793	0	-66.7636	-103.088	-647.835	-26527.6	24261.8	24378.2	337.451	240.948	0	-96.1274	1.34221	-1653.1	-759986	487891	49846.6	292.346	459.773	0
417	5	-29.4529	105.356	-1008.87	9080.96	-37639.3	-6314.25	262.691	600.999	0	-67.1672	-102.57	-648.086	-26628.4	23965.9	24372.3	336.98	241.088	0	-96.6201	2.78641	-1656.95	-762440	488050	50293.7	291.748	460.227	0
417	6	-29.5977	106.197	-1012.4	8915.13	-38371	-6434.75	262.099	601.194	0	-67.5479	-102.014	-648.347	-26731.4	23665.4	24361.9	336.501	241.23	0	-97.1456	4.18343	-1660.75	-764851	488183	50746.3	291.145	460.666	0
417	7	-29.8135	106.941	-1015.8	8756.67	-39107.1	-6559.66	261.501	601.38	0	-67.9246	-101.446	-648.588	-26835.6	23357.7	24348.7	336.013	241.375	0	-97.7381	5.4957	-1664.39	-767173	488260	51208.9	290.537	461.091	0
417	8	-30.1086	107.582	-1019.02	8603.92	-39843.1	-6688.04	260.901	601.557	0	-68.3187	-100.884	-648.777	-26940.4	23042.1	24334.1	335.516	241.525	0	-98.4273	6.69884	-1667.8	-769374	488263	51685.7	289.926	461.504	0
417	9	-30.479	108.126	-1022.06	8455.2	-40574.2	-6819.27	260.302	601.727	0	-68.7454	-100.336	-648.9	-27044.9	22719.9	24319.5	335.013	241.678	0	-99.2244	7.79053	-1670.96	-771455	488197	52178.6	289.315	461.906	0
418	0	-30.9046	108.593	-1024.99	8309.33	-41296.2	-6953.33	259.71	601.893	0	-69.2043	-99.7969	-648.984	-27149.4	22394.7	24305.3	334.507	241.834	0	-100.109	8.79584	-1673.97	-773456	488095	52683.4	288.709	462.301	0
418	1	-31.3534	109.01	-1027.87	8165.93	-42006.4	-7090.19	259.133	602.055	0	-69.6763	-99.2517	-649.084	-27253.9	22072.1	24291.1	334.005	241.988	0	-101.03	9.75788	-1676.96	-775439	488002	53189.2	288.113	462.688	0
418	2	-31.7943	109.4	-1030.79	8025.28	-42703	-7229.16	258.573	602.214	0	-70.1334	-98.6877	-649.244	-27358.1	21758.7	24275.5	333.514	242.138	0	-101.928	10.7126	-1680.03	-777450	487959	53681.4	287.533	463.064	0
418	3	-32.2082	109.776	-1033.76	7887.5	-43384.9	-7369.35	258.032	602.37	0	-70.5538	-98.1046	-649.473	-27461.2	21459.9	24257.2	333.042	242.282	0	-102.762	11.6719	-1683.23	-779500	487977	54147.2	286.974	463.43	0
418	4	-32.5926	110.138	-1036.75	7751.71	-44051.5	-7510.59	257.51	602.523	0	-70.9327	-97.513	-649.744	-27562.3	21177.6	24236.6	332.594	242.42	0	-103.525	12.6252	-1686.49	-781568	488042	54581.6	286.437	463.788	0
418	5	-32.9615	110.477	-1039.7	7616.04	-44703.9	-7653.4	257.003	602.675	0	-71.2814	-96.9298	-650.002	-27660.3	20908.9	24214.8	332.168	242.554	0	-104.243	13.5476	-1689.7	-783613	488120	54988.5	285.918	464.142	0
418	6	-33.3416	110.782	-1042.54	7478.58	-45344.6	-7798.22	256.506	602.827	0	-71.62	-96.3753	-650.185	-27754.3	20648.9	24192.7	331.758	242.687	0	-104.962	14.4068	-1692.72	-785569	488159	55378.9	285.411	464.495	0
418	7	-33.7611	111.044	-1045.15	7338.19	-45976.1	-7944.55	256.01	602.979	0	-71.97	-95.8691	-650.241	-27842.7	20392.5	24170.9	331.361	242.819	0	-105.731	15.1747	-1695.39	-787363	488108	55767.1	284.91	464.845	0
418	8	-34.2389	111.263	-1047.45	7194.38	-46600.5	-8090.91	255.51	603.132	0	-72.3481	-95.4266	-650.145	-27924.1	20136.4	24149.7	330.972	242.951	0	-106.587	15.8362	-1697.59	-788942	487930	56165	284.411	465.189	0
418	9	-34.776	111.453	-1049.43	7047.02	-47218.9	-8235.57	255.005	603.285	0	-72.7576	-95.0542	-649.913	-27997.7	19880.4	24129.1	330.589	243.079	0	-107.534	16.3987	-1699.34	-790297	487625	56578	283.912	465.524	0
419	0	-35.3525	111.642	-1051.14	6896.25	-47832.1	-8377.02	254.495	603.439	0	-73.1839	-94.7422	-649.607	-28065	19627.5	24109.1	330.214	243.203	0	-108.536	16.8996	-1700.74	-791473	487228	57003.8	283.416	465.845	0
419	1	-35.9341	111.866	-1052.69	6742.08	-48442.4	-8514.15	253.982	603.595	0	-73.6005	-94.4654	-649.319	-28128.4	19380.5	24089.2	329.847	243.32	0	-109.535	17.4004	-1702.01	-792558	486799	57435.1	282.925	466.15	0
419	2	-36.4871	112.156	-1054.22	6584.29	-49052.6	-8646.5	253.47	603.754	0	-73.9822	-94.1957	-649.13	-28191.6	19140.4	24067.9	329.486	243.43	0	-110.469	17.96	-1703.35	-793643	486394	57863	282.439	466.438	0
419	3	-36.9915	112.525	-1055.79	6423.17	-49661.9	-8774.23	252.962	603.916	0	-74.3133	-93.9126	-649.085	-28257.4	18905.8	24043.6	329.127	243.534	0	-111.305	18.6119	-1704.87	-794790	486049	58280.4	281.96	466.711	0
419	4	-37.4427	112.966	-1057.43	6259.84	-50265.4	-8898.1	252.465	604.08	0	-74.5874	-93.6064	-649.187	-28327.5	18674.6	24015	328.766	243.635	0	-112.03	19.3594	-1706.62	-796007	485771	58682.2	281.489	466.969	0
419	5	-37.8513	113.458	-1059.09	6095.73	-50857.5	-9019.17	251.98	604.244	0	-74.8065	-93.2818	-649.404	-28402.1	18445.5	23981.9	328.404	243.736	0	-112.658	20.1767	-1708.49	-797261	485542	59066.3	281.029	467.214	0
419	6	-38.2405	113.975	-1060.68	5931.56	-51435.3	-9138.12	251.507	604.408	0	-74.9805	-92.9585	-649.682	-28480	18219.1	23945.2	328.043	243.837	0	-113.221	21.0167	-1710.36	-798488	485326	59434.9	280.579	467.444	0
419	7	-38.6375	114.489	-1062.12	5766.47	-51999.2	-9254.83	251.042	604.571	0	-75.1226	-92.6613	-649.962	-28558.6	17996.3	23906.6	327.688	243.939	0	-113.76	21.8277	-1712.08	-799630	485082	59793.5	280.139	467.663	0
419	8	-39.0616	114.979	-1063.39	5598.17	-52553.2	-9368.61	250.579	604.736	0	-75.2422	-92.4097	-650.215	-28635.7	17776.5	23867.2	327.34	244.04	0	-114.304	22.5693	-1713.6	-800662	484790	60145.3	279.706	467.872	0
419	9	-39.5146	115.436	-1064.49	5424.76	-53101.7	-9478.53	250.116	604.904	0	-75.3412	-92.2122	-650.451	-28709.9	17559.9	23827.8	326.996	244.138	0	-114.856	23.2241	-1714.95	-801603	484455	60488.6	279.275	468.072	0
420	0	-39.9803	115.869	-1065.52	5246.59	-53646.1	-9583.78	249.653	605.076	0	-75.4138	-92.0624	-650.714	-28780.9	17348.3	23788	326.66	244.23	0	-115.394	23.807	-1716.24	-802504	484113	60817.1	278.85	468.261	0
420	1	-40.4329	116.299	-1066.56	5065.88	-54185.3	-9683.93	249.196	605.25	0	-75.4513	-91.9426	-651.052	-28848.4	17146	23746.8	326.336	244.31	0	-115.884	24.3565	-1717.61	-803426	483807	61124.1	278.436	468.438	0
420	2	-40.8519	116.745	-1067.67	4885.06	-54718.6	-9778.94	248.749	605.425	0	-75.4495	-91.8374	-651.484	-28912.1	16956.7	23702.5	326.028	244.379	0	-116.301	24.908	-1719.15	-804405	483566	61405.5	278.035	468.604	0
420	3	-41.2315	117.217	-1068.85	4705.59	-55246.8	-9869.4	248.312	605.598	0	-75.4119	-91.7433	-652	-28971.7	16781.3	23653.9	325.738	244.435	0	-116.643	25.474	-1720.86	-805445	483390	61660.3	277.647	468.76	0
420	4	-41.5793	117.711	-1070.1	4528.14	-55770.7	-9956.66	247.883	605.768	0	-75.3477	-91.6653	-652.566	-29027.5	16616.6	23601	325.463	244.482	0	-116.927	26.0461	-1722.66	-806522	483257	61891.1	277.271	468.909	0
420	5	-41.9101	118.216	-1071.33	4353.31	-56289.4	-10042.3	247.458	605.937	0	-75.271	-91.6108	-653.134	-29079.5	16457	23544.7	325.197	244.523	0	-117.181	26.6049	-1724.47	-807589	483132	62103.2	276.902	469.053	0
420	6	-42.2406	118.714	-1072.48	4181.76	-56800.6	-10127.3	247.038	606.101	0	-75.1988	-91.5879	-653.645	-29127.3	16297.1	23485.9	324.933	244.561	0	-117.439	27.1263	-1726.12	-808583	482970	62303	276.535	469.194	0
420	7	-42.5836	119.192	-1073.46	4013.46	-57301.9	-10211.8	246.619	606.261	0	-75.1468	-91.6048	-654.036	-29170.1	16133.4	23425.1	324.667	244.6	0	-117.73	27.587	-1727.5	-809450	482731	62494.7	276.169	469.335	0
420	8	-42.9412	119.639	-1074.25	3847.19	-57792.3	-10295.8	246.202	606.419	0	-75.1246	-91.6671	-654.265	-29207.1	15963.9	23362.4	324.4	244.641	0	-118.066	27.9722	-1728.52	-810164	482394	62677.3	275.801	469.481	0
420	9	-43.3028	120.059	-1074.89	3681.07	-58272.3	-10379.4	245.788	606.575	0	-75.1306	-91.7741	-654.319	-29237.8	15787.9	23297.4	324.129	244.684	0	-118.433	28.2845	-1729.21	-810745	481963	62844.2	275.431	469.639	0
421	0	-43.6454	120.464	-1075.47	3513.77	-58743.3	-10462.8	245.379	606.733	0	-75.151	-91.918	-654.229	-29262.6	15605	23230.6	323.853	244.728	0	-118.796	28.5461	-1729.69	-811258	481472	62985.5	275.06	469.811	0
421	1	-43.9419	120.877	-1076.1	3345.59	-59207.6	-10546.2	244.979	606.891	0	-75.1667	-92.0848	-654.05	-29283.3	15416.1	23163.3	323.57	244.772	0	-119.109	28.7918	-1730.15	-811785	480970	63092.5	274.689	469.999	0
421	2	-44.1741	121.313	-1076.85	3177.88	-59667.2	-10629	244.591	607.049	0	-75.1636	-92.2604	-653.845	-29302	15223.6	23097.9	323.283	244.815	0	-119.338	29.053	-1730.7	-812378	480494	63163.7	274.32	470.2	0
421	3	-44.3398	121.781	-1077.74	3011.61	-60123.8	-10710.8	244.213	607.206	0	-75.1381	-92.4354	-653.651	-29319.2	15032	23036.6	322.997	244.855	0	-119.478	29.3457	-1731.39	-813051	480061	63204.3	273.956	470.408	0
421	4	-44.448	122.276	-1078.73	2846.94	-60578.9	-10791.4	243.842	607.361	0	-75.0948	-92.6068	-653.483	-29334.7	14845.7	22980.3	322.718	244.89	0	-119.543	29.6697	-1732.21	-813785	479669	63222	273.598	470.617	0
421	5	-44.5154	122.789	-1079.75	2683.55	-61033	-10871	243.475	607.515	0	-75.0426	-92.7789	-653.346	-29348.7	14668	22928.8	322.451	244.921	0	-119.558	30.0099	-1733.1	-814544	479304	63223.7	273.247	470.824	0
421	6	-44.5673	123.299	-1080.73	2520.62	-61485	-10950.7	243.108	607.668	0	-74.9931	-92.9621	-653.226	-29361.9	14500.1	22881	322.198	244.949	0	-119.56	30.337	-1733.95	-815273	478940	63216.1	272.903	471.022	0
421	7	-44.6338	123.784	-1081.54	2356.99	-61932.2	-11031.3	242.737	607.821	0	-74.9576	-93.1657	-653.095	-29374.4	14343.4	22835.3	321.962	244.977	0	-119.591	30.6182	-1734.64	-815907	478543	63207.7	272.566	471.209	0
421	8	-44.7417	124.224	-1082.13	2191.46	-62370.9	-11113.6	242.363	607.975	0	-74.943	-93.3935	-652.922	-29385	14198.2	22789.5	321.746	245.005	0	-119.685	30.8307	-1735.05	-816395	478087	63206.1	272.236	471.385	0
421	9	-44.9051	124.614	-1082.46	2022.58	-62797.5	-11198.3	241.986	608.132	0	-74.9473	-93.6392	-652.688	-29392.3	14063.8	22741.2	321.548	245.033	0	-119.852	30.9749	-1735.15	-816723	477565	63216.9	271.914	471.55	0
422	0	-45.1214	124.964	-1082.6	1849.33	-63209.9	-11284.9	241.613	608.292	0	-74.9596	-93.8849	-652.403	-29395.4	13938.6	22688.7	321.365	245.057	0	-120.081	31.0788	-1735	-816921	476993	63243.4	271.602	471.707	0
422	1	-45.3732	125.296	-1082.62	1672.1	-63606.7	-11371.7	241.248	608.456	0	-74.9653	-94.1076	-652.101	-29394.4	13821	22631.8	321.194	245.076	0	-120.338	31.188	-1734.73	-817047	476408	63287.2	271.301	471.858	0
422	2	-45.6377	125.633	-1082.62	1492.6	-63988	-11456.3	240.895	608.621	0	-74.9551	-94.295	-651.813	-29390.1	13709.1	22571.6	321.032	245.09	0	-120.593	31.3377	-1734.43	-817153	475839	63346.6	271.011	472.003	0
422	3	-45.8966	125.99	-1082.62	1312.82	-64355.6	-11536.7	240.556	608.787	0	-74.9259	-94.4527	-651.553	-29384.6	13600.6	22510.1	320.874	245.099	0	-120.822	31.5376	-1734.17	-817266	475296	63416.7	270.732	472.145	0
422	4	-46.1427	126.375	-1082.62	1134.56	-64712.8	-11612.1	240.226	608.952	0	-74.8781	-94.5971	-651.321	-29380.6	13493.2	22449	320.717	245.109	0	-121.021	31.7781	-1733.94	-817385	474772	63493.1	270.461	472.282	0
422	5	-46.3819	126.784	-1082.6	958.988	-65062.2	-11682.6	239.902	609.114	0	-74.8184	-94.7473	-651.094	-29380.1	13383.2	22391.2	320.555	245.124	0	-121.2	32.0369	-1733.7	-817489	474247	63576.3	270.191	472.417	0
422	6	-46.6307	127.204	-1082.5	785.746	-65405.4	-11749.7	239.58	609.274	0	-74.7623	-94.9219	-650.824	-29382.3	13266.2	22339.3	320.384	245.146	0	-121.393	32.2821	-1733.33	-817539	473686	63671.4	269.92	472.553	0
422	7	-46.9089	127.618	-1082.27	612.575	-65743.4	-11815	239.254	609.434	0	-74.7293	-95.1351	-650.449	-29384	13138.6	22294.1	320.199	245.175	0	-121.638	32.4825	-1732.72	-817485	473049	63784.1	269.64	472.694	0
422	8	-47.2325	128.015	-1081.85	435.81	-66076.3	-11880.2	238.923	609.597	0	-74.7343	-95.3919	-649.924	-29381.4	12999.5	22254.1	320.002	245.207	0	-121.967	32.6229	-1731.78	-817294	472311	63919.5	269.351	472.844	0
422	9	-47.6078	128.397	-1081.25	251.839	-66402.7	-11946	238.587	609.767	0	-74.7804	-95.6858	-649.244	-29372.8	12851.4	22216.2	319.794	245.242	0	-122.388	32.7111	-1730.5	-816965	471473	64080.4	269.054	473.005	0
423	0	-48.0274	128.776	-1080.52	59.2854	-66722.4	-12012.5	238.249	609.945	0	-74.8539	-95.9969	-648.45	-29359	12699.4	22177.2	319.584	245.276	0	-122.881	32.7791	-1728.97	-816531	470565	64265.9	268.754	473.176	0
423	1	-48.4729	129.17	-1079.7	-140.149	-67037.5	-12079.4	237.911	610.13	0	-74.9293	-96.2942	-647.607	-29341.8	12548.5	22135.1	319.377	245.308	0	-123.402	32.8759	-1727.31	-816044	469627	64472.8	268.454	473.35	0
423	2	-48.927	129.594	-1078.87	-343.415	-67350.3	-12146.1	237.573	610.318	0	-74.9823	-96.5449	-646.764	-29323.2	12401.4	22089.5	319.175	245.338	0	-123.909	33.0489	-1725.64	-815545	468690	64699.9	268.157	473.525	0
423	3	-49.3837	130.05	-1078.04	-547.997	-67661.2	-12212.6	237.237	610.508	0	-75.0004	-96.727	-645.94	-29305.2	12257.5	22040	318.976	245.368	0	-124.384	33.3229	-1723.98	-815049	467762	64948.5	267.863	473.698	0
423	4	-49.8483	130.526	-1077.21	-752.118	-67968.6	-12278.7	236.903	610.698	0	-74.9854	-96.835	-645.122	-29289.9	12114.8	21986.5	318.779	245.402	0	-124.834	33.6909	-1722.33	-814546	466837	65219.6	267.571	473.872	0
423	5	-50.3317	130.996	-1076.32	-954.792	-68268.5	-12344.1	236.572	610.887	0	-74.9516	-96.8798	-644.285	-29279	11972	21928.5	318.582	245.444	0	-125.283	34.1165	-1720.6	-814008	465898	65512	267.281	474.046	0
423	6	-50.8466	131.432	-1075.32	-1156.14	-68556	-12408.5	236.246	611.075	0	-74.9197	-96.8833	-643.391	-29271.8	11828.8	21866.2	318.385	245.496	0	-125.766	34.5483	-1718.71	-813393	464923	65822.6	266.994	474.222	0
423	7	-51.4026	131.809	-1074.14	-1356.71	-68828.9	-12472.1	235.922	611.263	0	-74.9088	-96.865	-642.4	-29265.2	11686.8	21800.3	318.192	245.556	0	-126.311	34.9437	-1716.54	-812651	463883	66148.7	266.711	474.401	0
423	8	-51.9997	132.121	-1072.75	-1556.78	-69089.7	-12535.3	235.596	611.451	0	-74.927	-96.8318	-641.288	-29255	11549.4	21731.8	318.01	245.619	0	-126.927	35.2888	-1714.04	-811753	462764	66488.3	266.43	474.579	0
423	9	-52.6211	132.38	-1071.17	-1756.65	-69343	-12598.7	235.264	611.64	0	-74.9653	-96.7767	-640.08	-29239.2	11420.8	21661.8	317.843	245.681	0	-127.586	35.6028	-1711.25	-810718	461577	66835.9	266.152	474.756	0
424	0	-53.233	132.616	-1069.51	-1956.47	-69593.1	-12662.2	234.93	611.829	0	-74.998	-96.6825	-638.855	-29219.6	11304.1	21592	317.694	245.737	0	-128.231	35.933	-1708.36	-809622	460375	67181.5	265.88	474.926	0
424	1	-53.7956	132.866	-1067.89	-2155.45	-69842.3	-12725.8	234.598	612.018	0	-74.9934	-96.5266	-637.715	-29199.4	11202.3	21524.1	317.566	245.788	0	-128.789	36.3389	-1705.6	-808566	459223	67514	265.619	475.087	0
424	2	-54.2793	133.158	-1066.41	-2352.16	-70092.4	-12789.2	234.273	612.206	0	-74.929	-96.2912	-636.732	-29181.3	11117.6	21459	317.46	245.83	0	-129.208	36.8669	-1703.14	-807620	458170	67826.1	265.373	475.233	0
424	3	-54.6732	133.505	-1065.09	-2545.46	-70344.9	-12851.8	233.954	612.39	0	-74.7985	-95.9715	-635.926	-29166.6	11049.5	21396.5	317.375	245.865	0	-129.472	37.5333	-1701.01	-806798	457223	68115	265.141	475.364	0
424	4	-54.9846	133.902	-1063.87	-2735.35	-70601.2	-12912.9	233.637	612.571	0	-74.6094	-95.5788	-635.261	-29155.5	10993.8	21336	317.306	245.895	0	-129.594	38.3234	-1699.13	-806065	456353	68382.6	264.919	475.481	0
424	5	-55.2354	134.337	-1062.69	-2923.5	-70861.1	-12971.7	233.319	612.751	0	-74.3799	-95.1407	-634.669	-29147.2	10944.1	21277.2	317.244	245.925	0	-129.615	39.1959	-1697.36	-805365	455513	68633.8	264.7	475.589	0
424	6	-55.455	134.787	-1061.46	-3112.69	-71122.1	-13028.8	232.996	612.932	0	-74.1333	-94.696	-634.077	-29140.1	10894.2	21220	317.181	245.957	0	-129.588	40.0915	-1695.53	-804632	454652	68872.9	264.479	475.695	0
424	7	-55.6715	135.234	-1060.09	-3305.18	-71380.4	-13085	232.666	613.118	0	-73.8917	-94.2841	-633.426	-29132.2	10839.2	21163.6	317.112	245.992	0	-129.563	40.9501	-1693.52	-803814	453734	69101.5	264.251	475.802	0
424	8	-55.9035	135.662	-1058.58	-3501.54	-71632.5	-13140.8	232.331	613.308	0	-73.6683	-93.9344	-632.685	-29121.8	10776.2	21107.5	317.032	246.029	0	-129.572	41.7279	-1691.26	-802889	452741	69319.9	264.017	475.912	0
424	9	-56.1561	136.07	-1056.93	-3700.89	-71875.5	-13196	231.996	613.502	0	-73.4637	-93.6582	-631.859	-29107.7	10703	21052.9	316.939	246.067	0	-129.62	42.4121	-1688.79	-801872	451686	69528.6	263.777	476.026	0
425	0	-56.4193	136.472	-1055.24	-3901.66	-72108.6	-13250.1	231.666	613.697	0	-73.2668	-93.4479	-630.987	-29090	10618.7	21001.8	316.829	246.102	0	-129.686	43.0243	-1686.23	-800820	450603	69728.1	263.534	476.143	0
425	1	-56.6744	136.891	-1053.6	-4102.46	-72333	-13302.7	231.347	613.894	0	-73.0619	-93.2848	-630.121	-29069.6	10523.8	20955.8	316.701	246.133	0	-129.736	43.6057	-1683.72	-799800	449535	69918.5	263.29	476.262	0
425	2	-56.906	137.344	-1052.08	-4302.58	-72550.3	-13353.4	231.041	614.09	0	-72.8396	-93.1504	-629.305	-29047.3	10421.9	20915	316.561	246.158	0	-129.746	44.1937	-1681.39	-798860	448516	70100.3	263.049	476.381	0
425	3	-57.1088	137.839	-1050.7	-4501.42	-72761.4	-13401.6	230.75	614.284	0	-72.6005	-93.0317	-628.555	-29023.3	10318.4	20877.7	316.416	246.175	0	-129.709	44.8068	-1679.26	-798012	447560	70274.6	262.815	476.499	0
425	4	-57.2863	138.367	-1049.43	-4697.8	-72967.3	-13446.5	230.469	614.477	0	-72.352	-92.9221	-627.869	-28998.1	10216.4	20841.1	316.272	246.185	0	-129.638	45.4446	-1677.3	-797240	446661	70443	262.588	476.613	0
425	5	-57.4486	138.915	-1048.22	-4890.9	-73169.5	-13487.8	230.196	614.666	0	-72.1006	-92.8169	-627.239	-28972	10115.9	20802.8	316.128	246.19	0	-129.549	46.0977	-1675.46	-796511	445802	70608	262.366	476.72	0
425	6	-57.6095	139.466	-1047.01	-5080.8	-73369.7	-13526.2	229.925	614.853	0	-71.8504	-92.711	-626.65	-28944.9	10014.9	20761.1	315.982	246.19	0	-129.46	46.7555	-1673.66	-795787	444957	70773.4	262.146	476.818	0
425	7	-57.7834	140.008	-1045.75	-5267.62	-73569.2	-13562.9	229.649	615.037	0	-71.6062	-92.6006	-626.079	-28915.8	9912.4	20715.5	315.833	246.186	0	-129.39	47.4071	-1671.83	-795029	444102	70943.8	261.924	476.907	0
425	8	-57.9804	140.525	-1044.4	-5450.96	-73767.6	-13598.8	229.368	615.219	0	-71.3758	-92.4867	-625.501	-28883.4	9809.71	20666.3	315.683	246.176	0	-129.356	48.0385	-1669.9	-794211	443221	71122.2	261.699	476.985	0
425	9	-58.2026	141.013	-1042.97	-5629.92	-73963	-13634.5	229.084	615.398	0	-71.1641	-92.3736	-624.9	-28847.2	9710.82	20614.9	315.54	246.163	0	-129.367	48.6392	-1667.87	-793336	442319	71308.6	261.477	477.057	0
426	0	-58.4415	141.478	-1041.52	-5803.25	-74154.1	-13670	228.802	615.572	0	-70.9644	-92.2623	-624.296	-28808.4	9620.89	20561.8	315.411	246.145	0	-129.406	49.2155	-1665.82	-792438	441424	71498.6	261.26	477.123	0
426	1	-58.6807	141.937	-1040.13	-5969.83	-74340.8	-13704.7	228.527	615.74	0	-70.7597	-92.1502	-623.733	-28769.7	9543.03	20505.7	315.3	246.125	0	-129.44	49.7873	-1663.86	-791575	440574	71684.3	261.056	477.182	0
426	2	-58.904	142.408	-1038.85	-6129.58	-74524.2	-13737.7	228.263	615.9	0	-70.5343	-92.0395	-623.25	-28733.4	9477.03	20445.1	315.206	246.103	0	-129.438	50.3683	-1662.1	-790793	439795	71856.2	260.864	477.234	0
426	3	-59.1028	142.894	-1037.71	-6284.03	-74705.5	-13768.5	228.009	616.056	0	-70.2857	-91.9377	-622.846	-28699.9	9420.6	20379.1	315.125	246.079	0	-129.388	50.9563	-1660.55	-790109	439092	72007.4	260.685	477.283	0
426	4	-59.2752	143.39	-1036.69	-6435.5	-74885.3	-13797.3	227.765	616.208	0	-70.0238	-91.8516	-622.492	-28667.4	9370.56	20308	315.053	246.053	0	-129.299	51.5388	-1659.18	-789510	438447	72134.9	260.514	477.333	0
426	5	-59.426	143.884	-1035.75	-6585.75	-75064.5	-13825.5	227.526	616.358	0	-69.7662	-91.7888	-622.144	-28633.5	9323.77	20232.9	314.987	246.024	0	-129.192	52.0951	-1657.89	-788952	437827	72239	260.347	477.386	0
426	6	-59.567	144.353	-1034.77	-6735.62	-75243.9	-13854.2	227.285	616.509	0	-69.5356	-91.7619	-621.74	-28596	9277.73	20155.4	314.922	245.993	0	-129.103	52.5914	-1656.52	-788368	437185	72321.6	260.178	477.444	0
426	7	-59.7142	144.772	-1033.68	-6885.62	-75424.5	-13884.3	227.033	616.661	0	-69.358	-91.7881	-621.205	-28553.2	9229.75	20077.2	314.858	245.964	0	-129.072	52.9836	-1654.88	-787679	436465	72385.2	260	477.51	0
426	8	-59.8795	145.115	-1032.38	-7036.5	-75604.9	-13916.8	226.766	616.816	0	-69.2541	-91.8818	-620.475	-28504.3	9176.99	19999.9	314.79	245.94	0	-129.134	53.2335	-1652.85	-786830	435626	72430.4	259.81	477.59	0
426	9	-60.0632	145.375	-1030.86	-7188.99	-75781.1	-13952.6	226.488	616.974	0	-69.2277	-92.0434	-619.535	-28449.6	9117.34	19925.3	314.716	245.921	0	-129.291	53.3319	-1650.4	-785813	434662	72456.3	259.607	477.686	0
427	0	-60.2515	145.565	-1029.22	-7343.23	-75948.5	-13991.9	226.208	617.135	0	-69.2616	-92.2513	-618.431	-28390.4	9049.43	19854.9	314.633	245.907	0	-129.513	53.3138	-1647.65	-784686	433613	72462.9	259.397	477.798	0
427	1	-60.421	145.715	-1027.58	-7498.21	-76105.6	-14034	225.937	617.297	0	-69.3254	-92.4663	-617.255	-28328.9	8972.61	19789.3	314.536	245.895	0	-129.746	53.2488	-1644.83	-783546	432545	72451.8	259.186	477.921	0
427	2	-60.5503	145.856	-1026.05	-7651.41	-76254.3	-14078.1	225.682	617.457	0	-69.3895	-92.6442	-616.099	-28266.6	8888.04	19727.6	314.426	245.88	0	-129.94	53.212	-1642.15	-782473	431515	72426.6	258.977	478.049	0
427	3	-60.6315	146.007	-1024.66	-7799.75	-76398.2	-14124.4	225.441	617.612	0	-69.4362	-92.7522	-615.017	-28203.1	8799.13	19668.9	314.307	245.857	0	-130.068	53.2545	-1639.68	-781494	430548	72393.3	258.773	478.173	0
427	4	-60.6709	146.167	-1023.39	-7940.64	-76540	-14173	225.209	617.759	0	-69.4619	-92.7843	-614.026	-28137.7	8710.15	19611.8	314.185	245.825	0	-130.133	53.3829	-1637.41	-780588	429641	72355.3	258.575	478.285	0
427	5	-60.6829	146.326	-1022.17	-8072.78	-76681.2	-14224.2	224.982	617.898	0	-69.4731	-92.762	-613.12	-28070.4	8624.61	19554.8	314.067	245.783	0	-130.156	53.5643	-1635.29	-779720	428778	72311.1	258.383	478.381	0
427	6	-60.6841	146.471	-1020.96	-8196.55	-76822.7	-14277	224.754	618.028	0	-69.4788	-92.7143	-612.276	-28002.2	8544.57	19496.4	313.955	245.735	0	-130.163	53.7569	-1633.23	-778857	427940	72259.6	258.195	478.461	0
427	7	-60.6933	146.595	-1019.72	-8313.08	-76964.6	-14329.2	224.524	618.152	0	-69.4884	-92.6618	-611.463	-27934.5	8469.82	19435.4	313.852	245.685	0	-130.182	53.9329	-1631.18	-777978	427107	72206.7	258.009	478.529	0
427	8	-60.73	146.694	-1018.43	-8423.22	-77106.1	-14378.3	224.289	618.271	0	-69.513	-92.6163	-610.643	-27868.6	8397.8	19371.2	313.752	245.638	0	-130.243	54.078	-1629.07	-777064	426264	72164.1	257.824	478.592	0
427	9	-60.806	146.774	-1017.08	-8527.7	-77246.9	-14422.8	224.051	618.384	0	-69.5596	-92.583	-609.8	-27805.5	8325.87	19302.9	313.653	245.598	0	-130.366	54.1909	-1626.88	-776112	425401	72141	257.636	478.654	0
428	0	-60.9163	146.849	-1015.73	-8627.6	-77387.2	-14462.4	223.811	618.494	0	-69.6226	-92.5582	-608.948	-27745.5	8253.99	19230.3	313.555	245.563	0	-130.539	54.2906	-1624.68	-775152	424536	72138.5	257.448	478.715	0
428	1	-61.0419	146.943	-1014.45	-8724.03	-77527.6	-14498.2	223.577	618.6	0	-69.6859	-92.53	-608.133	-27689.2	8184.58	19152.8	313.459	245.531	0	-130.728	54.4128	-1622.58	-774242	423707	72151.2	257.264	478.776	0
428	2	-61.1628	147.076	-1013.31	-8817.67	-77669.9	-14531.9	223.35	618.702	0	-69.7345	-92.4853	-607.396	-27636.1	8120.38	19069.9	313.369	245.499	0	-130.897	54.5904	-1620.7	-773431	422945	72171.4	257.087	478.836	0
428	3	-61.2671	147.254	-1012.32	-8908.87	-77815.4	-14564.8	223.131	618.801	0	-69.7613	-92.4188	-606.744	-27584.9	8063.47	18981.5	313.29	245.464	0	-131.028	54.8347	-1619.06	-772723	422255	72192.3	256.918	478.892	0
428	4	-61.353	147.467	-1011.43	-8997.94	-77963	-14597.8	222.918	618.896	0	-69.7704	-92.3367	-606.147	-27533.6	8014.61	18888.3	313.222	245.424	0	-131.123	55.1307	-1617.57	-772086	421618	72209.2	256.757	478.947	0
428	5	-61.4291	147.698	-1010.57	-9085.27	-78109.4	-14630.8	222.708	618.99	0	-69.7771	-92.2539	-605.543	-27480.8	7971.3	18792.1	313.164	245.382	0	-131.206	55.4437	-1616.11	-771462	420994	72221.5	256.601	479.003	0
428	6	-61.5105	147.919	-1009.66	-9170.63	-78252	-14664.1	222.497	619.083	0	-69.8025	-92.1883	-604.855	-27425.8	7928.06	18694.7	313.107	245.343	0	-131.313	55.7309	-1614.52	-770787	420334	72231.8	256.443	479.067	0
428	7	-61.6098	148.111	-1008.64	-9252.88	-78390.8	-14697.5	222.28	619.174	0	-69.8636	-92.1536	-604.011	-27368	7879.11	18598.2	313.045	245.311	0	-131.473	55.9571	-1612.65	-770005	419593	72242.5	256.276	479.145	0
428	8	-61.7282	148.261	-1007.47	-9330.41	-78528.8	-14730.8	222.053	619.261	0	-69.968	-92.1546	-602.977	-27306.8	7819.78	18504.4	312.969	245.287	0	-131.696	56.1067	-1610.44	-769094	418745	72253.5	256.093	479.239	0
428	9	-61.8519	148.373	-1006.19	-9401.89	-78668	-14763.7	221.816	619.344	0	-70.1134	-92.1859	-601.769	-27242.5	7747.43	18414.9	312.874	245.271	0	-131.965	56.1876	-1607.96	-768075	417800	72259.9	255.894	479.349	0
429	0	-61.9537	148.465	-1004.87	-9467.01	-78807.9	-14795.6	221.574	619.421	0	-70.2894	-92.2355	-600.453	-27176.6	7663.27	18329.8	312.763	245.26	0	-132.243	56.2297	-1605.32	-767005	416799	72252.7	255.682	479.47	0
429	1	-62.0029	148.563	-1003.6	-9526.86	-78947.2	-14826.2	221.336	619.493	0	-70.4786	-92.2897	-599.119	-27111.7	7572.24	18248.5	312.639	245.253	0	-132.481	56.2734	-1602.72	-765958	415800	72221.9	255.466	479.597	0
429	2	-61.979	148.688	-1002.44	-9583.79	-79086.8	-14855.1	221.106	619.561	0	-70.6626	-92.3399	-597.848	-27050.4	7479.96	18170.6	312.512	245.246	0	-132.642	56.3484	-1600.29	-764988	414847	72159.8	255.254	479.721	0
429	3	-61.8787	148.847	-1001.39	-9640.8	-79228.3	-14882.7	220.882	619.628	0	-70.8274	-92.3864	-596.684	-26994.1	7390.77	18095.4	312.386	245.24	0	-132.706	56.461	-1598.07	-764109	413954	72062.4	255.047	479.84	0
429	4	-61.7114	149.034	-1000.42	-9700.75	-79371.2	-14909.7	220.662	619.697	0	-70.965	-92.4357	-595.63	-26942.6	7308.53	18022	312.27	245.234	0	-132.676	56.5983	-1596.05	-763309	413121	71928.7	254.849	479.951	0
429	5	-61.4938	149.233	-999.485	-9765.49	-79512.9	-14937	220.446	619.771	0	-71.0742	-92.4979	-594.654	-26894.1	7235.78	17949.2	312.168	245.227	0	-132.568	56.7353	-1594.14	-762553	412328	71758.9	254.661	480.056	0
429	6	-61.2458	149.423	-998.52	-9835.42	-79650.3	-14965.4	220.232	619.85	0	-71.1642	-92.5873	-593.692	-26845.9	7171.64	17875.9	312.08	245.219	0	-132.41	56.836	-1592.21	-761789	411541	71554.1	254.479	480.16	0
429	7	-60.986	149.581	-997.462	-9909.71	-79781.5	-14995.3	220.016	619.935	0	-71.2511	-92.7202	-592.679	-26795.4	7113.04	17801.1	312.001	245.211	0	-132.237	56.8609	-1590.14	-760963	410721	71315.8	254.301	480.267	0
429	8	-60.7235	149.694	-996.275	-9986.87	-79905.6	-15026.4	219.796	620.024	0	-71.3497	-92.909	-591.573	-26741.1	7058.09	17725	311.931	245.203	0	-132.073	56.7851	-1587.85	-760045	409847	71045.4	254.122	480.38	0
429	9	-60.4528	149.768	-994.967	-10065.7	-80023.5	-15057.6	219.572	620.117	0	-71.4659	-93.1535	-590.376	-26683.2	7007.03	17647.5	311.869	245.197	0	-131.919	56.6141	-1585.34	-759036	408919	70743.5	253.943	480.498	0
430	0	-60.1559	149.823	-993.59	-10145.6	-80137.7	-15087.7	219.345	620.211	0	-71.5928	-93.4374	-589.131	-26623.3	6960.38	17568.5	311.815	245.191	0	-131.749	56.386	-1582.72	-757978	407963	70410.3	253.765	480.618	0
430	1	-59.8134	149.889	-992.221	-10226.3	-80250.6	-15115.9	219.12	620.307	0	-71.7157	-93.7336	-587.896	-26562.9	6917.19	17487.7	311.766	245.183	0	-131.529	56.1558	-1580.12	-756928	407015	70047.8	253.59	480.739	0
430	2	-59.4156	149.988	-990.925	-10306.9	-80364.8	-15142.4	218.899	620.401	0	-71.8212	-94.0154	-586.709	-26502.3	6876.21	17405	311.72	245.171	0	-131.237	55.9724	-1577.63	-755929	406101	69662	253.418	480.856	0
430	3	-58.9667	150.131	-989.731	-10386.4	-80483.8	-15168.5	218.681	620.494	0	-71.9023	-94.2678	-585.576	-26440.6	6838.47	17320.8	311.678	245.153	0	-130.869	55.8633	-1575.31	-754996	405228	69261.4	253.25	480.972	0
430	4	-58.4819	150.325	-988.637	-10464.5	-80611.5	-15196.4	218.462	620.585	0	-71.9598	-94.4919	-584.477	-26375.8	6806.93	17235.5	311.646	245.127	0	-130.442	55.8331	-1573.11	-754125	404391	68854.9	253.084	481.087	0
430	5	-57.9839	150.569	-987.621	-10542	-80750.9	-15228.2	218.237	620.674	0	-72.0032	-94.7035	-583.374	-26306.5	6782.48	17149.4	311.626	245.094	0	-129.987	55.8652	-1570.99	-753290	403569	68451.7	252.916	481.206	0
430	6	-57.501	150.852	-986.637	-10620.7	-80902	-15264.8	218.002	620.765	0	-72.053	-94.9269	-582.217	-26232.3	6762.1	17063	311.614	245.056	0	-129.554	55.9246	-1568.85	-752461	402735	68061.8	252.743	481.335	0
430	7	-57.0623	151.154	-985.636	-10702.8	-81061.7	-15306.3	217.757	620.859	0	-72.1342	-95.1876	-580.959	-26153.9	6741.48	16976.9	311.604	245.019	0	-129.196	55.9669	-1566.6	-751600	401860	67695.5	252.559	481.481	0
430	8	-56.6907	151.46	-984.575	-10789.3	-81226.3	-15352.2	217.501	620.958	0	-72.2644	-95.5054	-579.579	-26073.2	6717.73	16891.6	311.591	244.986	0	-128.955	55.9541	-1564.15	-750683	400928	67359.8	252.365	481.646	0
430	9	-56.3939	151.759	-983.446	-10879.7	-81392.3	-15402	217.238	621.063	0	-72.4456	-95.8897	-578.1	-25992.9	6689.98	16807.5	311.572	244.963	0	-128.84	55.8696	-1561.55	-749713	399946	67055.8	252.161	481.827	0
431	0	-56.1591	152.061	-982.289	-10973.6	-81557.9	-15454.8	216.972	621.172	0	-72.6625	-96.3335	-576.59	-25915.2	6659.86	16724.7	311.55	244.946	0	-128.822	55.7277	-1558.88	-748728	398949	66777.8	251.954	482.015	0
431	1	-55.9579	152.381	-981.171	-11070.9	-81721.3	-15509.7	216.71	621.283	0	-72.8893	-96.816	-575.13	-25840.4	6630.89	16642.3	311.529	244.93	0	-128.847	55.5654	-1556.3	-747785	397985	66514.3	251.751	482.202	0
431	2	-55.7614	152.732	-980.149	-11171.9	-81880.7	-15566.3	216.461	621.398	0	-73.1026	-97.3148	-573.785	-25767.2	6605.66	16558.3	311.512	244.907	0	-128.864	55.4174	-1553.93	-746927	397091	66252.2	251.558	482.38	0
431	3	-55.5523	153.114	-979.238	-11276.7	-82033.6	-15623.9	216.227	621.516	0	-73.2893	-97.8146	-572.581	-25694.8	6584.62	16470.6	311.5	244.875	0	-128.842	55.2996	-1551.82	-746168	396281	65981.4	251.38	482.545	0
431	4	-55.3273	153.519	-978.418	-11384.6	-82177.9	-15682	216.009	621.636	0	-73.4446	-98.3081	-571.513	-25622.7	6566.62	16377.9	311.49	244.833	0	-128.772	55.2106	-1549.93	-745495	395549	65697.7	251.216	482.696	0
431	5	-55.0942	153.931	-977.648	-11494.5	-82311.9	-15739.9	215.806	621.757	0	-73.5693	-98.7963	-570.554	-25551	6549.16	16280.8	311.479	244.783	0	-128.663	55.1351	-1548.2	-744875	394874	65402.8	251.064	482.832	0
431	6	-54.8682	154.331	-976.871	-11605.9	-82434.7	-15797.5	215.613	621.881	0	-73.6684	-99.2862	-569.66	-25479	6529.13	16182.4	311.461	244.727	0	-128.537	55.0444	-1546.53	-744266	394223	65101.5	250.919	482.957	0
431	7	-54.6664	154.688	-976.022	-11718.2	-82546.9	-15854.9	215.425	622.006	0	-73.7494	-99.7867	-568.784	-25405.4	6503.84	16085.7	311.435	244.666	0	-128.416	54.9018	-1544.81	-743619	393563	64797.7	250.775	483.073	0
431	8	-54.4987	154.98	-975.052	-11830.6	-82651	-15912	215.234	622.133	0	-73.8184	-100.303	-567.895	-25329	6472.37	15993.7	311.397	244.602	0	-128.317	54.6775	-1542.95	-742896	392865	64492.9	250.628	483.179	0
431	9	-54.3598	155.2	-973.96	-11940.8	-82751.1	-15968.2	215.036	622.26	0	-73.8737	-100.832	-566.997	-25251	6436.76	15907.6	311.352	244.535	0	-128.233	54.3682	-1540.96	-742097	392128	64184.1	250.476	483.276	0
432	0	-54.2251	155.364	-972.811	-12046.3	-82851.2	-16023.1	214.833	622.383	0	-73.9024	-101.358	-566.135	-25175.1	6401.54	15827.5	311.307	244.468	0	-128.127	54.0062	-1538.95	-741271	391384	63864.1	250.323	483.359	0
432	1	-54.0597	155.505	-971.707	-12144.4	-82954.6	-16076.9	214.63	622.498	0	-73.8879	-101.861	-565.369	-25105.4	6371.39	15752.7	311.269	244.405	0	-127.948	53.6447	-1537.08	-740490	390681	63523.2	250.176	483.428	0
432	2	-53.8368	155.653	-970.729	-12233.3	-83063.5	-16130.1	214.432	622.602	0	-73.8227	-102.326	-564.734	-25043.7	6348.95	15681.6	311.242	244.346	0	-127.659	53.3262	-1535.46	-739809	390052	63154.4	250.038	483.482	0
432	3	-53.5494	155.815	-969.906	-12312.8	-83178.1	-16183.4	214.241	622.695	0	-73.7144	-102.752	-564.23	-24989.3	6334.01	15612.6	311.226	244.289	0	-127.264	53.0631	-1534.14	-739244	389505	62756.2	249.911	483.523	0
432	4	-53.2097	155.985	-969.217	-12383	-83296.7	-16237.3	214.058	622.776	0	-73.579	-103.145	-563.829	-24939.6	6325.11	15545	311.218	244.233	0	-126.789	52.8393	-1533.05	-738774	389028	62333.1	249.792	483.554	0
432	5	-52.8408	156.143	-968.618	-12444.5	-83416.7	-16292.2	213.881	622.848	0	-73.4354	-103.524	-563.484	-24892	6321.32	15479.5	311.218	244.175	0	-126.276	52.6188	-1532.1	-738364	388596	61893	249.68	483.578	0
432	6	-52.4734	156.265	-968.051	-12498.1	-83533.8	-16347.6	213.709	622.911	0	-73.305	-103.912	-563.135	-24843.5	6321.81	15418	311.226	244.117	0	-125.778	52.3528	-1531.19	-737967	388181	61446	249.574	483.599	0
432	7	-52.1412	156.326	-967.454	-12546.1	-83641.8	-16403	213.544	622.968	0	-73.2085	-104.337	-562.713	-24791.4	6323.98	15362.8	311.238	244.057	0	-125.35	51.9885	-1530.17	-737531	387749	61004.3	249.471	483.625	0
432	8	-51.8726	156.305	-966.779	-12591.1	-83735.1	-16457.9	213.388	623.024	0	-73.1585	-104.82	-562.17	-24734.3	6323.24	15316.2	311.248	243.998	0	-125.031	51.4853	-1528.95	-737024	387275	60577.9	249.369	483.662	0
432	9	-51.6799	156.199	-966.021	-12635.3	-83811	-16512.3	213.241	623.08	0	-73.1525	-105.365	-561.498	-24672.6	6316	15278.9	311.248	243.941	0	-124.832	50.8339	-1527.52	-736440	386753	60172	249.267	483.713	0
433	0	-51.5516	156.022	-965.222	-12679.5	-83870.6	-16567.1	213.107	623.136	0	-73.1747	-105.957	-560.736	-24608	6302.03	15250.4	311.239	243.885	0	-124.726	50.0652	-1525.96	-735817	386206	59784.2	249.167	483.775	0
433	1	-51.4584	155.805	-964.464	-12724.2	-83918.9	-16622.8	212.989	623.193	0	-73.2012	-106.565	-559.948	-24543.7	6283.23	15229.4	311.221	243.832	0	-124.66	49.2397	-1524.41	-735217	385672	59408.4	249.072	483.846	0
433	2	-51.3714	155.578	-963.82	-12770.4	-83961.6	-16679.1	212.887	623.25	0	-73.2097	-107.155	-559.194	-24482.5	6261.54	15214.7	311.197	243.782	0	-124.581	48.4237	-1523.01	-734698	385184	59041.2	248.983	483.923	0
433	3	-51.2767	155.366	-963.33	-12818.7	-84005.1	-16735.1	212.797	623.307	0	-73.1881	-107.699	-558.511	-24425.2	6239.23	15205.4	311.171	243.733	0	-124.465	47.6679	-1521.84	-734290	384761	58687	248.9	484.004	0
433	4	-51.1748	155.178	-962.993	-12869.4	-84054.8	-16790	212.715	623.364	0	-73.1343	-108.182	-557.923	-24371.6	6219.42	15200.8	311.147	243.683	0	-124.309	46.9961	-1520.92	-733996	384406	58353.2	248.823	484.084	0
433	5	-51.0721	155.009	-962.766	-12921.1	-84113.6	-16842.8	212.633	623.421	0	-73.0523	-108.608	-557.437	-24321.5	6204.41	15200.9	311.13	243.631	0	-124.124	46.4018	-1520.2	-733790	384110	58043	248.751	484.157	0
433	6	-50.978	154.845	-962.57	-12971.4	-84182.5	-16893	212.544	623.476	0	-72.9496	-108.99	-557.042	-24275.1	6193.44	15206.3	311.118	243.579	0	-123.928	45.8548	-1519.61	-733621	383843	57756.3	248.678	484.217	0
433	7	-50.9055	154.667	-962.317	-13018.5	-84260.1	-16940.1	212.44	623.528	0	-72.836	-109.351	-556.706	-24232.5	6182.72	15217.6	311.106	243.528	0	-123.742	45.3154	-1519.02	-733430	383569	57491.7	248.6	484.262	0
433	8	-50.8674	154.462	-961.947	-13061.9	-84342.7	-16985	212.321	623.579	0	-72.7203	-109.713	-556.402	-24193.8	6168.65	15235.3	311.087	243.483	0	-123.588	44.7486	-1518.35	-733176	383263	57248.1	248.514	484.292	0
433	9	-50.8686	154.231	-961.443	-13101.8	-84426.1	-17028.7	212.188	623.627	0	-72.6059	-110.091	-556.12	-24158.2	6150.8	15259.2	311.06	243.441	0	-123.475	44.1399	-1517.56	-732846	382920	57023.5	248.42	484.306	0
434	0	-50.9012	153.993	-960.842	-13138.5	-84508	-17072.5	212.048	623.674	0	-72.4875	-110.488	-555.874	-24125.4	6131.63	15289.3	311.031	243.401	0	-123.389	43.5045	-1516.72	-732464	382561	56815.3	248.325	484.305	0
434	1	-50.948	153.772	-960.224	-13172.7	-84588.8	-17117.3	211.907	623.718	0	-72.3541	-110.893	-555.689	-24095.6	6113.9	15326.1	311.002	243.362	0	-123.302	42.8785	-1515.91	-732085	382218	56621.4	248.233	484.291	0
434	2	-50.9941	153.59	-959.676	-13205.4	-84670.6	-17164.3	211.772	623.76	0	-72.2016	-111.295	-555.578	-24070	6098.29	15371.1	310.976	243.324	0	-123.196	42.2952	-1515.25	-731763	381917	56442.1	248.146	484.271	0
434	3	-51.0345	153.458	-959.243	-13238.4	-84756.1	-17214.3	211.643	623.801	0	-72.0399	-111.691	-555.538	-24049.8	6083.23	15425.6	310.95	243.291	0	-123.074	41.7671	-1514.78	-731529	381669	56280.5	248.063	484.251	0
434	4	-51.0744	153.374	-958.913	-13273.1	-84846.9	-17267.6	211.518	623.842	0	-71.8926	-112.091	-555.55	-24036.1	6066.11	15490	310.919	243.265	0	-122.967	41.2822	-1514.46	-731375	381461	56141	247.981	484.235	0
434	5	-51.1271	153.319	-958.627	-13309.8	-84942.6	-17323.3	211.391	623.884	0	-71.7924	-112.513	-555.574	-24028.8	6042.77	15564	310.877	243.251	0	-122.92	40.8065	-1514.2	-731257	381261	56028.6	247.893	484.226	0
434	6	-51.211	153.264	-958.295	-13348.8	-85041.4	-17379.4	211.258	623.93	0	-71.7799	-112.975	-555.539	-24026.5	6007.22	15645.7	310.813	243.249	0	-122.991	40.2885	-1513.83	-731109	381020	55947.5	247.792	484.229	0
434	7	-51.3435	153.171	-957.83	-13390.5	-85140.6	-17434	211.111	623.98	0	-71.8948	-113.497	-555.365	-24026.4	5954.33	15732.6	310.721	243.262	0	-123.238	39.6736	-1513.19	-730862	380688	55899.2	247.67	484.251	0
434	8	-51.5339	153.013	-957.185	-13435.2	-85236.7	-17485.3	210.951	624.036	0	-72.1614	-114.084	-554.992	-24025.9	5883.1	15821.7	310.6	243.291	0	-123.695	38.9288	-1512.18	-730474	380237	55883	247.524	484.297	0
434	9	-51.7784	152.785	-956.38	-13482.4	-85327.3	-17532.3	210.781	624.097	0	-72.5805	-114.722	-554.409	-24023.4	5797.45	15910.7	310.457	243.332	0	-124.359	38.0634	-1510.79	-729953	379676	55898.3	247.359	484.369	0
435	0	-52.0555	152.508	-955.502	-13530.3	-85412.2	-17574.8	210.61	624.16	0	-73.1311	-115.379	-553.66	-24018.9	5705.15	15997.9	310.304	243.382	0	-125.187	37.1295	-1509.16	-729356	379051	55942.1	247.185	484.466	0
435	1	-52.3329	152.217	-954.664	-13576.4	-85491.9	-17612.8	210.448	624.221	0	-73.7781	-116.017	-552.828	-24014.2	5615.34	16082.7	310.157	243.439	0	-126.111	36.2	-1507.49	-728764	378425	56008.6	247.014	484.58	0
435	2	-52.5838	151.945	-953.949	-13618.5	-85566.3	-17646.7	210.303	624.276	0	-74.4865	-116.607	-551.994	-24011.7	5534.31	16165.4	310.026	243.5	0	-127.07	35.3386	-1505.94	-728242	377850	56093.7	246.856	484.705	0
435	3	-52.7982	151.713	-953.38	-13655.9	-85634.6	-17676.3	210.178	624.324	0	-75.2314	-117.133	-551.217	-24013	5462.76	16246.4	309.91	243.564	0	-128.03	34.58	-1504.6	-727815	377353	56197.3	246.715	484.83	0
435	4	-52.9806	151.522	-952.933	-13688.9	-85696.5	-17702	210.071	624.365	0	-76.001	-117.595	-550.53	-24017.9	5397.75	16325.3	309.805	243.627	0	-128.982	33.9275	-1503.46	-727473	376931	56319.9	246.591	484.948	0
435	5	-53.1454	151.357	-952.536	-13719	-85751.9	-17724.5	209.975	624.403	0	-76.7946	-117.997	-549.933	-24024.7	5335.51	16401	309.702	243.687	0	-129.94	33.3595	-1502.47	-727176	376561	56461.9	246.477	485.053	0
435	6	-53.3169	151.194	-952.086	-13748.3	-85801.9	-17744.8	209.88	624.44	0	-77.6179	-118.35	-549.394	-24032.5	5271.27	16472.6	309.595	243.744	0	-130.935	32.8439	-1501.48	-726856	376198	56627.8	246.366	485.143	0
435	7	-53.5251	151.014	-951.478	-13779.4	-85848.6	-17763.7	209.773	624.482	0	-78.4763	-118.661	-548.866	-24041.5	5199.45	16539.6	309.473	243.802	0	-132.001	32.3535	-1500.34	-726443	375790	56827.5	246.246	485.219	0
435	8	-53.7962	150.803	-950.646	-13814.6	-85893.9	-17782.3	209.647	624.532	0	-79.37	-118.929	-548.311	-24052.9	5115.63	16602.1	309.33	243.867	0	-133.166	31.8742	-1498.96	-725894	375301	57071.8	246.11	485.287	0
435	9	-54.1435	150.558	-949.587	-13854.9	-85940	-17801.7	209.498	624.59	0	-80.2888	-119.152	-547.714	-24068.2	5018.72	16660.5	309.163	243.943	0	-134.432	31.4061	-1497.3	-725207	374722	57365.9	245.955	485.349	0
436	0	-54.5619	150.291	-948.357	-13900	-85987.6	-17822.1	209.33	624.657	0	-81.2099	-119.328	-547.097	-24088.5	4911.71	16715.2	308.978	244.03	0	-135.772	30.9633	-1495.45	-724419	374077	57706.7	245.785	485.408	0
436	1	-55.0319	150.021	-947.036	-13947.9	-86035.6	-17843.3	209.153	624.728	0	-82.1051	-119.455	-546.498	-24113.8	4800.3	16767.1	308.784	244.124	0	-137.137	30.5659	-1493.53	-723586	373408	58084.1	245.609	485.462	0
436	2	-55.5336	149.761	-945.698	-13995.6	-86082.2	-17864.3	208.975	624.799	0	-82.9574	-119.538	-545.938	-24142.6	4690.2	16817.7	308.591	244.222	0	-138.491	30.2224	-1491.64	-722751	372746	58487.2	245.434	485.508	0
436	3	-56.0565	149.514	-944.379	-14040.9	-86126.2	-17883.5	208.801	624.868	0	-83.7684	-119.592	-545.404	-24172.8	4585.16	16867.9	308.407	244.321	0	-139.825	29.9219	-1489.78	-721930	372106	58909.2	245.267	485.551	0
436	4	-56.5993	149.273	-943.087	-14082.9	-86166.7	-17899.5	208.633	624.933	0	-84.5545	-119.627	-544.863	-24202.2	4485.86	16917.5	308.233	244.419	0	-141.154	29.6451	-1487.95	-721118	371480	59348	245.105	485.595	0
436	5	-57.1683	149.021	-941.797	-14121.8	-86202.1	-17911.6	208.471	624.995	0	-85.34	-119.654	-544.275	-24229.5	4388.94	16964.8	308.064	244.517	0	-142.508	29.3676	-1486.07	-720293	370849	59804.2	244.947	485.644	0
436	6	-57.7761	148.743	-940.459	-14158.9	-86230.4	-17919.6	208.31	625.055	0	-86.1539	-119.69	-543.594	-24254.7	4287.4	17008.5	307.887	244.619	0	-143.93	29.0534	-1484.05	-719418	370181	60279.1	244.784	485.705	0
436	7	-58.4368	148.423	-939.011	-14195.8	-86250	-17923.9	208.148	625.118	0	-87.0264	-119.764	-542.768	-24278.1	4173.42	17047.7	307.689	244.73	0	-145.463	28.6595	-1481.78	-718449	369439	60773.3	244.609	485.784	0
436	8	-59.1563	148.051	-937.416	-14233.1	-86261.1	-17924.9	207.98	625.183	0	-87.9799	-119.896	-541.756	-24300	4041.58	17081.9	307.46	244.854	0	-147.136	28.155	-1479.17	-717357	368594	61284.8	244.415	485.885	0
436	9	-59.9268	147.629	-935.681	-14270.1	-86266.1	-17922.4	207.804	625.251	0	-89.0153	-120.089	-540.544	-24320.3	3890.81	17110.8	307.198	244.992	0	-148.942	27.5397	-1476.22	-716143	367641	61808.7	244.199	486.013	0
437	0	-60.7253	147.176	-933.864	-14305.1	-86268	-17915.9	207.623	625.318	0	-90.1052	-120.326	-539.157	-24338.2	3725.12	17134.9	306.909	245.141	0	-150.831	26.8507	-1473.02	-714843	366603	62337.7	243.964	486.165	0
437	1	-61.5214	146.724	-932.033	-14335.6	-86268.7	-17904.8	207.44	625.381	0	-91.2011	-120.577	-537.651	-24353.2	3552.42	17155.2	306.607	245.295	0	-152.722	26.1469	-1469.68	-713504	365520	62862.8	243.718	486.335	0
437	2	-62.2906	146.292	-930.214	-14360.3	-86267.8	-17888.5	207.26	625.438	0	-92.2512	-120.813	-536.086	-24364	3381.02	17172	306.307	245.448	0	-154.542	25.4794	-1466.3	-712149	364421	63374.7	243.472	486.512	0
437	3	-63.0241	145.886	-928.381	-14379.3	-86262.9	-17866.6	207.082	625.489	0	-93.2189	-121.015	-534.49	-24369.3	3215.43	17183.8	306.016	245.594	0	-156.243	24.8712	-1462.87	-710765	363313	63867.1	243.23	486.686	0
437	4	-63.7254	145.492	-926.482	-14393.3	-86251.1	-17838.3	206.905	625.535	0	-94.0887	-121.176	-532.86	-24369	3055.06	17189.4	305.733	245.733	0	-157.814	24.3165	-1459.34	-709321	362182	64336.2	242.991	486.855	0
437	5	-64.4025	145.092	-924.471	-14403.7	-86228.9	-17804.1	206.726	625.581	0	-94.862	-121.302	-531.188	-24364.1	2896.6	17188.2	305.453	245.867	0	-159.265	23.7899	-1455.66	-707791	361010	64779	242.753	487.019	0
437	6	-65.0669	144.662	-922.304	-14411.5	-86192.7	-17764.5	206.546	625.626	0	-95.5519	-121.407	-529.46	-24355.5	2737.44	17180.7	305.17	246.001	0	-160.619	23.2551	-1451.76	-706148	359784	65194	242.515	487.176	0
437	7	-65.7374	144.181	-919.925	-14418.2	-86140.6	-17719.7	206.361	625.673	0	-96.1794	-121.506	-527.651	-24342.6	2577.24	17168	304.884	246.134	0	-161.917	22.6744	-1447.58	-704357	358481	65586.3	242.274	487.329	0
437	8	-66.436	143.632	-917.272	-14425	-86072.2	-17669.5	206.165	625.726	0	-96.768	-121.611	-525.718	-24324.1	2416.47	17150.5	304.597	246.268	0	-163.204	22.0207	-1442.99	-702371	357075	65966.7	242.026	487.48	0
437	9	-67.1752	143.012	-914.311	-14432.8	-85987.5	-17613.5	205.954	625.785	0	-97.3359	-121.72	-523.639	-24298.8	2255.24	17127.4	304.307	246.404	0	-164.511	21.2914	-1437.95	-700167	355549	66345.4	241.77	487.631	0
438	0	-67.9485	142.333	-911.077	-14441.2	-85887.6	-17551	205.73	625.851	0	-97.8918	-121.817	-521.43	-24266.1	2094.54	17097.1	304.017	246.538	0	-165.84	20.5159	-1432.51	-697766	353919	66727.8	241.506	487.782	0
438	1	-68.7334	141.619	-907.663	-14449.3	-85774.8	-17481.6	205.499	625.919	0	-98.4362	-121.877	-519.143	-24226	1936.21	17057.7	303.73	246.665	0	-167.17	19.743	-1426.81	-695231	352227	67113.7	241.24	487.928	0
438	2	-69.5038	140.895	-904.176	-14455.5	-85652.8	-17405.7	205.27	625.988	0	-98.9665	-121.881	-516.833	-24180.2	1780.88	17008.5	303.446	246.785	0	-168.47	19.0138	-1421.01	-692637	350518	67497.5	240.977	488.068	0
438	3	-70.2391	140.168	-900.683	-14458.5	-85525.4	-17325.1	205.044	626.053	0	-99.4806	-121.823	-514.541	-24131.4	1627.32	16949.4	303.163	246.899	0	-169.72	18.3452	-1415.22	-690034	348816	67869.8	240.717	488.202	0
438	4	-70.9281	139.435	-897.187	-14456.9	-85394.6	-17241.4	204.82	626.114	0	-99.9793	-121.709	-512.274	-24082.2	1473.64	16881.3	302.877	247.01	0	-170.907	17.7268	-1409.46	-687427	347121	68219.9	240.459	488.327	0
438	5	-71.57	138.683	-893.637	-14449.1	-85258.9	-17155.2	204.593	626.169	0	-100.468	-121.554	-510.006	-24033.5	1318.08	16804.5	302.584	247.124	0	-172.038	17.1287	-1403.64	-684780	345410	68539.2	240.198	488.445	0
438	6	-72.1733	137.894	-889.947	-14434.1	-85112.5	-17065.9	204.362	626.219	0	-100.957	-121.383	-507.676	-23984.7	1158.63	16719.2	302.282	247.244	0	-173.131	16.5113	-1397.62	-682029	343643	68823.9	239.931	488.559	0
438	7	-72.7512	137.051	-886.025	-14412.4	-84947.6	-16972.3	204.125	626.266	0	-101.459	-121.215	-505.202	-23933.9	993.283	16625.7	301.966	247.375	0	-174.211	15.8358	-1391.23	-679102	341776	69074.3	239.654	488.678	0
438	8	-73.3139	136.139	-881.8	-14385.6	-84757.5	-16873.3	203.881	626.314	0	-101.981	-121.064	-502.512	-23878.7	821.358	16525.1	301.634	247.519	0	-175.295	15.0752	-1384.31	-675941	339771	69292	239.366	488.81	0
438	9	-73.8619	135.157	-877.239	-14355.9	-84538.8	-16767.7	203.631	626.365	0	-102.514	-120.927	-499.572	-23816.7	644.364	16418.7	301.29	247.674	0	-176.376	14.2293	-1376.81	-672520	337615	69478.3	239.066	488.958	0
439	0	-74.3826	134.118	-872.36	-14324	-84290.4	-16654.2	203.377	626.42	0	-103.034	-120.789	-496.4	-23746.7	465.086	16307.6	300.937	247.838	0	-177.416	13.3293	-1368.76	-668851	335319	69632.3	238.758	489.122	0
439	1	-74.8541	133.046	-867.22	-14289.9	-84012.8	-16531.4	203.124	626.478	0	-103.508	-120.622	-493.052	-23668.5	285.763	16192	300.58	248.004	0	-178.362	12.4245	-1360.27	-664976	332916	69750.6	238.448	489.294	0
439	2	-75.2567	131.96	-861.865	-14252.7	-83706.3	-16398.2	202.878	626.537	0	-103.911	-120.403	-489.585	-23583.4	106.967	16072.1	300.219	248.17	0	-179.168	11.5571	-1351.45	-660936	330436	69829.9	238.141	489.467	0
439	3	-75.5794	130.863	-856.311	-14212.6	-83370.5	-16253.9	202.64	626.598	0	-104.233	-120.117	-486.036	-23492.2	-71.6009	15947.9	299.853	248.334	0	-179.813	10.7458	-1342.35	-656746	327893	69867.9	237.839	489.636	0
439	4	-75.8186	129.739	-850.541	-14170.5	-83003	-16098.8	202.412	626.661	0	-104.476	-119.753	-482.422	-23394.7	-249.813	15819	299.482	248.494	0	-180.295	9.98605	-1332.96	-652401	325290	69860.5	237.543	489.796	0
439	5	-75.9747	128.562	-844.517	-14126.6	-82601.4	-15934.2	202.191	626.728	0	-104.647	-119.308	-478.738	-23290.5	-427.975	15684.1	299.106	248.65	0	-180.622	9.25481	-1323.25	-647876	322617	69800.4	237.254	489.944	0
439	6	-76.0536	127.299	-838.172	-14080.7	-82164.1	-15762	201.972	626.799	0	-104.756	-118.783	-474.958	-23179.2	-608.673	15542	298.718	248.803	0	-180.809	8.51601	-1313.13	-643128	319845	69678.7	236.965	490.078	0
439	7	-76.062	125.921	-831.431	-14031.8	-81689.9	-15583.7	201.748	626.877	0	-104.808	-118.189	-471.048	-23061.5	-796.014	15391.6	298.31	248.958	0	-180.87	7.73159	-1302.48	-638105	316940	69486.8	236.67	490.2	0
439	8	-75.9986	124.413	-824.233	-13979	-81177.7	-15399.8	201.511	626.96	0	-104.796	-117.53	-466.998	-22939.2	-992.592	15231.9	297.875	249.12	0	-180.795	6.88254	-1291.23	-632769	313877	69215.2	236.363	490.307	0
439	9	-75.8454	122.782	-816.569	-13921.3	-80625.4	-15209.4	201.263	627.049	0	-104.698	-116.797	-462.835	-22814.5	-1197.88	15061.8	297.412	249.293	0	-180.544	5.98483	-1279.4	-627123	310664	68853.3	236.046	490.392	0
440	0	-75.5678	121.05	-808.49	-13857.8	-80030.8	-15010.8	201.012	627.14	0	-104.479	-115.966	-458.615	-22688.9	-1408.83	14880.9	296.928	249.473	0	-180.047	5.08427	-1267.1	-621204	307334	68387.5	235.728	490.447	0
440	1	-75.1249	119.245	-800.067	-13787.1	-79390.7	-14802.6	200.77	627.232	0	-104.104	-115.013	-454.392	-22562.1	-1620.57	14689.3	296.434	249.653	0	-179.229	4.23259	-1254.46	-615065	303929	67803.3	235.421	490.465	0
440	2	-74.4846	117.386	-791.346	-13707.9	-78700.9	-14583.3	200.548	627.322	0	-103.549	-113.923	-450.182	-22432.3	-1827.91	14488.2	295.94	249.829	0	-178.034	3.46264	-1241.53	-608731	300475	67089.1	235.137	490.442	0
440	3	-73.633	115.475	-782.319	-13619.1	-77958.5	-14351.5	200.349	627.409	0	-102.81	-112.695	-445.957	-22295.6	-2028.37	14278.7	295.452	249.995	0	-176.443	2.77988	-1228.28	-602187	296965	66239.3	234.879	490.379	0
440	4	-72.5753	113.501	-772.932	-13520.4	-77164.3	-14106	200.167	627.492	0	-101.895	-111.331	-441.662	-22147.7	-2223.35	14060.9	294.966	250.146	0	-174.47	2.17042	-1214.59	-595385	293365	65255.9	234.639	490.278	0
440	5	-71.3326	111.447	-763.108	-13411.5	-76321.3	-13846.4	199.986	627.575	0	-100.822	-109.839	-437.222	-21984.7	-2416.01	13833.8	294.474	250.283	0	-172.155	1.60822	-1200.33	-588260	289625	64147.2	234.404	490.146	0
440	6	-69.9371	109.289	-752.758	-13293.5	-75431.2	-13573	199.794	627.66	0	-99.6143	-108.234	-432.559	-21805	-2609.58	13596.2	293.967	250.409	0	-169.551	1.05479	-1185.32	-580742	285693	62924.2	234.16	489.989	0
440	7	-68.4239	107.003	-741.799	-13168.1	-74492.4	-13286.8	199.579	627.752	0	-98.2975	-106.537	-427.605	-21609.3	-2807.11	13347.7	293.435	250.536	0	-166.721	0.46563	-1169.4	-572773	281524	61598.6	233.898	489.819	0
440	8	-66.8218	104.572	-730.185	-13037.1	-73501	-12989	199.339	627.855	0	-96.8932	-104.763	-422.317	-21398.9	-3011.09	13089	292.87	250.67	0	-163.715	-0.190857	-1152.5	-564321	277097	60182.7	233.612	489.641	0
440	9	-65.145	101.997	-717.923	-12900.6	-72454.1	-12680.4	199.078	627.969	0	-95.4083	-102.911	-416.697	-21175.3	-3221.56	12821.7	292.269	250.817	0	-160.553	-0.914543	-1134.62	-555392	272417	58687	233.303	489.458	0
441	0	-63.3877	99.2981	-705.086	-12757.6	-71352.7	-12361.7	198.803	628.094	0	-93.8316	-100.97	-410.799	-20940.1	-3434	12546.5	291.641	250.974	0	-157.219	-1.67157	-1115.88	-546040	267525	57116.2	232.98	489.262	0
441	1	-61.5302	96.5093	-691.782	-12606.7	-70201.6	-12033.6	198.521	628.224	0	-92.1423	-98.9242	-404.71	-20695.5	-3640.55	12263.4	291.005	251.137	0	-153.672	-2.41491	-1096.49	-536347	262482	55467.2	232.656	489.042	0
441	2	-59.5563	93.6602	-678.114	-12447	-69007.1	-11697.1	198.237	628.355	0	-90.325	-96.7714	-398.507	-20443	-3835.13	11971.3	290.376	251.299	0	-149.881	-3.11116	-1076.62	-526390	257338	53735.2	232.342	488.789	0
441	3	-57.464	90.7663	-664.141	-12277.7	-67773.1	-11353.3	197.954	628.487	0	-88.3779	-94.5178	-392.224	-20183.2	-4016.64	11669.2	289.759	251.458	0	-145.842	-3.75153	-1056.37	-516212	252120	51919	232.041	488.497	0
441	4	-55.2597	87.8297	-649.878	-12098.2	-66500.3	-11004.2	197.673	628.616	0	-86.3089	-92.1761	-385.872	-19915.9	-4187.05	11357.2	289.149	251.613	0	-141.569	-4.34636	-1035.75	-505823	246833	50019.3	231.752	488.162	0
441	5	-52.9513	84.8455	-635.304	-11909.2	-65186.9	-10651.7	197.392	628.746	0	-84.1302	-89.7584	-379.435	-19640.2	-4348.15	11036.2	288.54	251.762	0	-137.082	-4.91288	-1014.74	-495208	241466	48037	231.475	487.782	0
441	6	-50.5518	81.8079	-620.373	-11712.2	-63830.5	-10297.5	197.109	628.879	0	-81.8565	-87.272	-372.877	-19354	-4499.97	10706.7	287.932	251.905	0	-132.408	-5.46405	-993.25	-484331	236000	45977.9	231.205	487.359	0
441	7	-48.082	78.7134	-605.031	-11509.3	-62429.7	-9942.65	196.816	629.023	0	-79.5025	-84.7184	-366.14	-19054.4	-4639.7	10368.3	287.328	252.041	0	-127.584	-6.00503	-971.171	-473149	230406	43854.7	230.94	486.897	0
441	8	-45.5647	75.5619	-589.242	-11301.7	-60985.1	-9588.43	196.503	629.18	0	-77.0794	-82.0986	-359.167	-18738	-4761.57	10020.6	286.743	252.171	0	-122.644	-6.53671	-948.409	-461625	224663	41681.5	230.677	486.405	0
441	9	-43.0138	72.3577	-573.013	-11090	-59498.2	-9235.91	196.166	629.354	0	-74.5921	-79.4106	-351.938	-18403.2	-4860.1	9663.89	286.19	252.291	0	-117.606	-7.05286	-924.952	-449758	218772	39468.9	230.42	485.884	0
442	0	-40.4267	69.1133	-556.407	-10873.8	-57971.3	-8886.18	195.811	629.543	0	-72.0347	-76.6424	-344.492	-18051.6	-4933.68	9299.49	285.678	252.401	0	-112.461	-7.5291	-900.899	-437593	212763	37221.8	230.175	485.329	0
442	1	-37.7868	65.8484	-539.515	-10652.3	-56407.1	-8540.34	195.449	629.744	0	-69.3909	-73.7725	-336.901	-17686.8	-4984.69	8928.92	285.204	252.498	0	-107.178	-7.92409	-876.416	-425204	206677	34939.5	229.951	484.728	0
442	2	-35.0769	62.5828	-522.429	-10424.7	-54808.7	-8199.71	195.089	629.954	0	-66.6434	-70.7834	-329.217	-17311.3	-5018.22	8553.66	284.757	252.583	0	-101.72	-8.20061	-851.646	-412655	200549	32619.3	229.751	484.076	0
442	3	-32.2891	59.3293	-505.21	-10191.1	-53178.7	-7866.02	194.74	630.172	0	-63.7847	-67.6757	-321.448	-16926.1	-5040.83	8175.13	284.318	252.656	0	-96.0737	-8.34646	-826.659	-399986	194390	30258.4	229.573	483.374	0
442	4	-29.427	56.0926	-487.886	-9951.93	-51519	-7541.19	194.404	630.398	0	-60.8209	-64.4726	-313.559	-16530.4	-5058.41	7795.45	283.868	252.719	0	-90.2478	-8.38002	-801.446	-387207	188188	27854.9	229.406	482.634	0
442	5	-26.5048	52.8726	-470.432	-9707.17	-49831.4	-7226.99	194.073	630.635	0	-57.7702	-61.2169	-305.495	-16122	-5074.75	7418.34	283.388	252.773	0	-84.275	-8.34436	-775.927	-374292	181917	25410	229.238	481.864	0
442	6	-23.5459	49.6672	-452.778	-9456.73	-48117.4	-6924.92	193.728	630.886	0	-54.6578	-57.964	-297.2	-15698.6	-5091.78	7048.31	282.868	252.822	0	-78.2037	-8.29679	-749.978	-361188	175538	22928.9	229.052	481.067	0
442	7	-20.5779	46.4773	-434.845	-9201.16	-46378.8	-6636.35	193.344	631.16	0	-51.5094	-54.7694	-288.631	-15259.3	-5109.47	6689.3	282.298	252.868	0	-72.0873	-8.29214	-723.476	-347840	169015	20419.7	228.832	480.24	0
442	8	-17.6244	43.3111	-416.596	-8941.01	-44617.9	-6362.91	192.899	631.462	0	-48.3452	-51.6741	-279.764	-14804.1	-5125.96	6344.31	281.678	252.916	0	-65.9696	-8.36307	-696.361	-334223	162331	17892.4	228.566	479.38	0
442	9	-14.6968	40.1875	-398.076	-8676.41	-42837.9	-6106.27	192.388	631.796	0	-45.1748	-48.6961	-270.621	-14334	-5137.51	6015.51	281.016	252.967	0	-59.8716	-8.50858	-668.697	-320369	155508	15356.7	228.255	478.484	0
443	0	-11.79	37.1367	-379.423	-8407.79	-41044.3	-5867.25	191.824	632.159	0	-41.993	-45.8301	-261.276	-13851.9	-5138.67	5704.28	280.332	253.016	0	-53.783	-8.69348	-640.699	-306380	148608	12819.5	227.918	477.545	0
443	1	-8.89121	34.1955	-360.842	-8135.78	-39245.2	-5644.35	191.24	632.547	0	-38.7807	-43.0542	-251.845	-13362.3	-5123.8	5411.03	279.655	253.058	0	-47.6719	-8.85872	-612.687	-292406	141725	10288.9	227.583	476.558	0
443	2	-5.99623	31.396	-342.539	-7860.1	-37450.3	-5433.33	190.669	632.947	0	-35.5171	-40.3408	-242.437	-12870.4	-5089.51	5134.95	279.007	253.088	0	-41.5133	-8.9448	-584.976	-278596	134946	7779.29	227.279	475.518	0
443	3	-3.12151	28.754	-324.671	-7580.05	-35670.9	-5228.74	190.132	633.347	0	-32.1931	-37.6695	-233.121	-12380.7	-5035.92	4874.01	278.398	253.108	0	-35.3146	-8.91551	-557.791	-265062	128326	5313.35	227.021	474.432	0
443	4	-0.302767	26.2666	-307.331	-7295.89	-33918.7	-5025.63	189.635	633.74	0	-28.8163	-35.0333	-223.914	-11895.7	-4965.87	4625.64	277.822	253.126	0	-29.1191	-8.76675	-531.245	-251867	121887	2917.93	226.805	473.315	0
443	5	2.41109	23.915	-290.556	-7008.98	-32202.8	-4820.04	189.168	634.123	0	-25.4082	-32.4397	-214.788	-11415.7	-4883.31	4387.67	277.265	253.148	0	-22.9971	-8.52473	-505.344	-239031	115621	621.074	226.612	472.196	0
443	6	4.96514	21.6675	-274.325	-6720.84	-30528.7	-4608.55	188.713	634.5	0	-22.0006	-29.9068	-205.677	-10937.5	-4791.89	4158.74	276.702	253.178	0	-17.0355	-8.23931	-480.002	-226528	109498	-1550.21	226.416	471.107	0
443	7	7.31004	19.4879	-258.583	-6432.27	-28898.6	-4388.2	188.243	634.875	0	-18.6315	-27.4581	-196.498	-10456.9	-4693.66	3938.05	276.113	253.216	0	-11.3215	-7.97023	-455.081	-214307	103476	-3574.03	226.184	470.08	0
443	8	9.41427	17.3457	-243.268	-6143.12	-27311.5	-4156.62	187.731	635.253	0	-15.3385	-25.1149	-187.209	-9971.12	-4588.44	3724.5	275.49	253.262	0	-5.92425	-7.76914	-430.477	-202322	97527.4	-5437.86	225.896	469.13	0
443	9	11.2711	15.2232	-228.35	-5852.69	-25764.7	-3912.49	187.17	635.63	0	-12.1537	-22.8876	-177.832	-9480.85	-4474.11	3516.14	274.841	253.314	0	-0.882577	-7.66436	-406.181	-190561	91657.9	-7140.31	225.553	468.247	0
444	0	12.902	13.1174	-213.857	-5560.56	-24255.7	-3655.92	186.58	636.001	0	-9.10059	-20.7701	-168.455	-8988.88	-4347.14	3310.6	274.194	253.361	0	3.80145	-7.65278	-382.312	-179060	85908.2	-8691.28	225.185	467.401	0
444	1	14.3543	11.0397	-199.85	-5267.2	-22781.6	-3388.57	186.007	636.356	0	-6.19348	-18.7431	-159.206	-8499.11	-4204.15	3105.17	273.593	253.384	0	8.16086	-7.70333	-359.056	-167886	80339.4	-10111.9	224.843	466.545	0
444	2	15.6899	9.0094	-186.367	-4973.52	-21337.1	-3114.02	185.51	636.687	0	-3.44075	-16.7825	-150.203	-8016.09	-4044.62	2896.6	273.072	253.368	0	12.2491	-7.77313	-336.571	-157088	75001.6	-11432.1	224.587	465.621	0
444	3	16.9691	7.04579	-173.388	-4679.91	-19915	-2837.6	185.142	636.991	0	-0.851833	-14.8683	-141.527	-7544.2	-3871.59	2681.77	272.644	253.306	0	16.1173	-7.82251	-314.915	-146672	69914.2	-12683.4	224.467	464.558	0
444	4	18.2384	5.16654	-160.833	-4385.91	-18507.5	-2565.04	184.927	637.27	0	1.55583	-12.9838	-133.22	-7087.23	-3689.73	2458.95	272.303	253.199	0	19.7942	-7.81724	-294.053	-136600	65068.4	-13887.8	224.513	463.268	0
444	5	19.5203	3.38619	-148.593	-4091.53	-17108	-2301.2	184.866	637.535	0	3.75881	-11.1124	-125.293	-6648.36	-3503.6	2228.05	272.037	253.063	0	23.2791	-7.72621	-273.886	-126811	60436.6	-15050.1	224.744	461.653	0
444	6	20.8088	1.71594	-136.556	-3797.83	-15711.3	-2050.52	184.947	637.811	0	5.74106	-9.23822	-117.726	-6229.82	-3316.33	1990.35	271.83	252.918	0	26.5498	-7.52228	-254.282	-117233	55982.6	-16158.4	225.171	459.616	0
444	7	22.0708	0.166323	-124.648	-3505.49	-14315.9	-1816.97	185.149	638.123	0	7.51105	-7.34797	-110.483	-5832.17	-3129.17	1748.13	271.677	252.788	0	29.5818	-7.18165	-235.131	-107814	51674.3	-17188.7	225.807	457.062	0
444	8	23.2508	-1.24971	-112.863	-3214.14	-12926.5	-1602.83	185.468	638.478	0	9.11214	-5.43144	-103.527	-5453.83	-2942.3	1504.47	271.579	252.68	0	32.363	-6.68115	-216.391	-98540.7	47495	-18108.1	226.666	453.902	0
444	9	24.2768	-2.51339	-101.28	-2923.6	-11552.6	-1408.32	185.933	638.867	0	10.6207	-3.48214	-96.8263	-5091.74	-2755.33	1262.69	271.544	252.586	0	34.8975	-5.99552	-198.106	-89448.9	43448.8	-18877.3	227.776	450.068	0
445	0	25.0686	-3.5966	-90.0378	-2634.56	-10207.7	-1232.41	186.628	639.261	0	12.1338	-1.49753	-90.3588	-4742.85	-2566.84	1025.98	271.593	252.489	0	37.2024	-5.09412	-180.397	-80616.7	39558.7	-19453.3	229.186	445.531	0
445	1	25.5394	-4.46518	-79.2974	-2347.72	-8907.38	-1073.46	187.671	639.607	0	13.7458	0.519542	-84.1065	-4404.78	-2374.7	797.956	271.766	252.372	0	39.2852	-3.94563	-163.404	-72134.6	35853.4	-19787.4	230.956	440.291	0
445	2	25.5929	-5.08817	-69.1793	-2063.62	-7667.42	-929.669	189.166	639.83	0	15.5171	2.55469	-78.0408	-4075.23	-2176.96	582.722	272.105	252.219	0	41.11	-2.53348	-147.22	-64068	32348.4	-19822.1	233.132	434.359	0
445	3	25.1321	-5.44492	-59.739	-1783.36	-6502.3	-799.862	191.155	639.853	0	17.4567	4.57415	-72.1234	-3751.53	-1972.62	383.832	272.649	252.016	0	42.5888	-0.870771	-131.862	-56442.2	29039.5	-19499.2	235.729	427.721	0
445	4	24.0825	-5.53044	-50.9809	-1509.11	-5422.67	-683.329	193.633	639.601	0	19.5168	6.52176	-66.3182	-3431.75	-1761.71	203.508	273.435	251.747	0	43.5993	0.991315	-117.299	-49255.3	25912.6	-18776.1	238.752	420.317	0
445	5	22.4131	-5.35898	-42.8725	-1244.34	-4433.51	-578.942	196.589	639.024	0	21.5913	8.3238	-60.5932	-3115.51	-1545.2	43.045	274.499	251.417	0	44.0044	2.96482	-103.466	-42488.4	22948.8	-17636.7	242.216	412.028	0
445	6	20.1515	-4.96151	-35.3524	-993.546	-3535.01	-484.968	200.006	638.104	0	23.5219	9.89861	-54.9125	-2803.34	-1325.61	-96.6462	275.86	251.051	0	43.6734	4.9371	-90.2648	-36107.3	20122.5	-16097.3	246.152	402.641	0
445	7	17.389	-4.37999	-28.3585	-761.462	-2725.96	-399.423	203.875	636.851	0	25.1168	11.1637	-49.2368	-2496.02	-1107.29	-215.013	277.511	250.694	0	42.5057	6.78366	-77.5953	-30077.9	17405.1	-14210	250.599	391.822	0
445	8	14.281	-3.66589	-21.8734	-552.966	-2007.76	-320.094	208.21	635.28	0	26.1745	12.0406	-43.5399	-2194.8	-895.371	-311.801	279.436	250.409	0	40.4555	8.37473	-65.4132	-24396.5	14779	-12065.8	255.619	379.105	0
445	9	11.0465	-2.8839	-15.9654	-373.324	-1387.16	-245.385	213.114	633.383	0	26.508	12.4633	-37.8285	-1901.27	-694.46	-386.388	281.642	250.26	0	37.5545	9.57945	-53.7939	-19119.4	12253.9	-9797.88	261.304	363.967	0
446	0	7.94839	-2.11043	-10.799	-227.125	-874.476	-176.227	219.023	631.032	0	25.972	12.3886	-32.1533	-1616.91	-508.688	-436.915	284.179	250.287	0	33.9204	10.2782	-42.9523	-14368.7	9874.36	-7572.6	267.798	346.014	0
446	1	5.23123	-1.41703	-6.56116	-116.191	-476.855	-115.932	227.322	627.709	0	24.4882	11.8051	-26.6	-1343.2	-342.379	-460.502	287.129	250.496	0	29.7194	10.3881	-33.1611	-10283.1	7702.58	-5548.69	275.295	325.13	0
446	2	3.04531	-0.849415	-3.34235	-38.5571	-191.389	-67.4432	242.738	621.536	0	22.0711	10.7387	-21.2686	-1082.04	-200.46	-454.82	290.575	250.875	0	25.1165	9.88925	-24.611	-6938.47	5785.85	-3827.36	284.078	301.213	0
446	3	1.42543	-0.421791	-1.0932	10.6757	-4.44143	-31.5237	295.937	600.234	0	18.8596	9.26139	-16.2665	-836.291	-87.8253	-420.209	294.601	251.412	0	20.285	8.8396	-17.3597	-4321.47	4141.97	-2441.28	294.685	273.378	0
446	4	0.324133	-0.12564	0.330289	37.7094	103.574	-7.11334	300	610	0	15.1381	7.50627	-11.7236	-610.911	-7.4623	-361.504	299.364	252.109	0	15.4622	7.38063	-11.3933	-2362.18	2771.92	-1379.76	308.436	238.425	0
446	5	-0.347705	0.0596122	1.10935	48.7565	153.329	7.76952	300	610	0	11.3079	5.66494	-7.79677	-413.388	41.7675	-288.335	305.357	253.02	0	10.9602	5.72455	-6.68743	-972.507	1675.23	-612.686	329.174	186.512	0
446	6	-0.692523	0.159016	1.42501	49.2951	163.655	15.4001	300	610	0	7.77445	3.94036	-4.62163	-251.276	65.4861	-212.465	314.169	254.37	0	7.08192	4.09937	-3.19662	-60.2829	848.195	-99.7024	371.682	80.4139	0
446	7	-0.808211	0.197209	1.4366	43.7276	150.08	17.9513	300	610	0	4.81596	2.47902	-2.24506	-128.111	71.3156	-143.512	331.766	257.063	0	4.00775	2.67623	-0.808461	471.388	271.562	207.125	0	0	0
446	8	-0.778367	0.195656	1.27198	35.313	124.382	17.2778	300	610	0	2.54079	1.34326	-0.61098	-42.0229	66.1647	-86.7573	300	200	0	1.76242	1.53892	0.661004	720.872	-92.351	358.842	0	0	0
446	9	-0.668407	0.171436	1.02569	26.2649	94.7771	14.8307	300	610	0	0.929754	0.530105	0.40138	12.4836	55.3146	-43.7824	300	200	0	0.261347	0.701541	1.42707	778.367	-290.573	403.288	0	0	0
447	0	-0.525495	0.137072	0.76179	17.9313	66.4561	11.6555	300	610	0	-0.107364	-0.000622533	0.935583	42.3339	42.4815	-13.854	300	200	0	-0.632859	0.136449	1.69737	718.623	-369.897	380.761	0	0	0
447	1	-0.380675	0.100971	0.519238	11.0019	42.2497	8.44028	300	610	0	-0.690856	-0.305691	1.13118	54.449	30.0382	5.00516	300	200	0	-1.07153	-0.20472	1.65042	598.595	-371.404	322.412	0	0	0
447	2	-0.252025	0.0681768	0.317876	5.70622	23.2949	5.5854	300	610	0	-0.943968	-0.444644	1.10877	54.923	19.3026	15.2515	300	200	0	-1.19599	-0.376467	1.42665	458.218	-327.989	250.425	0	0	0
447	3	-0.148009	0.0411933	0.164204	1.98111	9.61954	3.27807	300	610	0	-0.97695	-0.471523	0.963696	48.6473	10.8288	19.3243	300	200	0	-1.12496	-0.430329	1.1279	322.876	-263.924	179.179	0	0	0
447	4	-0.070559	0.0207678	0.0562728	-0.396843	0.609965	1.56063	300	610	0	-0.879436	-0.430759	0.765387	39.2391	4.66574	19.362	300	200	0	-0.949996	-0.409991	0.82166	206.567	-195.623	116.854	0	0	0
447	5	-0.0176165	0.00654811	-0.0124915	-1.71674	-4.64283	0.387127	300	610	0	-0.71852	-0.355965	0.560116	29.1515	0.565987	17.0753	300	200	0	-0.736137	-0.349417	0.547625	115.066	-133.03	67.0874	0	0	0
447	6	0.0149231	-0.00240822	-0.0505383	-2.27093	-7.10939	-0.333738	300	610	0	-0.540335	-0.270522	0.375315	19.8761	-1.85865	13.7247	300	200	0	-0.525412	-0.27293	0.324777	48.7392	-81.1814	30.4758	0	0	0
447	7	0.0318527	-0.00727056	-0.0663879	-2.31882	-7.67992	-0.70841	300	610	0	-0.373466	-0.189143	0.224317	12.1734	-3.0311	10.1619	300	200	0	-0.341614	-0.196414	0.157929	4.7935	-41.6923	5.79246	0	0	0
447	8	0.0377887	-0.00919933	-0.0675856	-2.06989	-7.09231	-0.839368	300	610	0	-0.232998	-0.119804	0.110756	6.29341	-3.34382	6.90198	300	200	0	-0.195209	-0.129003	0.0431703	-21.0447	-14.0172	-9.08988	0	0	0
447	9	0.0366962	-0.00921149	-0.0602163	-1.67998	-5.90888	-0.814588	300	610	0	-0.124457	-0.0656536	0.032259	2.16235	-3.12495	4.20477	300	200	0	-0.0877603	-0.0748651	-0.0279573	-33.3913	3.56584	-16.5628	0	0	0
448	0	0.031693	-0.00812024	-0.0488	-1.25551	-4.52398	-0.703222	300	610	0	-0.0472121	-0.0266922	-0.016719	-0.470619	-2.62654	2.1527	300	200	0	-0.015519	-0.0348125	-0.065519	-36.5089	13.2501	-18.8846	0	0	0
448	1	0.0250378	-0.00652469	-0.036418	-0.86177	-3.18836	-0.55535	300	610	0	0.00282859	-0.00110893	-0.0428856	-1.92834	-2.02683	0.716195	300	200	0	0.0278664	-0.00763362	-0.0793036	-33.9486	17.2383	-17.968	0	0	0
448	2	0.0182263	-0.00482942	-0.024957	-0.532644	-2.04031	-0.404119	300	610	0	0.0312623	0.0137324	-0.0528171	-2.53655	-1.44037	-0.195111	300	200	0	0.0494885	0.00890301	-0.0777741	-28.4291	17.4761	-15.2988	0	0	0
448	3	0.0121369	-0.00327893	-0.015392	-0.279909	-1.13698	-0.268988	300	610	0	0.043883	0.0206282	-0.0522301	-2.58382	-0.931462	-0.695805	300	200	0	0.05602	0.0173493	-0.0676221	-21.8661	15.5292	-11.9401	0	0	0
448	4	0.00718882	-0.00199655	-0.00805749	-0.101226	-0.482053	-0.159224	300	610	0	0.0459074	0.0221336	-0.0456655	-2.30294	-0.52781	-0.900723	300	200	0	0.0530962	0.020137	-0.053723	-15.4858	12.5584	-8.58549	0	0	0
448	5	0.00348682	-0.0010212	-0.00287984	0.0135767	-0.0480292	-0.0771313	300	610	0	0.041598	0.0203602	-0.0364467	-1.86688	-0.232801	-0.911152	300	200	0	0.0450848	0.019339	-0.0393265	-9.97107	9.35305	-5.63313	0	0	0
448	6	0.00094263	-0.00033867	0.000440409	0.0779639	0.20724	-0.0207361	300	610	0	0.0341608	0.0169132	-0.0268009	-1.39359	-0.0354296	-0.808516	300	200	0	0.0351034	0.0165745	-0.0263605	-5.61159	6.39501	-3.26406	0	0	0
448	7	-0.00063254	9.41296e-05	0.00229688	0.105688	0.329299	0.0141607	300	610	0	0.0258119	0.0129148	-0.0180598	-0.95532	0.0822735	-0.65311	300	200	0	0.0251794	0.0130089	-0.0157629	-2.43606	3.93183	-1.5128	0	0	0
448	8	-0.00146277	0.000331746	0.00309042	0.109028	0.360216	0.0325363	300	610	0	0.0179343	0.00907617	-0.0108808	-0.589437	0.140138	-0.485892	300	200	0	0.0164715	0.00940792	-0.00779043	-0.319845	2.04685	-0.325548	0	0	0
448	9	-0.00176571	0.000428811	0.00317821	0.0979488	0.335045	0.0392222	300	610	0	0.0112668	0.00578704	-0.00545605	-0.308797	0.156699	-0.331819	300	200	0	0.00950111	0.00621585	-0.00227784	0.935009	0.719043	0.395879	0	0	0
449	0	-0.00172937	0.000433494	0.00284976	0.079901	0.280627	0.0383901	300	610	0	0.00609007	0.00320599	-0.00168655	-0.110626	0.147539	-0.203673	300	200	0	0.0043607	0.00363948	0.00116321	1.54501	-0.130109	0.763465	0	0	0
449	1	-0.0015023	0.000384503	0.00232116	0.0599983	0.215882	0.0333345	300	610	0	0.0023876	0.00133977	0.000681802	0.0165019	0.124681	-0.105713	300	200	0	0.000885304	0.00172428	0.00300296	1.71153	-0.602818	0.883785	0	0	0
449	2	-0.00119263	0.000310493	0.00174049	0.0414018	0.152918	0.0264535	300	610	0	-2.58016e-05	0.000107057	0.0019622	0.0876269	0.0966746	-0.036787	300	200	0	-0.00121843	0.00041755	0.0037027	1.60321	-0.802732	0.847594	0	0	0
449	3	-0.00087239	0.000230922	0.00119913	0.0257737	0.098485	0.0193434	300	610	0	-0.00141031	-0.000614459	0.00246443	0.118073	0.0690459	0.00722805	300	200	0	-0.0022827	-0.000383536	0.00366356	1.34979	-0.821967	0.725731	0	0	0
449	4	-0.000584259	0.000157641	0.000744907	0.0137154	0.0554469	0.0129492	300	610	0	-0.0020382	-0.000956036	0.00245936	0.121501	0.0449288	0.0316728	300	200	0	-0.00262245	-0.000798395	0.00320427	1.04316	-0.735027	0.569141	0	0	0
449	5	-0.000348939	9.67136e-05	0.000394939	0.0051472	0.0240914	0.00772894	300	610	0	-0.00215619	-0.00103844	0.00216323	0.108986	0.025706	0.0419512	300	200	0	-0.00250513	-0.000941729	0.00255817	0.742489	-0.597407	0.411253	0	0	0
449	6	-0.000172039	5.01524e-05	0.000146638	-0.000392746	0.00319123	0.00380608	300	610	0	-0.00196696	-0.000962014	0.00173506	0.0887962	0.011589	0.0428591	300	200	0	-0.002139	-0.000911862	0.0018817	0.481095	-0.447056	0.271444	0	0	0
449	7	-4.98193e-05	1.74026e-05	-1.36061e-05	-0.00353112	-0.00920583	0.00109685	300	610	0	-0.00162366	-0.000803375	0.00128202	0.0666015	0.00209071	0.0382712	300	200	0	-0.00167347	-0.000785973	0.00126841	0.273447	-0.307312	0.158697	0	0	0
449	8	2.6391e-05	-3.50181e-06	-0.000104116	-0.00491454	-0.015236	-0.000591601	300	610	0	-0.00123269	-0.000616383	0.000868692	0.0459001	-0.0036196	0.0310705	300	200	0	-0.0012063	-0.000619885	0.000764576	0.121458	-0.190326	0.0749527	0	0	0
449	9	6.70617e-05	-1.51033e-05	-0.000143742	-0.005124	-0.0168865	-0.00149184	300	610	0	-0.000860935	-0.000435384	0.000527481	0.0285253	-0.0064712	0.0232261	300	200	0	-0.000793873	-0.000450487	0.000383739	0.0195914	-0.100373	0.0178675	0	0	0
450	0	8.245e-05	-1.99729e-05	-0.000149387	-0.00463352	-0.0158222	-0.00183157	300	610	0	-0.000544549	-0.000279409	0.000268412	0.0151348	-0.0073392	0.0159468	300	200	0	-0.000462099	-0.000299382	0.000119024	-0.041313	-0.036688	-0.017084	0	0	0
450	1	8.14674e-05	-2.03914e-05	-0.000134822	-0.00379908	-0.0133238	-0.00180853	300	610	0	-0.000297719	-0.000156419	8.74584e-05	0.0056314	-0.00696325	0.0098603	300	200	0	-0.000216252	-0.00017681	-4.7364e-05	-0.0714045	0.00430219	-0.0351425	0	0	0
450	2	7.11895e-05	-1.82009e-05	-0.000110374	-0.00286638	-0.0102989	-0.00157966	300	610	0	-0.000120308	-6.7056e-05	-2.70083e-05	-0.000503981	-0.0059169	0.00518526	300	200	0	-4.91185e-05	-8.52569e-05	-0.000137382	-0.0801925	0.0273566	-0.0413354	0	0	0
450	3	5.67926e-05	-1.47714e-05	-8.3158e-05	-0.00198837	-0.0073318	-0.00125974	300	610	0	-3.96162e-06	-7.68216e-06	-8.9601e-05	-0.00397144	-0.00460985	0.00187913	300	200	0	5.2831e-05	-2.24536e-05	-0.000172759	-0.0756842	0.0373502	-0.0399678	0	0	0
450	4	4.1744e-05	-1.10385e-05	-5.75956e-05	-0.0012465	-0.00475173	-0.000925605	300	610	0	6.34042e-05	2.73708e-05	-0.000114906	-0.00549156	-0.00330876	-0.000245776	300	200	0	0.000105148	1.63323e-05	-0.000172502	-0.0640687	0.0386429	-0.0344164	0	0	0
450	5	2.81149e-05	-7.57623e-06	-3.60317e-05	-0.000671346	-0.00270179	-0.000623139	300	610	0	9.45769e-05	4.42613e-05	-0.000115756	-0.00571083	-0.0021662	-0.00143819	300	200	0	0.000122692	3.66851e-05	-0.000151787	-0.0497517	0.034779	-0.0271213	0	0	0
450	6	1.69268e-05	-4.68229e-06	-1.93376e-05	-0.000260618	-0.00120106	-0.000374942	300	610	0	0.000101224	4.86954e-05	-0.000102443	-0.00515602	-0.00125102	-0.0019523	300	200	0	0.00011815	4.40131e-05	-0.000121781	-0.0355885	0.0284109	-0.0196934	0	0	0
450	7	8.47606e-06	-2.46018e-06	-7.43373e-06	6.6025e-06	-0.000195012	-0.000187539	300	610	0	9.29769e-05	4.54391e-05	-8.25752e-05	-0.00422231	-0.000575688	-0.00201513	300	200	0	0.000101453	4.29789e-05	-9.00089e-05	-0.0232023	0.0213622	-0.0130748	0	0	0
450	8	2.60676e-06	-8.89253e-07	2.96676e-07	0.000159454	0.000406666	-5.74313e-05	300	610	0	7.71502e-05	3.81494e-05	-6.13071e-05	-0.00318206	-0.000118766	-0.001811	300	200	0	7.9757e-05	3.72602e-05	-6.10104e-05	-0.0133146	0.0147627	-0.00771055	0	0	0
450	9	-1.07859e-06	1.19973e-07	4.70591e-06	0.000228325	0.000704117	2.42213e-05	300	610	0	5.88524e-05	2.94098e-05	-4.17696e-05	-0.00220459	0.000158102	-0.00147771	300	200	0	5.77738e-05	2.95298e-05	-3.70637e-05	-0.00604216	0.00920819	-0.00370709	0	0	0
451	0	-3.0689e-06	6.85925e-07	6.67994e-06	0.000240701	0.000791188	6.82798e-05	300	610	0	4.13154e-05	2.08786e-05	-2.55566e-05	-0.00137975	0.000298438	-0.00110991	300	200	0	3.82465e-05	2.15645e-05	-1.88766e-05	-0.0011405	0.00491678	-0.000963324	0	0	0
451	1	-3.84733e-06	9.2954e-07	7.0185e-06	0.000219119	0.000746921	8.54706e-05	300	610	0	2.63066e-05	1.34843e-05	-1.31879e-05	-0.000741005	0.000343543	-0.000766115	300	200	0	2.24593e-05	1.44139e-05	-6.16936e-06	0.00181369	0.00186323	0.000729063	0	0	0
451	2	-3.8362e-06	9.58783e-07	6.37637e-06	0.000180585	0.000632417	8.51642e-05	300	610	0	1.45409e-05	7.62528e-06	-4.50413e-06	-0.000285412	0.000328517	-0.000477108	300	200	0	1.07047e-05	8.58407e-06	1.87224e-06	0.00329597	-0.000114564	0.00161518	0	0	0
451	3	-3.37243e-06	8.61285e-07	5.24696e-06	0.0001369	0.000491183	7.48344e-05	300	610	0	6.04253e-06	3.3475e-06	1.0256e-06	1.05605e-05	0.00028071	-0.00025406	300	200	0	2.6701e-06	4.20879e-06	6.27255e-06	0.00375525	-0.00123804	0.00193209	0	0	0
451	4	-2.7037e-06	7.02541e-07	3.97203e-06	9.54617e-05	0.000351419	5.99731e-05	300	610	0	4.35969e-07	4.88882e-07	4.08264e-06	0.000179471	0.000219756	-9.55278e-05	300	200	0	-2.26773e-06	1.19142e-06	8.05467e-06	0.00357159	-0.00173637	0.00188394	0	0	0
451	5	-1.99687e-06	5.27511e-07	2.76544e-06	6.0255e-05	0.000229164	4.42783e-05	300	610	0	-2.83951e-06	-1.21297e-06	5.35354e-06	0.000255189	0.00015851	7.00974e-06	300	200	0	-4.83638e-06	-6.85463e-07	8.11898e-06	0.00304017	-0.00181588	0.00163164	0	0	0
451	6	-1.3524e-06	3.63985e-07	1.742e-06	3.2829e-05	0.000131551	2.99754e-05	300	610	0	-4.38421e-06	-2.04684e-06	5.44597e-06	0.000268298	0.000104398	6.51281e-05	300	200	0	-5.73661e-06	-1.68286e-06	7.18797e-06	0.00237217	-0.00164509	0.00129205	0	0	0
451	7	-8.20618e-07	2.26569e-07	9.45885e-07	1.31463e-05	5.97439e-05	1.81782e-05	300	610	0	-4.74963e-06	-2.28224e-06	4.84982e-06	0.000243847	6.08396e-05	9.07784e-05	300	200	0	-5.57025e-06	-2.05567e-06	5.7957e-06	0.00170527	-0.00135076	0.000942758	0	0	0
451	8	-4.17032e-07	1.20549e-07	3.75383e-07	2.62364e-07	1.13355e-05	9.22803e-06	300	610	0	-4.39345e-06	-2.14548e-06	3.92884e-06	0.000200717	2.85419e-05	9.4703e-05	300	200	0	-4.81048e-06	-2.02493e-06	4.30422e-06	0.00111853	-0.00102049	0.000629531	0	0	0
451	9	-1.35269e-07	4.522e-08	2.61662e-09	-7.17656e-06	-1.78485e-05	2.98192e-06	300	610	0	-3.66486e-06	-1.81106e-06	2.9309e-06	0.000151988	6.5694e-06	8.56685e-05	300	200	0	-3.80013e-06	-1.76584e-06	2.93352e-06	0.000647828	-0.000708929	0.000374385	0	0	0
452	0	4.28578e-08	-3.48181e-09	-2.12018e-07	-1.0598e-05	-3.24999e-05	-9.64809e-07	300	610	0	-2.80901e-06	-1.40286e-06	2.0077e-06	0.000105851	-6.84696e-06	7.02603e-05	300	200	0	-2.76615e-06	-1.40634e-06	1.79568e-06	0.000299958	-0.000445277	0.000183053	0	0	0
452	1	1.40163e-07	-3.10678e-08	-3.10144e-07	-1.13015e-05	-3.70489e-05	-3.11896e-06	300	610	0	-1.98203e-06	-1.0009e-06	1.23754e-06	6.6704e-05	-1.37444e-05	5.30245e-05	300	200	0	-1.84187e-06	-1.03197e-06	9.27394e-07	6.41875e-05	-0.000240602	5.12213e-05	0	0	0
452	2	1.79397e-07	-4.32244e-08	-3.29585e-07	-1.03587e-05	-3.52472e-05	-3.98563e-06	300	610	0	-1.27025e-06	-6.50469e-07	6.47186e-07	3.62437e-05	-1.60714e-05	3.67929e-05	300	200	0	-1.09086e-06	-6.93694e-07	3.17601e-07	-7.90219e-05	-9.42377e-05	-3.06823e-05	0	0	0
452	3	1.80567e-07	-4.50604e-08	-3.01468e-07	-8.58152e-06	-3.0009e-05	-4.00874e-06	300	610	0	-7.0957e-07	-3.71434e-07	2.30601e-07	1.44094e-05	-1.54932e-05	2.30739e-05	300	200	0	-5.29003e-07	-4.16494e-07	-7.08667e-08	-0.000151939	1.15002e-06	-7.41147e-05	0	0	0
452	4	1.59711e-07	-4.07437e-08	-2.49359e-07	-6.53662e-06	-2.34194e-05	-3.54408e-06	300	610	0	-3.02605e-07	-1.66718e-07	-3.64082e-08	1.37749e-07	-1.33136e-05	1.24352e-05	300	200	0	-1.42894e-07	-2.07461e-07	-2.85768e-07	-0.000175748	5.58562e-05	-9.02499e-05	0	0	0
452	5	1.28678e-07	-3.34041e-08	-1.8967e-07	-4.58158e-06	-1.68386e-05	-2.85438e-06	300	610	0	-3.25421e-08	-2.9139e-08	-1.85585e-07	-8.08417e-06	-1.04731e-05	4.83581e-06	300	200	0	9.61362e-08	-6.25431e-08	-3.75254e-07	-0.000168483	8.06501e-05	-8.87668e-05	0	0	0
452	6	9.54944e-08	-2.52016e-08	-1.32737e-07	-2.91128e-06	-1.10473e-05	-2.11752e-06	300	610	0	1.26611e-07	5.34362e-08	-2.49228e-07	-1.18475e-05	-7.5913e-06	-1.09991e-07	300	200	0	2.22105e-07	2.82346e-08	-3.81965e-07	-0.000144219	8.52899e-05	-7.73309e-05	0	0	0
452	7	6.50299e-08	-1.74809e-08	-8.41787e-08	-1.60385e-06	-6.40051e-06	-1.44141e-06	300	610	0	2.03021e-07	9.45419e-08	-2.56105e-07	-1.25988e-05	-5.02934e-06	-2.94047e-06	300	200	0	2.68051e-07	7.70611e-08	-3.40284e-07	-0.000113074	7.77888e-05	-6.1536e-05	0	0	0
452	8	3.97611e-08	-1.09577e-08	-4.62235e-08	-6.60917e-07	-2.96572e-06	-8.80819e-07	300	610	0	2.22748e-07	1.06904e-07	-2.29525e-07	-1.15286e-05	-2.95671e-06	-4.21729e-06	300	200	0	2.62509e-07	9.59463e-08	-2.75749e-07	-8.16855e-05	6.42017e-05	-4.51181e-05	0	0	0
452	9	2.04923e-08	-5.90076e-09	-1.88901e-08	-3.99793e-08	-6.373e-07	-4.53493e-07	300	610	0	2.07533e-07	1.01266e-07	-1.86878e-07	-9.53881e-06	-1.41253e-06	-4.44858e-06	300	200	0	2.28025e-07	9.53652e-08	-2.05768e-07	-5.38998e-05	4.87353e-05	-3.02994e-05	0	0	0
453	0	6.97046e-09	-2.28974e-09	-9.22601e-10	3.21796e-07	7.77413e-07	-1.53734e-07	300	610	0	1.74042e-07	8.59509e-08	-1.40077e-07	-7.25751e-06	-3.56299e-07	-4.05119e-06	300	200	0	1.81012e-07	8.36611e-08	-1.41e-07	-3.14982e-05	3.40324e-05	-1.81669e-05	0	0	0
453	1	-1.63499e-09	5.94156e-11	9.51785e-09	4.91433e-07	1.49812e-06	3.69423e-08	300	610	0	1.34036e-07	6.6898e-08	-9.64683e-08	-5.08059e-06	2.93464e-07	-3.3397e-06	300	200	0	1.32401e-07	6.69574e-08	-8.69504e-08	-1.4863e-05	2.15215e-05	-9.02534e-06	0	0	0
453	2	-6.38778e-09	1.40298e-09	1.43858e-08	5.30375e-07	1.73387e-06	1.42167e-07	300	610	0	9.50539e-08	4.79675e-08	-5.98939e-08	-3.22324e-06	6.32058e-07	-2.53245e-06	300	200	0	8.86661e-08	4.93705e-08	-4.55081e-08	-3.5265e-06	1.17624e-05	-2.69336e-06	0	0	0
453	3	-8.35881e-09	2.00819e-09	1.54695e-08	4.89531e-07	1.6627e-06	1.85717e-07	300	610	0	6.13084e-08	3.13646e-08	-3.17246e-08	-1.77106e-06	7.51376e-07	-1.76639e-06	300	200	0	5.29496e-08	3.33727e-08	-1.6255e-08	3.41187e-06	4.749e-06	1.26834e-06	0	0	0
453	4	-8.49549e-09	2.11674e-09	1.42483e-08	4.07683e-07	1.42354e-06	1.88613e-07	300	610	0	3.45969e-08	1.80792e-08	-1.17462e-08	-7.24975e-07	7.30395e-07	-1.11535e-06	300	200	0	2.61014e-08	2.01959e-08	2.50206e-09	6.99431e-06	1.50451e-07	3.39491e-06	0	0	0
453	5	-7.56119e-09	1.92677e-09	1.18473e-08	3.12018e-07	1.11632e-06	1.67791e-07	300	610	0	1.51143e-08	8.28527e-09	1.14083e-09	-3.70907e-08	6.31251e-07	-6.08051e-07	300	200	0	7.5531e-09	1.0212e-08	1.29882e-08	8.22015e-06	-2.51143e-06	4.21282e-06	0	0	0
453	6	-6.12253e-09	1.58784e-09	9.05442e-09	2.19815e-07	8.06586e-07	1.35815e-07	300	610	0	2.11072e-09	1.66642e-09	8.41423e-09	3.62831e-07	4.98986e-07	-2.43885e-07	300	200	0	-4.01181e-09	3.25426e-09	1.74686e-08	7.94489e-06	-3.74246e-06	4.18081e-06	0	0	0
453	7	-4.56541e-09	1.20365e-09	6.36911e-09	1.40596e-07	5.32339e-07	1.01237e-07	300	610	0	-5.61735e-09	-2.33777e-09	1.15929e-08	5.49509e-07	3.63449e-07	-5.43056e-09	300	200	0	-1.01828e-08	-1.13412e-09	1.7962e-08	6.8394e-06	-4.00404e-06	3.66394e-06	0	0	0
453	8	-3.12583e-09	8.3926e-10	4.06584e-09	7.82858e-08	3.11192e-07	6.92868e-08	300	610	0	-9.39088e-09	-4.36126e-09	1.20383e-08	5.91324e-07	2.4219e-07	1.32317e-07	300	200	0	-1.25167e-08	-3.522e-09	1.61041e-08	5.38837e-06	-3.67706e-06	2.92994e-06	0	0	0
453	9	-1.92547e-09	5.29692e-10	2.25681e-09	3.31269e-08	1.46942e-07	4.26562e-08	300	610	0	-1.04408e-08	-5.0047e-09	1.08591e-08	5.44865e-07	1.43596e-07	1.95739e-07	300	200	0	-1.23663e-08	-4.47501e-09	1.31159e-08	3.91167e-06	-3.05066e-06	2.1586e-06	0	0	0
454	0	-1.00575e-09	2.88552e-10	9.47646e-10	3.21324e-09	3.49869e-08	2.22592e-08	300	610	0	-9.79972e-09	-4.77796e-09	8.88648e-09	4.53192e-07	6.97897e-08	2.08867e-07	300	200	0	-1.08055e-08	-4.48941e-09	9.83412e-09	2.59627e-06	-2.3268e-06	1.45776e-06	0	0	0
454	1	-3.5705e-10	1.15506e-10	8.19545e-11	-1.43688e-08	-3.35532e-08	7.87803e-09	300	610	0	-8.26273e-09	-4.07794e-09	6.69281e-09	3.46452e-07	1.90337e-08	1.91513e-07	300	200	0	-8.61978e-09	-3.96244e-09	6.77476e-09	1.53044e-06	-1.6332e-06	8.81006e-07	0	0	0
454	2	5.84918e-11	2.24186e-12	-4.25547e-10	-2.27645e-08	-6.89601e-08	-1.32968e-09	300	610	0	-6.39391e-09	-3.18927e-09	4.63361e-09	2.43776e-07	-1.24178e-08	1.58702e-07	300	200	0	-6.33542e-09	-3.18703e-09	4.20806e-09	7.35172e-07	-1.0397e-06	4.44364e-07	0	0	0
454	3	2.90434e-10	-6.31469e-11	-6.66599e-10	-2.48775e-08	-8.10955e-08	-6.46514e-09	300	610	0	-4.55712e-09	-2.29809e-09	2.89722e-09	1.55679e-07	-2.90203e-08	1.20916e-07	300	200	0	-4.26668e-09	-2.36124e-09	2.23062e-09	1.9028e-07	-5.74502e-07	1.40337e-07	0	0	0
454	4	3.89163e-10	-9.32135e-11	-7.25718e-10	-2.31263e-08	-7.84042e-08	-8.64697e-09	300	610	0	-2.95773e-09	-1.51171e-09	1.55346e-09	8.64658e-08	-3.51061e-08	8.47746e-08	300	200	0	-2.56856e-09	-1.60493e-09	8.27746e-10	-1.45692e-07	-2.38543e-07	-5.11954e-08	0	0	0
454	5	3.99529e-10	-9.9387e-11	-6.73184e-10	-1.93623e-08	-6.7509e-08	-8.87048e-09	300	610	0	-1.68552e-09	-8.79352e-10	5.95657e-10	3.63629e-08	-3.44195e-08	5.38878e-08	300	200	0	-1.28599e-09	-9.78739e-10	-7.75269e-11	-3.2149e-07	-1.6943e-08	-1.55214e-07	0	0	0
454	6	3.57855e-10	-9.1087e-11	-5.62719e-10	-1.48897e-08	-5.31961e-08	-7.9414e-09	300	610	0	-7.53106e-10	-4.10933e-10	-2.60527e-11	3.22087e-09	-2.99211e-08	2.97047e-08	300	200	0	-3.95251e-10	-5.0202e-10	-5.88772e-10	-3.84235e-07	1.12486e-07	-1.96513e-07	0	0	0
454	7	2.9123e-10	-7.54551e-11	-4.32117e-10	-1.05429e-08	-3.86245e-08	-6.46041e-09	300	610	0	-1.27225e-10	-9.26219e-11	-3.80399e-10	-1.62182e-08	-2.37674e-08	1.2259e-08	300	200	0	1.64005e-10	-1.68077e-10	-8.12516e-10	-3.745e-07	1.73491e-07	-1.9683e-07	0	0	0
454	8	2.18201e-10	-5.74713e-11	-3.05508e-10	-6.78675e-09	-2.56416e-08	-4.83868e-09	300	610	0	2.47795e-10	1.01435e-10	-5.38778e-10	-2.54611e-08	-1.73957e-08	7.66983e-10	300	200	0	4.65996e-10	4.39632e-11	-8.44286e-10	-3.24253e-07	1.87881e-07	-1.73544e-07	0	0	0
454	9	1.50198e-10	-4.02795e-11	-1.9629e-10	-3.81799e-09	-1.51199e-08	-3.32936e-09	300	610	0	4.33869e-10	2.00914e-10	-5.65603e-10	-2.77397e-08	-1.16582e-08	-5.9318e-09	300	200	0	5.84068e-10	1.60635e-10	-7.61892e-10	-2.56705e-07	1.73754e-07	-1.39466e-07	0	0	0
455	0	9.31926e-11	-2.55928e-11	-1.10092e-10	-1.6559e-09	-7.26778e-09	-2.06464e-09	300	610	0	4.89125e-10	2.34156e-10	-5.13591e-10	-2.57426e-08	-6.96951e-09	-9.07605e-09	300	200	0	5.82318e-10	2.08563e-10	-6.23683e-10	-1.87262e-07	1.44916e-07	-1.03244e-07	0	0	0
455	1	4.93061e-11	-1.40973e-11	-4.74067e-11	-2.15379e-10	-1.88669e-09	-1.09133e-09	300	610	0	4.62578e-10	2.25351e-10	-4.22454e-10	-2.15251e-08	-3.44279e-09	-9.80175e-09	300	200	0	5.11885e-10	2.11254e-10	-4.69861e-10	-1.25009e-07	1.11058e-07	-7.01094e-08	0	0	0
455	2	1.81951e-11	-5.80718e-12	-5.71363e-12	6.38529e-10	1.43212e-09	-4.01606e-10	300	610	0	3.92164e-10	1.93421e-10	-3.19688e-10	-1.6534e-08	-1.00464e-09	-9.05038e-09	300	200	0	4.1036e-10	1.87614e-10	-3.25401e-10	-7.43128e-08	7.83506e-08	-4.26997e-08	0	0	0
455	3	-1.8616e-12	-3.48422e-13	1.89391e-11	1.05336e-09	3.16953e-09	4.28312e-11	300	610	0	3.04924e-10	1.52002e-10	-2.22487e-10	-1.1693e-08	5.16964e-10	-7.53934e-09	300	200	0	3.03062e-10	1.51654e-10	-2.03548e-10	-3.63049e-08	5.0204e-08	-2.18495e-08	0	0	0
455	4	-1.31713e-11	2.83164e-12	3.08551e-11	1.16627e-09	3.79056e-09	2.93254e-10	300	610	0	2.1841e-10	1.10066e-10	-1.40076e-10	-7.51563e-09	1.33018e-09	-5.77169e-09	300	200	0	2.05239e-10	1.12898e-10	-1.09221e-10	-1.01238e-08	2.80354e-08	-7.25671e-09	0	0	0
455	5	-1.81034e-11	4.32242e-12	3.40276e-11	1.09215e-09	3.6957e-09	4.02272e-10	300	610	0	1.42629e-10	7.28322e-11	-7.59924e-11	-4.21777e-09	1.63914e-09	-4.06725e-09	300	200	0	1.24526e-10	7.71546e-11	-4.19648e-11	6.13615e-09	1.19471e-08	1.99863e-09	0	0	0
455	6	-1.87808e-11	4.6642e-12	3.17947e-11	9.19318e-10	3.20054e-09	4.16991e-10	300	610	0	8.20539e-11	4.27411e-11	-3.00875e-11	-1.8188e-09	1.62136e-09	-2.60236e-09	300	200	0	6.32731e-11	4.74053e-11	1.70714e-12	1.47532e-08	1.27264e-09	7.08172e-09	0	0	0
455	7	-1.69311e-11	4.30462e-12	2.67201e-11	7.10343e-10	2.53426e-09	3.75738e-10	300	610	0	3.74431e-11	2.03443e-11	-1.0724e-13	-2.22662e-10	1.41782e-09	-1.44985e-09	300	200	0	2.0512e-11	2.46489e-11	2.66129e-11	1.79487e-08	-5.01636e-09	9.15992e-09	0	0	0
455	8	-1.3849e-11	3.58466e-12	2.06168e-11	5.05502e-10	1.84903e-09	3.07222e-10	300	610	0	7.32987e-12	5.04173e-12	1.71428e-11	7.21586e-10	1.13176e-09	-6.14358e-10	300	200	0	-6.51913e-12	8.62639e-12	3.77595e-11	1.76459e-08	-8.03415e-09	9.2627e-09	0	0	0
455	9	-1.04258e-11	2.74334e-12	1.46496e-11	3.2746e-10	1.23461e-09	2.312e-10	300	610	0	-1.08577e-11	-4.35762e-12	2.50168e-11	1.17845e-09	8.32356e-10	-6.07428e-11	300	200	0	-2.12835e-11	-1.61428e-12	3.96664e-11	1.53681e-08	-8.81136e-09	8.21744e-09	0	0	0
456	0	-7.21461e-12	1.93254e-12	9.47221e-12	1.86053e-10	7.34153e-10	1.59926e-10	300	610	0	-2.00201e-11	-9.24225e-12	2.65614e-11	1.30063e-09	5.60975e-10	2.64801e-10	300	200	0	-2.72347e-11	-7.30971e-12	3.60336e-11	1.22261e-08	-8.20768e-09	6.63675e-09	0	0	0
456	1	-4.50817e-12	1.23597e-12	5.36611e-12	8.25685e-11	3.58883e-10	9.98803e-11	300	610	0	-2.29011e-11	-1.09488e-11	2.42826e-11	1.2158e-09	3.38061e-10	4.20402e-10	300	200	0	-2.74093e-11	-9.7128e-12	2.96488e-11	8.96202e-09	-6.88204e-09	4.93666e-09	0	0	0
456	2	-2.41461e-12	6.88113e-13	2.36554e-12	1.32258e-11	1.00334e-10	5.34484e-11	300	610	0	-2.18272e-11	-1.06246e-11	2.00774e-11	1.02208e-09	1.69592e-10	4.59743e-10	300	200	0	-2.42418e-11	-9.93645e-12	2.24429e-11	6.01681e-09	-5.29934e-09	3.37061e-09	0	0	0
456	3	-9.23035e-13	2.91082e-13	3.58317e-13	-2.82197e-11	-6.0282e-11	2.038e-11	300	610	0	-1.86074e-11	-9.17145e-12	1.52658e-11	7.88841e-10	5.25101e-11	4.27549e-10	300	200	0	-1.95305e-11	-8.88037e-12	1.56242e-11	3.60611e-09	-3.75756e-09	2.06835e-09	0	0	0
456	4	4.45977e-14	2.81049e-14	-8.38456e-13	-4.86844e-11	-1.45441e-10	-1.0626e-12	300	610	0	-1.45377e-11	-7.24251e-12	1.06794e-11	5.6069e-10	-2.10665e-11	3.58064e-10	300	200	0	-1.44931e-11	-7.21441e-12	9.84091e-12	1.79013e-09	-2.42311e-09	1.07302e-09	0	0	0
456	5	5.95622e-13	-1.26445e-13	-1.42658e-12	-5.46461e-11	-1.77063e-10	-1.32643e-11	300	610	0	-1.04646e-11	-5.26998e-12	6.76911e-12	3.62666e-10	-6.08579e-11	2.75424e-10	300	200	0	-9.86895e-12	-5.39642e-12	5.34254e-12	5.32603e-10	-1.36697e-09	3.72818e-10	0	0	0
456	6	8.41422e-13	-2.00228e-13	-1.59463e-12	-5.15587e-11	-1.74134e-10	-1.86983e-11	300	610	0	-6.87508e-12	-3.50755e-12	3.71386e-12	2.05573e-10	-7.64802e-11	1.95072e-10	300	200	0	-6.03366e-12	-3.70778e-12	2.11923e-12	-2.53913e-10	-5.96767e-10	-7.4212e-11	0	0	0
456	7	8.82426e-13	-2.18778e-13	-1.50114e-12	-4.36365e-11	-1.51689e-10	-1.95933e-11	300	610	0	-3.99161e-12	-2.07606e-12	1.51446e-12	9.0743e-11	-7.63439e-11	1.25616e-10	300	200	0	-3.10918e-12	-2.29483e-12	1.33183e-14	-6.75849e-10	-8.27872e-11	-3.22385e-10	0	0	0
456	8	8.00794e-13	-2.03359e-13	-1.26841e-12	-3.3879e-11	-1.20699e-10	-1.77718e-11	300	610	0	-1.85786e-12	-1.0055e-12	6.93445e-14	1.39023e-11	-6.71634e-11	7.0706e-11	300	200	0	-1.05706e-12	-1.20886e-12	-1.19907e-12	-8.37863e-10	2.22597e-10	-4.26636e-10	0	0	0
456	9	6.58385e-13	-1.70249e-13	-9.83376e-13	-2.42297e-11	-8.84905e-11	-1.46057e-11	300	610	0	-4.09548e-13	-2.70097e-13	-7.69793e-13	-3.19349e-11	-5.38775e-11	3.07053e-11	300	200	0	2.48837e-13	-4.40346e-13	-1.75317e-12	-8.31119e-10	3.71638e-10	-4.35709e-10	0	0	0
457	0	4.9801e-13	-1.30914e-13	-7.02252e-13	-1.57931e-11	-5.94222e-11	-1.1044e-11	300	610	0	4.71987e-13	1.84924e-13	-1.16048e-12	-5.44816e-11	-3.98152e-11	4.04605e-12	300	200	0	9.69997e-13	5.40102e-14	-1.86273e-12	-7.28151e-10	4.13021e-10	-3.88979e-10	0	0	0
457	1	3.46428e-13	-9.269e-14	-4.56894e-13	-9.05946e-12	-3.56247e-11	-7.67946e-12	300	610	0	9.22554e-13	4.24491e-13	-1.24674e-12	-6.09493e-11	-2.69831e-11	-1.17641e-11	300	200	0	1.26898e-12	3.31801e-13	-1.70364e-12	-5.82136e-10	3.87572e-10	-3.15735e-10	0	0	0
457	2	2.17972e-13	-5.96622e-14	-2.61351e-13	-4.10785e-12	-1.76949e-11	-4.82944e-12	300	610	0	1.07162e-12	5.11621e-13	-1.1477e-12	-5.74012e-11	-1.63882e-11	-1.94516e-11	300	200	0	1.28959e-12	4.51959e-13	-1.40905e-12	-4.28779e-10	3.26732e-10	-2.3598e-10	0	0	0
457	3	1.18129e-13	-3.35596e-14	-1.17764e-13	-7.71161e-13	-5.2765e-12	-2.61502e-12	300	610	0	1.02956e-12	5.00718e-13	-9.53919e-13	-4.85175e-11	-8.34279e-12	-2.15525e-11	300	200	0	1.14768e-12	4.67159e-13	-1.07168e-12	-2.89485e-10	2.52797e-10	-1.6199e-10	0	0	0
457	4	4.66397e-14	-1.45507e-14	-2.11683e-14	1.23922e-12	2.49258e-12	-1.03006e-12	300	610	0	8.82625e-13	4.34752e-13	-7.28774e-13	-3.76254e-11	-2.72238e-12	-2.01907e-11	300	200	0	9.29265e-13	4.20201e-13	-7.49942e-13	-1.74884e-10	1.80148e-10	-1.00136e-10	0	0	0
457	5	-2.36531e-17	-1.8867e-15	3.68935e-14	2.24734e-12	6.66224e-12	4.02193e-15	300	610	0	6.92916e-13	3.44991e-13	-5.12438e-13	-2.6877e-11	8.33656e-13	-1.70006e-11	300	200	0	6.92892e-13	3.43104e-13	-4.75545e-13	-8.81433e-11	1.16901e-10	-5.2634e-11	0	0	0
457	6	-2.685e-14	5.61942e-15	6.58776e-14	2.55902e-12	8.26529e-12	5.9809e-13	300	610	0	5.01229e-13	2.52251e-13	-3.2696e-13	-1.74928e-11	2.77881e-12	-1.31395e-11	300	200	0	4.74379e-13	2.5787e-13	-2.61083e-13	-2.77628e-11	6.65988e-11	-1.90476e-11	0	0	0
457	7	-3.90726e-14	9.26509e-15	7.46877e-14	2.43312e-12	8.20153e-12	8.68343e-13	300	610	0	3.31259e-13	1.68855e-13	-1.81338e-13	-1.00118e-11	3.56588e-12	-9.35299e-12	300	200	0	2.92187e-13	1.78121e-13	-1.0665e-13	1.02631e-11	2.97374e-11	2.53391e-12	0	0	0
457	8	-4.14416e-14	1.02565e-14	7.08485e-14	2.07065e-12	7.18705e-12	9.20196e-13	300	610	0	1.94041e-13	1.00775e-13	-7.59917e-14	-4.5169e-12	3.59326e-12	-6.06083e-12	300	200	0	1.52599e-13	1.11032e-13	-5.14326e-15	3.09025e-11	4.99852e-12	1.46401e-11	0	0	0
457	9	-3.78628e-14	9.60375e-15	6.01942e-14	1.61537e-12	5.74689e-12	8.40299e-13	300	610	0	9.20123e-14	4.96176e-14	-6.36282e-15	-8.1908e-13	3.18059e-12	-3.4454e-12	300	200	0	5.41495e-14	5.92213e-14	5.38314e-14	3.90848e-11	-9.8211e-12	1.98551e-11	0	0	0
458	0	-3.12909e-14	8.08341e-15	4.68918e-14	1.16102e-12	4.2337e-12	6.94178e-13	300	610	0	2.23806e-14	1.42887e-14	3.4429e-14	1.40464e-12	2.56413e-12	-1.53087e-12	300	200	0	-8.91028e-15	2.23722e-14	8.13209e-14	3.91294e-11	-1.71707e-11	2.04863e-11	0	0	0
458	1	-2.37818e-14	6.24555e-15	3.3653e-14	7.61361e-13	2.85892e-12	5.27402e-13	300	610	0	-2.03225e-14	-7.7272e-15	5.37775e-14	2.51571e-12	1.90398e-12	-2.47594e-13	300	200	0	-4.41043e-14	-1.48165e-15	8.74305e-14	3.44898e-11	-1.93492e-11	1.84067e-11	0	0	0
458	2	-1.6629e-14	4.44424e-15	2.2029e-14	4.40806e-13	1.72764e-12	3.68634e-13	300	610	0	-4.24518e-14	-1.9464e-14	5.84904e-14	2.85458e-12	1.29743e-12	5.19747e-13	300	200	0	-5.90807e-14	-1.50198e-14	8.05193e-14	2.77102e-11	-1.82949e-11	1.50165e-11	0	0	0
458	3	-1.05339e-14	2.87871e-15	1.27193e-14	2.03947e-13	8.71228e-13	2.334e-13	300	610	0	-5.01137e-14	-2.38915e-14	5.42265e-14	2.70908e-12	7.94e-13	8.98964e-13	300	200	0	-6.06476e-14	-2.10128e-14	6.69458e-14	2.05085e-11	-1.55074e-11	1.12769e-11	0	0	0
458	4	-5.77361e-15	1.63539e-15	5.85027e-15	4.34491e-14	2.74961e-13	1.2782e-13	300	610	0	-4.85441e-14	-2.35886e-14	4.53098e-14	2.30243e-12	4.09891e-13	1.00982e-12	300	200	0	-5.43177e-14	-2.19533e-14	5.11601e-14	1.39228e-11	-1.20559e-11	7.78239e-12	0	0	0
458	5	-2.34832e-15	7.25565e-16	1.20341e-15	-5.40095e-14	-1.00646e-13	5.18769e-14	300	610	0	-4.1854e-14	-2.06022e-14	3.47811e-14	1.79412e-12	1.40177e-13	9.53155e-13	300	200	0	-4.42023e-14	-1.98766e-14	3.59845e-14	8.47633e-12	-8.63411e-12	4.84533e-12	0	0	0
458	6	-9.89636e-17	1.15953e-16	-1.61179e-15	-1.03604e-13	-3.04602e-13	2.02847e-15	300	610	0	-3.30175e-14	-1.64288e-14	2.45808e-14	1.28796e-12	-3.16078e-14	8.06938e-13	300	200	0	-3.31165e-14	-1.63128e-14	2.2969e-14	4.33431e-12	-5.63733e-12	2.57899e-12	0	0	0
458	7	1.2061e-15	-2.48368e-16	-3.03823e-15	-1.19767e-13	-3.85551e-13	-2.68738e-14	300	610	0	-2.40004e-14	-1.20706e-14	1.57855e-14	8.4339e-13	-1.26607e-13	6.26663e-13	300	200	0	-2.27943e-14	-1.23189e-14	1.27473e-14	1.43609e-12	-3.24221e-12	9.68468e-13	0	0	0
458	8	1.81266e-15	-4.28224e-16	-3.49613e-15	-1.1478e-13	-3.86125e-13	-4.02871e-14	300	610	0	-1.59546e-14	-8.12568e-15	8.84659e-15	4.87228e-13	-1.66133e-13	4.483e-13	300	200	0	-1.41419e-14	-8.55391e-15	5.35047e-15	-4.01458e-13	-1.47859e-12	-7.29683e-14	0	0	0
458	9	1.94528e-15	-4.80577e-16	-3.34257e-15	-9.82282e-14	-3.40419e-13	-4.31959e-14	300	610	0	-9.42641e-15	-4.88879e-15	3.80232e-15	2.24363e-13	-1.6905e-13	2.92301e-13	300	200	0	-7.48113e-15	-5.36936e-15	4.59754e-16	-1.4101e-12	-2.88302e-13	-6.63043e-13	0	0	0
459	0	1.78961e-15	-4.5338e-16	-2.85576e-15	-7.70005e-14	-2.73554e-13	-3.97183e-14	300	610	0	-4.54918e-15	-2.44486e-15	4.48783e-16	4.64788e-14	-1.50573e-13	1.6776e-13	300	200	0	-2.75957e-15	-2.89824e-15	-2.40698e-15	-1.8219e-12	4.30427e-13	-9.23256e-13	0	0	0
459	1	1.48674e-15	-3.8369e-16	-2.2354e-15	-5.56152e-14	-2.02496e-13	-3.29834e-14	300	610	0	-1.20263e-15	-7.48238e-16	-1.53285e-15	-6.13375e-14	-1.21997e-13	7.61532e-14	300	200	0	2.84103e-16	-1.13193e-15	-3.76824e-15	-1.84145e-12	7.92343e-13	-9.62791e-13	0	0	0
459	2	1.13534e-15	-2.97875e-16	-1.6122e-15	-3.6689e-14	-1.37498e-13	-2.51787e-14	300	610	0	8.64852e-16	3.16448e-16	-2.48943e-15	-1.16014e-13	-9.10226e-14	1.44047e-14	300	200	0	2.0002e-15	1.85725e-17	-4.10163e-15	-1.63314e-12	9.0596e-13	-8.70733e-13	0	0	0
459	3	7.97949e-16	-2.13022e-16	-1.06168e-15	-2.14331e-14	-8.37339e-14	-1.76895e-14	300	610	0	1.95044e-15	8.90862e-16	-2.74262e-15	-1.33618e-13	-6.23615e-14	-2.28151e-14	300	200	0	2.74839e-15	6.7784e-16	-3.8043e-15	-1.31866e-12	8.63271e-13	-7.1399e-13	0	0	0
459	4	5.08828e-16	-1.38838e-16	-6.18574e-16	-1.01063e-14	-4.28392e-14	-1.12745e-14	300	610	0	2.34206e-15	1.11491e-15	-2.5612e-15	-1.27809e-13	-3.84476e-14	-4.14946e-14	300	200	0	2.85089e-15	9.76071e-16	-3.17978e-15	-9.80635e-13	7.35803e-13	-5.38746e-13	0	0	0
459	5	2.81932e-16	-7.96328e-17	-2.90063e-16	-2.38906e-15	-1.42192e-14	-6.242e-15	300	610	0	2.28799e-15	1.1108e-15	-2.15154e-15	-1.09231e-13	-2.01144e-14	-4.72871e-14	300	200	0	2.56993e-15	1.03117e-15	-2.4416e-15	-6.6937e-13	5.74789e-13	-3.73756e-13	0	0	0
459	6	1.17865e-16	-3.60985e-17	-6.66017e-17	2.33283e-15	3.93115e-15	-2.60435e-15	300	610	0	1.98412e-15	9.76003e-16	-1.65948e-15	-8.55267e-14	-7.17558e-15	-4.49798e-14	300	200	0	2.10199e-15	9.39904e-16	-1.72608e-15	-4.10602e-13	4.13685e-13	-2.34335e-13	0	0	0
459	7	9.48161e-18	-6.76451e-18	6.98181e-17	4.76955e-15	1.3898e-14	-2.02374e-16	300	610	0	1.57285e-15	7.82136e-16	-1.17872e-15	-6.17008e-14	1.11914e-15	-3.82904e-14	300	200	0	1.58233e-15	7.75372e-16	-1.1089e-15	-2.12869e-13	2.71736e-13	-1.26235e-13	0	0	0
459	8	-5.39639e-17	1.09076e-17	1.39929e-16	5.6019e-15	1.79715e-14	1.20277e-15	300	610	0	1.14887e-15	5.77423e-16	-7.61775e-16	-4.06458e-14	5.75476e-15	-2.98792e-14	300	200	0	1.0949e-15	5.8833e-16	-6.21846e-16	-7.38025e-14	1.57725e-13	-4.90329e-14	0	0	0
459	9	-8.40081e-17	1.97677e-17	1.63556e-16	5.41257e-15	1.81709e-14	1.86726e-15	300	610	0	7.68124e-16	3.90879e-16	-4.31228e-16	-2.36942e-14	7.73391e-15	-2.14808e-14	300	200	0	6.84116e-16	4.10647e-16	-2.67672e-16	1.49529e-14	7.33689e-14	1.20055e-15	0	0	0
460	0	-9.12662e-17	2.25051e-17	1.5764e-16	4.6584e-15	1.61191e-14	2.02669e-15	300	610	0	4.57635e-16	2.37023e-16	-1.89767e-16	-1.11229e-14	7.94975e-15	-1.40911e-14	300	200	0	3.66369e-16	2.59528e-16	-3.21263e-17	6.42001e-14	1.61211e-14	2.99392e-14	0	0	0
460	1	-8.4558e-17	2.13957e-17	1.35445e-16	3.66939e-15	1.30177e-14	1.87672e-15	300	610	0	2.24558e-16	1.20304e-16	-2.83133e-17	-2.56893e-15	7.12604e-15	-8.16235e-15	300	200	0	1.4e-16	1.417e-16	1.07131e-16	8.48606e-14	-1.87157e-14	4.28931e-14	0	0	0
460	2	-7.06197e-17	1.8207e-17	1.06535e-16	2.66328e-15	9.68243e-15	1.56674e-15	300	610	0	6.37767e-17	3.8853e-17	6.78903e-17	2.65549e-15	5.80284e-15	-3.78046e-15	300	200	0	-6.84305e-18	5.706e-17	1.74425e-16	8.66219e-14	-3.65138e-14	4.5227e-14	0	0	0
460	3	-5.41862e-17	1.42029e-17	7.72113e-17	1.76728e-15	6.61044e-15	1.20172e-15	300	610	0	-3.62684e-17	-1.26096e-17	1.15108e-16	5.34268e-15	4.35022e-15	-8.10356e-16	300	200	0	-9.04546e-17	1.59335e-18	1.9232e-16	7.7307e-14	-4.23934e-14	4.11767e-14	0	0	0
460	4	-3.82774e-17	1.02074e-17	5.11463e-17	1.04142e-15	4.05607e-15	8.48581e-16	300	610	0	-8.94654e-17	-4.06946e-17	1.28533e-16	6.2507e-15	2.99638e-15	9.93923e-16	300	200	0	-1.27743e-16	-3.04872e-17	1.79679e-16	6.27345e-14	-4.07196e-14	3.39386e-14	0	0	0
460	5	-2.4567e-17	6.69322e-18	3.00622e-17	4.99925e-16	2.10384e-15	5.44369e-16	300	610	0	-1.09385e-16	-5.19904e-17	1.20927e-16	6.02753e-15	1.86075e-15	1.91279e-15	300	200	0	-1.33951e-16	-4.52972e-17	1.50989e-16	4.68765e-14	-3.49024e-14	2.57308e-14	0	0	0
460	6	-1.37552e-17	3.87473e-18	1.43557e-17	1.28987e-16	7.30579e-16	3.0456e-16	300	610	0	-1.07796e-16	-5.22863e-17	1.02136e-16	5.18058e-15	9.85962e-16	2.21305e-15	300	200	0	-1.21551e-16	-4.84116e-17	1.16492e-16	3.217e-14	-2.73966e-14	1.79439e-14	0	0	0
460	7	-5.89893e-18	1.79227e-18	3.61372e-18	-9.9663e-17	-1.46085e-16	1.3037e-16	300	610	0	-9.40302e-17	-4.62226e-17	7.91553e-17	4.07597e-15	3.65453e-16	2.12183e-15	300	200	0	-9.99291e-17	-4.44304e-17	8.2769e-17	1.98791e-14	-1.98147e-14	1.13275e-14	0	0	0
460	8	-6.78677e-19	3.81269e-19	-2.99327e-18	-2.19243e-16	-6.32707e-16	1.46757e-17	300	610	0	-7.4905e-17	-3.72254e-17	5.65051e-17	2.95492e-15	-3.48805e-17	1.81641e-15	300	200	0	-7.55837e-17	-3.68441e-17	5.35118e-17	1.04423e-14	-1.30931e-14	6.17283e-15	0	0	0
460	9	2.40363e-18	-4.75442e-19	-6.43509e-18	-2.61857e-16	-8.37057e-16	-5.35924e-17	300	610	0	-5.49784e-17	-2.76142e-17	3.67455e-17	1.95807e-15	-2.60894e-16	1.42424e-15	300	200	0	-5.25747e-17	-2.80897e-17	3.03105e-17	3.77161e-15	-7.6675e-15	2.47321e-15	0	0	0
461	0	3.88923e-18	-9.11325e-19	-7.64675e-18	-2.55137e-16	-8.54749e-16	-8.64537e-17	300	610	0	-3.69667e-17	-1.8796e-17	2.10038e-17	1.15148e-15	-3.59736e-16	1.02896e-15	300	200	0	-3.30775e-17	-1.97073e-17	1.3357e-17	-5.13376e-16	-3.63387e-15	5.12325e-17	0	0	0
461	1	4.27969e-18	-1.05328e-18	-7.43171e-18	-2.20855e-16	-7.63014e-16	-9.50399e-17	300	610	0	-2.22035e-17	-1.14849e-17	9.44883e-18	5.50439e-16	-3.73676e-16	6.79017e-16	300	200	0	-1.79239e-17	-1.25382e-17	2.01712e-18	-2.91583e-15	-8.81481e-16	-1.34739e-15	0	0	0
461	2	3.99393e-18	-1.00932e-18	-6.42202e-18	-1.74813e-16	-6.19301e-16	-8.86454e-17	300	610	0	-1.10682e-17	-5.91217e-18	1.67877e-18	1.39247e-16	-3.37139e-16	3.96859e-16	300	200	0	-7.07428e-18	-6.9215e-18	-4.74326e-18	-3.94948e-15	8.06103e-16	-1.99089e-15	0	0	0
461	3	3.35346e-18	-8.63714e-19	-5.07584e-18	-1.27499e-16	-4.62836e-16	-7.44001e-17	300	610	0	-3.34634e-18	-2.00322e-18	-2.98879e-18	-1.13771e-16	-2.75936e-16	1.87317e-16	300	200	0	7.12595e-21	-2.86693e-18	-8.06463e-18	-4.0729e-15	1.68027e-15	-2.12351e-15	0	0	0
461	4	2.58541e-18	-6.77018e-19	-3.69668e-18	-8.5095e-17	-3.17695e-16	-5.73394e-17	300	610	0	1.49234e-18	4.83074e-19	-5.31607e-18	-2.45679e-16	-2.07849e-16	4.45076e-17	300	200	0	4.07774e-18	-1.93945e-19	-9.01275e-18	-3.65827e-15	1.98255e-15	-1.94658e-15	0	0	0
461	5	1.83557e-18	-4.8896e-19	-2.46299e-18	-5.05691e-17	-1.96369e-16	-4.06941e-17	300	610	0	4.09641e-18	1.85498e-18	-6.02033e-18	-2.92229e-16	-1.43922e-16	-4.29073e-17	300	200	0	5.93198e-18	1.36602e-18	-8.48333e-18	-2.98372e-15	1.91997e-15	-1.61277e-15	0	0	0
461	6	1.1856e-18	-3.22539e-19	-1.46003e-18	-2.46893e-17	-1.032e-16	-2.6272e-17	300	610	0	5.10523e-18	2.42259e-18	-5.70748e-18	-2.84152e-16	-9.00077e-17	-8.8051e-17	300	200	0	6.29083e-18	2.10005e-18	-7.16751e-18	-2.24015e-15	1.65509e-15	-1.22857e-15	0	0	0
461	7	6.70546e-19	-1.88401e-19	-7.09308e-19	-6.86603e-18	-3.73284e-17	-1.48478e-17	300	610	0	5.07659e-18	2.46011e-18	-4.84712e-18	-2.4563e-16	-4.82784e-17	-1.03509e-16	300	200	0	5.74713e-18	2.27171e-18	-5.55643e-18	-1.54556e-15	1.30546e-15	-8.61193e-16	0	0	0
461	8	2.9447e-19	-8.88154e-20	-1.9311e-19	4.20005e-18	4.99504e-18	-6.50916e-18	300	610	0	4.45486e-18	2.18838e-18	-3.77456e-18	-1.94196e-16	-1.85301e-17	-1.00055e-16	300	200	0	4.74933e-18	2.09956e-18	-3.96768e-18	-9.61927e-16	9.488e-16	-5.47294e-16	0	0	0
461	9	4.31362e-20	-2.09697e-20	1.26702e-19	1.00618e-17	2.87334e-17	-9.38806e-19	300	610	0	3.56626e-18	1.77123e-18	-2.70787e-18	-1.41471e-16	7.82997e-19	-8.61404e-17	300	200	0	3.6094e-18	1.75026e-18	-2.58117e-18	-5.11683e-16	6.30616e-16	-3.01566e-16	0	0	0
462	0	-1.06511e-19	2.05384e-20	2.95473e-19	1.22323e-17	3.89561e-17	2.37581e-18	300	610	0	2.63018e-18	1.32022e-18	-1.77173e-18	-9.42903e-17	1.17937e-17	-6.78701e-17	300	200	0	2.52367e-18	1.34076e-18	-1.47626e-18	-1.91809e-16	3.72491e-16	-1.24331e-16	0	0	0
462	1	-1.79852e-19	4.19548e-20	3.5728e-19	1.20219e-17	4.01891e-17	3.99829e-18	300	610	0	1.77839e-18	9.03505e-19	-1.02226e-18	-5.59217e-17	1.67182e-17	-4.92737e-17	300	200	0	1.59854e-18	9.4546e-19	-6.64979e-19	1.49711e-17	1.79671e-16	-7.60538e-18	0	0	0
462	2	-2.00577e-19	4.92661e-20	3.50219e-19	1.04676e-17	3.61064e-17	4.45444e-18	300	610	0	1.07663e-18	5.56195e-19	-4.69471e-19	-2.71943e-17	1.75564e-17	-3.2707e-17	300	200	0	8.76048e-19	6.05461e-19	-1.19252e-19	1.32075e-16	4.7388e-17	6.04127e-17	0	0	0
462	3	-1.88579e-19	4.7596e-20	3.04405e-19	8.32598e-18	2.94543e-17	4.18563e-18	300	610	0	5.44784e-19	2.90196e-19	-9.56718e-20	-7.43523e-18	1.59451e-17	-1.92825e-17	300	200	0	3.56205e-19	3.37792e-19	2.08733e-19	1.83657e-16	-3.43183e-17	9.23171e-17	0	0	0
462	4	-1.59197e-19	4.09612e-20	2.41771e-19	6.10197e-18	2.2118e-17	3.53204e-18	300	610	0	1.74049e-19	1.02661e-19	1.30651e-19	4.81174e-18	1.31176e-17	-9.26508e-18	300	200	0	1.48518e-20	1.43622e-19	3.72422e-19	1.91418e-16	-7.72038e-17	9.96541e-17	0	0	0
462	5	-1.23324e-19	3.22629e-20	1.76934e-19	4.09576e-18	1.52629e-17	2.73515e-18	300	610	0	-5.98564e-20	-1.74026e-20	2.45199e-19	1.12795e-17	9.92803e-18	-2.40093e-18	300	200	0	-1.8318e-19	1.48602e-20	4.22133e-19	1.73058e-16	-9.26563e-17	9.19912e-17	0	0	0
462	6	-8.79952e-20	2.34152e-20	1.18562e-19	2.45398e-18	9.50189e-18	1.95088e-18	300	610	0	-1.87204e-19	-8.43583e-20	2.81824e-19	1.36533e-17	6.91049e-18	1.83187e-18	300	200	0	-2.75199e-19	-6.09431e-20	4.00386e-19	1.41869e-16	-9.04937e-17	7.66178e-17	0	0	0
462	7	-5.71917e-20	1.55366e-20	7.08645e-20	1.21745e-18	5.0567e-18	1.26737e-18	300	610	0	-2.38104e-19	-1.12797e-19	2.69281e-19	1.33903e-17	4.35165e-18	4.04712e-18	300	200	0	-2.95295e-19	-9.72604e-20	3.40146e-19	1.07023e-16	-7.84613e-17	5.8644e-17	0	0	0
462	8	-3.26625e-20	9.15437e-21	3.49922e-20	3.6136e-19	1.89805e-18	7.23281e-19	300	610	0	-2.3898e-19	-1.157e-19	2.29965e-19	1.16427e-17	2.36162e-18	4.83826e-18	300	200	0	-2.71643e-19	-1.06545e-19	2.64957e-19	7.42281e-17	-6.21886e-17	4.13182e-17	0	0	0
462	9	-1.46652e-20	4.39349e-21	1.01954e-20	-1.73934e-19	-1.44312e-19	3.24223e-19	300	610	0	-2.10992e-19	-1.03574e-19	1.79942e-19	9.24975e-18	9.35879e-19	4.71629e-18	300	200	0	-2.25657e-19	-9.91807e-20	1.90138e-19	4.65228e-17	-4.54182e-17	2.64305e-17	0	0	0
463	0	-2.56914e-21	1.1324e-21	-5.27709e-21	-4.60965e-19	-1.30137e-18	5.61294e-20	300	610	0	-1.69745e-19	-8.4254e-20	1.29728e-19	6.77114e-18	4.56981e-21	4.08386e-18	300	200	0	-1.72314e-19	-8.31216e-20	1.24451e-19	2.50469e-17	-3.0361e-17	1.47196e-17	0	0	0
463	1	4.69179e-21	-8.77574e-22	-1.35439e-20	-5.71035e-19	-1.81146e-18	-1.04704e-19	300	610	0	-1.25791e-19	-6.31006e-20	8.53905e-20	4.53876e-18	-5.31433e-19	3.23335e-18	300	200	0	-1.211e-19	-6.39782e-20	7.18466e-20	9.71312e-18	-1.80841e-17	6.23147e-18	0	0	0
463	2	8.30709e-21	-1.92858e-21	-1.66821e-20	-5.66238e-19	-1.88877e-18	-1.84692e-19	300	610	0	-8.5523e-20	-4.34153e-20	4.97179e-20	2.71412e-18	-7.76248e-19	2.35885e-18	300	200	0	-7.7216e-20	-4.53439e-20	3.30358e-20	-2.61113e-19	-8.86939e-18	6.0827e-19	0	0	0
463	3	9.3953e-21	-2.30293e-21	-1.64975e-20	-4.95971e-19	-1.70803e-18	-2.08661e-19	300	610	0	-5.21742e-20	-2.6921e-20	2.32802e-20	1.34145e-18	-8.24457e-19	1.57482e-18	300	200	0	-4.27789e-20	-2.92239e-20	6.78274e-21	-5.96468e-18	-2.51392e-18	-2.69732e-18	0	0	0
463	4	8.90081e-21	-2.24359e-21	-1.44244e-20	-3.96438e-19	-1.40047e-18	-1.97564e-19	300	610	0	-2.67797e-20	-1.42279e-20	5.30426e-21	3.923e-19	-7.53878e-19	9.36281e-19	300	200	0	-1.78789e-20	-1.64715e-20	-9.12016e-21	-8.53282e-18	1.43989e-18	-4.27629e-18	0	0	0
463	5	7.5553e-21	-1.94198e-21	-1.15128e-20	-2.91946e-19	-1.05667e-18	-1.6763e-19	300	610	0	-8.98636e-21	-5.23371e-21	-5.66343e-21	-2.00189e-19	-6.23418e-19	4.57526e-19	300	200	0	-1.43106e-21	-7.17569e-21	-1.71762e-20	-8.99204e-18	3.54146e-18	-4.67428e-18	0	0	0
463	6	5.88092e-21	-1.53704e-21	-8.4661e-21	-1.97061e-19	-7.3302e-19	-1.30433e-19	300	610	0	2.31537e-21	5.61523e-22	-1.12941e-20	-5.16974e-19	-4.74083e-19	1.27716e-19	300	200	0	8.19629e-21	-9.75516e-22	-1.97602e-20	-8.184e-18	4.32753e-18	-4.34581e-18	0	0	0
463	7	4.21708e-21	-1.12096e-21	-5.70504e-21	-1.19012e-19	-4.59542e-19	-9.34961e-20	300	610	0	8.53726e-21	3.82655e-21	-1.31849e-20	-6.37473e-19	-3.31699e-19	-7.71352e-20	300	200	0	1.27543e-20	2.70559e-21	-1.889e-20	-6.74368e-18	4.26354e-18	-3.63883e-18	0	0	0
463	8	2.75767e-21	-7.48093e-22	-3.43738e-21	-5.99488e-20	-2.47517e-19	-6.1112e-20	300	610	0	1.10967e-20	5.24756e-21	-1.27001e-20	-6.30752e-19	-2.10289e-19	-1.85718e-19	300	200	0	1.38544e-20	4.49947e-21	-1.61375e-20	-5.11154e-18	3.71842e-18	-2.79851e-18	0	0	0
463	9	1.5898e-21	-4.44519e-22	-1.72377e-21	-1.88427e-20	-9.61022e-20	-3.52066e-20	300	610	0	1.12452e-20	5.43894e-21	-1.09071e-20	-5.51686e-19	-1.15412e-19	-2.26006e-19	300	200	0	1.2835e-20	4.99442e-21	-1.26309e-20	-3.56372e-18	2.96168e-18	-1.98171e-18	0	0	0
464	0	7.28783e-22	-2.16981e-22	-5.33006e-22	7.03781e-21	2.41157e-21	-1.61147e-20	300	610	0	9.98993e-21	4.90051e-21	-8.57589e-21	-4.40452e-19	-4.71029e-20	-2.22224e-19	300	200	0	1.07187e-20	4.68353e-21	-9.1089e-21	-2.24892e-18	2.17348e-18	-1.27582e-18	0	0	0
464	1	1.46853e-22	-6.02881e-23	2.15172e-22	2.10788e-20	5.87647e-20	-3.21658e-21	300	610	0	8.07714e-21	4.00667e-21	-6.21307e-21	-3.23985e-19	-2.21241e-21	-1.93555e-19	300	200	0	8.22399e-21	3.94638e-21	-5.9979e-21	-1.22484e-18	1.46117e-18	-7.17863e-19	0	0	0
464	2	-2.05237e-22	3.69905e-23	6.19684e-22	2.66385e-20	8.41587e-20	4.58273e-21	300	610	0	6.01438e-21	3.01507e-21	-4.11382e-21	-2.18395e-19	2.38612e-20	-1.53995e-19	300	200	0	5.80914e-21	3.05206e-21	-3.49413e-21	-4.90014e-19	8.77421e-19	-3.11476e-19	0	0	0
464	3	-3.83202e-22	8.85107e-23	7.78377e-22	2.66591e-20	8.87252e-20	8.52058e-21	300	610	0	4.11133e-21	2.08547e-21	-2.41637e-21	-1.31648e-19	3.60074e-20	-1.1289e-19	300	200	0	3.72812e-21	2.17398e-21	-1.638e-21	-9.10267e-21	4.37182e-19	-4.06867e-20	0	0	0
464	4	-4.39836e-22	1.0758e-22	7.76815e-22	2.34925e-20	8.07725e-20	9.76878e-21	300	610	0	2.52699e-21	1.30236e-21	-1.15233e-21	-6.60766e-20	3.86979e-20	-7.5797e-20	300	200	0	2.08715e-21	1.40994e-21	-3.75519e-22	2.68483e-19	1.31943e-19	1.19855e-19	0	0	0
464	5	-4.19959e-22	1.05717e-22	6.83302e-22	1.8871e-20	6.65699e-20	9.32175e-21	300	610	0	1.3148e-21	6.96831e-22	-2.88186e-22	-2.04984e-20	3.56311e-20	-4.54336e-20	300	200	0	8.94837e-22	8.02548e-22	3.95115e-22	3.96072e-19	-5.92857e-20	1.97868e-19	0	0	0
464	6	-3.5846e-22	9.20422e-23	5.48069e-22	1.39639e-20	5.04674e-20	7.95335e-21	300	610	0	4.61085e-22	2.65603e-22	2.43016e-22	8.15079e-21	2.96197e-20	-2.25593e-20	300	200	0	1.02625e-22	3.57645e-22	7.91085e-22	4.22207e-19	-1.62164e-19	2.19132e-19	0	0	0
464	7	-2.80364e-22	7.3206e-23	4.04973e-22	9.47777e-21	3.51922e-20	6.21834e-21	300	610	0	-8.47296e-23	-1.39981e-23	5.19457e-22	2.36509e-20	2.2632e-20	-6.71803e-21	300	200	0	-3.65094e-22	5.92079e-23	9.24431e-22	3.86896e-19	-2.01981e-19	2.05231e-19	0	0	0
464	8	-2.02036e-22	5.36481e-23	2.74417e-22	5.76846e-21	2.22139e-20	4.47942e-21	300	610	0	-3.88445e-22	-1.73086e-22	6.16465e-22	2.97429e-20	1.59161e-20	3.19087e-21	300	200	0	-5.90481e-22	-1.19438e-22	8.90883e-22	3.20466e-19	-2.00792e-19	1.7277e-19	0	0	0
464	9	-1.32914e-22	3.60071e-23	1.66637e-22	2.94803e-21	1.21036e-20	2.94556e-21	300	610	0	-5.16754e-22	-2.43918e-22	5.98742e-22	2.96995e-20	1.01572e-20	8.50758e-21	300	200	0	-6.49668e-22	-2.07911e-22	7.65379e-22	2.44065e-19	-1.76169e-19	1.33508e-19	0	0	0
465	0	-7.73252e-23	2.15714e-23	8.48006e-23	9.74951e-22	4.84758e-21	1.71248e-21	300	610	0	-5.28915e-22	-2.55562e-22	5.17167e-22	2.61335e-20	5.63513e-21	1.05501e-20	300	200	0	-6.0624e-22	-2.3399e-22	6.01968e-22	1.71039e-19	-1.41008e-19	9.50169e-20	0	0	0
465	1	-3.61453e-23	1.06997e-23	2.76386e-23	-2.75715e-22	9.77826e-23	7.99352e-22	300	610	0	-4.72847e-22	-2.31787e-22	4.08606e-22	2.09675e-20	2.3633e-21	1.04666e-20	300	200	0	-5.08993e-22	-2.21087e-22	4.36245e-22	1.0866e-19	-1.03981e-19	6.15579e-20	0	0	0
465	2	-8.15937e-24	3.17339e-24	-8.52204e-24	-9.61915e-22	-2.64478e-21	1.79044e-22	300	610	0	-3.84236e-22	-1.90483e-22	2.97473e-22	1.54975e-20	2.00397e-22	9.17074e-21	300	200	0	-3.92395e-22	-1.87309e-22	2.88951e-22	5.98408e-20	-7.02947e-20	3.49814e-20	0	0	0
465	3	8.90395e-24	-1.53225e-24	-2.82966e-23	-1.24176e-21	-3.90629e-21	-1.9895e-22	300	610	0	-2.87478e-22	-1.44024e-22	1.9811e-22	1.05048e-20	-1.06706e-21	7.33229e-21	300	200	0	-2.78574e-22	-1.45557e-22	1.69814e-22	2.46374e-20	-4.25459e-20	1.55305e-20	0	0	0
465	4	1.76529e-23	-4.05508e-24	-3.62923e-23	-1.25461e-21	-4.16587e-21	-3.92558e-22	300	610	0	-1.97572e-22	-1.00142e-22	1.17362e-22	6.38178e-21	-1.66857e-21	5.40108e-21	300	200	0	-1.79919e-22	-1.04197e-22	8.10697e-23	1.45978e-21	-2.15192e-20	2.49559e-21	0	0	0
465	5	2.05785e-23	-5.02212e-24	-3.65625e-23	-1.11242e-21	-3.81845e-21	-4.5707e-22	300	610	0	-1.22325e-22	-6.29722e-23	5.69431e-23	3.25039e-21	-1.81547e-21	3.64678e-21	300	200	0	-1.01747e-22	-6.79943e-23	2.03806e-23	-1.20403e-20	-6.86424e-21	-5.2964e-21	0	0	0
465	6	1.98071e-23	-4.97935e-24	-3.23587e-23	-8.98035e-22	-3.16344e-21	-4.39668e-22	300	610	0	-6.44779e-23	-3.40935e-23	1.54162e-23	1.06246e-21	-1.68348e-21	2.20336e-21	300	200	0	-4.46707e-23	-3.90729e-23	-1.69425e-23	-1.83667e-20	2.38004e-21	-9.14494e-21	0	0	0
465	7	1.70021e-23	-4.3611e-24	-2.60838e-23	-6.67708e-22	-2.40968e-21	-3.77242e-22	300	610	0	-2.35309e-23	-1.34249e-23	-1.02978e-23	-3.22157e-22	-1.40688e-21	1.11076e-21	300	200	0	-6.52884e-24	-1.7786e-23	-3.63815e-23	-1.98142e-20	7.41129e-21	-1.02674e-20	0	0	0
465	8	1.33623e-23	-3.48569e-24	-1.93661e-23	-4.55673e-22	-1.68901e-21	-2.96374e-22	300	610	0	2.81704e-24	5.91438e-26	-2.38543e-23	-1.07984e-21	-1.08011e-21	3.50144e-22	300	200	0	1.61793e-23	-3.42654e-24	-4.32204e-23	-1.82842e-20	9.4204e-21	-9.68858e-21	0	0	0
465	9	9.67641e-24	-2.56678e-24	-1.31949e-23	-2.79436e-22	-1.07329e-21	-2.14544e-22	300	610	0	1.763e-23	7.80476e-24	-2.88046e-23	-1.38672e-21	-7.63462e-22	-1.28921e-22	300	200	0	2.73064e-23	5.23798e-24	-4.19995e-23	-1.52245e-20	9.4524e-21	-8.20068e-21	0	0	0
466	0	6.40356e-24	-1.73243e-24	-8.07356e-24	-1.44792e-22	-5.91313e-22	-1.41916e-22	300	610	0	2.40448e-23	1.13276e-23	-2.82166e-23	-1.39784e-21	-4.90379e-22	-3.88989e-22	300	200	0	3.04483e-23	9.59515e-24	-3.62901e-23	-1.16502e-20	8.34383e-21	-6.36748e-21	0	0	0
466	1	3.75837e-24	-1.04617e-24	-4.16648e-24	-5.01156e-23	-2.43703e-22	-8.3239e-23	300	610	0	2.48662e-23	1.20025e-23	-2.45144e-23	-1.23757e-21	-2.74904e-22	-4.92138e-22	300	200	0	2.86246e-23	1.09563e-23	-2.86808e-23	-8.2062e-21	6.71166e-21	-4.55432e-21	0	0	0
466	2	1.78942e-24	-5.26877e-25	-1.42335e-24	1.02937e-23	-1.47886e-23	-3.95782e-23	300	610	0	2.23738e-23	1.09596e-23	-1.9463e-23	-9.97872e-22	-1.18241e-22	-4.92769e-22	300	200	0	2.41632e-23	1.04327e-23	-2.08864e-23	-5.24766e-21	4.97305e-21	-2.96885e-21	0	0	0
466	3	4.44024e-25	-1.6549e-25	3.2352e-25	4.37989e-23	1.18589e-22	-9.75668e-24	300	610	0	1.82733e-23	9.05326e-24	-1.42383e-23	-7.41088e-22	-1.407e-23	-4.34381e-22	300	200	0	1.87173e-23	8.88777e-24	-1.39148e-23	-2.92099e-21	3.38052e-21	-1.70332e-21	0	0	0
466	4	-3.82451e-25	6.20203e-26	1.28931e-24	5.78408e-23	1.81136e-22	8.55248e-24	300	610	0	1.37371e-23	6.87785e-24	-9.53675e-24	-5.05093e-22	4.75007e-23	-3.49022e-22	300	200	0	1.33546e-23	6.93987e-24	-8.24744e-24	-1.23501e-21	2.06185e-21	-7.72627e-22	0	0	0
466	5	-8.12036e-25	1.85433e-25	1.69088e-24	5.90181e-23	1.95502e-22	1.80597e-23	300	610	0	9.49115e-24	4.80709e-24	-5.69658e-24	-3.09187e-22	7.72376e-23	-2.58332e-22	300	200	0	8.67911e-24	4.99252e-24	-4.0057e-24	-1.1841e-22	1.05785e-21	-1.45405e-22	0	0	0
466	6	-9.62211e-25	2.34282e-25	1.72016e-24	5.26586e-23	1.80452e-22	2.13727e-23	300	610	0	5.91837e-24	3.04337e-24	-2.80949e-24	-1.59688e-22	8.51262e-23	-1.7539e-22	300	200	0	4.95616e-24	3.27765e-24	-1.08933e-24	5.37697e-22	3.54481e-22	2.32553e-22	0	0	0
466	7	-9.33835e-25	2.34435e-25	1.53191e-24	4.27239e-23	1.50285e-22	2.07294e-23	300	610	0	3.15858e-24	1.66648e-24	-8.14592e-25	-5.4695e-23	7.95125e-23	-1.06792e-22	300	200	0	2.22474e-24	1.90091e-24	7.17319e-25	8.5082e-22	-9.21857e-23	4.22134e-22	0	0	0
466	8	-8.06184e-25	2.06572e-25	1.24104e-24	3.19182e-23	1.15023e-22	1.7888e-23	300	610	0	1.19525e-24	6.76142e-25	4.29496e-25	1.21921e-23	6.68051e-23	-5.4619e-23	300	200	0	3.89068e-25	8.82714e-25	1.67053e-24	9.29412e-22	-3.38007e-22	4.80805e-22	0	0	0
466	9	-6.36673e-25	1.65924e-25	9.25833e-25	2.19e-23	8.10352e-23	1.41217e-23	300	610	0	-7.60706e-26	2.61352e-26	1.09358e-24	4.91954e-23	5.15341e-23	-1.81101e-23	300	200	0	-7.12744e-25	1.92059e-25	2.01941e-24	8.63789e-22	-4.39043e-22	4.57214e-22	0	0	0
467	0	-4.63305e-25	1.22771e-25	6.34225e-25	1.3529e-23	5.18324e-23	1.02726e-23	300	610	0	-7.97949e-25	-3.50703e-25	1.34501e-24	6.46051e-23	3.66099e-23	5.03995e-24	300	200	0	-1.26125e-24	-2.27932e-25	1.97924e-24	7.23073e-22	-4.44789e-22	3.89139e-22	0	0	0
467	1	-3.0839e-25	8.33228e-26	3.90949e-25	7.1031e-24	2.88626e-23	6.83475e-24	300	610	0	-1.11786e-24	-5.25554e-25	1.32922e-24	6.57624e-23	2.36643e-23	1.77492e-23	300	200	0	-1.42625e-24	-4.42231e-25	1.72016e-24	5.5596e-22	-3.95062e-22	3.03604e-22	0	0	0
467	2	-1.82553e-25	5.07078e-26	2.04466e-25	2.56164e-24	1.22149e-23	4.04331e-24	300	610	0	-1.16851e-24	-5.63426e-25	1.16166e-24	5.85873e-23	1.33999e-23	2.29402e-23	300	200	0	-1.35107e-24	-5.12718e-25	1.36612e-24	3.93594e-22	-3.19371e-22	2.18228e-22	0	0	0
467	3	-8.8438e-26	2.59101e-26	7.28699e-26	-3.54895e-25	1.18694e-24	1.9563e-24	300	610	0	-1.05832e-24	-5.18026e-25	9.2682e-25	4.74769e-23	5.90075e-24	2.31898e-23	300	200	0	-1.14676e-24	-4.92115e-25	9.9969e-25	2.53315e-22	-2.37775e-22	1.43123e-22	0	0	0
467	4	-2.37825e-26	8.56351e-27	-1.14794e-26	-1.98945e-24	-5.2951e-24	5.23135e-25	300	610	0	-8.68789e-25	-4.30161e-25	6.81301e-25	3.54285e-23	8.85585e-25	2.05685e-23	300	200	0	-8.92572e-25	-4.21597e-25	6.69821e-25	1.4246e-22	-1.62512e-22	8.28775e-23	0	0	0
467	5	1.62267e-26	-2.43092e-27	-5.86074e-26	-2.69204e-24	-8.39065e-24	-3.63238e-25	300	610	0	-6.56235e-25	-3.28357e-25	4.5891e-25	2.42773e-23	-2.10347e-24	1.6609e-23	300	200	0	-6.40008e-25	-3.30788e-25	4.00303e-25	6.1739e-23	-9.98646e-23	3.83581e-23	0	0	0
467	6	3.72955e-26	-8.46236e-27	-7.87163e-26	-2.77504e-24	-9.17006e-24	-8.29552e-25	300	610	0	-4.55787e-25	-2.30677e-25	2.76333e-25	1.49714e-23	-3.57125e-24	1.23524e-23	300	200	0	-4.18492e-25	-2.39139e-25	1.97617e-25	7.96744e-24	-5.19388e-23	8.18836e-24	0	0	0
467	7	4.49624e-26	-1.09212e-26	-8.0893e-26	-2.49191e-24	-8.52489e-24	-9.98757e-25	300	610	0	-2.86198e-25	-1.47013e-25	1.38415e-25	7.83603e-24	-3.98937e-24	8.43227e-24	300	200	0	-2.41236e-25	-1.57934e-25	5.75216e-26	-2.38985e-23	-1.81914e-23	-1.0134e-23	0	0	0
467	8	4.40099e-26	-1.10329e-26	-7.25e-26	-2.03202e-24	-7.13756e-24	-9.76964e-25	300	610	0	-1.54571e-25	-8.13822e-26	4.26155e-26	2.79928e-24	-3.75413e-24	5.17306e-24	300	200	0	-1.10561e-25	-9.2415e-26	-2.98845e-26	-3.93705e-23	3.38058e-24	-1.94603e-23	0	0	0
467	9	3.82151e-26	-9.78165e-27	-5.90306e-26	-1.52534e-24	-5.48894e-24	-8.47956e-25	300	610	0	-6.04627e-26	-3.39451e-26	-1.75452e-26	-4.30347e-25	-3.1713e-24	2.68242e-24	300	200	0	-2.22476e-26	-4.37268e-26	-7.65758e-26	-4.35723e-23	1.53804e-23	-2.25023e-23	0	0	0
468	0	3.03272e-26	-7.89605e-27	-4.42484e-26	-1.05217e-24	-3.88664e-24	-6.72685e-25	300	610	0	8.53554e-28	-2.62404e-27	-5.00428e-26	-2.23592e-24	-2.4581e-24	9.30612e-25	300	200	0	3.11808e-26	-1.05201e-26	-9.42912e-26	-4.07931e-23	2.04459e-23	-2.15684e-23	0	0	0
468	1	2.21763e-26	-5.87051e-27	-3.04739e-26	-6.54668e-25	-2.50202e-24	-4.91712e-25	300	610	0	3.60056e-26	1.56969e-26	-6.2761e-26	-3.00746e-24	-1.75497e-24	-1.87546e-25	300	200	0	5.81819e-26	9.82641e-27	-9.32349e-26	-3.43317e-23	2.09207e-23	-1.846e-23	0	0	0
468	2	1.4846e-26	-4.00602e-27	-1.89209e-26	-3.48074e-25	-1.40762e-24	-3.29036e-25	300	610	0	5.19236e-26	2.43591e-26	-6.25906e-26	-3.09249e-24	-1.14148e-24	-8.08072e-25	300	200	0	6.67696e-26	2.03531e-26	-8.15116e-26	-2.65235e-23	1.86994e-23	-1.44719e-23	0	0	0
468	3	8.86134e-27	-2.4564e-27	-1.00227e-26	-1.30298e-25	-6.10571e-25	-1.96277e-25	300	610	0	5.48851e-26	2.64352e-26	-5.50303e-26	-2.77268e-24	-6.52652e-25	-1.0685e-24	300	200	0	6.37464e-26	2.39788e-26	-6.5053e-26	-1.88719e-23	1.51929e-23	-1.04536e-23	0	0	0
468	4	4.36399e-27	-1.27259e-27	-3.7117e-27	1.04474e-26	-7.95121e-26	-9.65453e-26	300	610	0	5.00441e-26	2.44772e-26	-4.41225e-26	-2.25823e-24	-2.9379e-25	-1.09084e-24	300	200	0	5.44081e-26	2.32046e-26	-4.78342e-26	-1.22226e-23	1.13654e-23	-6.89687e-24	0	0	0
468	5	1.25794e-27	-4.40226e-28	3.59351e-28	9.01236e-26	2.35301e-25	-2.76939e-26	300	610	0	4.12942e-26	2.04331e-26	-3.25905e-26	-1.69321e-24	-5.2434e-26	-9.73634e-25	300	200	0	4.25522e-26	1.99928e-26	-3.22312e-26	-6.94233e-24	7.80972e-24	-4.02966e-24	0	0	0
468	6	-6.77872e-28	9.08273e-29	2.65716e-27	1.25189e-25	3.88249e-25	1.5194e-26	300	610	0	3.13402e-26	1.56718e-26	-2.20746e-26	-1.16647e-24	9.25851e-26	-7.90162e-25	300	200	0	3.06623e-26	1.57626e-26	-1.94175e-26	-3.07874e-24	4.83428e-24	-1.90072e-24	0	0	0
468	7	-1.71005e-27	3.85328e-28	3.66149e-27	1.30424e-25	4.29898e-25	3.8041e-26	300	610	0	2.18806e-26	1.10658e-26	-1.33966e-26	-7.24556e-25	1.64925e-25	-5.90468e-25	300	200	0	2.01705e-26	1.14511e-26	-9.73513e-27	-4.90293e-25	2.54718e-24	-4.50071e-25	0	0	0
468	8	-2.09962e-27	5.08711e-28	3.80239e-27	1.17884e-25	4.0259e-25	4.66415e-26	300	610	0	1.3833e-26	7.09827e-27	-6.80998e-27	-3.84089e-25	1.86854e-25	-4.05255e-25	300	200	0	1.17334e-26	7.60698e-27	-3.00759e-27	1.05639e-24	9.28518e-25	4.37643e-25	0	0	0
468	9	-2.07328e-27	5.18999e-28	3.43006e-27	9.66191e-26	3.3889e-25	4.60255e-26	300	610	0	7.55685e-27	3.97084e-27	-2.21106e-27	-1.42545e-25	1.77185e-25	-2.5045e-25	300	200	0	5.48357e-27	4.48984e-27	1.219e-27	1.81971e-24	-1.12836e-25	8.95857e-25	0	0	0
469	0	-1.81094e-27	4.63037e-28	2.80704e-27	7.28737e-26	2.61861e-25	4.01839e-26	300	610	0	3.04738e-27	1.6993e-27	6.96708e-28	1.3327e-26	1.505e-25	-1.31585e-25	300	200	0	1.23644e-27	2.16234e-27	3.50375e-27	2.04163e-24	-6.98112e-25	1.0525e-24	0	0	0
469	1	-1.44421e-27	3.75655e-28	2.11416e-27	5.05328e-26	1.86353e-25	3.20344e-26	300	610	0	9.1338e-29	1.90677e-28	2.28547e-27	1.01357e-25	1.17214e-25	-4.75549e-26	300	200	0	-1.35287e-27	5.66332e-28	4.39963e-27	1.92581e-24	-9.51385e-25	1.01708e-24	0	0	0
469	2	-1.06116e-27	2.80627e-28	1.46373e-27	3.1663e-26	1.20722e-25	2.35295e-26	300	610	0	-1.61913e-27	-6.99439e-28	2.92645e-27	1.39885e-25	8.41018e-26	6.4279e-27	300	200	0	-2.68029e-27	-4.18812e-28	4.39018e-27	1.62961e-24	-9.83576e-25	8.7545e-25	0	0	0
469	3	-7.14417e-28	1.92532e-28	9.15256e-28	1.70388e-26	6.85942e-26	1.58344e-26	300	610	0	-2.40952e-27	-1.12782e-27	2.94608e-27	1.45359e-25	5.50366e-26	3.66991e-26	300	200	0	-3.12394e-27	-9.35288e-28	3.86133e-27	1.26503e-24	-8.84819e-25	6.89646e-25	0	0	0
469	4	-4.29878e-28	1.18927e-28	4.9079e-28	6.59898e-27	3.04455e-26	9.52236e-27	300	610	0	-2.57668e-27	-1.23965e-27	2.60611e-27	1.31176e-25	3.17639e-26	4.97283e-26	300	200	0	-3.00655e-27	-1.12073e-27	3.0969e-27	9.04586e-25	-7.22547e-25	5.00594e-25	0	0	0
469	5	-2.1503e-28	6.2427e-29	1.88232e-28	-1.90272e-28	4.88242e-27	4.75805e-27	300	610	0	-2.36557e-27	-1.15615e-27	2.09994e-27	1.07383e-25	1.45963e-26	5.12911e-26	300	200	0	-2.5806e-27	-1.09372e-27	2.28817e-27	5.89503e-25	-5.43104e-25	3.32215e-25	0	0	0
469	6	-6.58661e-29	2.24982e-29	-8.16088e-30	-4.07123e-27	-1.03967e-26	1.45171e-27	300	610	0	-1.96216e-27	-9.70303e-28	1.55855e-27	8.08996e-26	2.98586e-27	4.60751e-26	300	200	0	-2.02802e-27	-9.47805e-28	1.55039e-27	3.38065e-25	-3.75182e-25	1.95795e-25	0	0	0
469	7	2.77496e-29	-3.14272e-30	-1.20099e-28	-5.81736e-27	-1.79413e-26	-6.22155e-28	300	610	0	-1.49627e-27	-7.47771e-28	1.06145e-27	5.6028e-26	-4.04507e-27	3.75838e-26	300	200	0	-1.46852e-27	-7.50913e-28	9.41352e-28	1.53197e-25	-2.33903e-25	9.40147e-26	0	0	0
469	8	7.82672e-29	-1.75118e-29	-1.70133e-28	-6.1279e-27	-2.01394e-26	-1.74014e-27	300	610	0	-1.05002e-27	-5.30683e-28	6.49083e-28	3.50482e-26	-7.60453e-27	2.82221e-26	300	200	0	-9.71751e-28	-5.48195e-28	4.7895e-28	2.86426e-26	-1.24785e-25	2.42841e-26	0	0	0
469	9	9.79835e-29	-2.36868e-29	-1.78612e-28	-5.57596e-27	-1.90016e-26	-2.17528e-27	300	610	0	-6.68263e-28	-3.42616e-28	3.34591e-28	1.88072e-26	-8.74346e-27	1.94764e-26	300	200	0	-5.7028e-28	-3.66302e-28	1.55979e-28	-4.63863e-26	-4.71654e-26	-1.87069e-26	0	0	0
470	0	9.76414e-29	-2.44135e-29	-1.6219e-28	-4.59385e-27	-1.60817e-26	-2.16602e-27	300	610	0	-3.69118e-28	-1.93664e-28	1.1386e-28	7.22689e-27	-8.35473e-27	1.21277e-26	300	200	0	-2.71477e-28	-2.18077e-28	-4.83302e-29	-8.39986e-26	3.0935e-27	-4.11991e-26	0	0	0
470	1	8.58091e-29	-2.19198e-29	-1.33415e-28	-3.48134e-27	-1.24859e-26	-1.90255e-27	300	610	0	-1.5315e-28	-8.49689e-29	-2.66537e-29	-2.93213e-28	-7.13391e-27	6.4582e-27	300	200	0	-6.73406e-29	-1.06889e-28	-1.60069e-28	-9.56192e-26	3.16332e-26	-4.92246e-26	0	0	0
470	2	6.87829e-29	-1.78695e-29	-1.00977e-28	-2.42621e-27	-8.93111e-27	-1.52462e-27	300	610	0	-1.07709e-29	-1.23873e-29	-1.043e-28	-4.58262e-27	-5.58032e-27	2.42967e-27	300	200	0	5.8012e-29	-3.02568e-29	-2.05278e-28	-9.09174e-26	4.42873e-26	-4.79754e-26	0	0	0
470	3	5.08018e-29	-1.34039e-29	-7.03133e-29	-1.52948e-27	-5.82497e-27	-1.12636e-27	300	610	0	7.23008e-29	3.07722e-29	-1.36549e-28	-6.50349e-27	-4.021e-27	-1.76209e-28	300	200	0	1.23103e-28	1.73683e-29	-2.06862e-28	-7.74001e-26	4.63037e-26	-4.15413e-26	0	0	0
470	4	3.4416e-29	-9.22769e-30	-4.43416e-29	-8.30241e-28	-3.34884e-27	-7.64481e-28	300	610	0	1.11348e-28	5.18707e-29	-1.3885e-28	-6.83396e-27	-2.64511e-27	-1.65537e-27	300	200	0	1.45764e-28	4.2643e-29	-1.83192e-28	-6.04358e-26	4.1967e-26	-3.28902e-26	0	0	0
470	5	2.09002e-29	-5.71045e-30	-2.41844e-29	-3.27304e-28	-1.53228e-27	-4.67371e-28	300	610	0	1.20409e-28	5.77812e-29	-1.23651e-28	-6.21104e-27	-1.54012e-27	-2.31334e-27	300	200	0	1.41309e-28	5.20707e-29	-1.47835e-28	-4.35216e-26	3.44954e-26	-2.39903e-26	0	0	0
470	6	1.06425e-29	-2.98555e-30	-9.79567e-30	3.45999e-30	-3.13893e-28	-2.43731e-28	300	610	0	1.1114e-28	5.4282e-29	-1.00179e-28	-5.11457e-27	-7.24775e-28	-2.42484e-27	300	200	0	1.21782e-28	5.12965e-29	-1.09975e-28	-2.86601e-26	2.61083e-26	-1.59996e-26	0	0	0
470	7	3.4743e-30	-1.03538e-30	-4.60184e-31	1.96402e-28	4.13008e-28	-8.9797e-29	300	610	0	9.24484e-29	4.58392e-29	-7.47104e-29	-3.87669e-27	-1.76144e-28	-2.21418e-27	300	200	0	9.59227e-29	4.48038e-29	-7.51706e-29	-1.67525e-26	1.81838e-26	-9.47183e-27	0	0	0
470	8	-1.07459e-30	2.4106e-31	4.84194e-30	2.87492e-28	7.68935e-28	5.08484e-30	300	610	0	7.0609e-29	3.56381e-29	-5.10661e-29	-2.70482e-27	1.49911e-28	-1.84968e-27	300	200	0	6.95344e-29	3.58791e-29	-4.62241e-29	-7.95476e-27	1.14484e-26	-4.54715e-27	0	0	0
470	9	-3.5925e-30	9.78705e-31	7.19181e-30	3.09102e-28	8.68775e-28	5.45169e-29	300	610	0	4.96501e-29	2.57522e-29	-3.1199e-29	-1.70976e-27	3.04635e-28	-1.44685e-27	300	200	0	4.60576e-29	2.67309e-29	-2.40072e-29	-1.97037e-27	6.16481e-27	-1.11165e-27	0	0	0
471	0	-4.6663e-30	1.31318e-30	7.58733e-30	2.87356e-28	8.11573e-28	7.2538e-29	300	610	0	3.18436e-29	1.73703e-29	-1.57528e-29	-9.33211e-28	3.37687e-28	-1.0759e-27	300	200	0	2.71773e-29	1.86835e-29	-8.16543e-30	1.72867e-27	2.29438e-27	1.07939e-27	0	0	0
471	1	-4.81192e-30	1.36091e-30	6.87275e-30	2.41273e-28	6.76835e-28	7.22274e-29	300	610	0	1.81949e-29	1.10257e-29	-4.54478e-30	-3.71925e-28	2.92696e-28	-7.70927e-28	300	200	0	1.3383e-29	1.23866e-29	2.32797e-30	3.74733e-27	-3.71243e-28	2.31357e-27	0	0	0
471	2	-4.44139e-30	1.20939e-30	5.71847e-30	1.83067e-28	5.24962e-28	6.50976e-29	300	610	0	8.87067e-30	6.79715e-30	3.04931e-30	3.0833e-30	2.05908e-28	-5.3857e-28	300	200	0	4.42928e-30	8.00654e-30	8.76779e-30	4.6686e-27	-2.11207e-27	2.8636e-27	0	0	0
471	3	-3.85415e-30	9.14922e-31	4.63041e-30	1.19137e-28	3.99831e-28	6.09598e-29	300	610	0	3.53434e-30	4.46474e-30	7.81093e-30	2.32299e-28	1.06849e-28	-3.65531e-28	300	200	0	-3.1981e-31	5.37966e-30	1.24413e-29	4.9964e-27	-3.21037e-27	2.95349e-27	0	0	0
471	4	-3.24251e-30	5.05695e-31	3.97227e-30	5.14272e-29	3.32012e-28	6.79786e-29	300	610	0	1.58071e-30	3.61697e-30	1.04811e-29	3.57931e-28	2.01075e-29	-2.2446e-28	300	200	0	-1.6618e-30	4.12266e-30	1.44534e-29	5.12656e-27	-3.90413e-27	2.74211e-27	0	0	0
471	5	-2.70381e-30	-1.13139e-32	3.98799e-30	-2.10168e-29	3.41481e-28	9.26738e-29	300	610	0	2.2754e-30	3.71363e-30	1.16337e-29	4.17728e-28	-3.25237e-29	-7.85737e-29	300	200	0	-4.28413e-31	3.70231e-30	1.56216e-29	5.33382e-27	-4.35697e-27	2.31904e-27	0	0	0
471	6	-2.25431e-30	-6.40296e-31	4.81494e-30	-1.00363e-28	4.39049e-28	1.39666e-28	300	610	0	4.81219e-30	4.11341e-30	1.1602e-29	4.41402e-28	-3.01699e-29	1.144e-28	300	200	0	2.55788e-30	3.47311e-30	1.64169e-29	5.76525e-27	-4.63897e-27	1.70869e-27	0	0	0
471	7	-1.84233e-30	-1.38378e-30	6.48189e-30	-1.88173e-28	6.25996e-28	2.11008e-28	300	610	0	8.30586e-30	4.07945e-30	1.04465e-29	4.48783e-28	4.81679e-29	3.98095e-28	300	200	0	6.46352e-30	2.69567e-30	1.69284e-29	6.43325e-27	-4.71459e-27	8.80457e-28	0	0	0
471	8	-1.35999e-30	-2.22705e-30	8.88818e-30	-2.83424e-28	8.91644e-28	3.05001e-28	300	610	0	1.17404e-29	2.77856e-30	7.95466e-30	4.4899e-28	2.23296e-28	8.12195e-28	300	200	0	1.03804e-29	5.5151e-31	1.68428e-29	7.20476e-27	-4.43617e-27	-2.3583e-28	0	0	0
471	9	-6.54717e-31	-3.11993e-30	1.17637e-29	-3.8035e-28	1.20886e-27	4.14448e-28	300	610	0	1.38951e-29	-7.07672e-31	3.67229e-30	4.40138e-28	5.13631e-28	1.38493e-27	300	200	0	1.32403e-29	-3.8276e-30	1.5436e-29	7.78641e-27	-3.54385e-27	-1.72854e-27	0	0	0
472	0	4.5691e-31	-3.9566e-30	1.4613e-29	-4.66153e-28	1.52784e-27	5.24418e-28	300	610	0	1.32748e-29	-7.33931e-30	-3.02944e-30	4.09349e-28	9.30648e-28	2.12248e-27	300	200	0	1.37318e-29	-1.12959e-29	1.15836e-29	7.70904e-27	-1.6757e-27	-3.67556e-27	0	0	0
472	1	2.16948e-30	-4.55478e-30	1.66498e-29	-5.18774e-28	1.76887e-27	6.09732e-28	300	610	0	8.07542e-30	-1.802e-29	-1.28402e-29	3.33139e-28	1.47156e-27	2.99477e-27	300	200	0	1.02449e-29	-2.25748e-29	3.80962e-30	6.31913e-27	1.60578e-27	-6.10642e-27	0	0	0
472	2	4.65887e-30	-4.63731e-30	1.67369e-29	-5.05036e-28	1.8154e-27	6.32546e-28	300	610	0	-3.77914e-30	-3.34221e-29	-2.63364e-29	1.78461e-28	2.10902e-27	3.91756e-27	300	200	0	8.79734e-31	-3.80594e-29	-9.59947e-30	2.7888e-27	6.76204e-27	-8.9538e-27	0	0	0
472	3	8.0377e-30	-3.82083e-30	1.33493e-29	-3.79757e-28	1.50959e-27	5.40717e-28	300	610	0	-2.44821e-29	-5.37137e-29	-4.37312e-29	-9.49942e-29	2.77814e-27	4.73196e-27	300	200	0	-1.64444e-29	-5.75346e-29	-3.03819e-29	-3.83959e-27	1.41917e-26	-1.19943e-26	0	0	0
472	4	1.22924e-29	-1.61841e-30	4.5913e-30	-8.66504e-29	6.5306e-28	2.6788e-28	300	610	0	-5.6024e-29	-7.81766e-29	-6.45388e-29	-5.30483e-28	3.36148e-27	5.18356e-27	300	200	0	-4.37315e-29	-7.9795e-29	-5.99475e-29	-1.45544e-26	2.40979e-26	-1.47806e-26	0	0	0
472	5	1.71999e-29	2.5342e-30	-1.16964e-29	4.37888e-28	-9.83099e-28	-2.63463e-28	300	610	0	-9.96559e-29	-1.04713e-28	-8.71499e-29	-1.16691e-27	3.67397e-27	4.90545e-27	300	200	0	-8.2456e-29	-1.02178e-28	-9.88463e-29	-3.01984e-26	3.63026e-26	-1.65723e-26	0	0	0
472	6	2.22252e-29	9.21715e-30	-3.76937e-29	1.25674e-27	-3.63429e-27	-1.13423e-27	300	610	0	-1.55095e-28	-1.29266e-28	-1.08337e-28	-2.02758e-27	3.45078e-27	3.41158e-27	300	200	0	-1.32869e-28	-1.20048e-28	-1.46031e-28	-5.11937e-26	5.00035e-26	-1.62756e-26	0	0	0
472	7	2.64064e-29	1.89167e-29	-7.51711e-29	2.41833e-27	-7.49906e-27	-2.41465e-27	300	610	0	-2.19447e-28	-1.45215e-28	-1.22736e-28	-3.10417e-27	2.34289e-27	1.09665e-28	300	200	0	-1.93041e-28	-1.26298e-28	-1.97907e-28	-7.71498e-26	6.3482e-26	-1.24129e-26	0	0	0
472	8	2.82428e-29	3.18538e-29	-1.24825e-28	3.93577e-27	-1.26711e-26	-4.14181e-27	300	610	0	-2.85875e-28	-1.4285e-28	-1.22388e-28	-4.33557e-27	-7.31093e-29	-5.6546e-27	300	200	0	-2.57633e-28	-1.10996e-28	-2.47214e-28	-1.06349e-25	7.37863e-26	-3.14819e-27	0	0	0
472	9	2.56096e-29	4.77419e-29	-1.85345e-28	5.75798e-27	-1.90426e-26	-6.28761e-27	300	610	0	-3.42091e-28	-1.09097e-28	-9.64829e-29	-5.582e-27	-4.26239e-27	-1.45078e-26	300	200	0	-3.16481e-28	-6.1355e-29	-2.81827e-28	-1.35126e-25	7.64344e-26	1.35945e-26	0	0	0
473	0	1.57393e-29	6.54703e-29	-2.52196e-28	7.73282e-27	-2.61775e-26	-8.71636e-27	300	610	0	-3.68864e-28	-2.77385e-29	-3.14988e-29	-6.59633e-27	-1.06664e-26	-2.68984e-26	300	200	0	-3.53124e-28	3.77318e-29	-2.83695e-28	-1.57192e-25	6.52144e-26	3.98765e-26	0	0	0
473	1	-4.6796e-30	8.27253e-29	-3.16186e-28	9.56389e-27	-3.31598e-26	-1.11334e-26	300	610	0	-3.38869e-28	1.19552e-28	8.7987e-29	-6.99626e-27	-1.95938e-26	-4.28727e-26	300	200	0	-3.43549e-28	2.02277e-28	-2.28199e-28	-1.62999e-25	3.21965e-26	7.73053e-26	0	0	0
473	2	-3.92171e-29	9.55803e-29	-3.61922e-28	1.07654e-26	-3.84278e-26	-1.30288e-26	300	610	0	-2.16366e-28	3.50971e-28	2.77503e-28	-6.24402e-27	-3.10583e-26	-6.17676e-26	300	200	0	-2.55583e-28	4.46552e-28	-8.44194e-29	-1.39316e-25	-3.18923e-26	1.26365e-25	0	0	0
473	3	-9.11532e-29	9.81181e-29	-3.6642e-28	1.06229e-26	-3.96214e-26	-1.36238e-26	300	610	0	4.16224e-29	6.80721e-28	5.49535e-28	-3.64313e-27	-4.4558e-26	-8.18237e-26	300	200	0	-4.95308e-29	7.7884e-28	1.83115e-28	-6.92451e-26	-1.36737e-25	1.85483e-25	0	0	0
473	4	-1.62583e-28	8.21857e-29	-2.98257e-28	8.1724e-27	-3.3481e-26	-1.18335e-26	300	610	0	4.81746e-28	1.11311e-27	9.08691e-28	1.63445e-27	-5.87979e-26	-9.97405e-26	300	200	0	3.19163e-28	1.1953e-27	6.10434e-28	6.69825e-26	-2.90729e-25	2.49841e-25	0	0	0
473	5	-2.53107e-28	3.74328e-29	-1.1785e-28	2.21576e-27	-1.58577e-26	-6.26568e-27	300	610	0	1.14737e-27	1.63435e-27	1.34491e-27	1.04737e-26	-7.13721e-26	-1.10221e-25	300	200	0	8.94267e-28	1.67178e-27	1.22706e-27	2.90029e-25	-4.98274e-25	3.09969e-25	0	0	0
473	6	-3.58071e-28	-4.81666e-29	2.20371e-28	-8.6038e-27	1.8083e-26	4.71758e-27	300	610	0	2.06718e-27	2.20203e-27	1.82473e-27	2.36752e-26	-7.84418e-26	-1.05594e-25	300	200	0	1.70911e-27	2.15387e-27	2.0451e-27	6.17828e-25	-7.55925e-25	3.50271e-25	0	0	0
473	7	-4.66383e-28	-1.87059e-28	7.62938e-28	-2.56378e-26	7.3366e-26	2.28423e-26	300	610	0	3.23833e-27	2.73277e-27	2.28087e-27	4.17267e-26	-7.44716e-26	-7.56497e-26	300	200	0	2.77194e-27	2.54571e-27	3.0438e-27	1.05985e-24	-1.0473e-24	3.47734e-25	0	0	0
473	8	-5.58058e-28	-3.89841e-28	1.54841e-27	-4.99481e-26	1.54305e-25	4.96296e-26	300	610	0	4.60376e-27	3.08919e-27	2.60125e-27	6.44704e-26	-5.21233e-26	-7.88161e-27	300	200	0	4.0457e-27	2.69935e-27	4.14966e-27	1.60887e-24	-1.33691e-24	2.71215e-25	0	0	0
473	9	-6.01786e-28	-6.61695e-28	2.59348e-27	-8.18729e-26	2.63083e-25	8.59288e-26	300	610	0	6.02397e-27	3.06851e-27	2.61907e-27	9.06594e-26	-2.44467e-27	1.1162e-25	300	200	0	5.42219e-27	2.40681e-27	5.21255e-27	2.23015e-24	-1.56339e-24	8.18875e-26	0	0	0
474	0	-5.53054e-28	-9.97312e-28	3.87335e-27	-1.20421e-25	3.97725e-25	1.31244e-25	300	610	0	7.24495e-27	2.39623e-27	2.10697e-27	1.1741e-25	8.44673e-26	2.96321e-25	300	200	0	6.69189e-27	1.39892e-27	5.98032e-27	2.84827e-24	-1.63312e-24	-2.64385e-25	0	0	0
474	1	-3.53612e-28	-1.37423e-27	5.2962e-27	-1.62497e-25	5.4943e-25	1.82845e-25	300	610	0	7.86621e-27	7.30069e-28	7.79382e-28	1.3959e-25	2.18116e-25	5.5612e-25	300	200	0	7.5126e-27	-6.44166e-28	6.07558e-27	3.33273e-24	-1.41573e-24	-8.11823e-25	0	0	0
474	2	6.65995e-29	-1.74484e-27	6.67268e-27	-2.01981e-25	6.99353e-25	2.34678e-25	300	610	0	7.31557e-27	-2.31925e-27	-1.69128e-27	1.4922e-25	4.05338e-25	8.92662e-25	300	200	0	7.38217e-27	-4.06409e-27	4.9814e-27	3.48424e-24	-7.44073e-25	-1.59562e-24	0	0	0
474	3	7.83653e-28	-2.0276e-27	7.68309e-27	-2.28771e-25	8.1509e-25	2.76165e-25	300	610	0	4.84085e-27	-7.14193e-27	-5.63774e-27	1.35028e-25	6.46916e-25	1.2929e-24	300	200	0	5.6245e-27	-9.16953e-27	2.04535e-27	3.02525e-24	5.78426e-25	-2.628e-24	0	0	0
474	4	1.86831e-27	-2.09895e-27	7.84725e-27	-2.27927e-25	8.47368e-25	2.91056e-25	300	610	0	-4.67196e-28	-1.40489e-26	-1.13326e-26	8.2344e-26	9.3294e-25	1.72091e-24	300	200	0	1.40111e-27	-1.61479e-26	-3.48539e-27	1.59961e-24	2.75867e-24	-3.87862e-24	0	0	0
474	5	3.3674e-27	-1.7878e-27	6.50553e-27	-1.79196e-25	7.27792e-25	2.56599e-25	300	610	0	-9.60248e-27	-2.31488e-26	-1.88877e-26	-2.63639e-26	1.23695e-24	2.10849e-24	300	200	0	-6.23509e-27	-2.49366e-26	-1.23821e-26	-1.21168e-24	5.97867e-24	-5.24951e-24	0	0	0
474	6	5.27645e-27	-8.7589e-28	2.82289e-27	-5.72794e-26	3.68898e-25	1.43461e-25	300	610	0	-2.35001e-26	-3.41758e-26	-2.81113e-26	-2.0997e-25	1.50922e-24	2.34537e-24	300	200	0	-1.82236e-26	-3.50517e-26	-2.52884e-26	-5.85003e-24	1.03394e-23	-6.54531e-24	0	0	0
474	7	7.50267e-27	8.91803e-28	-4.16763e-27	1.66645e-25	-3.31815e-25	-8.30679e-26	300	610	0	-4.27987e-26	-4.6268e-26	-3.83244e-26	-4.85771e-25	1.6698e-24	2.27103e-24	300	200	0	-3.5296e-26	-4.53762e-26	-4.24921e-26	-1.27043e-23	1.57798e-23	-7.44178e-24	0	0	0
474	8	9.81889e-27	3.78138e-27	-1.54618e-26	5.21556e-25	-1.48174e-24	-4.59838e-25	300	610	0	-6.74895e-26	-5.77052e-26	-4.81408e-26	-8.64734e-25	1.60284e-24	1.67078e-24	300	200	0	-5.76706e-26	-5.39238e-26	-6.36026e-26	-2.19914e-23	2.19701e-23	-7.45783e-24	0	0	0
474	9	1.18113e-26	8.02304e-27	-3.18994e-26	1.03069e-24	-3.17452e-24	-1.01979e-24	300	610	0	-9.64385e-26	-6.56316e-26	-5.52313e-26	-1.34454e-24	1.15401e-24	2.80329e-25	300	200	0	-8.46272e-26	-5.76085e-26	-8.71307e-26	-3.3584e-23	2.81808e-23	-5.93924e-24	0	0	0
475	0	1.28275e-26	1.37368e-26	-5.3874e-26	1.70249e-24	-5.46046e-24	-1.78224e-24	300	610	0	-1.26791e-25	-6.58081e-26	-5.61107e-26	-1.90024e-24	1.34054e-25	-2.19618e-24	300	200	0	-1.13963e-25	-5.20713e-26	-1.09985e-25	-4.67825e-23	3.31393e-23	-2.0664e-24	0	0	0
475	1	1.19349e-26	2.0826e-26	-8.09223e-26	2.51789e-24	-8.30401e-24	-2.73877e-24	300	610	0	-1.5329e-25	-5.24687e-26	-4.60048e-26	-2.47272e-24	-1.66773e-24	-6.04812e-24	300	200	0	-1.41355e-25	-3.16428e-26	-1.26927e-25	-6.00373e-23	3.48915e-23	5.09804e-24	0	0	0
475	2	7.90753e-27	2.88375e-26	-1.11186e-25	3.41399e-24	-1.15278e-23	-3.83451e-24	300	610	0	-1.67593e-25	-1.83877e-26	-1.8888e-26	-2.95567e-24	-4.45569e-24	-1.14935e-23	300	200	0	-1.59685e-25	1.04498e-26	-1.30074e-25	-7.06414e-23	3.07037e-23	1.65018e-23	0	0	0
475	3	-7.36923e-28	3.67918e-26	-1.40768e-25	4.2646e-24	-1.47444e-23	-4.94517e-24	300	610	0	-1.57716e-25	4.47017e-26	3.21923e-26	-3.18273e-24	-8.38078e-24	-1.85812e-23	300	200	0	-1.58452e-25	8.14935e-26	-1.08575e-25	-7.44363e-23	1.70532e-23	3.29143e-23	0	0	0
475	4	-1.56192e-26	4.29973e-26	-1.63028e-25	4.85971e-24	-1.72814e-23	-5.85146e-24	300	610	0	-1.07832e-25	1.45162e-25	1.1436e-25	-2.91768e-24	-1.34697e-23	-2.70556e-23	300	200	0	-1.23451e-25	1.88159e-25	-4.86679e-26	-6.56012e-23	-1.02251e-23	5.46348e-23	0	0	0
475	5	-3.82648e-26	4.48741e-26	-1.67937e-25	4.88705e-24	-1.81104e-23	-6.21435e-24	300	610	0	1.2903e-27	2.89789e-25	2.33557e-25	-1.85165e-24	-1.95276e-23	-3.61846e-23	300	200	0	-3.69745e-26	3.34663e-25	6.56199e-26	-3.66311e-23	-5.55493e-23	8.10835e-23	0	0	0
475	6	-6.97169e-26	3.88332e-26	-1.41652e-25	3.92119e-24	-1.57969e-23	-5.55688e-24	300	610	0	1.90817e-25	4.81243e-25	3.92443e-25	3.86446e-25	-2.60147e-23	-4.45589e-23	300	200	0	1.211e-25	5.20076e-25	2.50791e-25	2.1352e-23	-1.22862e-22	1.10271e-22	0	0	0
475	7	-1.09964e-25	2.02736e-26	-6.65617e-26	1.42817e-24	-8.49726e-24	-3.26105e-24	300	610	0	4.80887e-25	7.14441e-25	5.87411e-25	4.19897e-24	-3.19029e-23	-4.98841e-23	300	200	0	3.70923e-25	7.34715e-25	5.20849e-25	1.17773e-22	-2.14459e-22	1.3817e-22	0	0	0
475	8	-1.57162e-25	-1.62107e-26	7.78445e-26	-3.20403e-24	5.96085e-24	1.40826e-24	300	610	0	8.8568e-25	9.71888e-25	8.04705e-25	9.9593e-24	-3.55286e-23	-4.8802e-23	300	200	0	7.28517e-25	9.55677e-25	8.8255e-25	2.61054e-22	-3.29301e-22	1.58042e-22	0	0	0
475	9	-2.06663e-25	-7.63054e-26	3.12865e-25	-1.05963e-23	2.98714e-23	9.23747e-24	300	610	0	1.40607e-24	1.21812e-24	1.01577e-24	1.79129e-23	-3.44673e-23	-3.68e-23	300	200	0	1.1994e-24	1.14182e-24	1.32864e-24	4.56126e-22	-4.60758e-22	1.59833e-22	0	0	0
476	0	-2.49903e-25	-1.65004e-25	6.56753e-25	-2.12562e-23	6.52643e-23	2.09391e-23	300	610	0	2.0196e-24	1.3938e-24	1.17224e-24	2.80319e-23	-2.5474e-23	-8.2942e-24	300	200	0	1.76969e-24	1.22879e-24	1.82899e-24	7.00825e-22	-5.93853e-22	1.29804e-22	0	0	0
476	1	-2.73289e-25	-2.85059e-25	1.11868e-24	-3.5389e-23	1.13289e-22	3.69495e-23	300	610	0	2.6679e-24	1.41032e-24	1.2013e-24	3.98187e-23	-4.54982e-24	4.30053e-23	300	200	0	2.39461e-24	1.12526e-24	2.31998e-24	9.81098e-22	-7.02196e-22	5.06589e-23	0	0	0
476	2	-2.57294e-25	-4.34756e-25	1.69013e-24	-5.26313e-23	1.73324e-22	5.71339e-23	300	610	0	3.24225e-24	1.1466e-24	1.00273e-24	5.20624e-23	3.27867e-23	1.23312e-22	300	200	0	2.98496e-24	7.11844e-25	2.69286e-24	1.26512e-21	-7.45025e-22	-9.75021e-23	0	0	0
476	3	-1.76119e-25	-6.04969e-25	2.33356e-24	-7.17066e-23	2.41802e-22	8.03925e-23	300	610	0	3.56887e-24	4.50157e-25	4.49436e-25	6.25615e-23	9.09263e-23	2.37416e-22	300	200	0	3.39275e-24	-1.54811e-25	2.783e-24	1.49678e-21	-6.65023e-22	-3.34977e-22	0	0	0
476	4	1.58841e-27	-7.75565e-25	2.96876e-24	-9.00144e-23	3.10761e-22	1.04175e-22	300	610	0	3.39689e-24	-8.54498e-25	-6.06095e-25	6.78492e-23	1.73192e-22	3.86643e-22	300	200	0	3.39848e-24	-1.63006e-24	2.36267e-24	1.58932e-21	-3.87974e-22	-6.78548e-22	0	0	0
476	5	3.10341e-25	-9.11455e-25	3.45794e-24	-1.03191e-22	3.6626e-22	1.23938e-22	300	610	0	2.39338e-24	-2.94646e-24	-2.31627e-24	6.29766e-23	2.80362e-22	5.66014e-22	300	200	0	2.70372e-24	-3.85792e-24	1.14167e-24	1.42069e-21	1.74343e-22	-1.13541e-21	0	0	0
476	6	7.82993e-25	-9.588e-25	3.5917e-24	-1.0471e-22	3.86838e-22	1.32609e-22	300	610	0	1.51691e-25	-5.97397e-24	-4.81043e-24	4.14424e-23	4.08622e-22	7.60619e-22	300	200	0	9.34684e-25	-6.93277e-24	-1.21874e-24	8.32809e-22	1.11622e-21	-1.69457e-21	0	0	0
476	7	1.4427e-24	-8.42325e-25	3.07955e-24	-8.56389e-23	3.42411e-22	1.20193e-22	300	610	0	-3.77869e-24	-1.00009e-23	-8.15095e-24	-4.60511e-24	5.46967e-22	9.41363e-22	300	200	0	-2.33599e-24	-1.08432e-23	-5.07141e-24	-3.62384e-22	2.52293e-21	-2.31571e-21	0	0	0
476	8	2.29095e-24	-4.65073e-25	1.55018e-24	-3.47105e-23	1.94138e-22	7.36746e-23	300	610	0	-9.83114e-24	-1.49309e-23	-1.22708e-23	-8.37396e-23	6.74167e-22	1.06052e-21	300	200	0	-7.54019e-24	-1.5396e-23	-1.07206e-23	-2.36601e-21	4.44643e-21	-2.91585e-21	0	0	0
476	9	3.29122e-24	2.87514e-25	-1.43127e-24	6.10657e-23	-1.04009e-22	-2.2512e-23	300	610	0	-1.83194e-23	-2.04095e-23	-1.68919e-23	-2.04012e-22	7.55602e-22	1.04786e-21	300	200	0	-1.50282e-23	-2.01219e-23	-1.83231e-23	-5.36025e-21	6.86989e-21	-3.35501e-21	0	0	0
477	0	4.34849e-24	1.53685e-24	-6.32004e-24	2.14984e-22	-6.01001e-22	-1.85139e-22	300	610	0	-2.9284e-23	-2.5706e-23	-2.14263e-23	-3.70894e-22	7.40556e-22	8.08541e-22	300	200	0	-2.49355e-23	-2.41691e-23	-2.77464e-23	-9.45652e-21	9.66038e-21	-3.42311e-21	0	0	0
477	1	5.28565e-24	3.3911e-24	-1.35124e-23	4.38111e-22	-1.34078e-21	-4.29601e-22	300	610	0	-4.2282e-23	-2.95875e-23	-2.487e-23	-5.84237e-22	5.60821e-22	2.24639e-22	300	200	0	-3.69964e-23	-2.61964e-23	-3.83824e-23	-1.46201e-20	1.25106e-20	-2.83174e-21	0	0	0
477	2	5.81957e-24	5.91297e-24	-2.32199e-23	7.35342e-22	-2.34943e-21	-7.65704e-22	300	610	0	-5.61214e-23	-3.02033e-23	-2.57023e-23	-8.34149e-22	1.31916e-22	-8.37512e-22	300	200	0	-5.03018e-23	-2.42903e-23	-4.89222e-23	-2.05694e-20	1.48736e-20	-1.21596e-21	0	0	0
477	3	5.54142e-24	9.07304e-24	-3.5289e-23	1.09982e-21	-3.61657e-21	-1.1915e-21	300	610	0	-6.85542e-23	-2.5011e-23	-2.18201e-23	-1.09584e-21	-6.41423e-22	-2.51122e-21	300	200	0	-6.30128e-23	-1.5938e-23	-5.71091e-23	-2.66513e-20	1.58993e-20	1.84646e-21	0	0	0
477	4	3.90855e-24	1.26879e-23	-4.89627e-23	1.50569e-21	-5.07051e-21	-1.685e-21	300	610	0	-7.59625e-23	-1.07938e-23	-1.05431e-23	-1.32376e-21	-1.85347e-21	-4.90151e-21	300	200	0	-7.2054e-23	1.89401e-24	-5.95058e-23	-3.1703e-20	1.43864e-20	6.78998e-21	0	0	0
477	5	2.58024e-25	1.6344e-23	-6.2592e-23	1.89938e-21	-6.54788e-21	-2.19393e-21	300	610	0	-7.30957e-23	1.6172e-23	1.12569e-23	-1.44567e-21	-3.5772e-21	-8.0425e-21	300	200	0	-7.28376e-23	3.2516e-23	-5.1335e-23	-3.39152e-20	8.77164e-21	1.39801e-20	0	0	0
477	6	-6.14476e-24	1.93139e-23	-7.33176e-23	2.19025e-21	-7.75963e-21	-2.62414e-21	300	610	0	-5.29519e-23	5.97196e-23	4.68389e-23	-1.35792e-21	-5.83346e-21	-1.18378e-20	300	200	0	-5.90967e-23	7.90335e-23	-2.64786e-23	-3.073e-20	-2.81287e-21	2.35868e-20	0	0	0
477	7	-1.60068e-23	2.04742e-23	-7.67688e-23	2.24198e-21	-8.25811e-21	-2.82825e-21	300	610	0	-6.93587e-24	1.23077e-22	9.90132e-23	-9.23719e-22	-8.54807e-21	-1.59841e-20	300	200	0	-2.29426e-23	1.43551e-22	2.22443e-23	-1.88176e-20	-2.23782e-20	3.54043e-20	0	0	0
477	8	-2.98403e-23	1.82468e-23	-6.68523e-23	1.86703e-21	-7.41267e-21	-2.59677e-21	300	610	0	7.4537e-23	2.07752e-22	1.69227e-22	2.30294e-23	-1.1497e-20	-1.98812e-20	300	200	0	4.46968e-23	2.25999e-22	1.02374e-22	5.80341e-21	-5.17674e-20	4.86167e-20	0	0	0
477	9	-4.77127e-23	1.05889e-23	-3.57419e-23	8.2773e-22	-4.40507e-21	-1.65568e-21	300	610	0	2.00785e-22	3.11944e-22	2.56256e-22	1.66491e-21	-1.42418e-20	-2.25366e-20	300	200	0	1.53072e-22	3.22533e-22	2.20514e-22	4.74228e-20	-9.21485e-20	6.15153e-20	0	0	0
478	0	-6.8904e-23	-4.92599e-24	2.57793e-23	-1.15154e-21	1.73943e-21	3.24461e-22	300	610	0	3.78728e-22	4.28476e-22	3.54485e-22	4.17536e-21	-1.60626e-20	-2.24818e-20	300	200	0	3.09824e-22	4.2355e-22	3.80264e-22	1.09977e-19	-1.43274e-19	7.11934e-20	0	0	0
478	1	-9.14731e-23	-3.08893e-23	1.27436e-22	-4.35525e-21	1.20657e-20	3.7012e-21	300	610	0	6.09687e-22	5.42307e-22	4.51825e-22	7.67589e-21	-1.58987e-20	-1.77245e-20	300	200	0	5.18214e-22	5.11418e-22	5.79261e-22	1.9597e-19	-2.02486e-19	7.32631e-20	0	0	0
478	2	-1.11759e-22	-6.96413e-23	2.7782e-22	-9.02427e-21	2.7524e-20	8.80679e-21	300	610	0	8.8496e-22	6.27835e-22	5.27433e-22	1.21726e-20	-1.23167e-20	-5.77484e-21	300	200	0	7.73201e-22	5.58193e-22	8.05253e-22	3.04898e-19	-2.63482e-19	6.16707e-20	0	0	0
478	3	-1.23866e-22	-1.22601e-22	4.81768e-22	-1.52737e-20	4.87027e-20	1.58606e-20	300	610	0	1.18023e-21	6.464e-22	5.49565e-22	1.74694e-20	-3.53258e-21	1.62065e-20	300	200	0	1.05636e-21	5.23799e-22	1.03133e-21	4.3113e-19	-3.14935e-19	2.872e-20	0	0	0
478	4	-1.19239e-22	-1.89288e-22	7.36589e-22	-2.29759e-20	7.54391e-20	2.48402e-20	300	610	0	1.44904e-21	5.44649e-22	4.74098e-22	2.30595e-20	1.2478e-20	5.10775e-20	300	200	0	1.3298e-21	3.55361e-22	1.21069e-21	5.6128e-19	-3.39119e-19	-3.4546e-20	0	0	0
478	5	-8.64641e-23	-2.66025e-22	1.02705e-21	-3.16077e-20	1.06298e-19	3.53072e-20	300	610	0	1.61609e-21	2.54735e-22	2.44528e-22	2.80004e-20	3.77373e-20	1.01136e-19	300	200	0	1.52963e-21	-1.12906e-23	1.27158e-21	6.71257e-19	-3.10861e-19	-1.37419e-19	0	0	0
478	6	-1.15306e-23	-3.44327e-22	1.31927e-21	-4.00666e-20	1.37927e-19	4.61907e-20	300	610	0	1.57153e-21	-3.0233e-22	-2.05464e-22	3.07878e-20	7.38448e-20	1.6723e-19	300	200	0	1.56e-21	-6.46658e-22	1.1138e-21	7.23343e-19	-1.9725e-19	-2.87849e-19	0	0	0
478	7	1.21191e-22	-4.09115e-22	1.55395e-21	-4.64704e-20	1.64337e-19	5.55419e-20	300	610	0	1.16814e-21	-1.20853e-21	-9.4552e-22	2.92515e-20	1.21333e-19	2.47508e-19	300	200	0	1.28933e-21	-1.61764e-21	6.08427e-22	6.63938e-19	4.12544e-20	-4.89798e-19	0	0	0
478	8	3.26899e-22	-4.36962e-22	1.63988e-21	-4.79722e-20	1.76195e-19	6.02886e-20	300	610	0	2.24302e-22	-2.53405e-21	-2.03661e-21	2.05137e-20	1.78768e-19	3.35808e-19	300	200	0	5.51201e-22	-2.97101e-21	-3.96732e-22	4.22938e-19	4.47525e-19	-7.39475e-19	0	0	0
478	9	6.16895e-22	-3.94785e-22	1.44929e-21	-4.06363e-20	1.60281e-19	5.60427e-20	300	610	0	-1.46381e-21	-4.31403e-21	-3.512e-21	1.0624e-21	2.41593e-19	4.19752e-19	300	200	0	-8.46914e-22	-4.70881e-21	-2.06271e-21	-8.3931e-20	1.06134e-18	-1.02039e-18	0	0	0
479	0	9.93356e-22	-2.39562e-22	8.17267e-22	-1.94507e-20	9.93666e-20	3.70366e-20	300	610	0	-4.09636e-21	-6.51532e-21	-5.34985e-21	-3.29891e-20	3.00765e-19	4.78713e-19	300	200	0	-3.103e-21	-6.75488e-21	-4.53258e-21	-9.48112e-19	1.90885e-18	-1.29739e-18	0	0	0
479	1	1.44214e-21	8.00898e-23	-4.51471e-22	2.14304e-20	-2.71862e-20	-3.7004e-21	300	610	0	-7.82565e-21	-8.99293e-21	-7.437e-21	-8.53734e-20	3.41313e-19	4.81992e-19	300	200	0	-6.38351e-21	-8.91284e-21	-7.88847e-21	-2.25456e-18	2.98708e-18	-1.51014e-18	0	0	0
479	2	1.92365e-21	6.19445e-22	-2.56454e-21	8.80901e-20	-2.41659e-19	-7.3786e-20	300	610	0	-1.26892e-20	-1.14374e-20	-9.52496e-21	-1.58781e-19	3.4106e-19	3.87748e-19	300	200	0	-1.07655e-20	-1.08179e-20	-1.20895e-20	-4.05931e-18	4.24299e-18	-1.56701e-18	0	0	0
479	3	2.36223e-21	1.42908e-21	-5.70795e-21	1.85763e-19	-5.64575e-19	-1.80384e-19	300	610	0	-1.85168e-20	-1.33172e-20	-1.11813e-20	-2.53531e-19	2.69898e-19	1.43425e-19	300	200	0	-1.61546e-20	-1.18881e-20	-1.68893e-20	-6.35652e-18	5.54753e-18	-1.34098e-18	0	0	0
479	4	2.63519e-21	2.54092e-21	-9.99159e-21	3.17122e-19	-1.00914e-18	-3.28381e-19	300	610	0	-2.48131e-20	-1.38252e-20	-1.17436e-20	-3.65754e-19	9.01586e-20	-3.11262e-19	300	200	0	-2.21779e-20	-1.12843e-20	-2.17352e-20	-9.03387e-18	6.66612e-18	-6.69774e-19	0	0	0
479	5	2.5635e-21	3.94783e-21	-1.53701e-20	4.79833e-19	-1.57311e-18	-5.17695e-19	300	610	0	-3.06186e-20	-1.18419e-20	-1.02864e-20	-4.85096e-19	-2.41153e-19	-1.03754e-18	300	200	0	-2.8055e-20	-7.89406e-21	-2.56565e-20	-1.18172e-17	7.22934e-18	6.36518e-19	0	0	0
479	6	1.90724e-21	5.57618e-21	-2.15376e-20	6.6333e-19	-2.22779e-18	-7.39613e-19	300	610	0	-3.43667e-20	-5.93677e-21	-5.61881e-21	-5.92073e-19	-7.6739e-19	-2.0856e-18	300	200	0	-3.24594e-20	-3.60597e-22	-2.71564e-20	-1.42078e-17	6.7098e-18	2.77653e-18	0	0	0
479	7	3.70319e-22	7.25202e-21	-2.77985e-20	8.44931e-19	-2.9045e-18	-9.72218e-19	300	610	0	-3.37593e-20	5.56493e-21	3.66457e-21	-6.55361e-19	-1.52353e-18	-3.47597e-18	300	200	0	-3.3389e-20	1.2817e-20	-2.41339e-20	-1.54194e-17	4.41481e-18	5.92285e-18	0	0	0
479	8	-2.37961e-21	8.66296e-21	-3.29234e-20	9.85577e-19	-3.47919e-18	-1.17518e-18	300	610	0	-2.57023e-20	2.44156e-20	1.90511e-20	-6.29536e-19	-2.52274e-18	-5.17343e-18	300	200	0	-2.80819e-20	3.30786e-20	-1.38724e-20	-1.43293e-17	-4.923e-19	1.0167e-17	0	0	0
479	9	-6.66904e-21	9.32058e-21	-3.50099e-20	1.02582e-18	-3.75728e-18	-1.28449e-18	300	610	0	-6.3592e-21	5.21392e-20	4.18619e-20	-4.54076e-19	-3.73752e-18	-7.05298e-18	300	200	0	-1.30282e-20	6.14598e-20	6.85199e-21	-9.46184e-18	-8.92504e-18	1.54404e-17	0	0	0
480	0	-1.27466e-20	8.5316e-21	-3.1379e-20	8.83104e-19	-3.46181e-18	-1.20826e-18	300	610	0	2.86025e-20	8.95464e-20	7.28555e-20	-5.4742e-20	-5.07533e-18	-8.8595e-18	300	200	0	1.58559e-20	9.8078e-20	4.14765e-20	9.66005e-19	-2.17412e-17	2.14106e-17	0	0	0
480	1	-2.0674e-20	5.39017e-21	-1.8557e-20	4.51749e-19	-2.23006e-18	-8.25124e-19	300	610	0	8.34794e-20	1.36039e-19	1.11654e-19	6.51162e-19	-6.34969e-18	-1.01644e-17	300	200	0	6.28054e-20	1.41429e-19	9.30974e-20	1.89026e-17	-3.95236e-17	2.73546e-17	0	0	0
480	2	-3.01749e-20	-1.19137e-21	7.59211e-21	-3.92175e-19	3.74743e-19	1.2365e-20	300	610	0	1.61615e-19	1.88693e-19	1.55983e-19	1.7439e-18	-7.24945e-18	-1.03262e-17	300	200	0	1.3144e-19	1.87502e-19	1.63575e-19	4.61796e-17	-6.22564e-17	3.20204e-17	0	0	0
480	3	-4.04423e-20	-1.23915e-20	5.14984e-20	-1.77867e-18	4.82751e-18	1.46643e-18	300	610	0	2.64001e-19	2.41144e-19	2.00737e-19	3.28284e-18	-7.31111e-18	-8.46634e-18	300	200	0	2.23558e-19	2.28753e-19	2.52236e-19	8.40458e-17	-8.88852e-17	3.34956e-17	0	0	0
480	4	-4.99139e-20	-2.9302e-20	1.17185e-19	-3.82133e-18	1.1571e-17	3.69136e-18	300	610	0	3.87334e-19	2.82366e-19	2.36952e-19	5.27875e-18	-5.90227e-18	-3.4759e-18	300	200	0	3.3742e-19	2.53064e-19	3.54136e-19	1.32477e-16	-1.16768e-16	2.91155e-17	0	0	0
480	5	-5.60371e-20	-5.26378e-20	2.07131e-19	-6.58168e-18	2.09005e-17	6.79567e-18	300	610	0	5.21524e-19	2.9551e-19	2.50803e-19	7.65555e-18	-2.22798e-18	5.92465e-18	300	200	0	4.65487e-19	2.42872e-19	4.57934e-19	1.89242e-16	-1.41051e-16	1.54599e-17	0	0	0
480	6	-5.5067e-20	-8.231e-20	3.20621e-19	-1.00179e-17	3.27929e-17	1.07857e-17	300	610	0	6.46772e-19	2.57092e-19	2.22886e-19	1.0202e-17	4.62464e-18	2.10462e-17	300	200	0	5.91705e-19	1.74782e-19	5.43507e-19	2.4873e-16	-1.54036e-16	-1.14969e-17	0	0	0
480	7	-4.19606e-20	-1.1685e-19	4.51526e-19	-1.3917e-17	4.66771e-17	1.5489e-17	300	610	0	7.30496e-19	1.36961e-19	1.28112e-19	1.25154e-17	1.55842e-17	4.29826e-17	300	200	0	6.88535e-19	2.01112e-20	5.79638e-19	3.00617e-16	-1.4468e-16	-5.59982e-17	0	0	0
480	8	-1.04639e-20	-1.52694e-19	5.85575e-19	-1.78128e-17	6.11463e-17	2.04574e-17	300	610	0	7.24634e-19	-1.00382e-19	-6.3293e-20	1.39438e-17	3.14144e-17	7.22229e-17	300	200	0	7.1417e-19	-2.53076e-19	5.22282e-19	3.28526e-16	-9.84042e-17	-1.21786e-16	0	0	0
480	9	4.64876e-20	-1.83373e-19	6.97296e-19	-2.08948e-17	7.36326e-17	2.48566e-17	300	610	0	5.64175e-19	-4.92371e-19	-3.83074e-19	1.35367e-17	5.24332e-17	1.08103e-16	300	200	0	6.10663e-19	-6.75744e-19	3.14222e-19	3.08942e-16	2.48742e-18	-2.10956e-16	0	0	0
481	0	1.35902e-19	-1.98707e-19	7.47014e-19	-2.19226e-17	8.00808e-17	2.73537e-17	300	610	0	1.68102e-19	-1.07205e-18	-8.59826e-19	1.00216e-17	7.81179e-17	1.48093e-16	300	200	0	3.04004e-19	-1.27076e-18	-1.12812e-19	2.10816e-16	1.7745e-16	-3.22301e-16	0	0	0
481	1	2.63237e-19	-1.84173e-19	6.78583e-19	-1.9164e-17	7.46902e-17	2.60246e-17	300	610	0	-5.55638e-19	-1.85796e-18	-1.51073e-18	1.82973e-18	1.06592e-16	1.86936e-16	300	200	0	-2.924e-19	-2.04214e-18	-8.32149e-19	-3.56771e-18	4.44962e-16	-4.49127e-16	0	0	0
481	2	4.30122e-19	-1.20702e-19	4.18847e-19	-1.03923e-17	4.98261e-17	1.83164e-17	300	610	0	-1.6992e-18	-2.83961e-18	-2.32956e-18	-1.27976e-17	1.34012e-16	2.15731e-16	300	200	0	-1.26908e-18	-2.96031e-18	-1.91072e-18	-3.75701e-16	8.17969e-16	-5.7658e-16	0	0	0
481	3	6.31189e-19	1.47201e-20	-1.19761e-19	7.01929e-18	-3.75154e-18	1.11142e-18	300	610	0	-3.33582e-18	-3.95813e-18	-3.27067e-18	-3.55848e-17	1.53914e-16	2.21078e-16	300	200	0	-2.70463e-18	-3.94341e-18	-3.39043e-18	-9.45036e-16	1.29711e-15	-6.78693e-16	0	0	0
481	4	8.50013e-19	2.47205e-19	-1.03171e-18	3.58473e-17	-9.61601e-17	-2.90433e-17	300	610	0	-5.49062e-18	-5.08276e-18	-4.22929e-18	-6.7839e-17	1.56613e-16	1.84534e-16	300	200	0	-4.64061e-18	-4.83555e-18	-5.261e-18	-1.7393e-15	1.8615e-15	-7.15559e-16	0	0	0
481	5	1.05435e-18	6.00299e-19	-2.40391e-18	7.85536e-17	-2.36944e-16	-7.54681e-17	300	610	0	-8.09986e-18	-5.98482e-18	-5.01958e-18	-1.0987e-16	1.28832e-16	8.27085e-17	300	200	0	-7.04551e-18	-5.38452e-18	-7.42349e-18	-2.76008e-15	2.45712e-15	-6.31296e-16	0	0	0
481	6	1.1911e-18	1.08995e-18	-4.29206e-18	1.36543e-16	-4.32672e-16	-1.40564e-16	300	610	0	-1.09584e-17	-6.31271e-18	-5.35324e-18	-1.60192e-16	5.3796e-17	-1.11546e-16	300	200	0	-9.76731e-18	-5.22276e-18	-9.64529e-18	-3.96314e-15	2.98354e-15	-3.5383e-16	0	0	0
481	7	1.18196e-18	1.71556e-18	-6.68604e-18	2.09087e-16	-6.83376e-16	-2.24636e-16	300	610	0	-1.36578e-17	-5.57396e-18	-4.82348e-18	-2.14496e-16	-8.78672e-17	-4.26276e-16	300	200	0	-1.24759e-17	-3.8584e-18	-1.15095e-17	-5.23379e-15	3.28045e-15	2.02133e-16	0	0	0
481	8	9.20975e-19	2.44793e-18	-9.46339e-18	2.91905e-16	-9.77712e-16	-3.24279e-16	300	610	0	-1.55207e-17	-3.13323e-18	-2.90186e-18	-2.64467e-16	-3.16038e-16	-8.85286e-16	300	200	0	-1.45997e-17	-6.85297e-19	-1.23653e-17	-6.3585e-15	3.11661e-15	1.12719e-15	0	0	0
481	9	2.76062e-19	3.21411e-18	-1.23316e-17	3.75417e-16	-1.2869e-15	-4.30341e-16	300	610	0	-1.55423e-17	1.76161e-18	1.04211e-18	-2.96539e-16	-6.47356e-16	-1.50005e-15	300	200	0	-1.52662e-17	4.97572e-18	-1.12895e-17	-6.99613e-15	2.18537e-15	2.50238e-15	0	0	0
482	0	-9.02867e-19	3.88021e-18	-1.4763e-17	4.42819e-16	-1.5578e-15	-5.25575e-16	300	610	0	-1.23569e-17	9.9098e-18	7.68568e-18	-2.9083e-16	-1.08937e-15	-2.25824e-15	300	200	0	-1.32598e-17	1.379e-17	-7.07736e-18	-6.65441e-15	1.12503e-16	4.37532e-15	0	0	0
482	1	-2.76613e-18	4.23413e-18	-1.59307e-17	4.68225e-16	-1.70595e-15	-5.82227e-16	300	610	0	-4.25427e-18	2.20268e-17	1.76469e-17	-2.20591e-16	-1.63226e-15	-3.10867e-15	300	200	0	-7.02039e-18	2.62609e-17	1.71629e-18	-4.68015e-15	-3.51611e-15	6.72558e-15	0	0	0
482	2	-5.43326e-18	3.97167e-18	-1.4658e-17	4.15318e-16	-1.60986e-15	-5.60027e-16	300	610	0	1.07207e-17	3.85341e-17	3.1313e-17	-5.26844e-17	-2.23801e-15	-3.94316e-15	300	200	0	5.28743e-18	4.25057e-17	1.6655e-17	-2.7588e-16	-9.09816e-15	9.41868e-15	0	0	0
482	3	-8.94546e-18	2.69159e-18	-9.40494e-18	2.37177e-16	-1.1089e-15	-4.05284e-16	300	610	0	3.45432e-17	5.92541e-17	4.85888e-17	2.50278e-16	-2.82751e-15	-4.5769e-15	300	200	0	2.55977e-17	6.19457e-17	3.91839e-17	7.44159e-15	-1.69203e-14	1.21496e-14	0	0	0
482	4	-1.31992e-17	-9.29534e-20	1.68186e-18	-1.21843e-16	-7.64324e-18	-5.21008e-17	300	610	0	6.8814e-17	8.30048e-17	6.85606e-17	7.25314e-16	-3.26647e-15	-4.73005e-15	300	200	0	5.56149e-17	8.29118e-17	7.02424e-17	1.93213e-14	-2.70164e-14	1.43801e-14	0	0	0
482	5	-1.78605e-17	-4.91678e-18	2.06161e-17	-7.21012e-16	1.90933e-15	5.72986e-16	300	610	0	1.14151e-16	1.07101e-16	8.90799e-17	1.40113e-15	-3.3526e-15	-4.01558e-15	300	200	0	9.62904e-17	1.02185e-16	1.09696e-16	3.59768e-14	-3.8974e-14	1.52775e-14	0	0	0
482	6	-2.22643e-17	-1.22872e-17	4.9273e-17	-1.61362e-15	4.84755e-15	1.54137e-15	300	610	0	1.69333e-16	1.26803e-16	1.06297e-16	2.28601e-15	-2.80719e-15	-1.94023e-15	300	200	0	1.47069e-16	1.14516e-16	1.5557e-16	5.7485e-14	-5.16899e-14	1.36704e-14	0	0	0
482	7	-2.53067e-17	-2.25584e-17	8.88977e-17	-2.83151e-15	8.95271e-15	2.90603e-15	300	610	0	2.30197e-16	1.34775e-16	1.14199e-16	3.35103e-15	-1.27645e-15	2.07173e-15	300	200	0	2.0489e-16	1.12217e-16	2.03097e-16	8.29734e-14	-6.30876e-14	8.04043e-15	0	0	0
482	8	-2.53506e-17	-3.57451e-17	1.39382e-16	-4.36259e-15	1.42362e-14	4.67694e-15	300	610	0	2.88321e-16	1.20693e-16	1.04263e-16	4.5085e-15	1.65062e-15	8.62003e-15	300	200	0	2.62971e-16	8.49479e-17	2.43645e-16	1.10099e-13	-6.98291e-14	-3.419e-15	0	0	0
482	9	-2.01702e-17	-5.12682e-17	1.98285e-16	-6.12092e-15	2.04737e-14	6.78721e-15	300	610	0	3.29627e-16	7.11728e-17	6.53602e-17	5.58677e-15	6.39932e-15	1.82219e-14	300	200	0	3.09457e-16	1.99047e-17	2.63645e-16	1.34447e-13	-6.70744e-14	-2.26411e-14	0	0	0
483	0	-6.97738e-18	-6.76358e-17	2.59616e-16	-7.90987e-15	2.70768e-14	9.05013e-15	300	610	0	3.33116e-16	-2.97155e-17	-1.58557e-17	6.30366e-15	1.33316e-14	3.11435e-14	300	200	0	3.26139e-16	-9.73512e-17	2.4376e-16	1.48915e-13	-4.83743e-14	-5.13788e-14	0	0	0
483	1	1.74155e-17	-8.20783e-17	3.12452e-16	-9.38113e-15	3.29466e-14	1.11093e-14	300	610	0	2.70108e-16	-1.99026e-16	-1.53825e-16	6.24337e-15	2.26243e-14	4.71597e-14	300	200	0	2.87524e-16	-2.81104e-16	1.58627e-16	1.432e-13	-5.81839e-15	-9.07074e-14	0	0	0
483	2	5.623e-17	-9.01776e-17	3.39557e-16	-9.99472e-15	3.63238e-14	1.2387e-14	300	610	0	1.04508e-16	-4.52233e-16	-3.61893e-16	4.84386e-15	3.40954e-14	6.52371e-14	300	200	0	1.60738e-16	-5.42411e-16	-2.2336e-17	1.03565e-13	6.94046e-14	-1.40301e-13	0	0	0
483	3	1.12079e-16	-8.55648e-17	3.16289e-16	-8.98938e-15	3.46655e-14	1.20408e-14	300	610	0	-2.05187e-16	-7.98854e-16	-6.48738e-16	1.40527e-15	4.69766e-14	8.31508e-14	300	200	0	-9.31083e-17	-8.84418e-16	-3.3245e-16	1.31522e-14	1.85846e-13	-1.97465e-13	0	0	0
483	4	1.85975e-16	-5.97987e-17	2.1023e-16	-5.37672e-15	2.45928e-14	8.94166e-15	300	610	0	-7.01285e-16	-1.23607e-15	-1.01312e-15	-4.86681e-15	5.96392e-14	9.7065e-14	300	200	0	-5.1531e-16	-1.29587e-15	-8.02885e-16	-1.46828e-13	3.49832e-13	-2.55941e-13	0	0	0
483	5	2.75936e-16	-2.5841e-18	-1.78291e-17	2.02165e-15	1.97381e-15	1.69727e-15	300	610	0	-1.41871e-15	-1.74019e-15	-1.43678e-15	-1.47665e-14	6.92959e-14	1.01138e-13	300	200	0	-1.14278e-15	-1.74277e-15	-1.45461e-15	-3.9463e-13	5.62507e-13	-3.04574e-13	0	0	0
483	6	3.75182e-16	9.74638e-17	-4.1079e-16	1.44702e-14	-3.77761e-14	-1.12547e-14	300	610	0	-2.37233e-15	-2.25613e-15	-1.87572e-15	-2.89227e-14	7.1722e-14	8.7249e-14	300	200	0	-1.99715e-15	-2.15867e-15	-2.28651e-15	-7.43795e-13	8.15762e-13	-3.26002e-13	0	0	0
483	7	4.7e-16	2.51264e-16	-1.00908e-15	3.31212e-14	-9.90789e-14	-3.14479e-14	300	610	0	-3.539e-15	-2.68567e-15	-2.25019e-15	-4.75467e-14	6.1069e-14	4.50001e-14	300	200	0	-3.069e-15	-2.4344e-15	-3.25927e-15	-1.19685e-12	1.08708e-12	-2.95669e-13	0	0	0
483	8	5.37453e-16	4.66662e-16	-1.84041e-15	5.86921e-14	-1.85156e-13	-6.00483e-14	300	610	0	-4.83428e-15	-2.87583e-15	-2.43489e-15	-7.00795e-14	2.98768e-14	-3.7814e-14	300	200	0	-4.29683e-15	-2.40916e-15	-4.2753e-15	-1.73666e-12	1.33356e-12	-1.81601e-13	0	0	0
483	9	5.43323e-16	7.4453e-16	-2.9047e-15	9.09964e-14	-2.96473e-13	-9.73404e-14	300	610	0	-6.08468e-15	-2.61022e-15	-2.25122e-15	-9.47382e-14	-3.05705e-14	-1.74009e-13	300	200	0	-5.54136e-15	-1.86569e-15	-5.15592e-15	-2.31541e-12	1.48572e-12	5.44526e-14	0	0	0
484	0	4.40866e-16	1.07343e-15	-4.15346e-15	1.28313e-13	-4.28605e-13	-1.42017e-13	300	610	0	-6.99773e-15	-1.60699e-15	-1.46495e-15	-1.17981e-13	-1.29366e-13	-3.74807e-13	300	200	0	-6.55686e-15	-5.33562e-16	-5.6184e-15	-2.84188e-12	1.44228e-12	4.53724e-13	0	0	0
484	1	1.71245e-16	1.42288e-15	-5.46411e-15	1.66609e-13	-5.69543e-13	-1.90272e-13	300	610	0	-7.13467e-15	4.7114e-16	2.06386e-16	-1.33942e-13	-2.74372e-13	-6.46329e-13	300	200	0	-6.96343e-15	1.89402e-15	-5.25772e-15	-3.16825e-12	1.06765e-12	1.05408e-12	0	0	0
484	2	-3.33213e-16	1.73562e-15	-6.61063e-15	1.98668e-13	-6.96568e-13	-2.34745e-13	300	610	0	-5.89337e-15	3.98789e-15	3.0705e-15	-1.33927e-13	-4.69684e-13	-9.84554e-13	300	200	0	-6.22658e-15	5.72351e-15	-3.54012e-15	-3.07891e-12	1.94662e-13	1.87969e-12	0	0	0
484	3	-1.14151e-15	1.91966e-15	-7.23392e-15	2.1323e-13	-7.73057e-13	-2.63418e-13	300	610	0	-2.51232e-15	9.27754e-15	7.41528e-15	-1.06129e-13	-7.11988e-13	-1.36866e-12	300	200	0	-3.65383e-15	1.11972e-14	1.81353e-16	-2.28507e-12	-1.36407e-12	2.92587e-12	0	0	0
484	4	-2.31065e-15	1.84168e-15	-6.81794e-15	1.94341e-13	-7.45786e-13	-2.58665e-13	300	610	0	3.88923e-15	1.65539e-14	1.34344e-14	-3.57736e-14	-9.85781e-13	-1.75291e-12	300	200	0	1.57858e-15	1.83955e-14	6.61643e-15	-4.30517e-13	-3.79227e-12	4.13874e-12	0	0	0
484	5	-3.86495e-15	1.32414e-15	-4.68064e-15	1.21188e-13	-5.43705e-13	-1.9676e-13	300	610	0	1.42168e-14	2.57767e-14	2.11174e-14	9.40123e-14	-1.25757e-12	-2.05774e-12	300	200	0	1.03519e-14	2.71009e-14	1.64368e-14	2.88434e-12	-7.2292e-12	5.39003e-12	0	0	0
484	6	-5.76687e-15	1.49426e-16	7.34016e-18	-3.11748e-14	-7.94846e-14	-4.82878e-14	300	610	0	2.92313e-14	3.64726e-14	3.01014e-14	3.00251e-13	-1.4695e-12	-2.16121e-12	300	200	0	2.34644e-14	3.66221e-14	3.01087e-14	8.05169e-12	-1.17079e-11	6.44866e-12	0	0	0
484	7	-7.87898e-15	-1.92472e-15	8.15951e-15	-2.89712e-13	7.44407e-13	2.19959e-13	300	610	0	4.9284e-14	4.75126e-14	3.9485e-14	5.96696e-13	-1.53339e-12	-1.89302e-12	300	200	0	4.1405e-14	4.55879e-14	4.76445e-14	1.53695e-11	-1.70698e-11	6.95268e-12	0	0	0
484	8	-9.9187e-15	-5.13311e-15	2.06464e-14	-6.79304e-13	2.02302e-12	6.40903e-13	300	610	0	7.39415e-14	5.68617e-14	4.76178e-14	9.88562e-13	-1.32653e-12	-1.03402e-12	300	200	0	6.40228e-14	5.17286e-14	6.82642e-14	2.49101e-11	-2.28559e-11	6.38757e-12	0	0	0
484	9	-1.14095e-14	-9.64897e-15	3.80832e-14	-1.21605e-12	3.82737e-12	1.24014e-12	300	610	0	1.01495e-13	6.13313e-14	5.18888e-14	1.46513e-12	-6.91681e-13	6.7444e-13	300	200	0	9.00853e-14	5.16823e-14	8.9972e-14	3.63383e-11	-2.818e-11	4.08013e-12	0	0	0
485	0	-1.16366e-14	-1.55024e-14	6.05135e-14	-1.89743e-12	6.17199e-12	2.02522e-12	300	610	0	1.28371e-13	5.63871e-14	4.85572e-14	1.9902e-12	5.55934e-13	3.50608e-12	300	200	0	1.16735e-13	4.08847e-14	1.09071e-13	4.86799e-11	-3.15966e-11	-7.7923e-13	0	0	0
485	1	-9.61844e-15	-2.24686e-14	8.69777e-14	-2.68908e-12	8.97006e-12	2.97072e-12	300	610	0	1.48497e-13	3.6095e-14	3.26937e-14	2.49074e-12	2.6106e-12	7.70404e-12	300	200	0	1.38878e-13	1.36264e-14	1.19671e-13	6.00508e-11	-3.09869e-11	-9.06943e-12	0	0	0
485	2	-4.1138e-15	-2.99254e-14	1.1497e-13	-3.50836e-12	1.19766e-11	3.9992e-12	300	610	0	1.52708e-13	-6.68344e-15	-1.67699e-15	2.84483e-12	5.64289e-12	1.34079e-11	300	200	0	1.48594e-13	-3.66088e-14	1.13293e-13	6.73755e-11	-2.35009e-11	-2.16077e-11	0	0	0
485	3	6.31336e-15	-3.66894e-14	1.39816e-13	-4.20579e-12	1.47223e-11	4.9587e-12	300	610	0	1.28366e-13	-7.97011e-14	-6.11094e-14	2.87077e-12	9.74675e-12	2.05482e-11	300	200	0	1.34679e-13	-1.16391e-13	7.87062e-14	6.61438e-11	-5.60741e-12	-3.89345e-11	0	0	0
485	4	2.31399e-14	-4.08458e-14	1.54036e-13	-4.54669e-12	1.64449e-11	5.59929e-12	300	610	0	5.9409e-14	-1.90172e-13	-1.51807e-13	2.32058e-12	1.48633e-11	2.87061e-11	300	200	0	8.2549e-14	-2.31018e-13	2.22913e-15	5.02856e-11	2.66772e-11	-6.0997e-11	0	0	0
485	5	4.76075e-14	-3.96048e-14	1.46828e-13	-4.19678e-12	1.60309e-11	5.55234e-12	300	610	0	-7.28449e-14	-3.42876e-13	-2.78075e-13	8.82447e-13	2.06804e-11	3.69424e-11	300	200	0	-2.52374e-14	-3.82481e-13	-1.31248e-13	1.22763e-11	7.7297e-11	-8.67212e-11	0	0	0
485	6	8.02914e-14	-2.92338e-14	1.03843e-13	-2.71793e-12	1.19866e-11	4.31932e-12	300	610	0	-2.87766e-13	-5.3737e-13	-4.40028e-13	-1.80186e-12	2.65094e-11	4.3607e-11	300	200	0	-2.07474e-13	-5.66604e-13	-3.36185e-13	-5.63782e-11	1.4931e-10	-1.1348e-10	0	0	0
485	7	1.20488e-13	-5.13369e-15	7.54763e-15	4.17819e-13	2.46674e-12	1.27908e-12	300	610	0	-6.019e-13	-7.64218e-13	-6.30462e-13	-6.09697e-12	3.11506e-11	4.61559e-11	300	200	0	-4.81412e-13	-7.69352e-13	-6.22915e-13	-1.64096e-10	2.436e-10	-1.36488e-10	0	0	0
485	8	1.65416e-13	3.78477e-14	-1.61502e-13	5.78511e-12	-1.46024e-11	-4.27398e-12	300	610	0	-1.02345e-12	-1.0003e-12	-8.30944e-13	-1.23031e-11	3.27634e-11	4.10181e-11	300	200	0	-8.58038e-13	-9.62449e-13	-9.92446e-13	-3.17421e-10	3.57081e-10	-1.48204e-10	0	0	0
485	9	2.09257e-13	1.04756e-13	-4.22036e-13	1.39207e-11	-4.12623e-11	-1.3046e-11	300	610	0	-1.54442e-12	-1.20348e-12	-1.00733e-12	-2.0546e-11	2.87745e-11	2.35763e-11	300	200	0	-1.33517e-12	-1.09872e-12	-1.42937e-12	-5.18272e-10	4.8041e-10	-1.37848e-10	0	0	0
486	0	2.42115e-13	1.99405e-13	-7.87662e-13	2.51841e-11	-7.90749e-11	-2.55977e-11	300	610	0	-2.13027e-12	-1.3073e-12	-1.10523e-12	-3.06221e-11	1.58697e-11	-1.16488e-11	300	200	0	-1.88816e-12	-1.1079e-12	-1.89289e-12	-7.60136e-10	5.95293e-10	-9.12507e-11	0	0	0
486	1	2.49059e-13	3.22677e-13	-1.26025e-12	3.95519e-11	-1.28444e-10	-4.21206e-11	300	610	0	-2.70749e-12	-1.21679e-12	-1.04631e-12	-4.17973e-11	-9.86602e-12	-7.04994e-11	300	200	0	-2.45843e-12	-8.94116e-13	-2.30656e-12	-1.02318e-09	6.71663e-10	8.71632e-12	0	0	0
486	2	2.0949e-13	4.70169e-13	-1.82089e-12	5.63398e-11	-1.87676e-10	-6.2124e-11	300	610	0	-3.14998e-12	-8.07054e-13	-7.26867e-13	-5.25669e-11	-5.25818e-11	-1.58238e-10	300	200	0	-2.94049e-12	-3.36885e-13	-2.54775e-12	-1.26851e-09	6.65212e-10	1.80779e-10	0	0	0
486	3	9.72271e-14	6.292e-13	-2.41839e-12	7.38557e-11	-2.51779e-10	-8.40332e-11	300	610	0	-3.2664e-12	7.29518e-14	-2.05436e-14	-6.03975e-11	-1.15973e-10	-2.78026e-10	300	200	0	-3.16917e-12	7.02152e-13	-2.43894e-12	-1.43217e-09	5.1605e-10	4.42557e-10	0	0	0
486	4	-1.1819e-13	7.75327e-13	-2.95614e-12	8.90056e-11	-3.11062e-10	-1.04714e-10	300	610	0	-2.79155e-12	1.5884e-12	1.21221e-12	-6.14928e-11	-2.02178e-10	-4.28718e-10	300	200	0	-2.90974e-12	2.36373e-12	-1.74393e-12	-1.41983e-09	1.49605e-10	8.06091e-10	0	0	0
486	5	-4.68353e-13	8.68705e-13	-3.27842e-12	9.68989e-11	-3.49668e-10	-1.18969e-10	300	610	0	-1.38678e-12	3.8948e-12	3.10494e-12	-5.06464e-11	-3.10189e-10	-6.01913e-10	300	200	0	-1.85513e-12	4.76351e-12	-1.73476e-13	-1.10395e-09	-5.18768e-10	1.27122e-09	0	0	0
486	6	-9.80262e-13	8.50976e-13	-3.15912e-12	9.05339e-11	-3.44305e-10	-1.19093e-10	300	610	0	1.34408e-12	7.09863e-12	5.75306e-12	-2.12791e-11	-4.33727e-10	-7.7833e-10	300	200	0	3.63814e-13	7.94961e-12	2.59394e-12	-3.25615e-10	-1.57368e-09	1.8166e-09	0	0	0
486	7	-1.66734e-12	6.43678e-13	-2.29654e-12	6.06898e-11	-2.63581e-10	-9.46119e-11	300	610	0	5.81507e-12	1.1199e-11	9.1659e-12	3.42114e-11	-5.58654e-10	-9.23769e-10	300	200	0	4.14773e-12	1.18426e-11	6.86936e-12	1.09564e-09	-3.08213e-09	2.38848e-09	0	0	0
486	8	-2.51662e-12	1.49652e-13	-3.20052e-13	-3.80225e-12	-6.85214e-11	-3.24141e-11	300	610	0	1.23855e-11	1.60083e-11	1.32011e-11	1.2363e-10	-6.60091e-10	-9.85171e-10	300	200	0	9.86892e-12	1.6158e-11	1.2881e-11	3.3404e-09	-5.06663e-09	2.88783e-09	0	0	0
486	9	-3.47188e-12	-7.4063e-13	3.18398e-12	-1.15183e-10	2.8495e-10	8.24868e-11	300	610	0	2.12451e-11	2.10535e-11	1.74819e-11	2.53518e-10	-6.99639e-10	-8.87674e-10	300	200	0	1.77732e-11	2.03129e-11	2.06659e-11	6.55197e-09	-7.46758e-09	3.15752e-09	0	0	0
487	0	-4.4134e-12	-2.1355e-12	8.61822e-12	-2.85021e-10	8.40647e-10	2.65226e-10	300	610	0	3.22487e-11	2.54628e-11	2.13024e-11	4.26858e-10	-6.23342e-10	-5.34029e-10	300	200	0	2.78353e-11	2.33273e-11	2.99206e-11	1.07791e-08	-1.0095e-08	2.97181e-09	0	0	0
487	1	-5.13578e-12	-4.11873e-12	1.62827e-11	-5.21313e-10	1.63284e-09	5.28062e-10	300	610	0	4.46999e-11	2.78516e-11	2.35298e-11	6.39829e-10	-3.6138e-10	1.91799e-10	300	200	0	3.95641e-11	2.37329e-11	3.98125e-11	1.58961e-08	-1.25714e-08	2.03256e-09	0	0	0
487	2	-5.32721e-12	-6.71403e-12	2.6237e-11	-8.24187e-10	2.67208e-09	8.75705e-10	300	610	0	5.70867e-11	2.62309e-11	2.25246e-11	8.77566e-10	1.69182e-10	1.41444e-09	300	200	0	5.17595e-11	1.95169e-11	4.87616e-11	2.14997e-08	-1.42717e-08	-2.25345e-11	0	0	0
487	3	-4.55549e-12	-9.83573e-12	3.81096e-11	-1.18006e-09	3.92552e-09	1.29876e-09	300	610	0	6.67931e-11	1.79728e-11	1.61055e-11	1.10908e-09	1.05689e-09	3.24765e-09	300	200	0	6.22376e-11	8.13704e-12	5.42151e-11	2.67875e-08	-1.42695e-08	-3.59224e-09	0	0	0
487	4	-2.26859e-12	-1.32256e-11	5.08567e-11	-1.55432e-09	5.29157e-09	1.76526e-09	300	610	0	6.98245e-11	-1.17393e-13	1.60124e-12	1.28176e-09	2.38171e-09	5.76266e-09	300	200	0	6.75559e-11	-1.3343e-11	5.24579e-11	3.04298e-08	-1.13068e-08	-9.05605e-09	0	0	0
487	5	2.17938e-12	-1.63791e-11	6.24815e-11	-1.88295e-09	6.57023e-09	2.21057e-09	300	610	0	6.06177e-11	-3.15569e-11	-2.39578e-11	1.31631e-09	4.19204e-09	8.94198e-09	300	200	0	6.27971e-11	-4.7936e-11	3.85236e-11	3.04546e-08	-3.80908e-09	-1.66812e-08	0	0	0
487	6	9.46371e-12	-1.84674e-11	6.97437e-11	-2.06407e-09	7.43174e-09	2.52669e-09	300	610	0	3.20346e-11	-7.9695e-11	-6.34441e-11	1.10344e-09	6.47143e-09	1.26174e-08	300	200	0	4.14983e-11	-9.81624e-11	6.29962e-12	2.41824e-08	1.00214e-08	-2.64844e-08	0	0	0
487	7	2.01707e-11	-1.827e-11	6.79124e-11	-1.95107e-09	7.38906e-09	2.55257e-09	300	610	0	-2.43222e-11	-1.46895e-10	-1.18966e-10	5.04388e-10	9.09397e-09	1.63937e-08	300	200	0	-4.15146e-12	-1.65165e-10	-5.10532e-11	8.25884e-09	3.19983e-08	-3.80429e-08	0	0	0
487	8	3.46105e-11	-1.41381e-11	5.06445e-11	-1.34995e-09	5.78258e-09	2.06826e-09	300	610	0	-1.17299e-10	-2.33313e-10	-1.90864e-10	-6.42125e-10	1.17695e-08	1.95621e-08	300	200	0	-8.26883e-11	-2.47451e-10	-1.40219e-10	-2.11493e-08	6.35869e-08	-5.02575e-08	0	0	0
487	9	5.25483e-11	-4.01977e-12	1.01088e-11	-2.44946e-11	1.78936e-09	7.97028e-10	300	610	0	-2.54687e-10	-3.35236e-10	-2.76335e-10	-2.50307e-09	1.39825e-08	2.10164e-08	300	200	0	-2.02139e-10	-3.39256e-10	-2.66227e-10	-6.79126e-08	1.05342e-07	-6.10805e-08	0	0	0
488	0	7.28503e-11	1.44123e-11	-6.24901e-11	2.28592e-09	-5.52701e-09	-1.57927e-09	300	610	0	-4.4083e-10	-4.42994e-10	-3.67692e-10	-5.22073e-09	1.49319e-08	1.91877e-08	300	200	0	-3.6798e-10	-4.28582e-10	-4.30183e-10	-1.35164e-07	1.56123e-07	-6.72386e-08	0	0	0
488	1	9.30545e-11	4.34822e-11	-1.75801e-10	5.83034e-09	-1.71061e-08	-5.38483e-09	300	610	0	-6.73172e-10	-5.38552e-10	-4.50341e-10	-8.86489e-09	1.34868e-08	1.20282e-08	300	200	0	-5.80118e-10	-4.9507e-10	-6.26142e-10	-2.24105e-07	2.12069e-07	-6.40064e-08	0	0	0
488	2	1.08899e-10	8.5026e-11	-3.36426e-10	1.07861e-08	-3.36981e-08	-1.08871e-08	300	610	0	-9.37686e-10	-5.93077e-10	-5.00704e-10	-1.33648e-08	8.17679e-09	-2.91831e-09	300	200	0	-8.28787e-10	-5.08051e-10	-8.37131e-10	-3.32326e-07	2.654e-07	-4.5112e-08	0	0	0
488	3	1.13875e-10	1.39651e-10	-5.46034e-10	1.71688e-08	-5.55684e-08	-1.81995e-08	300	610	0	-1.20331e-09	-5.64928e-10	-4.84472e-10	-1.842e-08	-2.75443e-09	-2.83093e-08	300	200	0	-1.08943e-09	-4.25277e-10	-1.03051e-09	-4.5164e-07	3.03122e-07	-2.89465e-09	0	0	0
488	4	9.8916e-11	2.057e-10	-7.97372e-10	2.47099e-08	-8.2084e-08	-2.71439e-08	300	610	0	-1.41577e-09	-3.98822e-10	-3.55775e-10	-2.33928e-08	-2.11957e-08	-6.6601e-08	300	200	0	-1.31685e-09	-1.93122e-10	-1.15315e-09	-5.65505e-07	3.05873e-07	7.11333e-08	0	0	0
488	5	5.23863e-11	2.77922e-10	-1.06917e-09	3.2702e-08	-1.11181e-07	-3.70719e-08	300	610	0	-1.49172e-09	-2.72159e-11	-5.81615e-11	-2.7191e-08	-4.88749e-08	-1.1939e-07	300	200	0	-1.43933e-09	2.50707e-10	-1.12733e-09	-6.46281e-07	2.47232e-07	1.85138e-07	0	0	0
488	6	-3.94049e-11	3.45906e-10	-1.3202e-09	3.98213e-08	-1.38733e-07	-4.6652e-08	300	610	0	-1.31448e-09	6.24754e-10	4.71532e-10	-2.81585e-08	-8.68818e-08	-1.86448e-07	300	200	0	-1.35389e-09	9.7066e-10	-8.48663e-10	-6.52758e-07	9.39711e-08	3.45032e-07	0	0	0
488	7	-1.90884e-10	3.92419e-10	-1.48303e-09	4.3946e-08	-1.57885e-07	-5.36405e-08	300	610	0	-7.33646e-10	1.62916e-09	1.29504e-09	-2.40023e-08	-1.3497e-07	-2.64416e-07	300	200	0	-9.2453e-10	2.02158e-09	-1.87996e-10	-5.28663e-07	-1.92079e-07	5.51585e-07	0	0	0
488	8	-4.14766e-10	3.91944e-10	-1.45872e-09	4.20073e-08	-1.58456e-07	-5.46722e-08	300	610	0	4.28725e-10	3.03827e-09	2.4588e-09	-1.17962e-08	-1.90621e-07	-3.45195e-07	300	200	0	1.39591e-11	3.43021e-09	1.00007e-09	-2.03201e-07	-6.49768e-07	7.96458e-07	0	0	0
488	9	-7.1815e-10	3.09843e-10	-1.11395e-09	2.99243e-08	-1.26591e-07	-4.51295e-08	300	610	0	2.36151e-09	4.85906e-09	3.97302e-09	1.18797e-08	-2.47884e-07	-4.1411e-07	300	200	0	1.64336e-09	5.16891e-09	2.85907e-09	4.05005e-07	-1.31108e-06	1.0572e-06	0	0	0
489	0	-1.0969e-09	1.02794e-10	-2.83307e-10	2.70351e-09	-4.49183e-08	-1.91738e-08	300	610	0	5.23346e-09	7.01833e-09	5.78282e-09	5.05952e-08	-2.96079e-07	-4.481e-07	300	200	0	4.13656e-09	7.12113e-09	5.49951e-09	1.37886e-06	-2.18941e-06	1.29148e-06	0	0	0
489	1	-1.52819e-09	-2.78636e-10	1.22017e-09	-4.52017e-08	1.06448e-07	2.99464e-08	300	610	0	9.14334e-09	9.31854e-09	7.7314e-09	1.07441e-07	-3.18507e-07	-4.14297e-07	300	200	0	7.61515e-09	9.03991e-09	8.95157e-09	2.78674e-06	-3.26306e-06	1.43115e-06	0	0	0
489	2	-1.96143e-09	-8.8427e-10	3.5821e-09	-1.19149e-07	3.47641e-07	1.0917e-07	300	610	0	1.40477e-08	1.13869e-08	9.5173e-09	1.84031e-07	-2.91468e-07	-2.69594e-07	300	200	0	1.20863e-08	1.05026e-08	1.30994e-08	4.65755e-06	-4.45379e-06	1.3773e-06	0	0	0
489	3	-2.30823e-09	-1.75427e-09	6.94736e-09	-2.23056e-07	6.95055e-07	2.24324e-07	300	610	0	1.96647e-08	1.26231e-08	1.06499e-08	2.79081e-07	-1.83998e-07	3.79889e-08	300	200	0	1.73565e-08	1.08688e-08	1.75973e-08	6.9456e-06	-5.60124e-06	9.98037e-07	0	0	0
489	4	-2.43275e-09	-2.90366e-09	1.13598e-08	-3.57526e-07	1.15517e-06	3.78092e-07	300	610	0	2.53565e-08	1.21556e-08	1.04114e-08	3.86528e-07	4.10756e-08	5.65084e-07	300	200	0	2.29238e-08	9.25194e-09	2.17712e-08	9.48488e-06	-6.43546e-06	1.31434e-07	0	0	0
489	5	-2.14487e-09	-4.30066e-09	1.66787e-08	-5.17267e-07	1.71591e-06	5.67133e-07	300	610	0	2.9998e-08	8.82183e-09	7.83763e-09	4.93256e-07	4.24024e-07	1.36467e-06	300	200	0	2.78532e-08	4.52117e-09	2.45163e-08	1.19346e-05	-6.55193e-06	-1.40309e-06	0	0	0
489	6	-1.19938e-09	-5.83861e-09	2.24711e-08	-6.87838e-07	2.33535e-06	7.78325e-07	300	610	0	3.18504e-08	1.19413e-09	1.73585e-09	5.766e-07	1.00215e-06	2.47239e-06	300	200	0	3.0651e-08	-4.64448e-09	2.4207e-08	1.37204e-05	-5.39584e-06	-3.78109e-06	0	0	0
489	7	6.93787e-10	-7.30282e-09	2.7886e-08	-8.41875e-07	2.92847e-06	9.84248e-07	300	610	0	2.84675e-08	-1.23202e-08	-9.23679e-09	6.01993e-07	1.79986e-06	3.88632e-06	300	200	0	2.91613e-08	-1.9623e-08	1.86492e-08	1.39813e-05	-2.26618e-06	-7.13303e-06	0	0	0
489	8	3.84267e-09	-8.33512e-09	3.15214e-08	-9.35212e-07	3.35281e-06	1.13831e-06	300	610	0	1.66805e-08	-3.32705e-08	-2.64059e-08	5.21325e-07	2.81407e-06	5.53966e-06	300	200	0	2.05231e-08	-4.16056e-08	5.11556e-09	1.15359e-05	3.6471e-06	-1.14838e-05	0	0	0
489	9	8.52261e-09	-8.40217e-09	3.13079e-08	-9.03619e-07	3.39559e-06	1.17021e-06	300	610	0	-7.27936e-09	-6.28098e-08	-5.0792e-08	2.72915e-07	3.99452e-06	7.26655e-06	300	200	0	1.24325e-09	-7.1212e-08	-1.94841e-08	4.89057e-06	1.31757e-05	-1.66698e-05	0	0	0
490	0	1.4895e-08	-6.77647e-09	2.44444e-08	-6.61292e-07	2.76587e-06	9.83042e-07	300	610	0	-4.74427e-08	-1.01162e-07	-8.26737e-08	-2.15731e-07	5.21933e-06	8.76325e-06	300	200	0	-3.25476e-08	-1.07939e-07	-5.82293e-08	-7.68172e-06	2.70163e-05	-2.22328e-05	0	0	0
490	1	2.28897e-08	-2.54371e-09	7.43796e-09	-1.02689e-07	1.09707e-06	4.53653e-07	300	610	0	-1.0746e-07	-1.4689e-07	-1.20981e-07	-1.02089e-06	6.2673e-06	9.54923e-06	300	200	0	-8.45701e-08	-1.49434e-07	-1.13543e-07	-2.79555e-05	4.54867e-05	-2.72981e-05	0	0	0
490	2	3.20482e-08	5.34571e-09	-2.36834e-08	8.90171e-07	-2.03294e-06	-5.61174e-07	300	610	0	-1.89563e-07	-1.95964e-07	-1.62521e-07	-2.20958e-06	6.79039e-06	8.93609e-06	300	200	0	-1.57515e-07	-1.90618e-07	-1.86205e-07	-5.74202e-05	6.81796e-05	-3.04474e-05	0	0	0
490	3	4.13316e-08	1.79591e-08	-7.2901e-08	2.43244e-06	-7.05533e-06	-2.20987e-06	300	610	0	-2.93054e-07	-2.40681e-07	-2.0107e-07	-3.81886e-06	6.2921e-06	6.01663e-06	300	200	0	-2.51723e-07	-2.22722e-07	-2.73971e-07	-9.67606e-05	9.35107e-05	-2.96112e-05	0	0	0
490	4	4.89073e-08	3.61732e-08	-1.43387e-07	4.61047e-06	-1.43276e-05	-4.61916e-06	300	610	0	-4.12285e-07	-2.68547e-07	-2.26421e-07	-5.82594e-06	4.12067e-06	-3.08767e-07	300	200	0	-3.63378e-07	-2.32373e-07	-3.69808e-07	-0.00014512	0.000118178	-2.20164e-05	0	0	0
490	5	5.19418e-08	6.03514e-08	-2.36248e-07	7.44262e-06	-2.40051e-05	-7.85173e-06	300	610	0	-5.34166e-07	-2.61326e-07	-2.23562e-07	-8.10871e-06	-5.10539e-07	-1.12464e-05	300	200	0	-4.82225e-07	-2.00974e-07	-4.5981e-07	-0.000199137	0.000136574	-4.24163e-06	0	0	0
490	6	4.64488e-08	8.98893e-08	-3.48769e-07	1.08252e-05	-3.58591e-05	-1.18459e-05	300	610	0	-6.35385e-07	-1.94577e-07	-1.72231e-07	-1.03976e-05	-8.45963e-06	-2.79378e-05	300	200	0	-5.88936e-07	-1.04687e-07	-5.21e-07	-0.000251793	0.00014025	2.75533e-05	0	0	0
490	7	2.7263e-08	1.22624e-07	-4.72153e-07	1.44636e-05	-4.90406e-05	-1.63364e-05	300	610	0	-6.79674e-07	-3.8133e-08	-4.72368e-08	-1.22226e-05	-2.05311e-05	-5.11754e-05	300	200	0	-6.52411e-07	8.44909e-08	-5.1939e-07	-0.000291164	0.000117561	7.71399e-05	0	0	0
490	8	-1.17599e-08	1.54131e-07	-5.88842e-07	1.77926e-05	-6.17975e-05	-2.07591e-05	300	610	0	-6.15765e-07	2.41873e-07	1.79958e-07	-1.28621e-05	-3.72692e-05	-8.09801e-05	300	200	0	-6.27525e-07	3.96004e-07	-4.08884e-07	-0.000299264	5.37197e-05	0.000147389	0	0	0
490	9	-7.71929e-08	1.76968e-07	-6.69692e-07	1.9893e-05	-7.11706e-05	-2.41466e-05	300	610	0	-3.76921e-07	6.78726e-07	5.37796e-07	-1.13073e-05	-5.86531e-05	-0.000116026	300	200	0	-4.54114e-07	8.55694e-07	-1.31896e-07	-0.000251294	-6.84574e-05	0.000239007	0	0	0
491	0	-1.74992e-07	1.79992e-07	-6.71442e-07	1.94212e-05	-7.27148e-05	-2.50313e-05	300	610	0	1.16655e-07	1.29779e-06	1.04866e-06	-6.25826e-06	-8.36831e-05	-0.000152922	300	200	0	-5.83368e-08	1.47778e-06	3.77213e-07	-0.000115752	-0.000266762	0.000348796	0	0	0
491	1	-3.08804e-07	1.47927e-07	-5.35251e-07	1.45732e-05	-6.03219e-05	-2.13793e-05	300	610	0	9.50931e-07	2.1054e-06	1.71973e-06	3.8211e-06	-0.000109864	-0.000185382	300	200	0	6.42127e-07	2.25332e-06	1.18448e-06	0.000143996	-0.000556351	0.00046742	0	0	0
491	2	-4.77506e-07	6.14817e-08	-1.87385e-07	3.11926e-06	-2.62586e-05	-1.05942e-05	300	610	0	2.20478e-06	3.07346e-06	2.53029e-06	2.05596e-05	-0.000132618	-0.000203398	300	200	0	1.72727e-06	3.13494e-06	2.34291e-06	0.00056591	-0.000944659	0.000576814	0	0	0
491	3	-6.71906e-07	-1.01619e-07	4.56508e-07	-1.74491e-05	3.84321e-05	1.03609e-05	300	610	0	3.92837e-06	4.11987e-06	3.4154e-06	4.5409e-05	-0.000144694	-0.000192554	300	200	0	3.25647e-06	4.01825e-06	3.87191e-06	0.00118239	-0.00142414	0.000647469	0	0	0
491	4	-8.70692e-07	-3.64225e-07	1.48175e-06	-4.9605e-05	0.000142978	4.46592e-05	300	610	0	6.11157e-06	5.08554e-06	4.24661e-06	7.92129e-05	-0.000135691	-0.000133766	300	200	0	5.24088e-06	4.72131e-06	5.72836e-06	0.00200942	-0.00196278	0.000636096	0	0	0
491	5	-1.03589e-06	-7.45442e-07	2.95767e-06	-9.52465e-05	0.000295163	9.50527e-05	300	610	0	8.64143e-06	5.71054e-06	4.81171e-06	0.000121581	-9.18961e-05	-3.77768e-06	300	200	0	7.60555e-06	4.9651e-06	7.76939e-06	0.00303118	-0.00249262	0.000484409	0	0	0
491	6	-1.10839e-06	-1.2539e-06	4.91139e-06	-0.000154879	0.000498649	0.00016299	300	610	0	1.12496e-05	5.61343e-06	4.7968e-06	0.00017006	3.33184e-06	0.000223091	300	200	0	1.01412e-05	4.35953e-06	9.70819e-06	0.00417975	-0.00289726	0.000120134	0	0	0
491	7	-1.00467e-06	-1.87825e-06	7.291e-06	-0.00022648	0.000749164	0.000247354	300	610	0	1.34532e-05	4.28049e-06	3.77617e-06	0.000219113	0.000168269	0.000571417	300	200	0	1.24486e-05	2.40225e-06	1.10672e-05	0.00531068	-0.00300025	-0.000538353	0	0	0
491	8	-6.15919e-07	-2.57467e-06	9.91789e-06	-0.00030405	0.00102953	0.000342794	300	610	0	1.44961e-05	1.07451e-06	1.21797e-06	0.000258993	0.000420247	0.00105876	300	200	0	1.38802e-05	-1.50015e-06	1.11359e-05	0.00617644	-0.00255723	-0.00157201	0	0	0
491	9	1.87939e-07	-3.25204e-06	1.24302e-05	-0.000375915	0.00130367	0.000437706	300	610	0	1.33041e-05	-4.72439e-06	-3.48403e-06	0.00027465	0.000771362	0.00168684	300	200	0	1.3492e-05	-7.97643e-06	8.94613e-06	0.00640146	-0.00125642	-0.00304384	0	0	0
492	0	1.5471e-06	-3.75581e-06	1.42221e-05	-0.000422958	0.00151015	0.000512019	300	610	0	8.47193e-06	-1.38306e-05	-1.09396e-05	0.000244929	0.00122209	0.00242944	300	200	0	1.0019e-05	-1.75864e-05	3.28247e-06	0.00546537	0.00126659	-0.00497258	0	0	0
492	1	3.59024e-06	-3.85319e-06	1.43896e-05	-0.000417072	0.00155612	0.000535095	300	610	0	-1.6893e-06	-2.68009e-05	-2.16385e-05	0.000142445	0.00175262	0.00321726	300	200	0	1.90094e-06	-3.06541e-05	-7.24888e-06	0.00270394	0.00539216	-0.00729606	0	0	0
492	2	6.39934e-06	-3.22354e-06	1.1697e-05	-0.000320347	0.00131338	0.000464271	300	610	0	-1.90122e-05	-4.38022e-05	-3.57597e-05	-6.534e-05	0.00231193	0.00392034	300	200	0	-1.26129e-05	-4.70257e-05	-2.40627e-05	-0.00265966	0.0114495	-0.00982427	0	0	0
492	3	9.95814e-06	-1.45995e-06	4.58837e-06	-8.5687e-05	0.000618842	0.000244815	300	610	0	-4.5199e-05	-6.42891e-05	-5.29051e-05	-0.000413187	0.0028053	0.00433025	300	200	0	-3.52409e-05	-6.57491e-05	-4.83167e-05	-0.0114369	0.0196107	-0.0121843	0	0	0
492	4	1.40829e-05	1.91016e-06	-8.72705e-06	0.00034022	-0.000717476	-0.000187647	300	610	0	-8.13725e-05	-8.65903e-05	-7.1755e-05	-0.000932509	0.00308168	0.00414526	300	200	0	-6.72896e-05	-8.46801e-05	-8.0482e-05	-0.0243314	0.0297387	-0.0137625	0	0	0
492	5	1.83367e-05	7.37562e-06	-3.00766e-05	0.00101044	-0.00289293	-0.000900907	300	610	0	-0.000127414	-0.000107422	-8.96606e-05	-0.00164238	0.00292336	0.00296392	300	200	0	-0.000109078	-0.000100047	-0.000119737	-0.041713	0.0411873	-0.0136535	0	0	0
492	6	2.19329e-05	1.53521e-05	-6.09725e-05	0.00196661	-0.00607674	-0.00195465	300	610	0	-0.000181073	-0.000121379	-0.000102211	-0.00253648	0.00204179	0.000294618	300	200	0	-0.00015914	-0.000106027	-0.000163184	-0.0632946	0.0525588	-0.0106327	0	0	0
492	7	2.36395e-05	2.6042e-05	-0.000102066	0.00322185	-0.0103542	-0.00338207	300	610	0	-0.000236851	-0.000120484	-0.000102845	-0.00356558	8.50942e-05	-0.00440912	300	200	0	-0.000213212	-9.44425e-05	-0.00020491	-0.0877059	0.0614381	-0.0031738	0	0	0
492	8	2.17057e-05	3.92344e-05	-0.000152373	0.00473695	-0.0156467	-0.00516342	300	610	0	-0.00028475	-9.39438e-05	-8.26203e-05	-0.0046161	-0.00333579	-0.0116759	300	200	0	-0.000263045	-5.47095e-05	-0.000234993	-0.111977	0.0641416	0.0104574	0	0	0
492	9	1.38413e-05	5.40438e-05	-0.000208274	0.00638986	-0.0216073	-0.00719098	300	610	0	-0.000309013	-2.83016e-05	-3.03119e-05	-0.00548602	-0.00859392	-0.0218938	300	200	0	-0.000295172	2.57422e-05	-0.000238586	-0.13097	0.0555428	0.0319974	0	0	0
493	0	-2.70732e-06	6.85946e-05	-0.000262313	0.0079397	-0.0274939	-0.0092263	300	610	0	-0.000287134	9.17373e-05	6.69527e-05	-0.00586144	-0.0159572	-0.0351254	300	200	0	-0.000289842	0.000160332	-0.000195361	-0.136846	0.0290695	0.0628263	0	0	0
493	1	-3.09285e-05	7.96784e-05	-0.000301908	0.00898886	-0.032031	-0.0108531	300	610	0	-0.000189539	0.000281495	0.000222239	-0.00529894	-0.025455	-0.050855	300	200	0	-0.000220468	0.000361174	-7.96688e-05	-0.11869	-0.0230029	0.103418	0	0	0
493	2	-7.35995e-05	8.24337e-05	-0.000308168	0.00894968	-0.0332801	-0.0114319	300	610	0	1.95098e-05	0.000553164	0.00044624	-0.00322178	-0.0366958	-0.0676677	300	200	0	-5.40896e-05	0.000635598	0.000138072	-0.062498	-0.108801	0.152573	0	0	0
493	3	-0.000132554	7.01319e-05	-0.000255154	0.00702566	-0.0285515	-0.0100681	300	610	0	0.000379059	0.000910965	0.000743306	0.00105907	-0.0486373	-0.0828777	300	200	0	0.000246504	0.000981097	0.000488153	0.048195	-0.235467	0.20643	0	0	0
493	4	-0.000207605	3.41928e-05	-0.000110036	0.00222239	-0.0144065	-0.00560833	300	610	0	0.00092581	0.00134438	0.00110585	0.00828503	-0.0593212	-0.092146	300	200	0	0.000718204	0.00137857	0.000995814	0.230727	-0.406946	0.257294	0	0	0
493	5	-0.00029509	-3.54057e-05	0.000165181	-0.00659268	0.0131829	0.00331148	300	610	0	0.00168478	0.00181942	0.0015071	0.019135	-0.0656022	-0.0891584	300	200	0	0.00138969	0.00178402	0.00167228	0.500356	-0.620809	0.292408	0	0	0
493	6	-0.000386059	-0.000149115	0.000609608	-0.0205574	0.0584349	0.0181388	300	610	0	0.00265548	0.00226838	0.00189246	0.0340381	-0.062923	-0.0654736	300	200	0	0.00226942	0.00211926	0.00250207	0.865559	-0.864041	0.292844	0	0	0
493	7	-0.000464224	-0.000315966	0.00125618	-0.0405831	0.125023	0.0401663	300	610	0	0.00379313	0.00257885	0.00217028	0.0529004	-0.045215	-0.0107023	300	200	0	0.00332891	0.00226288	0.00342646	1.32126	-1.10792	0.232879	0	0	0
493	8	-0.000503911	-0.000540645	0.00212025	-0.0669978	0.214913	0.0701492	300	610	0	0.00498527	0.00258408	0.00220345	0.0747375	-0.00503995	0.0867795	300	200	0	0.00448136	0.00204343	0.00432371	1.83987	-1.30234	0.0802901	0	0	0
493	9	-0.000468443	-0.000819313	0.00318345	-0.0990473	0.326692	0.107751	300	610	0	0.00602495	0.00205732	0.00180422	0.0972203	0.0658808	0.238332	300	200	0	0.00555651	0.00123801	0.00498767	2.36035	-1.37044	-0.201753	0	0	0
494	0	-0.000309615	-0.0011341	0.00437252	-0.134251	0.453361	0.150807	300	610	0	0.00658388	0.000714536	0.000735712	0.116164	0.17557	0.452503	300	200	0	0.00627426	-0.000419562	0.00510823	2.77615	-1.2047	-0.650468	0	0	0
494	1	3.08333e-05	-0.00144642	0.00553392	-0.167642	0.579662	0.194422	300	610	0	0.00619074	-0.00176911	-0.00127528	0.125024	0.329943	0.731171	300	200	0	0.00622157	-0.00321554	0.00425863	2.92367	-0.666621	-1.29602	0	0	0
494	2	0.000616574	-0.0016897	0.00640637	-0.190953	0.679132	0.229964	300	610	0	0.00422321	-0.00572202	-0.00450851	0.114508	0.530022	1.06423	300	200	0	0.00483978	-0.00741172	0.00189786	2.57398	0.407487	-2.15007	0	0	0
494	3	0.00150748	-0.00176245	0.00659535	-0.191902	0.711311	0.244094	300	610	0	-7.46126e-05	-0.0114107	-0.00919708	0.0724733	0.768107	1.42284	300	200	0	0.00143287	-0.0131731	-0.00260173	1.43201	2.19116	-3.18965	0	0	0
494	4	0.00274443	-0.00152351	0.00555639	-0.153759	0.619777	0.218054	300	610	0	-0.00753425	-0.0189386	-0.0154447	-0.0156655	1.02292	1.7515	300	200	0	-0.00478982	-0.0204621	-0.00988826	-0.851137	4.83909	-4.33634	0	0	0
494	5	0.00432671	-0.000791997	0.00259715	-0.0555319	0.332054	0.127546	300	610	0	-0.0189463	-0.0281046	-0.0231082	-0.165715	1.254	1.95993	300	200	0	-0.0146196	-0.0288966	-0.0205111	-4.64567	8.44112	-5.43155	0	0	0
494	6	0.00618153	0.000644538	-0.00308835	0.126827	-0.237233	-0.0563219	300	610	0	-0.0348662	-0.0382189	-0.0316455	-0.392329	1.39587	1.91604	300	200	0	-0.0286846	-0.0375744	-0.0347338	-10.2821	12.9556	-6.2101	0	0	0
494	7	0.00812574	0.00300942	-0.0123366	0.4177	-1.17819	-0.364439	300	610	0	-0.0553252	-0.0478852	-0.0399319	-0.705118	1.35317	1.44237	300	200	0	-0.0471995	-0.0448758	-0.0522685	-17.9532	18.1211	-6.27645	0	0	0
494	8	0.00982226	0.00649855	-0.0258637	0.836993	-2.57045	-0.824769	300	610	0	-0.0794367	-0.0547678	-0.0460638	-1.10293	0.998296	0.319426	300	200	0	-0.0696144	-0.0482692	-0.0719275	-27.5725	23.3476	-5.09035	0	0	0
494	9	0.0107362	0.0112195	-0.0440278	1.3927	-4.45897	-1.45438	300	610	0	-0.104901	-0.0553815	-0.0471769	-1.56612	0.174062	-1.69992	300	200	0	-0.0941646	-0.044162	-0.0912047	-38.5856	27.5964	-1.97182	0	0	0
495	0	0.0100995	0.0171041	-0.0664905	2.07042	-6.81898	-2.24786	300	610	0	-0.127437	-0.0449648	-0.0393299	-2.04698	-1.2956	-4.85961	300	200	0	-0.117338	-0.0278607	-0.10582	-49.739	29.2637	3.86106	0	0	0
495	1	0.0068977	0.0237922	-0.0917714	2.81984	-9.50968	-3.16182	300	610	0	-0.140208	-0.0175232	-0.0175263	-2.45886	-3.5831	-9.34748	300	200	0	-0.13331	0.00626906	-0.109298	-58.8239	26.0954	13.2054	0	0	0
495	2	-0.00010137	0.030491	-0.116712	3.53855	-12.2176	-4.09579	300	610	0	-0.133346	0.0338392	0.0240307	-2.66535	-6.81867	-15.2148	300	200	0	-0.133447	0.0643303	-0.0926809	-62.4269	15.1735	26.7195	0	0	0
495	3	-0.0122537	0.0358193	-0.135888	4.05481	-14.3938	-4.8709	300	610	0	-0.093759	0.116156	0.0913267	-2.47179	-11.0323	-22.2646	300	200	0	-0.106013	0.151975	-0.0445611	-55.7484	-6.96919	44.6835	0	0	0
495	4	-0.0308489	0.0376589	-0.141062	4.1119	-15.1942	-5.20898	300	610	0	-0.00546439	0.23524	0.189435	-1.62256	-16.0732	-29.9094	300	200	0	-0.0363133	0.272899	0.0483732	-32.5723	-44.0363	66.6621	0	0	0
495	5	-0.0567942	0.0330494	-0.12081	3.35853	-13.4355	-4.71682	300	610	0	0.149238	0.39358	0.320791	0.190931	-21.5077	-37.0035	300	200	0	0.0924433	0.42663	0.199981	14.4918	-99.3747	91.0655	0	0	0
495	6	-0.0901432	0.0181789	-0.0605341	1.35178	-7.59052	-2.88272	300	610	0	0.38736	0.587363	0.482733	3.30551	-26.4999	-41.6689	300	200	0	0.297217	0.605542	0.422199	93.3442	-175.017	114.626	0	0	0
495	7	-0.129454	-0.0114548	0.0568549	-2.41884	4.14948	0.905072	300	610	0	0.721197	0.802606	0.664294	8.03718	-29.6876	-41.1427	300	200	0	0.591743	0.791151	0.721149	211.134	-270.287	131.835	0	0	0
495	8	-0.170981	-0.0606206	0.249237	-8.47541	23.7081	7.30541	300	610	0	1.15228	1.01054	0.842328	14.6002	-29.0756	-31.6959	300	200	0	0.981299	0.949919	1.09157	372.221	-379.939	134.428	0	0	0
495	9	-0.207754	-0.133563	0.53216	-17.252	52.8098	16.9225	300	610	0	1.66311	1.16264	0.977308	22.9876	-21.9819	-8.69258	300	200	0	1.45536	1.02908	1.50947	575.211	-491.87	111.062	0	0	0
496	0	-0.22863	-0.232734	0.913891	-28.9394	92.4748	30.1401	300	610	0	2.20671	1.1861	1.00942	32.8088	-5.08573	33.1191	300	200	0	1.97808	0.95337	1.92331	808.987	-584.551	47.3918	0	0	0
496	1	-0.21753	-0.356958	1.38832	-43.2659	142.287	46.8792	300	610	0	2.6946	0.98095	0.855941	43.0871	25.356	98.9734	300	200	0	2.47707	0.623992	2.24426	1047.83	-624.533	-73.1758	0	0	0
496	2	-0.153116	-0.498998	1.92558	-59.212	199.419	66.272	300	610	0	2.98439	0.420714	0.411514	52.0291	73.0447	192.989	300	200	0	2.83128	-0.0782841	2.3371	1245.97	-564.567	-267.702	0	0	0
496	3	-0.00933051	-0.64257	2.46074	-74.6681	257.435	86.259	300	610	0	2.86957	-0.640933	-0.446801	56.7928	140.842	316.488	300	200	0	2.86023	-1.2835	2.01394	1332.21	-343.197	-550.525	0	0	0
496	4	0.242687	-0.759035	2.88126	-86.067	304.958	103.135	300	610	0	2.0748	-2.35452	-1.847	53.3013	229.554	465.659	424.285	171.142	0	2.31749	-3.11356	1.03426	1205.95	112.993	-928.273	0	0	0
496	5	0.63069	-0.804202	3.01518	-88.0454	324.375	111.1	300	610	0	0.262248	-4.84669	-3.89933	36.1757	336.247	628.548	386.232	190.723	0	0.892937	-5.65089	-0.884145	736.284	883.004	-1392.79	0	0	0
496	6	1.17475	-0.715996	2.62287	-73.229	290.882	101.915	300	610	0	-2.94467	-8.17622	-6.66031	-1.11205	452.09	781.517	367.878	200.167	0	-1.76992	-8.89221	-4.03745	-233.281	2039.16	-1911.9	484.02	-47.9375	0
496	7	1.87742	-0.414108	1.39663	-32.2738	172.311	64.806	300	610	0	-7.91177	-12.2717	-10.0813	-65.7352	559.826	885.513	355.531	206.521	0	-6.03435	-12.6858	-8.68468	-1871.25	3627.19	-2418.31	384.302	145.351	0
496	8	2.71025	0.19683	-1.02576	45.6511	-69.6494	-13.1749	232.1	565.495	0	-14.8834	-16.8699	-13.9806	-164.418	633.695	888.356	345.327	211.76	0	-12.1731	-16.673	-15.0064	-4340.91	5650.27	-2803.3	337.587	235.94	0
496	9	3.59676	1.21861	-5.02625	171.718	-476.042	-146.073	205.289	575.836	0	-23.8166	-21.5352	-18.1223	-301.39	646.634	740.601	335.682	216.631	0	-20.2198	-20.3165	-23.1485	-7795.34	8085.7	-2931.15	307.369	294.625	0
497	0	4.3928	2.74306	-10.9419	355.374	-1084.16	-346.93	200.917	577.522	0	-34.343	-25.8081	-22.3872	-476.244	581.682	413.535	325.983	221.273	0	-29.9502	-23.0651	-33.3292	-12380	10933.9	-2663.93	284.924	338.229	0
497	1	4.86641	4.82569	-18.962	601.111	-1917.02	-624.334	198.902	578.299	0	-45.9787	-29.3641	-26.9145	-684.433	439.755	-96.6652	316.339	225.43	0	-41.1123	-24.5384	-45.8765	-18210.9	14259.1	-1855.28	267.799	371.28	0
497	2	4.68104	7.44729	-28.979	903.867	-2968.08	-977.352	197.578	578.81	0	-58.393	-32.0829	-32.1464	-920.969	242.876	-776.576	307.555	228.649	0	-53.712	-24.6356	-61.1254	-25306.1	18190.6	-321.447	255.416	394.657	0
497	3	3.44121	10.472	-40.4716	1246.19	-4189.04	-1390.91	196.494	579.208	0	-71.545	-34.0632	-38.7688	-1184.05	32.5295	-1608.69	300.839	230.541	0	-68.1038	-23.5913	-79.2403	-33511.7	22884.6	2132.88	247.546	408.621	0
497	4	0.863777	13.6498	-52.6132	1604.29	-5500.27	-1838.73	195.458	579.508	0	-85.6843	-35.5795	-47.5783	-1476.07	-138.223	-2582.3	297.095	231.024	0	-84.8205	-21.9297	-100.191	-42534.1	28490.3	5610.01	243.723	414.022	0
497	5	-3.08256	16.7101	-64.6425	1962.56	-6824.9	-2294.68	194.421	579.64	0	-101.252	-36.99	-59.355	-1801.59	-212.65	-3694.53	296.417	230.353	0	-104.335	-20.2799	-123.998	-52115.4	35169.8	10057.6	243.244	412.443	0
497	6	-8.25407	19.471	-76.2651	2326.92	-8123.33	-2739.68	193.486	579.489	0	-118.722	-38.6562	-74.7796	-2163.31	-133.526	-4945.71	298.214	228.929	0	-126.976	-19.1852	-151.045	-62234.9	43151.4	15338.5	245.335	405.933	0
497	7	-14.5022	21.8511	-87.9196	2732.29	-9415.17	-3161.34	192.912	578.923	0	-138.433	-40.883	-94.3521	-2558	153.577	-6333.69	301.628	227.111	0	-152.936	-19.0319	-182.272	-73240.7	52760.9	21328.4	249.188	396.809	0
497	8	-21.7835	23.8232	-100.852	3244.48	-10784.2	-3556.63	193.069	577.829	0	-160.432	-43.867	-118.264	-2974.41	691.944	-7846.83	305.851	225.151	0	-182.215	-20.0438	-219.116	-85864.8	64388.9	27957.6	253.941	387.478	0
497	9	-30.2287	25.4039	-116.969	3956.05	-12362	-3933.36	194.314	576.179	0	-184.336	-47.6746	-146.214	-3393.43	1502.88	-9455.34	310.279	223.209	0	-214.565	-22.2708	-263.183	-101100	78394.9	35236.9	258.739	380.082	0
498	0	-40.1768	26.6673	-138.543	4976.55	-14298.6	-4306.46	196.793	574.079	0	-209.25	-52.2431	-177.21	-3788.27	2576.89	-11101.9	314.541	221.377	0	-249.427	-25.5758	-315.753	-119992	94976.5	43276.8	262.877	376.133	0
498	1	-52.1265	27.7482	-167.89	6418.47	-16734.9	-4696.71	200.322	571.77	0	-233.703	-57.396	-209.408	-4123.54	3867.79	-12693.2	318.47	219.691	0	-285.83	-29.6478	-377.298	-143423	114042	52253.6	265.897	376.36	0
498	2	-66.605	28.8272	-207.014	8379.67	-19780.3	-5130.45	204.449	569.521	0	-255.663	-62.9047	-240.165	-4355.62	5293.22	-14094.5	322.04	218.136	0	-322.268	-34.0775	-447.179	-171923	135136	62313.6	267.603	380.804	0
498	3	-84.006	30.0927	-257.152	10921.2	-23489.7	-5632.44	208.654	567.53	0	-272.675	-68.5982	-266.452	-4436.41	6749.49	-15132.2	325.331	216.65	0	-356.681	-38.5055	-523.603	-205516	157461	73462.3	268.029	388.974	0
498	4	-104.437	31.6884	-318.222	14038.9	-27833.3	-6215.41	212.535	565.883	0	-282.175	-74.4453	-285.602	-4320.9	8140.38	-15614.4	328.503	215.129	0	-386.612	-42.7568	-603.824	-243570	180012	85484.7	267.386	399.981	0
498	5	-127.568	33.6695	-388.275	17632.8	-32663.1	-6874	215.876	564.587	0	-281.985	-80.5315	-296.087	-3978.81	9404.81	-15371.7	331.764	213.438	0	-409.553	-46.8619	-684.362	-284661	201709	97909	266.015	412.664	0
498	6	-152.473	35.9992	-463.129	21484.1	-37693.3	-7582.99	218.612	563.611	0	-270.832	-86.9428	-297.949	-3405.74	10528.4	-14306.5	335.336	211.431	0	-423.305	-50.9436	-761.077	-326465	221477	110002	264.307	425.738	0
498	7	-177.511	38.6135	-536.459	25258	-42507.1	-8297	220.764	562.917	0	-248.695	-93.6642	-292.716	-2626.04	11537.7	-12425.2	339.416	208.971	0	-426.205	-55.0508	-829.175	-365794	238241	120783	262.65	437.967	0
498	8	-200.332	41.5242	-600.67	28547.6	-46610	-8954.23	222.403	562.474	0	-216.801	-100.573	-282.911	-1685.54	12485.3	-9836.96	344.132	205.958	0	-417.133	-59.0492	-883.581	-398963	250972	129057	261.379	448.322	0
498	9	-218.139	44.8738	-648.593	30963	-49534.8	-9485.32	223.627	562.261	0	-177.261	-107.499	-271.408	-639.678	13435.9	-6717.75	349.505	202.357	0	-395.401	-62.6248	-920.001	-422606	258881	133527	260.762	456.087	0
499	0	-228.212	48.8632	-675.499	32239	-50963.6	-9823.06	224.554	562.274	0	-132.521	-114.244	-260.859	457.467	14451.2	-3265.78	355.399	198.246	0	-360.733	-65.3807	-936.358	-434668	261710	133011	261.006	460.86	0
499	1	-228.557	53.5786	-680.475	32316.2	-50816	-9909.5	225.323	562.509	0	-84.8791	-120.541	-253.309	1560	15573.6	331.374	361.481	193.842	0	-313.436	-66.9629	-933.784	-435090	259938	126728	262.259	462.5	0
499	2	-218.409	58.8535	-666.482	31351.4	-49259.6	-9702.19	226.09	562.96	0	-36.2101	-125.994	-249.992	2631.76	16812.2	3912.03	367.251	189.473	0	-254.619	-67.1404	-916.474	-425792	254716	114539	264.595	461.082	0
499	3	-198.377	64.2852	-639.198	29658.5	-46646.7	-9181.33	227.023	563.601	0	12.0994	-130.08	-251.305	3644.22	18138.1	7343.5	372.176	185.499	0	-186.278	-65.7946	-890.503	-410027	247584	97014.2	267.986	456.898	0
499	4	-170.172	69.3888	-605.375	27615.5	-43415.9	-8354.72	228.283	564.383	0	59.0454	-132.252	-256.931	4573.77	19491.3	10519.9	375.862	182.198	0	-111.127	-62.8636	-862.306	-391493	240101	75301.9	272.255	450.508	0
499	5	-136.072	73.7546	-571.354	25579	-39996.5	-7256.36	229.997	565.231	0	103.809	-132.094	-266.06	5400.42	20795.6	13358.6	378.161	179.702	0	-32.263	-58.3398	-837.414	-373559	233572	50842.3	277.071	442.742	0
499	6	-98.3867	77.0965	-542.059	23826.1	-36735.9	-5937.12	232.229	566.045	0	145.559	-129.463	-277.662	6107.71	21978	15796.4	379.154	178.003	0	47.1727	-52.3665	-819.721	-358768	228894	25053.3	281.996	434.605	0
499	7	-59.0918	79.2006	-520.487	22528.7	-33860.4	-4451.51	234.945	566.716	0	183.342	-124.568	-290.763	6683.53	22987.9	17786.9	379.061	177.014	0	124.25	-45.367	-811.25	-348615	226539	-897.186	286.598	427.042	0
499	8	-19.6756	79.8533	-507.679	21754.1	-31471.7	-2846.54	238.009	567.15	0	216.073	-117.961	-304.62	7121.9	23809.5	19300.6	378.161	176.62	0	196.398	-38.1078	-812.299	-343561	226600	-26190.9	290.567	420.698	0
499	9	18.8391	78.8119	-503.058	21484.8	-29570.6	-1156.82	241.218	567.292	0	242.639	-110.457	-318.766	7424.64	24462.5	20327.1	376.741	176.708	0	261.478	-31.6447	-821.824	-343228	228888	-50342.8	293.784	415.794	0
500	0	55.7683	75.8339	-505.025	21648.2	-28094.7	593.584	244.37	567.134	0	262.042	-103.004	-332.956	7601.39	24995.2	20878.3	375.071	177.17	0	317.81	-27.17	-837.981	-346711	233040	-73106.1	296.301	412.189	0
500	1	90.5925	70.7443	-511.582	22148.5	-26958.7	2384.57	247.303	566.706	0	273.539	-96.5743	-347.075	7668.06	25472.4	20991	373.392	177.907	0	364.132	-25.83	-858.657	-352903	238632	-94342.7	298.269	409.551	0
500	2	122.797	63.5116	-520.856	22892	-26086.6	4191.75	249.916	566.049	0	276.745	-92.0738	-361.029	7644.66	25961	20726.8	371.908	178.825	0	399.542	-28.5621	-881.885	-360762	245262	-113905	299.858	407.526	0
500	3	151.775	54.3184	-531.43	23802	-25428.8	5979.27	252.15	565.211	0	271.689	-90.2709	-374.689	7552.84	26517.8	20167	370.773	179.842	0	423.464	-35.9525	-906.119	-369481	252598	-131560	301.202	405.858	0
500	4	176.822	43.5986	-542.455	24822.1	-24962.2	7696	253.983	564.241	0	258.832	-91.7198	-387.892	7413.64	27181.8	19403.6	370.076	180.887	0	435.655	-48.1212	-930.346	-378550	260412	-146965	302.386	404.408	0
500	5	197.199	32.0141	-553.571	25912.6	-24682.2	9276.84	255.413	563.19	0	239.043	-96.6805	-400.465	7246.22	27972.1	18525.8	369.849	181.905	0	436.242	-64.6665	-954.035	-387716	268561	-159697	303.448	403.143	0
500	6	212.252	20.3705	-564.733	27043.8	-24592.8	10648.6	256.452	562.112	0	213.522	-105.059	-412.247	7066.93	28888.3	17607.4	370.075	182.858	0	425.774	-84.6889	-976.98	-396891	276952	-169329	304.397	402.082	0
500	7	221.54	9.51553	-576.061	28190.4	-24697.5	11738.2	257.127	561.064	0	183.703	-116.405	-423.119	6888.45	29912.5	16699.5	370.695	183.72	0	405.243	-106.89	-999.18	-406073	285517	-175509	305.219	401.271	0
500	8	224.917	0.25451	-587.752	29328.2	-24995.2	12480.8	257.473	560.101	0	151.127	-129.967	-433.015	6719.68	31013.8	15828.6	371.623	184.482	0	376.044	-129.713	-1020.77	-415310	294199	-178029	305.896	400.761	0
500	9	222.568	-6.70762	-600.053	30435.1	-25479.7	12826.5	257.538	559.279	0	117.321	-144.801	-441.911	6565.58	32151.4	15001.2	372.755	185.143	0	339.89	-151.508	-1041.96	-424686	302946	-176856	306.403	400.603	0
501	0	214.994	-10.8085	-613.214	31492	-26139.5	12745	257.373	558.644	0	83.6898	-159.897	-449.82	6426.8	33278.2	14210.7	373.981	185.713	0	298.684	-170.705	-1063.03	-434300	311712	-172140	306.715	400.839	0
501	1	202.942	-11.6713	-627.408	32483.1	-26956	12230.1	257.036	558.227	0	51.4399	-174.315	-456.773	6300.27	34345.4	13444.8	375.191	186.207	0	254.382	-185.987	-1084.18	-444218	320433	-164204	306.816	401.492	0
501	2	187.318	-9.15199	-642.631	33392.6	-27900.6	11303.2	256.584	558.038	0	21.5361	-187.303	-462.795	6181.18	35306.4	12693.5	376.29	186.644	0	208.855	-196.455	-1105.43	-454420	329009	-153511	306.7	402.551	0
501	3	169.095	-3.3713	-658.656	34203.7	-28935.9	10013.1	256.068	558.07	0	-5.30858	-198.358	-467.899	6064.96	36123.4	11956	377.204	187.038	0	163.786	-201.73	-1126.55	-464774	337292	-140636	306.38	403.967	0
501	4	149.225	5.30193	-675.055	34899.3	-30021.2	8432.97	255.528	558.302	0	-28.6178	-207.24	-472.091	5948.92	36771.4	11243.5	377.891	187.399	0	120.607	-201.938	-1147.15	-475047	345105	-126209	305.884	405.662	0
501	5	128.562	16.3162	-691.265	35463.6	-31117.8	6651.24	254.984	558.698	0	-48.1338	-213.935	-475.38	5833.39	37239.5	10578.2	378.336	187.729	0	80.4286	-197.618	-1166.65	-484936	352255	-110852	305.247	407.537	0
501	6	107.788	29.0276	-706.673	35884.3	-32193.6	4759.75	254.443	559.221	0	-63.8018	-218.606	-477.776	5721.85	37530.7	9989.06	378.553	188.024	0	43.9858	-189.578	-1184.45	-494119	358560	-95114.7	304.506	409.49	0
501	7	87.369	42.7909	-720.706	36154	-33226.9	2842.75	253.897	559.835	0	-75.7545	-221.541	-479.315	5620.15	37663.7	9505.95	378.578	188.275	0	11.6144	-178.75	-1200.02	-502300	363886	-79420.5	303.697	411.426	0
501	8	67.5782	57.0332	-732.926	36271.7	-34207.8	969.642	253.327	560.511	0	-84.2918	-223.092	-480.129	5535.94	37678.1	9153.32	378.475	188.47	0	-16.7136	-166.059	-1213.06	-509274	368189	-64059	302.861	413.257	0
501	9	48.552	71.2979	-743.11	36244.6	-35134.6	-808.378	252.719	561.226	0	-89.8433	-223.614	-480.559	5479.04	37641.6	8946.82	378.329	188.599	0	-41.2914	-152.317	-1223.67	-514996	371590	-49204.5	302.049	414.888	0
502	0	30.3615	85.2579	-751.307	36089.9	-36007.8	-2457.98	252.073	561.964	0	-92.907	-223.421	-481.271	5462.47	37659.7	8893.37	378.25	188.65	0	-62.5454	-138.163	-1232.58	-519631	374427	-34952.6	301.34	416.2	0
502	1	13.0613	98.7074	-757.839	35837.2	-36823.3	-3961.13	251.41	562.711	0	-93.9581	-222.756	-483.361	5505.09	37887.5	8994.46	378.384	188.611	0	-80.8968	-124.049	-1241.2	-523566	377307	-21357	300.857	417.025	0
502	2	-3.28675	111.534	-763.276	35535	-37562.3	-5311.99	250.788	563.444	0	-93.3345	-221.789	-488.415	5635.3	38540.9	9251.22	378.91	188.462	0	-96.6213	-110.256	-1251.69	-527403	381124	-8465.63	300.782	417.125	0
502	3	-18.5948	123.681	-768.441	35257.8	-38180.2	-6513.2	250.315	564.118	0	-91.112	-220.612	-498.553	5893.08	39901.3	9668.98	380.034	188.18	0	-109.707	-96.9312	-1266.99	-531961	387085	3641.68	301.358	416.189	0
502	4	-32.7266	135.109	-774.463	35113.4	-38597.2	-7571.66	250.163	564.661	0	-86.9972	-219.236	-516.42	6328.79	42313.3	10260.5	381.936	187.745	0	-119.724	-84.1264	-1290.88	-538303	396728	14813.6	302.879	413.875	0
502	5	-45.468	145.752	-782.847	35250.1	-38692	-8493.33	250.575	564.972	0	-80.2603	-217.605	-545.057	6999.54	46168.1	11048.4	384.703	187.158	0	-125.728	-71.8532	-1327.91	-547748	411883	24786.6	305.63	409.893	0
502	6	-56.4904	155.475	-795.509	35864.2	-38296	-9277.58	251.86	564.917	0	-69.7274	-215.619	-587.609	7963.27	51865.7	12064.6	388.266	186.448	0	-126.218	-60.1449	-1383.12	-561842	434564	33148.1	309.811	404.127	0
502	7	-65.3147	164.052	-814.763	37199.8	-37193	-9912.39	254.351	564.343	0	-53.8606	-213.16	-646.918	9272.89	59763.8	13345.8	392.382	185.666	0	-119.175	-49.1088	-1461.68	-582274	466796	39314.9	315.442	396.746	0
502	8	-71.2854	171.157	-843.199	39539.3	-35129.1	-10371.8	258.338	563.108	0	-30.9444	-210.113	-725.151	10973.6	70130.7	14926.6	396.712	184.867	0	-102.23	-38.9562	-1568.35	-610739	510414	42540.9	322.317	388.223	0
502	9	-73.5623	176.375	-883.478	43180.3	-31832.5	-10615.7	263.969	561.125	0	0.655349	-206.396	-823.433	13100	83102.3	16828.7	400.922	184.091	0	-72.9069	-30.0213	-1706.91	-648769	566843	41948.5	330.037	379.239	0
503	0	-71.1439	179.244	-938.122	48405.4	-27033.1	-10589.8	271.184	558.402	0	42.1889	-202.046	-941.356	15664.6	98623	19045	404.767	183.36	0	-28.955	-22.8018	-1879.48	-697550	636823	36574.7	338.09	370.558	0
503	1	-62.9365	179.331	-1009.32	55452.7	-20484.8	-10222.5	279.704	555.059	0	94.184	-197.268	-1076.39	18639.7	116368	21529.4	408.109	182.683	0	31.2475	-17.9371	-2085.71	-757731	720097	25480.2	345.971	362.883	0
503	2	-47.8432	176.328	-1098.59	64484.7	-11991.6	-9422.73	289.085	551.302	0	156.157	-192.326	-1223.5	21944.5	135682	24207.3	410.897	182.064	0	108.314	-15.998	-2322.09	-829180	815119	7938.03	353.267	356.752	0
503	3	-24.8577	170.151	-1206.32	75549.4	-1444.93	-8081.44	298.802	547.372	0	226.479	-187.369	-1375.14	25445.2	155579	26995.1	413.136	181.496	0	201.621	-17.2182	-2581.46	-910713	918893	-16384.4	359.708	352.47	0
503	4	6.81476	160.955	-1331.09	88525.5	11124.5	-6087.16	308.357	543.494	0	302.368	-182.402	-1521.97	28966.4	174824	29804.8	414.866	180.968	0	309.183	-21.4473	-2853.06	-999898	1.02703e+06	-47347.2	365.175	350.104	0
503	5	47.5951	149.046	-1469.11	103055	25477.3	-3355.07	317.342	539.852	0	379.963	-177.395	-1654.13	32308	192113	32537.9	416.141	180.468	0	427.558	-28.3487	-3123.24	-1.09298e+06	1.13404e+06	-84347.4	369.668	349.515	0
503	6	97.3234	134.816	-1613.79	118500	41111.7	142.993	325.475	536.57	0	454.53	-172.409	-1762.73	35264.2	206271	35079.9	417.018	179.995	0	551.853	-37.5929	-3376.52	-1.185e+06	1.23385e+06	-126328	373.266	350.418	0
503	7	155.013	118.734	-1756.29	133975	57275.7	4352.5	332.612	533.717	0	520.908	-167.664	-1841.14	37647.4	216427	37302.3	417.551	179.552	0	675.921	-48.9307	-3597.43	-1.27029e+06	1.32049e+06	-171764	376.083	352.458	0
503	8	218.634	101.331	-1886.82	148479	73058.8	9113.26	338.721	531.307	0	574.134	-163.509	-1885.88	39312.3	222129	39071.8	417.785	179.154	0	792.769	-62.1777	-3772.7	-1.34333e+06	1.38894e+06	-218662	378.243	355.275	0
503	9	285.058	83.2319	-1996.31	161052	87519.4	14153.8	343.841	529.325	0	610.106	-160.339	-1896.99	40175.2	223383	40263.3	417.757	178.822	0	895.164	-77.1067	-3893.3	-1.39962e+06	1.43592e+06	-264622	379.856	358.544	0
504	0	350.268	65.1978	-2077.78	170921	99812.9	19118.9	348.038	527.739	0	626.136	-158.488	-1877.63	40219.3	220606	40776.4	417.492	178.58	0	976.404	-93.2902	-3955.4	-1.43631e+06	1.46017e+06	-306983	381.008	361.993	0
504	1	409.843	48.1563	-2127.27	177600	109300	23625.1	351.38	526.513	0	621.28	-158.148	-1832.98	39487.9	214477	40553.6	417.01	178.457	0	1031.12	-109.991	-3960.25	-1.45242e+06	1.46236e+06	-343079	381.757	365.417	0
504	2	459.562	33.157	-2144.26	180940	115617	27323.2	353.92	525.617	0	596.412	-159.32	-1769.08	38071.1	205786	39593.5	416.324	178.48	0	1055.97	-126.163	-3913.34	-1.44886e+06	1.44472e+06	-370548	382.13	368.688	0
504	3	495.995	21.2702	-2131.4	181115	118691	29947.1	355.687	525.025	0	554.042	-161.82	-1691.78	36089.4	195305	37953.7	415.443	178.668	0	1050.04	-140.55	-3823.18	-1.42805e+06	1.41055e+06	-387629	382.13	371.76	0
504	4	516.925	13.4348	-2093.71	178549	118696	31344.2	356.692	524.721	0	497.904	-165.312	-1606.14	33679.9	183707	35745.8	414.378	179.031	0	1014.83	-151.877	-3699.85	-1.39345e+06	1.36365e+06	-393378	381.734	374.654	0
504	5	521.54	10.29	-2037.37	173801	115992	31483.9	356.932	524.693	0	432.355	-169.372	-1516.19	30981.9	171540	33119.2	413.139	179.566	0	953.895	-159.082	-3553.57	-1.34889e+06	1.30782e+06	-387732	380.914	377.439	0
504	6	510.399	12.0499	-1968.54	167461	111037	30449.1	356.406	524.931	0	361.719	-173.591	-1425.02	28126.1	159230	30236.3	411.739	180.263	0	872.118	-161.542	-3393.55	-1.29798e+06	1.24647e+06	-371464	379.641	380.198	0
504	7	485.244	18.4603	-1892.45	160067	104332	28412	355.131	525.418	0	289.762	-177.651	-1334.88	25225.8	147096	27250.1	410.194	181.103	0	775.006	-159.191	-3227.34	-1.24372e+06	1.18243e+06	-346046	377.906	383.003	0
504	8	448.685	28.848	-1813.12	152067	96368	25601.9	353.15	526.13	0	219.375	-181.369	-1247.49	22370.9	135379	24286.1	408.52	182.067	0	668.06	-152.521	-3060.62	-1.18839e+06	1.11787e+06	-313441	375.719	385.892	0
504	9	403.819	42.2517	-1733.26	143804	87599.2	22269.3	350.54	527.033	0	152.478	-184.693	-1164.19	19625.6	124255	21433.4	406.731	183.142	0	556.297	-142.441	-2897.45	-1.13354e+06	1.05439e+06	-275855	373.117	388.858	0
505	0	353.811	57.5962	-1654.54	135526	78426.4	18652.7	347.401	528.088	0	90.106	-187.659	-1086	17030.7	113854	18743.5	404.838	184.318	0	443.917	-130.063	-2740.54	-1.08016e+06	993135	-235469	370.161	391.862	0
505	1	301.551	73.8527	-1577.89	127402	69183.8	14954.9	343.846	529.258	0	32.6157	-190.338	-1013.67	14608.5	104255	16236.3	402.849	185.589	0	334.167	-116.486	-2591.56	-1.02883e+06	934869	-194224	366.924	394.834	0
505	2	249.432	90.1531	-1503.82	119547	60133	11331.5	339.987	530.504	0	-20.0671	-192.786	-947.628	12367	95495.6	13909.4	400.773	186.95	0	229.365	-102.633	-2451.45	-979868	880054	-153689	363.484	397.7	0
505	3	199.249	105.85	-1432.7	112046	51463.6	7889.26	335.921	531.794	0	-68.2027	-195.015	-887.992	10304.9	87572.4	11748.8	398.618	188.395	0	131.046	-89.1658	-2320.69	-933473	828953	-115013	359.912	400.395	0
505	4	152.193	120.53	-1364.92	104963	43301.2	4689.68	331.724	533.1	0	-112.048	-196.984	-834.646	8416.5	80454.8	9739.57	396.394	189.916	0	40.1448	-76.4545	-2199.57	-889822	781700	-78935.1	356.264	402.876	0
505	5	108.89	133.991	-1300.96	98350.8	35718.6	1756.18	327.456	534.401	0	-151.748	-198.598	-787.285	6694.14	74091.7	7873.25	394.111	191.497	0	-42.858	-64.6062	-2088.25	-849099	738341	-45825.9	352.585	405.124	0
505	6	69.5006	146.192	-1241.27	92247.4	28748.6	-916.301	323.161	535.683	0	-187.302	-199.725	-745.472	5130.69	68418.8	6152.13	391.779	193.118	0	-117.802	-53.5324	-1986.74	-811460	698845	-15758.7	348.908	407.144	0
505	7	33.8402	157.179	-1186.21	86676.9	22395.1	-3351.23	318.88	536.93	0	-218.576	-200.223	-708.686	3719.72	63365.8	4589.46	389.413	194.751	0	-184.736	-43.0439	-1894.9	-776997	663098	11397.8	345.259	408.956	0
505	8	1.53047	167.021	-1136.01	81647.9	16640.9	-5580.86	314.649	538.127	0	-245.356	-199.962	-676.385	2455.7	58864.5	3207	387.028	196.369	0	-243.825	-32.9408	-1812.39	-745720	630927	35881.5	341.661	410.583	0
505	9	-27.865	175.764	-1090.71	77153.9	11453.7	-7637.75	310.501	539.262	0	-267.42	-198.844	-648.081	1333.73	54856.2	2031.14	384.644	197.942	0	-295.285	-23.0793	-1738.79	-717567	602120	57951.3	338.136	412.045	0
506	0	-54.7314	183.414	-1050.21	73174.5	6791.02	-9548.83	306.466	540.324	0	-284.623	-196.821	-623.393	348.412	51295.4	1087.43	382.284	199.441	0	-339.354	-13.407	-1673.61	-692430	576457	77827.2	334.707	413.35	0
506	1	-79.3427	189.937	-1014.31	69678.5	2604.83	-11332.5	302.568	541.305	0	-296.972	-193.913	-602.052	-507.443	48151.5	394.116	379.979	200.843	0	-376.315	-3.97595	-1616.36	-670159	553728	95662.3	331.402	414.492	0
506	2	-101.854	195.267	-982.641	66625.1	-1151.89	-12998.7	298.828	542.198	0	-304.685	-190.205	-583.877	-1242.24	45405.9	-43.2097	377.766	202.128	0	-406.539	5.06218	-1566.52	-650561	533723	111545	328.25	415.446	0
506	3	-122.323	199.327	-954.722	63967	-4520.47	-14549.8	295.265	542.999	0	-308.193	-185.84	-568.735	-1864.46	43047	-234.213	375.689	203.278	0	-430.516	13.4876	-1523.46	-633377	516228	125518	325.289	416.175	0
506	4	-140.739	202.051	-929.957	61652.4	-7535.44	-15983.1	291.897	543.704	0	-308.092	-180.989	-556.526	-2382.84	41067.3	-202.583	373.792	204.282	0	-448.831	21.0615	-1486.48	-618299	501021	137602	322.558	416.627	0
506	5	-157.048	203.4	-907.697	59628.2	-10226	-17292.9	288.734	544.308	0	-305.067	-175.83	-547.179	-2807.02	39462.6	18.1983	372.12	205.13	0	-462.115	27.5694	-1454.88	-604986	487881	147809	320.096	416.743	0
506	6	-171.17	203.369	-887.305	57843.8	-12616.3	-18473	285.781	544.81	0	-299.812	-170.526	-540.649	-3146.74	38231.3	390.508	370.714	205.82	0	-470.981	32.8432	-1427.95	-593112	476608	156146	317.938	416.462	0
506	7	-183.014	201.987	-868.24	56254.7	-14724.6	-19518.3	283.041	545.208	0	-292.94	-165.217	-536.918	-3410.57	37375.5	877.63	369.611	206.352	0	-475.954	36.7693	-1405.16	-582401	467044	162617	316.12	415.73	0
506	8	-192.506	199.309	-850.116	54827.8	-16563.7	-20424.7	280.516	545.505	0	-284.914	-160.013	-536.007	-3605.14	36902.3	1446.59	368.847	206.726	0	-477.42	39.2968	-1386.12	-572663	459091	167222	314.673	414.501	0
506	9	-199.599	195.43	-832.762	53543.5	-18143.6	-21189.1	278.213	545.704	0	-276.006	-154.984	-537.977	-3734.73	36823.7	2069.49	368.448	206.942	0	-475.606	40.4464	-1370.74	-563830	452731	169971	313.628	412.749	0
507	0	-204.306	190.479	-816.245	52397.3	-19471.7	-21810.5	276.145	545.807	0	-266.304	-150.171	-542.916	-3801.35	37154	2724.8	368.434	207.002	0	-470.61	40.3085	-1359.16	-555962	448020	170894	313.01	410.471	0
507	1	-206.71	184.62	-800.824	51398.2	-20552.4	-22290.1	274.336	545.818	0	-255.753	-145.59	-550.895	-3804.75	37906.5	3398.18	368.809	206.906	0	-462.463	39.0293	-1351.72	-549215	445068	170061	312.839	407.694	0
507	2	-206.979	178.033	-786.852	50565.1	-21387.3	-22632.5	272.819	545.737	0	-244.232	-141.254	-561.916	-3742.55	39089	4081.87	369.564	206.66	0	-451.211	36.7784	-1348.77	-543775	443990	167586	313.124	404.473	0
507	3	-205.351	170.907	-774.692	49921.7	-21975.4	-22846	271.633	545.559	0	-231.616	-137.189	-575.875	-3611.67	40698.9	4773.07	370.673	206.272	0	-436.967	33.7184	-1350.57	-539809	444868	163630	313.863	400.889	0
507	4	-202.108	163.435	-764.675	49493.4	-22314.7	-22941.3	270.818	545.275	0	-217.836	-133.446	-592.571	-3410.04	42719.5	5471.71	372.092	205.755	0	-419.944	29.9892	-1357.25	-537443	447736	158380	315.034	397.041	0
507	5	-197.542	155.81	-757.072	49303.4	-22402.9	-22930	270.409	544.876	0	-202.895	-130.103	-611.698	-3137.27	45118.6	6178.57	373.76	205.129	0	-400.438	25.7069	-1368.77	-536753	452568	152041	316.596	393.044	0
507	6	-191.931	148.218	-752.084	49371	-22238.5	-22823.6	270.431	544.354	0	-186.885	-127.248	-632.85	-2794.75	47847.8	6893.96	375.607	204.416	0	-378.815	20.97	-1384.93	-537759	459273	144816	318.491	389.019	0
507	7	-185.506	140.837	-749.864	49709.6	-21820.8	-22632.2	270.9	543.709	0	-169.973	-124.962	-655.534	-2386.2	50844.1	7616.57	377.561	203.64	0	-355.479	15.8751	-1405.4	-540439	467706	136900	320.651	385.087	0
507	8	-178.441	133.836	-750.546	50327.1	-21148.8	-22364	271.822	542.946	0	-152.393	-123.298	-679.202	-1918.28	54033.5	8342.87	379.554	202.824	0	-330.834	10.5375	-1429.75	-544759	477689	128468	323	381.371	0
507	9	-170.839	127.371	-754.258	51225.8	-20222.5	-22024.4	273.189	542.085	0	-134.42	-122.264	-703.287	-1401.07	57335.3	9066.96	381.525	201.992	0	-305.258	5.1071	-1457.54	-550685	489029	119670	325.463	377.985	0
508	0	-162.738	121.583	-761.115	52402.3	-19043.8	-21615.8	274.979	541.151	0	-116.345	-121.813	-727.237	-848.087	60664.7	9780.27	383.418	201.166	0	-279.083	-0.23027	-1488.35	-558184	501522	110635	327.964	375.028	0
508	1	-154.128	116.577	-771.181	53848.6	-17617.7	-21138.3	277.155	540.174	0	-98.4651	-121.852	-750.515	-275.523	63935.8	10471.6	385.189	200.367	0	-252.593	-5.27462	-1521.7	-567204	514951	101462	330.439	372.578	0
508	2	-144.977	112.415	-784.401	55550.6	-15953.9	-20590.6	279.661	539.181	0	-81.0735	-122.26	-772.591	299.366	67064.3	11128	386.805	199.613	0	-226.05	-9.84583	-1556.99	-577626	529059	92234	332.826	370.685	0
508	3	-135.252	109.097	-800.555	57487.5	-14067.8	-19970.3	282.427	538.191	0	-64.4599	-122.91	-792.951	859.784	69971.8	11737	388.242	198.916	0	-199.712	-13.8122	-1593.51	-589245	543542	83018.9	335.082	369.363	0
508	4	-124.937	106.569	-819.262	59630.6	-11980.1	-19274.6	285.377	537.214	0	-48.9074	-123.676	-811.129	1390.41	72589.3	12287.8	389.492	198.286	0	-173.845	-17.1068	-1630.39	-601776	558071	73874.5	337.175	368.595	0
508	5	-114.037	104.722	-840.029	61943.2	-9715.47	-18501.8	288.434	536.261	0	-34.6868	-124.457	-826.735	1877.89	74859	12770.8	390.548	197.729	0	-148.724	-19.7357	-1666.76	-614891	572311	64848.1	339.084	368.345	0
508	6	-102.58	103.404	-862.292	64382	-7303.71	-17653.2	291.53	535.336	0	-22.0494	-125.179	-839.481	2311.33	76735.2	13178.3	391.408	197.247	0	-124.629	-21.7755	-1701.77	-628246	585945	55976	340.799	368.557	0
508	7	-90.6194	102.442	-885.451	66898.3	-4781.12	-16733.5	294.6	534.447	0	-11.2151	-125.796	-849.207	2682.82	78188.9	13504.2	392.073	196.841	0	-101.835	-23.3546	-1734.66	-641507	598693	47285.2	342.318	369.171	0
508	8	-78.2299	101.664	-908.901	69439.7	-2189.46	-15750.7	297.591	533.6	0	-2.35897	-126.284	-855.902	2987.69	79212.5	13744.6	392.549	196.509	0	-80.5889	-24.6201	-1764.8	-654364	610332	38799.9	343.644	370.116	0
508	9	-65.5074	100.932	-932.065	71952.1	425.347	-14714.9	300.456	532.804	0	4.40093	-126.633	-859.708	3224.14	79820.6	13898.3	392.846	196.25	0	-61.1065	-25.701	-1791.77	-666559	620711	30552.4	344.786	371.322	0
509	0	-52.5747	100.156	-954.426	74382.6	3013.46	-13638.9	303.157	532.066	0	9.01538	-126.841	-860.906	3392.74	80046.4	13967.7	392.979	196.059	0	-43.5594	-26.6857	-1815.33	-677887	629750	22590.6	345.755	372.717	0
509	1	-39.5886	99.2901	-975.527	76680.1	5522.8	-12539.2	305.661	531.396	0	11.5076	-126.916	-859.867	3496.01	79935.5	13958.4	392.963	195.934	0	-28.081	-27.6264	-1835.39	-688195	637424	14978.7	346.561	374.235	0
509	2	-26.7472	98.3185	-994.95	78796.7	7902.54	-11437.5	307.943	530.803	0	11.9655	-126.877	-856.982	3538.38	79536.8	13877.3	392.81	195.871	0	-14.7817	-28.5586	-1851.93	-697352	643729	7794.9	347.215	375.813	0
509	3	-14.2906	97.245	-1012.31	80689.5	10106.7	-10358.7	309.984	530.292	0	10.5368	-126.757	-852.617	3525.74	78898.5	13731.7	392.537	195.865	0	-3.75387	-29.5125	-1864.93	-705234	648663	1129.25	347.726	377.397	0
509	4	-2.49003	96.0936	-1027.27	82323.6	12095.8	-9328.66	311.775	529.862	0	7.42756	-126.602	-847.092	3464.69	78067.5	13528.9	392.159	195.91	0	4.93753	-30.5082	-1874.36	-711730	652235	-4918.85	348.103	378.937	0
509	5	8.37253	94.9118	-1039.59	83674.7	13837.7	-8372.61	313.311	529.511	0	2.89641	-126.455	-840.678	3362.26	77089.6	13276.6	391.699	196.001	0	11.2689	-31.5429	-1880.26	-716760	654465	-10245.4	348.359	380.397	0
509	6	18.0246	93.7694	-1049.11	84730.1	15307.3	-7513.86	314.591	529.237	0	-2.76163	-126.355	-833.602	3225.64	76006.5	12984.2	391.178	196.13	0	15.263	-32.586	-1882.72	-720288	655396	-14748.1	348.501	381.749	0
509	7	26.217	92.7475	-1055.83	85487.9	16486.3	-6773.46	315.615	529.033	0	-9.23782	-126.338	-826.036	3061.49	74852.2	12661.8	390.616	196.294	0	16.9792	-33.5906	-1881.87	-722328	655084	-18333.7	348.536	382.979	0
509	8	32.7366	91.9259	-1059.81	85955.5	17363.4	-6169.31	316.383	528.896	0	-16.2331	-126.433	-818.109	2875.35	73653.7	12319.2	390.029	196.485	0	16.5036	-34.5067	-1877.92	-722933	653602	-20924.8	348.467	384.082	0
509	9	37.4255	91.3766	-1061.23	86147.7	17936.2	-5715.13	316.901	528.823	0	-23.4715	-126.659	-809.91	2672.58	72431.5	11966.1	389.432	196.7	0	13.954	-35.2823	-1871.14	-722204	651039	-22469	348.296	385.066	0
510	0	40.2001	91.1628	-1060.35	86086	18211.2	-5419.43	317.175	528.813	0	-30.7059	-127.02	-801.498	2460.03	71202	11610.4	388.836	196.931	0	9.49426	-35.8571	-1861.84	-720286	647511	-22947	348.024	385.942	0
510	1	41.0583	91.3327	-1057.48	85796.3	18202.1	-5284.63	317.213	528.867	0	-37.7249	-127.502	-792.917	2245.56	69978.5	11257.5	388.255	197.168	0	3.33335	-36.1693	-1850.4	-717342	643140	-22378.5	347.655	386.731	0
510	2	40.0733	91.9061	-1052.94	85306.1	17929	-5306.96	317.027	528.983	0	-44.3647	-128.082	-784.187	2036.33	68772.3	10910.8	387.699	197.403	0	-4.29138	-36.1757	-1837.13	-713525	638046	-20820.7	347.194	387.447	0
510	3	37.3862	92.8652	-1046.99	84643.4	17417.4	-5476.62	316.636	529.155	0	-50.5109	-128.735	-775.318	1837.61	67591.3	10573	387.179	197.63	0	-13.1246	-35.8693	-1822.3	-708966	632330	-18367.9	346.649	388.104	0
510	4	33.1989	94.1574	-1039.84	83835.9	16699.1	-5777.93	316.059	529.376	0	-56.0895	-129.44	-766.305	1652.35	66439	10247.3	386.701	197.844	0	-22.8906	-35.283	-1806.15	-703771	626081	-15149	346.031	388.715	0
510	5	27.7612	95.7021	-1031.69	82912	15810.8	-6190.26	315.325	529.635	0	-61.0551	-130.187	-757.134	1481.59	65315.3	9937.31	386.267	198.043	0	-33.2939	-34.4845	-1788.83	-698022	619373	-11321.6	345.352	389.287	0
510	6	21.3542	97.4015	-1022.69	81899.9	14793.7	-6689.71	314.465	529.917	0	-65.3828	-130.963	-747.798	1325.4	64219	9647.27	385.877	198.228	0	-44.0286	-33.5619	-1770.49	-691787	612273	-7060.5	344.628	389.822	0
510	7	14.2697	99.156	-1012.98	80827.5	13690.1	-7250.51	313.515	530.209	0	-69.0576	-131.76	-738.317	1184	63151.4	9381.91	385.534	198.396	0	-54.7878	-32.6043	-1751.3	-685138	604862	-2542.91	343.877	390.323	0
510	8	6.79192	100.881	-1002.75	79722	12541.1	-7846.79	312.507	530.497	0	-72.0628	-132.564	-728.762	1058.29	62119	9146.11	385.239	198.548	0	-65.2708	-31.683	-1731.52	-678173	597248	2063.92	343.118	390.786	0
510	9	-0.813156	102.516	-992.226	78610.4	11383.3	-8454.57	311.472	530.774	0	-74.3724	-133.352	-719.269	949.612	61132.6	8944.39	384.993	198.68	0	-75.1856	-30.8362	-1711.49	-671032	589573	6609.49	342.37	391.209	0
511	0	-8.30341	104.03	-981.675	77519	10248.1	-9053.26	310.439	531.034	0	-75.9507	-134.089	-710.028	859.717	60207.2	8780.41	384.796	198.789	0	-84.2541	-30.0587	-1691.7	-663892	582011	10964.8	341.648	391.587	0
511	1	-15.471	105.416	-971.391	76470.4	9162.57	-9626.07	309.432	531.277	0	-76.7606	-134.726	-701.258	790.63	59361.2	8656.44	384.65	198.873	0	-92.2316	-29.3098	-1672.65	-656946	574745	15026.9	340.967	391.917	0
511	2	-22.1527	106.673	-961.614	75481.4	8149.43	-10159.6	308.475	531.505	0	-76.7814	-135.214	-693.162	743.963	58614.2	8572.59	384.561	198.927	0	-98.934	-28.5411	-1654.78	-650361	567945	18720.1	340.346	392.193	0
511	3	-28.231	107.796	-952.498	74563.2	7225.19	-10642.8	307.586	531.718	0	-76.0237	-135.519	-685.903	720.259	57980.8	8526.8	384.532	198.95	0	-104.255	-27.723	-1638.4	-644252	561731	21992.8	339.799	392.408	0
511	4	-33.6278	108.774	-944.108	73722	6399.16	-11066.3	306.778	531.914	0	-74.5333	-135.627	-679.599	718.491	57466.9	8515.66	384.56	198.943	0	-108.161	-26.8526	-1623.71	-638674	556170	24813.2	339.333	392.549	0
511	5	-38.2939	109.587	-936.427	72959.1	5674.84	-11422.1	306.06	532.088	0	-72.3852	-135.537	-674.333	735.82	57070.8	8535.53	384.633	198.909	0	-110.679	-25.9502	-1610.76	-633638	551286	27164.7	338.954	392.605	0
511	6	-42.1971	110.215	-929.377	72271.3	5052.48	-11704.6	305.436	532.237	0	-69.6761	-135.269	-670.149	768.275	56786.3	8583.29	384.737	198.854	0	-111.873	-25.054	-1599.53	-629113	547067	29037.9	338.661	392.56	0
511	7	-45.3139	110.639	-922.85	71652.6	4530.1	-11910.9	304.909	532.357	0	-66.517	-134.85	-667.034	812.529	56605	8656.38	384.861	198.782	0	-111.831	-24.2102	-1589.88	-625042	543468	30427.3	338.453	392.406	0
511	8	-47.6249	110.854	-916.749	71095.8	4102.99	-12040.7	304.476	532.448	0	-63.0219	-134.308	-664.911	866.991	56517.5	8752.33	385	198.696	0	-110.647	-23.454	-1581.66	-621362	540429	31331.1	338.327	392.143	0
511	9	-49.1115	110.874	-911.027	70593.8	3764.13	-12095.3	304.132	532.512	0	-59.2958	-133.661	-663.672	930.629	56513.4	8868.15	385.153	198.598	0	-108.407	-22.7873	-1574.7	-618030	537891	31753.8	338.279	391.781	0
512	0	-49.7568	110.737	-905.702	70139.5	3505.73	-12077.8	303.871	532.558	0	-55.4296	-132.91	-663.2	1001.06	56579.7	9000.11	385.313	198.491	0	-105.186	-22.1729	-1568.9	-615042	535805	31708	338.298	391.342	0
512	1	-49.5586	110.496	-900.82	69725.7	3320.71	-11991.9	303.686	532.597	0	-51.5062	-132.05	-663.365	1074.01	56700	9144.04	385.473	198.381	0	-101.065	-21.5536	-1564.18	-612408	534127	31218	338.372	390.858	0
512	2	-48.5478	110.194	-896.393	69345.3	3204.11	-11842.8	303.574	532.64	0	-47.614	-131.08	-663.996	1144.27	56855	9296.05	385.626	198.277	0	-96.1619	-20.8858	-1560.39	-610112	532791	30324.5	338.49	390.357	0
512	3	-46.8002	109.855	-892.368	68992.3	3153.88	-11636.6	303.534	532.686	0	-43.8536	-130.015	-664.874	1207.29	57023.2	9453.31	385.765	198.184	0	-90.6538	-20.1601	-1557.24	-608087	531701	29087.5	338.643	389.869	0
512	4	-44.4311	109.485	-888.639	68663.1	3169.76	-11381.1	303.567	532.732	0	-40.3299	-128.88	-665.762	1260.27	57183.5	9613.63	385.892	198.107	0	-84.761	-19.3944	-1554.4	-606230	530742	27583.1	338.827	389.41	0
512	5	-41.5762	109.088	-885.089	68357.5	3250.72	-11085.3	303.673	532.768	0	-37.1403	-127.704	-666.438	1302.09	57316.6	9774.65	386.004	198.046	0	-78.7165	-18.6166	-1551.53	-604426	529804	25894	339.037	388.993	0
512	6	-38.371	108.668	-881.618	68075.8	3393.74	-10758.9	303.849	532.783	0	-34.3694	-126.522	-666.723	1332.87	57408.1	9934.01	386.105	198.001	0	-72.7404	-17.8534	-1548.34	-602580	528796	24099.3	339.269	388.624	0
512	7	-34.9389	108.237	-878.171	67816.8	3592.88	-10412.3	304.091	532.775	0	-32.0843	-125.361	-666.486	1353.39	57448.8	10089.5	386.197	197.969	0	-67.0232	-17.1247	-1544.66	-600634	527656	22269.4	339.518	388.314	0
512	8	-31.3849	107.803	-874.737	67577.5	3838.62	-10055.2	304.388	532.745	0	-30.3257	-124.241	-665.647	1364.41	57432.9	10238.6	386.281	197.95	0	-61.7106	-16.4386	-1540.38	-598566	526349	20461.7	339.777	388.07	0
512	9	-27.792	107.376	-871.335	67354.4	4119.23	-9696.12	304.728	532.7	0	-29.1	-123.165	-664.18	1366.25	57358.7	10378.1	386.36	197.943	0	-56.892	-15.7884	-1535.52	-596388	524863	18718.6	340.037	387.902	0
513	0	-24.224	106.97	-868.007	67145.5	4422.33	-9342.44	305.095	532.644	0	-28.3806	-122.121	-662.117	1358.94	57227.8	10504.6	386.432	197.948	0	-52.6046	-15.151	-1530.12	-594131	523212	17069.7	340.291	387.814	0
513	1	-20.7312	106.596	-864.812	66950.5	4735.56	-9000.11	305.476	532.584	0	-28.12	-121.093	-659.527	1342.03	57043.4	10615.4	386.491	197.965	0	-48.8512	-14.4969	-1524.34	-591844	521426	15536.3	340.528	387.806	0
513	2	-17.3575	106.259	-861.803	66770.4	5047.76	-8673.73	305.857	532.522	0	-28.2642	-120.068	-656.498	1314.9	56810.2	10710.3	386.535	197.997	0	-45.6217	-13.8096	-1518.3	-589577	519538	14134.6	340.742	387.877	0
513	3	-14.1441	105.948	-859	66605.5	5351.04	-8367.41	306.229	532.462	0	-28.7595	-119.045	-653.104	1277.49	56535.4	10791.3	386.564	198.044	0	-42.9036	-13.0962	-1512.1	-587356	517577	12874.8	340.927	388.021	0
513	4	-11.1282	105.645	-856.378	66454.4	5641.86	-8085.45	306.588	532.401	0	-29.5523	-118.025	-649.409	1230.23	56227.2	10860.7	386.582	198.106	0	-40.6805	-12.3802	-1505.79	-585182	515558	11759.9	341.088	388.227	0
513	5	-8.34381	105.32	-853.875	66314.2	5920.61	-7832.27	306.934	532.337	0	-30.5929	-117.013	-645.458	1173.76	55891.7	10919.2	386.592	198.182	0	-38.9367	-11.6928	-1499.33	-583029	513481	10787.3	341.227	388.484	0
513	6	-5.82345	104.942	-851.403	66180.9	6189.51	-7611.6	307.27	532.268	0	-31.8371	-116.014	-641.283	1109.08	55533.1	10966.2	386.597	198.271	0	-37.6605	-11.0723	-1492.69	-580854	511336	9952.58	341.35	388.777	0
513	7	-3.5993	104.478	-848.863	66050	6448.75	-7425.59	307.597	532.19	0	-33.2439	-115.039	-636.904	1037.82	55154.5	11000.7	386.598	198.371	0	-36.8433	-10.5614	-1485.77	-578606	509102	9251.09	341.462	389.092	0
513	8	-1.69858	103.906	-846.176	65916.8	6694.15	-7274.65	307.911	532.1	0	-34.771	-114.1	-632.345	962.308	54760.1	11022.1	386.599	198.478	0	-36.4696	-10.1934	-1478.52	-576247	506761	8679.77	341.565	389.414	0
513	9	-0.135058	103.219	-843.308	65777.2	6918.47	-7158.2	308.204	532.001	0	-36.371	-113.198	-627.653	885.48	54354.4	11029.5	386.6	198.589	0	-36.5061	-9.979	-1470.96	-573765	504314	8234.15	341.655	389.736	0
514	0	1.09711	102.423	-840.278	65627.3	7114.08	-7075.63	308.466	531.898	0	-37.9913	-112.327	-622.898	810.065	53941.5	11022.3	386.598	198.7	0	-36.8942	-9.90401	-1463.18	-571187	501779	7904.5	341.728	390.05	0
514	1	2.01942	101.537	-837.146	65464	7275.3	-7026.61	308.691	531.801	0	-39.5802	-111.479	-618.167	737.844	53525	11000.4	386.587	198.806	0	-37.5608	-9.94249	-1455.31	-568568	499197	7675.27	341.778	390.356	0
514	2	2.65501	100.576	-833.973	65284.3	7400.1	-7010.84	308.873	531.719	0	-41.0985	-110.651	-613.531	669.834	53107.6	10964.2	386.561	198.908	0	-38.4435	-10.0751	-1447.5	-565959	496604	7530.97	341.801	390.656	0
514	3	3.0165	99.5505	-830.779	65085.7	7489.34	-7027.35	309.015	531.657	0	-42.5265	-109.845	-609.027	606.722	52690.4	10914.6	386.516	199.004	0	-39.51	-10.2946	-1439.81	-563382	494018	7464.12	341.797	390.947	0
514	4	3.10372	98.468	-827.524	64865.9	7544.03	-7074.02	309.116	531.615	0	-43.8625	-109.067	-604.658	548.995	52273.2	10853.3	386.451	199.092	0	-40.7588	-10.5985	-1432.18	-560815	491428	7478.91	341.767	391.226	0
514	5	2.90839	97.3368	-824.127	64622.3	7563.73	-7147.61	309.178	531.587	0	-45.117	-108.324	-600.394	496.998	51855.2	10782.3	386.369	199.172	0	-42.2086	-10.9876	-1424.52	-558205	488801	7587.7	341.711	391.484	0
514	6	2.42121	96.1616	-820.49	64351.6	7547.35	-7244.27	309.199	531.569	0	-46.31	-107.636	-596.185	451.103	51434.8	10704.6	386.273	199.243	0	-43.8887	-11.474	-1416.68	-555484	486091	7803.22	341.634	391.715	0
514	7	1.63993	94.9445	-816.522	64051.1	7495.08	-7359.76	309.179	531.556	0	-47.4655	-107.022	-591.976	411.952	51009.6	10623	386.168	199.304	0	-45.8256	-12.0773	-1408.5	-552590	483254	8132.82	341.537	391.914	0
514	8	0.577431	93.6935	-812.174	63719.9	7408.67	-7489.52	309.122	531.544	0	-48.6022	-106.499	-587.727	380.311	50577.8	10539.2	386.057	199.353	0	-48.0247	-12.8059	-1399.9	-549486	480262	8576.11	341.422	392.079	0
514	9	-0.732912	92.4301	-807.466	63358.9	7290.51	-7628.94	309.029	531.534	0	-49.7209	-106.069	-583.438	356.42	50138.9	10453.6	385.937	199.389	0	-50.4538	-13.6385	-1390.9	-546181	477122	9124.36	341.289	392.21	0
515	0	-2.23708	91.1896	-802.487	62969.4	7143.76	-7773.84	308.902	531.532	0	-50.7988	-105.71	-579.154	339.542	49695.7	10366.1	385.808	199.414	0	-53.0359	-14.5208	-1381.64	-542736	473877	9760.41	341.139	392.315	0
515	1	-3.86834	90.0114	-797.362	62553.3	6973.12	-7920.92	308.745	531.55	0	-51.7973	-105.39	-574.955	328.678	49254.7	10276.4	385.667	199.428	0	-55.6657	-15.3785	-1372.32	-539238	470595	10461	340.973	392.402	0
515	2	-5.56336	88.9251	-792.195	62113.1	6784.21	-8067.32	308.564	531.594	0	-52.6807	-105.065	-570.918	323.526	48824.3	10183.1	385.519	199.433	0	-58.244	-16.1399	-1363.11	-535761	467338	11203.6	340.795	392.474	0
515	3	-7.2751	87.9445	-787.032	61652.3	6581.27	-8209.95	308.362	531.665	0	-53.4275	-104.701	-567.082	323.897	48410.9	10084.5	385.368	199.429	0	-60.7026	-16.7569	-1354.11	-532334	464140	11970.8	340.611	392.53	0
515	4	-8.97141	87.0697	-781.869	61175	6366.55	-8345.4	308.143	531.758	0	-54.0318	-104.284	-563.448	328.939	48017.9	9979.65	385.222	199.416	0	-63.0032	-17.2141	-1345.32	-528952	461004	12749	340.425	392.566	0
515	5	-10.6289	86.2896	-776.679	60685.2	6142.68	-8470.36	307.909	531.866	0	-54.5008	-103.815	-559.992	337.809	47646.7	9869.37	385.085	199.397	0	-65.1298	-17.5255	-1336.67	-525591	457917	13525.2	340.241	392.579	0
515	6	-12.2323	85.5825	-771.416	60187	5914.31	-8582.1	307.667	531.979	0	-54.8507	-103.31	-556.68	350.516	47296	9756.3	384.961	199.37	0	-67.083	-17.7276	-1328.1	-522213	454859	14287.8	340.065	392.564	0
515	7	-13.7724	84.9227	-766.036	59684.8	5687.42	-8678.7	307.424	532.086	0	-55.0987	-102.787	-553.475	367.689	46963.2	9644.26	384.852	199.336	0	-68.8711	-17.8648	-1319.51	-518782	451810	15027	339.902	392.513	0
515	8	-15.2382	84.291	-760.528	59183.7	5468.55	-8759.09	307.19	532.181	0	-55.2569	-102.265	-550.356	389.683	46647.1	9536.62	384.758	199.292	0	-70.4951	-17.9735	-1310.88	-515282	448765	15732.2	339.756	392.422	0
515	9	-16.6075	83.6813	-754.941	58688.7	5265	-8822.5	306.974	532.261	0	-55.328	-101.751	-547.332	415.771	46349.3	9435.17	384.682	199.24	0	-71.9355	-18.0697	-1302.27	-511743	445749	16388	339.634	392.296	0
516	0	-17.8432	83.1024	-749.402	58203.8	5083.65	-8867.55	306.784	532.333	0	-55.3011	-101.247	-544.44	444.038	46073	9340.23	384.625	199.184	0	-73.1444	-18.1445	-1293.84	-508246	442820	16973.9	339.539	392.146	0
516	1	-18.9013	82.5707	-744.068	57732.4	4928.65	-8892.13	306.624	532.41	0	-55.1549	-100.744	-541.726	472.309	45822.6	9251.21	384.586	199.128	0	-74.0561	-18.1732	-1285.79	-504894	440044	17467.9	339.471	391.993	0
516	2	-19.7466	82.0979	-739.055	57277.2	4801.28	-8894.27	306.497	532.5	0	-54.8699	-100.232	-539.213	499.274	45602.8	9166.92	384.573	199.074	0	-74.6165	-18.134	-1278.27	-501760	437466	17851.9	339.432	391.85	0
516	3	-20.3624	81.6839	-734.389	56840.3	4700.96	-8872.69	306.401	532.602	0	-54.4422	-99.7088	-536.887	524.747	45416.4	9086.2	384.592	199.023	0	-74.8046	-18.0249	-1271.28	-498855	435091	18115.5	339.423	391.724	0
516	4	-20.7479	81.3194	-730.031	56423.9	4626.1	-8826.57	306.337	532.71	0	-53.8828	-99.1842	-534.706	549.563	45262.4	9008.95	384.649	198.972	0	-74.6307	-17.8648	-1264.74	-496144	432892	18255.7	339.446	391.612	0
516	5	-20.9152	80.9865	-725.919	56029	4576.09	-8755.41	306.304	532.816	0	-53.2107	-98.6735	-532.613	575.34	45134.8	8936.44	384.742	198.92	0	-74.1259	-17.687	-1258.53	-493578	430828	18275.3	339.499	391.511	0
516	6	-20.8845	80.6617	-721.977	55656	4552.23	-8659.23	306.305	532.912	0	-52.4487	-98.1936	-530.548	603.8	45023.9	8870.17	384.863	198.862	0	-73.3332	-17.5319	-1252.53	-491098	428854	18180.6	339.581	391.414	0
516	7	-20.6789	80.3231	-718.138	55303.8	4555.22	-8538.78	306.343	532.99	0	-51.6185	-97.7586	-528.467	636.425	44919.7	8810.41	385	198.796	0	-72.2974	-17.4356	-1246.61	-488654	426927	17978.8	339.688	391.317	0
516	8	-20.3172	79.9589	-714.362	54970.9	4583.06	-8395.63	306.416	533.049	0	-50.7344	-97.3748	-526.343	674.407	44814.5	8756.07	385.143	198.719	0	-71.0516	-17.4159	-1240.7	-486220	425019	17676.1	339.814	391.216	0
516	9	-19.8097	79.5719	-710.658	54655.5	4632.23	-8232.3	306.518	533.092	0	-49.7988	-97.0354	-524.173	718.036	44704.9	8705.2	385.287	198.63	0	-69.6084	-17.4635	-1234.83	-483801	423128	17277.5	339.955	391.116	0
517	0	-19.1588	79.1752	-707.078	54355.9	4700.11	-8051.97	306.647	533.126	0	-48.8063	-96.7197	-521.987	766.059	44590.5	8655.16	385.424	198.532	0	-67.965	-17.5445	-1229.07	-481435	421273	16787.9	340.104	391.023	0
517	1	-18.3675	78.7851	-703.672	54071.3	4786.03	-7857.98	306.802	533.158	0	-47.7516	-96.402	-519.84	816.113	44474.3	8603.62	385.554	198.43	0	-66.1191	-17.617	-1223.51	-479166	419488	16215	340.261	390.941	0
517	2	-17.4501	78.4098	-700.451	53799.8	4890.21	-7653.55	306.982	533.193	0	-46.6362	-96.0655	-517.777	866.093	44361.7	8550.33	385.677	198.327	0	-64.0864	-17.6557	-1218.23	-477012	417797	15571.9	340.429	390.867	0
517	3	-16.4336	78.0452	-697.373	53538.1	5011.98	-7441.91	307.187	533.229	0	-45.4722	-95.7068	-515.806	915.277	44256.2	8497.32	385.8	198.226	0	-61.9059	-17.6616	-1213.18	-474953	416193	14875.9	340.611	390.796	0
517	4	-15.3508	77.6777	-694.365	53281.2	5148.86	-7226.27	307.415	533.266	0	-44.2797	-95.328	-513.902	964.536	44157.6	8446.88	385.926	198.123	0	-59.6305	-17.6503	-1208.27	-472944	414649	14145.4	340.808	390.723	0
517	5	-14.2358	77.2893	-691.342	53024.4	5296.53	-7009.68	307.661	533.302	0	-43.0799	-94.9278	-512.026	1015.83	44063.6	8399.42	386.057	198.016	0	-57.3157	-17.6385	-1203.37	-470930	413122	13398	341.018	390.64	0
517	6	-13.1242	76.8624	-688.22	52763.4	5449.33	-6795.05	307.918	533.334	0	-41.8873	-94.5001	-510.134	1070.98	43972.4	8353.43	386.198	197.901	0	-55.0115	-17.6378	-1198.35	-468853	411569	12650.2	341.241	390.541	0
517	7	-12.0502	76.3838	-684.922	52494.6	5601.92	-6585.11	308.179	533.357	0	-40.7111	-94.04	-508.194	1130.14	43882	8306.84	386.349	197.776	0	-52.7613	-17.6563	-1193.12	-466664	409951	11917.7	341.475	390.42	0
517	8	-11.0442	75.8481	-681.39	52214.6	5750.45	-6382.08	308.439	533.37	0	-39.5617	-93.5483	-506.182	1191.68	43790.1	8258.51	386.511	197.646	0	-50.6058	-17.7002	-1187.57	-464328	408241	11215.6	341.716	390.274	0
517	9	-10.1261	75.261	-677.593	51921.5	5891.36	-6187.4	308.695	533.374	0	-38.451	-93.0279	-504.097	1253.11	43694.5	8208.37	386.679	197.514	0	-48.5771	-17.7669	-1181.69	-461830	406425	10558	341.962	390.099	0
518	0	-9.29756	74.6412	-673.551	51615.5	6020.22	-6001.56	308.938	533.368	0	-37.3865	-92.4753	-501.967	1311.6	43595.1	8157.03	386.849	197.387	0	-46.6841	-17.8341	-1175.52	-459188	404511	9954.06	342.207	389.898	0
518	1	-8.54246	74.0156	-669.332	51298.9	6132.61	-5824.56	309.162	533.358	0	-36.3673	-91.8809	-499.837	1364	43492.4	8105.7	387.013	197.271	0	-44.9098	-17.8654	-1169.17	-456454	402531	9405.9	342.445	389.676	0
518	2	-7.83997	73.4077	-665.016	50974.3	6225.31	-5656.52	309.361	533.349	0	-35.3885	-91.2397	-497.731	1407.87	43387.3	8056.16	387.17	197.171	0	-43.2285	-17.832	-1162.75	-453680	400512	8910.14	342.668	389.443	0
518	3	-7.1771	72.8304	-660.648	50644.4	6296.36	-5497.77	309.531	533.341	0	-34.4465	-90.5562	-495.638	1442.43	43279.8	8009.91	387.322	197.09	0	-41.6236	-17.7257	-1156.29	-450887	398460	8461.76	342.875	389.208	0
518	4	-6.55237	72.2834	-656.229	50310.2	6345.54	-5348.95	309.67	533.334	0	-33.5421	-89.8405	-493.516	1468.27	43169.4	7967.22	387.473	197.025	0	-40.0945	-17.5571	-1149.75	-448067	396363	8056.52	343.066	388.977	0
518	5	-5.97531	71.7522	-651.732	49971.2	6375.35	-5210.8	309.782	533.326	0	-32.6828	-89.1059	-491.312	1486.95	43053.7	7927.19	387.63	196.974	0	-38.6582	-17.3537	-1143.04	-445194	394198	7691.78	343.243	388.752	0
518	6	-5.46396	71.2105	-647.111	49624.7	6391.53	-5083.51	309.877	533.313	0	-31.8836	-88.3725	-488.963	1500.68	42928.6	7888.7	387.795	196.931	0	-37.3476	-17.162	-1136.07	-442228	391935	7366.34	343.413	388.535	0
518	7	-5.03772	70.6295	-642.32	49268.1	6401.65	-4966.62	309.966	533.297	0	-31.1621	-87.6652	-486.414	1511.44	42789.8	7850.97	387.97	196.893	0	-36.1998	-17.0357	-1128.73	-439136	389549	7079.06	343.581	388.327	0
518	8	-4.70905	69.9891	-637.325	48900.8	6411.84	-4859.59	310.061	533.272	0	-30.5302	-87.0038	-483.642	1520.56	42633.5	7813.26	388.151	196.856	0	-35.2393	-17.0147	-1120.97	-435892	387027	6827.81	343.753	388.125	0
518	9	-4.47796	69.2863	-632.119	48525.5	6425.31	-4762.08	310.165	533.234	0	-29.9853	-86.3931	-480.662	1528.91	42458.7	7774.7	388.334	196.819	0	-34.4633	-17.1068	-1112.78	-432491	384372	6609.21	343.93	387.92	0
519	0	-4.329	68.5391	-626.735	48147	6443.53	-4674.22	310.281	533.178	0	-29.5055	-85.8191	-477.528	1537.04	42270	7734.27	388.518	196.781	0	-33.8345	-17.28	-1104.26	-428960	381617	6417.85	344.114	387.707	0
519	1	-4.23494	67.7791	-621.253	47769.2	6466.61	-4596.91	310.409	533.108	0	-29.0571	-85.2544	-474.322	1545.67	42075.9	7690.98	388.707	196.741	0	-33.2921	-17.4753	-1095.57	-425353	378813	6246.23	344.308	387.48	0
519	2	-4.16952	67.0348	-615.76	47394.5	6493	-4531.3	310.545	533.031	0	-28.61	-84.6714	-471.112	1556.52	41884	7644.28	388.905	196.696	0	-32.7795	-17.6366	-1086.87	-421731	376012	6087.42	344.51	387.244	0
519	3	-4.11922	66.318	-610.324	47023.2	6520.56	-4477.44	310.684	532.954	0	-28.1481	-84.0566	-467.933	1571.92	41698.6	7594.31	389.112	196.641	0	-32.2673	-17.7386	-1078.26	-418141	373245	5937.65	344.72	387.004	0
519	4	-4.08506	65.6213	-604.976	46654.9	6548.34	-4433.63	310.824	532.881	0	-27.669	-83.4127	-464.787	1593.18	41519.8	7541.91	389.331	196.572	0	-31.754	-17.7913	-1069.76	-414599	370521	5796.56	344.933	386.763	0
519	5	-4.07783	64.9224	-599.697	46288.5	6577.21	-4396.94	310.968	532.814	0	-27.1811	-82.7529	-461.653	1619.73	41345.8	7488.52	389.56	196.491	0	-31.2589	-17.8306	-1061.35	-411094	367829	5666.11	345.153	386.524	0
519	6	-4.11317	64.1924	-594.44	45922.9	6609.24	-4364.19	311.118	532.746	0	-26.7024	-82.0964	-458.496	1649.84	41175.1	7435.73	389.805	196.402	0	-30.8155	-17.9039	-1052.94	-407594	365144	5549.87	345.382	386.286	0
519	7	-4.20567	63.4063	-589.148	45557	6645.84	-4332.8	311.28	532.673	0	-26.2533	-81.4604	-455.293	1681.19	41006.1	7384.71	390.065	196.307	0	-30.459	-18.0541	-1044.44	-404067	362446	5451.8	345.624	386.045	0
519	8	-4.3601	62.5522	-583.796	45191.8	6685.94	-4300.95	311.453	532.59	0	-25.8451	-80.8505	-452.049	1711.45	40837.7	7335.57	390.339	196.214	0	-30.2052	-18.2983	-1035.84	-400500	359727	5373.82	345.879	385.793	0
519	9	-4.56326	61.6387	-578.411	44829.9	6726.39	-4267.44	311.629	532.495	0	-25.4703	-80.2551	-448.804	1739.21	40669.9	7287.4	390.618	196.125	0	-30.0336	-18.6164	-1027.21	-396916	357002	5312.7	346.141	385.53	0
520	0	-4.78287	60.6946	-573.082	44474.6	6763.45	-4231.75	311.802	532.394	0	-25.1037	-79.653	-445.629	1764.08	40504.9	7238.65	390.894	196.041	0	-29.8866	-18.9584	-1018.71	-393377	354316	5257.68	346.4	385.259	0
520	1	-4.97981	59.758	-567.927	44128.9	6794.04	-4193.99	311.963	532.298	0	-24.7116	-79.0253	-442.602	1786.17	40345.8	7187.67	391.156	195.964	0	-29.6914	-19.2673	-1010.53	-389966	351724	5193.48	346.649	384.987	0
520	2	-5.12828	58.8593	-563.031	43795.1	6816.87	-4154.61	312.107	532.215	0	-24.2661	-78.3673	-439.784	1806.45	40194.9	7133.58	391.397	195.892	0	-29.3943	-19.508	-1002.81	-386740	349267	5108.04	346.88	384.721	0
520	3	-5.22468	58.0095	-558.412	43474.4	6833.03	-4114.15	312.237	532.146	0	-23.7542	-77.6899	-437.184	1827.06	40054.7	7076.98	391.62	195.821	0	-28.9789	-19.6803	-995.595	-383711	346957	4996.63	347.095	384.46	0
520	4	-5.27942	57.2003	-554.042	43166.4	6845.83	-4073.06	312.356	532.088	0	-23.1796	-77.0117	-434.777	1850.22	39926.6	7019.35	391.832	195.744	0	-28.459	-19.8114	-988.819	-380856	344784	4859.23	347.301	384.2	0
520	5	-5.30557	56.4134	-549.879	42869.5	6859.97	-4031.42	312.475	532.038	0	-22.5572	-76.3519	-432.516	1876.91	39809.6	6962.03	392.042	195.661	0	-27.8627	-19.9385	-982.395	-378140	342725	4696.89	347.506	383.942	0
520	6	-5.31534	55.628	-545.871	42580.9	6880.46	-3988.8	312.605	531.995	0	-21.9072	-75.7297	-430.344	1907.23	39699.8	6905.68	392.251	195.568	0	-27.2225	-20.1018	-976.215	-375527	340751	4510.13	347.715	383.688	0
520	7	-5.32217	54.8222	-541.957	42297.5	6911.1	-3944.58	312.752	531.954	0	-21.2511	-75.1668	-428.198	1941.69	39592.4	6850.22	392.463	195.465	0	-26.5732	-20.3446	-970.155	-372971	338825	4299	347.934	383.438	0
520	8	-5.33764	53.9782	-538.07	42018	6953.14	-3898.25	312.922	531.91	0	-20.606	-74.6822	-426.032	1981.54	39483.6	6794.77	392.678	195.349	0	-25.9436	-20.7041	-964.102	-370423	336913	4062.47	348.166	383.185	0
520	9	-5.36199	53.0904	-534.181	41742.8	7004.8	-3849.63	313.113	531.857	0	-19.9774	-74.281	-423.837	2028.01	39371.8	6737.67	392.894	195.215	0	-25.3394	-21.1906	-958.018	-367864	334998	3797.16	348.409	382.923	0
521	0	-5.37918	52.1699	-530.322	41473.6	7062.53	-3798.95	313.317	531.796	0	-19.3539	-73.9479	-421.652	2081.07	39258	6677.26	393.105	195.065	0	-24.7331	-21.778	-951.975	-365318	333100	3497	348.657	382.649	0
521	1	-5.36373	51.2373	-526.558	41212.2	7123.46	-3746.73	313.528	531.733	0	-18.7105	-73.6549	-419.548	2138.78	39147.1	6612.83	393.308	194.902	0	-24.0743	-22.4176	-946.105	-362835	331258	3154.79	348.906	382.366	0
521	2	-5.29427	50.3104	-522.933	40960	7186.69	-3693.43	313.743	531.673	0	-18.0204	-73.3731	-417.587	2198.49	39045.8	6544.98	393.503	194.735	0	-23.3147	-23.0628	-940.521	-360455	329508	2766.31	349.156	382.074	0
521	3	-5.16194	49.3972	-519.453	40718.1	7252.65	-3638.83	313.962	531.614	0	-17.2667	-73.0817	-415.801	2258.2	38958.8	6475.4	393.696	194.569	0	-22.4286	-23.6845	-935.254	-358187	327864	2333.35	349.411	381.768	0
521	4	-4.96854	48.4993	-516.091	40486.9	7322.22	-3582.4	314.188	531.551	0	-16.4453	-72.77	-414.178	2316.86	38885.9	6406.12	393.887	194.406	0	-21.4138	-24.2706	-930.268	-356012	326316	1862.39	349.672	381.446	0
521	5	-4.72084	47.618	-512.812	40265.8	7395.86	-3523.95	314.422	531.48	0	-15.5619	-72.4373	-412.68	2374.24	38823.2	6338.34	394.076	194.247	0	-20.2827	-24.8193	-925.492	-353902	324840	1360.68	349.94	381.107	0
521	6	-4.42688	46.7515	-509.579	40052.6	7473.08	-3463.72	314.665	531.401	0	-14.6294	-72.0891	-411.262	2431.02	38765.7	6271.7	394.26	194.089	0	-19.0563	-25.3376	-920.841	-351828	323406	832.973	350.214	380.752	0
521	7	-4.09495	45.8918	-506.361	39844.9	7553.09	-3401.96	314.916	531.311	0	-13.6629	-71.7331	-409.869	2488.41	38708.5	6204.46	394.441	193.929	0	-17.7579	-25.8413	-916.23	-349761	321983	280.624	350.491	380.386	0
521	8	-3.73295	45.0281	-503.142	39639.9	7635.86	-3338.58	315.176	531.215	0	-12.6751	-71.3766	-408.453	2547.56	38647.3	6134.64	394.619	193.763	0	-16.408	-26.3485	-911.595	-347684	320549	-296.374	350.772	380.015	0
521	9	-3.34433	44.1579	-499.933	39435.8	7721.93	-3273.31	315.446	531.118	0	-11.6716	-71.0244	-406.992	2608.68	38579.1	6061.2	394.791	193.59	0	-15.0159	-26.8665	-906.924	-345602	319099	-897.699	351.053	379.649	0
522	0	-2.92264	43.2943	-496.785	39232.2	7810.71	-3206.09	315.723	531.028	0	-10.6483	-70.675	-405.501	2670.99	38504.1	5984.92	394.954	193.413	0	-13.5709	-27.3807	-902.287	-343551	317652	-1522.91	351.331	379.299	0
522	1	-2.45294	42.4613	-493.772	39029.8	7899.48	-3136.99	315.998	530.956	0	-9.59283	-70.3217	-404.018	2734.09	38426.9	5908.49	395.112	193.233	0	-12.0458	-27.8604	-897.79	-341578	316242	-2171.76	351.6	378.976	0
522	2	-1.92294	41.6787	-490.943	38829.3	7984.62	-3065.98	316.264	530.909	0	-8.4946	-69.9639	-402.569	2797.97	38353.1	5836.18	395.271	193.05	0	-10.4175	-28.2851	-893.511	-339719	314891	-2843.42	351.86	378.687	0
522	3	-1.33336	40.9514	-488.297	38631.2	8063.44	-2993.09	316.513	530.886	0	-7.35387	-69.6162	-401.156	2861.31	38286	5772.8	395.439	192.867	0	-8.68723	-28.6648	-889.453	-337976	313602	-3535.6	352.11	378.435	0
522	4	-0.698557	40.2701	-485.787	38435.5	8134.78	-2918.59	316.746	530.88	0	-6.18491	-69.2976	-399.763	2921.28	38224	5721.02	395.617	192.692	0	-6.88347	-29.0275	-885.55	-336319	312354	-4242.71	352.35	378.213	0
522	5	-0.0420194	39.617	-483.329	38241.3	8198.76	-2842.77	316.963	530.879	0	-5.01521	-69.0152	-398.353	2976.24	38163	5679.33	395.802	192.529	0	-5.05723	-29.3982	-881.681	-334695	311109	-4954.22	352.583	378.009	0
522	6	0.60797	38.969	-480.817	38047.6	8256.16	-2765.99	317.171	530.869	0	-3.88008	-68.7681	-396.87	3027.38	38097.2	5643.43	395.994	192.372	0	-3.27211	-29.7992	-877.686	-333027	309816	-5657.15	352.813	377.808	0
522	7	1.22458	38.3024	-478.156	37853	8307.96	-2688.67	317.375	530.835	0	-2.8119	-68.5591	-395.249	3077.51	38021.6	5609.02	396.197	192.214	0	-1.58731	-30.2568	-873.404	-331247	308427	-6341.3	353.045	377.596	0
522	8	1.79008	37.6007	-475.299	37656.7	8355.13	-2611.02	317.579	530.773	0	-1.82898	-68.3916	-393.442	3128.63	37933.9	5572.87	396.415	192.048	0	-0.0388969	-30.791	-868.742	-329314	306913	-7001.59	353.283	377.368	0
522	9	2.30156	36.8628	-472.271	37458.3	8398.21	-2532.84	317.783	530.685	0	-0.928971	-68.2601	-391.447	3180.78	37835.2	5532.88	396.655	191.874	0	1.37259	-31.3974	-863.718	-327243	305283	-7637.32	353.528	377.132	0
523	0	2.77334	36.1085	-469.161	37258.3	8437.53	-2453.72	317.984	530.585	0	-0.089725	-68.1452	-389.312	3232.74	37730.3	5488.01	396.915	191.696	0	2.68361	-32.0367	-858.473	-325097	303581	-8250.5	353.779	376.901	0
523	1	3.23282	35.3739	-466.097	37057.7	8473.76	-2373.34	318.18	530.494	0	0.720269	-68.0177	-387.119	3283.24	37626.4	5438.43	397.196	191.519	0	3.95309	-32.6438	-853.215	-322969	301875	-8844.12	354.031	376.695	0
523	2	3.70771	34.695	-463.196	36858	8506.14	-2291.73	318.364	530.427	0	1.52724	-67.8523	-384.951	3331	37529.7	5385.57	397.492	191.347	0	5.23495	-33.1572	-848.147	-320942	300229	-9420.48	354.278	376.528	0
523	3	4.21441	34.0916	-460.529	36660.8	8531.54	-2209.82	318.526	530.394	0	2.3439	-67.6368	-382.861	3374.48	37440.7	5331.4	397.792	191.186	0	6.55831	-33.5452	-843.39	-319070	298674	-9981.56	354.509	376.409	0
523	4	4.75576	33.5619	-458.099	36466.2	8546.61	-2129.54	318.657	530.397	0	3.16927	-67.3706	-380.861	3412.64	37355	5277.43	398.08	191.04	0	7.92504	-33.8087	-838.96	-317356	297209	-10529.6	354.713	376.339	0
523	5	5.32095	33.089	-455.847	36272.8	8549.55	-2052.87	318.755	530.428	0	3.99184	-67.0594	-378.93	3446.05	37266	5224.33	398.345	190.906	0	9.31279	-33.9704	-834.777	-315765	295802	-11063.8	354.884	376.309	0
523	6	5.88524	32.6499	-453.672	36077.7	8539.94	-1980.95	318.824	530.476	0	4.79348	-66.7154	-377.023	3476.9	37168.6	5172.16	398.585	190.778	0	10.6787	-34.0655	-830.695	-314225	294404	-11577.1	355.025	376.299	0
523	7	6.41673	32.2207	-451.457	35877.9	8519.36	-1914.38	318.871	530.529	0	5.55329	-66.3576	-375.081	3507.76	37060.4	5120.97	398.806	190.648	0	11.97	-34.1369	-826.538	-312658	292967	-12059.3	355.145	376.292	0
523	8	6.88838	31.7816	-449.11	35672	8490.62	-1853.43	318.905	530.572	0	6.25323	-66.0065	-373.06	3539.84	36940.2	5071.03	399.02	190.511	0	13.1416	-34.2249	-822.17	-311000	291451	-12502.4	355.257	376.269	0
523	9	7.28798	31.3263	-446.6	35460.2	8455.35	-1797.89	318.933	530.6	0	6.88563	-65.6735	-370.946	3572.29	36808.5	5022.43	399.229	190.37	0	14.1736	-34.3472	-817.545	-309231	289847	-12902.4	355.366	376.227	0
524	0	7.62228	30.8675	-443.973	35243.7	8413.74	-1747.29	318.951	530.618	0	7.4579	-65.3532	-368.763	3603.04	36667.5	4974.82	399.434	190.229	0	15.0802	-34.4858	-812.736	-307385	288178	-13259.4	355.468	376.173	0
524	1	7.91237	30.43	-441.322	35023.8	8365.59	-1701.28	318.956	530.639	0	7.9901	-65.0283	-366.56	3629.47	36521	4928.24	399.632	190.099	0	15.9025	-34.5983	-807.882	-305526	286488	-13577.1	355.561	376.126	0
524	2	8.18068	30.0357	-438.721	34802.3	8310.55	-1659.56	318.943	530.673	0	8.50461	-64.6828	-364.377	3649.18	36371.7	4883.37	399.819	189.985	0	16.6853	-34.6472	-803.099	-303707	284811	-13861.5	355.637	376.098	0
524	3	8.43877	29.6921	-436.187	34580.8	8247.82	-1621.42	318.909	530.72	0	9.01475	-64.3085	-362.212	3661.1	36219.1	4840.47	399.994	189.892	0	17.4535	-34.6163	-798.399	-301936	283149	-14116.5	355.695	376.096	0
524	4	8.68443	29.392	-433.683	34359.3	8175.5	-1585.78	318.851	530.773	0	9.51949	-63.9049	-360.022	3666.01	36059	4798.74	400.158	189.817	0	18.2039	-34.5129	-793.705	-300182	281472	-14342.3	355.732	376.117	0
524	5	8.90558	29.1173	-431.142	34136.5	8091.18	-1552.12	318.767	530.823	0	10.005	-63.4839	-357.743	3665.73	35886	4757.49	400.312	189.753	0	18.9106	-34.3666	-788.886	-298393	279735	-14538	355.746	376.155	0
524	6	9.08646	28.8459	-428.486	33910	7993.99	-1520.92	318.656	530.861	0	10.4509	-63.066	-355.316	3662.19	35696.3	4716.64	400.464	189.693	0	19.5374	-34.2201	-783.802	-296510	277893	-14703.3	355.742	376.201	0
524	7	9.21588	28.5602	-425.644	33678.3	7885.49	-1493.08	318.526	530.877	0	10.84	-62.6693	-352.701	3656.76	35489.8	4675.93	400.623	189.632	0	20.0559	-34.1091	-778.346	-294486	275916	-14839.6	355.728	376.245	0
524	8	9.29413	28.2529	-422.589	33440.8	7769.33	-1469.41	318.385	530.867	0	11.1664	-62.3005	-349.898	3649.99	35269.6	4634.75	400.8	189.568	0	20.4605	-34.0476	-772.488	-292303	273803	-14951.6	355.715	376.276	0
524	9	9.33364	27.9303	-419.346	33198	7650.08	-1450.65	318.243	530.834	0	11.4401	-61.9535	-346.947	3642.34	35041.2	4592.85	400.999	189.502	0	20.7737	-34.0232	-766.294	-289984	271582	-15046.3	355.711	376.292	0
525	0	9.35452	27.611	-415.987	32951.4	7530.81	-1437.32	318.103	530.787	0	11.6855	-61.6105	-343.917	3634.36	34811.8	4550.67	401.221	189.432	0	21.04	-33.9995	-759.905	-287582	269304	-15129.9	355.721	376.297	0
525	1	9.37775	27.3167	-412.602	32702.2	7411.59	-1429.48	317.963	530.742	0	11.9313	-61.2506	-340.886	3626.06	34588.6	4508.75	401.467	189.363	0	21.3091	-33.9339	-753.487	-285165	267024	-15207.6	355.741	376.298	0
525	2	9.41682	27.059	-409.267	32450.8	7291.11	-1426.95	317.815	530.71	0	12.1947	-60.86	-337.906	3617.08	34377.1	4467.09	401.736	189.296	0	21.6116	-33.801	-747.173	-282789	264783	-15283.4	355.768	376.307	0
525	3	9.4727	26.8343	-406.03	32197.5	7168.39	-1429.47	317.655	530.702	0	12.4725	-60.4351	-334.995	3606.64	34177.7	4425.65	402.024	189.234	0	21.9452	-33.6007	-741.025	-280486	262600	-15356.9	355.796	376.334	0
525	4	9.53668	26.6286	-402.904	31942.8	7042.44	-1436.57	317.479	530.719	0	12.7487	-59.9783	-332.144	3593.17	33985.3	4384.72	402.321	189.182	0	22.2854	-33.3497	-735.047	-278265	260472	-15423.9	355.816	376.389	0
525	5	9.59599	26.4249	-399.869	31686.7	6912.25	-1447.32	317.286	530.757	0	13.0075	-59.497	-329.328	3575.48	33792.5	4344.72	402.61	189.143	0	22.6035	-33.0721	-729.197	-276111	258379	-15479.3	355.821	376.474	0
525	6	9.63452	26.2075	-396.88	31428.8	6777.08	-1460.66	317.076	530.81	0	13.237	-59.0033	-326.517	3554.03	33593.1	4306.19	402.883	189.115	0	22.8715	-32.7959	-723.398	-273992	256292	-15517.7	355.806	376.581	0
525	7	9.63326	25.9624	-393.878	31169.1	6636.8	-1475.66	316.85	530.866	0	13.426	-58.5121	-323.677	3530.52	33382.9	4270	403.137	189.092	0	23.0592	-32.5497	-717.555	-271864	254179	-15532.1	355.772	376.698	0
525	8	9.57688	25.6805	-390.806	30908.1	6492.32	-1491.51	316.613	530.912	0	13.563	-58.0363	-320.779	3506.63	33158.4	4237.32	403.368	189.068	0	23.1399	-32.3558	-711.585	-269686	252016	-15515.4	355.722	376.81	0
525	9	9.46318	25.363	-387.65	30647.2	6345.24	-1507.55	316.368	530.941	0	13.6443	-57.58	-317.827	3483.36	32917.7	4209.04	403.571	189.04	0	23.1075	-32.2169	-705.477	-267448	249797	-15465	355.654	376.91	0
526	0	9.30886	25.0268	-384.457	30387.5	6196.31	-1523.47	316.117	530.96	0	13.6811	-57.1316	-314.859	3460.66	32661.6	4185.05	403.734	189.009	0	22.99	-32.1047	-699.316	-265184	247549	-15384.5	355.566	377.001	0
526	1	9.14395	24.6998	-381.312	30130.6	6044.76	-1539.33	315.853	530.982	0	13.6963	-56.67	-311.939	3437.28	32394.3	4163.96	403.848	188.981	0	22.8403	-31.9702	-693.251	-262955	245318	-15283.5	355.448	377.093	0
526	2	8.9959	24.4068	-378.288	29878.3	5889.91	-1555.17	315.57	531.017	0	13.7151	-56.1792	-309.128	3411.47	32121	4143.4	403.908	188.964	0	22.711	-31.7724	-687.416	-260817	243146	-15174	355.295	377.197	0
526	3	8.8794	24.1604	-375.425	29632.4	5732.5	-1570.35	315.269	531.07	0	13.7589	-55.6551	-306.456	3381.93	31847.4	4120.68	403.922	188.964	0	22.6383	-31.4947	-681.881	-258798	241058	-15066.3	355.112	377.318	0
526	4	8.79783	23.9595	-372.728	29393.3	5573.06	-1583.6	314.952	531.14	0	13.839	-55.1024	-303.921	3348.34	31578.9	4093.55	403.905	188.983	0	22.6369	-31.143	-676.65	-256902	239060	-14967.4	354.906	377.458	0
526	5	8.7472	23.7918	-370.17	29159.5	5411.07	-1593.78	314.618	531.227	0	13.9507	-54.5311	-301.497	3311.27	31319	4060.99	403.878	189.017	0	22.6979	-30.7393	-671.667	-255108	237141	-14880.5	354.685	377.616	0
526	6	8.71825	23.6393	-367.701	28929	5247.06	-1600.41	314.27	531.325	0	14.0739	-53.9571	-299.134	3272.06	31066.3	4023.64	403.854	189.062	0	22.7922	-30.3177	-666.835	-253379	235270	-14805	354.456	377.79	0
526	7	8.69792	23.4844	-365.263	28700.2	5084.15	-1603.57	313.919	531.426	0	14.1841	-53.4006	-296.777	3232.71	30815.9	3983.42	403.835	189.107	0	22.8821	-29.9162	-662.039	-251669	233414	-14737.6	354.227	377.972	0
526	8	8.67238	23.314	-362.815	28472.2	4926.79	-1603.83	313.579	531.524	0	14.2608	-52.8777	-294.378	3195.8	30561.6	3942.62	403.818	189.144	0	22.9332	-29.5638	-657.193	-249944	231546	-14672.6	354	378.161	0
526	9	8.63417	23.1251	-360.361	28244.6	4778.34	-1601.71	313.26	531.621	0	14.2923	-52.3926	-291.92	3163.33	30298.6	3903.23	403.791	189.164	0	22.9265	-29.2675	-652.281	-248201	229661	-14604	353.776	378.359	0
527	0	8.58905	22.9291	-357.955	28018.3	4640	-1597.44	312.963	531.727	0	14.2796	-51.9365	-289.43	3135	30025.5	3866.56	403.74	189.168	0	22.8686	-29.0074	-647.384	-246477	227783	-14528.3	353.547	378.577	0
527	1	8.55303	22.7457	-355.673	27795.2	4511.39	-1591.25	312.684	531.852	0	14.2339	-51.4931	-286.967	3108.15	29744.7	3832.71	403.652	189.169	0	22.7869	-28.7475	-642.64	-244831	225954	-14446.9	353.305	378.829	0
527	2	8.53991	22.5901	-353.569	27577.3	4390.75	-1583.71	312.418	532.003	0	14.1713	-51.0473	-284.594	3079.27	29459.9	3800.82	403.516	189.18	0	22.7112	-28.4573	-638.163	-243305	224209	-14363.7	353.044	379.118	0
527	3	8.55194	22.4651	-351.641	27364.9	4275.08	-1575.89	312.158	532.18	0	14.1077	-50.5877	-282.341	3045.87	29173.6	3769.88	403.327	189.212	0	22.6596	-28.1227	-633.983	-241909	222556	-14281	352.76	379.44	0
527	4	8.58082	22.3614	-349.839	27156.9	4160.6	-1569.14	311.893	532.373	0	14.0565	-50.1066	-280.206	3007.68	28887.4	3739.11	403.093	189.266	0	22.6373	-27.7452	-630.046	-240610	220975	-14199.2	352.453	379.78	0
527	5	8.61244	22.2616	-348.08	26951.3	4043.99	-1564.38	311.618	532.572	0	14.0234	-49.6051	-278.155	2966.48	28603.2	3707.85	402.832	189.335	0	22.6358	-27.3435	-626.235	-239355	219431	-14117.8	352.133	380.116	0
527	6	8.63078	22.1426	-346.274	26745.9	3924.01	-1561.75	311.332	532.761	0	14.0018	-49.0967	-276.136	2924.99	28322.5	3675.57	402.567	189.407	0	22.6326	-26.9542	-622.41	-238077	217883	-14037.6	351.809	380.43	0
527	7	8.62251	21.9827	-344.344	26539.5	3801.5	-1560.84	311.04	532.927	0	13.9767	-48.5969	-274.096	2886.03	28044.7	3641.43	402.317	189.471	0	22.5992	-26.6142	-618.44	-236721	216293	-13958.8	351.494	380.705	0
527	8	8.58287	21.7719	-342.249	26332.9	3678.15	-1561.23	310.747	533.059	0	13.9352	-48.1083	-272.003	2851.9	27768.3	3604.15	402.088	189.515	0	22.5181	-26.3364	-614.251	-235252	214641	-13880.6	351.195	380.931	0
527	9	8.5208	21.5194	-340.007	26128.5	3555.34	-1562.79	310.457	533.153	0	13.8785	-47.6198	-269.864	2823.11	27493.1	3563.2	401.878	189.539	0	22.3993	-26.1004	-609.871	-233678	212935	-13803.1	350.91	381.106	0
528	0	8.45969	21.2548	-337.708	25928.9	3433.27	-1565.51	310.166	533.221	0	13.8262	-47.1135	-267.737	2797.95	27222.3	3519.67	401.676	189.55	0	22.2859	-25.8587	-605.445	-232064	211219	-13729.1	350.633	381.245	0
528	1	8.42948	21.0178	-335.491	25735.9	3311.84	-1569.26	309.872	533.289	0	13.8064	-46.5723	-265.699	2773.33	26960	3475.36	401.468	189.562	0	22.2358	-25.5545	-601.19	-230507	209562	-13663.5	350.353	381.377	0
528	2	8.45356	20.8382	-333.474	25549.8	3192.99	-1573.68	309.575	533.383	0	13.8374	-45.9891	-263.807	2746.16	26708.3	3431.9	401.242	189.59	0	22.291	-25.1509	-597.281	-229092	208016	-13611.2	350.062	381.537	0
528	3	8.54025	20.7239	-331.706	25369.7	3080.57	-1578.05	309.287	533.517	0	13.9198	-45.3717	-262.068	2714.23	26465.2	3391.01	400.986	189.643	0	22.46	-24.6478	-593.774	-227853	206600	-13574.9	349.759	381.745	0
528	4	8.68229	20.6661	-330.151	25194.9	2977.13	-1581.7	309.018	533.687	0	14.0399	-44.7387	-260.456	2676.68	26227.8	3354.38	400.7	189.723	0	22.7222	-24.0725	-590.607	-226767	205296	-13553.3	349.449	382	0
528	5	8.85987	20.6464	-328.725	25024.8	2882.48	-1584.8	308.769	533.873	0	14.1774	-44.1137	-258.916	2634.05	25993.3	3322.73	400.393	189.827	0	23.0373	-23.4673	-587.64	-225773	204062	-13542.2	349.138	382.285	0
528	6	9.04454	20.6394	-327.316	24858.1	2795.45	-1588.16	308.541	534.055	0	14.3074	-43.5225	-257.371	2588.07	25758.4	3295.37	400.083	189.944	0	23.3519	-22.8832	-584.688	-224789	202839	-13536.4	348.836	382.582	0
528	7	9.20721	20.6181	-325.823	24692.4	2715.73	-1592.48	308.335	534.215	0	14.4039	-42.9888	-255.741	2541.4	25519.2	3270.98	399.786	190.063	0	23.6111	-22.3707	-581.564	-223740	201571	-13529.9	348.55	382.875	0
528	8	9.32846	20.5639	-324.184	24525.1	2643.75	-1598.13	308.155	534.348	0	14.4488	-42.5252	-253.961	2497.32	25272.3	3248.09	399.513	190.167	0	23.7773	-21.9613	-578.145	-222576	200218	-13518.6	348.286	383.16	0
528	9	9.40395	20.4736	-322.409	24355.2	2579.33	-1605.34	308	534.459	0	14.4394	-42.1262	-252.005	2458.62	25016.4	3225.37	399.27	190.244	0	23.8433	-21.6527	-574.413	-221296	198775	-13500	348.042	383.446	0
529	0	9.44292	20.3604	-320.571	24184	2520.27	-1613.91	307.862	534.56	0	14.3874	-41.7684	-249.891	2426.91	24753.2	3202.39	399.056	190.288	0	23.8303	-21.4079	-570.462	-219943	197268	-13471.5	347.809	383.751	0
529	1	9.46155	20.2462	-318.77	24015	2462.08	-1622.94	307.724	534.664	0	14.3119	-41.4185	-247.674	2402.74	24486.6	3179.42	398.866	190.299	0	23.7735	-21.1724	-566.445	-218583	195741	-13429.2	347.575	384.092	0
529	2	9.47541	20.1488	-317.081	23852	2399.55	-1631.3	307.568	534.776	0	14.2315	-41.0493	-245.421	2385.4	24222.1	3156.53	398.696	190.28	0	23.7069	-20.9005	-562.503	-217270	194235	-13371.2	347.327	384.472	0
529	3	9.49596	20.0754	-315.531	23696.6	2329.1	-1638.14	307.382	534.899	0	14.1598	-40.6492	-243.198	2372.62	23964.6	3134.16	398.54	190.244	0	23.6557	-20.5738	-558.729	-216032	192777	-13300.6	347.06	384.881	0
529	4	9.52892	20.0247	-314.112	23548	2250.26	-1643.06	307.164	535.033	0	14.1045	-40.221	-241.051	2361.26	23717.9	3113.7	398.394	190.204	0	23.6334	-20.1963	-555.164	-214879	191383	-13221.8	346.776	385.309	0
529	5	9.57221	19.9911	-312.791	23403.9	2165.88	-1646.17	306.924	535.177	0	14.067	-39.7741	-238.997	2348.56	23482.6	3096.18	398.255	190.173	0	23.6392	-19.783	-551.789	-213799	190050	-13137.3	346.482	385.745	0
529	6	9.61675	19.9656	-311.513	23261.9	2080.49	-1648	306.679	535.326	0	14.0413	-39.3214	-237.014	2332.66	23256	3080.97	398.121	190.158	0	23.658	-19.3558	-548.527	-212760	188759	-13048.2	346.19	386.182	0
529	7	9.65092	19.9376	-310.22	23120.3	1997.33	-1649.17	306.438	535.471	0	14.0157	-38.8771	-235.061	2312.85	23034.6	3066.82	397.994	190.161	0	23.6667	-18.9395	-545.281	-211723	187480	-12954.4	345.906	386.614	0
529	8	9.66621	19.8992	-308.881	22978.4	1916.7	-1650.51	306.205	535.608	0	13.9794	-38.4502	-233.108	2289.53	22816.4	3053.29	397.879	190.178	0	23.6456	-18.551	-541.99	-210662	186195	-12854.8	345.634	387.039	0
529	9	9.66321	19.8506	-307.507	22836.9	1837.32	-1653.25	305.975	535.735	0	13.9283	-38.0384	-231.156	2263.6	22601.2	3040.65	397.775	190.207	0	23.5915	-18.1878	-538.663	-209583	184905	-12749.2	345.369	387.459	0
530	0	9.65615	19.8024	-306.154	22696.2	1758.22	-1658.85	305.743	535.867	0	13.8704	-37.6267	-229.235	2235.7	22390.4	3028.96	397.674	190.247	0	23.5266	-17.8243	-535.389	-208525	183636	-12641.5	345.105	387.884	0
530	1	9.66887	19.7713	-304.896	22556.5	1678.61	-1668.53	305.506	536.019	0	13.8243	-37.1948	-227.39	2205.75	22184.6	3017.69	397.562	190.3	0	23.4932	-17.4235	-532.286	-207539	182421	-12540.8	344.832	388.329	0
530	2	9.72073	19.772	-303.779	22419	1597.16	-1682.96	305.258	536.2	0	13.8078	-36.7324	-225.647	2172.82	21982.5	3006.17	397.42	190.371	0	23.5285	-16.9604	-529.426	-206657	181278	-12456.1	344.538	388.804	0
530	3	9.81506	19.8107	-302.8	22285.3	1513.08	-1702	304.997	536.402	0	13.827	-36.2482	-224.005	2135.47	21782	2994.36	397.239	190.467	0	23.6421	-16.4375	-526.805	-205877	180202	-12391.5	344.22	389.306	0
530	4	9.93831	19.8829	-301.917	22156.8	1426.83	-1724.87	304.726	536.613	0	13.8714	-35.7636	-222.433	2092.82	21582.4	2983.08	397.029	190.591	0	23.8097	-15.8807	-524.349	-205168	179171	-12342.6	343.882	389.828	0
530	5	10.0648	19.9735	-301.055	22033.2	1339.12	-1750.63	304.448	536.813	0	13.9154	-35.3024	-220.869	2045.76	21383.9	2973.44	396.817	190.738	0	23.9802	-15.3289	-521.923	-204474	178149	-12298.5	343.537	390.36	0
530	6	10.1635	20.0598	-300.119	21912.6	1250.32	-1778.43	304.166	536.987	0	13.927	-34.8868	-219.234	1996.72	21185.8	2966.22	396.635	190.892	0	24.0904	-14.8271	-519.353	-203722	177086	-12245.4	343.2	390.89	0
530	7	10.208	20.1183	-299.02	21792.7	1161.74	-1807.54	303.885	537.12	0	13.8772	-34.5348	-217.453	1948.71	20985.8	2961.13	396.507	191.038	0	24.0851	-14.4166	-516.473	-202843	175933	-12173.7	342.882	391.408	0
530	8	10.1858	20.1338	-297.708	21671.6	1075.92	-1837.42	303.614	537.205	0	13.749	-34.2546	-215.471	1904.95	20780.5	2956.45	396.442	191.159	0	23.9348	-14.1208	-513.178	-201797	174661	-12080.4	342.59	391.909	0
530	9	10.1034	20.1074	-296.191	21548.2	994.852	-1867.63	303.359	537.249	0	13.5438	-34.0395	-213.28	1868.05	20568.6	2949.88	396.44	191.241	0	23.6471	-13.9321	-509.471	-200585	173270	-11969.2	342.325	392.4	0
531	0	9.98414	20.0591	-294.548	21423.1	918.411	-1897.66	303.118	537.268	0	13.2823	-33.8673	-210.932	1838.72	20352.9	2940.24	396.49	191.283	0	23.2665	-13.8081	-505.481	-199262	171799	-11846.7	342.081	392.892	0
531	1	9.85822	20.0199	-292.897	21298.5	844.064	-1926.95	302.882	537.283	0	12.9962	-33.7063	-208.523	1815.48	20138.4	2927.89	396.576	191.294	0	22.8544	-13.6864	-501.42	-197915	170312	-11717.7	341.846	393.398	0
531	2	9.74651	20.0158	-291.341	21178.2	768.045	-1955.15	302.636	537.308	0	12.7137	-33.5273	-206.151	1795.14	19929.2	2913.76	396.673	191.292	0	22.4602	-13.5115	-497.492	-196623	168867	-11583	341.603	393.926	0
531	3	9.65401	20.0572	-289.929	21064.6	687.865	-1982.18	302.373	537.345	0	12.4529	-33.3141	-203.886	1773.31	19727.4	2898.49	396.757	191.302	0	22.1069	-13.2568	-493.814	-195432	167498	-11440.3	341.342	394.472	0
531	4	9.57539	20.1406	-288.657	20958.2	603.407	-2008.15	302.09	537.394	0	12.2189	-33.066	-201.769	1746.05	19533.2	2882.34	396.81	191.346	0	21.7943	-12.9254	-490.426	-194351	166218	-11288.2	341.06	395.025	0
531	5	9.50206	20.2544	-287.497	20857.1	516.407	-2033.6	301.796	537.453	0	12.0043	-32.7925	-199.812	1711.92	19345.9	2865.65	396.821	191.432	0	21.5063	-12.5381	-487.309	-193368	165023	-11126.5	340.759	395.574	0
531	6	9.42438	20.3833	-286.409	20758.9	429.915	-2059.69	301.501	537.52	0	11.7921	-32.5083	-197.996	1672.54	19163.2	2849.24	396.786	191.553	0	21.2165	-12.125	-484.406	-192460	163897	-10955.2	340.448	396.109	0
531	7	9.33158	20.51	-285.343	20660.7	347.232	-2087.78	301.217	537.594	0	11.5635	-32.2312	-196.271	1631.45	18982.1	2834.25	396.714	191.688	0	20.8951	-11.7212	-481.614	-191584	162811	-10774.9	340.135	396.628	0
531	8	9.21446	20.6189	-284.241	20559.9	270.61	-2118.72	300.952	537.667	0	11.3049	-31.9775	-194.57	1592.39	18800.2	2821.69	396.624	191.816	0	20.5194	-11.3586	-478.812	-190694	161729	-10586.4	339.829	397.127	0
531	9	9.07273	20.7053	-283.076	20455.2	200.985	-2152.53	300.71	537.74	0	11.0162	-31.7534	-192.864	1557.43	18617.1	2812.25	396.53	191.925	0	20.0889	-11.0482	-475.94	-189767	160636	-10392.3	339.539	397.606	0
532	0	8.92174	20.7796	-281.883	20347.4	138.281	-2188.69	300.491	537.816	0	10.7142	-31.5484	-191.177	1526.16	18435	2806	396.429	192.017	0	19.6359	-10.7688	-473.06	-188827	159549	-10198.4	339.262	398.069	0
532	1	8.78776	20.8647	-280.745	20239.4	81.4897	-2226.22	300.29	537.908	0	10.4245	-31.3418	-189.574	1496.74	18256.8	2802.54	396.304	192.105	0	19.2122	-10.4771	-470.318	-187936	158512	-10012.3	338.991	398.523	0
532	2	8.69262	20.982	-279.74	20134	29.0851	-2263.5	300.104	538.026	0	10.1675	-31.1168	-188.098	1467.8	18084.9	2800.87	396.146	192.197	0	18.8602	-10.1347	-467.838	-187146	157560	-9839.05	338.719	398.983	0
532	3	8.64253	21.1396	-278.901	20032.4	-20.5438	-2298.33	299.926	538.174	0	9.95108	-30.868	-186.753	1439.46	17919.7	2798.48	395.954	192.292	0	18.5936	-9.72841	-465.653	-186475	156703	-9680.54	338.439	399.456	0
532	4	8.62709	21.3294	-278.202	19934.4	-68.8133	-2328.56	299.753	538.346	0	9.76992	-30.6028	-185.517	1412.88	17759.3	2791.57	395.729	192.384	0	18.397	-9.27338	-463.719	-185905	155923	-9535.51	338.149	399.939	0
532	5	8.62253	21.5328	-277.582	19839.9	-116.659	-2352.64	299.58	538.526	0	9.60677	-30.3402	-184.359	1388.74	17600.4	2777.8	395.468	192.467	0	18.2293	-8.80735	-461.941	-185391	155191	-9398.14	337.848	400.415	0
532	6	8.59801	21.7277	-276.96	19748.9	-165.445	-2369.97	299.403	538.694	0	9.43614	-30.1051	-183.241	1367.01	17440.6	2757.63	395.179	192.54	0	18.0342	-8.37745	-460.201	-184880	154470	-9257.59	337.538	400.864	0
532	7	8.52663	21.897	-276.277	19661.6	-218.017	-2380.97	299.211	538.834	0	9.23423	-29.918	-182.119	1347.76	17280	2732.85	394.883	192.6	0	17.7609	-8.02102	-458.397	-184329	153728	-9102.52	337.221	401.276	0
532	8	8.39649	22.0346	-275.515	19578.3	-277.49	-2386.88	298.993	538.939	0	8.98939	-29.7873	-180.97	1331.13	17120	2705.23	394.601	192.644	0	17.3859	-7.75268	-456.485	-183721	152953	-8927.19	336.896	401.653	0
532	9	8.21533	22.1469	-274.713	19499.2	-345.148	-2389.4	298.744	539.02	0	8.70656	-29.7079	-179.796	1316.45	16962.9	2676.38	394.345	192.678	0	16.9219	-7.56101	-454.509	-183081	152158	-8733.99	336.562	402.013	0
533	0	8.00718	22.2506	-273.963	19423.5	-419.957	-2390.7	298.467	539.102	0	8.40515	-29.6599	-178.639	1302.19	16812.5	2647.82	394.114	192.711	0	16.4123	-7.40931	-452.602	-182475	151385	-8531.08	336.219	402.383	0
533	1	7.80329	22.3672	-273.364	19350.2	-499.3	-2393.19	298.174	539.214	0	8.11204	-29.6148	-177.565	1286.79	16674.1	2620.37	393.904	192.753	0	15.9153	-7.24756	-450.929	-181976	150690	-8329.5	335.87	402.786	0
533	2	7.6311	22.513	-272.975	19278.9	-580.058	-2398.92	297.875	539.375	0	7.85155	-29.5507	-176.633	1269.26	16553	2593.86	393.714	192.814	0	15.4826	-7.03775	-449.608	-181631	150112	-8141.67	335.526	403.225	0
533	3	7.50574	22.6939	-272.799	19209.9	-659.966	-2408.82	297.581	539.582	0	7.63716	-29.4622	-175.872	1249.54	16452.7	2567.39	393.549	192.895	0	15.1429	-6.76829	-448.671	-181447	149667	-7977.85	335.199	403.686	0
533	4	7.42619	22.9073	-272.797	19144.3	-737.944	-2422.5	297.295	539.822	0	7.46871	-29.356	-175.281	1229.07	16373.7	2540.19	393.414	192.988	0	14.8949	-6.4487	-448.078	-181399	149344	-7840.63	334.895	404.146	0
533	5	7.37627	23.1415	-272.905	19082.3	-813.278	-2438.61	297.02	540.077	0	7.33439	-29.2454	-174.823	1210.62	16312.3	2512.27	393.307	193.075	0	14.7107	-6.10395	-447.728	-181437	149111	-7723.93	334.617	404.584	0
533	6	7.33059	23.3761	-273.035	19023.9	-885.394	-2455.4	296.757	540.325	0	7.21524	-29.1486	-174.45	1196.68	16261.7	2484.31	393.217	193.14	0	14.5458	-5.77248	-447.485	-181498	148924	-7617.54	334.362	404.977	0
533	7	7.26379	23.589	-273.094	18969	-954.045	-2471.28	296.507	540.54	0	7.09079	-29.0828	-174.106	1188.29	16214.9	2457.12	393.132	193.175	0	14.3546	-5.49375	-447.2	-181515	148732	-7511.37	334.125	405.302	0
533	8	7.15943	23.7667	-273.022	18918.2	-1018.99	-2485.2	296.268	540.708	0	6.94638	-29.056	-173.75	1185.64	16167	2431.3	393.048	193.176	0	14.1058	-5.28937	-446.771	-181443	148502	-7397.24	333.905	405.553	0
533	9	7.01577	23.9099	-272.825	18872	-1079.9	-2497.13	296.042	540.827	0	6.78018	-29.0631	-173.36	1188.5	16115.8	2407.26	392.961	193.144	0	13.7959	-5.15316	-446.185	-181282	148229	-7271.48	333.699	405.739	0
534	0	6.84718	24.0336	-272.573	18830.8	-1136.57	-2507.91	295.83	540.915	0	6.60613	-29.0865	-172.959	1195.64	16062.2	2385.04	392.867	193.087	0	13.4533	-5.05284	-445.532	-181077	147939	-7136.73	333.501	405.885	0
534	1	6.67862	24.1614	-272.371	18794.8	-1188.56	-2518.33	295.636	540.996	0	6.44832	-29.1042	-172.6	1204.55	16009.1	2364.19	392.753	193.021	0	13.1269	-4.9428	-444.971	-180904	147682	-7000.6	333.307	406.019	0
534	2	6.53474	24.3158	-272.31	18763.8	-1235.38	-2528.85	295.463	541.094	0	6.32835	-29.1005	-172.339	1212.47	15959.4	2343.9	392.605	192.965	0	12.8631	-4.78469	-444.648	-180830	147501	-6872.22	333.114	406.164	0
534	3	6.43061	24.5111	-272.434	18737.5	-1276.96	-2539.84	295.313	541.222	0	6.25764	-29.0725	-172.203	1217.74	15914	2323.58	392.414	192.928	0	12.6883	-4.56147	-444.637	-180889	147419	-6758.91	332.919	406.332	0
534	4	6.36887	24.7494	-272.747	18714.7	-1313.32	-2551.19	295.185	541.384	0	6.23641	-29.0295	-172.192	1219.84	15873.2	2303.56	392.183	192.916	0	12.6053	-4.28012	-444.939	-181085	147437	-6663.96	332.723	406.526	0
534	5	6.34124	25.0204	-273.218	18693.7	-1344.43	-2562.07	295.079	541.579	0	6.25201	-28.9891	-172.28	1219.4	15837.3	2284.94	391.928	192.922	0	12.5932	-3.96869	-445.498	-181396	147538	-6586.29	332.532	406.749	0
534	6	6.33216	25.3022	-273.784	18673	-1371.14	-2571.41	294.992	541.797	0	6.28148	-28.9716	-172.407	1218.34	15805.7	2268.41	391.677	192.933	0	12.6136	-3.66935	-446.19	-181774	147686	-6522.72	332.351	406.997	0
534	7	6.32555	25.5688	-274.37	18650.9	-1394.98	-2578.42	294.916	542.023	0	6.30134	-28.9941	-172.499	1219.17	15777.4	2253.8	391.464	192.932	0	12.6269	-3.42534	-446.869	-182160	147837	-6471.08	332.185	407.268	0
534	8	6.31336	25.8002	-274.927	18626.9	-1416.7	-2582.51	294.847	542.248	0	6.29577	-29.0645	-172.499	1223.55	15751.5	2240.73	391.314	192.907	0	12.6091	-3.26434	-447.426	-182512	147957	-6431.39	332.038	407.564	0
534	9	6.3008	25.9921	-275.445	18602.1	-1436.06	-2582.92	294.786	542.465	0	6.26111	-29.1779	-172.394	1231.73	15727.7	2229	391.231	192.855	0	12.5619	-3.1858	-447.84	-182820	148041	-6405.37	331.913	407.884	0
535	0	6.305	26.1588	-275.955	18580.7	-1453.38	-2578.89	294.733	542.668	0	6.20911	-29.3162	-172.231	1242.97	15707.2	2218.03	391.198	192.783	0	12.5141	-3.15743	-448.187	-183107	148109	-6395.97	331.803	408.212	0
535	1	6.34634	26.3251	-276.504	18567.4	-1471.13	-2570.31	294.68	542.849	0	6.1644	-29.4525	-172.094	1256.09	15692.9	2206.21	391.188	192.701	0	12.5107	-3.12739	-448.598	-183413	148201	-6406.46	331.703	408.523	0
535	2	6.43755	26.512	-277.124	18566.1	-1493.16	-2558.02	294.612	543.005	0	6.15287	-29.5637	-172.054	1269.66	15687.8	2191.71	391.179	192.621	0	12.5904	-3.05177	-449.178	-183767	148344	-6439.31	331.601	408.793	0
535	3	6.57999	26.7293	-277.822	18577.5	-1521.69	-2543.67	294.523	543.132	0	6.18909	-29.6421	-172.149	1282.34	15693.8	2173.95	391.164	192.551	0	12.7691	-2.91285	-449.971	-184181	148550	-6495.18	331.496	409.007	0
535	4	6.76579	26.9762	-278.583	18599.4	-1555.27	-2529.1	294.417	543.236	0	6.2712	-29.6939	-172.376	1293.27	15710.9	2153.72	391.143	192.497	0	13.037	-2.71769	-450.96	-184649	148818	-6572.06	331.39	409.168	0
535	5	6.97814	27.2395	-279.368	18628.1	-1589.32	-2515.37	294.311	543.321	0	6.38324	-29.7341	-172.705	1302.17	15737.3	2132.35	391.122	192.46	0	13.3614	-2.49462	-452.073	-185145	149129	-6664.72	331.296	409.281	0
535	6	7.19157	27.4945	-280.106	18660.2	-1617.86	-2502.42	294.224	543.381	0	6.50255	-29.7842	-173.076	1309.59	15770.3	2111.34	391.118	192.433	0	13.6941	-2.28968	-453.182	-185620	149450	-6765.35	331.229	409.35	0
535	7	7.37981	27.7141	-280.72	18693.8	-1635.53	-2489.66	294.174	543.408	0	6.60912	-29.8663	-173.424	1316.75	15808.3	2092.11	391.154	192.407	0	13.9889	-2.15222	-454.144	-186017	149745	-6866.72	331.208	409.371	0
535	8	7.52798	27.8803	-281.165	18727.2	-1639.14	-2476.6	294.17	543.394	0	6.69423	-29.9939	-173.708	1324.36	15851.4	2075.67	391.253	192.376	0	14.2222	-2.11356	-454.873	-186302	149991	-6965.92	331.245	409.346	0
535	9	7.63995	27.9947	-281.454	18759.6	-1628.01	-2463.08	294.216	543.348	0	6.76713	-30.1638	-173.933	1332.36	15901.6	2062.75	391.423	192.34	0	14.4071	-2.16905	-455.387	-186486	150198	-7064.84	331.344	409.282	0
536	0	7.7373	28.08	-281.666	18790.5	-1603.65	-2448.92	294.307	543.288	0	6.85424	-30.3537	-174.146	1340.94	15962	2053.94	391.659	192.3	0	14.5915	-2.27366	-455.812	-186623	150402	-7167.68	331.501	409.191	0
536	1	7.84926	28.1695	-281.913	18820.5	-1568.78	-2434.02	294.435	543.24	0	6.98537	-30.532	-174.401	1351.33	16035.9	2049.07	391.949	192.252	0	14.8346	-2.36246	-456.314	-186789	150649	-7278.82	331.704	409.094	0
536	2	7.9978	28.2903	-282.286	18850.2	-1526.75	-2418.74	294.591	543.223	0	7.17641	-30.6759	-174.725	1365.12	16123.5	2046.65	392.279	192.187	0	15.1742	-2.38566	-457.012	-187039	150972	-7401.73	331.939	409.014	0
536	3	8.18852	28.454	-282.823	18880.4	-1481.63	-2403.62	294.761	543.243	0	7.42398	-30.781	-175.118	1382.81	16220.7	2044.51	392.627	192.104	0	15.6125	-2.32707	-457.941	-187394	151372	-7537.02	332.186	408.966	0
536	4	8.41246	28.659	-283.509	18911.2	-1438.34	-2388.81	294.927	543.296	0	7.71162	-30.8551	-175.563	1402.79	16321.7	2040.82	392.968	192.01	0	16.1241	-2.19607	-459.072	-187844	151831	-7680.73	332.42	408.953	0
536	5	8.65407	28.8961	-284.293	18943.6	-1402.27	-2374.25	295.068	543.366	0	8.01625	-30.9114	-176.036	1422.55	16420.9	2034.86	393.282	191.919	0	16.6703	-2.0153	-460.329	-188356	152317	-7826.21	332.626	408.968	0
536	6	8.89682	29.1506	-285.099	18978.5	-1377.64	-2359.86	295.168	543.432	0	8.31212	-30.967	-176.496	1440.79	16515	2026.82	393.571	191.837	0	17.2089	-1.81639	-461.595	-188877	152790	-7967.45	332.794	408.995	0
536	7	9.12431	29.405	-285.841	19015.8	-1365.49	-2345.59	295.223	543.474	0	8.57479	-31.0403	-176.893	1458.18	16601.2	2018.18	393.849	191.757	0	17.6991	-1.63532	-462.733	-189346	153206	-8098.8	332.925	409.021	0
536	8	9.32298	29.6451	-286.457	19054.4	-1363.85	-2331.84	295.239	543.483	0	8.78691	-31.1457	-177.187	1475.83	16677.6	2011.74	394.124	191.671	0	18.1099	-1.50065	-463.644	-189718	153538	-8214.7	333.029	409.034	0
536	9	9.48956	29.8698	-286.943	19093.6	-1369.27	-2319.72	295.228	543.458	0	8.94707	-31.2873	-177.382	1493.58	16745.7	2009.63	394.405	191.58	0	18.4366	-1.41749	-464.324	-189992	153789	-8313.38	333.116	409.033	0
537	0	9.63526	30.0945	-287.366	19134.2	-1378.05	-2310.3	295.205	543.415	0	9.0718	-31.4546	-177.527	1509.92	16810.9	2011.63	394.695	191.495	0	18.7071	-1.36007	-464.893	-190220	154003	-8398.55	333.197	409.028	0
537	1	9.77795	30.3404	-287.832	19177.3	-1387.08	-2303.86	295.181	543.373	0	9.18294	-31.6277	-177.69	1523.14	16879.9	2016.16	394.996	191.428	0	18.9609	-1.28726	-465.522	-190477	154239	-8475.02	333.281	409.035	0
537	2	9.92743	30.6183	-288.422	19224	-1393.92	-2299.81	295.167	543.348	0	9.29423	-31.7892	-177.907	1532.45	16957.4	2022.02	395.317	191.386	0	19.2217	-1.17093	-466.328	-190818	154539	-8543.65	333.375	409.073	0
537	3	10.08	30.9228	-289.155	19275.3	-1396.27	-2296.85	295.171	543.339	0	9.41152	-31.9293	-178.175	1538.52	17045.4	2029.04	395.667	191.365	0	19.4915	-1.00647	-467.33	-191254	154912	-8600.87	333.486	409.145	0
537	4	10.2254	31.2421	-290.008	19332.3	-1392.56	-2293.66	295.198	543.339	0	9.53969	-32.0444	-178.481	1542.96	17143.3	2037.79	396.051	191.355	0	19.7651	-0.802315	-468.489	-191765	155349	-8642.02	333.62	409.243	0
537	5	10.353	31.5664	-290.948	19395.7	-1383.06	-2289.72	295.246	543.336	0	9.68334	-32.1376	-178.812	1547.62	17248.2	2048.87	396.46	191.345	0	20.0364	-0.57119	-469.76	-192325	155831	-8664.21	333.773	409.352	0
537	6	10.4515	31.8883	-291.937	19464.6	-1369.54	-2285.35	295.309	543.326	0	9.84139	-32.218	-179.143	1554.32	17355.5	2062.38	396.881	191.324	0	20.2929	-0.329697	-471.08	-192907	156336	-8665.58	333.935	409.466	0
537	7	10.5082	32.2003	-292.94	19537.7	-1353.69	-2281.23	295.379	543.305	0	10.0051	-32.2968	-179.44	1564.79	17461.6	2077.9	397.312	191.28	0	20.5132	-0.0964851	-472.38	-193484	156837	-8643.27	334.1	409.583	0
537	8	10.5121	32.4956	-293.931	19613.6	-1335.87	-2277.89	295.455	543.271	0	10.1641	-32.3807	-179.688	1580.27	17564.7	2094.49	397.751	191.205	0	20.6762	0.114941	-473.618	-194036	157322	-8594.1	334.266	409.7	0
537	9	10.4619	32.774	-294.908	19692.2	-1315.5	-2275.6	295.539	543.226	0	10.3157	-32.4672	-179.904	1600.5	17664.8	2110.91	398.19	191.104	0	20.7775	0.306866	-474.812	-194567	157796	-8517.5	334.433	409.809	0
538	0	10.3724	33.0484	-295.914	19774.2	-1292.32	-2274.48	295.633	543.176	0	10.4678	-32.5439	-180.151	1623.22	17762.4	2126.21	398.597	190.99	0	20.8402	0.504536	-476.065	-195116	158289	-8417.63	334.596	409.903	0
538	1	10.2711	33.3438	-297.027	19859.7	-1267.44	-2274.54	295.733	543.138	0	10.6332	-32.5946	-180.508	1645.49	17859.5	2140.06	398.94	190.884	0	20.9043	0.749226	-477.535	-195747	158849	-8301.72	334.745	409.986	0
538	2	10.1836	33.6846	-298.318	19948.1	-1243.58	-2275.68	295.831	543.131	0	10.8216	-32.6073	-181.035	1665.83	17959.9	2152.53	399.207	190.798	0	21.0052	1.07729	-479.352	-196515	159514	-8176.26	334.873	410.067	0
538	3	10.1224	34.0808	-299.812	20038.6	-1223.24	-2277.85	295.92	543.163	0	11.0348	-32.5809	-181.739	1684.49	18066.3	2163.49	399.408	190.731	0	21.1571	1.4999	-481.55	-197438	160293	-8045.99	334.977	410.154	0
538	4	10.0848	34.5242	-301.48	20130.5	-1205.67	-2281.21	296.001	543.228	0	11.2659	-32.5283	-182.58	1702.37	18177.3	2171.85	399.558	190.676	0	21.3507	1.99586	-484.06	-198490	161165	-7915.48	335.061	410.251	0
538	5	10.0553	34.991	-303.252	20223.5	-1187.35	-2285.94	296.085	543.311	0	11.5013	-32.475	-183.481	1720.54	18287.7	2174.8	399.671	190.623	0	21.5567	2.51601	-486.733	-199615	162086	-7790.36	335.133	410.361	0
538	6	10.0124	35.4492	-305.03	20316.4	-1165.86	-2291.89	296.178	543.396	0	11.7234	-32.4538	-184.342	1739.79	18390.5	2168.68	399.763	190.562	0	21.7358	2.99539	-489.372	-200737	162993	-7676.82	335.197	410.486	0
538	7	9.93725	35.867	-306.715	20407.1	-1141.13	-2298.54	296.28	543.466	0	11.9142	-32.4915	-185.074	1760.31	18479.1	2152.79	399.847	190.489	0	21.8514	3.37548	-491.789	-201782	163826	-7577.66	335.255	410.63	0
538	8	9.82186	36.2228	-308.244	20493.9	-1113.29	-2305.18	296.388	543.514	0	12.0609	-32.5983	-185.624	1782.11	18549.6	2131.42	399.931	190.399	0	21.8827	3.62455	-493.868	-202704	164546	-7489.91	335.306	410.794	0
538	9	9.67298	36.5113	-309.615	20576.4	-1081.03	-2310.94	296.508	543.542	0	12.1605	-32.7691	-185.991	1805.42	18602.6	2110.82	400.019	190.293	0	21.8335	3.74225	-495.606	-203502	165155	-7410.06	335.354	410.975	0
539	0	9.51391	36.7466	-310.89	20656.1	-1041.99	-2315.05	296.648	543.558	0	12.2219	-32.9881	-186.233	1829.75	18643.2	2095.48	400.107	190.175	0	21.7358	3.75854	-497.123	-204223	165695	-7339.86	335.406	411.173	0
539	1	9.3782	36.959	-312.173	20736.5	-995.199	-2317.09	296.812	543.574	0	12.2636	-33.2303	-186.448	1853.09	18679.8	2087.56	400.188	190.061	0	21.6418	3.72875	-498.621	-204947	166232	-7284.33	335.467	411.386	0
539	2	9.29375	37.1818	-313.556	20821.8	-943.645	-2316.97	296.991	543.595	0	12.3072	-33.467	-186.732	1872.57	18720.4	2087.66	400.253	189.972	0	21.6009	3.71479	-500.288	-205743	166826	-7245.5	335.533	411.605	0
539	3	9.27182	37.4371	-315.07	20914.2	-893.584	-2314.75	297.164	543.621	0	12.3685	-33.673	-187.141	1886.48	18769.2	2094.72	400.294	189.919	0	21.6403	3.76408	-502.211	-206640	167500	-7220.32	335.594	411.819	0
539	4	9.30788	37.7301	-316.693	21013.1	-850.965	-2310.24	297.313	543.648	0	12.4532	-33.8315	-187.679	1895.53	18826.9	2105.98	400.315	189.9	0	21.7611	3.89861	-504.372	-207623	168243	-7203.12	335.64	412.017	0
539	5	9.38492	38.0485	-318.37	21116	-817.99	-2302.75	297.431	543.675	0	12.5554	-33.9407	-188.306	1902.09	18891.4	2118.31	400.323	189.899	0	21.9403	4.10781	-506.676	-208652	169023	-7187.98	335.671	412.194	0
539	6	9.47666	38.3665	-320.022	21220.1	-791.43	-2291.61	297.527	543.692	0	12.6594	-34.0162	-188.967	1908.26	18958.7	2129.67	400.328	189.902	0	22.136	4.3503	-508.989	-209670	169801	-7169.49	335.693	412.344	0
539	7	9.55601	38.6564	-321.568	21323.3	-764.313	-2276.92	297.623	543.69	0	12.7456	-34.0821	-189.609	1915.16	19024.4	2138.85	400.335	189.899	0	22.3017	4.57424	-511.178	-210621	170543	-7144.09	335.722	412.46	0
539	8	9.60605	38.902	-322.956	21423.9	-729.835	-2259.6	297.74	543.663	0	12.8012	-34.1574	-190.214	1923.37	19085.8	2144.91	400.339	189.888	0	22.4073	4.74463	-513.169	-211471	171231	-7111.23	335.77	412.531	0
539	9	9.62576	39.1062	-324.197	21521.6	-683.901	-2240.6	297.89	543.616	0	12.8245	-34.2497	-190.802	1933.06	19142.9	2147.61	400.328	189.869	0	22.4503	4.85651	-514.999	-212233	171881	-7072.66	335.843	412.556	0
540	0	9.62907	39.2878	-325.379	21616.9	-626.453	-2220.58	298.075	543.564	0	12.8261	-34.3578	-191.435	1943.6	19198.6	2148.25	400.288	189.847	0	22.4552	4.92995	-516.815	-212971	172539	-7032.3	335.936	412.543	0
540	1	9.63891	39.4714	-326.627	21711	-561.567	-2200.16	298.281	543.53	0	12.8228	-34.4765	-192.185	1953.79	19258	2149.47	400.206	189.834	0	22.4618	4.99483	-518.812	-213775	173262	-6996.54	336.037	412.509	0
540	2	9.67529	39.6732	-328.033	21805.3	-495.161	-2179.71	298.491	543.527	0	12.8283	-34.5989	-193.088	1962.63	19324.3	2153.63	400.08	189.836	0	22.5036	5.07435	-521.122	-214707	174086	-6971.36	336.132	412.476	0
540	3	9.74557	39.8965	-329.622	21900.7	-432.629	-2159.03	298.688	543.558	0	12.8471	-34.718	-194.128	1970.21	19397	2161.39	399.918	189.851	0	22.5926	5.17852	-523.75	-215776	175005	-6958.29	336.209	412.457	0
540	4	9.84422	40.1375	-331.356	21996.7	-377.863	-2137.52	298.86	543.616	0	12.878	-34.8301	-195.245	1977.31	19473.8	2171.39	399.74	189.873	0	22.7223	5.30742	-526.601	-216947	175985	-6954.49	336.263	412.461	0
540	5	9.95666	40.3881	-333.159	22092.1	-332.617	-2114.72	299.002	543.689	0	12.9144	-34.9375	-196.368	1984.24	19552.9	2180.98	399.573	189.895	0	22.8711	5.45059	-529.527	-218163	176981	-6955.01	336.297	412.489	0
540	6	10.0629	40.6337	-334.94	22185.5	-296.554	-2090.61	299.115	543.763	0	12.939	-35.0507	-197.434	1990.57	19632	2187.73	399.436	189.918	0	23.0019	5.58297	-532.374	-219356	177943	-6954.15	336.319	412.537	0
540	7	10.1434	40.8574	-336.62	22276.7	-268.115	-2065.56	299.204	543.822	0	12.9306	-35.184	-198.389	1996.25	19707	2190.65	399.335	189.938	0	23.074	5.67341	-535.009	-220471	178834	-6946.47	336.334	412.597	0
540	8	10.1875	41.0498	-338.169	22367.1	-245.538	-2040.22	299.274	543.858	0	12.8788	-35.3454	-199.195	2002.62	19774.7	2190.12	399.273	189.946	0	23.0663	5.70436	-537.364	-221479	179631	-6928.92	336.343	412.667	0
540	9	10.1994	41.2157	-339.607	22458.1	-227.462	-2015.56	299.33	543.87	0	12.7922	-35.5304	-199.849	2011.41	19834.5	2187.2	399.248	189.935	0	22.9915	5.68526	-539.456	-222388	180340	-6902.83	336.346	412.75	0
541	0	10.1973	41.3751	-340.998	22551.5	-212.968	-1992.55	299.375	543.866	0	12.6939	-35.7246	-200.391	2023.35	19888.8	2183.2	399.25	189.903	0	22.8913	5.65041	-541.389	-223241	180994	-6873.39	336.343	412.85	0
541	1	10.2047	41.5545	-342.416	22648.1	-201.377	-1971.54	299.412	543.858	0	12.6119	-35.9128	-200.893	2038.32	19942.8	2179.34	399.271	189.854	0	22.8166	5.64174	-543.308	-224095	181639	-6846.91	336.336	412.962	0
541	2	10.2369	41.7725	-343.913	22747.5	-191.641	-1952.55	299.443	543.857	0	12.5682	-36.085	-201.422	2056.34	20001.9	2176.5	399.304	189.791	0	22.8051	5.6875	-545.335	-224995	182316	-6827.96	336.327	413.081	0
541	3	10.296	42.0315	-345.503	22847.9	-181.879	-1935.69	299.474	543.87	0	12.5716	-36.2379	-202.021	2077.68	20069.8	2175.11	399.345	189.716	0	22.8676	5.79357	-547.524	-225957	183048	-6817.4	336.323	413.197	0
541	4	10.3729	42.3217	-347.16	22947.9	-170.008	-1920.97	299.51	543.898	0	12.6169	-36.373	-202.708	2102.13	20147.5	2174.98	399.392	189.63	0	22.9898	5.94874	-549.868	-226974	183834	-6812.21	336.331	413.298	0
541	5	10.4519	42.6261	-348.832	23046.5	-154.54	-1907.83	299.557	543.932	0	12.6899	-36.4951	-203.475	2128.4	20234.2	2175.55	399.443	189.54	0	23.1417	6.13101	-552.307	-228014	184661	-6806.6	336.356	413.371	0
541	6	10.513	42.9225	-350.444	23143.5	-134.988	-1895.34	299.615	543.959	0	12.7731	-36.6122	-204.284	2154.67	20326.8	2176.93	399.503	189.453	0	23.286	6.31035	-554.729	-229027	185493	-6792.83	336.399	413.409	0
541	7	10.5355	43.1884	-351.914	23239.3	-112.012	-1882.69	299.682	543.963	0	12.8494	-36.7342	-205.08	2179.51	20420.7	2180.05	399.574	189.372	0	23.3849	6.45422	-556.995	-229955	186285	-6762.91	336.461	413.406	0
541	8	10.5052	43.4076	-353.186	23333.3	-86.9654	-1869.7	299.754	543.935	0	12.9037	-36.8689	-205.813	2201.98	20510.8	2185.48	399.658	189.301	0	23.4089	6.53865	-558.999	-230757	187000	-6711.54	336.536	413.365	0
541	9	10.4212	43.5764	-354.258	23425.4	-61.6123	-1856.83	299.826	543.875	0	12.9283	-37.0157	-206.461	2221.32	20593.4	2192.63	399.745	189.241	0	23.3495	6.56072	-560.719	-231428	187627	-6638.58	336.617	413.296	0
542	0	10.2999	43.7062	-355.195	23515.9	-37.9717	-1844.44	299.893	543.794	0	12.931	-37.1639	-207.043	2236.72	20667.5	2200.36	399.823	189.197	0	23.2309	6.54232	-562.237	-232011	188186	-6550.52	336.692	413.215	0
542	1	10.1706	43.8186	-356.101	23605.5	-17.3968	-1832.28	299.951	543.711	0	12.9327	-37.2999	-207.6	2247.16	20736.1	2208.02	399.885	189.176	0	23.1033	6.51871	-563.701	-232576	188720	-6459.25	336.755	413.143	0
542	2	10.0626	43.9364	-357.071	23694.1	-0.323439	-1819.62	299.999	543.643	0	12.9533	-37.4141	-208.169	2252.06	20803.9	2215.5	399.938	189.182	0	23.0159	6.52224	-565.24	-233188	189271	-6376.31	336.805	413.1	0
542	3	9.99547	44.0778	-358.145	23781.1	13.0394	-1805.51	300.036	543.599	0	13.0006	-37.5023	-208.766	2251.98	20874.8	2222.88	399.992	189.213	0	22.996	6.57546	-566.911	-233873	189857	-6307.34	336.845	413.096	0
542	4	9.97586	44.2528	-359.309	23867.1	22.9742	-1789.3	300.064	543.575	0	13.0707	-37.5655	-209.382	2248.23	20950.6	2230.11	400.059	189.263	0	23.0465	6.68732	-568.691	-234619	190475	-6252.4	336.88	413.124	0
542	5	9.99656	44.4582	-360.51	23953.1	30.6357	-1771.2	300.085	543.558	0	13.1517	-37.6139	-209.991	2242.15	21031	2237.04	400.152	189.323	0	23.1482	6.84424	-570.501	-235386	191101	-6209.12	336.918	413.17	0
542	6	10.0373	44.676	-361.673	24039.1	37.421	-1752.29	300.103	543.534	0	13.2264	-37.6682	-210.542	2235.54	21113.7	2243.62	400.283	189.382	0	23.2637	7.00776	-572.215	-236118	191699	-6174.38	336.964	413.227	0
542	7	10.0725	44.8796	-362.733	24123.5	44.416	-1733.96	300.122	543.495	0	13.2752	-37.7511	-210.969	2231.25	21193.6	2249.89	400.458	189.424	0	23.3477	7.12847	-573.703	-236764	192228	-6144.77	337.019	413.291	0
542	8	10.0806	45.0464	-363.652	24205.1	51.8542	-1717.39	300.143	543.439	0	13.2799	-37.8789	-211.226	2231.8	21265.8	2255.72	400.678	189.434	0	23.3606	7.16741	-574.879	-237292	192660	-6116.62	337.082	413.368	0
542	9	10.0519	45.1676	-364.435	24283.3	58.3248	-1703.25	300.16	543.367	0	13.2308	-38.0533	-211.306	2237.86	21328	2260.44	400.934	189.409	0	23.2827	7.11423	-575.741	-237704	192991	-6086.36	337.146	413.459	0
543	0	9.99348	45.2516	-365.137	24358.5	61.5249	-1691.63	300.169	543.29	0	13.1354	-38.2562	-211.254	2247.51	21381.1	2263.06	401.211	189.361	0	23.1289	6.99543	-576.391	-238042	193250	-6053.05	337.202	413.571	0
543	1	9.92827	45.3201	-365.842	24431.6	60.7021	-1682.18	300.166	543.218	0	13.0177	-38.4578	-211.159	2256.78	21427.9	2263.27	401.478	189.312	0	22.946	6.86229	-577.002	-238378	193488	-6020.02	337.242	413.703	0
543	2	9.8795	45.3955	-366.623	24503.2	57.5355	-1674.35	300.157	543.165	0	12.9035	-38.6331	-211.12	2261.72	21471.2	2261.75	401.701	189.287	0	22.783	6.76241	-577.743	-238774	193758	-5991.08	337.264	413.85	0
543	3	9.85486	45.4899	-367.506	24574.1	54.517	-1667.53	300.148	543.133	0	12.8083	-38.7703	-211.193	2260.58	21512.8	2259.49	401.863	189.296	0	22.6632	6.71957	-578.699	-239260	194089	-5965.3	337.269	414.002	0
543	4	9.84484	45.6019	-368.474	24645.1	53.2977	-1661.3	300.145	543.116	0	12.7353	-38.8698	-211.378	2254.14	21553.3	2257.24	401.966	189.336	0	22.5802	6.73214	-579.852	-239823	194479	-5936.83	337.262	414.15	0
543	5	9.82999	45.7207	-369.476	24717.3	54.3219	-1655.92	300.147	543.102	0	12.6748	-38.944	-211.626	2244.51	21590.9	2255.44	402.024	189.394	0	22.5048	6.77671	-581.101	-240418	194895	-5898.72	337.249	414.288	0
543	6	9.78699	45.8293	-370.437	24790	57.2845	-1652.22	300.155	543.079	0	12.6067	-39.0162	-211.869	2234.41	21623.5	2254.44	402.06	189.454	0	22.3937	6.81307	-582.306	-240989	195298	-5845.27	337.233	414.414	0
543	7	9.69546	45.9111	-371.286	24861.5	61.3316	-1650.96	300.165	543.04	0	12.5082	-39.1118	-212.053	2226.81	21649.8	2254.93	402.096	189.499	0	22.2037	6.79929	-583.34	-241481	195647	-5772.12	337.219	414.522	0
543	8	9.54678	45.9584	-371.988	24930.2	64.778	-1652.48	300.174	542.981	0	12.3631	-39.2455	-212.159	2223.9	21669.9	2257.66	402.14	189.518	0	21.9099	6.71289	-584.147	-241868	195927	-5677.11	337.208	414.605	0
543	9	9.34968	45.9793	-372.567	24996.3	65.1602	-1656.9	300.175	542.908	0	12.17	-39.4153	-212.219	2225.88	21685.7	2263.07	402.185	189.511	0	21.5197	6.56407	-584.786	-242172	196154	-5561.91	337.195	414.66	0
544	0	9.12883	45.9996	-373.115	25061.4	60.1528	-1664.07	300.161	542.832	0	11.9448	-39.6047	-212.308	2230.76	21700.6	2271.04	402.213	189.493	0	21.0736	6.39494	-585.424	-242463	196376	-5432.08	337.171	414.691	0
544	1	8.91442	46.053	-373.753	25127.6	49.0997	-1673.19	300.131	542.77	0	11.7134	-39.7915	-212.51	2235.61	21719.8	2280.62	402.206	189.48	0	20.6278	6.26145	-586.264	-242828	196658	-5294.61	337.132	414.708	0
544	2	8.72607	46.1631	-374.57	25196.7	33.8444	-1682.91	300.09	542.732	0	11.4979	-39.9588	-212.874	2238.57	21748.7	2290.34	402.167	189.484	0	20.224	6.20428	-587.444	-243329	197045	-5153.77	337.08	414.724	0
544	3	8.56458	46.3318	-375.589	25268.9	17.8892	-1692.37	300.048	542.722	0	11.3078	-40.0995	-213.39	2240.07	21790.6	2299.22	402.116	189.502	0	19.8723	6.23228	-588.979	-243979	197548	-5009.41	337.028	414.749	0
544	4	8.41727	46.5436	-376.778	25343.1	4.50807	-1701.81	300.012	542.737	0	11.1418	-40.2166	-214.001	2242.32	21844.8	2306.98	402.078	189.522	0	19.5591	6.32693	-590.779	-244745	198144	-4859.65	336.984	414.79	0
544	5	8.26551	46.7754	-378.07	25418	-4.81303	-1712.03	299.987	542.769	0	10.9916	-40.3216	-214.622	2247.89	21908.1	2313.3	402.078	189.526	0	19.2571	6.45373	-592.692	-245571	198786	-4702.9	336.956	414.855	0
544	6	8.08801	47.0014	-379.375	25492.3	-10.4785	-1723.39	299.972	542.805	0	10.8427	-40.4307	-215.166	2258.63	21976.2	2317.21	402.136	189.503	0	18.9307	6.57072	-594.541	-246386	199419	-4537.18	336.946	414.944	0
544	7	7.86617	47.1973	-380.598	25565.4	-13.6137	-1735.56	299.964	542.828	0	10.6782	-40.5594	-215.568	2275.08	22043.6	2317.47	402.258	189.446	0	18.5444	6.63789	-596.166	-247119	199990	-4360.73	336.953	415.049	0
544	8	7.59196	47.3468	-381.671	25637.9	-14.5924	-1747.9	299.962	542.827	0	10.4863	-40.7165	-215.805	2296.36	22105.2	2313.5	402.431	189.359	0	18.0783	6.63036	-597.477	-247728	200466	-4173.65	336.973	415.157	0
544	9	7.27263	47.4487	-382.591	25710.6	-12.3582	-1759.7	299.968	542.799	0	10.2665	-40.9006	-215.911	2320.63	22157.6	2305.66	402.624	189.252	0	17.5391	6.54814	-598.502	-248217	200854	-3979.19	337.001	415.256	0
545	0	6.92953	47.5161	-383.411	25784.2	-5.9295	-1770.38	299.985	542.75	0	10.0296	-41.0995	-215.961	2345.23	22199.6	2294.83	402.794	189.141	0	16.9591	6.41658	-599.372	-248635	201191	-3783.51	337.028	415.34	0
545	1	6.58946	47.5693	-384.216	25859.2	3.23027	-1779.19	300.008	542.696	0	9.79184	-41.2935	-216.043	2367.15	22231.5	2281.77	402.903	189.043	0	16.3813	6.27579	-600.259	-249053	201526	-3592.63	337.042	415.411	0
545	2	6.27249	47.626	-385.078	25935.8	11.4331	-1784.99	300.03	542.648	0	9.56702	-41.4666	-216.228	2384.02	22256.2	2267.65	402.929	188.975	0	15.8395	6.15943	-601.307	-249528	201899	-3409.14	337.032	415.468	0
545	3	5.98585	47.6953	-386.043	26013.7	15.062	-1786.74	300.039	542.615	0	9.36492	-41.6163	-216.551	2394.31	22277.3	2254.53	402.873	188.943	0	15.3508	6.07898	-602.594	-250097	202334	-3232.86	336.994	415.518	0
545	4	5.72726	47.7781	-387.125	26092.2	12.2742	-1784	300.032	542.6	0	9.19293	-41.7485	-217.016	2397.55	22298.2	2244.26	402.749	188.952	0	14.9202	6.02959	-604.142	-250771	202837	-3063.08	336.929	415.565	0
545	5	5.49062	47.8692	-388.312	26170.9	3.88009	-1777.13	300.01	542.603	0	9.05394	-41.868	-217.61	2394.71	22321.7	2237.38	402.576	188.995	0	14.5446	6.00124	-605.922	-251538	203404	-2899.44	336.846	415.609	0
545	6	5.26765	47.9572	-389.56	26249.5	-6.62183	-1766.91	299.983	542.618	0	8.94259	-41.98	-218.307	2387.97	22350.1	2233.53	402.379	189.061	0	14.2102	5.9772	-607.867	-252369	204022	-2742.01	336.757	415.643	0
545	7	5.04918	48.028	-390.81	26326.9	-14.4112	-1754.21	299.963	542.635	0	8.84749	-42.095	-219.072	2380.14	22385.8	2231.97	402.185	189.135	0	13.8967	5.93299	-609.882	-253216	204669	-2591.84	336.682	415.656	0
545	8	4.83029	48.0722	-392.006	26402.3	-16.1919	-1739.93	299.959	542.648	0	8.75751	-42.2238	-219.871	2373.99	22431	2231.69	402.019	189.203	0	13.5878	5.84839	-611.877	-254041	205326	-2451.7	336.633	415.642	0
545	9	4.61714	48.0921	-393.132	26475.6	-12.8257	-1725.14	299.967	542.655	0	8.6666	-42.3692	-220.693	2371.1	22486.7	2231.52	401.891	189.256	0	13.2837	5.72293	-613.826	-254828	205984	-2326.52	336.613	415.595	0
546	0	4.42859	48.1022	-394.221	26548.2	-8.49483	-1710.75	299.978	542.657	0	8.57695	-42.5226	-221.564	2370.87	22553.4	2230.76	401.792	189.299	0	13.0055	5.57969	-615.785	-255601	206656	-2222.91	336.612	415.516	0
546	1	4.28715	48.1224	-395.341	26621.2	-6.928	-1696.98	299.982	542.663	0	8.49923	-42.6689	-222.524	2371.47	22632.2	2229.63	401.707	189.343	0	12.7864	5.45346	-617.865	-256408	207371	-2146.33	336.619	415.415	0
546	2	4.20399	48.1669	-396.55	26695.1	-9.17404	-1683.13	299.977	542.682	0	8.44701	-42.7928	-223.593	2371.87	22724.2	2228.37	401.632	189.392	0	12.651	5.37407	-620.143	-257289	208151	-2096.37	336.629	415.303	0
546	3	4.17339	48.2383	-397.866	26770.1	-14.4989	-1667.88	299.964	542.716	0	8.42847	-42.883	-224.756	2372.52	22827.2	2226.46	401.564	189.444	0	12.6019	5.35532	-622.622	-258250	208994	-2066.29	336.64	415.191	0
546	4	4.17929	48.3287	-399.268	26846.3	-21.6233	-1650.28	299.946	542.761	0	8.44044	-42.9376	-225.972	2375.23	22936.5	2222.94	401.502	189.489	0	12.6197	5.39111	-625.24	-259268	209881	-2047.47	336.65	415.083	0
546	5	4.20146	48.4232	-400.712	26923.9	-28.784	-1630.42	299.928	542.81	0	8.46674	-42.9693	-227.182	2382.68	23047.5	2217.32	401.449	189.512	0	12.6682	5.45391	-627.894	-260302	210779	-2033.16	336.66	414.981	0
546	6	4.21686	48.5004	-402.133	27002.7	-33.9524	-1608.87	299.916	542.851	0	8.48201	-43.0051	-228.32	2396.89	23156.2	2209.92	401.42	189.502	0	12.6989	5.49526	-630.453	-261302	211649	-2019.05	336.676	414.885	0
546	7	4.2025	48.5348	-403.452	27081.6	-35.5828	-1586.34	299.912	542.875	0	8.45987	-43.0773	-229.325	2418.14	23259	2201.64	401.424	189.455	0	12.6624	5.45744	-632.777	-262209	212449	-2002.96	336.701	414.792	0
546	8	4.143	48.5079	-404.597	27159.6	-33.3302	-1563.76	299.918	542.872	0	8.38251	-43.21	-230.163	2445.23	23352.7	2193.51	401.461	189.376	0	12.5255	5.29781	-634.76	-262978	213146	-1984.63	336.737	414.695	0
546	9	4.03797	48.4206	-405.533	27237.3	-28.3655	-1541.74	299.93	542.836	0	8.25018	-43.4082	-230.848	2476.16	23436.8	2186.04	401.524	189.274	0	12.2881	5.01245	-636.381	-263591	213733	-1965.17	336.784	414.581	0
547	0	3.904	48.2984	-406.297	27316.7	-22.595	-1519.75	299.944	542.767	0	8.08614	-43.6547	-231.445	2508.47	23514.8	2179.02	401.6	189.162	0	11.9901	4.64371	-637.742	-264082	214239	-1946.29	336.837	414.439	0
547	1	3.76969	48.1788	-406.99	27399.5	-17.2646	-1496.81	299.958	542.678	0	7.92802	-43.9173	-232.048	2539.5	23592.7	2172.05	401.671	189.056	0	11.6977	4.26154	-639.038	-264530	214725	-1931.42	336.892	414.27	0
547	2	3.66483	48.0912	-407.725	27485.8	-12.0265	-1473.07	299.971	542.587	0	7.80799	-44.1649	-232.743	2566.77	23675.6	2164.98	401.724	188.972	0	11.4728	3.92628	-640.468	-265020	215253	-1927.35	336.947	414.085	0
547	3	3.60938	48.046	-408.578	27574.4	-5.00414	-1450.1	299.988	542.512	0	7.74071	-44.3817	-233.576	2588.1	23765.8	2158.12	401.748	188.92	0	11.3501	3.66427	-642.154	-265610	215862	-1942.57	337.002	413.897	0
547	4	3.60893	48.0388	-409.561	27664.2	5.79646	-1430.07	300.014	542.454	0	7.72681	-44.5666	-234.549	2602.1	23862.8	2151.66	401.739	188.906	0	11.3357	3.47229	-644.11	-266309	216558	-1983.53	337.057	413.711	0
547	5	3.65484	48.0551	-410.625	27754.1	21.4057	-1414.91	300.052	542.41	0	7.75931	-44.7246	-235.628	2608.98	23964.5	2145.4	401.705	188.928	0	11.4141	3.33055	-646.253	-267084	217314	-2051.66	337.115	413.528	0
547	6	3.72581	48.0729	-411.69	27842.2	42.5826	-1405.22	300.103	542.371	0	7.8244	-44.8644	-236.743	2611	24067.6	2138.9	401.661	188.971	0	11.5502	3.20856	-648.432	-267872	218085	-2141.37	337.182	413.345	0
547	7	3.79518	48.0713	-412.671	27926.9	69.828	-1399.82	300.169	542.326	0	7.90382	-45.0001	-237.815	2611.61	24168.2	2132.07	401.626	189.018	0	11.699	3.0712	-650.487	-268607	218822	-2242.22	337.261	413.158	0
547	8	3.84357	48.0372	-413.515	28007.5	101.547	-1396.72	300.246	542.27	0	7.98277	-45.1463	-238.784	2614.27	24263.6	2125.32	401.614	189.052	0	11.8263	2.89084	-652.298	-269240	219487	-2345.27	337.353	412.969	0
547	9	3.86785	47.9713	-414.215	28083.7	133.473	-1393.92	300.322	542.2	0	8.05667	-45.3074	-239.629	2621.06	24354.6	2119.26	401.634	189.062	0	11.9245	2.6639	-653.844	-269764	220069	-2446.21	337.452	412.778	0
548	0	3.88228	47.8909	-414.827	28156.3	160.774	-1389.69	300.388	542.125	0	8.13158	-45.4703	-240.388	2631.64	24445	2114.25	401.69	189.053	0	12.0139	2.42054	-655.215	-270218	220594	-2543.78	337.554	412.589	0
548	1	3.9102	47.8225	-415.448	28226.5	180.596	-1382.95	300.435	542.058	0	8.21929	-45.611	-241.123	2643.98	24540.4	2110.41	401.775	189.035	0	12.1295	2.21157	-656.571	-270671	221110	-2638.15	337.652	412.411	0
548	2	3.96866	47.7859	-416.157	28295.8	192.864	-1373.49	300.463	542.007	0	8.32925	-45.7085	-241.885	2656.18	24643.4	2107.7	401.881	189.019	0	12.2979	2.07748	-658.042	-271181	221658	-2729.29	337.743	412.254	0
548	3	4.058	47.785	-416.979	28364.6	199.354	-1362.01	300.478	541.976	0	8.46165	-45.7561	-242.683	2667.62	24752.5	2105.9	401.995	189.008	0	12.5196	2.02883	-659.662	-271764	222250	-2815.17	337.825	412.123	0
548	4	4.1645	47.8105	-417.883	28432.2	202.784	-1349.85	300.485	541.961	0	8.6053	-45.7619	-243.499	2678.56	24862.7	2105.12	402.106	189	0	12.7698	2.04855	-661.383	-272400	222867	-2891.57	337.899	412.013	0
548	5	4.26817	47.8459	-418.799	28496.9	206.496	-1338.56	300.493	541.956	0	8.74067	-45.7464	-244.3	2689.04	24968.2	2106.26	402.203	188.993	0	13.0088	2.09943	-663.099	-273041	223480	-2954.19	337.965	411.916	0
548	6	4.34778	47.8713	-419.64	28556.1	213.28	-1329.2	300.508	541.951	0	8.84663	-45.7396	-245.037	2698.59	25064.1	2110.65	402.287	188.987	0	13.1944	2.13171	-664.677	-273631	224047	-3000.51	338.03	411.829	0
548	7	4.38636	47.8705	-420.338	28607	224.128	-1321.93	300.533	541.943	0	8.90773	-45.772	-245.657	2706.84	25148.1	2119.47	402.371	188.981	0	13.2941	2.09848	-665.996	-274123	224533	-3030.14	338.097	411.751	0
548	8	4.37679	47.8385	-420.869	28648.4	238.423	-1316	300.567	541.93	0	8.91973	-45.864	-246.132	2713.64	25221.3	2133.15	402.471	188.975	0	13.2965	1.97446	-667.001	-274499	224922	-3044.31	338.171	411.685	0
548	9	4.32461	47.786	-421.245	28682	254.523	-1310.35	300.604	541.911	0	8.89241	-46.0186	-246.479	2718.82	25286.2	2150.88	402.59	188.969	0	13.217	1.76733	-667.724	-274770	225223	-3045.76	338.251	411.629	0
549	0	4.24873	47.7368	-421.522	28710.8	270.067	-1304.48	300.641	541.888	0	8.84687	-46.2207	-246.753	2722.27	25346.6	2170.7	402.721	188.968	0	13.0956	1.51612	-668.275	-274973	225471	-3040.04	338.333	411.576	0
549	1	4.1757	47.7182	-421.771	28736.8	282.911	-1298.73	300.671	541.866	0	8.80774	-46.4432	-247.025	2723.8	25406.1	2190.08	402.848	188.974	0	12.9834	1.27502	-668.796	-275163	225705	-3034.87	338.411	411.523	0
549	2	4.12593	47.7474	-422.046	28760.9	292.83	-1293.63	300.694	541.854	0	8.79394	-46.6585	-247.339	2723.35	25465.8	2206.56	402.959	188.989	0	12.9199	1.08891	-669.385	-275379	225954	-3036.01	338.481	411.47	0
549	3	4.10492	47.8249	-422.37	28783.8	301.336	-1289.01	300.713	541.852	0	8.81101	-46.8492	-247.698	2721.66	25524.5	2218.29	403.047	189.012	0	12.9159	0.975712	-670.068	-275633	226226	-3044.21	338.542	411.421	0
549	4	4.10539	47.9365	-422.746	28806.1	308.694	-1283.93	300.73	541.86	0	8.84785	-47.0124	-248.085	2720.3	25582.1	2224.14	403.118	189.035	0	12.9532	0.924095	-670.831	-275921	226518	-3056.42	338.595	411.379	0
549	5	4.11228	48.0574	-423.152	28827.9	313.005	-1277.48	300.74	541.873	0	8.8805	-47.1561	-248.476	2720.65	25639.7	2223.68	403.188	189.051	0	12.9928	0.901234	-671.627	-276226	226817	-3068.02	338.641	411.343	0
549	6	4.10545	48.1603	-423.537	28848.9	312.729	-1269.67	300.738	541.886	0	8.88376	-47.295	-248.835	2722.99	25697.5	2217.42	403.271	189.057	0	12.9892	0.865299	-672.371	-276511	227098	-3073.74	338.684	411.309	0
549	7	4.06368	48.2222	-423.835	28868.6	307.702	-1261.65	300.726	541.887	0	8.84271	-47.443	-249.123	2726.62	25754.2	2206.49	403.379	189.055	0	12.9064	0.779202	-672.958	-276731	227330	-3068.79	338.727	411.272	0
549	8	3.97208	48.2309	-423.997	28885.9	297.441	-1255.02	300.702	541.872	0	8.75577	-47.6069	-249.316	2730.79	25807.1	2192.19	403.511	189.047	0	12.7279	0.623981	-673.313	-276855	227487	-3049.76	338.77	411.227	0
549	9	3.82823	48.1909	-424.015	28900.4	280.292	-1250.83	300.661	541.841	0	8.63413	-47.7786	-249.415	2735.35	25854.2	2175.8	403.66	189.033	0	12.4624	0.412289	-673.43	-276877	227565	-3013.4	338.808	411.173	0
550	0	3.64387	48.1252	-423.94	28913.1	254.744	-1249.1	300.601	541.799	0	8.50166	-47.9347	-249.456	2740.19	25895.4	2158.63	403.808	189.015	0	12.1455	0.190563	-673.396	-276832	227586	-2956.39	338.833	411.112	0
550	1	3.44008	48.0658	-423.858	28925.7	220.184	-1249.36	300.52	541.756	0	8.38849	-48.0487	-249.503	2744.6	25932.2	2141.97	403.935	189	0	11.8286	0.0170937	-673.361	-276783	227593	-2878.41	338.839	411.048	0
550	2	3.23707	48.0387	-423.841	28939.5	175.841	-1251.2	300.415	541.721	0	8.31776	-48.1069	-249.62	2747.83	25966.7	2126.53	404.025	188.992	0	11.5548	-0.068264	-673.461	-276783	227626	-2783.31	338.818	410.981	0
550	3	3.04742	48.057	-423.918	28953.9	121.251	-1254.27	300.286	541.699	0	8.29626	-48.1131	-249.843	2749.67	26001.5	2112.51	404.072	188.994	0	11.3437	-0.0561028	-673.761	-276858	227707	-2676.76	338.772	410.91	0
550	4	2.87665	48.1208	-424.073	28967.6	58.6787	-1257.99	300.138	541.692	0	8.31365	-48.0835	-250.167	2750.02	26037.9	2099.79	404.082	189.007	0	11.1903	0.037281	-674.24	-276999	227832	-2564.5	338.705	410.834	0
550	5	2.72328	48.2188	-424.267	28979	-7.03623	-1261.47	299.983	541.696	0	8.34618	-48.041	-250.551	2748.73	26075.3	2088.26	404.072	189.029	0	11.0695	0.177826	-674.818	-277177	227982	-2450.3	338.63	410.756	0
550	6	2.57696	48.3336	-424.448	28987	-71.3508	-1264.04	299.832	541.707	0	8.36459	-48.009	-250.923	2746.8	26111.6	2078.4	404.062	189.053	0	10.9415	0.324631	-675.372	-277349	228127	-2333.11	338.557	410.684	0
550	7	2.42088	48.4483	-424.575	28990.7	-131.43	-1265.81	299.69	541.718	0	8.34363	-48.007	-251.209	2746.6	26143	2071.28	404.069	189.066	0	10.7645	0.44136	-675.784	-277474	228230	-2207.58	338.491	410.627	0
550	8	2.23925	48.5503	-424.624	28990.4	-185.45	-1267.67	299.563	541.727	0	8.26853	-48.0496	-251.358	2750.18	26165.6	2067.81	404.097	189.059	0	10.5078	0.500645	-675.981	-277527	228270	-2069.31	338.433	410.59	0
550	9	2.02608	48.6335	-424.603	28986.7	-231.912	-1270.52	299.454	541.732	0	8.13966	-48.1461	-251.364	2758.27	26177.5	2068.45	404.142	189.027	0	10.1657	0.48737	-675.967	-277512	228248	-1919.71	338.383	410.576	0
551	0	1.79163	48.7029	-424.558	28981.1	-270.064	-1274.72	299.364	541.738	0	7.97471	-48.293	-251.274	2770.1	26180.3	2073.51	404.19	188.976	0	9.76634	0.409836	-675.832	-277464	228191	-1766.1	338.338	410.581	0
551	1	1.55928	48.7747	-424.556	28975.7	-301.073	-1280.12	299.291	541.75	0	7.8021	-48.4721	-251.168	2783.88	26177.7	2082.54	404.224	188.916	0	9.36138	0.302692	-675.724	-277439	228145	-1618.35	338.295	410.601	0
551	2	1.35207	48.8659	-424.646	28971.8	-328.304	-1286.34	299.227	541.774	0	7.64794	-48.66	-251.119	2797.77	26173.8	2093.4	404.228	188.859	0	9	0.205822	-675.765	-277478	228143	-1485.54	338.246	410.628	0
551	3	1.18114	48.9811	-424.839	28969.3	-355.983	-1292.83	299.162	541.811	0	7.52631	-48.8406	-251.166	2810.39	26171.3	2102.93	404.199	188.811	0	8.70745	0.140499	-676.005	-277598	228199	-1373.51	338.188	410.656	0
551	4	1.04296	49.1111	-425.112	28967.3	-387.667	-1298.79	299.088	541.859	0	7.43747	-49.0064	-251.322	2820.51	26171.7	2108.62	404.136	188.777	0	8.48043	0.104702	-676.434	-277790	228307	-1282.46	338.118	410.676	0
551	5	0.921112	49.238	-425.418	28965.8	-424.964	-1303.38	299.001	541.912	0	7.37081	-49.1586	-251.578	2827.2	26176.6	2109.37	404.05	188.762	0	8.29192	0.0794449	-676.996	-278024	228452	-1206.21	338.038	410.678	0
551	6	0.791015	49.3415	-425.686	28965.1	-466.223	-1306.15	298.905	541.957	0	7.31019	-49.305	-251.903	2830.28	26188.6	2105.06	403.963	188.764	0	8.10121	0.036499	-677.589	-278252	228610	-1134.7	337.962	410.653	0
551	7	0.629137	49.4044	-425.848	28965.4	-507.096	-1307.31	298.809	541.982	0	7.24088	-49.4567	-252.245	2830.45	26208.1	2096.27	403.899	188.779	0	7.87001	-0.0523262	-678.093	-278423	228751	-1058.69	337.902	410.593	0
551	8	0.424491	49.4171	-425.871	28965.9	-543.321	-1307.63	298.724	541.984	0	7.15608	-49.6189	-252.567	2828.93	26231.4	2084.09	403.86	188.799	0	7.58057	-0.201828	-678.438	-278510	228856	-974.244	337.864	410.502	0
551	9	0.186531	49.3863	-425.791	28966.1	-572.865	-1308.01	298.655	541.971	0	7.06052	-49.7843	-252.868	2826.72	26253.5	2069.82	403.823	188.821	0	7.24705	-0.398083	-678.659	-278532	228930	-883.5	337.84	410.388	0
552	0	-0.0556619	49.3389	-425.71	28966.6	-596.516	-1308.87	298.599	541.957	0	6.97018	-49.9338	-253.198	2823.56	26271.9	2054.62	403.761	188.848	0	6.91452	-0.594917	-678.908	-278561	229016	-792.799	337.819	410.266	0
552	1	-0.263981	49.3118	-425.754	28969.5	-617.417	-1309.9	298.55	541.957	0	6.90579	-50.0453	-253.629	2818.3	26289.4	2039.3	403.653	188.888	0	6.64181	-0.73344	-679.382	-278683	229168	-710.761	337.787	410.149	0
552	2	-0.408279	49.3319	-426.009	28976.6	-638.627	-1310.26	298.501	541.981	0	6.87953	-50.1062	-254.212	2810.17	26309.9	2024.61	403.496	188.946	0	6.47125	-0.774315	-680.221	-278959	229427	-644.795	337.74	410.045	0
552	3	-0.479844	49.4044	-426.498	28987.9	-660.725	-1309.01	298.451	542.033	0	6.88738	-50.1215	-254.947	2799.55	26333.3	2011.84	403.289	189.019	0	6.40754	-0.717175	-681.445	-279400	229799	-597.093	337.674	409.961	0
552	4	-0.492061	49.5165	-427.177	29001.8	-682.796	-1305.74	298.402	542.108	0	6.91615	-50.1112	-255.782	2788.09	26357.9	2002.57	403.048	189.1	0	6.42409	-0.594624	-682.96	-279973	230255	-564.628	337.594	409.899	0
552	5	-0.471109	49.6467	-427.96	29016.8	-704.141	-1301.06	298.355	542.197	0	6.95232	-50.1019	-256.637	2778.52	26383.7	1997.62	402.805	189.173	0	6.48121	-0.455227	-684.597	-280610	230748	-543.094	337.51	409.858	0
552	6	-0.445578	49.7704	-428.734	29031.9	-723.703	-1296.59	298.312	542.285	0	6.9807	-50.122	-257.421	2773.5	26411.4	1996.14	402.6	189.226	0	6.53512	-0.351597	-686.155	-281224	231221	-530.263	337.437	409.83	0
552	7	-0.438758	49.8636	-429.399	29045.8	-739.374	-1293.87	298.278	542.357	0	6.98201	-50.1946	-258.047	2774.56	26440	1996.23	402.462	189.248	0	6.54325	-0.33099	-687.446	-281738	231620	-525.694	337.386	409.81	0
552	8	-0.463986	49.9072	-429.887	29057.8	-749.015	-1292.99	298.258	542.406	0	6.93862	-50.3303	-258.459	2782.13	26465.3	1996.56	402.397	189.236	0	6.47463	-0.423065	-688.346	-282103	231909	-528.04	337.36	409.798	0
552	9	-0.522268	49.8962	-430.186	29068.1	-752.355	-1292.49	298.251	542.429	0	6.84532	-50.5235	-258.646	2796.24	26482.9	1996.86	402.39	189.189	0	6.32306	-0.627323	-688.833	-282309	232077	-534.306	337.354	409.793	0
553	0	-0.60115	49.8459	-430.344	29077.9	-752.338	-1290.47	298.252	542.431	0	6.71671	-50.7532	-258.658	2816	26491.9	1997.29	402.42	189.113	0	6.11556	-0.907215	-689.003	-282391	232147	-541.988	337.358	409.792	0
553	1	-0.678299	49.7867	-430.448	29088.5	-754.431	-1285.75	298.247	542.423	0	6.58241	-50.9905	-258.58	2838.9	26495.9	1998.17	402.467	189.021	0	5.90411	-1.20377	-689.028	-282420	232167	-551.43	337.359	409.797	0
553	2	-0.731339	49.7467	-430.578	29099.2	-763.393	-1278.43	298.227	542.418	0	6.47221	-51.2129	-258.498	2861.58	26501	2000.14	402.519	188.93	0	5.74087	-1.46622	-689.076	-282462	232185	-566.49	337.351	409.812	0
553	3	-0.746712	49.7401	-430.78	29108.5	-780.083	-1269.4	298.189	542.429	0	6.40591	-51.4105	-258.473	2881.44	26511.6	2003.98	402.57	188.852	0	5.6592	-1.67045	-689.253	-282561	232236	-592.251	337.333	409.836	0
553	4	-0.722293	49.7678	-431.056	29115.5	-801.868	-1259.31	298.14	542.456	0	6.3913	-51.5813	-258.529	2897.6	26528.7	2010.06	402.614	188.792	0	5.66901	-1.8135	-689.585	-282724	232330	-630.955	337.308	409.865	0
553	5	-0.66578	49.8219	-431.365	29120.1	-825.229	-1248.24	298.087	542.493	0	6.42232	-51.7272	-258.652	2910.74	26549.5	2017.86	402.646	188.747	0	5.75654	-1.90532	-690.017	-282924	232453	-680.319	337.281	409.892	0
553	6	-0.591957	49.8872	-431.653	29122.6	-846.899	-1236.15	298.038	542.533	0	6.481	-51.8545	-258.801	2922.35	26570.1	2026.51	402.666	188.708	0	5.88904	-1.96734	-690.455	-283118	232577	-734.954	337.255	409.909	0
553	7	-0.519528	49.9444	-431.876	29123	-863.704	-1223.46	298	542.566	0	6.546	-51.9707	-258.936	2933.91	26587	2035.73	402.678	188.669	0	6.02647	-2.0263	-690.813	-283272	232678	-787.91	337.236	409.916	0
553	8	-0.466215	49.977	-432.018	29121.4	-873.4	-1211.16	297.978	542.592	0	6.60066	-52.0788	-259.025	2945.94	26598.3	2045.52	402.686	188.627	0	6.13445	-2.10173	-691.043	-283370	232743	-831.894	337.226	409.915	0
553	9	-0.440449	49.9794	-432.094	29118.4	-876.789	-1200.11	297.971	542.611	0	6.6381	-52.175	-259.057	2957.57	26603.1	2055.45	402.692	188.583	0	6.19765	-2.1956	-691.151	-283418	232774	-862.288	337.222	409.915	0
554	0	-0.434087	49.9604	-432.156	29116.1	-878.122	-1190.63	297.968	542.626	0	6.66315	-52.2508	-259.045	2967.08	26601.8	2064.7	402.692	188.546	0	6.22907	-2.29033	-691.201	-283451	232785	-880.869	337.216	409.926	0
554	1	-0.426647	49.9393	-432.276	29116.5	-882.476	-1182.66	297.959	542.644	0	6.68954	-52.298	-259.026	2972.42	26597.8	2072.46	402.684	188.525	0	6.26289	-2.35872	-691.302	-283518	232805	-895.469	337.198	409.958	0
554	2	-0.39997	49.9344	-432.494	29120	-893.516	-1176.01	297.934	542.67	0	6.73284	-52.3151	-259.037	2971.5	26596.1	2077.92	402.673	188.529	0	6.33287	-2.38067	-691.531	-283652	232858	-914.875	337.168	410.014	0
554	3	-0.348259	49.9547	-432.793	29125.3	-913.251	-1170.61	297.89	542.704	0	6.8023	-52.3052	-259.097	2963.18	26600	2080.29	402.664	188.563	0	6.45404	-2.35049	-691.89	-283848	232944	-943.484	337.125	410.086	0
554	4	-0.277804	49.9987	-433.117	29130.1	-941.499	-1166.76	297.826	542.743	0	6.89699	-52.2704	-259.185	2948.74	26609.4	2079.12	402.666	188.623	0	6.61919	-2.27168	-692.302	-284069	233041	-979.081	337.076	410.167	0
554	5	-0.203561	50.0574	-433.402	29132.6	-974.709	-1165.05	297.751	542.782	0	7.00639	-52.2154	-259.249	2931.86	26620.8	2075.11	402.684	188.691	0	6.80283	-2.15804	-692.651	-284264	233115	-1014.46	337.026	410.251	0
554	6	-0.146084	50.1153	-433.586	29131.1	-1006.71	-1165.88	297.678	542.814	0	7.11102	-52.1581	-259.217	2916.71	26628.4	2070.3	402.726	188.748	0	6.96494	-2.04276	-692.803	-284381	233128	-1041.51	336.983	410.338	0
554	7	-0.126225	50.1546	-433.609	29124.6	-1032.38	-1169.06	297.619	542.832	0	7.18635	-52.1278	-259.024	2906.04	26625.4	2066.75	402.791	188.781	0	7.06013	-1.97314	-692.633	-284370	233044	-1054.52	336.95	410.427	0
554	8	-0.15668	50.1624	-433.435	29112.5	-1051.13	-1173.78	297.575	542.833	0	7.21163	-52.1514	-258.635	2900.71	26606.3	2065.48	402.872	188.785	0	7.05495	-1.989	-692.07	-284204	232837	-1051.75	336.926	410.521	0
554	9	-0.234565	50.138	-433.085	29094.5	-1066.32	-1179.15	297.538	542.82	0	7.17814	-52.241	-258.056	2899.58	26567.9	2066.64	402.954	188.764	0	6.94358	-2.10294	-691.141	-283900	232510	-1035.93	336.898	410.624	0
555	0	-0.340825	50.0963	-432.641	29070.7	-1082.35	-1184.82	297.498	542.807	0	7.09391	-52.3872	-257.333	2899.93	26510.2	2070.11	403.019	188.731	0	6.75308	-2.29083	-689.975	-283517	232096	-1012.83	336.853	410.75	0
555	1	-0.447923	50.0631	-432.213	29043.3	-1102.75	-1190.94	297.449	542.803	0	6.98231	-52.5615	-256.537	2898.66	26435.7	2075.75	403.048	188.701	0	6.53438	-2.49844	-688.75	-283135	231644	-987.944	336.781	410.911	0
555	2	-0.531177	50.0634	-431.883	29016	-1129.37	-1197.38	297.385	542.815	0	6.87117	-52.729	-255.739	2893.33	26349	2083.56	403.031	188.686	0	6.33999	-2.66552	-687.622	-282815	231202	-963.683	336.677	411.108	0
555	3	-0.576171	50.1121	-431.689	28992.5	-1161.63	-1203.49	297.309	542.839	0	6.78034	-52.8645	-254.992	2882.4	26257.4	2093.7	402.974	188.696	0	6.20417	-2.75235	-686.68	-282586	230802	-940.094	336.547	411.332	0
555	4	-0.580245	50.2094	-431.621	28974.6	-1196.85	-1208.57	297.227	542.87	0	6.71797	-52.9599	-254.319	2865.63	26169.7	2106.13	402.901	188.732	0	6.13772	-2.75043	-685.941	-282445	230460	-917.218	336.407	411.57	0
555	5	-0.552925	50.3422	-431.65	28962.2	-1232.29	-1212.24	297.145	542.904	0	6.68057	-53.0176	-253.708	2844.73	26091.8	2120.2	402.842	188.787	0	6.12765	-2.67537	-685.358	-282370	230173	-893.477	336.272	411.816	0
555	6	-0.515571	50.488	-431.725	28954.4	-1266.29	-1214.52	297.067	542.933	0	6.65297	-53.0442	-253.115	2822.76	26024.2	2134.67	402.816	188.848	0	6.1374	-2.5562	-684.839	-282321	229915	-862.802	336.151	412.064	0
555	7	-0.495539	50.6224	-431.77	28950.7	-1298.07	-1215.85	296.994	542.949	0	6.61431	-53.0497	-252.489	2802.58	25963.1	2148.04	402.829	188.9	0	6.11877	-2.42734	-684.258	-282240	229649	-816.588	336.046	412.306	0
555	8	-0.515771	50.7265	-431.711	28950.4	-1326.99	-1216.91	296.926	542.94	0	6.54893	-53.0432	-251.794	2785.94	25903.2	2158.88	402.875	188.936	0	6.03316	-2.31668	-683.505	-282077	229338	-748.196	335.956	412.53	0
555	9	-0.585872	50.7949	-431.523	28952.2	-1352.41	-1218.13	296.866	542.907	0	6.45456	-53.0265	-251.024	2773.59	25840.5	2166.26	402.94	188.951	0	5.86869	-2.23158	-682.547	-281815	228971	-654.877	335.878	412.731	0
556	0	-0.698999	50.8398	-431.255	28954.1	-1374.11	-1219.48	296.814	542.861	0	6.34356	-52.9926	-250.211	2765.6	25773.8	2170.35	403.008	188.947	0	5.64456	-2.15276	-681.466	-281492	228569	-537.282	335.805	412.916	0
556	1	-0.836831	50.8877	-431.002	28954.6	-1392.99	-1221	296.768	542.82	0	6.23639	-52.9314	-249.414	2760.94	25704.6	2172.1	403.06	188.93	0	5.39956	-2.04372	-680.416	-281176	228177	-398.823	335.731	413.098	0
556	2	-0.98088	50.9648	-430.834	28953.1	-1411.17	-1223.51	296.725	542.798	0	6.14964	-52.8387	-248.694	2757.29	25636.5	2172.37	403.085	188.913	0	5.16876	-1.87394	-679.528	-280927	227836	-244.908	335.65	413.283	0
556	3	-1.12131	51.0811	-430.768	28949.3	-1430.67	-1228.39	296.679	542.796	0	6.08641	-52.7218	-248.081	2752.05	25572.4	2171.85	403.081	188.907	0	4.9651	-1.64066	-678.849	-280762	227558	-82.015	335.563	413.469	0
556	4	-1.25838	51.2277	-430.77	28943	-1451.6	-1236.56	296.63	542.811	0	6.03505	-52.5982	-247.57	2743.42	25512.6	2171.46	403.052	188.919	0	4.77667	-1.37051	-678.34	-280663	227334	84.3496	335.47	413.653	0
556	5	-1.40071	51.3861	-430.785	28934.5	-1471.8	-1247.97	296.583	542.833	0	5.9741	-52.4897	-247.12	2731.07	25454	2171.99	403.002	188.948	0	4.57339	-1.10353	-677.905	-280590	227134	252.574	335.377	413.83	0
556	6	-1.56129	51.5372	-430.755	28923.8	-1488.88	-1261.9	296.544	542.853	0	5.87985	-52.4156	-246.674	2715.98	25391.5	2173.52	402.936	188.99	0	4.31856	-0.878426	-677.429	-280498	226924	424.512	335.284	414	0
556	7	-1.7498	51.6652	-430.637	28910.5	-1502.19	-1277.67	296.512	542.866	0	5.73521	-52.3911	-246.177	2699.32	25320.9	2175.84	402.857	189.035	0	3.98541	-0.725906	-676.814	-280349	226672	600.74	335.192	414.167	0
556	8	-1.96601	51.7634	-430.428	28894.4	-1512.31	-1294.74	296.487	542.871	0	5.53629	-52.4269	-245.6	2681.96	25240.9	2179.18	402.772	189.08	0	3.57028	-0.66354	-676.029	-280137	226366	777.386	335.1	414.339	0
556	9	-2.1974	51.8375	-430.174	28876.5	-1518.99	-1312.58	296.469	542.873	0	5.29214	-52.5248	-244.95	2664.98	25153.6	2184.34	402.689	189.12	0	3.09474	-0.687309	-675.124	-279888	226023	947.551	335.008	414.523	0
557	0	-2.42082	51.9062	-429.962	28860	-1520.73	-1330.4	296.463	542.878	0	5.01995	-52.6706	-244.266	2649.49	25062.8	2192.11	402.605	189.153	0	2.59913	-0.764378	-674.228	-279657	225686	1105.11	334.917	414.727	0
557	1	-2.61169	51.9938	-429.887	28848.1	-1516.82	-1346.95	296.472	542.894	0	4.74055	-52.8355	-243.599	2635.92	24972	2202.46	402.513	189.179	0	2.12887	-0.841774	-673.486	-279507	225399	1248	334.827	414.956	0
557	2	-2.75689	52.1167	-430.008	28843.1	-1508.23	-1361.1	296.493	542.924	0	4.47377	-52.9892	-242.988	2624.72	24884.4	2214.24	402.41	189.198	0	1.71688	-0.872463	-672.996	-279476	225193	1378.36	334.735	415.21	0
557	3	-2.8585	52.2751	-430.338	28844.2	-1496.14	-1372.4	296.523	542.973	0	4.23364	-53.1104	-242.441	2617.04	24803.5	2225.42	402.307	189.205	0	1.37514	-0.835312	-672.779	-279573	225075	1499.38	334.643	415.491	0
557	4	-2.92789	52.4551	-430.857	28849.5	-1480.78	-1380.85	296.563	543.042	0	4.02572	-53.1908	-241.952	2613.83	24732.1	2233.99	402.219	189.197	0	1.09782	-0.73568	-672.808	-279785	225041	1613.31	334.559	415.794	0
557	5	-2.98109	52.6349	-431.502	28857.8	-1461.94	-1386.4	296.612	543.122	0	3.84631	-53.2342	-241.514	2614.74	24671.8	2238.84	402.155	189.174	0	0.86522	-0.599339	-673.015	-280075	225073	1721.84	334.486	416.107	0
557	6	-3.03647	52.7906	-432.176	28869.1	-1439.83	-1389.14	296.668	543.201	0	3.68432	-53.256	-241.114	2618.55	24621.2	2239.84	402.114	189.14	0	0.647849	-0.465397	-673.29	-280385	225137	1826.46	334.43	416.407	0
557	7	-3.11	52.9037	-432.776	28884.3	-1414.63	-1389.11	296.731	543.258	0	3.52631	-53.2752	-240.733	2624.12	24575.3	2237.21	402.085	189.099	0	0.416314	-0.371437	-673.508	-280649	225193	1928.51	334.388	416.671	0
557	8	-3.20902	52.9684	-433.234	28903.2	-1386.38	-1386.1	296.8	543.285	0	3.36104	-53.3059	-240.353	2630.63	24527.7	2231.12	402.049	189.055	0	0.152028	-0.33746	-673.586	-280825	225210	2029.08	334.355	416.887	0
557	9	-3.32795	52.9929	-433.546	28924.5	-1356.44	-1379.85	296.871	543.284	0	3.18274	-53.353	-239.977	2637.31	24474.3	2221.69	401.986	189.01	0	-0.145209	-0.36013	-673.523	-280914	225182	2127.3	334.324	417.056	0
558	0	-3.44746	52.9966	-433.773	28946.3	-1328.96	-1370.46	296.936	543.268	0	2.99552	-53.4105	-239.634	2643.41	24414.5	2209.34	401.882	188.969	0	-0.451937	-0.413902	-673.406	-280958	225129	2218.56	334.282	417.19	0
558	1	-3.53982	53.0032	-434.007	28967.3	-1309.08	-1358.52	296.984	543.256	0	2.81272	-53.4627	-239.359	2648.18	24351.5	2195.22	401.736	188.936	0	-0.727098	-0.459473	-673.366	-281023	225087	2295.6	334.22	417.307	0
558	2	-3.58099	53.0307	-434.337	28987.3	-1299.15	-1344.84	297.009	543.261	0	2.64855	-53.4938	-239.177	2650.91	24289.5	2181.38	401.554	188.917	0	-0.932437	-0.463158	-673.514	-281165	225089	2352.28	334.135	417.426	0
558	3	-3.56044	53.084	-434.821	29007.5	-1297.07	-1329.76	297.017	543.289	0	2.51104	-53.4957	-239.087	2650.98	24231.1	2170.18	401.348	188.912	0	-1.04941	-0.411705	-673.908	-281420	225157	2386.57	334.031	417.564	0
558	4	-3.48172	53.1591	-435.478	29028.8	-1298.01	-1313.44	297.019	543.34	0	2.39966	-53.4704	-239.075	2647.96	24177	2162.86	401.127	188.924	0	-1.08206	-0.311207	-674.553	-281795	225297	2399.98	333.917	417.728	0
558	5	-3.35858	53.2468	-436.274	29051.9	-1296.99	-1296.43	297.027	543.409	0	2.30575	-53.4279	-239.118	2642.06	24127.6	2158.74	400.902	188.951	0	-1.05283	-0.181076	-675.392	-282266	225499	2395.57	333.803	417.916	0
558	6	-3.21208	53.334	-437.121	29077	-1290.71	-1279.42	297.047	543.481	0	2.21547	-53.3836	-239.184	2634.66	24083.8	2155.5	400.691	188.985	0	-0.996612	-0.0495911	-676.304	-282771	225732	2377.49	333.702	418.109	0
558	7	-3.06481	53.4063	-437.9	29103.9	-1277.9	-1262.56	297.082	543.538	0	2.11291	-53.3541	-239.231	2627.94	24046.6	2150.23	400.516	189.015	0	-0.951897	0.0521545	-677.132	-283231	225954	2350.26	333.625	418.284	0
558	8	-2.93313	53.4534	-438.519	29131.3	-1258.07	-1245.65	297.131	543.569	0	1.9849	-53.3554	-239.222	2623.94	24017.3	2140.77	400.398	189.031	0	-0.948235	0.0980186	-677.741	-283581	226127	2316.76	333.581	418.428	0
558	9	-2.82127	53.4744	-438.945	29157.9	-1230.65	-1228.51	297.196	543.573	0	1.82942	-53.3964	-239.142	2623.74	23997.6	2126.63	400.349	189.029	0	-0.991849	0.0779877	-678.087	-283800	226241	2276.61	333.575	418.535	0
559	0	-2.71757	53.4804	-439.225	29184.1	-1195.89	-1211.09	297.277	543.555	0	1.66028	-53.4716	-239.019	2627.1	23988.3	2108.63	400.361	189.009	0	-1.05729	0.00886154	-678.244	-283919	226316	2225.86	333.605	418.61	0
559	1	-2.59987	53.4909	-439.454	29212.5	-1155.53	-1192.86	297.371	543.525	0	1.50071	-53.5612	-238.911	2632.55	23987.9	2088.66	400.405	188.981	0	-1.09916	-0.0702782	-678.366	-284008	226395	2160.5	333.658	418.66	0
559	2	-2.45063	53.5218	-439.734	29246	-1112.03	-1172.75	297.471	543.491	0	1.37063	-53.6432	-238.866	2638.19	23993.3	2069.66	400.447	188.955	0	-1.08	-0.121407	-678.6	-284132	226513	2081.24	333.718	418.695	0
559	3	-2.26661	53.5765	-440.117	29285.5	-1067.37	-1149.98	297.575	543.46	0	1.27952	-53.7049	-238.898	2642.57	24000.5	2055	400.463	188.938	0	-0.987095	-0.12841	-679.015	-284329	226685	1993.23	333.774	418.728	0
559	4	-2.05749	53.6467	-440.599	29329.6	-1022.17	-1125.02	297.68	543.432	0	1.22851	-53.7453	-238.991	2645.39	24006	2047.44	400.447	188.931	0	-0.828972	-0.0986214	-679.59	-284594	226901	1902.2	333.82	418.765	0
559	5	-1.84209	53.7183	-441.12	29376.7	-976.349	-1099.56	297.787	543.404	0	1.21388	-53.773	-239.103	2647.59	24008.7	2047.94	400.412	188.927	0	-0.628214	-0.054718	-680.222	-284882	227129	1812.86	333.86	418.803	0
559	6	-1.64455	53.7742	-441.583	29425	-930.345	-1075.54	297.893	543.365	0	1.22634	-53.8025	-239.186	2650.5	24008.5	2055.09	400.376	188.919	0	-0.418213	-0.0282974	-680.769	-285129	227329	1728.97	333.9	418.831	0
559	7	-1.48676	53.7981	-441.904	29472.5	-884.784	-1054.37	297.998	543.306	0	1.25141	-53.8499	-239.205	2654.6	24004.6	2065.94	400.352	188.902	0	-0.235351	-0.0518341	-681.11	-285278	227464	1652.66	333.944	418.839	0
[truncated: 1,210 more rows]
[truncated: 252 more columns]
