# Supplementary material for: Independent effects of mental fatigue and drop height on drop jump performance in American football athletes: an exploration of central-peripheral interaction
Source: PeerJ. 2026 Jan 13;14:e20574. doi: 10.7717/peerj.20574 (PMC12810397; doi:10.7717/peerj.20574)
Supplement: Supplemental Information 1 [file peerj-14-20574-s001.zip › data/1/8/DJ40 01.csv]

Devices
1000
		Force1 - Force			Force1 - Moment			Force1 - CoP			Force2 - Force			Force2 - Moment			Force2 - CoP			Combined Force			Combined Moment			Combined CoP
Frame	Sub Frame	Fx	Fy	Fz	Mx	My	Mz	Cx	Cy	Cz	Fx	Fy	Fz	Mx	My	Mz	Cx	Cy	Cz	Fx	Fy	Fz	Mx	My	Mz	Cx	Cy	Cz
		N	N	N	N.mm	N.mm	N.mm	mm	mm	mm	N	N	N	N.mm	N.mm	N.mm	mm	mm	mm	N	N	N	N.mm	N.mm	N.mm	mm	mm	mm
383	0	4.12369e-11	-2.03147e-11	7.15442e-11	2.09888e-09	7.25904e-09	6.04866e-10	300	610	0	1.56917e-08	1.32324e-09	-5.01793e-09	-1.62866e-07	1.07419e-07	-2.36065e-07	300	200	0	1.57329e-08	1.30293e-09	-4.94638e-09	-1.05817e-06	8.43411e-07	-3.00808e-06	0	0	0
383	1	4.36644e-11	-1.67256e-11	5.93225e-11	1.29486e-09	6.11257e-09	-4.00457e-10	300	610	0	-2.65249e-09	-2.7438e-10	-3.77405e-08	-2.74157e-06	-1.36864e-06	-1.65067e-07	300	200	0	-2.60882e-09	-2.91106e-10	-3.76812e-08	-1.02662e-05	1.00671e-05	2.51063e-07	0	0	0
383	2	3.88321e-11	-7.015e-12	2.57641e-11	-3.72056e-10	2.85099e-09	-2.06595e-09	300	610	0	-3.40081e-08	-2.9962e-09	-8.68281e-08	-6.65815e-06	-3.6521e-06	-7.35228e-09	300	200	0	-3.39693e-08	-3.00321e-09	-8.68024e-08	-2.41526e-05	2.4022e-05	5.86755e-06	0	0	0
383	3	2.2375e-11	1.13292e-11	-3.79458e-11	-3.19414e-09	-3.41299e-09	-4.5343e-09	300	610	0	-8.14921e-08	-7.10888e-09	-1.542e-07	-1.20895e-05	-6.86636e-06	2.68482e-07	300	200	0	-8.14697e-08	-7.09755e-09	-1.54238e-07	-4.32965e-05	4.33121e-05	1.44195e-05	0	0	0
383	4	-1.08884e-11	4.08855e-11	-1.40886e-10	-7.44017e-09	-1.36001e-08	-7.88719e-09	300	610	0	-1.47181e-07	-1.27878e-08	-2.39402e-07	-1.90292e-05	-1.1033e-05	6.92561e-07	300	200	0	-1.47192e-07	-1.2747e-08	-2.39543e-07	-6.76149e-05	6.78816e-05	2.63035e-05	0	0	0
383	5	-6.64847e-11	8.38138e-11	-2.90714e-10	-1.32824e-08	-2.8498e-08	-1.20833e-08	300	610	0	-2.30913e-07	-2.00134e-08	-3.3795e-07	-2.71532e-05	-1.59921e-05	1.28654e-06	300	200	0	-2.30979e-07	-1.99296e-08	-3.3824e-07	-9.58903e-05	9.65385e-05	4.15187e-05	0	0	0
383	6	-1.49396e-10	1.41098e-10	-4.91021e-10	-2.06892e-08	-4.85002e-08	-1.68757e-08	300	610	0	-3.28662e-07	-2.84305e-08	-4.39271e-07	-3.56525e-05	-2.13011e-05	2.05285e-06	300	200	0	-3.28811e-07	-2.82894e-08	-4.39762e-07	-0.000125185	0.000126362	5.93726e-05	0	0	0
383	7	-2.62621e-10	2.11472e-10	-7.3759e-10	-2.92816e-08	-7.32323e-08	-2.17118e-08	300	610	0	-4.30521e-07	-3.71747e-08	-5.24408e-07	-4.30421e-05	-2.61179e-05	2.95998e-06	300	200	0	-4.30784e-07	-3.69633e-08	-5.25145e-07	-0.000150177	0.00015203	7.81137e-05	0	0	0
383	8	-4.05093e-10	2.90021e-10	-1.01349e-09	-3.81542e-08	-1.01062e-07	-2.56207e-08	300	610	0	-5.18408e-07	-4.46746e-08	-5.6374e-07	-4.69691e-05	-2.90796e-05	3.92394e-06	300	200	0	-5.18813e-07	-4.43846e-08	-5.64754e-07	-0.000162504	0.000165148	9.45116e-05	0	0	0
383	9	-5.68889e-10	3.66498e-10	-1.2832e-09	-4.56742e-08	-1.2851e-07	-2.71065e-08	300	610	0	-5.63767e-07	-4.8455e-08	-5.1525e-07	-4.40595e-05	-2.82007e-05	4.78684e-06	300	200	0	-5.64336e-07	-4.80885e-08	-5.16533e-07	-0.000150246	0.000153719	0.000103434	0	0	0
384	0	-7.35808e-10	4.23514e-10	-1.4862e-09	-4.92823e-08	-1.496e-07	-2.40698e-08	300	610	0	-5.25753e-07	-4.49822e-08	-3.24066e-07	-2.98626e-05	-2.08242e-05	5.29504e-06	300	200	0	-5.26489e-07	-4.45587e-08	-3.25552e-07	-9.77705e-05	0.000101963	9.75029e-05	0	0	0
384	1	-8.73545e-10	4.34859e-10	-1.53109e-09	-4.53383e-08	-1.5526e-07	-1.37969e-08	300	610	0	-3.50614e-07	-2.96144e-08	7.56551e-08	1.02235e-06	-3.67632e-06	5.08093e-06	300	200	0	-3.51488e-07	-2.91795e-08	7.4124e-08	1.37734e-05	-9.19736e-06	6.6969e-05	0	0	0
384	2	-9.31964e-10	3.64416e-10	-1.29167e-09	-2.9077e-08	-1.32908e-07	6.93155e-09	300	610	0	2.67068e-08	3.25559e-09	7.55193e-07	5.45278e-05	2.6911e-05	3.65493e-06	300	200	0	2.57748e-08	3.62001e-09	7.53901e-07	0.000204923	-0.00020063	-2.49893e-08	0	0	0
384	3	-8.40315e-10	1.66328e-10	-6.07414e-10	5.23542e-09	-6.64721e-08	4.15467e-08	300	610	0	6.77435e-07	5.97505e-08	1.7805e-06	0.000136282	7.45305e-05	4.16811e-07	300	200	0	6.76594e-07	5.99168e-08	1.77989e-06	0.000494892	-0.00049198	-0.000116541	0	0	0
384	4	-5.06659e-10	-2.12693e-10	7.08663e-10	6.38287e-08	6.28628e-08	9.31366e-08	300	610	0	1.66875e-06	1.45621e-07	3.19457e-06	0.000250214	0.000141899	-5.30161e-06	300	200	0	1.66825e-06	1.45408e-07	3.19528e-06	0.000896604	-0.000896699	-0.000295028	0	0	0
384	5	1.78724e-10	-8.27809e-10	2.85073e-09	1.52503e-07	2.74777e-07	1.63553e-07	300	610	0	3.04689e-06	2.64776e-07	4.9916e-06	0.000396488	0.000229646	-1.41482e-05	300	200	0	3.04707e-06	2.63948e-07	4.99445e-06	0.00140937	-0.00141467	-0.000544288	0	0	0
384	6	1.33374e-09	-1.72601e-09	5.98525e-09	2.75108e-07	5.86374e-07	2.5211e-07	300	610	0	4.81204e-06	4.17115e-07	7.08204e-06	0.000568681	0.000334643	-2.66009e-05	300	200	0	4.81337e-06	4.15389e-07	7.08802e-06	0.00200895	-0.00202222	-0.000864953	0	0	0
384	7	3.06605e-09	-2.93031e-09	1.01959e-08	4.31304e-07	1.00674e-06	3.53858e-07	300	610	0	6.88426e-06	5.95579e-07	9.24932e-06	0.000750249	0.000447867	-4.27437e-05	300	200	0	6.88733e-06	5.92649e-07	9.25952e-06	0.00263521	-0.00265957	-0.00124332	0	0	0
384	8	5.44323e-09	-4.41729e-09	1.54051e-08	6.13535e-07	1.5291e-06	4.57447e-07	300	610	0	9.06088e-06	7.82475e-07	1.11008e-05	0.000910469	0.000551924	-6.19568e-05	300	200	0	9.06633e-06	7.78058e-07	1.11163e-05	0.003178	-0.00321661	-0.00164358	0	0	0
384	9	8.44908e-09	-6.08755e-09	2.12709e-08	8.0326e-07	2.12055e-06	5.42759e-07	300	610	0	1.09677e-05	9.45282e-07	1.20192e-05	0.00100034	0.000618458	-8.2526e-05	300	200	0	1.09762e-05	9.39194e-07	1.20405e-05	0.00346304	-0.00351843	-0.00199892	0	0	0
385	0	1.1925e-08	-7.73026e-09	2.70623e-08	9.66675e-07	2.70952e-06	5.7859e-07	300	610	0	1.20099e-05	1.03243e-06	1.11242e-05	0.000949206	0.000605931	-0.000101189	300	200	0	1.20218e-05	1.0247e-06	1.11512e-05	0.0032407	-0.00331377	-0.00220245	0	0	0
385	1	1.54978e-08	-8.9844e-09	3.15233e-08	1.05044e-06	3.17204e-06	5.20931e-07	300	610	0	1.13321e-05	9.6991e-07	7.26064e-06	0.000663443	0.000458495	-0.000112665	300	200	0	1.13476e-05	9.60925e-07	7.29216e-06	0.00218197	-0.00227067	-0.00209974	0	0	0
385	2	1.84982e-08	-9.30263e-09	3.27454e-08	9.78317e-07	3.31872e-06	3.12622e-07	300	610	0	7.80333e-06	6.60047e-07	-9.64714e-07	2.88469e-05	0.000106986	-0.000109263	300	200	0	7.82183e-06	6.50745e-07	-9.31969e-07	-0.000111907	1.44479e-05	-0.00148568	0	0	0
385	3	1.98808e-08	-7.92709e-09	2.80808e-08	6.49998e-07	2.88565e-06	-1.14511e-07	300	610	0	4.7685e-08	-1.57604e-08	-1.50708e-05	-0.00108087	-0.00052657	-8.06878e-05	300	200	0	6.75658e-08	-2.36875e-08	-1.50428e-05	-0.0040784	0.0039859	-0.000109573	0	0	0
385	4	1.81629e-08	-3.89083e-09	1.41446e-08	-5.58276e-08	1.53403e-06	-8.33668e-07	300	610	0	-1.34514e-05	-1.18791e-06	-3.64801e-05	-0.00278685	-0.00151931	-1.42565e-05	300	200	0	-1.34333e-05	-1.1918e-06	-3.6466e-05	-0.0101315	0.0100668	0.00230657	0	0	0
385	5	1.14087e-08	3.93616e-09	-1.30273e-08	-1.27188e-06	-1.13491e-06	-1.91161e-06	300	610	0	-3.41408e-05	-2.98027e-06	-6.61521e-05	-0.00517612	-0.0029309	0.000104242	300	200	0	-3.41293e-05	-2.97634e-06	-6.61651e-05	-0.0185586	0.0185557	0.00603062	0	0	0
385	6	-2.70452e-09	1.67333e-08	-5.75854e-08	-3.12318e-06	-5.54159e-06	-3.39005e-06	300	610	0	-6.30456e-05	-5.47968e-06	-0.000104042	-0.00825838	-0.00477829	0.000288729	300	200	0	-6.30483e-05	-5.46295e-06	-0.0001041	-0.0293673	0.0294724	0.0112572	0	0	0
385	7	-2.66905e-08	3.55211e-08	-1.23143e-07	-5.69547e-06	-1.20569e-05	-5.25848e-06	300	610	0	-0.000100246	-8.69055e-06	-0.000148369	-0.0119068	-0.00700056	0.000549729	300	200	0	-0.000100272	-8.65503e-06	-0.000148492	-0.0420768	0.0423481	0.0180134	0	0	0
385	8	-6.28742e-08	6.08324e-08	-2.1163e-07	-8.98836e-06	-2.08887e-05	-7.41777e-06	300	610	0	-0.00014416	-1.2473e-05	-0.000194699	-0.0157833	-0.00941402	0.000889686	300	200	0	-0.000144222	-1.24122e-05	-0.00019491	-0.0554569	0.0559609	0.0260289	0	0	0
385	9	-1.1277e-07	9.22414e-08	-3.2165e-07	-1.28517e-05	-3.19179e-05	-9.6352e-06	300	610	0	-0.000190644	-1.64653e-05	-0.000234905	-0.0192527	-0.0116596	0.00129648	300	200	0	-0.000190757	-1.63731e-05	-0.000235227	-0.0672288	0.068033	0.0345725	0	0	0
386	0	-1.76167e-07	1.27743e-07	-4.46305e-07	-1.69062e-05	-4.44823e-05	-1.14939e-05	300	610	0	-0.000231961	-1.99947e-05	-0.000256125	-0.0212947	-0.0131474	0.00173515	300	200	0	-0.000232137	-1.9867e-05	-0.000256571	-0.0737624	0.074922	0.0422632	0	0	0
386	1	-2.49902e-07	1.63e-07	-5.70566e-07	-2.04523e-05	-5.7111e-05	-1.23433e-05	300	610	0	-0.000255721	-2.1987e-05	-0.000239919	-0.0204304	-0.0130088	0.00213832	300	200	0	-0.000255971	-2.1824e-05	-0.00024049	-0.0698304	0.0713677	0.0468754	0	0	0
386	2	-3.26327e-07	1.90521e-07	-6.68376e-07	-2.23788e-05	-6.7233e-05	-1.1261e-05	300	610	0	-0.000244019	-2.08929e-05	-0.000161983	-0.0146907	-0.0100702	0.00239613	300	200	0	-0.000244346	-2.07024e-05	-0.000162651	-0.0485111	0.0503865	0.0451771	0	0	0
386	3	-3.91581e-07	1.98881e-07	-6.99896e-07	-2.10889e-05	-7.08962e-05	-7.04348e-06	300	610	0	-0.000173065	-1.46575e-05	7.15997e-06	-0.00166133	-0.00287099	0.00234766	300	200	0	-0.000173457	-1.44586e-05	6.46008e-06	-0.00137138	0.00344603	0.032855	0	0	0
386	4	-4.23876e-07	1.72179e-07	-6.09583e-07	-1.44724e-05	-6.25661e-05	1.75254e-06	300	610	0	-1.3769e-05	-7.72902e-07	0.000299862	0.0213448	0.0102458	0.00177652	300	200	0	-1.41929e-05	-6.00723e-07	0.000299252	0.080902	-0.0789111	0.00461042	0	0	0
386	5	-3.92149e-07	9.00345e-08	-3.26098e-07	3.66082e-08	-3.51037e-05	1.66878e-05	300	610	0	0.000266147	2.35366e-05	0.00074677	0.0569328	0.030935	0.000414774	300	200	0	0.000265755	2.36266e-05	0.000746444	0.207222	-0.20579	-0.0454707	0	0	0
386	6	-2.55649e-07	-7.15082e-08	2.34583e-07	2.52643e-05	1.99404e-05	3.9204e-05	300	610	0	0.000697809	6.09368e-05	0.00136921	0.107024	0.0605044	-0.00203969	300	200	0	0.000697553	6.08653e-05	0.00136945	0.383957	-0.383793	-0.123147	0	0	0
386	7	3.4776e-08	-3.37647e-07	1.16112e-06	6.39032e-05	0.000111542	7.02363e-05	300	610	0	0.00130389	0.00011335	0.00216789	0.171954	0.0993872	-0.00588573	300	200	0	0.00130392	0.000113012	0.00216905	0.611729	-0.613805	-0.23271	0	0	0
386	8	5.32694e-07	-7.30521e-07	2.53184e-06	0.000117856	0.000247734	0.000109646	300	610	0	0.00208764	0.000181006	0.00310746	0.249227	0.146406	-0.0113546	300	200	0	0.00208818	0.000180276	0.00310999	0.881035	-0.886577	-0.375016	0	0	0
386	9	1.28825e-06	-1.26235e-06	4.3909e-06	0.000187255	0.000433237	0.000155452	300	610	0	0.00301791	0.000261145	0.00409726	0.331946	0.197825	-0.0185118	300	200	0	0.0030192	0.000259882	0.00410165	1.16674	-1.17716	-0.54476	0	0	0
387	0	2.33523e-06	-1.92559e-06	6.71379e-06	0.000269129	0.00066604	0.000202888	300	610	0	0.00401009	0.000346375	0.00496916	0.406983	0.246234	-0.0271216	300	200	0	0.00401243	0.00034445	0.00497587	1.42171	-1.43846	-0.727027	0	0	0
387	1	3.67198e-06	-2.67984e-06	9.36174e-06	0.000355723	0.000932835	0.000243319	300	610	0	0.00490421	0.000422789	0.0054552	0.453099	0.279371	-0.0364723	300	200	0	0.00490789	0.000420109	0.00546457	1.57037	-1.59464	-0.893279	0	0	0
387	2	5.23551e-06	-3.43598e-06	1.2026e-05	0.00043257	0.00120343	0.000263184	300	610	0	0.00544238	0.000468022	0.00516935	0.43935	0.279074	-0.0451726	300	200	0	0.00544761	0.000464586	0.00518138	1.50329	-1.53562	-0.997203	0	0	0
387	3	6.86926e-06	-4.03861e-06	1.4166e-05	0.000476527	0.00142452	0.00024316	300	610	0	0.00524983	0.000449642	0.00360023	0.324331	0.220687	-0.0509377	300	200	0	0.0052567	0.000445603	0.00361439	1.07488	-1.11453	-0.97117	0	0	0
387	4	8.28636e-06	-4.2493e-06	1.49506e-05	0.000454165	0.00151365	0.00015791	300	610	0	0.0038263	0.000324435	0.000124521	0.0570255	0.0733726	-0.0504021	300	200	0	0.00383459	0.000320185	0.000139472	0.106873	-0.151016	-0.724504	0	0	0
387	5	9.03278e-06	-3.73458e-06	1.32149e-05	0.000321094	0.00135481	-2.31092e-05	300	610	0	0.000556954	3.93875e-05	-0.00594652	-0.419718	-0.198063	-0.0390188	300	200	0	0.000565987	3.56529e-05	-0.0059333	-1.59893	1.55611	-0.145247	0	0	0
387	6	8.45793e-06	-2.06492e-06	7.45589e-06	2.30617e-05	0.00079759	-0.00033316	300	610	0	-0.00524485	-0.000464556	-0.0152726	-1.16187	-0.629094	-0.0111289	300	200	0	-0.00523639	-0.000466621	-0.0152652	-4.23423	4.2026	0.892362	0	0	0
387	7	5.70422e-06	1.26729e-06	-4.10682e-06	-0.00050008	-0.000336957	-0.000803338	300	610	0	-0.0142482	-0.00124472	-0.0283263	-2.21175	-1.24832	0.0396871	300	200	0	-0.0142425	-0.00124345	-0.0283304	-7.93971	7.93411	2.51201	0	0	0
387	8	-2.68099e-07	6.80012e-06	-2.3366e-05	-0.00130627	-0.00224038	-0.00145452	300	610	0	-0.0269529	-0.00234353	-0.0451564	-3.57915	-2.06648	0.119841	300	200	0	-0.0269532	-0.00233673	-0.0451798	-12.7382	12.779	4.80812	0	0	0
387	9	-1.06e-05	1.50131e-05	-5.20177e-05	-0.00243758	-0.00508637	-0.0022855	300	610	0	-0.0434609	-0.0037687	-0.0650647	-5.21523	-3.06096	0.234399	300	200	0	-0.0434715	-0.00375369	-0.0651167	-18.4425	18.5556	7.80465	0	0	0
388	0	-2.6372e-05	2.61847e-05	-9.10643e-05	-0.00389978	-0.00898162	-0.00325686	300	610	0	-0.0631605	-0.00546597	-0.0861986	-6.97938	-4.15589	0.385041	300	200	0	-0.0631869	-0.00543979	-0.0862897	-24.5397	24.755	11.398	0	0	0
388	1	-4.83353e-05	4.01852e-05	-0.000140094	-0.00563427	-0.013894	-0.00427097	300	610	0	-0.0843263	-0.00728454	-0.105082	-8.60043	-5.19851	0.567206	300	200	0	-0.0843746	-0.00724435	-0.105222	-30.0556	30.4041	15.2844	0	0	0
388	2	-7.65124e-05	5.62031e-05	-0.000196319	-0.00748267	-0.019557	-0.00514914	300	610	0	-0.103653	-0.00893697	-0.116134	-9.63647	-5.93391	0.766422	300	200	0	-0.10373	-0.00888076	-0.116331	-33.4169	33.9248	18.8743	0	0	0
388	3	-0.000109654	7.2408e-05	-0.0002534	-0.0091459	-0.025351	-0.00560875	300	610	0	-0.115774	-0.00995778	-0.111276	-9.44015	-5.98249	0.953984	300	200	0	-0.115883	-0.00988537	-0.111529	-32.3335	33.0133	21.2044	0	0	0
388	4	-0.000144559	8.55779e-05	-0.000300133	-0.0101422	-0.0301714	-0.0052451	300	610	0	-0.112847	-0.00966836	-0.0797504	-7.14113	-4.82643	1.08238	300	200	0	-0.112992	-0.00958278	-0.0800505	-23.7444	24.5822	20.86	0	0	0
388	5	-0.00017529	9.07382e-05	-0.000319179	-0.00977186	-0.0322989	-0.00352494	300	610	0	-0.0843572	-0.0071601	-0.00838166	-1.66168	-1.81487	1.08126	300	200	0	-0.0845324	-0.00706936	-0.00870083	-3.88181	4.82064	15.9353	0	0	0
388	6	-0.000192392	8.08973e-05	-0.000286117	-0.00710141	-0.0293016	0.000197833	300	610	0	-0.0173118	-0.00131277	0.117487	8.21318	3.7994	0.855083	300	200	0	-0.0175042	-0.00123187	0.1172	31.4697	-30.5498	4.06543	0	0	0
388	7	-0.000182242	4.7006e-05	-0.000169284	-0.000984165	-0.0180123	0.00663175	300	610	0	0.102889	0.00912958	0.312044	23.6852	12.7763	0.284388	300	200	0	0.102706	0.00917659	0.311874	86.4301	-85.7339	-17.4226	0	0	0
388	8	-0.000126797	-2.16878e-05	6.90264e-05	0.0098595	0.00535803	0.0164469	300	610	0	0.290615	0.0253986	0.585725	45.6838	25.7403	-0.767182	300	200	0	0.290488	0.0253769	0.585794	164.099	-163.936	-51.1833	0	0	0
388	9	-4.06911e-06	-0.000136668	0.0004692	0.0266751	0.0448945	0.0301077	300	610	0	0.55686	0.0484281	0.940274	74.4722	42.9506	-2.43707	300	200	0	0.556856	0.0482914	0.940744	265.158	-265.957	-99.289	0	0	0
389	0	0.000210232	-0.000308311	0.00106792	0.0503907	0.10435	0.0476243	300	610	0	0.90446	0.0784405	1.36195	109.1	63.9776	-4.8361	300	200	0	0.90467	0.0781321	1.36302	385.943	-388.249	-162.369	0	0	0
389	1	0.000539367	-0.000542912	0.0018878	0.0811893	0.18612	0.0682149	300	610	0	1.32148	0.114374	1.81295	146.705	87.2827	-8.00583	300	200	0	1.32202	0.113832	1.81484	515.991	-520.439	-238.413	0	0	0
389	2	0.000999978	-0.000838367	0.00292235	0.117921	0.289747	0.0898823	300	610	0	1.77276	0.153156	2.22141	181.687	109.717	-11.8588	300	200	0	1.77376	0.152318	2.22433	635.181	-642.433	-321.236	0	0	0
389	3	0.00159375	-0.0011784	0.00411571	0.157354	0.4099	0.108929	300	610	0	2.19006	0.18885	2.4712	204.857	125.986	-16.101	300	200	0	2.19165	0.187671	2.47531	710.772	-721.397	-398.675	0	0	0
389	4	0.00229599	-0.00152544	0.00533785	0.19331	0.533879	0.119469	300	610	0	2.46171	0.211769	2.3932	202.674	128.156	-20.1405	300	200	0	2.46401	0.210244	2.39854	694.855	-709.144	-450.691	0	0	0
389	5	0.00304127	-0.00181273	0.0063566	0.215762	0.638806	0.113027	300	610	0	2.42372	0.207719	1.76128	156.85	105.355	-22.9901	300	200	0	2.42676	0.205906	1.76763	523.082	-540.781	-447.703	0	0	0
389	6	0.00370687	-0.00193651	0.00681035	0.21007	0.688836	0.078385	300	610	0	1.85504	0.1576	0.296961	44.6243	43.8518	-23.1788	300	200	0	1.85874	0.155664	0.303771	115.853	-135.81	-349.67	0	0	0
389	7	0.00409586	-0.00175022	0.00618731	0.156609	0.633011	0.00187801	300	610	0	0.481274	0.0377499	-2.31147	-159.821	-72.2133	-18.7006	268.759	269.143	0	0.48537	0.0359996	-2.30528	-616.456	596.707	-106.652	268.949	268.16	0
389	8	0.00392307	-0.00106328	0.00382065	0.0311498	0.404652	-0.131578	300	610	0	-2.00788	-0.178532	-6.36894	-482.267	-259.108	-7.03387	259.317	275.722	0	-2.00396	-0.179595	-6.36512	-1762.31	1747.02	338.139	259.356	275.516	0
389	9	0.00280904	0.00035198	-0.00108792	-0.193518	-0.0764399	-0.336411	300	610	0	-5.92084	-0.517684	-12.1053	-943.084	-530.44	14.7164	256.181	277.907	0	-5.91803	-0.517332	-12.1064	-3389.83	3385.47	1041.64	256.179	277.952	0
390	0	0.000288932	0.00274053	-0.00939967	-0.544148	-0.89734	-0.622912	300	610	0	-11.4988	-1.00021	-19.5722	-1549.01	-892.367	49.4944	254.406	279.143	0	-11.4985	-0.997473	-19.5816	-5517.61	5533.15	2049.21	254.383	279.33	0
390	1	-0.00415415	0.00632659	-0.021907	-1.04115	-2.13904	-0.992046	300	610	0	-18.802	-1.62894	-28.5451	-2284.56	-1339.24	99.0671	253.083	280.033	0	-18.8062	-1.62262	-28.567	-8085.88	8131.42	3374.23	253.044	280.323	0
390	2	-0.0110205	0.0112518	-0.0391179	-1.68969	-3.85513	-1.42836	300	610	0	-27.5961	-2.37128	-38.5478	-3112.03	-1855.32	160.92	251.87	280.732	0	-27.6071	-2.36002	-38.5869	-10960.4	11042	4977.42	251.819	281.109	0
390	3	-0.0206777	0.0174849	-0.0609407	-2.46728	-6.04047	-1.89103	300	610	0	-37.422	-3.15667	-49.0459	-3986.1	-2422.61	227.29	250.605	281.273	0	-37.4427	-3.13918	-49.1068	-13985.6	14100.6	6780.66	250.543	281.731	0
390	4	-0.0331863	0.0247003	-0.0862597	-3.30811	-8.5888	-2.30361	300	610	0	-47.8753	-3.90699	-59.6866	-4874.77	-3028.56	290.622	249.259	281.673	0	-47.9085	-3.88229	-59.7729	-17054.4	17194.3	8718.94	249.189	282.202	0
390	5	-0.0480607	0.0321278	-0.112409	-4.08455	-11.24	-2.54352	300	610	0	-58.8271	-4.58155	-70.4368	-5772.29	-3670.6	349.082	247.888	281.95	0	-58.8752	-4.54942	-70.5492	-20150.7	20308.9	10776.5	247.812	282.531	0
390	6	-0.0639653	0.0383841	-0.13458	-4.588	-13.5205	-2.43335	300	610	0	-70.4321	-5.20419	-81.5616	-6697.93	-4355.83	407.248	246.595	282.121	0	-70.4961	-5.1658	-81.6962	-23344.9	23523.3	12980.5	246.517	282.717	0
390	7	-0.0783635	0.0413059	-0.145235	-4.51224	-14.6831	-1.73713	300	610	0	-83.0141	-5.85404	-93.4987	-7685.08	-5093.01	474.952	245.529	282.194	0	-83.0924	-5.81273	-93.644	-26756.9	26973.9	15380	245.456	282.751	0
390	8	-0.0871561	0.0378225	-0.13365	-3.44481	-13.6605	-0.165999	300	610	0	-96.9442	-6.63318	-106.735	-8769.48	-5882.98	565.036	244.883	282.161	0	-97.0314	-6.59536	-106.869	-30518.1	30821.6	18028.3	244.824	282.603	0
390	9	-0.0843757	0.0239207	-0.085786	-0.873901	-9.0491	2.60106	300	610	0	-112.555	-7.64065	-121.744	-9982.86	-6716.43	691.095	244.832	281.999	0	-112.639	-7.61673	-121.83	-34750.5	35230.1	20971.1	244.796	282.237	0
391	0	-0.0620432	-0.00521868	0.0152522	3.77883	0.8478	6.87437	300	610	0	-130.084	-8.95882	-138.949	-11351.1	-7578.45	865.549	245.459	281.692	0	-130.146	-8.96403	-138.934	-39558.1	40349.6	24237.8	245.459	281.629	0
391	1	-0.0103353	-0.054818	0.187823	11.0876	17.8855	12.8813	300	610	0	-149.629	-10.6516	-158.656	-12890.9	-8453.54	1097.43	246.718	281.251	0	-149.639	-10.7064	-158.468	-45010.3	46287.4	27830.5	246.767	280.791	0
391	2	0.0817425	-0.129718	0.449023	21.5005	43.8098	20.658	300	610	0	-171.077	-12.7707	-180.889	-14600.6	-9326.18	1391.36	248.442	280.716	0	-170.995	-12.9004	-180.439	-51102.1	53057.2	31707.4	248.557	279.777	0
391	3	0.224941	-0.23309	0.810211	35.1528	79.8149	29.9	300	610	0	-193.993	-15.3525	-205.202	-16447.2	-10177.1	1746.63	250.404	280.151	0	-193.768	-15.5856	-204.392	-57706.4	60521.1	35762.3	250.598	278.672	0
391	4	0.427357	-0.364548	1.27041	51.6086	125.887	39.7741	300	610	0	-217.517	-18.4005	-230.549	-18355.7	-10977.7	2155.3	252.384	279.617	0	-217.09	-18.7651	-229.278	-64539.6	68351.9	39808.3	252.67	277.562	0
391	5	0.690796	-0.517596	1.80738	69.5279	179.914	48.7003	300	610	0	-240.335	-21.8716	-255.275	-20206.9	-11687	2601.57	254.218	279.157	0	-239.644	-22.3892	-253.468	-71164.6	76036.3	43579.1	254.602	276.524	0
391	6	1.00574	-0.676457	2.36653	86.2768	236.575	54.1265	300	610	0	-260.803	-25.6769	-277.32	-21851.5	-12256	3063.44	255.805	278.795	0	-259.798	-26.3534	-274.953	-77050.6	82936.9	46758.7	256.286	275.631	0
391	7	1.34497	-0.812486	2.84832	97.5171	286.065	52.3403	300	610	0	-277.253	-29.6952	-294.64	-23141.6	-12637.1	3515.63	257.11	278.542	0	-275.908	-30.5076	-291.792	-81699.1	88430.1	49045.9	257.672	274.972	0
391	8	1.65607	-0.880598	3.09563	96.8452	312.824	38.38	300	610	0	-288.385	-33.7866	-305.779	-23969.9	-12795.4	3933.39	258.155	278.39	0	-286.729	-34.6672	-302.683	-84804.5	92085.4	50238.4	258.76	274.678	0
391	9	1.85375	-0.816457	2.88385	75.5944	294.495	6.14047	300	610	0	-293.607	-37.8034	-310.313	-24301.6	-12721	4296.75	259.006	278.313	0	-291.754	-38.6199	-307.429	-86383.1	93806.4	50307.6	259.579	274.956	0
392	0	1.81318	-0.535593	1.9175	22.9577	201.548	-51.2063	300	610	0	-293.159	-41.6062	-308.993	-24184.7	-12435.1	4594.36	259.756	278.269	0	-291.346	-42.1418	-307.075	-86813.4	93873.6	49426.4	260.161	276.123	0
392	1	1.36661	0.063971	-0.160871	-73.3529	-1.90661	-140.33	300	610	0	-287.983	-45.085	-303.528	-23735.7	-11985.3	4824.27	260.513	278.199	0	-286.617	-45.021	-303.689	-86773.9	92877.1	47940.6	260.528	278.617	0
392	2	0.306523	1.09351	-3.74238	-225.653	-355.375	-266.241	205.04	670.297	0	-279.411	-48.1691	-296.119	-23107.4	-11431.5	4992.15	261.396	278.034	0	-279.105	-47.0756	-299.861	-87099.3	91568.6	46298.5	260.692	282.93	0
392	3	-1.60083	2.65742	-9.19559	-443.752	-896.463	-430.026	202.512	658.257	0	-268.785	-50.8152	-288.923	-22450.7	-10830	5107.79	262.516	277.705	0	-270.386	-48.1578	-298.118	-88599.9	90687.5	44963.9	260.665	289.443	0
392	4	-4.58629	4.82642	-16.7734	-731.069	-1651.67	-625.721	201.53	653.585	0	-257.142	-52.9861	-283.623	-21882.5	-10222.7	5181.13	263.957	277.154	0	-261.729	-48.1597	-300.397	-91881.7	90807.7	44333.6	260.471	298.173	0
392	5	-8.84595	7.60404	-26.5645	-1082.07	-2629.3	-838.272	201.022	650.734	0	-245.075	-54.6459	-281.178	-21467.1	-9630.95	5220	265.748	276.347	0	-253.921	-47.0419	-307.742	-97247	92250.6	44680.3	260.161	308.664	0
392	6	-14.5562	10.9199	-38.6837	-1487.64	-3830.85	-1045.99	200.97	648.457	0	-232.76	-55.7794	-281.763	-21214.8	-9059.04	5229.8	267.849	275.293	0	-247.316	-44.8595	-320.447	-104805	95115.3	46157.2	259.775	320.341	0
392	7	-21.9702	14.6915	-53.6531	-1947.06	-5281.8	-1226.17	201.556	646.29	0	-220.118	-56.4152	-284.917	-21096.3	-8500.6	5214.84	270.165	274.044	0	-242.088	-41.7237	-338.57	-114758	99408.7	48897	259.292	333.034	0
392	8	-31.5356	18.9089	-72.6	-2474.15	-7052.86	-1359.43	202.853	644.079	0	-207.017	-56.6293	-289.796	-21062.5	-7945.44	5181.06	272.583	272.681	0	-238.553	-37.7205	-362.396	-127592	105171	53145.6	258.613	347.084	0
392	9	-43.9131	23.6434	-97.0967	-3091.47	-9250.88	-1430.12	204.725	641.839	0	-193.404	-56.5258	-295.48	-21061.7	-7383.47	5136.6	275.012	271.28	0	-237.317	-32.8824	-392.577	-144056	112530	59309.6	257.628	362.931	0
393	0	-59.8558	28.9744	-128.784	-3819.4	-11988.3	-1422.37	206.912	639.657	0	-179.343	-56.2055	-301.234	-21053.2	-6806.21	5090.35	277.406	269.89	0	-239.199	-27.231	-430.018	-164985	121693	67879.3	256.294	380.63	0
393	1	-80.0002	34.9097	-168.899	-4667.1	-15344	-1317.46	209.153	637.633	0	-165.001	-55.7466	-306.647	-21013.8	-6207.22	5050.65	279.758	268.528	0	-245.002	-20.8369	-475.546	-191039	132873	79282.5	254.681	399.622	0
393	2	-104.612	41.3356	-217.731	-5626.39	-19320.9	-1098.47	211.263	635.841	0	-150.624	-55.2056	-311.603	-20937.6	-5583.49	5023.79	282.081	267.193	0	-255.236	-13.87	-529.334	-222366	146147	93702.3	252.952	418.829	0
393	3	-133.315	47.9897	-274.063	-6666.69	-23806.6	-758.232	213.134	634.325	0	-136.499	-54.6248	-316.172	-20831.2	-4936.8	5013.12	284.386	265.886	0	-269.814	-6.63511	-590.235	-258229	161278	110886	251.302	436.963	0
393	4	-164.889	54.4644	-334.799	-7731.96	-28554	-305.116	214.713	633.094	0	-122.921	-54.0416	-320.484	-20706.5	-4272.85	5020.17	286.668	264.61	0	-287.811	0.422783	-655.283	-296743	177573	130009	249.904	452.877	0
393	5	-197.209	60.2598	-394.978	-8743.03	-33189.6	233.428	215.971	632.135	0	-110.177	-53.5034	-324.656	-20575.7	-3599.02	5046.42	288.914	263.377	0	-307.385	6.75636	-719.634	-334862	193856	149639	248.879	465.774	0
393	6	-227.408	64.8776	-448.362	-9607.99	-37258.1	809.519	216.902	631.429	0	-98.536	-53.0777	-328.761	-20449.9	-2923.47	5094.22	291.108	262.203	0	-325.944	11.7999	-777.124	-368745	208601	167870	248.295	475.228	0
393	7	-252.312	67.9433	-488.674	-10239.9	-40305.8	1359.79	217.52	630.955	0	-88.258	-52.8495	-332.833	-20339.2	-2255.73	5166.62	293.223	261.109	0	-340.57	15.0938	-821.507	-394512	220238	182616	248.191	481.112	0
393	8	-269.084	69.3083	-511.184	-10578.8	-41987.3	1818.06	217.863	630.695	0	-79.5825	-52.9055	-336.863	-20251.9	-1606.9	5266.74	295.23	260.119	0	-348.667	16.4028	-848.047	-409238	227556	192063	248.595	483.494	0
393	9	-275.921	69.0821	-514.039	-10608.8	-42158	2130.94	217.987	630.638	0	-72.7139	-53.3147	-340.812	-20193.7	-989.746	5397.33	297.096	259.252	0	-348.635	15.7674	-854.85	-411772	230042	195113	249.526	482.574	0
394	0	-272.518	67.5885	-498.754	-10363	-40913.9	2271.16	217.968	630.778	0	-67.8067	-54.1234	-344.613	-20166.9	-418.41	5560.63	298.786	258.52	0	-340.325	13.4651	-843.367	-403046	228013	191669	250.991	478.668	0
394	1	-260.076	65.2718	-469.677	-9914.27	-38559.8	2243.94	217.901	631.109	0	-64.957	-55.3631	-348.18	-20169.9	92.4224	5758.4	300.265	257.929	0	-325.033	9.90868	-817.856	-385747	222491	182613	252.966	472.238	0
394	2	-240.862	62.5957	-432.725	-9357.42	-35522.8	2082.15	217.909	631.624	0	-64.2045	-57.0571	-351.392	-20196.8	527.586	5991.1	301.501	257.477	0	-305.066	5.53866	-784.117	-363529	214883	169502	255.37	463.955	0
394	3	-217.555	59.9693	-393.985	-8789.33	-32251.5	1832.53	218.14	632.309	0	-65.538	-59.2194	-354.102	-20237.5	870.83	6257.11	302.459	257.152	0	-283.093	0.749985	-748.087	-340142	206634	154131	258.052	454.731	0
394	4	-192.664	57.7016	-358.611	-8292.22	-29133.4	1541.29	218.76	633.123	0	-68.9002	-61.8532	-356.162	-20279.4	1105.22	6552.95	303.103	256.939	0	-261.564	-4.15165	-714.773	-318756	198959	138154	260.787	445.676	0
394	5	-168.171	55.9768	-330.207	-7923.78	-26444.4	1245.68	219.916	633.996	0	-74.1913	-64.9478	-357.444	-20310.2	1214.12	6874.66	303.397	256.821	0	-242.363	-8.97095	-687.651	-301580	192698	122852	263.309	437.939	0
394	6	-145.437	54.8563	-310.646	-7713.55	-24333.1	971.205	221.669	634.831	0	-81.2729	-68.4707	-357.865	-20320.2	1183.45	7219.31	303.307	256.782	0	-226.71	-13.6145	-668.511	-289754	188286	109078	265.371	432.455	0
394	7	-125.265	54.308	-300.221	-7664.33	-22832.4	732.077	223.948	635.529	0	-89.9693	-72.3629	-357.43	-20305.5	1008.16	7586.03	302.821	256.81	0	-215.234	-18.0549	-657.651	-283457	185802	97307.2	266.815	429.697	0
394	8	-108.034	54.2495	-298.009	-7757.45	-21889.6	533.715	226.547	636.031	0	-100.069	-76.5386	-356.301	-20271.3	702.371	7976.21	301.971	256.894	0	-208.103	-22.2892	-654.311	-282145	185095	87737.7	267.619	429.574	0
394	9	-93.8058	54.5793	-302.344	-7960.42	-21402.4	376.046	229.212	636.329	0	-111.327	-80.8886	-354.911	-20237.6	313.164	8393.21	300.882	257.022	0	-205.133	-26.3094	-657.255	-284873	185934	80363.4	267.913	431.507	0
395	0	-82.392	55.1894	-311.283	-8235.75	-21250.8	256.032	231.732	636.458	0	-123.45	-85.283	-354.102	-20246	-61.419	8842	299.827	257.176	0	-205.842	-30.0936	-665.385	-290629	188184	75019	267.97	434.613	0
395	1	-73.425	55.9675	-322.967	-8549.09	-21319	169.179	233.99	636.471	0	-136.076	-89.5787	-355.263	-20365.1	-253.233	9327.9	299.287	257.324	0	-209.501	-33.6112	-678.23	-298590	191953	71418.1	268.193	437.87	0
395	2	-66.4577	56.8013	-335.8	-8874	-21508.7	110.702	235.948	636.427	0	-148.735	-93.6347	-360.437	-20694.2	-6.75988	9854.28	299.981	257.414	0	-215.193	-36.8334	-696.237	-308262	197685	69201.2	269.098	440.214	0
395	3	-61.0622	57.5925	-348.52	-9192.64	-21743.4	76.4344	237.612	636.376	0	-160.798	-97.3321	-372.383	-21365.4	1032.5	10418.9	302.773	257.375	0	-221.86	-39.7396	-720.902	-319539	206209	67981	271.271	440.603	0
395	4	-56.8942	58.2756	-360.208	-9494.62	-21968.8	63.418	239.011	636.359	0	-171.409	-100.6	-394.556	-22541.9	3316.97	11008.4	308.407	257.132	0	-228.303	-42.3241	-754.764	-332706	218736	67361.8	275.288	438.117	0
395	5	-53.7132	58.8214	-370.273	-9775.95	-22149.8	70.2562	240.18	636.402	0	-179.419	-103.445	-430.935	-24408.4	7376.46	11592.3	317.117	256.641	0	-233.132	-44.6236	-801.207	-348380	236779	66924.2	281.561	432.145	0
395	6	-51.374	59.2286	-378.404	-10037.7	-22269.2	97.3217	241.15	636.526	0	-183.343	-105.987	-485.606	-27149.6	13769.8	12116.3	328.356	255.909	0	-234.717	-46.7588	-864.01	-367379	261970	66192.7	290.163	422.605	0
395	7	-49.8047	59.5164	-384.546	-10283.5	-22327	146.686	241.939	636.742	0	-181.363	-108.489	-562.045	-30912.1	22996.7	12496.8	340.916	254.999	0	-231.168	-48.9729	-946.591	-390528	295743	64605.1	300.707	410.08	0
395	8	-48.987	59.7274	-388.882	-10518.2	-22336.1	221.06	242.563	637.047	0	-171.438	-111.362	-662.184	-35759.2	35378.8	12620.7	353.427	254.002	0	-220.425	-51.6346	-1051.07	-418410	338943	61521.1	312.409	395.724	0
395	9	-48.9442	59.9353	-391.807	-10748.6	-22317.6	321.651	243.039	637.433	0	-151.624	-115.055	-785.726	-41643	50964.9	12359.9	364.863	252.999	0	-200.568	-55.1193	-1177.53	-451185	391535	56326.6	324.328	380.914	0
396	0	-49.7289	60.2395	-393.884	-10983.2	-22294.7	447.198	243.398	637.884	0	-120.495	-119.796	-929.894	-48399.5	69481.8	11604.5	374.72	252.048	0	-170.224	-59.5569	-1323.78	-488490	452491	48618.2	335.646	366.852	0
396	1	-51.4028	60.7459	-395.771	-11228.5	-22289.3	595.131	243.681	638.371	0	-77.4804	-125.387	-1089.1	-55733.3	90284.1	10302	382.898	251.174	0	-128.883	-64.6414	-1484.87	-529305	519642	38356.5	345.792	354.376	0
396	2	-54.01	61.5419	-398.122	-11487.9	-22320.3	761.559	243.936	638.855	0	-23.0822	-131.208	-1254.43	-63191.7	112290	8482.76	389.515	250.375	0	-77.0922	-69.6661	-1652.56	-571765	589437	25907	354.443	343.965	0
396	3	-57.5593	62.6832	-401.477	-11763.8	-22402.4	939.79	244.2	639.301	0	40.9165	-136.363	-1413.76	-70175.4	133985	6261.52	394.772	249.637	0	-16.6427	-73.6799	-1815.24	-613129	656953	12025.2	361.47	335.82	0
396	4	-62.026	64.2039	-406.193	-12059.7	-22544.5	1120.39	244.498	639.69	0	111.255	-139.849	-1553.07	-76020.3	153575	3835.03	398.884	248.948	0	49.2294	-75.6454	-1959.27	-650104	716447	-2153.42	366.877	329.957	0
396	5	-67.3512	66.1221	-412.418	-12379.6	-22748.7	1292.55	244.841	640.017	0	183.193	-140.789	-1659.14	-80135.9	169298	1468.1	402.039	248.3	0	115.842	-74.6669	-2071.56	-679503	762457	-15193.7	370.743	326.285	0
396	6	-73.4336	68.4298	-420.083	-12724.2	-23010.1	1445.69	245.225	640.29	0	250.939	-138.738	-1722.48	-82148.8	179802	-554.292	404.385	247.692	0	177.506	-70.308	-2142.56	-698995	791041	-25594.3	373.18	324.667	0
396	7	-80.1308	71.083	-428.931	-13090.2	-23318.2	1571.18	245.637	640.518	0	308.523	-133.912	-1739.48	-81990.9	184438	-1990.62	406.03	247.135	0	228.392	-62.8291	-2168.41	-707641	800680	-32092.9	374.303	324.95	0
396	8	-87.2715	73.9998	-438.567	-13471.1	-23657.8	1663.64	246.057	640.716	0	350.803	-127.166	-1712.91	-79902.6	183353	-2690.51	407.042	246.647	0	263.531	-53.1659	-2151.48	-706034	792489	-33901.6	374.226	326.976	0
396	9	-94.6653	77.073	-448.56	-13858.9	-24011.6	1721.36	246.47	640.896	0	374.297	-119.719	-1650.72	-76355.3	177368	-2615.59	407.449	246.256	0	279.632	-42.6463	-2099.28	-696027	769718	-30801.7	373.052	330.58	0
397	0	-102.11	80.1943	-458.537	-14244.6	-24363.3	1746.25	246.867	641.065	0	377.625	-112.804	-1563.77	-71928.6	167715	-1831.29	407.251	245.997	0	275.515	-32.6096	-2022.31	-680200	736819	-23105.6	370.885	335.575	0
397	1	-109.401	83.2749	-468.239	-14619.6	-24701.2	1743.73	247.247	641.223	0	361.535	-107.377	-1463.38	-67183.9	155743	-479.366	406.427	245.91	0	252.134	-24.1021	-1931.62	-661262	698424	-11539	367.84	341.737	0
397	2	-116.346	86.25	-477.507	-14978	-25017.8	1721.33	247.607	641.367	0	328.589	-103.977	-1359.32	-62570.8	142677	1255.96	404.962	246.031	0	212.243	-17.7268	-1836.83	-641544	658521	2912.48	364.056	348.803	0
397	3	-122.8	89.0814	-486.263	-15318	-25309.7	1687.22	247.951	641.501	0	282.622	-102.71	-1258.74	-58381.2	129482	3181.6	402.867	246.381	0	159.822	-13.6284	-1745	-622721	620001	19163.9	359.698	356.485	0
397	4	-128.676	91.7622	-494.511	-15642.8	-25577.7	1649.56	248.277	641.633	0	228.089	-103.34	-1165.85	-54748.9	116813	5123.04	400.196	246.961	0	99.4127	-11.5775	-1660.36	-605769	584571	36174.1	354.949	364.507	0
397	5	-133.955	94.3176	-502.336	-15958.6	-25826.1	1615.85	248.588	641.769	0	169.423	-105.43	-1082.38	-51680.8	105045	6944.97	397.05	247.747	0	35.4674	-11.1128	-1584.71	-591073	552930	53055.2	349.989	372.648	0
397	6	-138.675	96.7976	-509.908	-16273.7	-26060.4	1592.01	248.892	641.915	0	110.503	-108.479	-1008.28	-49102	94328.3	8562.13	393.554	248.699	0	-28.1717	-11.6818	-1518.19	-578636	525076	69140.6	344.967	380.767	0
397	7	-142.911	99.268	-517.508	-16596.3	-26282.5	1582.2	249.213	642.07	0	54.3262	-112.006	-942.513	-46901.7	84668.5	9936.47	389.833	249.762	0	-88.5843	-12.7383	-1460.02	-568292	500644	84007.3	339.99	388.817	0
397	8	-146.747	101.807	-525.568	-16933.6	-26483.9	1589.72	249.609	642.22	0	2.88042	-115.609	-883.707	-44970.2	75987.8	11066.8	385.988	250.888	0	-143.867	-13.8018	-1409.27	-559904	479192	97455.6	335.127	396.83	0
397	9	-150.238	104.502	-534.741	-17288.6	-26638.7	1617.09	250.184	642.331	0	-42.7989	-118.995	-830.581	-43221.5	68177.5	11976.8	382.084	252.038	0	-193.037	-14.4931	-1365.32	-553514	460401	109451	330.424	404.9	0
398	0	-153.367	107.438	-545.942	-17656	-26697.2	1665.02	251.099	642.34	0	-82.4569	-121.992	-782.17	-41599.3	61129.4	12702.8	378.154	253.184	0	-235.824	-14.5538	-1328.11	-549412	444185	120047	325.926	413.153	0
398	1	-156.011	110.67	-560.369	-18019.9	-26580	1731.1	252.567	642.157	0	-116.404	-124.529	-737.868	-40074.3	54750.5	13285.4	374.201	254.311	0	-272.415	-13.8596	-1298.24	-548158	430718	129306	321.699	421.72	0
398	2	-157.929	114.186	-579.455	-18350.7	-26173	1808.69	254.832	641.669	0	-145.3	-126.617	-697.358	-38637.7	48967.6	13763.2	370.219	255.406	0	-303.229	-12.4312	-1276.81	-550524	420393	137239	317.853	430.703	0
398	3	-158.738	117.884	-604.787	-18605.2	-25325.9	1885.37	258.124	640.763	0	-169.957	-128.314	-660.503	-37293.9	43724.8	14169	366.199	256.463	0	-328.695	-10.4299	-1265.29	-557421	413763	143747	314.541	440.152	0
398	4	-157.907	121.548	-637.973	-18726.6	-23858.6	1941.2	262.603	639.353	0	-191.18	-129.694	-627.249	-36053.8	38979.9	14527.5	362.144	257.479	0	-349.087	-8.14595	-1265.22	-569785	411444	148584	311.952	450.035	0
398	5	-154.766	124.834	-680.47	-18645.8	-21577.1	1947.2	268.291	637.401	0	-209.665	-130.821	-597.56	-34927.9	34698.6	14853.7	358.067	258.451	0	-364.431	-5.98726	-1278.03	-588460	414023	151345	310.267	460.218	0
398	6	-148.534	127.289	-733.439	-18284.7	-18292.5	1865.1	275.059	634.93	0	-225.938	-131.74	-571.359	-33920.9	30850.1	15152.3	353.994	259.369	0	-374.472	-4.45079	-1304.8	-614089	421972	151476	309.624	470.475	0
398	7	-138.362	128.392	-797.613	-17564.4	-13841	1651.37	282.647	632.021	0	-240.323	-132.461	-548.496	-33028.4	27401.9	15419.1	349.958	260.216	0	-378.685	-4.06888	-1346.11	-647031	435571	148315	310.074	480.523	0
398	8	-123.392	127.597	-873.06	-16418.4	-8109.81	1264.29	290.711	628.806	0	-252.935	-132.956	-528.736	-32235.4	24318.2	15644.2	345.993	260.967	0	-376.328	-5.35906	-1401.8	-687225	454811	141157	311.563	490.063	0
398	9	-102.843	124.414	-958.844	-14806.9	-1068.21	671.398	298.886	625.442	0	-263.71	-133.171	-511.777	-31519.8	21562.4	15816.4	342.132	261.589	0	-366.553	-8.75732	-1470.62	-733997	479275	129337	313.936	498.821	0
399	0	-76.0772	118.536	-1052.72	-12728.2	7202.41	-138.475	306.842	622.091	0	-272.456	-133.041	-497.296	-30856.7	19101.7	15926.4	338.411	262.049	0	-348.533	-14.5048	-1550.02	-785900	508039	112335	316.97	506.578	0
399	1	-42.6636	109.944	-1151	-10226.6	16482.2	-1142.6	314.32	618.885	0	-278.935	-132.504	-484.993	-30224.7	16912.4	15971.4	334.871	262.32	0	-321.598	-22.5601	-1635.99	-840642	539629	89872.5	320.412	513.18	0
399	2	-2.54443	98.8744	-1248.64	-7392.61	26402.9	-2286.93	321.145	615.921	0	-282.966	-131.529	-474.586	-29609.1	14981.2	15958	331.567	262.389	0	-285.51	-32.6545	-1723.23	-895157	572057	62020	324.016	518.556	0
399	3	43.692	85.6455	-1339.74	-4354.38	36468.1	-3506.48	327.22	613.25	0	-284.493	-130.125	-465.802	-29004.6	13303.3	15901.3	328.56	262.268	0	-240.801	-44.4799	-1805.54	-945897	602993	29297.3	327.566	522.702	0
399	4	94.608	70.5215	-1418.4	-1260.24	46109.3	-4743.4	332.508	610.889	0	-283.608	-128.34	-458.401	-28415.8	11879.1	15822.4	325.914	261.989	0	-189	-57.8186	-1876.8	-989358	630102	-7255.92	330.897	525.671	0
399	5	147.903	53.7446	-1479.7	1738.95	54761.9	-5948.99	337.009	608.825	0	-280.545	-126.242	-452.22	-27856.6	10712.1	15744.3	323.688	261.6	0	-132.642	-72.4979	-1931.92	-1.02266e+06	651417	-46065.9	333.891	527.547	0
399	6	200.608	35.6474	-1520.42	4503.73	61938.1	-7078.73	340.738	607.038	0	-275.651	-123.909	-447.194	-27347.8	9807.12	15688.4	321.93	261.154	0	-75.043	-88.2611	-1967.61	-1.04397e+06	665631	-85109.3	336.463	528.426	0
399	7	249.429	16.7362	-1539.36	6915.86	67277.6	-8092.31	343.705	605.507	0	-269.358	-121.41	-443.357	-26915.7	9166.89	15673.1	320.676	260.709	0	-19.9285	-104.674	-1982.72	-1.05271e+06	672217	-122102	338.555	528.407	0
399	8	291.14	-2.27634	-1537.32	8886.21	70575.1	-8957.84	345.908	604.22	0	-262.143	-118.805	-440.809	-26588.8	8788.95	15713	319.938	260.318	0	28.9966	-121.081	-1978.13	-1.04944e+06	671411	-154736	340.121	527.584	0
399	9	322.975	-20.4878	-1516.71	10360.2	71787.1	-9655.46	347.331	603.169	0	-254.487	-116.125	-439.675	-26392.5	8664.63	15817.8	319.707	260.027	0	68.4876	-136.613	-1956.39	-1.03572e+06	664080	-180939	341.123	526.052	0
400	0	342.982	-36.8817	-1481.11	11318.2	71017.2	-10179.2	347.949	602.358	0	-246.817	-113.369	-440.083	-26346.4	8779.46	15991.5	319.95	259.867	0	96.1652	-150.251	-1921.19	-1.01373e+06	651538	-199119	341.535	523.905	0
400	1	350.243	-50.4444	-1434.66	11770.2	68483.2	-10537	347.735	601.796	0	-239.462	-110.502	-442.123	-26460.8	9113.88	16233.1	320.614	259.849	0	110.781	-160.946	-1876.78	-985981	635314	-208343	341.346	521.242	0
400	2	344.912	-60.2831	-1381.46	11749.3	64474.1	-10748.5	346.671	601.495	0	-232.627	-107.474	-445.825	-26737	9643.4	16537.6	321.63	259.972	0	112.285	-167.757	-1827.28	-954894	616913	-208409	340.562	518.169	0
400	3	328.121	-65.7283	-1325.08	11304.7	59311.3	-10842.6	344.761	601.469	0	-226.384	-104.232	-451.128	-27165.9	10338.3	16896.3	322.916	260.218	0	101.737	-169.96	-1776.2	-922541	597627	-199811	339.213	514.796	0
400	4	301.748	-66.4192	-1268.29	10495.1	53317	-10853.8	342.039	601.725	0	-220.675	-100.728	-457.885	-27729.4	11164.8	17296	324.384	260.56	0	81.0732	-167.147	-1726.17	-890491	578443	-183633	337.355	511.228	0
400	5	268.091	-62.3607	-1213.02	9385.57	46793	-10815.5	338.576	602.263	0	-215.332	-96.9264	-465.871	-28401.8	12089.1	17719.6	325.95	260.965	0	52.759	-159.287	-1678.89	-859776	560016	-161351	335.072	507.557	0
400	6	229.5	-53.921	-1160.37	8045.22	40009.1	-10754.5	334.48	603.067	0	-210.115	-92.8141	-474.811	-29152.3	13080.3	18148.3	327.548	261.398	0	19.3845	-146.735	-1635.18	-830940	542714	-134599	332.467	503.856	0
400	7	188.083	-41.7727	-1110.85	6546.24	33197.5	-10688.6	329.885	604.107	0	-204.751	-88.4066	-484.403	-29948.1	14111.9	18564.6	329.133	261.825	0	-16.6684	-130.179	-1595.25	-804151	526686	-104958	329.656	500.172	0
400	8	145.56	-26.801	-1064.54	4961.6	26547.4	-10625.3	324.938	605.339	0	-198.987	-83.7537	-494.32	-30756.6	15160.2	18954.5	330.669	262.22	0	-53.4275	-110.555	-1558.86	-779337	511931	-73831.3	326.755	496.535	0
400	9	103.236	-10.0008	-1021.35	3360.5	20196.9	-10564.1	319.775	606.71	0	-192.637	-78.9353	-504.235	-31547.5	16203.6	19309.2	332.135	262.565	0	-89.4001	-88.9362	-1525.59	-756329	498369	-42382.7	323.86	492.964	0
401	0	62.0543	7.62819	-981.184	1802.43	14227.3	-10499	314.5	608.163	0	-185.604	-74.0527	-513.864	-32295.7	17223.6	19625.7	333.518	262.849	0	-123.55	-66.4245	-1495.05	-734977	485896	-11532.9	321.037	489.475	0
401	1	22.6635	25.1726	-944.003	333.099	8667.18	-10420.6	309.181	609.647	0	-177.907	-69.2214	-522.991	-32983.1	18207.1	19905.6	334.813	263.066	0	-155.243	-44.0488	-1466.99	-715204	474424	18027	318.319	486.089	0
401	2	-14.5231	41.8624	-909.824	-1016.03	3506.61	-10317.2	303.854	611.117	0	-169.665	-64.5695	-531.469	-33598.5	19145.4	20153	336.024	263.218	0	-184.188	-22.707	-1441.29	-696991	463881	45815.8	315.716	482.831	0
401	3	-49.2783	57.0984	-878.612	-2225.51	-1284.48	-10176.7	298.538	612.533	0	-161.083	-60.2331	-539.203	-34136.3	20032.9	20373.2	337.153	263.309	0	-210.362	-3.13464	-1417.81	-680306	454190	71532.5	313.224	479.721	0
401	4	-81.5014	70.4638	-850.206	-3285.13	-5738.94	-9988.04	293.25	613.864	0	-152.421	-56.3485	-546.145	-34596.2	20866	20571.6	338.206	263.346	0	-233.922	14.1152	-1396.35	-665059	445261	95018.2	310.833	476.768	0
401	5	-111.154	81.7225	-824.297	-4191.81	-9879.84	-9742.79	288.014	615.085	0	-143.954	-53.0393	-552.282	-34981	21642.1	20753.1	339.187	263.339	0	-255.109	28.6832	-1376.58	-651074	436981	116210	308.545	473.965	0
401	6	-138.203	90.8068	-800.471	-4949.01	-13716.6	-9437.47	282.864	616.183	0	-135.945	-50.4025	-557.627	-35295.2	22359.9	20920.3	340.098	263.295	0	-274.148	40.4043	-1358.1	-638117	429232	135097	306.364	471.289	0
401	7	-162.574	97.7985	-778.297	-5566.53	-17248.7	-9075.88	277.838	617.152	0	-128.606	-48.5017	-562.214	-35543.5	23019	21073.1	340.943	263.221	0	-291.18	49.2968	-1340.51	-625948	421900	151678	304.305	468.712	0
401	8	-184.14	102.901	-757.409	-6059.24	-20470.7	-8668.91	272.973	618	0	-122.084	-47.3641	-566.105	-35732.1	23618.7	21209.2	341.721	263.119	0	-306.223	55.5374	-1323.51	-614366	414901	165944	302.379	466.207	0
401	9	-202.726	106.398	-737.546	-6444.99	-23376.8	-8231.63	268.305	618.738	0	-116.44	-46.9756	-569.386	-35868.2	24158.8	21324.1	342.43	262.995	0	-319.166	59.4221	-1306.93	-603241	408182	177870	300.598	463.753	0
402	0	-218.136	108.597	-718.571	-6742.04	-25962.3	-7781.16	263.87	619.383	0	-111.658	-47.2812	-572.164	-35958.2	24639.7	21412.4	343.064	262.846	0	-329.794	61.3154	-1290.73	-592518	401728	187420	298.975	461.335	0
402	1	-230.193	109.785	-700.449	-6966.87	-28224.9	-7336.16	259.705	619.946	0	-107.65	-48.2	-574.549	-36007.9	25063.7	21469.1	343.623	262.672	0	-337.843	61.5848	-1275	-582203	395555	194556	297.521	458.949	0
402	2	-238.8	110.182	-683.218	-7132.94	-30165.2	-6916.04	255.848	620.44	0	-104.285	-49.6489	-576.617	-36021.7	25434.1	21490.2	344.109	262.471	0	-343.085	60.5333	-1259.83	-572335	389687	199259	296.245	456.6	0
402	3	-243.979	109.917	-666.955	-7250.12	-31787.5	-6539.05	252.339	620.871	0	-101.421	-51.5562	-578.393	-36003.3	25755.1	21473.1	344.529	262.247	0	-345.4	58.3605	-1245.35	-562973	384151	201553	295.156	454.31	0
402	4	-245.891	109.032	-651.774	-7324.48	-33102.6	-6219.83	249.212	621.238	0	-98.9207	-53.8603	-579.863	-35955.1	26032.1	21417.1	344.894	262.006	0	-344.811	55.1714	-1231.64	-554186	378972	201526	294.259	452.109	0
402	5	-244.836	107.518	-637.798	-7359.26	-34129.7	-5967.35	246.488	621.539	0	-96.6621	-56.5057	-580.991	-35879	26270.7	21323.3	345.217	261.755	0	-341.498	51.0127	-1218.79	-546045	374170	199342	293.552	450.031	0
402	6	-241.243	105.353	-625.124	-7356.18	-34897.4	-5783.11	244.175	621.768	0	-94.5427	-59.4427	-581.741	-35776.7	26477	21195.8	345.513	261.499	0	-335.786	45.9102	-1206.87	-538603	369757	195253	293.023	448.109	0
402	7	-235.641	102.524	-613.805	-7316	-35442.2	-5660.48	242.258	621.919	0	-92.4785	-62.6235	-582.088	-35650.4	26656.4	21040.3	345.794	261.246	0	-328.12	39.9003	-1195.89	-531890	365732	189587	292.653	446.365	0
402	8	-228.615	99.0564	-603.867	-7238.86	-35807.5	-5585.81	240.703	621.988	0	-90.4036	-65.9978	-582.025	-35502.6	26814.1	20862.2	346.07	260.998	0	-319.019	33.0587	-1185.89	-525918	362087	182730	292.416	444.817	0
402	9	-220.747	95.0302	-595.343	-7125.42	-36040.9	-5541.95	239.462	621.969	0	-88.2653	-69.5119	-581.577	-35335.7	26956	20666.3	346.35	260.758	0	-309.012	25.5183	-1176.92	-520711	358824	175088	292.281	443.476	0
403	0	-212.56	90.5815	-588.299	-6978.34	-36189.8	-5512.69	238.484	621.862	0	-86.019	-73.1077	-580.804	-35152	27088.8	20456.4	346.64	260.523	0	-298.579	17.4738	-1169.1	-516315	355962	167051	292.215	442.351	0
403	1	-204.488	85.8915	-582.809	-6802.89	-36296.9	-5485.96	237.721	621.673	0	-83.632	-76.7243	-579.793	-34954.3	27217.9	20236.1	346.944	260.288	0	-288.12	9.16721	-1162.6	-512789	353531	158965	292.191	441.449	0
403	2	-196.869	81.1624	-578.902	-6606.59	-36397.1	-5455.09	237.127	621.412	0	-81.0954	-80.3077	-578.615	-34744.6	27345	20008.6	347.259	260.048	0	-277.964	0.854729	-1157.52	-510164	351546	151119	292.18	440.775	0
403	3	-189.952	76.5927	-576.535	-6398.08	-36516.6	-5418.63	236.662	621.098	0	-78.4291	-83.8199	-577.296	-34523.5	27466.4	19776.8	347.578	259.802	0	-268.381	-7.2272	-1153.83	-508414	349981	143747	292.156	440.331	0
403	4	-183.916	72.3581	-575.598	-6186.17	-36674.4	-5379.81	236.285	620.747	0	-75.6748	-87.2407	-575.811	-34290.8	27575.1	19544.2	347.889	259.552	0	-259.591	-14.8826	-1151.41	-507468	348784	137023	292.097	440.116	0
403	5	-178.872	68.5999	-575.945	-5979.19	-36882.5	-5345.1	235.962	620.382	0	-72.8865	-90.5661	-574.112	-34046.4	27662.7	19314.2	348.183	259.303	0	-251.758	-21.9662	-1150.06	-507229	347882	131068	291.983	440.13	0
403	6	-174.867	65.4172	-577.413	-5784.5	-37146.2	-5321.89	235.668	620.018	0	-70.1253	-93.8034	-572.148	-33791.4	27720.7	19090.4	348.45	259.061	0	-244.993	-28.3862	-1149.56	-507590	347202	125947	291.801	440.366	0
403	7	-171.895	62.8643	-579.854	-5607.49	-37465.1	-5316.46	235.389	619.671	0	-67.4516	-96.9591	-569.886	-33527.7	27742.4	18875.8	348.681	258.832	0	-239.346	-34.0948	-1149.74	-508460	346688	121677	291.544	440.816	0
403	8	-169.892	60.9538	-583.169	-5450.69	-37834.4	-5333.39	235.123	619.347	0	-64.9154	-100.026	-567.34	-33258.3	27724.3	18673.1	348.867	258.622	0	-234.807	-39.0724	-1150.51	-509786	346313	118235	291.213	441.466	0
403	9	-168.745	59.6633	-587.326	-5313.41	-38248	-5375.83	234.878	619.047	0	-62.5449	-102.974	-564.573	-32987	27667.7	18484.9	349.007	258.428	0	-231.29	-43.3107	-1151.9	-511563	346091	115560	290.815	442.299	0
404	0	-168.299	58.9405	-592.356	-5191.81	-38700.1	-5445.31	234.668	618.765	0	-60.341	-105.748	-561.708	-32717.7	27578.9	18313.6	349.098	258.247	0	-228.64	-46.8073	-1154.06	-513835	346073	113557	290.363	443.293	0
404	1	-168.371	58.7019	-598.329	-5080.38	-39184	-5541.53	234.511	618.491	0	-58.287	-108.284	-558.898	-32454.4	27467.2	18160.9	349.145	258.069	0	-226.658	-49.5825	-1157.23	-516675	346331	112108	289.875	444.42	0
404	2	-168.78	58.8299	-605.292	-4974.03	-39689.7	-5662.39	234.429	618.218	0	-56.365	-110.533	-556.277	-32200.8	27341.4	18028.6	349.151	257.886	0	-225.145	-51.7033	-1161.57	-520140	346929	111084	289.369	445.654	0
404	3	-169.365	59.18	-613.219	-4868.62	-40203.5	-5804.06	234.439	617.939	0	-54.5651	-112.466	-553.925	-31959	27207.2	17918.3	349.117	257.696	0	-223.93	-53.2855	-1167.14	-524234	347896	110354	288.865	446.968	0
404	4	-169.991	59.5996	-622.011	-4759.96	-40710.2	-5961.64	234.551	617.653	0	-52.8856	-114.071	-551.87	-31730.8	27066.4	17831.5	349.045	257.497	0	-222.877	-54.4716	-1173.88	-528906	349219	109800	288.377	448.335	0
404	5	-170.543	59.9448	-631.509	-4643.29	-41194.4	-6129.84	234.768	617.353	0	-51.3302	-115.353	-550.108	-31518.6	26918.3	17768.7	348.933	257.295	0	-221.873	-55.4083	-1181.62	-534064	350859	109314	287.918	449.726	0
404	6	-170.926	60.0876	-641.536	-4513.87	-41643.3	-6303.15	235.088	617.036	0	-49.9041	-116.323	-548.62	-31324.9	26763.3	17729	348.783	257.098	0	-220.83	-56.2354	-1190.16	-539599	352767	108801	287.497	451.117	0
404	7	-171.063	59.9196	-651.942	-4367.5	-42047.1	-6476.05	235.505	616.699	0	-48.6078	-117.001	-547.384	-31152.7	26603.5	17710.4	348.601	256.912	0	-219.671	-57.0814	-1199.33	-545421	354898	108180	287.123	452.489	0
404	8	-170.89	59.3614	-662.635	-4199.93	-42399.8	-6643.41	236.013	616.338	0	-47.4275	-117.414	-546.401	-31004.8	26442	17710.1	348.393	256.744	0	-218.318	-58.0529	-1209.04	-551479	357232	107379	286.801	453.826	0
404	9	-170.341	58.3724	-673.588	-4006.41	-42699.5	-6800.6	236.609	615.948	0	-46.3325	-117.59	-545.712	-30884	26282.4	17726	348.162	256.594	0	-216.673	-59.2181	-1219.3	-557764	359773	106334	286.536	455.115	0
405	0	-169.35	56.9517	-684.822	-3782.47	-42947.8	-6943.55	237.286	615.523	0	-45.2842	-117.547	-545.378	-30792.3	26128.5	17756.4	347.909	256.46	0	-214.634	-60.5957	-1230.2	-564301	362543	104994	286.328	456.342	0
405	1	-167.857	55.1316	-696.387	-3525.38	-43147.4	-7068.73	238.041	615.062	0	-44.253	-117.291	-545.447	-30728.8	25983.6	17800.5	347.637	256.337	0	-212.11	-62.1592	-1241.83	-571123	365568	103327	286.179	457.5	0
405	2	-165.824	52.9654	-708.314	-3235.53	-43300.5	-7173.48	238.868	614.568	0	-43.2244	-116.826	-545.93	-30691	25851.4	17857.1	347.353	256.218	0	-209.048	-63.8609	-1254.24	-578250	368859	101323	286.088	458.59	0
405	3	-163.235	50.5211	-720.603	-2916.91	-43407.2	-7256.34	239.763	614.048	0	-42.1959	-116.174	-546.8	-30675.6	25736.3	17924.9	347.067	256.1	0	-205.431	-65.6525	-1267.4	-585671	372411	98985.5	286.057	459.617	0
405	4	-160.102	47.8816	-733.221	-2576.48	-43465.4	-7316.79	240.72	613.514	0	-41.171	-115.372	-547.996	-30680	25640.3	18001.7	346.789	255.986	0	-201.273	-67.4904	-1281.22	-593361	376201	96334.1	286.087	460.594	0
405	5	-156.447	45.1447	-746.122	-2223.07	-43471.2	-7354.85	241.737	612.98	0	-40.1558	-114.475	-549.444	-30702.2	25562.8	18085.1	346.525	255.879	0	-196.603	-69.3299	-1295.57	-601277	380198	93395.1	286.177	461.535	0
405	6	-152.302	42.4141	-759.231	-1866.6	-43420.3	-7371.28	242.81	612.459	0	-39.1581	-113.537	-551.059	-30740.2	25501.3	18172.7	346.277	255.784	0	-191.46	-71.1231	-1310.29	-609363	384358	90200	286.324	462.455	0
405	7	-147.696	39.7911	-772.449	-1517.14	-43309.7	-7367.64	243.932	611.964	0	-38.184	-112.606	-552.761	-30791.4	25452.5	18263.2	346.046	255.705	0	-185.88	-72.8148	-1325.21	-617550	388628	86782.6	286.525	463.364	0
405	8	-142.655	37.3715	-785.675	-1183.42	-43138.7	-7345.94	245.093	611.506	0	-37.2326	-111.712	-554.487	-30853	25414.4	18356.6	345.834	255.643	0	-179.888	-74.3407	-1340.16	-625764	392959	83174.5	286.775	464.269	0
405	9	-137.191	35.2448	-798.825	-872.135	-42909.6	-7308.36	246.284	611.092	0	-36.29	-110.873	-556.214	-30922.9	25388.3	18453.8	345.645	255.595	0	-173.481	-75.6284	-1355.04	-633951	397318	79401.3	287.07	465.168	0
406	0	-131.304	33.4911	-811.846	-588.713	-42627.8	-7257.02	247.493	610.725	0	-35.3268	-110.093	-557.968	-31000.1	25378.9	18556.3	345.485	255.559	0	-166.631	-76.6023	-1369.81	-642086	401694	75479.5	287.408	466.055	0
406	1	-124.993	32.1736	-824.71	-338.006	-42301.3	-7193.16	248.708	610.41	0	-34.3057	-109.368	-559.795	-31084.3	25390.6	18665.5	345.357	255.528	0	-159.299	-77.1941	-1384.51	-650160	406087	71421.1	287.786	466.921	0
406	2	-118.269	31.3297	-837.379	-123.669	-41938.8	-7116.7	249.917	610.148	0	-33.1968	-108.689	-561.731	-31175.3	25425.7	18781.4	345.263	255.499	0	-151.466	-77.3593	-1399.11	-658160	410490	67240.4	288.197	467.759	0
406	3	-111.172	30.9667	-849.782	52.7145	-41549.1	-7026.89	251.106	609.938	0	-31.9872	-108.056	-563.783	-31273	25485.4	18901.5	345.204	255.47	0	-143.159	-77.0893	-1413.56	-666044	414877	62960.1	288.636	468.563	0
406	4	-103.77	31.0624	-861.815	191.555	-41141.6	-6923.37	252.262	609.778	0	-30.6784	-107.474	-565.934	-31377.9	25570.7	19022.8	345.183	255.445	0	-134.449	-76.4115	-1427.75	-673748	419207	58611.5	289.094	469.326	0
406	5	-96.1589	31.5689	-873.356	294.811	-40725	-6806.24	253.37	609.662	0	-29.282	-106.954	-568.164	-31490.8	25681.1	19143	345.2	255.426	0	-125.441	-75.3856	-1441.52	-681194	423433	54234.5	289.564	470.043	0
406	6	-88.452	32.4164	-884.271	365.517	-40306.9	-6675.79	254.418	609.587	0	-27.8165	-106.512	-570.455	-31611.8	25814.6	19260.6	345.253	255.415	0	-116.268	-74.096	-1454.73	-688299	427506	49875	290.038	470.702	0
406	7	-80.7735	33.5255	-894.441	406.572	-39895.3	-6532.4	255.396	609.546	0	-26.3017	-106.163	-572.795	-31740.3	25967.8	19374.1	345.335	255.413	0	-107.075	-72.638	-1467.24	-694988	431383	45582.4	290.508	471.296	0
406	8	-73.2461	34.8241	-903.798	419.578	-39499.7	-6376.4	256.296	609.536	0	-24.7473	-105.918	-575.195	-31875.2	26138.2	19482.2	345.442	255.416	0	-97.9934	-71.0936	-1478.99	-701224	435040	41407.3	290.966	471.815	0
406	9	-65.9807	36.2608	-912.347	405.296	-39132	-6208.12	257.108	609.556	0	-23.145	-105.773	-577.702	-32015.1	26325.7	19584	345.57	255.418	0	-89.1257	-69.5125	-1490.05	-707018	438486	37399.4	291.405	472.254	0
407	0	-59.0705	37.8112	-920.168	365.07	-38804.7	-6028.29	257.829	609.603	0	-21.4713	-105.716	-580.398	-32159.6	26532.7	19678.7	345.715	255.41	0	-80.5418	-67.905	-1500.57	-712436	441764	33606.2	291.822	472.606	0
407	1	-52.5934	39.4723	-927.39	301.555	-38529.5	-5838.25	258.454	609.675	0	-19.6998	-105.723	-583.377	-32308.2	26762.5	19765.8	345.875	255.381	0	-72.2932	-66.2508	-1510.77	-717570	444933	30074.3	292.211	472.866	0
407	2	-46.6206	41.2481	-934.138	217.917	-38315.9	-5640.34	258.983	609.767	0	-17.8135	-105.771	-586.702	-32459.3	27016.4	19845.3	346.048	255.325	0	-64.434	-64.5227	-1520.84	-722503	448045	26849.4	292.57	473.032	0
407	3	-41.2206	43.1387	-940.488	116.032	-38169.2	-5437.7	259.416	609.877	0	-15.8115	-105.851	-590.375	-32610.2	27293.9	19917.5	346.232	255.237	0	-57.0322	-62.7118	-1530.86	-727277	451121	23973.1	292.896	473.11	0
407	4	-36.4567	45.1413	-946.464	-4.3381	-38090.1	-5233.8	259.755	610.005	0	-13.7075	-105.97	-594.339	-32758	27592.7	19982.9	346.426	255.117	0	-50.1642	-60.8286	-1540.8	-731893	454151	21480.6	293.187	473.113	0
407	5	-32.3828	47.2539	-952.054	-144.343	-38075.9	-5031.9	260.007	610.152	0	-11.5237	-106.145	-598.501	-32900	27908	20042.4	346.63	254.971	0	-43.9065	-58.8915	-1550.55	-736324	457106	19401.2	293.442	473.055	0
407	6	-29.0422	49.4736	-957.207	-304.457	-38123.3	-4834.79	260.172	610.318	0	-9.2898	-106.398	-602.742	-33033.7	28231.6	20096.3	346.839	254.806	0	-38.332	-56.924	-1559.95	-740515	459933	17758	293.659	472.953	0
407	7	-26.4621	51.7938	-961.859	-484.453	-38229.7	-4644.81	260.254	610.504	0	-7.04333	-106.751	-606.94	-33157.8	28552.9	20144.7	347.044	254.631	0	-33.5055	-54.9575	-1568.8	-744402	462571	16563.2	293.832	472.823	0
407	8	-24.6418	54.2075	-965.967	-684.103	-38392.1	-4464	260.255	610.708	0	-4.82493	-107.232	-610.992	-33272.4	28862.8	20187.7	347.239	254.456	0	-29.4667	-53.0249	-1576.96	-747940	464973	15812.7	293.957	472.679	0
407	9	-23.5418	56.7124	-969.545	-902.602	-38607.1	-4294.43	260.18	610.931	0	-2.67062	-107.86	-614.847	-33379.1	29155	20225.3	347.418	254.288	0	-26.2124	-51.1479	-1584.39	-751129	467124	15481.1	294.034	472.531	0
408	0	-23.0831	59.3138	-972.68	-1137.22	-38870.1	-4138.09	260.038	611.169	0	-0.60927	-108.643	-618.507	-33480.7	29426.8	20258.5	347.577	254.132	0	-23.6923	-49.3294	-1591.19	-754022	469050	15524.1	294.065	472.386	0
408	1	-23.1586	62.0196	-975.5	-1383.34	-39175.7	-3996.54	259.84	611.418	0	1.33418	-109.582	-621.994	-33580	29676.8	20289.9	347.712	253.988	0	-21.8244	-47.5628	-1597.49	-756700	470797	15884.4	294.054	472.25	0
408	2	-23.6544	64.8237	-978.124	-1636.1	-39518.3	-3870.86	259.598	611.673	0	3.13296	-110.679	-625.314	-33678.4	29902.5	20323.9	347.82	253.858	0	-20.5214	-45.8555	-1603.44	-759234	472401	16498.9	294.003	472.131	0
408	3	-24.4656	67.6932	-980.622	-1891.36	-39892.2	-3762.21	259.319	611.929	0	4.75275	-111.93	-628.435	-33775.7	30101.2	20363.4	347.899	253.746	0	-19.7128	-44.2363	-1609.06	-761657	473872	17303.7	293.915	472.036	0
408	4	-25.4982	70.5705	-983.02	-2145.25	-40290.9	-3672.47	259.013	612.182	0	6.15165	-113.316	-631.307	-33869.9	30270.7	20407.1	347.949	253.65	0	-19.3466	-42.7451	-1614.33	-763971	475207	18234.7	293.793	471.973	0
408	5	-26.6646	73.3806	-985.316	-2393.59	-40705.9	-3603.9	258.687	612.429	0	7.28672	-114.812	-633.87	-33958.6	30407.6	20452	347.971	253.573	0	-19.3779	-41.4311	-1619.19	-766158	476388	19226.8	293.64	471.946	0
408	6	-27.882	76.04	-987.496	-2632.16	-41127.9	-3558	258.351	612.665	0	8.12175	-116.395	-636.063	-34040	30506.2	20496.2	347.961	253.517	0	-19.7603	-40.3546	-1623.56	-768194	477394	20215.5	293.458	471.962	0
408	7	-29.0726	78.468	-989.553	-2856.56	-41548.1	-3534.55	258.013	612.887	0	8.6334	-118.041	-637.843	-34113.6	30560.9	20540	347.913	253.483	0	-20.4392	-39.573	-1627.4	-770066	478213	21141.1	293.249	472.022	0
408	8	-30.1619	80.6016	-991.508	-3061.54	-41959.5	-3531.36	257.681	613.088	0	8.81539	-119.72	-639.207	-34180.5	30568.2	20584.1	347.822	253.473	0	-21.3465	-39.1188	-1630.72	-771781	478848	21952.8	293.015	472.126	0
408	9	-31.0802	82.4035	-993.416	-3241.43	-42357.2	-3545.13	257.362	613.263	0	8.68131	-121.391	-640.201	-34243	30527	20629	347.684	253.488	0	-22.3989	-38.9878	-1633.62	-773380	479330	22610.2	292.758	472.27	0
409	0	-31.7651	83.86	-995.375	-3391.94	-42738.1	-3573.13	257.063	613.408	0	8.2645	-123.001	-640.901	-34302.7	30440	20675.3	347.496	253.523	0	-23.5006	-39.1414	-1636.28	-774933	479713	23083.5	292.484	472.447	0
409	1	-32.1668	84.9721	-997.512	-3511.21	-43100.4	-3613.89	256.792	613.52	0	7.60901	-124.498	-641.403	-34359.9	30312.3	20723.7	347.259	253.57	0	-24.5578	-39.526	-1638.91	-776531	480065	23352	292.197	472.651	0
409	2	-32.2574	85.7443	-999.931	-3599.98	-43442.3	-3666.64	256.555	613.6	0	6.75506	-125.844	-641.788	-34414.3	30149.3	20775.8	346.977	253.622	0	-25.5024	-40.1001	-1641.72	-778255	480447	23405.2	291.903	472.876	0
409	3	-32.0373	86.1778	-1002.67	-3660.72	-43761.9	-3730.32	256.355	613.651	0	5.73263	-127.023	-642.116	-34466.2	29954.4	20833	346.649	253.676	0	-26.3047	-40.8456	-1644.79	-780142	480892	23245.2	291.605	473.119	0
409	4	-31.5332	86.2708	-1005.72	-3696.09	-44058.3	-3803.14	256.192	613.675	0	4.56465	-128.031	-642.413	-34516.2	29729.7	20895.8	346.278	253.729	0	-26.9686	-41.7605	-1648.14	-782191	481407	22886.8	291.306	473.375	0
409	5	-30.7913	86.0201	-1009.01	-3708.13	-44331	-3882.93	256.065	613.675	0	3.2697	-128.87	-642.668	-34564.7	29475.8	20964	345.865	253.783	0	-27.5216	-42.8501	-1651.68	-784362	481971	22354.9	291.006	473.641	0
409	6	-29.8687	85.4237	-1012.46	-3697.91	-44579.7	-3968.2	255.969	613.652	0	1.8621	-129.551	-642.843	-34611.6	29191.2	21037.7	345.41	253.841	0	-28.0066	-44.1273	-1655.31	-786599	482548	21678.8	290.704	473.919	0
409	7	-28.824	84.4871	-1015.99	-3665.12	-44804.2	-4058.61	255.901	613.607	0	0.354182	-130.092	-642.896	-34657.3	28873.9	21117.3	344.912	253.908	0	-28.4698	-45.6052	-1658.88	-788844	483102	20888.9	290.397	474.207	0
409	8	-27.7083	83.2319	-1019.54	-3608.97	-45005.2	-4154.61	255.857	613.54	0	-1.23922	-130.512	-642.804	-34703	28524.2	21203.8	344.375	253.987	0	-28.9475	-47.2801	-1662.34	-791061	483611	20015.1	290.086	474.506	0
409	9	-26.5571	81.7014	-1023.1	-3529.72	-45184.9	-4257.04	255.835	613.45	0	-2.89522	-130.818	-642.589	-34751.2	28146.1	21298	343.801	254.08	0	-29.4523	-49.1163	-1665.69	-793249	484082	19084.9	289.771	474.813	0
410	0	-25.3843	79.9606	-1026.72	-3429.02	-45349.1	-4367.01	255.831	613.34	0	-4.57695	-131.001	-642.322	-34804.3	27746	21398.7	343.196	254.185	0	-29.9612	-51.0407	-1669.04	-795447	484548	18119.3	289.453	475.121	0
410	1	-24.1858	78.0842	-1030.46	-3309.2	-45506.3	-4485.33	255.839	613.211	0	-6.23612	-131.043	-642.112	-34863.7	27332.1	21502.5	342.566	254.295	0	-30.4219	-52.9584	-1672.58	-797721	485059	17130.3	289.134	475.421	0
410	2	-22.9542	76.141	-1034.41	-3172.75	-45664.4	-4611.93	255.855	613.067	0	-7.82752	-130.925	-642.071	-34928.3	26913.5	21604.9	341.917	254.399	0	-30.7817	-54.7839	-1676.48	-800135	485671	16125.4	288.815	475.702	0
410	3	-21.691	74.1846	-1038.58	-3022.41	-45829.3	-4745.84	255.873	612.91	0	-9.32263	-130.649	-642.287	-34995.3	26499.2	21702.5	341.258	254.486	0	-31.0136	-56.4644	-1680.87	-802722	486420	15113.3	288.5	475.951	0
410	4	-20.4129	72.2529	-1042.96	-2861.33	-46005.3	-4885.8	255.889	612.743	0	-10.7129	-130.232	-642.784	-35062.8	26095.1	21793.3	340.597	254.548	0	-31.1258	-57.9796	-1685.74	-805467	487306	14108.1	288.189	476.161	0
410	5	-19.1525	70.3697	-1047.43	-2693.13	-46195.1	-5030.43	255.897	612.571	0	-12.0053	-129.703	-643.509	-35130.6	25700.1	21875.9	339.937	254.592	0	-31.1578	-59.3332	-1690.94	-808308	488283	13129.6	287.88	476.338	0
410	6	-17.951	68.5499	-1051.9	-2522.25	-46400.3	-5178.05	255.889	612.398	0	-13.2158	-129.093	-644.361	-35200.2	25308.7	21948.3	339.277	254.628	0	-31.1668	-60.5426	-1696.26	-811158	489282	12200.7	287.566	476.491	0
410	7	-16.8485	66.8054	-1056.23	-2353.95	-46621.6	-5326.83	255.86	612.229	0	-14.3634	-128.434	-645.245	-35273.5	24914.9	22009	338.613	254.667	0	-31.2119	-61.6283	-1701.47	-813932	490233	11344	287.242	476.631	0
410	8	-15.8745	65.1495	-1060.32	-2193.66	-46858.8	-5475.12	255.807	612.069	0	-15.4639	-127.752	-646.104	-35351.9	24515.3	22057.5	337.943	254.715	0	-31.3384	-62.6022	-1706.43	-816569	491089	10577.9	286.906	476.764	0
410	9	-15.0409	63.6005	-1064.16	-2046.06	-47111.8	-5621.87	255.729	611.923	0	-16.523	-127.059	-646.923	-35436.1	24110.5	22094.2	337.269	254.776	0	-31.5639	-63.4589	-1711.09	-819053	491840	9914.16	286.557	476.894	0
411	0	-14.341	62.1864	-1067.79	-1914.09	-47383.2	-5766.51	255.625	611.793	0	-17.5344	-126.357	-647.74	-35527.3	23702.8	22120.6	336.593	254.848	0	-31.8754	-64.1705	-1715.53	-821421	492508	9357.85	286.196	477.02	0
411	1	-13.7556	60.9446	-1071.28	-1798.58	-47678.1	-5908.33	255.494	611.679	0	-18.4872	-125.636	-648.62	-35627.2	23295.9	22139.1	335.916	254.928	0	-32.2427	-64.6917	-1719.9	-823734	493134	8911.59	285.823	477.138	0
411	2	-13.2647	59.9108	-1074.68	-1699.27	-48001.4	-6046.22	255.334	611.581	0	-19.376	-124.894	-649.617	-35737.4	22895.4	22152	335.244	255.013	0	-32.6407	-64.9832	-1724.3	-826035	493750	8577.45	285.44	477.247	0
411	3	-12.8564	59.1076	-1078	-1616.3	-48354	-6179.31	255.145	611.499	0	-20.206	-124.139	-650.742	-35857.9	22507.7	22161.3	334.588	255.103	0	-33.0624	-65.0316	-1728.75	-828327	494364	8356.09	285.049	477.343	0
411	4	-12.5275	58.5389	-1081.2	-1550.72	-48732.9	-6307.22	254.927	611.434	0	-20.9924	-123.393	-651.965	-35987.5	22136.9	22168.6	333.954	255.199	0	-33.5199	-64.8537	-1733.17	-830579	494964	8245.53	284.655	477.429	0
411	5	-12.2802	58.1921	-1084.2	-1503.64	-49132.3	-6429.68	254.683	611.387	0	-21.7571	-122.681	-653.229	-36125	21783.5	22175.2	333.348	255.302	0	-34.0373	-64.4893	-1737.43	-832733	495514	8241.09	284.259	477.508	0
411	6	-12.1164	58.0451	-1086.9	-1475.7	-49545.3	-6546	254.416	611.358	0	-22.5242	-122.034	-654.471	-36268.6	21444.5	22182.2	332.766	255.417	0	-34.6405	-63.9886	-1741.37	-834717	495972	8335.4	283.863	477.582	0
411	7	-12.0289	58.0786	-1089.19	-1467.77	-49965.1	-6655.47	254.127	611.348	0	-23.3122	-121.472	-655.645	-36416.7	21115.6	22190.7	332.206	255.543	0	-35.3411	-63.3936	-1744.84	-836464	496298	8517.26	283.466	477.65	0
411	8	-11.9974	58.2865	-1091.05	-1481.32	-50387.3	-6757.6	253.818	611.358	0	-24.1277	-121.009	-656.737	-36567.8	20794.5	22201.9	331.663	255.681	0	-36.1251	-62.7223	-1747.79	-837949	496478	8771.52	283.068	477.711	0
411	9	-11.9921	58.6797	-1092.51	-1517.27	-50810.4	-6851.8	253.492	611.389	0	-24.9598	-120.642	-657.778	-36720.9	20481.5	22216.3	331.137	255.826	0	-36.9519	-61.9622	-1750.29	-839200	496532	9082.92	282.672	477.764	0
412	0	-11.9825	59.2812	-1093.69	-1575.03	-51234.9	-6937.19	253.154	611.44	0	-25.7818	-120.352	-658.821	-36874.6	20179.1	22233.6	330.629	255.971	0	-37.7643	-61.0711	-1752.51	-840293	496509	9440.71	282.279	477.808	0
412	1	-11.9456	60.1149	-1094.72	-1652.82	-51662.2	-7013.07	252.808	611.51	0	-26.5608	-120.108	-659.917	-37027.3	19889.8	22252.2	330.14	256.109	0	-38.5064	-59.9931	-1754.64	-841322	496467	9840.19	281.892	477.844	0
412	2	-11.8736	61.1896	-1095.74	-1749	-52093.4	-7078.95	252.458	611.596	0	-27.2743	-119.88	-661.078	-37177.2	19614	22270	329.67	256.237	0	-39.1479	-58.6907	-1756.82	-842360	496445	10281.6	281.512	477.877	0
412	3	-11.7747	62.4912	-1096.8	-1862.44	-52529.4	-7134.68	252.107	611.698	0	-27.9195	-119.656	-662.284	-37324	19349.1	22285	329.216	256.356	0	-39.6942	-57.1649	-1759.09	-843436	496451	10767.4	281.138	477.914	0
412	4	-11.6659	63.9878	-1097.91	-1991.91	-52971.5	-7180.87	251.752	611.814	0	-28.5098	-119.438	-663.496	-37468	19090.7	22296.3	328.773	256.471	0	-40.1757	-55.4499	-1761.4	-844545	496469	11298.6	280.765	477.961	0
412	5	-11.5676	65.635	-1099.03	-2135.91	-53420.3	-7218.53	251.393	611.943	0	-29.0664	-119.238	-664.672	-37610.1	18833.4	22303.5	328.335	256.584	0	-40.634	-53.6029	-1763.7	-845663	496475	11873.6	280.39	478.022	0
412	6	-11.5048	67.3788	-1100.13	-2293.07	-53875.5	-7248.28	251.028	612.084	0	-29.6137	-119.073	-665.767	-37750.3	18571.3	22306.9	327.895	256.702	0	-41.1184	-51.6943	-1765.9	-846758	496439	12491	280.008	478.1	0
412	7	-11.5046	69.1633	-1101.15	-2461.76	-54335.3	-7270.29	250.656	612.236	0	-30.1767	-118.957	-666.739	-37887.8	18299	22307.5	327.446	256.825	0	-41.6813	-49.7941	-1767.89	-847787	496330	13152.1	279.616	478.196	0
412	8	-11.5881	70.942	-1102.03	-2639.29	-54797.3	-7284.86	250.276	612.395	0	-30.7749	-118.9	-667.567	-38021.1	18014.3	22306.3	326.985	256.955	0	-42.3631	-47.9576	-1769.6	-848714	496129	13857.9	279.214	478.308	0
412	9	-11.762	72.6853	-1102.77	-2821.9	-55259.8	-7292.73	249.89	612.559	0	-31.4144	-118.898	-668.256	-38149.2	17717.8	22304.9	326.513	257.088	0	-43.1764	-46.2131	-1771.03	-849531	495839	14605.9	278.802	478.43	0
413	0	-12.0155	74.381	-1103.42	-3005.16	-55723.4	-7295.2	249.499	612.724	0	-32.0846	-118.935	-668.847	-38272.2	17411.8	22303.8	326.033	257.221	0	-44.1001	-44.5537	-1772.26	-850270	495485	15388.8	278.383	478.558	0
413	1	-12.3255	76.0278	-1104.05	-3184.25	-56190.2	-7294.07	249.105	612.884	0	-32.7638	-118.974	-669.404	-38390.1	17101	22302.4	325.547	257.35	0	-45.0893	-42.9461	-1773.45	-850987	495111	16195.8	277.959	478.685	0
413	2	-12.6697	77.6252	-1104.74	-3354.46	-56662.8	-7291.58	248.709	613.036	0	-33.4328	-118.98	-669.991	-38502.4	16791.6	22299.1	325.063	257.467	0	-46.1026	-41.3545	-1774.73	-851730	494760	17016.2	277.534	478.803	0
413	3	-13.0358	79.1657	-1105.51	-3512.28	-57141	-7289.83	248.313	613.177	0	-34.0853	-118.926	-670.647	-38609.1	16488.6	22292.5	324.586	257.57	0	-47.1211	-39.7608	-1776.16	-852523	494458	17843.3	277.112	478.906	0
413	4	-13.4215	80.6345	-1106.38	-3656.2	-57622.4	-7290.18	247.918	613.305	0	-34.7266	-118.803	-671.386	-38711.9	16193.1	22282.3	324.119	257.66	0	-48.1481	-38.1683	-1777.77	-853371	494213	18674	276.696	478.993	0
413	5	-13.833	82.0103	-1107.32	-3786.49	-58103.8	-7293.25	247.527	613.42	0	-35.3663	-118.61	-672.195	-38812.7	15902.8	22269.4	323.658	257.74	0	-49.1992	-36.6002	-1779.51	-854257	494014	19507.5	276.285	479.065	0
413	6	-14.2832	83.2661	-1108.26	-3904.32	-58582.5	-7299.43	247.14	613.523	0	-36.0136	-118.362	-673.037	-38911.9	15614.5	22255	323.2	257.815	0	-50.2969	-35.0959	-1781.3	-855147	493836	20342.3	275.878	479.124	0
413	7	-14.7853	84.3753	-1109.17	-4011.14	-59055.8	-7308.9	246.757	613.616	0	-36.676	-118.075	-673.862	-39009	15326.1	22239.8	322.744	257.889	0	-51.4613	-33.6997	-1783.03	-856003	493650	21175.2	275.475	479.176	0
413	8	-15.3449	85.32	-1110.01	-4108.1	-59520.7	-7321.7	246.378	613.701	0	-37.3574	-117.763	-674.639	-39103.5	15037.4	22223.9	322.29	257.962	0	-52.7023	-32.4429	-1784.65	-856802	493441	22001.2	275.075	479.223	0
413	9	-15.9545	86.0979	-1110.79	-4196.1	-59974.7	-7338.07	246.007	613.778	0	-38.0565	-117.432	-675.359	-39196.7	14749.6	22208.2	321.84	258.038	0	-54.011	-31.3338	-1786.15	-857550	493212	22813.6	274.68	479.269	0
414	0	-16.5902	86.725	-1111.57	-4276.01	-60417.7	-7358.61	245.646	613.847	0	-38.7624	-117.079	-676.053	-39291.1	14464.6	22193.8	321.396	258.118	0	-55.3526	-30.3538	-1787.62	-858290	492990	23601.5	274.294	479.315	0
414	1	-17.2165	87.2307	-1112.43	-4348.82	-60851.1	-7383.96	245.299	613.909	0	-39.4552	-116.695	-676.765	-39389.7	14183.7	22182.3	320.958	258.203	0	-56.6717	-29.464	-1789.2	-859089	492812	24352.3	273.917	479.363	0
414	2	-17.7994	87.645	-1113.46	-4415.44	-61276	-7414.74	244.968	613.966	0	-40.1177	-116.268	-677.525	-39493.6	13906.3	22174.8	320.525	258.291	0	-57.9172	-28.6234	-1790.98	-859998	492706	25054.3	273.551	479.415	0
414	3	-18.3169	87.9858	-1114.67	-4476.59	-61692.9	-7451.82	244.654	614.016	0	-40.7472	-115.794	-678.338	-39601.7	13631.3	22171.2	320.095	258.38	0	-59.0641	-27.8085	-1793.01	-861029	492676	25699.5	273.195	479.47	0
414	4	-18.7578	88.2563	-1116.03	-4532.75	-62099.8	-7496.32	244.357	614.062	0	-41.3521	-115.274	-679.184	-39711.8	13358	22170.2	319.668	258.47	0	-60.1099	-27.0174	-1795.21	-862157	492708	26281.3	272.849	479.53	0
414	5	-19.1188	88.4482	-1117.48	-4584.47	-62491.8	-7548.87	244.078	614.102	0	-41.9442	-114.717	-680.024	-39822	13086.1	22170.9	319.244	258.56	0	-61.063	-26.2688	-1797.5	-863335	492777	26792.7	272.514	479.595	0
414	6	-19.4047	88.5439	-1118.93	-4632.5	-62863	-7608.72	243.819	614.14	0	-42.5346	-114.142	-680.805	-39931.8	12815.9	22172.8	318.825	258.654	0	-61.9393	-25.5983	-1799.73	-864500	492846	27228.4	272.192	479.666	0
414	7	-19.6256	88.5233	-1120.28	-4677.27	-63209	-7674.01	243.577	614.175	0	-43.1305	-113.567	-681.478	-40041.8	12548.7	22175.9	318.414	258.757	0	-62.7561	-25.0439	-1801.75	-865585	492878	27586.4	271.883	479.745	0
414	8	-19.7873	88.3743	-1121.46	-4718.55	-63528.1	-7742.64	243.353	614.208	0	-43.7312	-113.001	-682.031	-40154.2	12287	22180.7	318.015	258.875	0	-63.5184	-24.6269	-1803.49	-866554	492856	27866.4	271.588	479.831	0
414	9	-19.8824	88.1045	-1122.51	-4755.73	-63821.4	-7812.64	243.144	614.237	0	-44.3258	-112.439	-682.509	-40272.7	12033.6	22188.1	317.631	259.007	0	-64.2081	-24.3341	-1805.02	-867431	492801	28068.6	271.309	479.918	0
415	0	-19.8879	87.7449	-1123.52	-4787.97	-64093.6	-7882.45	242.953	614.262	0	-44.8916	-111.857	-683.012	-40401.2	11791.4	22200.1	317.264	259.151	0	-64.7796	-24.1125	-1806.53	-868297	492767	28193.8	271.048	480.002	0
415	1	-19.7729	87.3389	-1124.63	-4813.81	-64352.7	-7951.08	242.779	614.28	0	-45.3963	-111.226	-683.659	-40542	11563.9	22218.2	316.915	259.301	0	-65.1692	-23.887	-1808.28	-869256	492825	28241.8	270.807	480.073	0
415	2	-19.5131	86.9246	-1125.94	-4831.4	-64607.5	-8018.15	242.619	614.291	0	-45.8073	-110.518	-684.545	-40695.2	11353.8	22242.2	316.586	259.449	0	-65.3204	-23.5938	-1810.48	-870389	493026	28210.3	270.586	480.125	0
415	3	-19.1027	86.5251	-1127.49	-4839.86	-64864	-8083.61	242.471	614.293	0	-46.1039	-109.727	-685.711	-40858.9	11162.3	22268.9	316.278	259.586	0	-65.2066	-23.2015	-1813.21	-871726	493390	28098.3	270.383	480.151	0
415	4	-18.5552	86.1482	-1129.28	-4840.24	-65123.8	-8147.5	242.332	614.286	0	-46.2845	-108.859	-687.135	-41030.4	10988.6	22294.6	315.992	259.712	0	-64.8396	-22.7107	-1816.41	-873248	493901	27909.4	270.197	480.154	0
415	5	-17.9006	85.7902	-1131.22	-4834.59	-65385.5	-8209.74	242.199	614.274	0	-46.3646	-107.936	-688.742	-41206.2	10830.2	22316.1	315.725	259.828	0	-64.2652	-22.1458	-1819.96	-874894	494517	27654.9	270.024	480.138	0
415	6	-17.1823	85.4395	-1133.2	-4824.57	-65646.8	-8270.21	242.069	614.258	0	-46.3701	-106.985	-690.436	-41382.2	10684.6	22331.5	315.475	259.936	0	-63.5524	-21.5451	-1823.63	-876578	495178	27353	269.861	480.11	0
415	7	-16.4492	85.0847	-1135.1	-4811.46	-65905.8	-8328.51	241.938	614.239	0	-46.327	-106.032	-692.116	-41553	10550.7	22339.6	315.244	260.038	0	-62.7762	-20.9476	-1827.21	-878203	495822	27026.3	269.705	480.074	0
415	8	-15.7429	84.722	-1136.83	-4796.98	-66160.9	-8384.01	241.802	614.22	0	-46.2533	-105.101	-693.701	-41714.3	10427.4	22339.5	315.031	260.133	0	-61.9962	-20.3788	-1830.53	-879696	496402	26695.7	269.553	480.034	0
415	9	-15.0859	84.3615	-1138.36	-4783.33	-66410.2	-8436	241.662	614.202	0	-46.1556	-104.203	-695.157	-41863.6	10312.2	22330.4	314.834	260.222	0	-61.2415	-19.8412	-1833.52	-881033	496898	26375.6	269.404	479.995	0
416	0	-14.4778	84.0272	-1139.75	-4772.54	-66651	-8483.72	241.521	614.187	0	-46.0318	-103.341	-696.494	-42000.8	10200.4	22313.1	314.645	260.303	0	-60.5096	-19.3139	-1836.24	-882245	497326	26073	269.258	479.958	0
416	1	-13.9028	83.749	-1141.07	-4765.96	-66881.5	-8526.76	241.387	614.177	0	-45.8785	-102.515	-697.756	-42128.1	10086.1	22289.2	314.455	260.377	0	-59.7813	-18.7656	-1838.83	-883400	497723	25789.2	269.113	479.925	0
416	2	-13.3433	83.5486	-1142.41	-4764.64	-67101.1	-8565.28	241.264	614.171	0	-45.698	-101.728	-698.997	-42249.5	9965.45	22261.1	314.257	260.443	0	-59.0413	-18.179	-1841.41	-884559	498122	25521.2	268.972	479.896	0
416	3	-12.7889	83.4302	-1143.79	-4770	-67310.3	-8599.81	241.151	614.17	0	-45.5014	-100.993	-700.248	-42368.8	9837.81	22231.1	314.049	260.505	0	-58.2904	-17.5632	-1844.04	-885743	498537	25263.8	268.833	479.871	0
416	4	-12.2395	83.3838	-1145.16	-4783.85	-67510.5	-8630.89	241.047	614.177	0	-45.3053	-100.328	-701.504	-42488	9704.53	22200.3	313.834	260.567	0	-57.5448	-16.944	-1846.67	-886936	498956	25013.4	268.697	479.849	0
416	5	-11.7048	83.3911	-1146.48	-4807.41	-67704.5	-8659.32	240.946	614.193	0	-45.1288	-99.7435	-702.732	-42606.9	9566.33	22169.6	313.613	260.63	0	-56.8336	-16.3524	-1849.21	-888098	499353	24770.2	268.561	479.833	0
416	6	-11.2012	83.4302	-1147.68	-4840.77	-67894.5	-8686.32	240.842	614.218	0	-44.9895	-99.2519	-703.882	-42724.2	9423.12	22139.3	313.387	260.698	0	-56.1907	-15.8217	-1851.56	-889184	499693	24537.1	268.421	479.825	0
416	7	-10.7442	83.481	-1148.71	-4882.97	-68081.4	-8712.81	240.732	614.251	0	-44.8975	-98.8587	-704.908	-42838.2	9274.81	22109.4	313.158	260.771	0	-55.6417	-15.3778	-1853.62	-890154	499950	24316.7	268.275	479.827	0
416	8	-10.3413	83.5295	-1149.56	-4932.25	-68265	-8738.91	240.617	614.291	0	-44.8524	-98.5569	-705.781	-42946.9	9122.01	22078.4	312.925	260.85	0	-55.1937	-15.0274	-1855.35	-890991	500110	24109.9	268.123	479.84	0
416	9	-9.9878	83.5707	-1150.25	-4986.16	-68444.5	-8764.44	240.496	614.335	0	-44.8447	-98.3272	-706.502	-43048.2	8967.17	22044.8	312.692	260.931	0	-54.8325	-14.7565	-1856.76	-891699	500182	23914.9	267.967	479.864	0
417	0	-9.66665	83.6112	-1150.82	-5041.55	-68619.6	-8789.47	240.373	614.381	0	-44.857	-98.1452	-707.112	-43140.5	8814.88	22007.4	312.466	261.009	0	-54.5236	-14.534	-1857.93	-892302	500192	23725.8	267.811	479.891	0
417	1	-9.35507	83.6657	-1151.31	-5095.69	-68790.5	-8814.17	240.25	614.426	0	-44.8683	-97.9878	-707.667	-43223.8	8669.85	21965.4	312.251	261.079	0	-54.2234	-14.3221	-1858.97	-892837	500174	23534.8	267.659	479.915	0
417	2	-9.03603	83.7457	-1151.74	-5147.88	-68956.9	-8838.52	240.128	614.47	0	-44.8608	-97.8386	-708.209	-43299.6	8535.37	21918.4	312.052	261.14	0	-53.8968	-14.0929	-1859.95	-893330	500152	23336.2	267.515	479.933	0
417	3	-8.7036	83.8533	-1152.14	-5199.25	-69117.3	-8862.25	240.009	614.513	0	-44.8227	-97.6926	-708.753	-43369.6	8413.37	21867.5	311.871	261.191	0	-53.5263	-13.8393	-1860.89	-893786	500132	23127.2	267.379	479.944	0
417	4	-8.36106	83.983	-1152.45	-5251.67	-69270.3	-8884.87	239.893	614.557	0	-44.7492	-97.5551	-709.292	-43435.7	8303.74	21814.3	311.707	261.238	0	-53.1102	-13.5721	-1861.74	-894192	500106	22907.9	267.253	479.949	0
417	5	-8.01906	84.1236	-1152.65	-5307.11	-69417.3	-8906.01	239.776	614.604	0	-44.6445	-97.439	-709.801	-43499.2	8202.85	21760.5	311.557	261.284	0	-52.6636	-13.3154	-1862.45	-894520	500047	22680.4	267.132	479.95	0
417	6	-7.69474	84.2602	-1152.64	-5367.27	-69560.9	-8925.39	239.651	614.656	0	-44.5243	-97.363	-710.232	-43560.5	8103.34	21707.3	311.409	261.333	0	-52.2191	-13.1028	-1862.87	-894715	499911	22449.7	267.009	479.95	0
417	7	-7.40769	84.3776	-1152.36	-5433.08	-69703.6	-8942.71	239.512	614.715	0	-44.413	-97.3448	-710.523	-43619	7996.29	21655.3	311.254	261.39	0	-51.8207	-12.9673	-1862.88	-894716	499644	22223.7	266.875	479.953	0
417	8	-7.17484	84.4651	-1151.73	-5504.12	-69845.9	-8958.05	239.356	614.779	0	-44.3352	-97.3919	-710.618	-43672.6	7875.32	21604.2	311.082	261.457	0	-51.51	-12.9268	-1862.35	-894475	499206	22011.8	266.724	479.962	0
417	9	-7.00502	84.5205	-1150.78	-5578.97	-69986.7	-8972.2	239.183	614.848	0	-44.3052	-97.4966	-710.502	-43719.2	7739.48	21552.8	310.893	261.533	0	-51.3102	-12.9761	-1861.28	-893995	498599	21821.8	266.557	479.978	0
418	0	-6.89143	84.5519	-1149.6	-5656.39	-70123.7	-8986.2	239.001	614.92	0	-44.3201	-97.6398	-710.209	-43758.9	7592.56	21500.3	310.691	261.614	0	-51.2115	-13.0879	-1859.8	-893339	497868	21655.6	266.378	480.002	0
418	1	-6.81221	84.5765	-1148.33	-5735.79	-70255.2	-9000.47	238.82	614.995	0	-44.363	-97.7981	-709.815	-43794.1	7440.24	21447.3	310.482	261.698	0	-51.1752	-13.2216	-1858.15	-892609	497085	21508.4	266.195	480.035	0
418	2	-6.74422	84.6137	-1147.1	-5816.56	-70380.3	-9014.73	238.645	615.071	0	-44.4137	-97.9517	-709.401	-43827.3	7287.51	21394.3	310.273	261.781	0	-51.1579	-13.338	-1856.5	-891892	496312	21374.9	266.015	480.072	0
418	3	-6.67598	84.6783	-1145.93	-5897.61	-70499.8	-9028.43	238.478	615.147	0	-44.4563	-98.0893	-709.027	-43859.6	7137.58	21341.2	310.067	261.859	0	-51.1323	-13.411	-1854.96	-891225	495580	21253.1	265.842	480.108	0
418	4	-6.61107	84.7753	-1144.82	-5977.65	-70615.2	-9040.85	238.318	615.221	0	-44.4822	-98.2114	-708.713	-43890	6992.29	21286.6	309.866	261.929	0	-51.0932	-13.4361	-1853.53	-890595	494889	21144.1	265.675	480.137	0
418	5	-6.56652	84.8987	-1143.69	-6056.07	-70727.7	-9050.92	238.159	615.295	0	-44.4912	-98.3298	-708.439	-43916.6	6852.56	21228.2	309.673	261.991	0	-51.0577	-13.4312	-1852.13	-889958	494215	21051.7	265.513	480.157	0
418	6	-6.56662	85.0335	-1142.47	-6133.58	-70837.3	-9057.47	237.996	615.369	0	-44.491	-98.4629	-708.165	-43937.9	6718.26	21164.7	309.487	262.045	0	-51.0576	-13.4294	-1850.63	-889256	493522	20982.2	265.353	480.166	0
418	7	-6.63353	85.1623	-1141.07	-6211.52	-70942.3	-9060.02	237.828	615.444	0	-44.4923	-98.625	-707.849	-43953	6588.65	21096.1	309.308	262.094	0	-51.1259	-13.4627	-1848.92	-888432	492775	20942.1	265.194	480.165	0
418	8	-6.78057	85.2711	-1139.44	-6291.04	-71039.8	-9059.39	237.654	615.521	0	-44.5037	-98.817	-707.46	-43960.8	6463.04	21023.6	309.136	262.139	0	-51.2843	-13.546	-1846.9	-887451	491954	20937.3	265.035	480.157	0
418	9	-7.007	85.356	-1137.59	-6372.67	-71126.9	-9057.38	237.476	615.602	0	-44.5267	-99.027	-706.993	-43960.7	6340.47	20948.9	308.968	262.18	0	-51.5337	-13.671	-1844.58	-886316	491061	20969.8	264.877	480.142	0
419	0	-7.29398	85.4308	-1135.58	-6455.6	-71203.3	-9055.67	237.298	615.685	0	-44.5516	-99.2356	-706.489	-43954.7	6219.92	20873.1	308.804	262.216	0	-51.8456	-13.8047	-1842.07	-885076	490127	21035.6	264.723	480.119	0
419	1	-7.60989	85.5229	-1133.55	-6537.71	-71271.4	-9054.53	237.125	615.768	0	-44.5591	-99.4194	-706.025	-43947	6101.33	20796.9	308.642	262.246	0	-52.169	-13.8965	-1839.57	-883819	489205	21127.3	264.573	480.086	0
419	2	-7.92624	85.6554	-1131.58	-6617.17	-71335.2	-9052.95	236.96	615.848	0	-44.531	-99.5566	-705.67	-43942	5985.44	20721.6	308.482	262.27	0	-52.4572	-13.9013	-1837.25	-882624	488343	21239.5	264.431	480.042	0
419	3	-8.23118	85.8327	-1129.73	-6693.72	-71397.6	-9049.92	236.801	615.925	0	-44.4614	-99.6339	-705.452	-43941.4	5872.9	20648.2	308.325	262.288	0	-52.6926	-13.8013	-1835.18	-881524	487559	21371.2	264.295	479.986	0
419	4	-8.53061	86.0409	-1127.97	-6768.5	-71459.8	-9045.49	236.647	616.001	0	-44.359	-99.6521	-705.345	-43945.3	5764.29	20576.6	308.172	262.303	0	-52.8896	-13.6112	-1833.31	-880497	486837	21523.3	264.166	479.92	0
419	5	-8.84157	86.2543	-1126.21	-6843.75	-71520.7	-9040.54	236.495	616.077	0	-44.2419	-99.6285	-705.284	-43951.8	5658.87	20506.4	308.024	262.318	0	-53.0835	-13.3741	-1831.5	-879485	486136	21695.4	264.039	479.849	0
419	6	-9.18471	86.442	-1124.36	-6922.46	-71578	-9035.92	236.339	616.157	0	-44.1308	-99.5924	-705.183	-43958.6	5553.25	20437.4	307.875	262.336	0	-53.3155	-13.1504	-1829.55	-878411	485399	21885.2	263.912	479.78	0
419	7	-9.57516	86.5758	-1122.33	-7007.38	-71628.8	-9032.04	236.178	616.244	0	-44.0434	-99.5731	-704.967	-43963.1	5443.54	20370.4	307.722	262.362	0	-53.6186	-12.9973	-1827.3	-877208	484577	22088.7	263.78	479.717	0
419	8	-10.0132	86.6407	-1120.07	-7099.08	-71670.3	-9029.04	236.013	616.338	0	-43.9896	-99.589	-704.6	-43963	5328.45	20306.1	307.562	262.394	0	-54.0028	-12.9483	-1824.67	-875846	483651	22298.5	263.642	479.662	0
419	9	-10.4816	86.6411	-1117.62	-7195.07	-71699.3	-9027.03	235.846	616.438	0	-43.9666	-99.6417	-704.094	-43957.5	5209.94	20244.8	307.4	262.431	0	-54.4483	-13.0006	-1821.71	-874343	482638	22504.7	263.502	479.614	0
420	0	-10.9523	86.6015	-1115.07	-7291.14	-71713.5	-9025.87	235.687	616.539	0	-43.9602	-99.7154	-703.506	-43947.8	5091.66	20186.5	307.238	262.47	0	-54.9125	-13.1139	-1818.58	-872763	481587	22699.4	263.366	479.569	0
420	1	-11.3968	86.5547	-1112.54	-7383.73	-71712.4	-9025.27	235.542	616.637	0	-43.9543	-99.7848	-702.906	-43935.9	4976.79	20130.5	307.08	262.506	0	-55.3511	-13.2301	-1815.44	-871184	480554	22879.1	263.24	479.524	0
420	2	-11.7965	86.5245	-1110.09	-7471.2	-71697.3	-9025.01	235.413	616.73	0	-43.9422	-99.8299	-702.34	-43923.4	4865.95	20075.7	306.928	262.539	0	-55.7388	-13.3054	-1812.43	-869656	479573	23043.4	263.126	479.476	0
420	3	-12.1474	86.5176	-1107.73	-7553.23	-71670.7	-9024.84	235.299	616.819	0	-43.9288	-99.8461	-701.813	-43911.3	4757.02	20021.3	306.778	262.568	0	-56.0763	-13.3285	-1809.54	-868181	478640	23193.6	263.022	479.426	0
420	4	-12.4567	86.5257	-1105.4	-7629.91	-71635.2	-9024.39	235.195	616.902	0	-43.9261	-99.8438	-701.289	-43899.6	4646.68	19967.5	306.626	262.598	0	-56.3828	-13.3181	-1806.69	-866723	477726	23331.5	262.922	479.375	0
420	5	-12.7379	86.5301	-1103.04	-7702.12	-71591.4	-9023.42	235.096	616.983	0	-43.9505	-99.8423	-700.713	-43887	4531.9	19915.3	306.468	262.632	0	-56.6884	-13.3122	-1803.76	-865227	476788	23458.4	262.822	479.326	0
420	6	-13.0083	86.5072	-1100.57	-7771.8	-71538.2	-9021.84	234.999	617.062	0	-44.0226	-99.8602	-700.019	-43870.6	4410.56	19865.1	306.301	262.671	0	-57.031	-13.353	-1800.59	-863633	475785	23577	262.719	479.284	0
420	7	-13.2854	86.4358	-1097.91	-7840.43	-71474.6	-9019.84	234.9	617.141	0	-44.162	-99.9087	-699.154	-43847.4	4281.41	19817.2	306.124	262.715	0	-57.4474	-13.4729	-1797.07	-861892	474684	23692	262.609	479.251	0
420	8	-13.58	86.3034	-1095.05	-7908.21	-71399.8	-9017.97	234.798	617.222	0	-44.3762	-99.9895	-698.094	-43815.1	4143.67	19771.8	305.936	262.764	0	-57.9562	-13.6861	-1793.15	-859982	473470	23807.1	262.493	479.227	0
420	9	-13.8933	86.1096	-1092.01	-7975.19	-71313.4	-9016.99	234.695	617.303	0	-44.6512	-100.095	-696.851	-43773.6	3997.86	19728.8	305.737	262.816	0	-58.5445	-13.9856	-1788.86	-857917	472153	23921.2	262.37	479.213	0
421	0	-14.2158	85.8678	-1088.85	-8042	-71216.1	-9017.08	234.595	617.386	0	-44.952	-100.208	-695.482	-43724.1	3847.3	19686.8	305.532	262.869	0	-59.1677	-14.34	-1784.33	-855751	470772	24029.7	262.244	479.205	0
421	1	-14.5312	85.6017	-1085.68	-8109.37	-71109.6	-9017.33	234.503	617.469	0	-45.237	-100.302	-694.065	-43669.1	3697.53	19644.4	305.327	262.918	0	-59.7682	-14.7002	-1779.75	-853564	469382	24128.4	262.123	479.202	0
421	2	-14.8226	85.3372	-1082.6	-8177.74	-70995.2	-9016.38	234.421	617.554	0	-45.4776	-100.36	-692.676	-43612.1	3553.4	19600.5	305.13	262.962	0	-60.3002	-15.0223	-1775.27	-851429	468034	24214.7	262.01	479.199	0
421	3	-15.079	85.0939	-1079.64	-8247.22	-70873	-9013.14	234.355	617.639	0	-45.6643	-100.378	-691.366	-43556.9	3417.83	19555.3	304.944	263.001	0	-60.7433	-15.2837	-1771.01	-849391	466762	24288.1	261.911	479.195	0
421	4	-15.2976	84.8832	-1076.83	-8317.53	-70743.2	-9006.98	234.304	617.724	0	-45.8012	-100.36	-690.154	-43505.3	3292.74	19509.2	304.771	263.037	0	-61.0988	-15.4766	-1766.99	-847465	465579	24351	261.827	479.19	0
421	5	-15.4841	84.7088	-1074.16	-8387.55	-70607.1	-8997.53	234.268	617.809	0	-45.8989	-100.309	-689.027	-43456.5	3178.93	19462.2	304.614	263.069	0	-61.383	-15.6005	-1763.19	-845638	464475	24409.6	261.758	479.182	0
421	6	-15.6504	84.5644	-1071.58	-8455.58	-70467.5	-8984.55	234.24	617.891	0	-45.973	-100.23	-687.946	-43408	3075.16	19414	304.47	263.098	0	-61.6234	-15.6658	-1759.52	-843867	463423	24471.1	261.699	479.172	0
421	7	-15.8108	84.4367	-1069	-8520.43	-70326.8	-8967.71	234.212	617.97	0	-46.0423	-100.131	-686.868	-43357.7	2978.56	19364.6	304.336	263.124	0	-61.8531	-15.6947	-1755.87	-842094	462381	24541.6	261.644	479.16	0
421	8	-15.9779	84.3133	-1066.36	-8582.64	-70185.9	-8946.87	234.182	618.049	0	-46.121	-100.022	-685.765	-43304.6	2886	19314.1	304.208	263.148	0	-62.0989	-15.7085	-1752.12	-840271	461317	24625.4	261.589	479.144	0
421	9	-16.159	84.1905	-1063.63	-8643.83	-70044.2	-8922.35	234.146	618.127	0	-46.2112	-99.9016	-684.634	-43249.3	2795.62	19262.6	304.083	263.171	0	-62.3702	-15.7111	-1748.26	-838386	460223	24726.1	261.534	479.123	0
422	0	-16.3529	84.0764	-1060.84	-8704.78	-69902.8	-8894.97	234.106	618.206	0	-46.3012	-99.7622	-683.51	-43193	2708.02	19210.9	303.962	263.193	0	-62.6541	-15.6858	-1744.35	-836466	459118	24845.7	261.479	479.097	0
422	1	-16.5518	83.9864	-1058.08	-8764.95	-69765.1	-8865.57	234.065	618.284	0	-46.373	-99.5938	-682.443	-43137.7	2625.1	19159.9	303.847	263.211	0	-62.9248	-15.6075	-1740.52	-834570	458038	24983.3	261.425	479.063	0
422	2	-16.7495	83.9322	-1055.41	-8823.8	-69633	-8834.78	234.023	618.361	0	-46.4142	-99.3945	-681.466	-43085	2547.49	19109.4	303.738	263.224	0	-63.1637	-15.4624	-1736.88	-832744	457009	25136	261.376	479.022	0
422	3	-16.9462	83.9184	-1052.85	-8881.45	-69505.4	-8803	233.983	618.436	0	-46.4251	-99.1713	-680.575	-43035.8	2474.38	19058.5	303.636	263.234	0	-63.3713	-15.253	-1733.42	-831000	456037	25301.9	261.33	478.977	0
422	4	-17.1455	83.9459	-1050.37	-8938.45	-69379.8	-8770.67	233.947	618.51	0	-46.4169	-98.9361	-679.741	-42989.7	2405.71	19006.1	303.539	263.244	0	-63.5624	-14.9902	-1730.11	-829322	455111	25480.5	261.289	478.93	0
422	5	-17.3512	84.0106	-1047.95	-8996.4	-69253.1	-8738.52	233.915	618.585	0	-46.4096	-98.7026	-678.919	-42945.3	2341.82	18952.2	303.449	263.255	0	-63.7608	-14.692	-1726.86	-827678	454209	25672.3	261.253	478.887	0
422	6	-17.569	84.0995	-1045.51	-9058.04	-69121.7	-8707.28	233.887	618.664	0	-46.4295	-98.4869	-678.049	-42900.4	2281.16	18898	303.364	263.27	0	-63.9986	-14.3874	-1723.56	-826019	453299	25877.5	261.219	478.852	0
422	7	-17.8071	84.1927	-1042.99	-9126.15	-68982	-8677	233.861	618.75	0	-46.5015	-98.3052	-677.073	-42853.1	2219.76	18844.8	303.278	263.292	0	-64.3086	-14.1124	-1720.06	-824293	452342	26096.7	261.186	478.83	0
422	8	-18.0706	84.273	-1040.32	-9201.85	-68830.8	-8647.32	233.837	618.845	0	-46.6395	-98.1665	-675.951	-42802.8	2153.66	18794.1	303.186	263.322	0	-64.7101	-13.8935	-1716.27	-822458	451311	26329.6	261.15	478.823	0
422	9	-18.3534	84.3349	-1037.51	-9283.09	-68666.2	-8618.11	233.816	618.948	0	-46.8413	-98.0659	-674.689	-42749.6	2081.6	18747	303.085	263.362	0	-65.1947	-13.7311	-1712.2	-820509	450204	26573.4	261.112	478.829	0
423	0	-18.6344	84.3903	-1034.6	-9364.98	-68490.5	-8589.23	233.8	619.052	0	-47.084	-97.9818	-673.345	-42694.1	2005.27	18705	302.978	263.406	0	-65.7183	-13.5915	-1707.95	-818488	449053	26822.1	261.073	478.841	0
423	1	-18.8817	84.4625	-1031.72	-9442.4	-68310	-8559.99	233.79	619.152	0	-47.3269	-97.8827	-672.013	-42638.6	1927.52	18668.2	302.868	263.449	0	-66.2086	-13.4202	-1703.73	-816476	447915	27065.4	261.037	478.85	0
423	2	-19.0664	84.5709	-1028.97	-9512.29	-68132.1	-8529.69	233.786	619.245	0	-47.5306	-97.7417	-670.778	-42586.2	1851.06	18635.3	302.76	263.488	0	-66.5971	-13.1708	-1699.74	-814556	446839	27291	261.005	478.851	0
423	3	-19.1742	84.7219	-1026.39	-9573.87	-67962	-8498.25	233.786	619.328	0	-47.6755	-97.5451	-669.68	-42539.5	1778.18	18604.1	302.655	263.522	0	-66.8496	-12.8232	-1696.07	-812765	445847	27490.2	260.978	478.841	0
423	4	-19.2085	84.9095	-1023.97	-9627.74	-67802.8	-8466.19	233.784	619.402	0	-47.7638	-97.2911	-668.71	-42498.7	1710.16	18571.7	302.557	263.553	0	-66.9723	-12.3816	-1692.68	-811085	444926	27661	260.954	478.821	0
423	5	-19.1883	85.1195	-1021.62	-9675.45	-67655.2	-8434.12	233.777	619.471	0	-47.8122	-96.9917	-667.823	-42462.3	1646.79	18535.4	302.466	263.583	0	-67.0006	-11.8723	-1689.44	-809460	444040	27807	260.929	478.791	0
423	6	-19.1438	85.3312	-1019.24	-9718.89	-67517.8	-8402.25	233.757	619.535	0	-47.8447	-96.6728	-666.951	-42427.2	1586.61	18493.8	302.379	263.614	0	-66.9885	-11.3417	-1686.19	-807819	443142	27935.8	260.899	478.755	0
423	7	-19.1092	85.5217	-1016.74	-9759.56	-67388.2	-8370.08	233.721	619.599	0	-47.8858	-96.3645	-666.021	-42390	1527.08	18447.1	302.293	263.647	0	-66.995	-10.8429	-1682.76	-806086	442183	28057.9	260.861	478.716	0
423	8	-19.1109	85.6754	-1014.04	-9797.99	-67264.1	-8336.45	233.667	619.662	0	-47.9533	-96.0931	-664.982	-42347.9	1465.53	18395.8	302.204	263.683	0	-67.0642	-10.4177	-1679.03	-804209	441128	28182.4	260.811	478.676	0
423	9	-19.1559	85.7921	-1011.14	-9834	-67143.9	-8300.03	233.596	619.726	0	-48.0507	-95.8752	-663.829	-42300	1400.42	18339.9	302.11	263.721	0	-67.2066	-10.0831	-1674.96	-802177	439972	28310.2	260.749	478.633	0
424	0	-19.2294	85.8864	-1008.08	-9867.86	-67025.4	-8260.2	233.512	619.789	0	-48.1624	-95.7084	-662.605	-42246.9	1332.28	18279.6	302.011	263.759	0	-67.3918	-9.82195	-1670.69	-800039	438749	28435.2	260.679	478.585	0
424	1	-19.3054	85.98	-1005.02	-9901.18	-66906.6	-8217.44	233.428	619.852	0	-48.2622	-95.5699	-661.38	-42189.9	1263.55	18215.6	301.911	263.791	0	-67.5676	-9.5899	-1666.4	-797890	437520	28550	260.608	478.534	0
424	2	-19.3602	86.0896	-1002.07	-9936.23	-66785.4	-8172.93	233.352	619.916	0	-48.3296	-95.4355	-660.211	-42130.1	1196.71	18149.6	301.813	263.813	0	-67.6898	-9.34586	-1662.28	-795817	436343	28648.6	260.543	478.482	0
424	3	-19.3816	86.2194	-999.278	-9974.68	-66661.1	-8127.95	233.291	619.982	0	-48.3596	-95.2968	-659.122	-42068.6	1132.86	18083.3	301.719	263.825	0	-67.7412	-9.07742	-1658.4	-793863	435243	28726.8	260.487	478.429	0
424	4	-19.3696	86.3622	-996.657	-10017.6	-66534.5	-8083.57	233.242	620.051	0	-48.3592	-95.161	-658.107	-42006.5	1071.95	18017.9	301.629	263.829	0	-67.7288	-8.79877	-1654.76	-792029	434217	28782	260.44	478.38	0
424	5	-19.3354	86.5039	-994.171	-10065.5	-66407.6	-8040.44	233.203	620.125	0	-48.3395	-95.0424	-657.137	-41944.2	1013.17	17954	301.542	263.829	0	-67.6749	-8.53858	-1651.31	-790291	433246	28814.5	260.398	478.337	0
424	6	-19.2984	86.6267	-991.765	-10117.7	-66283.2	-7998.57	233.166	620.202	0	-48.3096	-94.9564	-656.172	-41881.5	955.999	17890.7	301.457	263.827	0	-67.608	-8.32973	-1647.94	-788610	432299	28827.2	260.358	478.301	0
424	7	-19.2789	86.7163	-989.38	-10171.4	-66164.2	-7957.29	233.126	620.281	0	-48.2726	-94.9121	-655.171	-41816.3	901.297	17826.8	301.376	263.825	0	-67.5515	-8.19584	-1644.55	-786937	431345	28825.4	260.316	478.273	0
424	8	-19.2862	86.7688	-986.975	-10223.3	-66052.6	-7916.04	233.076	620.358	0	-48.2279	-94.9094	-654.116	-41746.7	850.846	17760.8	301.301	263.822	0	-67.5141	-8.14056	-1641.09	-785239	430366	28812.7	260.269	478.248	0
424	9	-19.3117	86.7932	-984.554	-10270.2	-65948.4	-7875.25	233.017	620.431	0	-48.1714	-94.9414	-653.026	-41672.7	806.776	17691.8	301.235	263.815	0	-67.4831	-8.14824	-1637.58	-783517	429371	28786.5	260.221	478.222	0
425	0	-19.3305	86.8081	-982.171	-10310.4	-65850.2	-7835.94	232.954	620.497	0	-48.0956	-94.9972	-651.961	-41597.5	771.661	17620.4	301.184	263.804	0	-67.4261	-8.18913	-1634.13	-781818	428398	28738.4	260.175	478.189	0
425	1	-19.3138	86.8339	-979.912	-10343.6	-65757	-7798.47	232.895	620.556	0	-47.9918	-95.0602	-650.999	-41525.7	747.413	17548.3	301.148	263.788	0	-67.3056	-8.22625	-1630.91	-780210	427494	28661.7	260.139	478.147	0
425	2	-19.244	86.8825	-977.842	-10370.3	-65668.5	-7762.26	232.843	620.605	0	-47.8569	-95.1114	-650.188	-41460.3	734.124	17477.8	301.129	263.767	0	-67.1009	-8.22887	-1628.03	-778747	426696	28557.1	260.115	478.094	0
425	3	-19.1202	86.9515	-975.976	-10391.3	-65583.9	-7726.44	232.802	620.647	0	-47.6943	-95.1372	-649.529	-41401.3	729.978	17410.8	301.124	263.741	0	-66.8145	-8.18569	-1625.51	-777437	426005	28430.9	260.102	478.032	0
425	4	-18.9532	87.0274	-974.289	-10407.3	-65501.6	-7690.33	232.77	620.682	0	-47.5132	-95.1356	-648.985	-41346.8	731.192	17348.3	301.127	263.71	0	-66.4664	-8.10823	-1623.27	-776256	425402	28289.6	260.099	477.965	0
425	5	-18.7637	87.0894	-972.716	-10418.8	-65420.7	-7653.49	232.744	620.711	0	-47.3278	-95.1149	-648.503	-41295.6	731.756	17290.6	301.128	263.678	0	-66.0915	-8.02544	-1621.22	-775157	424849	28140.9	260.099	477.895	0
425	6	-18.5799	87.1134	-971.164	-10426.1	-65341.9	-7615.92	232.718	620.736	0	-47.1565	-95.087	-648.02	-41247.8	724.153	17237.3	301.118	263.652	0	-65.7364	-7.97355	-1619.18	-774071	424293	27994.3	260.092	477.826	0
425	7	-18.428	87.0783	-969.524	-10429.6	-65267.2	-7578.25	232.681	620.757	0	-47.017	-95.0617	-647.476	-41204.1	702.244	17186.9	301.085	263.638	0	-65.445	-7.98341	-1617	-772922	423677	27858.1	260.071	477.76	0
425	8	-18.3213	86.9752	-967.718	-10429.6	-65198.6	-7541.49	232.626	620.777	0	-46.9176	-95.0441	-646.83	-41163.6	664.05	17137.4	301.027	263.639	0	-65.2389	-8.06889	-1614.55	-771655	422961	27734.8	260.029	477.699	0
425	9	-18.2546	86.8135	-965.722	-10426.4	-65138.2	-7506.28	232.55	620.797	0	-46.8502	-95.0347	-646.079	-41124.8	611.598	17087.1	300.947	263.653	0	-65.1048	-8.22118	-1611.8	-770252	422139	27619.8	259.966	477.638	0
426	0	-18.2035	86.6204	-963.591	-10420.6	-65087.6	-7472.6	232.453	620.814	0	-46.7926	-95.0283	-645.27	-41087.5	550.383	17034.9	300.853	263.675	0	-64.9961	-8.40785	-1608.86	-768756	421241	27502.7	259.886	477.575	0
426	1	-18.131	86.4339	-961.442	-10412.7	-65046.9	-7440.13	232.344	620.83	0	-46.7175	-95.0145	-644.487	-41052.4	489.403	16981.4	300.759	263.698	0	-64.8484	-8.58061	-1605.93	-767254	420334	27370.4	259.801	477.507	0
426	2	-18.0024	86.2883	-959.399	-10403.1	-65014.1	-7408.68	232.235	620.843	0	-46.6034	-94.9843	-643.808	-41020.2	437.723	16927.8	300.68	263.715	0	-64.6058	-8.69608	-1603.21	-765836	419487	27212.5	259.721	477.43	0
426	3	-17.8014	86.1999	-957.537	-10392.5	-64985.8	-7378.31	232.132	620.853	0	-46.4409	-94.9368	-643.271	-40991.8	399.592	16876.1	300.621	263.724	0	-64.2423	-8.73695	-1600.81	-764556	418740	27023.8	259.654	477.344	0
426	4	-17.5329	86.1644	-955.866	-10382	-64958.3	-7349.51	232.043	620.861	0	-46.2349	-94.8804	-642.864	-40967	374.113	16827.5	300.582	263.726	0	-63.7678	-8.716	-1598.73	-763419	418096	26805.3	259.603	477.254	0
426	5	-17.2177	86.1649	-954.343	-10372	-64929.2	-7322.89	231.964	620.868	0	-46.0035	-94.8296	-642.537	-40945.1	357.446	16782.7	300.556	263.724	0	-63.2211	-8.66465	-1596.88	-762390	417527	26563.8	259.564	477.164	0
426	6	-16.8831	86.1805	-952.9	-10362.3	-64898.2	-7298.65	231.894	620.875	0	-45.7733	-94.7986	-642.22	-40923.9	343.438	16741.4	300.535	263.723	0	-62.6564	-8.61806	-1595.12	-761413	416989	26310.7	259.53	477.08	0
426	7	-16.5533	86.1906	-951.476	-10352.4	-64866.3	-7276.55	231.826	620.88	0	-45.5699	-94.7937	-641.835	-40901.2	324.96	16702.6	300.506	263.725	0	-62.1231	-8.60318	-1593.31	-760434	416434	26056.6	259.492	477.007	0
426	8	-16.2397	86.1781	-950.035	-10343	-64835.1	-7256.44	231.755	620.887	0	-45.4079	-94.8099	-641.327	-40875.7	297.848	16664.4	300.464	263.736	0	-61.6476	-8.63174	-1591.36	-759420	415830	25806.2	259.445	476.953	0
426	9	-15.9371	86.1359	-948.568	-10335.3	-64804.7	-7238.53	231.682	620.896	0	-45.2852	-94.833	-640.696	-40848.3	263.936	16624.9	300.412	263.756	0	-61.2223	-8.69712	-1589.26	-758367	415177	25555.9	259.39	476.919	0
427	0	-15.6247	86.072	-947.096	-10329.8	-64773.5	-7223.28	231.608	620.907	0	-45.1828	-94.8442	-640.003	-40821.9	229.831	16583.4	300.359	263.784	0	-60.8076	-8.77227	-1587.1	-757302	414505	25296.1	259.332	476.896	0
427	1	-15.2744	86.0088	-945.666	-10325.8	-64739.6	-7210.92	231.541	620.919	0	-45.0721	-94.8233	-639.352	-40799.8	202.644	16540.1	300.317	263.814	0	-60.3465	-8.81449	-1585.02	-756276	413865	25016.7	259.283	476.873	0
427	2	-14.8637	85.9721	-944.321	-10322.9	-64703.7	-7200.83	231.481	620.932	0	-44.9246	-94.7548	-638.829	-40784.2	186.303	16495.6	300.292	263.842	0	-59.7883	-8.78278	-1583.15	-755330	413297	24711.7	259.247	476.84	0
427	3	-14.3841	85.9773	-943.077	-10321	-64667.9	-7191.85	231.429	620.944	0	-44.7201	-94.6322	-638.479	-40775.2	180.859	16449.6	300.283	263.863	0	-59.1042	-8.65495	-1581.56	-754484	412817	24379.6	259.226	476.789	0
427	4	-13.8388	86.0265	-941.925	-10321	-64633.7	-7183.05	231.381	620.957	0	-44.4521	-94.4593	-638.299	-40771.5	183.662	16401.7	300.288	263.875	0	-58.2909	-8.43282	-1580.22	-753732	412415	24020.9	259.215	476.721	0
427	5	-13.2407	86.109	-940.83	-10324.8	-64601.3	-7174.14	231.336	620.974	0	-44.1288	-94.2504	-638.255	-40770.3	190.413	16352	300.298	263.878	0	-57.3695	-8.14139	-1579.08	-753043	412068	23638	259.21	476.638	0
427	6	-12.6119	86.2051	-939.733	-10333.9	-64570.6	-7165.09	231.288	620.997	0	-43.7689	-94.0279	-638.28	-40768	196.377	16301.2	300.308	263.872	0	-56.3808	-7.82281	-1578.01	-752371	411736	23236.3	259.206	476.546	0
427	7	-11.9781	86.2943	-938.573	-10348.3	-64541.7	-7155.77	231.234	621.026	0	-43.3923	-93.8116	-638.303	-40760.5	197.74	16250.5	300.31	263.858	0	-55.3704	-7.51727	-1576.88	-751660	411377	22824.6	259.195	476.448	0
427	8	-11.3566	86.3664	-937.323	-10365.4	-64515.1	-7145.83	231.171	621.059	0	-43.0101	-93.6068	-638.277	-40745.9	192.167	16200.6	300.301	263.837	0	-54.3667	-7.24032	-1575.6	-750881	410967	22412.2	259.176	476.348	0
427	9	-10.747	86.4279	-936.006	-10381.6	-64491.8	-7134.99	231.099	621.091	0	-42.6185	-93.4027	-638.213	-40724.8	179.003	16151.2	300.281	263.811	0	-53.3655	-6.9748	-1574.22	-750048	410515	22003.2	259.146	476.244	0
428	0	-10.1321	86.501	-934.697	-10393	-64472.2	-7123.47	231.023	621.119	0	-42.1997	-93.1804	-638.165	-40700.6	160.102	16102	300.251	263.778	0	-52.3318	-6.67943	-1572.86	-749212	410058	21595.2	259.111	476.133	0
428	1	-9.48998	86.615	-933.485	-10397.7	-64456.3	-7111.99	230.951	621.139	0	-41.7301	-92.9255	-638.205	-40677.4	140.022	16052.6	300.219	263.737	0	-51.2201	-6.31052	-1571.69	-748445	409649	21182.3	259.078	476.011	0
428	2	-8.80874	86.7899	-932.43	-10395.9	-64442.8	-7101.2	230.887	621.149	0	-41.1956	-92.64	-638.374	-40658.5	123.618	16003.8	300.194	263.691	0	-50.0043	-5.8501	-1570.8	-747792	409322	20760	259.053	475.878	0
428	3	-8.09208	87.0282	-931.536	-10390.4	-64428.6	-7091.43	230.836	621.154	0	-40.6014	-92.3463	-638.659	-40644.7	113.334	15957	300.177	263.641	0	-48.6934	-5.31806	-1570.19	-747259	409080	20326.6	259.04	475.74	0
428	4	-7.35375	87.3184	-930.762	-10384.6	-64410.2	-7082.84	230.798	621.157	0	-39.9679	-92.0765	-639.013	-40635.1	108.809	15913.5	300.17	263.59	0	-47.3216	-4.75813	-1569.77	-746815	408902	19882.6	259.038	475.601	0
428	5	-6.60936	87.6425	-930.049	-10381.7	-64385.9	-7075.65	230.772	621.163	0	-39.3214	-91.8606	-639.38	-40628.8	107.353	15874.1	300.168	263.544	0	-45.9308	-4.2181	-1569.43	-746419	408755	19429.1	259.043	475.47	0
428	6	-5.87473	87.9804	-929.333	-10384.1	-64355.3	-7070.28	230.751	621.174	0	-38.6885	-91.7221	-639.699	-40625.2	103.917	15838.9	300.162	263.507	0	-44.5633	-3.74171	-1569.03	-746022	408597	18967.4	259.05	475.352	0
428	7	-5.16622	88.3117	-928.545	-10393.4	-64318.7	-7067.03	230.732	621.193	0	-38.0929	-91.6761	-639.911	-40623.4	91.6064	15807.5	300.143	263.483	0	-43.2591	-3.36449	-1568.46	-745573	408386	18501.1	259.051	475.252	0
428	8	-4.49717	88.6195	-927.634	-10410.4	-64277.1	-7065.43	230.709	621.222	0	-37.5491	-91.7235	-639.969	-40622.1	64.0298	15778.9	300.1	263.475	0	-42.0463	-3.10397	-1567.6	-745032	408086	18035.4	259.037	475.173	0
428	9	-3.87086	88.899	-926.581	-10434.6	-64232.1	-7064.34	230.678	621.261	0	-37.0555	-91.8463	-639.868	-40620	19.3001	15752.1	300.03	263.482	0	-40.9264	-2.9473	-1566.45	-744384	407686	17575.9	259.007	475.115	0
429	0	-3.27295	89.1671	-925.424	-10463.9	-64186.3	-7062.68	230.641	621.307	0	-36.5914	-92.0126	-639.652	-40616.2	-37.4	15725.9	299.942	263.497	0	-39.8643	-2.84553	-1565.08	-743655	407212	17124.4	258.965	475.069	0
429	1	-2.6728	89.4586	-924.246	-10495.6	-64142.5	-7060.22	230.6	621.356	0	-36.1259	-92.189	-639.411	-40610.5	-96.6883	15699.1	299.849	263.512	0	-38.7987	-2.7304	-1563.66	-742910	406720	16675.4	258.917	475.026	0
429	2	-2.03919	89.8063	-923.143	-10527.6	-64102.9	-7057.66	230.56	621.404	0	-35.6358	-92.3554	-639.235	-40602.9	-151.257	15671	299.763	263.518	0	-37.675	-2.54907	-1562.38	-742217	406268	16219.7	258.874	474.978	0
429	3	-1.3548	90.2246	-922.18	-10559.4	-64067.3	-7056.11	230.526	621.451	0	-35.1157	-92.5086	-639.172	-40592.5	-198.445	15641.6	299.69	263.508	0	-36.4705	-2.28393	-1561.35	-741626	405890	15749.8	258.84	474.919	0
429	4	-0.616523	90.7099	-921.382	-10592.2	-64034.3	-7056.58	230.502	621.496	0	-34.5747	-92.6561	-639.225	-40577.9	-237.934	15611.2	299.628	263.48	0	-35.1913	-1.94616	-1560.61	-741152	405599	15261.8	258.816	474.853	0
429	5	0.169753	91.2473	-920.724	-10628	-64001.8	-7059.47	230.488	621.543	0	-34.0295	-92.8134	-639.362	-40557.2	-269.696	15580.2	299.578	263.434	0	-33.8598	-1.56617	-1560.09	-740774	405380	14753.2	258.803	474.781	0
429	6	0.991516	91.8141	-920.146	-10668.2	-63968	-7064.53	230.481	621.594	0	-33.5009	-93.0026	-639.524	-40528.5	-294.854	15549	299.539	263.373	0	-32.5094	-1.18853	-1559.67	-740448	405199	14223.3	258.797	474.71	0
429	7	1.83296	92.3867	-919.574	-10713.4	-63932.8	-7071.42	230.476	621.65	0	-33.0119	-93.2479	-639.651	-40490.6	-317.069	15518.8	299.504	263.301	0	-31.1789	-0.861137	-1559.23	-740116	405014	13673.3	258.794	474.642	0
429	8	2.6831	92.9498	-918.95	-10763	-63897.2	-7080.15	230.467	621.712	0	-32.5806	-93.5696	-639.694	-40443.6	-341.835	15490.4	299.466	263.223	0	-29.8975	-0.619888	-1558.64	-739735	404789	13103.7	258.785	474.582	0
429	9	3.54377	93.5026	-918.245	-10815.7	-63861.4	-7090.99	230.453	621.779	0	-32.2122	-93.9799	-639.623	-40390.4	-375.019	15464.7	299.414	263.147	0	-28.6684	-0.477371	-1557.87	-739283	404500	12511.3	258.766	474.533	0
430	0	4.43042	94.0588	-917.488	-10869.8	-63825.2	-7104.26	230.435	621.847	0	-31.8969	-94.4778	-639.434	-40335.9	-422.826	15441.5	299.339	263.081	0	-27.4665	-0.419014	-1556.92	-738780	404147	11888.4	258.734	474.5	0
430	1	5.36369	94.6382	-916.746	-10923.4	-63789.4	-7120.18	230.418	621.915	0	-31.6163	-95.0489	-639.146	-40285.6	-491.243	15420.4	299.231	263.03	0	-26.2526	-0.410744	-1555.89	-738273	403747	11228.4	258.686	474.489	0
430	2	6.35632	95.2553	-916.083	-10975.3	-63756.3	-7138.29	230.403	621.981	0	-31.3574	-95.6736	-638.785	-40241.9	-582.51	15400.9	299.088	262.998	0	-25.0011	-0.418304	-1554.87	-737805	403322	10531.2	258.621	474.5	0
430	3	7.40543	95.9133	-915.515	-11025.5	-63728.7	-7157.3	230.39	622.043	0	-31.1202	-96.3387	-638.373	-40201.8	-693.187	15382.6	298.914	262.975	0	-23.7148	-0.425346	-1553.89	-737387	402883	9804.41	258.542	474.53	0
430	4	8.49367	96.605	-915.022	-11075.7	-63707.6	-7175.58	230.376	622.104	0	-30.914	-97.0442	-637.914	-40160.6	-817.472	15364.5	298.719	262.956	0	-22.4203	-0.439125	-1552.94	-737004	402432	9058.87	258.45	474.574	0
430	5	9.59334	97.3138	-914.558	-11129.3	-63690.1	-7192.06	230.36	622.169	0	-30.7504	-97.8014	-637.389	-40115.3	-950.385	15346	298.509	262.937	0	-21.1571	-0.487556	-1551.95	-736626	401959	8305.84	258.349	474.631	0
430	6	10.6714	98.0165	-914.06	-11189.6	-63670.7	-7206.36	230.343	622.242	0	-30.6399	-98.6249	-636.763	-40064.8	-1088.26	15326.9	298.291	262.919	0	-19.9685	-0.608376	-1550.82	-736213	401446	7556.44	258.242	474.705	0
430	7	11.6975	98.6922	-913.463	-11257.9	-63644.9	-7218.64	230.326	622.324	0	-30.5873	-99.523	-636.009	-40009.1	-1228.72	15307.2	298.068	262.906	0	-18.8898	-0.830788	-1549.47	-735721	400875	6821.25	258.132	474.795	0
430	8	12.6531	99.3311	-912.735	-11332.9	-63610.5	-7229.51	230.308	622.417	0	-30.5888	-100.492	-635.123	-39948.1	-1369.55	15287.7	297.844	262.898	0	-17.9357	-1.16058	-1547.86	-735130	400238	6109.4	258.019	474.897	0
430	9	13.5361	99.9383	-911.9	-11412	-63568.1	-7240.03	230.29	622.515	0	-30.6307	-101.513	-634.13	-39880.9	-1507.13	15270.7	297.623	262.891	0	-17.0946	-1.57507	-1546.03	-734454	399555	5427.22	257.908	475.009	0
431	0	14.3639	100.534	-911.032	-11492.5	-63519.6	-7251.69	230.277	622.615	0	-30.6892	-102.56	-633.088	-39806.8	-1636.31	15258.4	297.415	262.877	0	-16.3253	-2.02625	-1544.12	-733744	398864	4774.69	257.804	475.123	0
431	1	15.168	101.144	-910.221	-11572.2	-63466.5	-7266.31	230.274	622.714	0	-30.7353	-103.599	-632.082	-39727.1	-1751.91	15252.3	297.228	262.851	0	-15.5673	-2.45541	-1542.3	-733069	398220	4143.9	257.714	475.231	0
431	2	15.9789	101.789	-909.532	-11649.4	-63410.1	-7285.64	230.283	622.808	0	-30.7474	-104.607	-631.19	-39644.1	-1851.09	15252.4	297.067	262.809	0	-14.7685	-2.8176	-1540.72	-732481	397664	3523.83	257.642	475.327	0
431	3	16.811	102.474	-908.973	-11722.4	-63353.1	-7310.99	230.303	622.896	0	-30.7197	-105.571	-630.44	-39560.1	-1934.75	15258.2	296.931	262.75	0	-13.9087	-3.09717	-1539.41	-731993	397204	2907.34	257.589	475.405	0
431	4	17.6607	103.189	-908.508	-11790.3	-63298.9	-7342.84	230.327	622.978	0	-30.6592	-106.493	-629.82	-39476.4	-2006.88	15269	296.814	262.679	0	-12.9984	-3.30404	-1538.33	-731579	396817	2293.73	257.548	475.465	0
431	5	18.5146	103.917	-908.081	-11853.9	-63249.9	-7381	230.348	623.054	0	-30.5808	-107.381	-629.293	-39394.3	-2073.01	15284	296.706	262.601	0	-12.0662	-3.46445	-1537.37	-731202	396468	1685.98	257.51	475.51	0
431	6	19.3538	104.638	-907.641	-11915.6	-63206.9	-7424.87	230.361	623.128	0	-30.5045	-108.255	-628.812	-39314.6	-2138.24	15302.7	296.6	262.522	0	-11.1507	-3.61639	-1536.45	-730827	396126	1088.01	257.47	475.546	0
431	7	20.155	105.33	-907.138	-11978.1	-63169.1	-7473.37	230.364	623.204	0	-30.4531	-109.137	-628.328	-39238.8	-2205.6	15324.5	296.49	262.45	0	-10.2981	-3.80704	-1535.47	-730419	395759	505.073	257.424	475.58	0
431	8	20.8957	105.969	-906.528	-12043.2	-63135.1	-7524.98	230.355	623.285	0	-30.448	-110.052	-627.79	-39167.7	-2276.63	15349.8	296.374	262.39	0	-9.55235	-4.08277	-1534.32	-729947	395342	-56.8075	257.368	475.619	0
431	9	21.5641	106.541	-905.801	-12110.9	-63102.1	-7578.49	230.336	623.37	0	-30.5006	-111.011	-627.157	-39101.2	-2353.18	15379.3	296.248	262.347	0	-8.93649	-4.46917	-1532.96	-729397	394861	-593.887	257.301	475.67	0
432	0	22.164	107.052	-904.994	-12179.2	-63068.1	-7633.21	230.311	623.458	0	-30.6042	-112.008	-626.426	-39038.4	-2436.64	15413.3	296.11	262.319	0	-8.44014	-4.9558	-1531.42	-728787	394326	-1105.88	257.226	475.734	0
432	1	22.7093	107.52	-904.17	-12245.7	-63033.1	-7688.37	230.286	623.544	0	-30.7387	-113.024	-625.637	-38978.3	-2526.84	15451.4	295.961	262.302	0	-8.02941	-5.50448	-1529.81	-728159	393767	-1593.28	257.145	475.808	0
432	2	23.2119	107.963	-903.38	-12307.5	-63000.4	-7743.1	230.261	623.624	0	-30.8841	-114.038	-624.841	-38919.5	-2623.69	15493.3	295.801	262.287	0	-7.67215	-6.07436	-1528.22	-727549	393211	-2054.58	257.059	475.885	0
432	3	23.6754	108.389	-902.641	-12362.5	-62975.7	-7796.82	230.232	623.696	0	-31.0289	-115.028	-624.068	-38861.1	-2727.93	15538.6	295.629	262.271	0	-7.35352	-6.6389	-1526.71	-726967	392662	-2486.06	256.964	475.957	0
432	4	24.0955	108.794	-901.94	-12410	-62964	-7849.39	230.19	623.759	0	-31.1711	-115.983	-623.315	-38801.7	-2839.4	15587.1	295.445	262.25	0	-7.07559	-7.18847	-1525.26	-726403	392113	-2882.91	256.857	476.024	0
432	5	24.4612	109.171	-901.242	-12450.6	-62967	-7901.21	230.133	623.815	0	-31.3154	-116.901	-622.555	-38739.6	-2956.45	15638.5	295.251	262.227	0	-6.85421	-7.73	-1523.8	-725830	391545	-3239.93	256.737	476.086	0
432	6	24.7578	109.506	-900.498	-12486.4	-62981.7	-7953.26	230.059	623.866	0	-31.4713	-117.788	-621.751	-38673.9	-3077.16	15693.4	295.051	262.202	0	-6.71353	-8.28225	-1522.25	-725212	390938	-3552.49	256.604	476.147	0
432	7	24.9735	109.788	-899.663	-12519.8	-63002.9	-8006.63	229.971	623.916	0	-31.6447	-118.651	-620.883	-38604.7	-3200.23	15751.7	294.846	262.177	0	-6.6712	-8.86312	-1520.55	-724521	390281	-3818.83	256.461	476.208	0
432	8	25.1066	110.013	-898.728	-12552.9	-63025.5	-8062.14	229.873	623.967	0	-31.8315	-119.492	-619.959	-38533.7	-3325.01	15812.1	294.637	262.155	0	-6.72489	-9.47835	-1518.69	-723758	389579	-4042.29	256.311	476.268	0
432	9	25.1669	110.191	-897.737	-12586.1	-63045.6	-8120.04	229.773	624.02	0	-32.0192	-120.308	-619.017	-38462.7	-3450.41	15873.3	294.426	262.135	0	-6.85233	-10.1165	-1516.75	-722957	388859	-4229.7	256.159	476.327	0
433	0	25.1737	110.341	-896.781	-12618.1	-63061.6	-8180.17	229.68	624.07	0	-32.1918	-121.087	-618.117	-38393.6	-3573.85	15933.9	294.218	262.114	0	-7.01801	-10.746	-1514.9	-722187	388171	-4387.65	256.013	476.383	0
433	1	25.1477	110.485	-895.966	-12647.1	-63074.9	-8242.39	229.601	624.116	0	-32.3312	-121.807	-617.321	-38329.2	-3691.99	15993.2	294.019	262.089	0	-7.18357	-11.322	-1513.29	-721523	387564	-4519.68	255.88	476.433	0
433	2	25.1	110.644	-895.362	-12672.2	-63090.3	-8306.84	229.537	624.153	0	-32.4243	-122.451	-616.671	-38271.2	-3802.6	16050.5	293.834	262.061	0	-7.32428	-11.8072	-1512.03	-721015	387069	-4624.65	255.76	476.477	0
433	3	25.0288	110.823	-894.979	-12695	-63113.3	-8373.66	229.481	624.185	0	-32.4677	-123.011	-616.181	-38220.6	-3905.12	16106.3	293.662	262.028	0	-7.43898	-12.1879	-1511.16	-720674	386687	-4697.74	255.651	476.514	0
433	4	24.9233	111.017	-894.784	-12718.3	-63148.7	-8442.81	229.426	624.214	0	-32.4709	-123.493	-615.846	-38176.8	-4000.37	16161.9	293.504	261.991	0	-7.54762	-12.4764	-1510.63	-720481	386402	-4732.91	255.549	476.544	0
433	5	24.7672	111.209	-894.705	-12744.3	-63198	-8513.78	229.364	624.244	0	-32.4546	-123.916	-615.643	-38138.3	-4090.41	16219.3	293.356	261.949	0	-7.68742	-12.7073	-1510.35	-720391	386185	-4723.69	255.448	476.567	0
433	6	24.5384	111.372	-894.646	-12773.7	-63258.3	-8585.33	229.292	624.278	0	-32.4481	-124.307	-615.524	-38104.1	-4178.21	16281.6	293.212	261.905	0	-7.90967	-12.9347	-1510.17	-720337	385994	-4662.99	255.345	476.58	0
433	7	24.2133	111.475	-894.504	-12806.2	-63323.8	-8655.78	229.208	624.317	0	-32.4815	-124.695	-615.431	-38073.3	-4266.77	16351.4	293.067	261.865	0	-8.2682	-13.2196	-1509.94	-720248	385787	-4544.05	255.236	476.586	0
433	8	23.7755	111.493	-894.208	-12841.3	-63389.8	-8723.83	229.111	624.36	0	-32.5763	-125.098	-615.317	-38045.6	-4357.65	16430.6	292.918	261.831	0	-8.80085	-13.6059	-1509.53	-720071	385533	-4362.78	255.12	476.585	0
433	9	23.2254	111.418	-893.746	-12876.6	-63455.4	-8788.85	229.001	624.408	0	-32.7392	-125.518	-615.174	-38020.8	-4449.94	16518.4	292.766	261.805	0	-9.51382	-14.0998	-1508.92	-719794	385227	-4120.01	254.997	476.578	0
434	0	22.5834	111.267	-893.181	-12908.5	-63522.9	-8850.54	228.88	624.452	0	-32.959	-125.93	-615.042	-38000	-4540.46	16612.2	292.618	261.784	0	-10.3756	-14.6627	-1508.22	-719461	384902	-3821.23	254.872	476.559	0
434	1	21.8821	111.07	-892.628	-12933.8	-63595.6	-8908.61	228.755	624.49	0	-33.2065	-126.294	-614.991	-37985.3	-4626.06	16708.3	292.478	261.766	0	-11.3244	-15.2249	-1507.62	-719151	384607	-3474.56	254.749	476.526	0
434	2	21.1525	110.861	-892.192	-12951.9	-63675.7	-8963.33	228.63	624.517	0	-33.4449	-126.58	-615.06	-37978.1	-4706.35	16804	292.348	261.747	0	-12.2924	-15.7192	-1507.25	-718934	384384	-3089.18	254.631	476.483	0
434	3	20.4143	110.664	-891.923	-12963.8	-63764.1	-9015.54	228.509	624.535	0	-33.6498	-126.773	-615.234	-37978.6	-4783.56	16897.4	292.225	261.73	0	-13.2355	-16.1089	-1507.16	-718836	384235	-2673.56	254.519	476.435	0
434	4	19.6722	110.49	-891.811	-12970.7	-63859.8	-9066.01	228.393	624.544	0	-33.8207	-126.886	-615.454	-37985.8	-4860.97	16987.9	292.102	261.72	0	-14.1485	-16.3954	-1507.26	-718839	384138	-2232.56	254.407	476.394	0
434	5	18.9162	110.337	-891.8	-12973.1	-63961.3	-9115.15	228.278	624.547	0	-33.978	-126.948	-615.644	-37998.7	-4941.96	17076.2	291.973	261.722	0	-15.0618	-16.6112	-1507.44	-718896	384053	-1765.62	254.291	476.368	0
434	6	18.1263	110.191	-891.804	-12970.4	-64067.4	-9163.42	228.16	624.544	0	-34.1504	-126.999	-615.732	-38015.3	-5029.27	17164.2	291.832	261.74	0	-16.024	-16.8072	-1507.54	-718939	383933	-1268.42	254.166	476.362	0
434	7	17.2798	110.034	-891.731	-12962	-64178.5	-9211.32	228.029	624.536	0	-34.3602	-127.069	-615.661	-38032.1	-5124.08	17253.9	291.677	261.774	0	-17.0804	-17.0349	-1507.39	-718900	383735	-736.524	254.025	476.374	0
434	8	16.3585	109.845	-891.519	-12948.5	-64294.7	-9258.97	227.882	624.524	0	-34.6159	-127.177	-615.418	-38045.2	-5225.59	17345.8	291.509	261.82	0	-18.2575	-17.3314	-1506.94	-718736	383437	-168.029	253.866	476.399	0
434	9	15.3562	109.614	-891.162	-12932.2	-64414.8	-9306.3	227.718	624.512	0	-34.913	-127.325	-615.028	-38051.6	-5331.18	17438.7	291.332	261.87	0	-19.5567	-17.7111	-1506.19	-718449	383050	434.399	253.694	476.433	0
435	0	14.2841	109.345	-890.728	-12915.2	-64536.1	-9353.4	227.547	624.5	0	-35.2359	-127.505	-614.555	-38050.7	-5437.15	17530.9	291.153	261.916	0	-20.9518	-18.1604	-1505.28	-718093	382617	1063.24	253.515	476.469	0
435	1	13.1671	109.057	-890.325	-12899.5	-64656.7	-9400.3	227.379	624.488	0	-35.5649	-127.698	-614.084	-38044.6	-5539.87	17620.6	290.979	261.953	0	-22.3978	-18.6411	-1504.41	-717754	382201	1708.98	253.339	476.505	0
435	2	12.0328	108.771	-890.051	-12886.7	-64776.6	-9446.58	227.222	624.479	0	-35.8863	-127.885	-613.682	-38036.2	-5635.96	17706.7	290.816	261.98	0	-23.8534	-19.1142	-1503.73	-717508	381852	2363.08	253.175	476.541	0
435	3	10.8985	108.494	-889.947	-12878.7	-64896.3	-9491.44	227.078	624.471	0	-36.1966	-128.059	-613.366	-38027.7	-5721.78	17788.3	290.672	261.998	0	-25.298	-19.5645	-1503.31	-717386	381590	3018.7	253.025	476.579	0
435	4	9.76792	108.22	-889.997	-12876	-65015.3	-9534.42	226.949	624.467	0	-36.502	-128.224	-613.112	-38019.8	-5794.8	17864.8	290.549	262.011	0	-26.734	-20.0036	-1503.11	-717376	381406	3671.23	252.891	476.623	0
435	5	8.6333	107.931	-890.151	-12877.8	-65132.4	-9575.88	226.83	624.467	0	-36.8152	-128.388	-612.866	-38012	-5855.88	17935.7	290.445	262.023	0	-28.1819	-20.457	-1503.02	-717437	381270	4319.5	252.77	476.678	0
435	6	7.48065	107.604	-890.334	-12882.2	-65247	-9616.46	226.716	624.469	0	-37.1511	-128.555	-612.55	-38003.1	-5909.68	18000.9	290.352	262.041	0	-29.6705	-20.9519	-1502.88	-717505	381133	4965.95	252.653	476.749	0
435	7	6.29771	107.222	-890.47	-12886.9	-65360.1	-9656.59	226.6	624.472	0	-37.5212	-128.729	-612.088	-37990.1	-5962.78	18061	290.258	262.066	0	-31.2235	-21.5071	-1502.56	-717514	380943	5614.86	252.532	476.841	0
435	8	5.0824	106.784	-890.516	-12889.1	-65473.5	-9696.72	226.477	624.474	0	-37.9291	-128.905	-611.436	-37970.5	-6021.03	18116.8	290.153	262.101	0	-32.8467	-22.1211	-1501.95	-717424	380668	6269.31	252.399	476.954	0
435	9	3.84619	106.302	-890.485	-12886.3	-65589.9	-9737.42	226.344	624.471	0	-38.3687	-129.068	-610.607	-37942.8	-6087.78	18168.7	290.03	262.139	0	-34.5225	-22.7659	-1501.09	-717239	380307	6929.07	252.25	477.084	0
436	0	2.61139	105.805	-890.436	-12877.9	-65709.8	-9778.97	226.205	624.463	0	-38.827	-129.198	-609.667	-37908	-6163.72	18216	289.89	262.178	0	-36.2156	-23.3931	-1500.1	-717008	379896	7591.53	252.088	477.224	0
436	1	1.40281	105.322	-890.449	-12864.9	-65832.5	-9821.11	226.068	624.448	0	-39.2942	-129.277	-608.705	-37868.4	-6248.26	18258.6	289.735	262.211	0	-37.8914	-23.9547	-1499.15	-716798	379484	8254.22	251.919	477.368	0
436	2	0.236222	104.872	-890.578	-12848.6	-65957.6	-9863.12	225.938	624.427	0	-39.7728	-129.299	-607.783	-37826.3	-6340.56	18297.6	289.568	262.237	0	-39.5366	-24.4266	-1498.36	-716656	379108	8917.03	251.748	477.511	0
436	3	-0.888222	104.46	-890.821	-12829.8	-66085.9	-9904.01	225.815	624.402	0	-40.2776	-129.277	-606.911	-37782.3	-6438.75	18334	289.391	262.253	0	-41.1658	-24.8164	-1497.73	-716586	378771	9582.39	251.577	477.652	0
436	4	-1.98363	104.079	-891.137	-12809.3	-66218.4	-9942.71	225.692	624.374	0	-40.8287	-129.237	-606.044	-37735.5	-6539.99	18368	289.209	262.265	0	-42.8124	-25.1574	-1497.18	-716555	378451	10253.8	251.403	477.796	0
436	5	-3.07157	103.715	-891.46	-12787.7	-66354.8	-9978.1	225.566	624.345	0	-41.446	-129.213	-605.1	-37684.1	-6642.22	18399.4	289.023	262.278	0	-44.5176	-25.4977	-1496.56	-716506	378108	10934.8	251.224	477.951	0
436	6	-4.17891	103.35	-891.709	-12765.2	-66493.9	-10009.5	225.431	624.315	0	-42.1428	-129.238	-603.992	-37626.8	-6745.83	18427.9	288.831	262.297	0	-46.3217	-25.8874	-1495.7	-716376	377694	11629.9	251.033	478.126	0
436	7	-5.33355	102.969	-891.806	-12742.4	-66634	-10036.8	225.282	624.288	0	-42.9203	-129.329	-602.652	-37563.3	-6853.34	18453.4	288.628	262.33	0	-48.2539	-26.3609	-1494.46	-716103	377166	12345.8	250.827	478.326	0
436	8	-6.5589	102.564	-891.695	-12720	-66773.3	-10060.8	225.116	624.265	0	-43.7646	-129.49	-601.055	-37494.6	-6967.7	18476.5	288.408	262.381	0	-50.3235	-26.926	-1492.75	-715652	376500	13091.8	250.601	478.553	0
436	9	-7.86779	102.14	-891.37	-12699.6	-66911.1	-10081.7	224.935	624.247	0	-44.6475	-129.7	-599.208	-37422	-7090.36	18497.2	288.167	262.452	0	-52.5153	-27.5601	-1490.58	-715022	375693	13876.3	250.354	478.807	0
437	0	-9.25407	101.709	-890.895	-12683.1	-67047.4	-10099.7	224.742	624.236	0	-45.5282	-129.922	-597.156	-37345.1	-7220.02	18513.5	287.909	262.538	0	-54.7823	-28.2133	-1488.05	-714259	374777	14700.4	250.091	479.087	0
437	1	-10.6898	101.29	-890.383	-12671.9	-67181.2	-10114.7	224.548	624.232	0	-46.3593	-130.113	-594.967	-37263.4	-7353.04	18522.6	287.641	262.631	0	-57.0491	-28.8228	-1485.35	-713446	373809	15553.7	249.82	479.39	0
437	2	-12.1361	100.902	-889.95	-12666.3	-67309.6	-10126.5	224.367	624.233	0	-47.1009	-130.238	-592.707	-37176.4	-7485.75	18522.3	287.37	262.723	0	-59.237	-29.3363	-1482.66	-712662	372845	16418.1	249.553	479.715	0
437	3	-13.559	100.555	-889.66	-12664.9	-67430.5	-10135.3	224.206	624.236	0	-47.7314	-130.281	-590.423	-37084.3	-7615.68	18512.1	287.101	262.81	0	-61.2904	-29.7258	-1480.08	-711953	371921	17276.3	249.296	480.059	0
437	4	-14.9374	100.249	-889.526	-12664.8	-67544.5	-10140.9	224.067	624.238	0	-48.2465	-130.236	-588.13	-36987.2	-7741.09	18492.2	286.838	262.889	0	-63.1839	-29.9868	-1477.66	-711328	371044	18116.4	249.051	480.415	0
437	5	-16.2647	99.975	-889.509	-12663.5	-67653.6	-10143.3	223.943	624.237	0	-48.6528	-130.111	-585.811	-36883.5	-7860.58	18462.9	286.582	262.961	0	-64.9175	-30.1356	-1475.32	-710756	370198	18931	248.815	480.784	0
437	6	-17.5481	99.7142	-889.529	-12659.8	-67759.6	-10142.5	223.825	624.232	0	-48.9644	-129.922	-583.412	-36770.3	-7973.53	18423.9	286.333	263.026	0	-66.5125	-30.2078	-1472.94	-710175	369342	19716.2	248.584	481.163	0
437	7	-18.8054	99.4427	-889.486	-12654.2	-67863.7	-10139.2	223.705	624.226	0	-49.2013	-129.693	-580.871	-36644.1	-8080.61	18374.9	286.089	263.085	0	-68.0067	-30.2503	-1470.36	-709511	368427	20472.2	248.35	481.556	0
437	8	-20.0572	99.1407	-889.295	-12647.3	-67966.5	-10134.3	223.573	624.222	0	-49.3846	-129.445	-578.14	-36502.7	-8183.55	18316	285.845	263.138	0	-69.4417	-30.3038	-1467.44	-708703	367414	21202.3	248.107	481.962	0
437	9	-21.3159	98.7994	-888.921	-12639.7	-68068.2	-10129.7	223.426	624.219	0	-49.5257	-129.182	-575.191	-36345	-8284.53	18247.5	285.597	263.188	0	-70.8416	-30.383	-1464.11	-707723	366281	21910.8	247.851	482.384	0
438	0	-22.5796	98.4283	-888.391	-12631.9	-68168.1	-10126.6	223.268	624.219	0	-49.62	-128.893	-572.023	-36171.4	-8385.14	18170.3	285.341	263.234	0	-72.1996	-30.4649	-1460.41	-706589	365037	22601.8	247.581	482.826	0
438	1	-23.836	98.0537	-887.778	-12624	-68264.9	-10124.1	223.106	624.22	0	-49.6523	-128.553	-568.658	-35982.8	-8484.58	18084.4	285.08	263.277	0	-73.4883	-30.4994	-1456.44	-705347	363709	23280.9	247.303	483.291	0
438	2	-25.0758	97.7023	-887.148	-12616.5	-68357.3	-10120.3	222.947	624.221	0	-49.6104	-128.144	-565.129	-35779.9	-8579.96	17989.1	284.818	263.313	0	-74.6862	-30.4419	-1452.28	-704044	362331	23954.5	247.023	483.78	0
438	3	-26.3034	97.3846	-886.523	-12610.2	-68443.6	-10113.9	222.795	624.224	0	-49.4922	-127.662	-561.456	-35563.5	-8668.83	17883.6	284.56	263.342	0	-75.7955	-30.2776	-1447.98	-702698	360920	24629.9	246.745	484.292	0
438	4	-27.5324	97.0961	-885.876	-12606.2	-68520.6	-10104	222.652	624.23	0	-49.3057	-127.116	-557.636	-35334.8	-8750.46	17768	284.308	263.365	0	-76.8381	-30.0198	-1443.51	-701294	359471	25314	246.47	484.826	0
438	5	-28.7771	96.8253	-885.15	-12605.6	-68583.8	-10090.1	222.517	624.241	0	-49.0667	-126.522	-553.648	-35095.2	-8826.15	17643	284.058	263.389	0	-77.8438	-29.6971	-1438.8	-699797	357966	26011.1	246.198	485.386	0
438	6	-30.049	96.5586	-884.266	-12609.1	-68628.9	-10072.2	222.389	624.259	0	-48.792	-125.902	-549.459	-34845.9	-8899.28	17509.6	283.804	263.418	0	-78.841	-29.3432	-1433.73	-698157	356374	26722.7	245.925	485.971	0
438	7	-31.3575	96.2822	-883.136	-12616.6	-68653.3	-10050.5	222.262	624.286	0	-48.4937	-125.269	-545.037	-34588.1	-8973.96	17369	283.535	263.46	0	-79.8512	-28.9866	-1428.17	-696316	354657	27449.4	245.646	486.583	0
438	8	-32.7056	95.9886	-881.705	-12627.2	-68659	-10024.9	222.129	624.321	0	-48.1753	-124.624	-540.354	-34322.4	-9053.42	17222.5	283.245	263.518	0	-80.8809	-28.6349	-1422.06	-694235	352788	28192.6	245.352	487.223	0
438	9	-34.0819	95.6828	-879.987	-12639.9	-68650.6	-9995.4	221.987	624.364	0	-47.8266	-123.949	-535.412	-34048.6	-9138.79	17070.6	282.931	263.593	0	-81.9086	-28.2663	-1415.4	-691920	350762	28950.6	245.041	487.893	0
439	0	-35.4551	95.3828	-878.073	-12654.5	-68632	-9961.42	221.838	624.412	0	-47.4192	-123.217	-530.259	-33766.5	-9227.36	16913.2	282.598	263.679	0	-82.8744	-27.8344	-1408.33	-689433	348618	29712.9	244.715	488.59	0
439	1	-36.783	95.1138	-876.084	-12670.6	-68604.5	-9922.45	221.692	624.463	0	-46.9086	-122.396	-524.984	-33476.4	-9313.4	16749.4	282.26	263.766	0	-83.6916	-27.2822	-1401.07	-686865	346420	30461.7	244.387	489.309	0
439	2	-38.0319	94.8916	-874.108	-12687.2	-68566.6	-9877.83	221.558	624.515	0	-46.2546	-121.457	-519.666	-33177.6	-9392.32	16577.8	281.926	263.844	0	-84.2865	-26.5655	-1393.77	-684279	344219	31180.7	244.066	490.039	0
439	3	-39.191	94.7135	-872.151	-12703.2	-68516.9	-9826.63	221.439	624.565	0	-45.441	-120.388	-514.325	-32868.3	-9463.17	16397.1	281.601	263.906	0	-84.632	-25.6748	-1386.48	-681681	342025	31862.7	243.757	490.776	0
439	4	-40.2701	94.5618	-870.149	-12718.1	-68455.2	-9767.9	221.329	624.616	0	-44.4768	-119.197	-508.931	-32546.6	-9527.03	16207	281.28	263.951	0	-84.7469	-24.635	-1379.08	-679025	339810	32508.8	243.453	491.517	0
439	5	-41.29	94.4144	-868.007	-12732.4	-68382.1	-9701.18	221.219	624.669	0	-43.3814	-117.902	-503.429	-32211.9	-9585.18	16007.5	280.96	263.985	0	-84.6714	-23.4873	-1371.44	-676242	337528	33123.3	243.149	492.268	0
439	6	-42.272	94.2509	-865.63	-12746.2	-68297.2	-9626.68	221.101	624.725	0	-42.1715	-116.522	-497.771	-31864.7	-9638.31	15798.2	280.637	264.015	0	-84.4434	-22.2715	-1363.4	-673268	335138	33710.2	242.837	493.031	0
439	7	-43.2343	94.0531	-862.935	-12759.4	-68198.9	-9545.19	220.969	624.786	0	-40.8567	-115.076	-491.923	-31504.7	-9685.7	15578.2	280.311	264.044	0	-84.091	-21.0227	-1354.86	-670048	332609	34270.4	242.515	493.807	0
439	8	-44.1897	93.8051	-859.858	-12771	-68085.1	-9458.05	220.818	624.852	0	-39.4416	-113.575	-485.863	-31130.8	-9725.43	15346.7	279.983	264.073	0	-83.6313	-19.7703	-1345.72	-666537	329920	34801.7	242.179	494.596	0
439	9	-45.1401	93.5007	-856.372	-12779.7	-67953.4	-9366.97	220.65	624.923	0	-37.9278	-112.026	-479.573	-30740.8	-9756.33	15103	279.656	264.1	0	-83.0678	-18.5258	-1335.94	-662711	327061	35299.3	241.832	495.396	0
440	0	-46.0706	93.1487	-852.515	-12784.2	-67801	-9273.15	220.469	624.996	0	-36.3129	-110.418	-473.058	-30333	-9778.62	14846.7	279.329	264.121	0	-82.3835	-17.269	-1325.57	-658592	324047	35758.5	241.475	496.21	0
440	1	-46.9564	92.7687	-848.378	-12783	-67625.1	-9176.58	220.289	625.068	0	-34.5902	-108.725	-466.344	-29906.6	-9792.28	14578.1	279.002	264.13	0	-81.5466	-15.9566	-1314.72	-654235	320914	36176	241.115	497.04	0
440	2	-47.7763	92.3767	-844.038	-12776	-67422.9	-9076.19	220.119	625.137	0	-32.7549	-106.928	-459.452	-29462.2	-9796.7	14298.1	278.677	264.125	0	-80.5312	-14.551	-1303.49	-649690	317693	36551.1	240.759	497.888	0
440	3	-48.5203	91.9763	-839.515	-12764.2	-67192.2	-8970.61	219.963	625.204	0	-30.8134	-105.02	-452.382	-29002	-9792.19	14006.6	278.354	264.11	0	-79.3338	-13.0434	-1291.9	-644973	314393	36883.1	240.41	498.76	0
440	4	-49.1871	91.5599	-834.773	-12749.4	-66931.5	-8858.69	219.821	625.273	0	-28.784	-103.013	-445.114	-28528.3	-9780.04	13703.4	278.028	264.092	0	-77.9711	-11.4527	-1279.89	-640062	310997	37169.8	240.064	499.663	0
440	5	-49.7805	91.1146	-829.737	-12733.1	-66639.9	-8740.1	219.686	625.346	0	-26.6898	-100.928	-437.621	-28042.1	-9761.2	13388.5	277.695	264.079	0	-76.4703	-9.81325	-1267.36	-634910	307477	37408.5	239.716	500.6	0
440	6	-50.3074	90.6252	-824.322	-12716	-66315.7	-8615.34	219.551	625.426	0	-24.5531	-98.7881	-429.866	-27543.2	-9736.05	13063.1	277.351	264.074	0	-74.8605	-8.16296	-1254.19	-629461	303798	37597	239.362	501.575	0
440	7	-50.7739	90.0763	-818.451	-12698.2	-65958	-8485.14	219.411	625.515	0	-22.3875	-96.6054	-421.821	-27029.8	-9705.64	12728.9	276.991	264.079	0	-73.1614	-6.52902	-1240.27	-623660	299929	37734.6	238.994	502.589	0
440	8	-51.1831	89.4575	-812.072	-12679.1	-65567.5	-8350.07	219.259	625.613	0	-20.1913	-94.3744	-413.472	-26500.5	-9672.18	12386.7	276.607	264.093	0	-71.3743	-4.91692	-1225.54	-617474	295850	37821.5	238.607	503.644	0
440	9	-51.5305	88.7671	-805.182	-12657.1	-65144.9	-8210.09	219.093	625.72	0	-17.9512	-92.0799	-404.841	-25955.2	-9636.94	12038.2	276.196	264.112	0	-69.4816	-3.31281	-1210.02	-610900	291560	37858	238.198	504.736	0
441	0	-51.7998	88.0145	-797.831	-12629.6	-64689.8	-8064.09	218.918	625.83	0	-15.6525	-89.7054	-395.988	-25395.3	-9597.29	11685.2	275.764	264.132	0	-67.4524	-1.69092	-1193.82	-603981	287096	37842.3	237.774	505.855	0
441	1	-51.9656	87.216	-790.105	-12593.8	-64201	-7910.21	218.744	625.939	0	-13.2852	-87.2379	-386.998	-24823.5	-9546.92	11330.2	275.331	264.144	0	-65.2508	-0.0218735	-1177.1	-596782	282515	37769.5	237.348	506.991	0
441	2	-52.0045	86.3826	-782.08	-12548.5	-63678.4	-7747.13	218.578	626.045	0	-10.8452	-84.6721	-377.929	-24240.7	-9479.47	10974.7	274.917	264.141	0	-62.8497	1.71053	-1160.01	-589362	277862	37632.5	236.933	508.137	0
441	3	-51.9066	85.5105	-773.787	-12494.3	-63122.2	-7574.95	218.424	626.147	0	-8.33491	-82.0174	-368.8	-23646.5	-9391.62	10618.9	274.535	264.118	0	-60.2415	3.49303	-1142.59	-581743	273154	37421.8	236.535	509.292	0
441	4	-51.6765	84.5808	-765.213	-12432.8	-62532.6	-7394.53	218.281	626.247	0	-5.76671	-79.2996	-359.591	-23039.6	-9282.63	10262.5	274.186	264.072	0	-57.4432	5.28117	-1124.8	-573917	268383	37128.4	236.153	510.463	0
441	5	-51.3297	83.5667	-756.291	-12365.1	-61910.1	-7206.82	218.14	626.35	0	-3.16776	-76.5569	-350.266	-22419.6	-9152.24	9905.82	273.871	264.007	0	-54.4974	7.00986	-1106.56	-565839	263521	36746.6	235.781	511.655	0
441	6	-50.887	82.4415	-746.912	-12291.9	-61255	-7012.97	217.989	626.457	0	-0.580226	-73.8314	-340.789	-21786.8	-9000.44	9549.78	273.589	263.931	0	-51.4672	8.61015	-1087.7	-557440	258525	36277	235.409	512.873	0
441	7	-50.3676	81.1861	-736.959	-12213.5	-60567.5	-6814.21	217.814	626.573	0	1.94742	-71.1592	-331.137	-21142.3	-8829.4	9195.05	273.336	263.847	0	-48.4201	10.0268	-1068.1	-548647	253356	35723.6	235.028	514.119	0
441	8	-49.7822	79.7919	-726.353	-12129.7	-59847	-6611.49	217.606	626.699	0	4.37331	-68.564	-321.305	-20487.4	-8644.58	8841.89	273.095	263.763	0	-45.4089	11.2279	-1047.66	-539415	247985	35091.3	234.624	515.391	0
441	9	-49.1303	78.2604	-715.093	-12039.6	-59091.1	-6405.59	217.366	626.836	0	6.67237	-66.053	-311.298	-19823.9	-8453.61	8491.57	272.844	263.682	0	-42.4579	12.2074	-1026.39	-529744	242410	34383.2	234.192	516.694	0
442	0	-48.4001	76.6028	-703.26	-11941.4	-58296.9	-6197.49	217.105	626.98	0	8.83958	-63.616	-301.156	-19154	-8262.5	8146.28	272.564	263.602	0	-39.5605	12.9868	-1004.42	-519692	236664	33601	233.733	518.028	0
442	1	-47.5722	74.8396	-690.986	-11833.2	-57462.6	-5988.27	216.84	627.125	0	10.885	-61.2347	-290.953	-18480.3	-8072.28	7808.22	272.256	263.517	0	-36.6872	13.6049	-981.939	-509352	230808	32743.4	233.26	519.386	0
442	2	-46.628	72.9923	-678.393	-11713.4	-56589.4	-5778.86	216.583	627.266	0	12.8233	-58.8973	-280.771	-17805.4	-7879.54	7479.71	271.936	263.416	0	-33.8047	14.095	-959.165	-498817	224903	31807.8	232.786	520.758	0
442	3	-45.5569	71.0749	-665.553	-11582.1	-55679.9	-5570.05	216.34	627.402	0	14.6648	-56.6053	-270.669	-17131.8	-7679.97	7163.69	271.626	263.294	0	-30.8921	14.4697	-936.222	-488140	218990	30791.3	232.324	522.136	0
442	4	-44.3575	69.0917	-652.471	-11439.7	-54737.2	-5362.56	216.108	627.533	0	16.4094	-54.3716	-260.677	-16461.1	-7470.23	6862.55	271.343	263.148	0	-27.948	14.7201	-913.148	-477337	213078	29692.2	231.876	523.512	0
442	5	-43.0323	67.0414	-639.107	-11286.9	-53762.8	-5157.05	215.878	627.661	0	18.0474	-52.2152	-250.79	-15794.2	-7248.14	6576.75	271.099	262.978	0	-24.9849	14.8262	-889.897	-466383	207158	28507.8	231.44	524.886	0
442	6	-41.5852	64.92	-625.393	-11124.3	-52754.8	-4954.27	215.645	627.788	0	19.562	-50.1576	-240.979	-15131.4	-7013.5	6305.17	270.896	262.791	0	-22.0232	14.7624	-866.372	-455232	201200	27234.2	231.013	526.265	0
442	7	-40.0238	62.7199	-611.242	-10952.6	-51708.5	-4755.21	215.404	627.919	0	20.9344	-48.2204	-231.208	-14473.8	-6768.38	6046.41	270.726	262.601	0	-19.0894	14.4995	-842.45	-443830	195174	25868.7	230.587	527.658	0
442	8	-38.3573	60.4341	-596.589	-10772.3	-50620.2	-4560.77	215.151	628.057	0	22.1491	-46.4195	-221.461	-13823.8	-6515.69	5799.78	270.579	262.421	0	-16.2082	14.0146	-818.05	-432135	189057	24411.5	230.156	529.072	0
442	9	-36.5883	58.0674	-581.423	-10584.1	-49489.7	-4371.74	214.882	628.204	0	23.1995	-44.7546	-211.75	-13183.5	-6257.97	5565.11	270.446	262.26	0	-13.3888	13.3128	-793.174	-420147	182847	22866.2	229.716	530.509	0
443	0	-34.7052	55.646	-565.809	-10388.1	-48320.8	-4189.46	214.599	628.36	0	24.0904	-43.2054	-202.122	-12554.6	-5997.11	5342.23	270.329	262.114	0	-10.6148	12.4405	-767.931	-407914	176571	21237	229.267	531.963	0
443	1	-32.6845	53.2096	-549.856	-10184.8	-47119	-4016.01	214.307	628.523	0	24.833	-41.7407	-192.643	-11938.6	-5734.08	5130.62	270.235	261.973	0	-7.85144	11.4689	-742.499	-395514	170273	19526.2	228.817	533.421	0
443	2	-30.5029	50.7934	-533.658	-9975.33	-45887.8	-3853.74	214.013	628.692	0	25.4336	-40.335	-183.376	-11337.8	-5469.34	4929.26	270.174	261.828	0	-5.06932	10.4584	-717.035	-383018	163997	17733.1	228.376	534.87	0
443	3	-28.1507	48.4154	-517.252	-9760.61	-44628.8	-3704.47	213.72	628.87	0	25.8847	-38.9747	-174.37	-10755.2	-5203.73	4736.61	270.157	261.68	0	-2.26598	9.44079	-691.623	-370461	157763	15859.3	227.948	536.295	0
443	4	-25.6358	46.0797	-500.616	-9541.26	-43343.6	-3569.25	213.419	629.059	0	26.1668	-37.6511	-165.653	-10194	-4938.97	4550.32	270.185	261.539	0	0.53096	8.42853	-666.269	-357837	151573	13914.1	227.533	537.683	0
443	5	-22.9825	43.7802	-483.693	-9317.46	-42035.3	-3448.49	213.095	629.263	0	26.252	-36.3524	-157.231	-9656.97	-4678.18	4366.99	270.247	261.419	0	3.26954	7.4278	-640.925	-345117	145407	11915.7	227.115	539.024	0
443	6	-20.2278	41.5015	-466.423	-9089.02	-40707.1	-3341.97	212.725	629.487	0	26.1088	-35.0616	-149.095	-9145.93	-4426.82	4182.99	270.309	261.343	0	5.88104	6.43985	-615.518	-332263	139239	9890.16	226.673	540.313	0
443	7	-17.4167	39.2207	-448.774	-8855.58	-39361.4	-3248.32	212.291	629.733	0	25.7132	-33.7579	-141.221	-8662.36	-4192.28	3995.93	270.314	261.339	0	8.29643	5.46283	-589.996	-319252	133047	7868.03	226.18	541.554	0
443	8	-14.5923	36.9167	-430.774	-8616.71	-37999.3	-3165	211.788	630.003	0	25.0639	-32.4132	-133.602	-8206.82	-3980.94	3804.99	270.203	261.427	0	10.4716	4.50346	-564.376	-306100	126830	5879.55	225.617	542.752	0
443	9	-11.7856	34.5819	-412.522	-8371.45	-36621.7	-3088.81	211.225	630.293	0	24.1946	-30.9905	-126.259	-7778.76	-3794.86	3610	269.944	261.61	0	12.409	3.59146	-538.781	-292868	120622	3948.94	224.985	543.895	0
444	0	-9.01297	32.2286	-394.179	-8118.15	-35233.5	-3016.37	210.616	630.595	0	23.177	-29.4472	-119.243	-7376.96	-3630.09	3410.63	269.557	261.865	0	14.1641	2.78137	-513.422	-279660	114483	2091.17	224.305	544.957	0
444	1	-6.28291	29.8805	-375.942	-7854.57	-33844.8	-2944.42	209.973	630.893	0	22.1119	-27.7485	-112.606	-6999.3	-3477.49	3206.42	269.118	262.157	0	15.829	2.13201	-488.548	-266597	108482	311.796	223.606	545.903	0
444	2	-3.60922	27.5573	-357.99	-7578.62	-32467.9	-2870.04	209.305	631.17	0	21.1072	-25.8823	-106.35	-6641.83	-3326.13	2996.9	268.725	262.452	0	17.498	1.67506	-464.341	-253784	102668	-1390.45	222.914	546.721	0
444	3	-1.01868	25.2649	-340.451	-7290.09	-31112.3	-2791.1	208.614	631.413	0	20.2571	-23.8631	-100.399	-6298.6	-3166.43	2781.35	268.462	262.735	0	19.2384	1.40186	-440.85	-241276	97052.9	-3019.22	222.244	547.45	0
444	4	1.45311	23.0002	-323.389	-6991.63	-29782.1	-2706.78	207.906	631.62	0	19.6279	-21.7256	-94.6254	-5962.83	-2992.02	2559.31	268.38	263.015	0	21.0811	1.27465	-418.014	-229085	91618.2	-4577.06	221.596	548.179	0
444	5	3.77082	20.7583	-306.817	-6687.88	-28476.2	-2617.66	207.188	631.798	0	19.2508	-19.5161	-88.8907	-5628.47	-2801.62	2331.53	268.483	263.319	0	23.0216	1.24216	-395.707	-217193	86329.4	-6063.83	220.957	549.023	0
444	6	5.90643	18.5384	-290.702	-6383.87	-27190.3	-2525.23	206.467	631.96	0	19.1224	-17.2862	-83.0799	-5290.73	-2598.45	2100.36	268.723	263.682	0	25.0288	1.25217	-373.782	-205559	81144.4	-7476.62	220.305	550.104	0
444	7	7.84741	16.3511	-274.984	-6083.94	-25919.5	-2431.28	205.742	632.125	0	19.2152	-15.0851	-77.123	-4945.88	-2386.75	1868.87	269.053	264.13	0	27.0626	1.26603	-352.107	-194134	76027	-8812.56	219.609	551.522	0
444	8	9.60413	14.2214	-259.614	-5791.27	-24659.8	-2337.56	205.014	632.307	0	19.4853	-12.9536	-71.0046	-4591.83	-2169.17	1639.73	269.45	264.669	0	29.0895	1.26781	-330.619	-182888	70960.4	-10073.1	218.852	553.352	0
444	9	11.2114	12.1845	-244.58	-5507.73	-23407.7	-2245.61	204.294	632.519	0	19.8757	-10.9222	-64.7616	-4229.43	-1947.06	1415.13	269.935	265.308	0	31.0871	1.26227	-309.342	-171823	65955.6	-11265.9	218.036	555.643	0
445	0	12.7264	10.2805	-229.911	-5233.77	-22159	-2156.94	203.619	632.764	0	20.3192	-9.00991	-58.4797	-3862.91	-1720.96	1197.32	270.572	266.056	0	33.0457	1.27057	-288.39	-160977	61051	-12405.4	217.196	558.403	0
445	1	14.2189	8.54736	-215.642	-4968.2	-20909.2	-2073.1	203.037	633.039	0	20.7384	-7.22658	-52.2775	-3498.1	-1490.96	988.958	271.48	266.914	0	34.9573	1.32078	-267.919	-150400	56297.7	-13509.1	216.392	561.599	0
445	2	15.7523	7.00725	-201.775	-4708.4	-19654.5	-1995.36	202.592	633.335	0	21.0404	-5.57889	-46.2654	-3140.02	-1258.27	792.837	272.803	267.87	0	36.7926	1.42836	-248.04	-140116	51733.3	-14591	215.688	565.167	0
445	3	17.3706	5.65661	-188.26	-4450.88	-18391.6	-1923.78	202.308	633.642	0	21.1161	-4.07479	-40.5112	-2791.62	-1026.42	611.362	274.663	268.91	0	38.4867	1.58182	-228.771	-130108	47366	-15657.2	215.12	569.055	0
445	4	19.0954	4.46873	-175.016	-4192.08	-17117.9	-1856.31	202.193	633.953	0	20.8491	-2.72677	-35.0386	-2453.68	-800.95	446.771	277.141	270.028	0	39.9445	1.74196	-210.055	-120330	43180.3	-16705	214.694	573.247	0
445	5	20.9184	3.40354	-161.958	-3928.86	-15831.6	-1789.36	202.249	634.258	0	20.1282	-1.55538	-29.8409	-2125.02	-588.899	302.06	280.265	271.212	0	41.0466	1.84816	-191.799	-110728	39149	-17718.7	214.387	577.774	0
445	6	22.7915	2.41937	-149.01	-3658.87	-14533.5	-1719.42	202.466	634.555	0	18.8664	-0.587725	-24.895	-1803.62	-398.248	180.756	284.003	272.449	0	41.6579	1.83165	-173.905	-101249	35240.1	-18665.3	214.138	582.718	0
445	7	24.6249	1.48414	-136.116	-3380.98	-13228.7	-1644	202.813	634.839	0	17.0267	0.150766	-20.1827	-1488.3	-236.415	85.4085	288.286	273.741	0	41.6517	1.6349	-156.299	-91858.2	31425.2	-19494.7	213.85	588.211	0
445	8	26.2957	0.584592	-123.267	-3095.86	-11926.3	-1561.76	203.248	635.115	0	14.649	0.646053	-15.7192	-1180.64	-109.103	16.5695	293.059	275.109	0	40.9447	1.23065	-138.986	-82553.9	27694.9	-20146.2	213.405	594.399	0
445	9	27.6609	-0.268406	-110.514	-2805.66	-10637.7	-1472.71	203.744	635.387	0	11.88	0.90509	-11.5822	-887.249	-18.96	-27.4063	298.363	276.605	0	39.5409	0.636684	-122.096	-73392.2	24074.2	-20558.3	212.719	601.353	0
446	0	28.5739	-1.04252	-97.9854	-2513.12	-9375.57	-1377.85	204.317	635.648	0	8.98211	0.964855	-7.91699	-620.467	36.4579	-50.3614	304.605	278.372	0	37.556	-0.0776644	-105.902	-64491.8	20628.9	-20678	211.814	608.939	0
446	1	28.9004	-1.69507	-85.8579	-2220.84	-8153.81	-1278.51	205.031	635.867	0	6.26198	0.887328	-4.87991	-394.277	64.1512	-57.7216	313.146	280.796	0	35.1624	-0.807745	-90.7378	-56003.2	17443.9	-20460.2	210.846	616.771	0
446	2	28.532	-2.1869	-74.2911	-1931.35	-6985.83	-1175.64	205.967	635.997	0	3.95146	0.736963	-2.55193	-217.221	72.4251	-55.0715	328.381	285.12	0	32.4835	-1.44994	-76.843	-48046.1	14580.3	-19860.5	210.032	624.345	0
446	3	27.4026	-2.49183	-63.3825	-1647.31	-5882.75	-1069.61	207.187	635.99	0	2.1519	0.562645	-0.9092	-89.5242	68.5473	-46.982	300	200	0	29.5545	-1.92918	-64.2917	-40674.6	12054.7	-18841.3	209.565	631.217	0
446	4	25.5046	-2.60024	-53.1749	-1371.97	-4852.28	-960.035	208.749	635.801	0	0.860686	0.39534	0.143689	-5.43129	58.1452	-36.7294	300	200	0	26.3652	-2.2049	-53.0312	-33891.2	9849.7	-17388.2	209.598	637.084	0
446	5	22.9002	-2.52117	-43.6763	-1109.19	-3899.38	-845.96	210.721	635.396	0	0.0156838	0.252013	0.731918	43.5656	45.2321	-26.4556	300	200	0	22.9158	-2.26916	-42.9444	-27670.7	7929.21	-15525.4	210.253	641.802	0
446	6	19.7211	-2.28365	-34.8717	-863.43	-3028.29	-726.274	213.159	634.76	0	-0.472021	0.139561	0.982858	66.5423	32.4149	-17.3945	300	200	0	19.2491	-2.14409	-33.8889	-21975	6246.83	-13322.4	211.597	645.406	0
446	7	16.1626	-1.93316	-26.7597	-639.682	-2245.54	-600.706	216.085	633.905	0	-0.696151	0.0582669	1.00995	71.8193	21.181	-10.111	300	200	0	15.4665	-1.87489	-25.7498	-16779.3	4758.18	-10893.3	213.616	648.134	0
446	8	12.4782	-1.52471	-19.42	-443.501	-1562.45	-471.7	219.544	632.837	0	-0.742016	0.0045801	0.905122	66.2906	12.1967	-4.71781	300	200	0	11.7362	-1.52013	-18.5149	-12115.4	3440.89	-8395.75	216.27	650.417	0
446	9	8.96193	-1.11408	-13.0441	-280.307	-993.666	-346.119	223.822	631.489	0	-0.679919	-0.0268332	0.736935	55.2084	5.57705	-1.05452	300	200	0	8.28201	-1.14092	-12.3071	-8089.36	2306.51	-6020.24	219.714	652.84	0
447	0	5.88526	-0.745847	-7.84673	-153.398	-549.647	-233.395	229.952	629.549	0	-0.563153	-0.0416952	0.552375	42.2545	1.10614	1.17742	300	200	0	5.32211	-0.787542	-7.29435	-4824.97	1384.3	-3945.86	224.799	656.285	0
447	1	3.41466	-0.445206	-3.92298	-62.1428	-228.827	-140.758	241.67	625.841	0	-0.428876	-0.045269	0.380405	29.7688	-1.5963	2.3203	300	200	0	2.98578	-0.490475	-3.54258	-2372.85	689.032	-2282.75	234.956	663.165	0
447	2	1.58707	-0.219272	-1.1993	-2.26638	-17.0886	-70.714	285.751	611.89	0	-0.300541	-0.0419265	0.236176	19.0409	-2.95975	2.70076	300	200	0	1.28653	-0.261199	-0.963124	-680.101	207.136	-1054.38	0	0	0
447	3	0.347073	-0.0632287	0.509669	32.4299	106.688	-22.0113	300	610	0	-0.190922	-0.0350061	0.125094	10.6028	-3.39079	2.59751	300	200	0	0.156151	-0.0982348	0.634763	374.235	-94.6271	-222.414	0	0	0
447	4	-0.407243	0.0340272	1.43148	48.5121	165.133	8.61465	300	610	0	-0.105134	-0.0268536	0.0463127	4.48714	-3.23435	2.22846	300	200	0	-0.512377	0.00717363	1.47779	935.808	-256.844	282.44	0	0	0
447	5	-0.792384	0.0858877	1.79081	51.9747	179.049	25.196	300	610	0	-0.0432756	-0.0189647	-0.00450435	0.435963	-2.75879	1.75058	300	200	0	-0.83566	0.0669231	1.7863	1147.11	-319.489	539.033	0	0	0
447	6	-0.919349	0.105465	1.78389	47.7689	165.702	31.7255	300	610	0	-0.00255036	-0.0121678	-0.0331846	-1.94524	-2.15645	1.26711	300	200	0	-0.9219	0.0932972	1.75071	1131.84	-317.415	622.295	0	0	0
447	7	-0.882739	0.104147	1.56723	39.6554	138.273	31.6971	300	610	0	0.0211687	-0.0068093	-0.045718	-3.0824	-1.55303	0.838071	300	200	0	-0.86157	0.0973376	1.52152	988.114	-278.379	595.974	0	0	0
447	8	-0.756445	0.0909722	1.25581	30.2627	106.017	27.9017	300	610	0	0.0322822	-0.00291656	-0.0474733	-3.36871	-1.02093	0.491473	300	200	0	-0.724163	0.0880556	1.20834	787.671	-222.746	509.785	0	0	0
447	9	-0.593645	0.0725511	0.927034	21.2543	74.8311	22.393	300	610	0	0.0348231	-0.000330693	-0.0428225	-3.13169	-0.593282	0.2336	300	200	0	-0.558822	0.0722205	0.884212	578.516	-164.202	399.452	0	0	0
448	0	-0.429265	0.05331	0.627478	13.5408	47.9792	16.5559	300	610	0	0.0321322	0.00119548	-0.035043	-2.62204	-0.276669	0.0574852	300	200	0	-0.397133	0.0545055	0.592435	389.288	-110.966	288.391	0	0	0
448	1	-0.283576	0.0358915	0.380436	7.49155	26.8203	11.226	300	610	0	0.0267541	0.00193042	-0.0263922	-2.0164	-0.0616466	-0.0506262	300	200	0	-0.256822	0.0378219	0.354044	234.078	-67.1272	190.153	0	0	0
448	2	-0.166002	0.0215975	0.193042	3.12034	11.4573	6.82315	300	610	0	0.0204722	0.00212283	-0.0182718	-1.42778	0.0693307	-0.106749	300	200	0	-0.14553	0.0237203	0.17477	116.932	-33.919	110.999	0	0	0
448	3	-0.0786115	0.0108041	0.062284	0.235077	1.25835	3.47823	300	610	0	0.0144196	0.00198035	-0.0114245	-0.919129	0.13637	-0.12629	300	200	0	-0.064192	0.0127845	0.0508595	35.6379	-10.7819	52.2564	0	0	0
448	4	-0.0189936	0.00331039	-0.0203214	-1.45183	-4.75559	1.14037	300	610	0	0.00922046	0.00166233	-0.00612552	-0.517094	0.158656	-0.122468	300	200	0	-0.00977317	0.00497272	-0.0264469	-15.3514	3.80625	12.2517	0	0	0
448	5	0.0175483	-0.00139284	-0.0653926	-2.24863	-7.64632	-0.339748	300	610	0	0.00513191	0.00128129	-0.00234857	-0.224294	0.152554	-0.105669	300	200	0	0.0226802	-0.000111547	-0.0677412	-42.8375	11.7399	-12.2097	0	0	0
448	6	0.0364659	-0.0039309	-0.0835099	-2.43866	-8.39672	-1.15024	300	610	0	0.00216934	0.000909451	0.000103003	-0.0292061	0.130857	-0.0834124	300	200	0	0.0386353	-0.00302145	-0.0834069	-53.5333	14.9017	-24.8182	0	0	0
448	7	0.042995	-0.0049215	-0.08397	-2.25716	-7.82706	-1.47909	300	610	0	0.000207369	0.000587231	0.00150026	0.0864419	0.102781	-0.0606709	300	200	0	0.0432023	-0.00433427	-0.0824698	-53.3004	14.9429	-29.1085	0	0	0
448	8	0.0416228	-0.00490428	-0.0742232	-1.8837	-6.56635	-1.49182	300	610	0	-0.000945393	0.000331958	0.00212474	0.142628	0.0743842	-0.0403622	300	200	0	0.0406774	-0.00457233	-0.0720985	-46.8118	13.1851	-28.1047	0	0	0
448	9	0.0358714	-0.00430967	-0.05977	-1.4444	-5.05863	-1.32128	300	610	0	-0.00149546	0.00014561	0.00223047	0.157927	0.0491892	-0.0238735	300	200	0	0.0343759	-0.00416406	-0.0575396	-37.5	10.6024	-24.1768	0	0	0
449	0	0.0282878	-0.00345398	-0.044334	-1.01961	-3.58865	-1.06569	300	610	0	-0.00163343	2.11092e-05	0.00202533	0.147895	0.0288387	-0.011547	300	200	0	0.0266544	-0.00343287	-0.0423087	-27.6752	7.85339	-19.036	0	0	0
449	1	0.020555	-0.00255019	-0.0301734	-0.653813	-2.31563	-0.791689	300	610	0	-0.001518	-5.29897e-05	0.00166591	0.124494	0.0136999	-0.00308313	300	200	0	0.019037	-0.00260318	-0.0285075	-18.7269	5.33654	-13.8107	0	0	0
449	2	0.0136584	-0.00172651	-0.0184343	-0.365548	-1.30762	-0.53976	300	610	0	-0.00127066	-8.92752e-05	0.00126065	0.0961965	0.00336242	0.00215076	300	200	0	0.0123877	-0.00181579	-0.0171736	-11.3493	3.25322	-9.15982	0	0	0
449	3	0.00806471	-0.0010471	-0.00948702	-0.156227	-0.572163	-0.33056	300	610	0	-0.000976952	-9.94937e-05	0.000877339	0.068458	-0.00298201	0.00490356	300	200	0	0.00708776	-0.00114659	-0.00860968	-5.75442	1.66755	-5.39371	0	0	0
449	4	0.00388711	-0.000531622	-0.0032117	-0.0172513	-0.0810947	-0.170869	300	610	0	-0.000691608	-9.35068e-05	0.000552354	0.0443478	-0.00627421	0.00590166	300	200	0	0.0031955	-0.000625129	-0.00265934	-1.85157	0.55705	-2.58532	0	0	0
449	5	0.00102176	-0.000171868	0.000779223	0.0647097	0.210914	-0.0586829	300	610	0	-0.000445092	-7.89162e-05	0.000299649	0.0251982	-0.00741903	0.00577189	300	200	0	0.000576664	-0.000250784	0.00107887	0.613126	-0.147847	-0.662399	0	0	0
449	6	-0.000747504	5.54643e-05	0.0029809	0.104118	0.353658	0.0128152	300	610	0	-0.000250291	-6.11185e-05	0.000118631	0.0111839	-0.0071927	0.00500913	300	200	0	-0.000997795	-5.65426e-06	0.00309954	1.95711	-0.535501	0.522164	0	0	0
449	7	-0.00167562	0.000179557	0.00389137	0.114363	0.393565	0.0523952	300	610	0	-0.000108449	-4.35989e-05	4.1018e-07	0.00179292	-0.00620503	0.00397336	300	200	0	-0.00178407	0.000135958	0.00389178	2.4965	-0.694538	1.14097	0	0	0
449	8	-0.00200947	0.000229496	0.00395089	0.106618	0.369586	0.068905	300	610	0	-1.39672e-05	-2.83279e-05	-6.76098e-05	-0.00382018	-0.00489737	0.00290412	300	200	0	-0.00202343	0.000201168	0.00388328	2.50897	-0.70317	1.36073	0	0	0
449	9	-0.00196183	0.000230847	0.00351407	0.0894535	0.311736	0.0701821	300	610	0	4.20207e-05	-1.61704e-05	-9.86573e-05	-0.00659198	-0.00356164	0.00194312	300	200	0	-0.00191981	0.000214677	0.00341541	2.21701	-0.624298	1.32484	0	0	0
450	0	-0.00170055	0.000204101	0.00284395	0.0689197	0.241308	0.0625489	300	610	0	6.9201e-05	-7.2525e-06	-0.000104746	-0.0073997	-0.00236902	0.00115892	300	200	0	-0.00163135	0.000196848	0.0027392	1.78483	-0.504518	1.14626	0	0	0
450	1	-0.00134757	0.000164389	0.00211959	0.0488968	0.172045	0.0507028	300	610	0	7.65779e-05	-1.26047e-06	-9.57578e-05	-0.00698187	-0.00140088	0.00056987	300	200	0	-0.00127099	0.000163129	0.00202384	1.32355	-0.375499	0.906914	0	0	0
450	2	-0.000983963	0.000121958	0.00145042	0.0315549	0.11171	0.0378468	300	610	0	7.16892e-05	2.33493e-06	-7.91735e-05	-0.00590923	-0.000677224	0.000163253	300	200	0	-0.000912274	0.000124293	0.00137124	0.900532	-0.256551	0.661178	0	0	0
450	3	-0.000657594	8.30213e-05	0.000892747	0.017822	0.0637022	0.025943	300	610	0	6.03314e-05	4.12373e-06	-6.01989e-05	-0.00458798	-0.000180416	-8.99959e-05	300	200	0	-0.000597262	8.7145e-05	0.000832548	0.549953	-0.157574	0.441062	0	0	0
450	4	-0.000391545	5.07365e-05	0.000465676	0.00780141	0.028505	0.0160058	300	610	0	4.66081e-05	4.66055e-06	-4.21122e-05	-0.00328132	0.000126735	-0.000224872	300	200	0	-0.000344937	5.5397e-05	0.000423563	0.282819	-0.0818804	0.261921	0	0	0
450	5	-0.000191898	2.61252e-05	0.00016461	0.00110995	0.00486973	0.00838409	300	610	0	3.3161e-05	4.41354e-06	-2.66924e-05	-0.00213884	0.000288222	-0.000275609	300	200	0	-0.000158737	3.05388e-05	0.000137918	0.0955107	-0.028598	0.127696	0	0	0
450	6	-5.4232e-05	8.86016e-06	-2.81134e-05	-0.00286965	-0.00929997	0.00300239	300	610	0	2.1476e-05	3.74532e-06	-1.46443e-05	-0.00122697	0.000346706	-0.00027192	300	200	0	-3.2756e-05	1.26055e-05	-4.27577e-05	-0.0235696	0.00544634	0.0352984	0	0	0
450	7	3.13853e-05	-2.12276e-06	-0.000135568	-0.00481559	-0.0163381	-0.000449782	300	610	0	1.21972e-05	2.91459e-06	-5.97134e-06	-0.000556402	0.000338995	-0.00023738	300	200	0	4.35825e-05	7.91826e-07	-0.00014154	-0.0892249	0.0243708	-0.0220341	0	0	0
450	8	7.68691e-05	-8.18432e-06	-0.000181186	-0.00536027	-0.0184367	-0.00238099	300	610	0	5.40814e-06	2.08946e-06	-2.72847e-07	-0.00010452	0.000294145	-0.000189219	300	200	0	8.22772e-05	-6.09485e-06	-0.000181459	-0.116336	0.0323459	-0.0523704	0	0	0
450	9	9.38554e-05	-1.06936e-05	-0.000185813	-0.00503436	-0.0174452	-0.00320746	300	610	0	8.59967e-07	1.36594e-06	3.03604e-06	0.000167751	0.000233289	-0.00013897	300	200	0	9.47153e-05	-9.3277e-06	-0.000182777	-0.118053	0.0330747	-0.0635685	0	0	0
451	0	9.24317e-05	-1.08614e-05	-0.000166319	-0.00424675	-0.0147953	-0.00330024	300	610	0	-1.85754e-06	7.87099e-07	4.57651e-06	0.000304293	0.000170486	-9.35099e-05	300	200	0	9.05742e-05	-1.00743e-05	-0.000161742	-0.104965	0.0295504	-0.0624279	0	0	0
451	1	8.0593e-05	-9.66295e-06	-0.000135282	-0.0032876	-0.0115077	-0.00296011	300	610	0	-3.19851e-06	3.60449e-07	4.91658e-06	0.000346519	0.000114051	-5.6224e-05	300	200	0	7.73945e-05	-9.3025e-06	-0.000130365	-0.0849261	0.024001	-0.0543291	0	0	0
451	2	6.41776e-05	-7.82181e-06	-0.000101308	-0.00234417	-0.00824549	-0.00241163	300	610	0	-3.58816e-06	7.21723e-08	4.52592e-06	0.000329483	6.80058e-05	-2.80831e-05	300	200	0	6.05895e-05	-7.74964e-06	-9.67819e-05	-0.0632792	0.0179488	-0.0431953	0	0	0
451	3	4.7088e-05	-5.83069e-06	-6.9696e-05	-0.00152226	-0.00538682	-0.00180875	300	610	0	-3.38439e-06	-1.02178e-07	3.7617e-06	0.000280406	3.34241e-05	-8.55522e-06	300	200	0	4.37036e-05	-5.93287e-06	-6.59343e-05	-0.0432889	0.0123291	-0.031644	0	0	0
451	4	3.16482e-05	-3.99073e-06	-4.32113e-05	-0.000868207	-0.00310097	-0.00124648	300	610	0	-2.86373e-06	-1.90238e-07	2.87383e-06	0.000218757	9.55637e-06	3.69234e-06	300	200	0	2.87845e-05	-4.18097e-06	-4.03375e-05	-0.0266343	0.00762816	-0.0212298	0	0	0
451	5	1.89978e-05	-2.45705e-06	-2.2832e-05	-0.000388648	-0.00141701	-0.00077459	300	610	0	-2.22295e-06	-2.18188e-07	2.02071e-06	0.000157231	-5.3058e-06	1.02939e-05	300	200	0	1.67749e-05	-2.67523e-06	-2.08113e-05	-0.0138832	0.00401587	-0.012711	0	0	0
451	6	9.45947e-06	-1.28231e-06	-8.39272e-06	-6.65885e-05	-0.000279873	-0.000410925	300	610	0	-1.5895e-06	-2.08244e-07	1.28929e-06	0.00010311	-1.32182e-05	1.28621e-05	300	200	0	7.86998e-06	-1.49056e-06	-7.10343e-06	-0.00489673	0.00146018	-0.00629761	0	0	0
451	7	2.84756e-06	-4.54013e-07	9.0977e-07	0.000126519	0.000407294	-0.000152843	300	610	0	-1.03578e-06	-1.77699e-07	7.15044e-07	5.97005e-05	-1.61916e-05	1.28053e-05	300	200	0	1.81178e-06	-6.31711e-07	1.62481e-06	0.000853866	-0.000183307	-0.00185941	0	0	0
451	8	-1.29346e-06	7.63487e-08	6.14978e-06	0.000222462	0.000753823	1.37643e-05	300	610	0	-5.93936e-07	-1.38951e-07	2.99629e-07	2.7624e-05	-1.59706e-05	1.12459e-05	300	200	0	-1.8874e-06	-6.26019e-08	6.44941e-06	0.00405837	-0.00110638	0.000914029	0	0	0
451	9	-3.52014e-06	3.72178e-07	8.42933e-06	0.000251102	0.000863185	0.000107914	300	610	0	-2.69083e-07	-1.00106e-07	2.50623e-08	5.88817e-06	-1.39395e-05	9.00851e-06	300	200	0	-3.78922e-06	2.72072e-07	8.45439e-06	0.00541695	-0.00150519	0.00239965	0	0	0
452	0	-4.38068e-06	4.97892e-07	8.73496e-06	0.000237631	0.00082315	0.00014918	300	610	0	-5.02268e-08	-6.5837e-08	-1.35788e-07	-7.31091e-06	-1.11098e-05	6.64809e-06	300	200	0	-4.4309e-06	4.32055e-07	8.59918e-06	0.00555223	-0.00155503	0.0029677	0	0	0
452	1	-4.35316e-06	5.10811e-07	7.86927e-06	0.000201554	0.000701991	0.00015512	300	610	0	8.15932e-08	-3.82846e-08	-2.1208e-07	-1.40281e-05	-8.15825e-06	4.49834e-06	300	200	0	-4.27157e-06	4.72526e-07	7.65719e-06	0.00496804	-0.00139829	0.00294049	0	0	0
452	2	-3.81833e-06	4.57337e-07	6.43332e-06	0.000156781	0.000548636	0.000140041	300	610	0	1.47655e-07	-1.78788e-08	-2.30659e-07	-1.62177e-05	-5.4886e-06	2.72603e-06	300	200	0	-3.67068e-06	4.39458e-07	6.20266e-06	0.00403985	-0.00114146	0.00257426	0	0	0
452	3	-3.05559e-06	3.72066e-07	4.8407e-06	0.000112347	0.000395053	0.000114675	300	610	0	1.68034e-07	-4.0149e-09	-2.13841e-07	-1.5543e-05	-3.2993e-06	1.38202e-06	300	200	0	-2.88756e-06	3.68051e-07	4.62686e-06	0.00302453	-0.000857702	0.00205678	0	0	0
452	4	-2.25275e-06	2.7868e-07	3.3479e-06	7.34045e-05	0.00025965	8.64182e-05	300	610	0	1.59716e-07	4.43486e-09	-1.78676e-07	-1.3302e-05	-1.6472e-06	4.44514e-07	300	200	0	-2.09303e-06	2.83114e-07	3.16922e-06	0.00208017	-0.000592297	0.00151403	0	0	0
452	5	-1.52257e-06	1.91761e-07	2.09045e-06	4.22631e-05	0.000150843	5.98689e-05	300	610	0	1.35892e-07	8.76432e-09	-1.37155e-07	-1.04276e-05	-5.00939e-07	-1.47505e-07	300	200	0	-1.38668e-06	2.00526e-07	1.95329e-06	0.0012892	-0.000369086	0.00102147	0	0	0
452	6	-9.21225e-07	1.18925e-07	1.11825e-06	1.93194e-05	7.03003e-05	3.74665e-05	300	610	0	1.05993e-07	1.02086e-08	-9.69302e-08	-7.5317e-06	2.17832e-07	-4.70302e-07	300	200	0	-8.15232e-07	1.29134e-07	1.02132e-06	0.00068073	-0.000196746	0.000616485	0	0	0
452	7	-4.65647e-07	6.28687e-08	4.25953e-07	3.82455e-06	1.56104e-05	2.01193e-05	300	610	0	7.61648e-08	9.82189e-09	-6.22465e-08	-4.96875e-06	6.05119e-07	-5.99822e-07	300	200	0	-3.89482e-07	7.26906e-08	3.63707e-07	0.000249727	-7.42013e-05	0.000310138	0	0	0
452	8	-1.48195e-07	2.31436e-08	-2.28658e-08	-5.54021e-06	-1.76947e-05	7.74674e-06	300	610	0	4.99346e-08	8.42853e-09	-3.48836e-08	-2.90278e-06	7.55645e-07	-6.02776e-07	300	200	0	-9.82604e-08	3.15721e-08	-5.77494e-08	-2.78524e-05	5.10225e-06	9.70276e-05	0	0	0
452	9	5.1993e-08	-2.45575e-09	-2.78189e-07	-1.0264e-05	-3.47339e-05	-2.90473e-07	300	610	0	2.89e-08	6.62252e-09	-1.49923e-08	-1.36886e-06	7.52098e-07	-5.32608e-07	300	200	0	8.0893e-08	4.16677e-09	-2.93181e-07	-0.000184126	5.00896e-05	-3.70688e-05	0	0	0
453	0	1.60892e-07	-1.68813e-08	-3.9182e-07	-1.17562e-05	-4.03895e-05	-4.87685e-06	300	610	0	1.33605e-08	4.79459e-09	-1.76836e-09	-3.2373e-07	6.6039e-07	-4.28765e-07	300	200	0	1.74253e-07	-1.20867e-08	-3.93588e-07	-0.000252024	6.99832e-05	-0.000109748	0	0	0
453	1	2.04322e-07	-2.31627e-08	-4.10437e-07	-1.12125e-05	-3.88257e-05	-6.93235e-06	300	610	0	2.83319e-09	3.17198e-09	6.04563e-09	3.15766e-07	5.28927e-07	-3.17941e-07	300	200	0	2.07155e-07	-1.99907e-08	-4.04392e-07	-0.000261014	7.30774e-05	-0.000138451	0	0	0
453	2	2.04931e-07	-2.40125e-08	-3.72207e-07	-9.56308e-06	-3.32976e-05	-7.28765e-06	300	610	0	-3.5573e-09	1.86087e-09	9.8175e-09	6.45797e-07	3.90281e-07	-2.16316e-07	300	200	0	2.01374e-07	-2.21517e-08	-3.6239e-07	-0.000235063	6.61437e-05	-0.000138446	0	0	0
453	3	1.80849e-07	-2.16383e-08	-3.0585e-07	-7.4746e-06	-2.61493e-05	-6.62306e-06	300	610	0	-6.80741e-09	8.85193e-10	1.08156e-08	7.58554e-07	2.64035e-07	-1.32096e-07	300	200	0	1.74042e-07	-2.07531e-08	-2.95035e-07	-0.000192118	5.42711e-05	-0.000121937	0	0	0
453	4	1.45441e-07	-1.76934e-08	-2.31233e-07	-5.38266e-06	-1.89217e-05	-5.45132e-06	300	610	0	-7.86445e-09	2.18686e-10	1.01e-08	7.32945e-07	1.5997e-07	-6.79245e-08	300	200	0	1.37576e-07	-1.74747e-08	-2.21133e-07	-0.000144521	4.09745e-05	-9.79077e-05	0	0	0
453	5	1.07743e-07	-1.33158e-08	-1.60763e-07	-3.53815e-06	-1.25103e-05	-4.12769e-06	300	610	0	-7.53455e-09	-1.90596e-10	8.48442e-09	6.30836e-07	8.10654e-08	-2.29308e-08	300	200	0	1.00208e-07	-1.35064e-08	-1.52279e-07	-9.99243e-05	2.84444e-05	-7.24188e-05	0	0	0
453	6	7.32226e-08	-9.21126e-09	-1.01079e-07	-2.05581e-06	-7.33248e-06	-2.87455e-06	300	610	0	-6.44657e-09	-4.03189e-10	6.54396e-09	4.96917e-07	2.6034e-08	5.67236e-09	300	200	0	6.67761e-08	-9.61445e-09	-9.45355e-08	-6.23701e-05	1.7849e-05	-4.91297e-05	0	0	0
453	7	4.46452e-08	-5.75317e-09	-5.4713e-08	-9.58433e-07	-3.48127e-06	-1.81133e-06	300	610	0	-5.05244e-09	-4.7735e-10	4.64809e-09	3.60675e-07	-8.71029e-09	2.14415e-08	300	200	0	3.95928e-08	-6.23052e-09	-5.00649e-08	-3.33421e-05	9.62903e-06	-2.98821e-05	0	0	0
453	8	2.28918e-08	-3.07901e-09	-2.15313e-08	-2.13226e-07	-8.51963e-07	-9.84076e-07	300	610	0	-3.64851e-09	-4.63076e-10	3.00389e-09	2.39341e-07	-2.76481e-08	2.79516e-08	300	200	0	1.92433e-08	-3.54208e-09	-1.85274e-08	-1.26772e-05	3.75495e-06	-1.5253e-05	0	0	0
453	9	7.65531e-09	-1.1744e-09	1.13567e-10	2.40654e-07	7.61337e-07	-3.91119e-07	300	610	0	-2.40632e-09	-3.9966e-10	1.70041e-09	1.41044e-07	-3.524e-08	2.83621e-08	300	200	0	5.24899e-09	-1.57406e-09	1.81398e-09	7.15501e-07	-7.00474e-08	-5.02345e-06	0	0	0
454	0	-2.01761e-09	6.0673e-11	1.25448e-08	4.72921e-07	1.59814e-06	-3.56658e-09	300	610	0	-1.40523e-09	-3.15549e-10	7.48244e-10	6.77123e-08	-3.54036e-08	2.52166e-08	300	200	0	-3.42284e-09	-2.54876e-10	1.3293e-08	8.33037e-06	-2.26088e-06	1.45697e-06	0	0	0
454	1	-7.33852e-09	7.63547e-10	1.81965e-08	5.50079e-07	1.88872e-06	2.19683e-07	300	610	0	-6.62113e-10	-2.29567e-10	1.11585e-10	1.74771e-08	-3.12766e-08	2.04016e-08	300	200	0	-8.00063e-09	5.33979e-10	1.83081e-08	1.17154e-05	-3.25095e-06	5.0092e-06	0	0	0
454	2	-9.52285e-09	1.07663e-09	1.92765e-08	5.28858e-07	1.8306e-06	3.21848e-07	300	610	0	-1.55916e-10	-1.52762e-10	-2.67767e-10	-1.34893e-08	-2.51748e-08	1.52009e-08	300	200	0	-9.67876e-09	9.23869e-10	1.90087e-08	1.22648e-05	-3.4326e-06	6.45433e-06	0	0	0
454	3	-9.64337e-09	1.12828e-09	1.75992e-08	4.53604e-07	1.57894e-06	3.42216e-07	300	610	0	1.53712e-10	-9.03901e-11	-4.53951e-10	-2.96853e-08	-1.86651e-08	1.03984e-08	300	200	0	-9.48965e-09	1.03789e-09	1.71452e-08	1.11184e-05	-3.12778e-06	6.51569e-06	0	0	0
454	4	-8.56293e-09	1.02345e-09	1.45365e-08	3.56255e-07	1.24599e-06	3.13126e-07	300	610	0	3.13406e-10	-4.37523e-11	-5.06875e-10	-3.54579e-08	-1.2697e-08	6.39744e-09	300	200	0	-8.24952e-09	9.79701e-10	1.40296e-08	9.13373e-06	-2.57962e-06	5.77414e-06	0	0	0
454	5	-6.92081e-09	8.41163e-10	1.10425e-08	2.5781e-07	9.06013e-07	2.59068e-07	300	610	0	3.67857e-10	-1.17214e-11	-4.76872e-10	-3.45495e-08	-7.75185e-09	3.33435e-09	300	200	0	-6.55296e-09	8.29441e-10	1.05657e-08	6.90365e-06	-1.9569e-06	4.65936e-06	0	0	0
454	6	-5.15154e-09	6.36067e-10	7.71712e-09	1.70471e-07	6.02521e-07	1.971e-07	300	610	0	3.55306e-10	8.09222e-12	-4.02766e-10	-2.9908e-08	-3.9844e-09	1.17569e-09	300	200	0	-4.79624e-09	6.44159e-10	7.31436e-09	4.79838e-06	-1.36555e-06	3.4629e-06	0	0	0
454	7	-3.5201e-09	4.42312e-10	4.8851e-09	9.99316e-08	3.56192e-07	1.37972e-07	300	610	0	3.05728e-10	1.85193e-11	-3.1214e-10	-2.36736e-08	-1.34326e-09	-2.05614e-10	300	200	0	-3.21438e-09	4.60831e-10	4.57296e-09	3.01586e-06	-8.62748e-07	2.36213e-06	0	0	0
454	8	-2.16242e-09	2.78177e-10	2.67439e-09	4.74602e-08	1.72098e-07	8.75267e-08	300	610	0	2.40773e-10	2.23064e-11	-2.22819e-10	-1.72666e-08	3.35417e-10	-9.75279e-10	300	200	0	-1.92165e-09	3.00484e-10	2.45157e-09	1.63143e-06	-4.70799e-07	1.44762e-06	0	0	0
454	9	-1.12401e-09	1.50642e-10	1.08449e-09	1.16332e-08	4.57348e-08	4.80877e-08	300	610	0	1.7472e-10	2.18243e-11	-1.44898e-10	-1.15243e-08	1.26058e-09	-1.30152e-09	300	200	0	-9.49286e-10	1.72467e-10	9.39593e-10	6.40947e-07	-1.89317e-07	7.49226e-07	0	0	0
455	0	-3.92958e-10	5.93555e-11	4.10761e-11	-1.03525e-08	-3.23708e-08	1.96789e-08	300	610	0	1.15913e-10	1.89452e-11	-8.28218e-11	-6.84876e-09	1.64222e-09	-1.33392e-09	300	200	0	-2.77046e-10	7.83006e-11	-4.17457e-11	-4.95073e-09	-4.90666e-09	2.58357e-07	0	0	0
455	1	7.42094e-11	-2.06636e-13	-5.63734e-10	-2.17589e-08	-7.34183e-08	9.99022e-10	300	610	0	6.82812e-11	1.5031e-11	-3.72566e-11	-3.34401e-09	1.66584e-09	-1.19351e-09	300	200	0	1.42491e-10	1.48244e-11	-6.0099e-10	-3.7572e-07	1.01705e-07	-5.46712e-08	0	0	0
455	2	3.33961e-10	-3.44273e-11	-8.44259e-10	-2.57229e-08	-8.82653e-08	-9.86011e-09	300	610	0	3.27547e-11	1.09885e-11	-6.61693e-12	-9.30262e-10	1.48082e-09	-9.70487e-10	300	200	0	3.66715e-10	-2.34388e-11	-8.50876e-10	-5.44099e-07	1.50876e-07	-2.28129e-07	0	0	0
455	3	4.43488e-10	-4.99979e-11	-9.0489e-10	-2.49351e-08	-8.62782e-08	-1.4928e-08	300	610	0	8.42348e-12	7.35416e-12	1.17883e-11	5.68436e-10	1.19789e-09	-7.26553e-10	300	200	0	4.51912e-10	-4.26438e-11	-8.93102e-10	-5.76039e-07	1.61158e-07	-3.0066e-07	0	0	0
455	4	4.53586e-10	-5.29893e-11	-8.31865e-10	-2.15093e-08	-7.48492e-08	-1.6062e-08	300	610	0	-6.57007e-12	4.38779e-12	2.09649e-11	1.36234e-09	8.92396e-10	-4.99679e-10	300	200	0	4.47016e-10	-4.86015e-11	-8.109e-10	-5.25724e-07	1.47856e-07	-3.06516e-07	0	0	0
455	5	4.05314e-10	-4.83915e-11	-6.90699e-10	-1.69752e-08	-5.93541e-08	-1.4799e-08	300	610	0	-1.44073e-11	2.15913e-12	2.37415e-11	1.65637e-09	6.10358e-10	-3.09663e-10	300	200	0	3.90906e-10	-4.62324e-11	-6.66958e-10	-4.34116e-07	1.2258e-07	-2.73338e-07	0	0	0
455	6	3.29235e-10	-3.99785e-11	-5.27188e-10	-1.23444e-08	-4.33687e-08	-1.23084e-08	300	610	0	-1.71956e-11	6.2034e-13	2.25073e-11	1.62795e-09	3.7543e-10	-1.63494e-10	300	200	0	3.1204e-10	-3.93582e-11	-5.0468e-10	-3.29689e-07	9.34329e-08	-2.21674e-07	0	0	0
455	7	2.46241e-10	-3.0375e-11	-3.70322e-10	-8.2102e-09	-2.90073e-08	-9.409e-09	300	610	0	-1.67486e-11	-3.3835e-13	1.91143e-11	1.41751e-09	1.95597e-10	-5.99608e-11	300	200	0	2.29492e-10	-3.07134e-11	-3.51208e-10	-2.30341e-07	6.55351e-08	-1.6554e-07	0	0	0
455	8	1.69165e-10	-2.1232e-11	-2.35981e-10	-4.85436e-09	-1.72917e-08	-6.62018e-09	300	610	0	-1.44948e-11	-8.49211e-13	1.48846e-11	1.12752e-09	6.8882e-11	6.71437e-12	300	200	0	1.54671e-10	-2.20812e-11	-2.21096e-10	-1.45758e-07	4.16818e-08	-1.1353e-07	0	0	0
455	9	1.04682e-10	-1.34438e-11	-1.30606e-10	-2.34615e-09	-8.49427e-09	-4.22745e-09	300	610	0	-1.14708e-11	-1.04168e-12	1.06781e-11	8.26357e-10	-1.21855e-11	4.42488e-11	300	200	0	9.32109e-11	-1.44855e-11	-1.19928e-10	-7.97491e-08	2.29978e-08	-7.00905e-08	0	0	0
456	0	5.51261e-11	-7.36318e-12	-5.44491e-11	-6.24331e-10	-2.42342e-09	-2.34773e-09	300	610	0	-8.36451e-12	-1.02815e-12	6.98643e-12	5.54682e-10	-5.73426e-11	6.05537e-11	300	200	0	4.67616e-11	-8.39133e-12	-4.74627e-11	-3.22891e-08	9.51348e-09	-3.67586e-08	0	0	0
456	1	2.00616e-11	-2.98922e-12	-4.17093e-12	4.40066e-10	1.35595e-09	-9.87074e-10	300	610	0	-5.58131e-12	-8.97789e-13	4.03097e-12	3.3235e-10	-7.64691e-11	6.27087e-11	300	200	0	1.44803e-11	-3.88701e-12	-1.39961e-13	-1.15223e-09	6.26418e-10	-1.32118e-08	0	0	0
456	2	-2.4906e-12	-1.18015e-13	2.52338e-11	9.99575e-10	3.36725e-09	-8.70788e-11	300	610	0	-3.31567e-12	-7.15798e-13	1.85113e-12	1.64895e-10	-7.83488e-11	5.64713e-11	300	200	0	-5.80626e-12	-8.33814e-13	2.7085e-11	1.68873e-08	-4.55789e-09	1.90165e-09	0	0	0
456	3	-1.51601e-11	1.54686e-12	3.91317e-11	1.20209e-09	4.12218e-09	4.40756e-10	300	610	0	-1.61772e-12	-5.25821e-13	3.77124e-13	4.89575e-11	-7.00884e-11	4.61523e-11	300	200	0	-1.67778e-11	1.02104e-12	3.95088e-11	2.52458e-08	-6.99521e-09	1.03644e-08	0	0	0
456	4	-2.0637e-11	2.31966e-12	4.24567e-11	1.17521e-09	4.06476e-09	6.91687e-10	300	610	0	-4.48616e-13	-3.53903e-13	-5.15319e-13	-2.3538e-11	-5.69828e-11	3.47168e-11	300	200	0	-2.10856e-11	1.96575e-12	4.19414e-11	2.70416e-08	-7.56254e-09	1.39944e-08	0	0	0
456	5	-2.13254e-11	2.48741e-12	3.93066e-11	1.01964e-09	3.54713e-09	7.53493e-10	300	610	0	2.77051e-13	-2.12864e-13	-9.66991e-13	-6.24131e-11	-4.26539e-11	2.40029e-11	300	200	0	-2.10484e-11	2.27455e-12	3.83396e-11	2.485e-08	-6.98708e-09	1.4413e-08	0	0	0
456	6	-1.91788e-11	2.28731e-12	3.28091e-11	8.08626e-10	2.82661e-09	6.99193e-10	300	610	0	6.61242e-13	-1.06395e-13	-1.11139e-12	-7.73232e-11	-2.93301e-11	1.49812e-11	300	200	0	-1.85175e-11	2.18091e-12	3.16977e-11	2.06272e-08	-5.82319e-09	1.29353e-08	0	0	0
456	7	-1.56579e-11	1.89955e-12	2.51617e-11	5.90896e-10	2.07534e-09	5.84612e-10	300	610	0	8.03297e-13	-3.24952e-14	-1.06191e-12	-7.66769e-11	-1.81727e-11	8.00797e-12	300	200	0	-1.48546e-11	1.86705e-12	2.40998e-11	1.57401e-08	-4.45973e-09	1.05434e-08	0	0	0
456	8	-1.17668e-11	1.45013e-12	1.77649e-11	3.95262e-10	1.39597e-09	4.49033e-10	300	610	0	7.89198e-13	1.38677e-14	-9.06851e-13	-6.71635e-11	-9.59106e-12	3.04397e-12	300	200	0	-1.09776e-11	1.464e-12	1.6858e-11	1.10536e-08	-3.1441e-09	7.9112e-09	0	0	0
456	9	-8.12671e-12	1.01885e-12	1.13941e-11	2.35657e-10	8.38926e-10	3.17546e-10	300	610	0	6.87e-13	3.88707e-14	-7.09582e-13	-5.36862e-11	-3.51355e-12	-1.73002e-13	300	200	0	-7.43971e-12	1.05772e-12	1.06845e-11	7.0412e-09	-2.01282e-09	5.45458e-09	0	0	0
457	0	-5.06492e-12	6.4941e-13	6.37269e-12	1.15796e-10	4.18633e-10	2.04088e-10	300	610	0	5.46333e-13	4.86119e-14	-5.11562e-13	-3.95367e-11	3.99624e-13	-2.00198e-12	300	200	0	-4.51859e-12	6.98022e-13	5.86113e-12	3.89479e-09	-1.12241e-09	3.39183e-09	0	0	0
457	1	-2.70067e-12	3.59574e-13	2.72586e-12	3.30755e-11	1.27073e-10	1.14522e-10	300	610	0	4.0032e-13	4.84168e-14	-3.36719e-13	-2.66876e-11	2.60186e-12	-2.81487e-12	300	200	0	-2.30035e-12	4.07991e-13	2.38914e-12	1.6214e-09	-4.76651e-10	1.80145e-09	0	0	0
457	2	-1.01936e-12	1.50062e-13	3.04126e-13	-1.8428e-11	-5.57097e-11	4.93727e-11	300	610	0	2.68642e-13	4.25322e-14	-1.96047e-13	-1.61182e-11	3.55784e-12	-2.94663e-12	300	200	0	-7.50718e-13	1.92594e-13	1.08078e-13	1.21005e-10	-4.85408e-11	6.72285e-10	0	0	0
457	3	6.88481e-14	1.17119e-14	-1.12452e-12	-4.5843e-11	-1.54159e-10	6.02837e-12	300	610	0	1.60904e-13	3.40779e-14	-9.17944e-14	-8.11959e-12	3.68329e-12	-2.67108e-12	300	200	0	2.29752e-13	4.57898e-14	-1.21631e-12	-7.56078e-10	2.03389e-10	-5.70839e-11	0	0	0
457	4	6.86306e-13	-6.92291e-14	-1.81184e-12	-5.61396e-11	-1.92383e-10	-1.96113e-11	300	610	0	7.97763e-14	2.51541e-14	-2.09098e-14	-2.55273e-12	3.31628e-12	-2.19419e-12	300	200	0	7.66082e-13	-4.4075e-14	-1.83275e-12	-1.17021e-09	3.23988e-10	-4.6963e-10	0	0	0
457	5	9.59489e-13	-1.07512e-13	-1.99101e-12	-5.53664e-11	-1.91423e-10	-3.20146e-11	300	610	0	2.36205e-14	1.70244e-14	2.23384e-14	9.52291e-13	2.70988e-12	-1.6584e-12	300	200	0	9.8311e-13	-9.0488e-14	-1.96867e-12	-1.2688e-09	3.54698e-10	-6.50832e-10	0	0	0
457	6	1.00216e-12	-1.16705e-13	-1.85664e-12	-4.83208e-11	-1.68049e-10	-3.5329e-11	300	610	0	-1.14825e-14	1.03205e-14	4.45407e-14	2.85397e-12	2.03815e-12	-1.15262e-12	300	200	0	9.90679e-13	-1.06385e-13	-1.8121e-12	-1.17422e-09	3.30067e-10	-6.77419e-10	0	0	0
457	7	9.07213e-13	-1.08076e-13	-1.55803e-12	-3.85089e-11	-1.34574e-10	-3.30225e-11	300	610	0	-3.0296e-14	5.23559e-15	5.19956e-14	3.60708e-12	1.40894e-12	-7.24406e-13	300	200	0	8.76917e-13	-1.02841e-13	-1.50603e-12	-9.79835e-10	2.76552e-10	-6.1194e-10	0	0	0
457	8	7.4446e-13	-9.02299e-14	-1.20058e-12	-2.82763e-11	-9.92829e-11	-2.77593e-11	300	610	0	-3.75008e-14	1.68781e-15	5.00826e-14	3.61003e-12	8.79188e-13	-3.91834e-13	300	200	0	7.06959e-13	-8.85421e-14	-1.1505e-12	-7.51255e-10	2.12812e-10	-5.01334e-10	0	0	0
457	9	5.62126e-13	-6.92114e-14	-8.5193e-13	-1.90218e-11	-6.71553e-11	-2.14236e-11	300	610	0	-3.71722e-14	-5.53221e-16	4.30116e-14	3.18131e-12	4.69788e-13	-1.53904e-13	300	200	0	5.24954e-13	-6.97646e-14	-8.08919e-13	-5.30264e-10	1.50792e-10	-3.77969e-10	0	0	0
458	0	3.90274e-13	-4.8875e-14	-5.49901e-13	-1.1433e-11	-4.0677e-11	-1.52266e-11	300	610	0	-3.25514e-14	-1.77575e-15	3.38181e-14	2.55553e-12	1.78392e-13	1.24269e-15	300	200	0	3.57722e-13	-5.06507e-14	-5.16083e-13	-3.39985e-10	9.71555e-11	-2.61977e-10	0	0	0
458	1	2.44937e-13	-3.13554e-14	-3.10686e-13	-5.70675e-12	-2.06035e-11	-9.8483e-12	300	610	0	-2.60137e-14	-2.26693e-15	2.45003e-14	1.89106e-12	-1.04151e-14	9.02965e-14	300	200	0	2.18923e-13	-3.36224e-14	-2.86186e-13	-1.90048e-10	5.47337e-11	-1.64053e-10	0	0	0
458	2	1.32172e-13	-1.75442e-14	-1.36108e-13	-1.73404e-12	-6.60573e-12	-5.58184e-12	300	610	0	-1.91534e-14	-2.27905e-15	1.6222e-14	1.28355e-12	-1.17728e-13	1.30732e-13	300	200	0	1.13019e-13	-1.98232e-14	-1.19886e-13	-8.11837e-11	2.38175e-11	-8.81924e-11	0	0	0
458	3	5.15799e-14	-7.51169e-15	-1.95068e-14	7.56818e-13	2.22985e-12	-2.46335e-12	300	610	0	-1.29255e-14	-2.01431e-15	9.52826e-15	7.81236e-13	-1.65392e-13	1.38395e-13	300	200	0	3.86544e-14	-9.526e-15	-9.97857e-15	-8.91271e-12	3.20262e-12	-3.40614e-11	0	0	0
458	4	-9.06356e-16	-8.4791e-16	4.9859e-14	2.09871e-12	7.04403e-12	-3.76671e-13	300	610	0	-7.80367e-15	-1.62194e-15	4.5437e-15	3.99286e-13	-1.73077e-13	1.263e-13	300	200	0	-8.71003e-15	-2.46985e-15	5.44027e-14	3.37022e-11	-9.03178e-12	1.12229e-12	0	0	0
458	5	-3.09753e-14	3.08453e-15	8.37966e-14	2.62001e-12	8.97212e-12	8.67975e-13	300	610	0	-3.9285e-15	-1.20297e-15	1.1361e-15	1.32078e-13	-1.56861e-13	1.04288e-13	300	200	0	-3.49038e-14	1.88157e-15	8.49327e-14	5.41855e-11	-1.49892e-11	2.12174e-11	0	0	0
458	6	-4.45705e-14	4.97774e-15	9.33184e-14	2.60736e-12	9.01098e-12	1.4801e-12	300	610	0	-1.23208e-15	-8.18654e-16	-9.58558e-16	-3.73005e-14	-1.28836e-13	7.91983e-14	300	200	0	-4.58026e-14	4.15909e-15	9.23598e-14	5.95022e-11	-1.66273e-11	3.02414e-11	0	0	0
458	7	-4.70731e-14	5.47277e-15	8.7667e-14	2.28923e-12	7.95898e-12	1.65558e-12	300	610	0	4.65117e-16	-5.0009e-16	-2.0486e-15	-1.30238e-13	-9.73619e-14	5.53306e-14	300	200	0	-4.6608e-14	4.97268e-15	8.56184e-14	5.54648e-11	-1.55867e-11	3.18243e-11	0	0	0
458	8	-4.28997e-14	5.1049e-15	7.39657e-14	1.83338e-12	6.40523e-12	1.55908e-12	300	610	0	1.38547e-15	-2.57307e-16	-2.43108e-15	-1.68145e-13	-6.76581e-14	3.5011e-14	300	200	0	-4.15142e-14	4.84759e-15	7.15346e-14	4.65308e-11	-1.31301e-11	2.89401e-11	0	0	0
458	9	-3.53855e-14	4.28476e-15	5.72695e-14	1.35271e-12	4.74823e-12	1.31772e-12	300	610	0	1.74945e-15	-8.70419e-17	-2.36114e-15	-1.69892e-13	-4.25133e-14	1.91541e-14	300	200	0	-3.3636e-14	4.19772e-15	5.49084e-14	3.58465e-11	-1.01523e-11	2.38314e-11	0	0	0
459	0	-2.68463e-14	3.30237e-15	4.08421e-14	9.15068e-13	3.22943e-12	1.02184e-12	300	610	0	1.75014e-15	2.123e-17	-2.03942e-15	-1.50641e-13	-2.29876e-14	7.75346e-15	300	200	0	-2.50962e-14	3.3236e-15	3.88026e-14	2.54297e-11	-7.22974e-12	1.80529e-11	0	0	0
459	1	-1.8736e-14	2.34381e-15	2.65277e-14	5.54346e-13	1.97116e-12	7.299e-13	300	610	0	1.54187e-15	8.09499e-17	-1.61129e-15	-1.21613e-13	-9.0206e-15	2.74253e-16	300	200	0	-1.71941e-14	2.42476e-15	2.49164e-14	1.64087e-11	-4.68746e-12	1.25782e-11	0	0	0
459	2	-1.18391e-14	1.51325e-15	1.51348e-14	2.80857e-13	1.01271e-12	4.75024e-13	300	610	0	1.2383e-15	1.05635e-16	-1.17304e-15	-9.04237e-14	8.52367e-17	-4.05863e-15	300	200	0	-1.06008e-14	1.61889e-15	1.39618e-14	9.26579e-12	-2.66691e-12	7.93084e-12	0	0	0
459	3	-6.46225e-15	8.55301e-16	6.78006e-15	9.0129e-14	3.40905e-13	2.71848e-13	300	610	0	9.16128e-16	1.07233e-16	-7.81207e-16	-6.17106e-14	5.31049e-15	-6.06593e-15	300	200	0	-5.54612e-15	9.62534e-16	5.99886e-15	4.05422e-12	-1.18723e-12	4.31329e-12	0	0	0
459	4	-2.60034e-15	3.75038e-16	1.16812e-15	-3.0276e-14	-8.59941e-14	1.2262e-13	300	610	0	6.21667e-16	9.5367e-17	-4.62783e-16	-3.78446e-14	7.68161e-15	-6.49682e-15	300	200	0	-1.97868e-15	4.70405e-16	7.05335e-16	5.74455e-13	-1.94937e-13	1.71912e-12	0	0	0
459	5	-6.99092e-17	5.41967e-17	-2.19775e-15	-9.58934e-14	-3.21188e-13	2.22025e-14	300	610	0	3.78248e-16	7.71745e-17	-2.2453e-16	-1.96107e-14	8.12905e-15	-5.96998e-15	300	200	0	3.08339e-16	1.31371e-16	-2.42228e-15	-1.49473e-12	3.98824e-13	2.26389e-14	0	0	0
459	6	1.3933e-15	-1.36733e-16	-3.87093e-15	-1.22187e-13	-4.18119e-13	-3.81801e-14	300	610	0	1.93197e-16	5.75136e-17	-6.07762e-17	-6.78905e-15	7.41712e-15	-4.9553e-15	300	200	0	1.5865e-15	-7.92197e-17	-3.9317e-15	-2.5062e-12	6.92657e-13	-9.55455e-13	0	0	0
459	7	2.06846e-15	-2.30207e-16	-4.37141e-15	-1.22737e-13	-4.24e-13	-6.83451e-14	300	610	0	6.37684e-17	3.93525e-17	4.06202e-17	1.39221e-15	6.12348e-15	-3.78111e-15	300	200	0	2.13223e-15	-1.90854e-16	-4.33079e-15	-2.78894e-12	7.79015e-13	-1.4039e-12	0	0	0
459	8	2.21003e-15	-2.56503e-16	-4.13799e-15	-1.0842e-13	-3.76829e-13	-7.75401e-14	300	610	0	-1.82498e-17	2.42189e-17	9.40753e-17	5.93005e-15	4.64964e-15	-2.65521e-15	300	200	0	2.19178e-15	-2.32284e-16	-4.04391e-15	-2.619e-12	7.35788e-13	-1.49435e-12	0	0	0
459	9	2.02794e-15	-2.4104e-16	-3.51043e-15	-8.7262e-14	-3.04781e-13	-7.3582e-14	300	610	0	-6.32305e-17	1.26303e-17	1.13593e-16	7.83207e-15	3.24789e-15	-1.6913e-15	300	200	0	1.96471e-15	-2.2841e-16	-3.39683e-15	-2.20903e-12	6.23211e-13	-1.36819e-12	0	0	0
460	0	1.68146e-15	-2.03412e-16	-2.73108e-15	-6.46933e-14	-2.27019e-13	-6.25335e-14	300	610	0	-8.15535e-17	4.46161e-18	1.11272e-16	7.99187e-15	2.05473e-15	-9.35455e-16	300	200	0	1.59991e-15	-1.98951e-16	-2.61981e-15	-1.70995e-12	4.84182e-13	-1.13253e-12	0	0	0
460	1	1.28178e-15	-1.57526e-16	-1.95738e-15	-4.40044e-14	-1.55244e-13	-4.87256e-14	300	610	0	-8.23651e-17	-7.66938e-19	9.66709e-17	7.13091e-15	1.12374e-15	-3.89351e-16	300	200	0	1.19942e-15	-1.58293e-16	-1.86071e-15	-1.21914e-12	3.4652e-13	-8.62016e-13	0	0	0
460	2	8.99164e-16	-1.12363e-16	-1.27917e-15	-2.68628e-14	-9.54673e-14	-3.49774e-14	300	610	0	-7.30118e-17	-3.68166e-18	7.67504e-17	5.78572e-15	4.5449e-16	-2.89475e-17	300	200	0	8.26152e-16	-1.16044e-16	-1.20242e-15	-7.91591e-13	2.26058e-13	-6.03707e-13	0	0	0
460	3	5.71975e-16	-7.29993e-17	-7.36724e-16	-1.38045e-14	-4.97166e-14	-2.29027e-14	300	610	0	-5.89292e-17	-4.91854e-18	5.61465e-17	4.32249e-15	1.55174e-17	1.81718e-16	300	200	0	5.13046e-16	-7.79179e-17	-6.80577e-16	-4.51394e-13	1.29846e-13	-3.83215e-13	0	0	0
460	4	3.15664e-16	-4.16641e-17	-3.37008e-16	-4.65078e-15	-1.74848e-14	-1.32297e-14	300	610	0	-4.38066e-17	-5.04327e-18	3.76062e-17	2.96586e-15	-2.38721e-16	2.81175e-16	300	200	0	2.71857e-16	-4.67073e-17	-2.99402e-16	-2.0198e-13	5.90478e-14	-2.10754e-13	0	0	0
460	5	1.30662e-16	-1.86804e-17	-6.70108e-17	1.16665e-15	3.13158e-15	-6.09092e-15	300	610	0	-2.9889e-17	-4.5137e-18	2.24628e-17	1.83226e-15	-3.56434e-16	3.04835e-16	300	200	0	1.00773e-16	-2.31941e-17	-4.45479e-17	-3.44984e-14	1.13024e-14	-8.64704e-14	0	0	0
460	6	8.71705e-18	-3.23875e-18	9.62137e-17	4.3723e-15	1.46116e-14	-1.26027e-15	300	610	0	-1.83235e-17	-3.67108e-18	1.1078e-17	9.62043e-16	-3.81617e-16	2.82095e-16	300	200	0	-9.60646e-18	-6.90982e-18	1.07292e-16	6.59086e-14	-1.74964e-14	-4.70382e-15	0	0	0
460	7	-6.24348e-17	6.02559e-18	1.78589e-16	5.6941e-15	1.947e-14	1.66737e-15	300	610	0	-9.48931e-18	-2.74892e-18	3.2115e-18	3.4701e-16	-3.50598e-16	2.35387e-16	300	200	0	-7.19241e-17	3.27667e-18	1.818e-16	1.1578e-13	-3.19683e-14	4.28688e-14	0	0	0
460	8	-9.58998e-17	1.06337e-17	2.04658e-16	5.77519e-15	1.9942e-14	3.15183e-15	300	610	0	-3.27871e-18	-1.89099e-18	-1.69425e-18	-4.79756e-17	-2.90963e-16	1.80468e-16	300	200	0	-9.91785e-17	8.74274e-18	2.02964e-16	1.30649e-13	-3.64775e-14	6.51097e-14	0	0	0
460	9	-1.03707e-16	1.20154e-17	1.95246e-16	5.13327e-15	1.78358e-14	3.62954e-15	300	610	0	6.8299e-19	-1.17227e-18	-4.31282e-18	-2.69353e-16	-2.21986e-16	1.27376e-16	300	200	0	-1.03024e-16	1.08431e-17	1.90934e-16	1.23622e-13	-3.47211e-14	7.01345e-14	0	0	0
461	0	-9.58311e-17	1.13772e-17	1.66557e-16	4.15218e-15	1.44984e-14	3.47147e-15	300	610	0	2.87934e-18	-6.19273e-19	-5.30417e-18	-3.64521e-16	-1.55862e-16	8.16648e-17	300	200	0	-9.29518e-17	1.0758e-17	1.61253e-16	1.04843e-13	-2.95716e-14	6.46617e-14	0	0	0
461	1	-7.98775e-17	9.65387e-18	1.30204e-16	3.09306e-15	1.0851e-14	2.9667e-15	300	610	0	3.79885e-18	-2.27495e-19	-5.24176e-18	-3.75778e-16	-9.92604e-17	4.56463e-17	300	200	0	-7.60786e-17	9.42637e-18	1.24962e-16	8.15458e-14	-2.30852e-14	5.38058e-14	0	0	0
461	2	-6.11815e-17	7.51204e-18	9.37792e-17	2.11534e-15	7.46015e-15	2.32278e-15	300	610	0	3.8746e-18	2.48809e-20	-4.58093e-18	-3.37448e-16	-5.48831e-17	1.94952e-17	300	200	0	-5.73069e-17	7.53692e-18	8.91983e-17	5.84288e-14	-1.66035e-14	4.11492e-14	0	0	0
461	3	-4.31379e-17	5.38497e-18	6.1656e-17	1.301e-15	4.62117e-15	1.67562e-15	300	610	0	3.45621e-18	1.67019e-19	-3.65482e-18	-2.75178e-16	-2.28249e-17	2.1353e-18	300	200	0	-3.96817e-17	5.55199e-18	5.80012e-17	3.81715e-14	-1.08973e-14	2.89662e-14	0	0	0
461	4	-2.76205e-17	3.51998e-18	3.58357e-17	6.77686e-16	2.43793e-15	1.10376e-15	300	610	0	2.80358e-18	2.28828e-19	-2.68661e-18	-2.06567e-16	-1.67174e-18	-8.10039e-18	300	200	0	-2.48169e-17	3.74881e-18	3.31491e-17	2.19735e-14	-6.31727e-15	1.85081e-14	0	0	0
461	5	-1.54058e-17	2.02804e-18	1.67178e-17	2.38511e-16	8.92012e-16	6.43374e-16	300	610	0	2.0941e-18	2.37083e-19	-1.80962e-18	-1.42492e-16	1.06896e-17	-1.30196e-17	300	200	0	-1.33117e-17	2.26512e-18	1.49082e-17	1.00407e-14	-2.9308e-15	1.02886e-14	0	0	0
461	6	-6.54611e-18	9.28446e-19	3.73277e-18	-4.24296e-17	-1.03166e-16	3.01967e-16	300	610	0	1.43651e-18	2.13564e-19	-1.08964e-18	-8.86627e-17	1.65224e-17	-1.42957e-17	300	200	0	-5.1096e-18	1.14201e-18	2.64313e-18	1.98279e-15	-6.34322e-16	4.3361e-15	0	0	0
461	7	-6.7178e-19	1.85542e-19	-4.17804e-18	-1.98898e-16	-6.63045e-16	6.96723e-17	300	610	0	8.87162e-19	1.74579e-19	-5.4578e-19	-4.71429e-17	1.7906e-17	-1.3325e-17	300	200	0	2.15382e-19	3.60121e-19	-4.72382e-18	-2.88651e-15	7.61668e-16	3.96737e-16	0	0	0
461	8	2.78577e-18	-2.63713e-19	-8.22824e-18	-2.65146e-16	-9.05896e-16	-7.21924e-17	300	610	0	4.65541e-19	1.3135e-19	-1.68014e-19	-1.76504e-17	1.65667e-17	-1.11782e-17	300	200	0	3.25131e-18	-1.32363e-19	-8.39625e-18	-5.34198e-15	1.47348e-15	-1.9155e-15	0	0	0
461	9	4.44155e-18	-4.90572e-19	-9.5759e-18	-2.71624e-16	-9.37519e-16	-1.4515e-16	300	610	0	1.67625e-19	9.08355e-20	6.9215e-20	1.41076e-18	1.38215e-17	-8.61115e-18	300	200	0	4.60918e-18	-3.99736e-19	-9.50668e-18	-6.11686e-15	1.70707e-15	-3.01655e-15	0	0	0
462	0	4.86401e-18	-5.62516e-19	-9.20905e-18	-2.42963e-16	-8.43924e-16	-1.69792e-16	300	610	0	-2.3647e-20	5.67118e-20	1.97358e-19	1.22018e-17	1.05953e-17	-6.10857e-18	300	200	0	4.84036e-18	-5.05804e-19	-9.01169e-18	-5.83309e-15	1.63784e-15	-3.28996e-15	0	0	0
462	1	4.52698e-18	-5.36814e-19	-7.90018e-18	-1.97518e-16	-6.89495e-16	-1.63717e-16	300	610	0	-1.308e-19	3.03308e-20	2.47504e-19	1.69513e-17	7.47711e-18	-3.94142e-18	300	200	0	4.39618e-18	-5.06483e-19	-7.65267e-18	-4.97449e-15	1.40277e-15	-3.0549e-15	0	0	0
462	2	3.79348e-18	-4.58035e-19	-6.20574e-18	-1.4784e-16	-5.185e-16	-1.40704e-16	300	610	0	-1.76813e-19	1.15468e-20	2.46826e-19	1.76611e-17	4.79287e-18	-2.22549e-18	300	200	0	3.61667e-18	-4.46489e-19	-5.95892e-18	-3.88775e-15	1.10037e-15	-2.55554e-15	0	0	0
462	3	2.91948e-18	-3.58132e-19	-4.49164e-18	-1.01651e-16	-3.58369e-16	-1.10698e-16	300	610	0	-1.82188e-19	-6.29707e-22	2.17009e-19	1.59635e-17	2.67813e-18	-9.73586e-19	300	200	0	2.73729e-18	-3.58762e-19	-4.27463e-18	-2.79941e-15	7.9531e-16	-1.96374e-15	0	0	0
462	4	2.06889e-18	-2.57994e-19	-2.9706e-18	-6.29755e-17	-2.23574e-16	-8.02476e-17	300	610	0	-1.63556e-19	-7.55555e-21	1.73993e-19	1.30842e-17	1.14296e-18	-1.37724e-19	300	200	0	1.90533e-18	-2.6555e-19	-2.79661e-18	-1.83991e-15	5.25096e-16	-1.38936e-15	0	0	0
462	5	1.33318e-18	-1.6966e-19	-1.74191e-18	-3.32307e-17	-1.19418e-16	-5.31727e-17	300	610	0	-1.33344e-19	-1.06368e-20	1.28516e-19	9.86881e-18	1.24043e-19	3.59276e-19	300	200	0	1.19984e-18	-1.80297e-19	-1.61339e-18	-1.06888e-15	3.07132e-16	-8.93475e-16	0	0	0
462	6	7.51237e-19	-9.8645e-20	-8.27791e-19	-1.21669e-17	-4.52961e-17	-3.12664e-17	300	610	0	-1.00076e-19	-1.11401e-20	8.70469e-20	6.84349e-18	-4.76575e-19	6.02192e-19	300	200	0	6.51161e-19	-1.09785e-19	-7.40744e-19	-4.98136e-16	1.45195e-16	-5.01839e-16	0	0	0
462	7	3.2708e-19	-4.60536e-20	-2.03524e-19	1.39434e-18	2.72099e-18	-1.49436e-17	300	610	0	-6.90167e-20	-1.01014e-20	5.2826e-20	4.28817e-18	-7.65081e-19	6.7006e-19	300	200	0	2.58063e-19	-5.6155e-20	-1.50698e-19	-1.10597e-16	3.47782e-17	-2.16835e-16	0	0	0
462	8	4.42144e-20	-1.03254e-20	1.79665e-19	9.02515e-18	3.00041e-17	-3.77717e-18	300	610	0	-4.29306e-20	-8.29979e-21	2.68524e-20	2.30773e-18	-8.39741e-19	6.29194e-19	300	200	0	1.28377e-21	-1.86252e-20	2.06517e-19	1.25405e-16	-3.28524e-17	-2.71202e-17	0	0	0
462	9	-1.23691e-19	1.14476e-20	3.78559e-19	1.23365e-17	4.21133e-17	3.09333e-18	300	610	0	-2.28139e-20	-6.27443e-21	8.71739e-21	8.93929e-19	-7.82549e-19	5.30681e-19	300	200	0	-1.46505e-19	5.17318e-21	3.87276e-19	2.46143e-16	-6.78198e-17	8.51903e-17	0	0	0
463	0	-2.05481e-19	2.26012e-20	4.47779e-19	1.27695e-17	4.40545e-17	6.67474e-18	300	610	0	-8.52785e-21	-4.36187e-21	-2.74869e-21	-2.55149e-20	-6.56367e-19	4.10771e-19	300	200	0	-2.14009e-19	1.82393e-20	4.45031e-19	2.86215e-16	-7.98386e-17	1.39607e-16	0	0	0
463	1	-2.28008e-19	2.63193e-20	4.34191e-19	1.1496e-17	3.99183e-17	7.93807e-18	300	610	0	7.02684e-22	-2.7422e-21	-9.01341e-21	-5.51108e-19	-5.05563e-19	2.92854e-19	300	200	0	-2.27306e-19	2.35771e-20	4.25178e-19	2.75131e-16	-7.723e-17	1.54249e-16	0	0	0
463	2	-2.13776e-19	2.53192e-20	3.74613e-19	9.39323e-18	3.27808e-17	7.71801e-18	300	610	0	5.92602e-21	-1.48403e-21	-1.15407e-20	-7.87593e-19	-3.58582e-19	1.90142e-19	300	200	0	-2.0785e-19	2.38351e-20	3.63072e-19	2.35955e-16	-6.65225e-17	1.44277e-16	0	0	0
463	3	-1.80105e-19	2.17254e-20	2.95694e-19	7.06431e-18	2.47689e-17	6.67131e-18	300	610	0	8.22265e-21	-5.83713e-22	-1.16178e-20	-8.29659e-19	-2.31323e-19	1.08418e-19	300	200	0	-1.71883e-19	2.11417e-20	2.84076e-19	1.85299e-16	-5.2435e-17	1.21342e-16	0	0	0
463	4	-1.39274e-19	1.7069e-20	2.15066e-19	4.88306e-18	1.72093e-17	5.27412e-18	300	610	0	8.56275e-21	3.52135e-24	-1.0277e-20	-7.54929e-19	-1.30576e-19	4.85047e-20	300	200	0	-1.30711e-19	1.70725e-20	2.04789e-19	1.34082e-16	-3.80838e-17	9.36887e-17	0	0	0
463	5	-9.91923e-20	1.23567e-20	1.43067e-19	3.04676e-18	1.08111e-17	3.84199e-18	300	610	0	7.7374e-21	3.40732e-22	-8.28086e-21	-6.21956e-19	-5.70836e-20	8.27435e-21	300	200	0	-9.14549e-20	1.26975e-20	1.34787e-19	8.86492e-17	-2.52921e-17	6.66193e-17	0	0	0
463	6	-6.43213e-20	8.17416e-21	8.46145e-20	1.62773e-18	5.84356e-18	2.56053e-18	300	610	0	6.34037e-21	4.93989e-22	-6.14588e-21	-4.71351e-19	-8.02308e-21	-1.58427e-20	300	200	0	-5.79809e-20	8.66815e-21	7.84686e-20	5.19581e-17	-1.4922e-17	4.3113e-17	0	0	0
463	7	-3.66035e-20	4.79482e-21	4.09187e-20	6.17784e-19	2.29073e-18	1.51847e-18	300	610	0	4.78122e-21	5.23208e-22	-4.18562e-21	-3.28563e-19	2.11409e-20	-2.78199e-20	300	200	0	-3.18222e-20	5.31803e-21	3.67331e-20	2.46678e-17	-7.18059e-18	2.44579e-17	0	0	0
463	8	-1.6303e-20	2.28021e-21	1.09173e-20	-3.65375e-20	-2.50775e-20	7.38298e-19	300	610	0	3.31474e-21	4.77628e-22	-2.55954e-21	-2.07294e-19	3.53882e-20	-3.13894e-20	300	200	0	-1.29883e-20	2.75784e-21	8.35772e-21	6.03617e-18	-1.87357e-18	1.08161e-17	0	0	0
463	9	-2.68751e-21	5.62569e-22	-7.63373e-21	-4.08385e-19	-1.35357e-18	2.01713e-19	300	610	0	2.07638e-21	3.94476e-22	-1.31946e-21	-1.12856e-19	3.93606e-20	-2.96993e-20	300	200	0	-6.11122e-22	9.57046e-22	-8.95319e-21	-5.39577e-18	1.40108e-18	1.68323e-18	0	0	0
464	0	5.46116e-21	-4.92062e-22	-1.73895e-20	-5.73489e-19	-1.956e-18	-1.30846e-19	300	610	0	1.11683e-21	2.99637e-22	-4.49159e-22	-4.5103e-20	3.69517e-20	-2.51867e-20	300	200	0	6.57799e-21	-1.92426e-22	-1.78387e-20	-1.13253e-17	3.11681e-18	-3.76844e-18	0	0	0
464	1	9.49514e-21	-1.03976e-21	-2.09254e-20	-6.00042e-19	-2.06917e-18	-3.06452e-19	300	610	0	4.31984e-22	2.09384e-22	1.0477e-22	-7.71085e-22	3.11612e-20	-1.95893e-20	300	200	0	9.92713e-21	-8.30374e-22	-2.08206e-20	-1.33842e-17	3.73166e-18	-6.45359e-18	0	0	0
464	2	1.06824e-20	-1.23069e-21	-2.04635e-20	-5.43768e-19	-1.88754e-18	-3.70879e-19	300	610	0	-1.3274e-23	1.3253e-22	4.10762e-22	2.48095e-20	2.41167e-20	-1.40355e-20	300	200	0	1.06692e-20	-1.09816e-21	-2.00527e-20	-1.29722e-17	3.64027e-18	-7.22799e-18	0	0	0
464	3	1.00914e-20	-1.19374e-21	-1.77581e-20	-4.46583e-19	-1.55807e-18	-3.63704e-19	300	610	0	-2.67693e-22	7.25413e-23	5.37719e-22	3.65592e-20	1.71911e-20	-9.16894e-21	300	200	0	9.82375e-21	-1.1212e-21	-1.72204e-20	-1.11888e-17	3.15371e-18	-6.81147e-18	0	0	0
464	4	8.5485e-21	-1.03017e-21	-1.40855e-20	-3.37462e-19	-1.18288e-18	-3.16216e-19	300	610	0	-3.82056e-22	2.94021e-23	5.46603e-22	3.8956e-20	1.11597e-20	-5.27775e-21	300	200	0	8.16644e-21	-1.00077e-21	-1.35389e-20	-8.82937e-18	2.49796e-18	-5.7599e-18	0	0	0
464	5	6.64219e-21	-8.13303e-22	-1.02946e-20	-2.34489e-19	-8.26133e-19	-2.51212e-19	300	610	0	-4.02259e-22	1.09369e-24	4.86543e-22	3.56894e-20	6.36137e-21	-2.41127e-21	300	200	0	6.23993e-21	-8.1221e-22	-9.80801e-21	-6.42016e-18	1.82312e-18	-4.46857e-18	0	0	0
464	6	4.75424e-21	-5.9165e-22	-6.88758e-21	-1.47328e-19	-5.22526e-19	-1.83887e-19	300	610	0	-3.65915e-22	-1.53127e-23	3.94003e-22	2.95563e-20	2.84414e-21	-4.75695e-22	300	200	0	4.38832e-21	-6.06962e-22	-6.49358e-21	-4.26953e-18	1.21775e-18	-3.19335e-18	0	0	0
464	7	3.10193e-21	-3.9367e-22	-4.10757e-21	-7.96488e-20	-2.85669e-19	-1.23254e-19	300	610	0	-3.01393e-22	-2.29199e-23	2.93822e-22	2.25061e-20	4.82807e-22	6.9388e-22	300	200	0	2.80054e-21	-4.1659e-22	-3.81374e-21	-2.52399e-18	7.24512e-19	-2.07944e-18	0	0	0
464	8	1.78211e-21	-2.32906e-22	-2.01947e-21	-3.12407e-20	-1.15428e-19	-7.36985e-20	300	610	0	-2.28362e-22	-2.4561e-23	2.01192e-22	1.57694e-20	-9.32405e-22	1.2836e-21	300	200	0	1.55375e-21	-2.57467e-22	-1.81828e-21	-1.21947e-18	3.54542e-19	-1.19107e-18	0	0	0
464	9	8.10805e-22	-1.12706e-22	-5.78141e-22	3.16265e-22	-3.78641e-21	-3.64197e-20	300	610	0	-1.59146e-22	-2.25763e-23	1.23947e-22	1.00159e-20	-1.63492e-21	1.46962e-21	300	200	0	6.51658e-22	-1.35283e-22	-4.54194e-22	-3.24038e-19	9.95574e-20	-5.38296e-19	0	0	0
465	0	1.55682e-22	-3.01599e-23	3.1948e-22	1.84223e-20	6.08537e-20	-1.0644e-20	300	610	0	-1.00377e-22	-1.87435e-23	6.4757e-23	5.51386e-21	-1.8439e-21	1.40136e-21	300	200	0	5.53059e-23	-4.89034e-23	3.84237e-22	2.29423e-19	-5.89161e-20	-9.88047e-20	0	0	0
465	1	-2.39542e-22	2.08961e-23	7.97479e-22	2.6636e-20	9.07633e-20	5.44479e-21	300	610	0	-5.46194e-23	-1.43052e-23	2.30052e-23	2.26799e-21	-1.74422e-21	1.19504e-21	300	200	0	-2.94161e-22	6.59088e-24	8.20484e-22	5.20283e-19	-1.43006e-19	1.65662e-19	0	0	0
465	2	-4.38218e-22	4.77594e-23	9.77225e-22	2.81828e-20	9.71386e-20	1.40459e-20	300	610	0	-2.17992e-23	-1.00478e-23	-3.74281e-24	1.31366e-22	-1.47895e-21	9.33932e-22	300	200	0	-4.60017e-22	3.77116e-23	9.73482e-22	6.25483e-19	-1.74304e-19	2.97966e-19	0	0	0
465	3	-5.002e-22	5.75104e-23	9.64061e-22	2.5712e-20	8.92227e-20	1.73165e-20	300	610	0	-3.30214e-25	-6.40207e-24	-1.86754e-23	-1.11275e-21	-1.15011e-21	6.72462e-22	300	200	0	-5.0053e-22	5.11084e-23	9.45385e-22	6.11394e-19	-1.71518e-19	3.38509e-19	0	0	0
465	4	-4.762e-22	5.62601e-23	8.41552e-22	2.12259e-20	7.40339e-20	1.71324e-20	300	610	0	1.20528e-23	-3.54266e-24	-2.50343e-23	-1.69539e-21	-8.23918e-22	4.41954e-22	300	200	0	-4.64147e-22	5.27174e-23	8.16517e-22	5.30401e-19	-1.49466e-19	3.21461e-19	0	0	0
465	5	-4.05626e-22	4.88336e-23	6.70781e-22	1.6116e-20	5.64744e-20	1.49839e-20	300	610	0	1.77354e-23	-1.47627e-24	-2.57057e-23	-1.82824e-21	-5.38143e-22	2.56732e-22	300	200	0	-3.87891e-22	4.73573e-23	6.45075e-22	4.20596e-19	-1.18968e-19	2.73333e-19	0	0	0
465	6	-3.16689e-22	3.87415e-23	4.92622e-22	1.12566e-20	3.96453e-20	1.19622e-20	300	610	0	1.88881e-23	-1.12184e-25	-2.30269e-23	-1.68665e-21	-3.09675e-22	1.19629e-22	300	200	0	-2.97801e-22	3.86293e-23	4.69595e-22	3.07318e-19	-8.72484e-20	2.13073e-19	0	0	0
465	7	-2.27797e-22	2.83201e-23	3.31457e-22	7.1206e-21	2.52427e-20	8.79864e-21	300	610	0	1.7299e-23	6.85473e-25	-1.87414e-23	-1.40416e-21	-1.41397e-22	2.65387e-23	300	200	0	-2.10498e-22	2.90056e-23	3.12715e-22	2.05549e-19	-5.86093e-20	1.53023e-19	0	0	0
465	8	-1.4953e-22	1.89519e-23	1.99276e-22	3.89365e-21	1.39524e-20	5.93074e-21	300	610	0	1.43228e-23	1.06236e-24	-1.4043e-23	-1.07432e-21	-2.77866e-23	-3.01477e-23	300	200	0	-1.35207e-22	2.00142e-23	1.85233e-22	1.2253e-19	-3.51555e-20	1.00253e-19	0	0	0
465	9	-8.67019e-23	1.1306e-23	9.95203e-23	1.5741e-21	5.7975e-21	3.57475e-21	300	610	0	1.0904e-23	1.15239e-24	-9.66732e-24	-7.56601e-22	4.08465e-23	-5.91452e-23	300	200	0	-7.57979e-23	1.24584e-23	8.9853e-23	6.01894e-20	-1.74792e-20	5.79605e-20	0	0	0
466	0	-4.02419e-23	5.56207e-24	3.03002e-23	5.27947e-23	4.17633e-22	1.79397e-21	300	610	0	7.63834e-24	1.06676e-24	-5.99896e-24	-4.83719e-22	7.54373e-23	-6.87658e-23	300	200	0	-3.26036e-23	6.62884e-24	2.43012e-23	1.71706e-20	-5.23232e-21	2.67338e-20	0	0	0
466	1	-8.73189e-24	1.59645e-24	-1.31106e-23	-8.28175e-22	-2.72532e-21	5.56217e-22	300	610	0	4.85006e-24	8.90345e-25	-3.1746e-24	-2.69154e-22	8.63313e-23	-6.60986e-23	300	200	0	-3.88183e-24	2.48679e-24	-1.62852e-23	-9.61034e-21	2.43289e-21	5.5926e-21	0	0	0
466	2	1.04259e-23	-8.73932e-25	-3.65065e-23	-1.23595e-21	-4.20744e-21	-2.21743e-22	300	610	0	2.66868e-24	6.82762e-25	-1.17224e-24	-1.13699e-22	8.23019e-23	-5.66845e-23	300	200	0	1.30946e-23	-1.9117e-25	-3.76788e-23	-2.38623e-20	6.54995e-21	-7.22933e-21	0	0	0
466	3	2.01977e-23	-2.19008e-24	-4.56056e-23	-1.32305e-21	-4.55795e-21	-6.42595e-22	300	610	0	1.09632e-24	4.82009e-25	1.18782e-25	-1.07648e-23	7.01728e-23	-4.45136e-23	300	200	0	2.1294e-23	-1.70808e-24	-4.54868e-23	-2.92114e-20	8.13615e-21	-1.37394e-20	0	0	0
466	4	2.34079e-23	-2.6857e-24	-4.53997e-23	-1.21538e-21	-4.21606e-21	-8.0795e-22	300	610	0	6.15845e-26	3.09119e-25	8.46894e-25	4.9701e-23	5.48328e-23	-3.22088e-23	300	200	0	2.34695e-23	-2.37658e-24	-4.45529e-23	-2.88042e-20	8.07809e-21	-1.58443e-20	0	0	0
466	5	2.24628e-23	-2.65045e-24	-3.98686e-23	-1.00857e-21	-3.51683e-21	-8.06694e-22	300	610	0	-5.40682e-25	1.7286e-25	1.16455e-24	7.85402e-23	3.94756e-23	-2.1294e-23	300	200	0	2.19222e-23	-2.47759e-24	-3.87041e-23	-2.51359e-20	7.08161e-21	-1.51655e-20	0	0	0
466	6	1.92413e-23	-2.31418e-24	-3.19351e-23	-7.69424e-22	-2.69551e-21	-7.09794e-22	300	610	0	-8.22493e-25	7.39092e-26	1.20835e-24	8.57574e-23	2.59395e-23	-1.24798e-23	300	200	0	1.84188e-23	-2.24027e-24	-3.07268e-23	-2.003e-20	5.66437e-21	-1.29671e-20	0	0	0
466	7	1.50951e-23	-1.84493e-24	-2.35663e-23	-5.40189e-22	-1.90192e-21	-5.69455e-22	300	610	0	-8.86459e-25	8.2052e-27	1.08946e-24	7.96825e-23	1.50642e-23	-5.92413e-24	300	200	0	1.42086e-23	-1.83673e-24	-2.24769e-23	-1.47062e-20	4.17419e-21	-1.01571e-20	0	0	0
466	8	1.09115e-23	-1.35518e-24	-1.5945e-23	-3.43986e-22	-1.21889e-21	-4.20874e-22	300	610	0	-8.17548e-25	-3.05496e-26	8.91215e-25	6.66896e-23	7.01544e-24	-1.44864e-24	300	200	0	1.00939e-23	-1.38573e-24	-1.50537e-23	-9.89199e-21	2.81974e-21	-7.33052e-21	0	0	0
466	9	7.20516e-24	-9.12021e-25	-9.662e-24	-1.90167e-22	-6.80854e-22	-2.85269e-22	300	610	0	-6.80456e-25	-4.91895e-26	6.70979e-25	5.12682e-23	1.55137e-24	1.29726e-24	300	200	0	6.52471e-24	-9.61211e-25	-8.99102e-24	-5.94466e-21	1.70482e-21	-4.83139e-21	0	0	0
467	0	4.21519e-24	-5.48492e-25	-4.89766e-24	-7.90563e-23	-2.90337e-22	-1.73291e-22	300	610	0	-5.20507e-25	-5.40419e-26	4.64357e-25	3.62892e-23	-1.77516e-24	2.72136e-24	300	200	0	3.69468e-24	-6.02534e-25	-4.4333e-24	-2.96639e-21	8.60534e-22	-2.81849e-21	0	0	0
467	1	1.99354e-24	-2.74086e-25	-1.57447e-24	-5.74735e-24	-3.1193e-23	-8.82484e-23	300	610	0	-3.66486e-25	-5.03886e-26	2.90196e-25	2.33505e-23	-3.47611e-24	3.21569e-24	300	200	0	1.62706e-24	-3.24475e-25	-1.28427e-24	-9.00358e-22	2.72514e-22	-1.32514e-21	0	0	0
467	2	4.78526e-25	-8.36384e-26	5.23921e-25	3.7087e-23	1.21521e-22	-2.88318e-23	300	610	0	-2.34238e-25	-4.22806e-26	1.55463e-25	1.31273e-23	-4.03964e-24	3.11651e-24	300	200	0	2.44289e-25	-1.25919e-25	6.79384e-25	3.94855e-22	-9.80598e-23	-3.08544e-22	0	0	0
467	3	-4.49588e-25	3.58317e-26	1.66793e-24	5.72929e-23	1.94836e-22	8.7674e-24	300	610	0	-1.30274e-25	-3.2578e-26	5.94633e-26	5.68442e-24	-3.88201e-24	2.68793e-24	300	200	0	-5.79862e-25	3.2537e-27	1.72739e-24	1.09246e-21	-2.9943e-22	3.12735e-22	0	0	0
467	4	-9.29606e-25	1.00249e-25	2.12682e-24	6.20796e-23	2.13759e-22	2.93398e-23	300	610	0	-5.49683e-26	-2.31153e-26	-2.82144e-27	7.27382e-25	-3.32855e-24	2.12104e-24	300	200	0	-9.84574e-25	7.71338e-26	2.124e-24	1.3633e-21	-3.79509e-22	6.32654e-22	0	0	0
467	5	-1.09476e-24	1.25334e-25	2.13709e-24	5.74303e-23	1.99153e-22	3.76699e-23	300	610	0	-5.11751e-27	-1.49188e-26	-3.82957e-26	-2.20939e-24	-2.61349e-24	1.54223e-24	300	200	0	-1.09988e-24	1.10415e-25	2.09879e-24	1.35648e-21	-3.80303e-22	7.41164e-22	0	0	0
467	6	-1.05919e-24	1.24813e-25	1.8882e-24	4.791e-23	1.67012e-22	3.79681e-23	300	610	0	2.41544e-26	-8.42754e-27	-5.41259e-26	-3.63448e-24	-1.89077e-24	1.02557e-24	300	200	0	-1.03504e-24	1.16386e-25	1.83407e-24	1.19084e-21	-3.35418e-22	7.15187e-22	0	0	0
467	7	-9.12462e-25	1.09633e-25	1.51998e-24	3.67242e-23	1.2862e-22	3.36128e-23	300	610	0	3.81045e-26	-3.6906e-27	-5.67743e-26	-4.02052e-24	-1.24982e-24	6.06239e-25	300	200	0	-8.74357e-25	1.05943e-25	1.4632e-24	9.53619e-22	-2.69621e-22	6.14983e-22	0	0	0
467	8	-7.1931e-25	8.78343e-26	1.12705e-24	2.59145e-23	9.12118e-23	2.71012e-23	300	610	0	4.15822e-26	-5.27074e-28	-5.15281e-26	-3.76312e-24	-7.3229e-25	2.92866e-25	300	200	0	-6.77728e-25	8.73073e-26	1.07552e-24	7.03536e-22	-1.99646e-22	4.84049e-22	0	0	0
467	9	-5.22497e-25	6.4829e-26	7.66761e-25	1.66098e-23	5.88292e-23	2.01262e-23	300	610	0	3.8624e-26	1.35464e-27	-4.23684e-26	-3.16647e-24	-3.47429e-25	7.77756e-26	300	200	0	-4.83873e-25	6.61836e-26	7.24393e-25	4.75871e-22	-1.3561e-22	3.51058e-22	0	0	0
468	0	-3.47045e-25	4.38728e-26	4.68197e-25	9.27972e-24	3.31969e-23	1.37164e-23	300	610	0	3.23182e-26	2.27503e-27	-3.20506e-26	-2.44591e-24	-8.47308e-26	-5.51641e-26	300	200	0	-3.14726e-25	4.61478e-26	4.36146e-25	2.88239e-22	-8.26249e-23	2.32739e-22	0	0	0
468	1	-2.04792e-25	2.65933e-26	2.40716e-25	3.95892e-24	1.45016e-23	8.39573e-24	300	610	0	2.48396e-26	2.53296e-27	-2.22971e-26	-1.74e-24	7.64103e-26	-1.25021e-25	300	200	0	-1.79952e-25	2.91262e-26	2.18419e-25	1.45994e-22	-4.23099e-23	1.36964e-22	0	0	0
468	2	-9.85867e-26	1.34878e-26	8.12261e-26	4.2771e-25	2.02381e-24	4.33562e-24	300	610	0	1.75782e-26	2.37927e-27	-1.4031e-26	-1.12669e-24	1.59949e-25	-1.5028e-25	300	200	0	-8.10085e-26	1.58671e-26	6.71952e-26	4.68044e-23	-1.40864e-23	6.55677e-23	0	0	0
468	3	-2.577e-26	4.34471e-27	-2.01569e-26	-1.65356e-24	-5.39161e-24	1.48434e-24	300	610	0	1.13075e-26	2.00724e-27	-7.6055e-27	-6.39735e-25	1.8891e-25	-1.46886e-25	300	200	0	-1.44625e-26	6.35195e-27	-2.77624e-26	-1.58052e-23	3.82023e-24	1.67013e-23	0	0	0
468	4	1.91684e-26	-1.43012e-27	-7.6044e-26	-2.65304e-24	-9.0123e-24	-3.3198e-25	300	610	0	6.35406e-27	1.55403e-27	-3.0044e-27	-2.83486e-25	1.8304e-25	-1.27423e-25	300	200	0	2.55225e-26	1.23906e-28	-7.90484e-26	-4.99183e-23	1.36602e-23	-1.33858e-23	0	0	0
468	5	4.27205e-26	-4.57987e-27	-9.911e-26	-2.91138e-24	-1.00195e-23	-1.33669e-24	300	610	0	2.74849e-27	1.10818e-27	-7.85575e-31	-4.48618e-26	1.57843e-25	-1.01041e-25	300	200	0	4.5469e-26	-3.47169e-27	-9.91108e-26	-6.35802e-23	1.76891e-23	-2.90884e-23	0	0	0
468	6	5.11684e-26	-5.84478e-27	-1.00555e-25	-2.71281e-24	-9.40405e-24	-1.75499e-24	300	610	0	3.47773e-28	7.19716e-28	1.72624e-27	9.76851e-26	1.24539e-25	-7.38268e-26	300	200	0	5.15162e-26	-5.12507e-27	-9.88292e-26	-6.38547e-23	1.78965e-23	-3.46486e-23	0	0	0
468	7	4.9925e-26	-5.87521e-27	-8.93978e-26	-2.2752e-24	-7.92898e-24	-1.78625e-24	300	610	0	-1.07398e-27	4.10562e-28	2.51339e-27	1.67997e-25	9.05438e-26	-4.93785e-26	300	200	0	4.8851e-26	-5.46464e-27	-8.68844e-26	-5.63995e-23	1.5882e-23	-3.37145e-23	0	0	0
468	8	4.32578e-26	-5.19223e-27	-7.23242e-26	-1.75234e-24	-6.13556e-24	-1.59125e-24	300	610	0	-1.76337e-27	1.83866e-28	2.66631e-27	1.88394e-25	6.02046e-26	-2.94351e-26	300	200	0	4.14944e-26	-5.00836e-27	-6.96579e-26	-4.53888e-23	1.28303e-23	-2.91578e-23	0	0	0
468	9	3.42671e-26	-4.18051e-27	-5.38848e-26	-1.24279e-24	-4.37291e-24	-1.28942e-24	300	610	0	-1.94949e-27	3.16046e-29	2.43634e-27	1.7766e-25	3.5584e-26	-1.4459e-26	300	200	0	3.23176e-26	-4.1489e-27	-5.14485e-26	-3.36468e-23	9.54598e-24	-2.30616e-23	0	0	0
469	0	2.50123e-26	-3.1004e-27	-3.68587e-26	-8.01657e-25	-2.83811e-24	-9.62154e-25	300	610	0	-1.82407e-27	-5.97104e-29	2.01364e-27	1.50307e-25	1.71854e-26	-4.12353e-27	300	200	0	2.31883e-26	-3.16011e-27	-3.4845e-26	-2.28841e-23	6.51955e-24	-1.6807e-23	0	0	0
469	1	1.67092e-26	-2.10974e-27	-2.2675e-26	-4.52449e-25	-1.6173e-24	-6.59279e-25	300	610	0	-1.53448e-27	-1.05102e-28	1.53053e-27	1.16659e-25	4.55578e-27	2.31283e-27	300	200	0	1.51748e-26	-2.21484e-27	-2.11445e-26	-1.39677e-23	4.0022e-24	-1.12072e-23	0	0	0
469	2	9.9432e-27	-1.28862e-27	-1.18166e-26	-1.97729e-25	-7.22578e-25	-4.0654e-25	300	610	0	-1.18504e-27	-1.18685e-28	1.07028e-27	8.34022e-26	-3.25424e-27	5.74177e-27	300	200	0	8.75816e-27	-1.4073e-27	-1.07464e-26	-7.17597e-24	2.07768e-24	-6.65133e-24	0	0	0
469	3	4.8676e-27	-6.62864e-28	-4.16481e-27	-2.77046e-26	-1.2201e-25	-2.12763e-25	300	610	0	-8.42861e-28	-1.12368e-28	6.78042e-28	5.43332e-26	-7.36616e-27	7.03497e-27	300	200	0	4.02473e-27	-7.75232e-28	-3.48677e-27	-2.41551e-24	7.23467e-25	-3.23896e-24	0	0	0
469	4	1.36905e-27	-2.24038e-28	7.31131e-28	7.33506e-26	2.37824e-25	-7.59896e-26	300	610	0	-5.45662e-28	-9.5372e-29	3.71657e-28	3.11357e-26	-8.86676e-27	6.94855e-27	300	200	0	8.23384e-28	-3.1941e-28	1.10279e-27	6.09476e-25	-1.41402e-25	-8.9085e-25	0	0	0
469	5	-8.05657e-28	5.50049e-29	3.45883e-27	1.22702e-25	4.16341e-25	1.16989e-26	300	610	0	-3.09776e-28	-7.42725e-29	1.51152e-28	1.40771e-26	-8.69299e-27	6.08175e-27	300	200	0	-1.11543e-27	-1.92677e-29	3.60998e-27	2.27597e-24	-6.21805e-25	5.65406e-25	0	0	0
469	6	-1.95993e-27	2.08921e-28	4.61465e-27	1.36441e-25	4.6932e-25	6.07091e-26	300	610	0	-1.37285e-28	-5.3337e-29	6.30307e-30	2.5791e-27	-7.58327e-27	4.87168e-27	300	200	0	-2.09722e-27	1.55584e-28	4.62095e-27	2.96268e-24	-8.23883e-25	1.33527e-24	0	0	0
469	7	-2.3899e-27	2.72552e-28	4.72889e-27	1.28064e-25	4.43798e-25	8.16357e-26	300	610	0	-2.18284e-29	-3.49949e-29	-7.77896e-29	-4.35321e-27	-6.07269e-27	3.60932e-27	300	200	0	-2.41173e-27	2.37557e-28	4.65111e-27	3.00418e-24	-8.41844e-25	1.61872e-24	0	0	0
469	8	-2.35217e-27	2.76693e-28	4.23064e-27	1.07969e-25	3.76179e-25	8.39199e-26	300	610	0	4.70528e-29	-2.03249e-29	-1.16931e-28	-7.83502e-27	-4.51379e-27	2.46588e-27	300	200	0	-2.30511e-27	2.56368e-28	4.11371e-27	2.66975e-24	-7.51803e-25	1.58871e-24	0	0	0
469	9	-2.05005e-27	2.46136e-28	3.43963e-27	8.35318e-26	2.92416e-25	7.5215e-26	300	610	0	8.09336e-29	-9.49518e-30	-1.25558e-28	-8.91653e-27	-3.10959e-27	1.52183e-27	300	200	0	-1.96912e-27	2.3664e-28	3.31407e-27	2.15904e-24	-6.10398e-25	1.38207e-24	0	0	0
470	0	-1.63197e-27	1.99258e-28	2.57462e-27	5.95138e-26	2.0936e-25	6.12354e-26	300	610	0	9.06582e-29	-2.12395e-30	-1.15595e-28	-8.48392e-27	-1.94961e-27	7.94226e-28	300	200	0	-1.54132e-27	1.97134e-28	2.45903e-27	1.60789e-24	-4.56314e-25	1.09854e-24	0	0	0
470	1	-1.19711e-27	1.48555e-28	1.77025e-27	3.86048e-26	1.36626e-25	4.5901e-26	300	610	0	8.53684e-29	2.44811e-30	-9.60911e-29	-7.22163e-27	-1.04344e-27	2.59836e-28	300	200	0	-1.11174e-27	1.51004e-28	1.67416e-27	1.09927e-24	-3.13302e-25	8.04626e-25	0	0	0
470	2	-8.04497e-28	1.01646e-28	1.09676e-27	2.19853e-26	7.85242e-26	3.16348e-26	300	610	0	7.21503e-29	4.96743e-30	-7.33564e-29	-5.61461e-27	-3.49361e-28	-1.26611e-28	300	200	0	-7.32346e-28	1.06613e-28	1.02341e-27	6.75842e-25	-1.93694e-25	5.39805e-25	0	0	0
470	3	-4.83047e-28	6.24252e-29	5.79001e-28	9.82829e-27	3.58049e-26	1.97116e-26	300	610	0	5.60776e-29	6.14529e-30	-5.13645e-29	-3.97354e-27	2.02777e-28	-4.18634e-28	300	200	0	-4.2697e-28	6.85705e-29	5.27636e-28	3.52064e-25	-1.01789e-25	3.23307e-25	0	0	0
470	4	-2.4091e-28	3.21832e-29	2.12778e-28	1.70798e-27	7.08848e-27	1.0595e-26	300	610	0	4.04753e-29	6.58674e-30	-3.22664e-29	-2.47069e-27	6.93515e-28	-6.67789e-28	300	200	0	-2.00434e-28	3.87699e-29	1.80512e-28	1.2444e-25	-3.67506e-26	1.60418e-25	0	0	0
470	5	-7.33071e-29	1.05542e-29	-2.22814e-29	-3.09422e-27	-1.00636e-26	4.22675e-27	300	610	0	2.72761e-29	6.75401e-30	-1.69076e-29	-1.17841e-27	1.19914e-27	-9.15813e-28	300	200	0	-4.6031e-29	1.73082e-29	-3.9189e-29	-2.0415e-26	5.10167e-27	4.77655e-26	0	0	0
470	6	3.14135e-29	-3.72935e-30	-1.53436e-28	-5.38018e-27	-1.84081e-26	2.52711e-28	300	610	0	1.73826e-29	6.94984e-30	-5.28936e-30	-1.05323e-28	1.7786e-27	-1.18795e-27	300	200	0	4.87962e-29	3.22049e-30	-1.58726e-28	-9.99849e-26	2.8646e-26	-2.26079e-26	0	0	0
470	7	8.74958e-29	-1.22866e-29	-2.08679e-28	-5.90637e-27	-2.05616e-26	-1.81546e-27	300	610	0	1.0982e-29	7.30969e-30	3.05102e-30	7.7175e-28	2.4603e-27	-1.48649e-27	300	200	0	9.84778e-29	-4.97688e-30	-2.05628e-28	-1.32057e-25	3.88601e-26	-6.03638e-26	0	0	0
470	8	1.09008e-28	-1.67153e-29	-2.13146e-28	-5.31798e-27	-1.87623e-26	-2.49586e-27	300	610	0	7.78856e-30	7.79513e-30	8.74768e-30	1.48104e-27	3.22739e-27	-1.78405e-27	300	200	0	1.16796e-28	-8.9202e-30	-2.04399e-28	-1.32535e-25	4.01785e-26	-7.50083e-26	0	0	0
470	9	1.08281e-28	-1.83607e-29	-1.87445e-28	-4.12799e-27	-1.47889e-26	-2.27889e-27	300	610	0	7.20542e-30	8.18547e-30	1.2392e-29	2.03375e-27	4.00116e-27	-2.01648e-27	300	200	0	1.15486e-28	-1.01752e-29	-1.75053e-28	-1.14445e-25	3.61847e-26	-7.48403e-26	0	0	0
471	0	9.52278e-29	-1.81889e-29	-1.47282e-28	-2.72531e-27	-9.98313e-27	-1.6043e-27	300	610	0	8.41091e-30	8.06847e-30	1.43843e-29	2.40644e-27	4.62301e-27	-2.07636e-27	300	200	0	1.03639e-28	-1.01205e-29	-1.32898e-28	-8.777e-26	2.95346e-26	-6.6488e-26	0	0	0
471	1	7.72357e-29	-1.67348e-29	-1.03913e-28	-1.39944e-27	-5.33127e-27	-8.61173e-28	300	610	0	1.03831e-29	6.83581e-30	1.48393e-29	2.52757e-27	4.8373e-27	-1.80853e-27	300	200	0	8.76188e-29	-9.89899e-30	-8.90739e-29	-5.97662e-26	2.20225e-26	-5.48298e-26	0	0	0
471	2	5.93985e-29	-1.40992e-29	-6.49889e-29	-3.71528e-28	-1.57097e-27	-3.99785e-28	300	610	0	1.18826e-29	3.69347e-30	1.35348e-29	2.26925e-27	4.27914e-27	-1.01054e-27	300	200	0	7.12811e-29	-1.04058e-29	-5.14541e-29	-3.5538e-26	1.47229e-26	-4.31417e-26	0	0	0
471	3	4.4899e-29	-9.98402e-30	-3.55373e-29	1.75528e-28	7.02948e-28	-5.45627e-28	300	610	0	1.14192e-29	-2.29797e-30	9.90346e-30	1.44577e-27	2.47357e-27	5.58207e-28	300	200	0	5.63182e-29	-1.2282e-29	-2.56338e-29	-1.86653e-26	8.16339e-27	-3.33442e-26	0	0	0
471	4	3.54098e-29	-3.76069e-30	-1.88624e-29	7.39809e-29	9.52907e-28	-1.6068e-27	300	610	0	7.23322e-30	-1.2134e-29	3.0723e-30	-1.77689e-28	-1.14471e-27	3.15376e-27	300	200	0	4.26431e-29	-1.58947e-29	-1.57901e-29	-1.17583e-26	2.49836e-27	-2.62681e-26	0	0	0
471	5	3.1432e-29	5.42003e-30	-1.72317e-29	-8.40245e-28	-1.35105e-27	-3.86661e-27	300	610	0	-2.67143e-30	-2.67059e-29	-8.0371e-30	-2.8618e-27	-7.17976e-27	7.00569e-27	300	200	0	2.87606e-29	-2.12858e-29	-2.52688e-29	-1.68425e-26	-2.33068e-27	-2.18859e-26	0	0	0
471	6	3.25227e-29	1.84638e-29	-3.22603e-29	-2.72301e-27	-6.73086e-27	-7.5538e-27	300	610	0	-2.03989e-29	-4.65461e-29	-2.45262e-29	-6.84973e-27	-1.61775e-26	1.225e-26	300	200	0	1.21238e-29	-2.80823e-29	-5.67865e-29	-3.55047e-26	-6.45433e-27	-1.94875e-26	0	0	0
471	7	3.73995e-29	3.60946e-29	-6.49314e-29	-5.69742e-27	-1.5637e-26	-1.27839e-26	300	610	0	-4.78906e-29	-7.14621e-29	-4.72313e-29	-1.22978e-26	-2.84696e-26	1.88325e-26	300	200	0	-1.04911e-29	-3.53674e-29	-1.12163e-28	-6.87473e-26	-9.95427e-27	-1.77972e-26	0	0	0
471	8	4.39291e-29	5.85232e-29	-1.15213e-28	-9.80577e-27	-2.83101e-26	-1.94666e-26	300	610	0	-8.64629e-29	-1.00047e-28	-7.63053e-29	-1.91749e-26	-4.39472e-26	2.63792e-26	300	200	0	-4.25338e-29	-4.15243e-29	-1.91518e-28	-1.16515e-25	-1.27603e-26	-1.50488e-26	0	0	0
471	9	4.9033e-29	8.50085e-29	-1.81248e-28	-1.49355e-26	-4.45574e-26	-2.71775e-26	300	610	0	-1.36111e-28	-1.29084e-28	-1.10655e-28	-2.71282e-26	-6.17582e-26	3.4039e-26	300	200	0	-8.70783e-29	-4.40754e-29	-2.91903e-28	-1.76872e-25	-1.45648e-26	-9.04898e-27	0	0	0
472	0	4.85644e-29	1.13313e-28	-2.5814e-28	-2.07189e-26	-6.34422e-26	-3.49985e-26	300	610	0	-1.94557e-28	-1.52874e-28	-1.47235e-28	-3.53175e-26	-7.9935e-26	4.0307e-26	300	200	0	-1.45992e-28	-3.95612e-29	-4.05375e-28	-2.44848e-25	-1.47569e-26	2.72723e-27	0	0	0
472	1	3.72331e-29	1.39074e-28	-3.36374e-28	-2.64111e-26	-8.28935e-26	-4.13377e-26	300	610	0	-2.56046e-28	-1.62594e-28	-1.80237e-28	-4.22292e-26	-9.49786e-26	4.2854e-26	300	200	0	-2.18813e-28	-2.352e-29	-5.16611e-28	-3.11005e-25	-1.23858e-26	2.29572e-26	0	0	0
472	2	8.68256e-30	1.55159e-28	-4.00037e-28	-3.0756e-26	-9.92649e-26	-4.37569e-26	300	610	0	-3.09978e-28	-1.45813e-28	-2.00257e-28	-4.54919e-26	-1.01453e-25	3.84003e-26	300	200	0	-3.01295e-28	9.34574e-30	-6.00295e-28	-3.59874e-25	-6.16716e-27	5.41464e-26	0	0	0
472	3	-4.41516e-29	1.51118e-28	-4.25081e-28	-3.18612e-26	-1.06899e-25	-3.88437e-26	300	610	0	-3.39516e-28	-8.64113e-29	-1.93595e-28	-4.17357e-26	-9.16787e-26	2.26931e-26	300	200	0	-3.83668e-28	6.47068e-29	-6.18677e-28	-3.6851e-25	5.44162e-27	9.80971e-26	0	0	0
472	4	-1.28248e-28	1.12913e-28	-3.78045e-28	-2.71139e-26	-9.77909e-26	-2.21951e-26	300	610	0	-3.2046e-28	3.48122e-29	-1.4193e-28	-2.65526e-26	-5.56705e-26	-9.3303e-27	300	200	0	-4.48708e-28	1.47725e-28	-5.19975e-28	-3.05569e-25	2.40691e-26	1.55115e-25	0	0	0
472	5	-2.49107e-28	2.31913e-29	-2.15849e-28	-1.31861e-26	-6.15018e-26	1.14076e-26	300	610	0	-2.20818e-28	2.3843e-28	-2.27106e-29	5.35621e-27	1.85003e-26	-6.30924e-26	300	200	0	-4.69925e-28	2.61621e-28	-2.38559e-28	-1.31482e-25	5.11227e-26	2.22921e-25	0	0	0
472	6	-4.08605e-28	-1.37553e-28	1.12511e-28	1.38071e-26	1.44903e-26	6.7522e-26	300	610	0	-1.66913e-30	5.43133e-28	1.89288e-28	5.97389e-26	1.43667e-25	-1.43516e-25	300	200	0	-4.10274e-28	4.0558e-28	3.01799e-28	1.99503e-25	8.73104e-26	2.95263e-25	0	0	0
472	7	-6.01981e-28	-3.88523e-28	6.61318e-28	5.79154e-26	1.43736e-25	1.51145e-25	300	610	0	3.79887e-28	9.60472e-28	5.18705e-28	1.41934e-25	3.31573e-25	-2.53634e-25	300	200	0	-2.22094e-28	5.71949e-28	1.18002e-27	7.34447e-25	1.31964e-25	3.60327e-25	0	0	0
472	8	-8.13953e-28	-7.44404e-28	1.47935e-27	1.22635e-25	3.38772e-25	2.65266e-25	300	610	0	9.64786e-28	1.48717e-27	9.84049e-28	2.55457e-25	5.89639e-25	-3.92566e-25	300	200	0	1.50833e-28	7.42771e-28	2.4634e-27	1.51296e-24	1.8215e-25	3.99085e-25	0	0	0
472	9	-1.01413e-27	-1.20898e-27	2.59571e-27	2.09776e-25	6.07763e-25	4.08758e-25	300	610	0	1.78206e-27	2.09487e-27	1.58932e-27	3.99932e-25	9.16215e-25	-5.52802e-25	300	200	0	7.67931e-28	8.85891e-28	4.18504e-27	2.55348e-24	2.31607e-25	3.83929e-25	0	0	0
473	0	-1.15213e-27	-1.76628e-27	3.99924e-27	3.17839e-25	9.49589e-25	5.73573e-25	300	610	0	2.83401e-27	2.71742e-27	2.31247e-27	5.68279e-25	1.29423e-24	-7.16866e-25	300	200	0	1.68187e-27	9.51136e-28	6.31171e-27	3.8338e-24	2.69577e-25	2.78047e-25	0	0	0
473	1	-1.15329e-27	-2.36932e-27	5.61104e-27	4.3988e-25	1.3472e-24	7.41297e-25	300	610	0	4.07598e-27	3.23671e-27	3.0907e-27	7.4324e-25	1.68333e-24	-8.53564e-25	300	200	0	2.92269e-27	8.67392e-28	8.70174e-27	5.26563e-24	2.79719e-25	3.62607e-26	0	0	0
473	2	-9.16131e-28	-2.92685e-27	7.25079e-27	5.60924e-25	1.75939e-24	8.79295e-25	300	610	0	5.3909e-27	3.46873e-27	3.80333e-27	8.93422e-25	2.01101e-24	-9.14322e-25	300	200	0	4.47477e-27	5.41872e-28	1.10541e-26	6.66401e-24	2.3937e-25	-3.91806e-25	0	0	0
473	3	-3.13623e-28	-3.28963e-27	8.59909e-27	6.55134e-25	2.11144e-24	9.36974e-25	300	610	0	6.56003e-27	3.15297e-27	4.25412e-27	9.69365e-25	2.16393e-24	-8.30397e-25	300	200	0	6.24641e-27	-1.36667e-28	1.28532e-26	7.71421e-24	1.19579e-25	-1.05512e-24	0	0	0
473	4	7.99403e-28	-3.23846e-27	9.16086e-27	6.83134e-25	2.28591e-24	8.42997e-25	300	610	0	7.23316e-27	1.94996e-27	4.15602e-27	9.00439e-25	1.98117e-24	-5.12233e-25	300	200	0	8.03256e-27	-1.2885e-27	1.33169e-26	7.94105e-24	-1.13547e-25	-1.99005e-24	0	0	0
473	5	2.56956e-27	-2.47792e-27	8.23818e-27	5.90173e-25	2.11533e-24	5.04734e-25	300	610	0	6.904e-27	-5.46758e-28	3.12357e-27	5.93837e-25	1.25247e-24	1.47362e-25	300	200	0	9.47356e-27	-3.02468e-27	1.13617e-26	6.68883e-24	-4.9545e-25	-3.20354e-24	0	0	0
473	6	5.11557e-27	-6.41302e-28	4.92497e-27	3.06104e-25	1.37999e-24	-1.88267e-25	300	610	0	4.89984e-27	-4.77586e-27	6.80143e-28	-6.25692e-26	-2.74649e-25	1.26402e-24	300	200	0	1.00154e-26	-5.41717e-27	5.60511e-27	3.12377e-24	-1.05693e-24	-4.64986e-24	0	0	0
473	7	8.48305e-27	2.68607e-27	-1.85896e-27	-2.51448e-25	-1.85136e-25	-1.35455e-24	300	610	0	3.98004e-28	-1.11411e-26	-3.71069e-27	-1.19127e-24	-2.87378e-24	2.94409e-24	300	200	0	8.88106e-27	-8.45504e-27	-5.56965e-27	-3.72466e-24	-1.81432e-24	-6.20123e-24	0	0	0
473	8	1.2581e-26	7.91629e-27	-1.32727e-26	-1.16904e-24	-2.86894e-24	-3.10215e-24	300	610	0	-7.51448e-27	-1.99017e-26	-1.05781e-26	-2.90736e-24	-6.79848e-24	5.2557e-24	300	200	0	5.06649e-27	-1.19855e-26	-2.38508e-26	-1.48637e-23	-2.75539e-24	-7.61359e-24	0	0	0
473	9	1.70995e-26	1.53715e-26	-3.0372e-26	-2.52258e-24	-6.94191e-24	-5.49844e-24	300	610	0	-1.97182e-26	-3.1012e-26	-2.03289e-26	-5.28923e-24	-1.22148e-23	8.18637e-24	300	200	0	-2.61869e-27	-1.56405e-26	-5.07009e-26	-3.11553e-23	-3.82079e-24	-8.49129e-24	0	0	0
474	0	2.14128e-26	2.51507e-26	-5.38144e-26	-4.35366e-24	-1.25864e-23	-8.52606e-24	300	610	0	-3.68551e-26	-4.3905e-26	-3.30727e-26	-8.33517e-24	-1.91025e-23	1.1586e-23	300	200	0	-1.54423e-26	-1.87543e-26	-8.68871e-26	-5.30304e-23	-4.88152e-24	-8.25707e-24	0	0	0
474	1	2.44744e-26	3.69441e-26	-8.3428e-26	-6.63562e-24	-1.97938e-23	-1.20239e-23	300	610	0	-5.90184e-26	-5.72251e-26	-4.83796e-26	-1.19045e-23	-2.71208e-23	1.50965e-23	300	200	0	-3.4544e-26	-2.0281e-26	-1.31808e-25	-8.00806e-23	-5.71416e-24	-6.13746e-24	0	0	0
474	2	2.47243e-26	4.97951e-26	-1.17634e-25	-9.22858e-24	-2.82249e-23	-1.56143e-23	300	610	0	-8.53281e-26	-6.8526e-26	-6.49703e-26	-1.56439e-23	-3.54429e-23	1.80716e-23	300	200	0	-6.06038e-26	-1.87309e-26	-1.82605e-25	-1.10523e-22	-5.97744e-24	-1.17819e-24	0	0	0
474	3	2.00319e-26	6.18207e-26	-1.52735e-25	-1.18248e-23	-3.7036e-23	-1.86212e-23	300	610	0	-1.13394e-25	-7.39714e-26	-8.03536e-26	-1.89038e-23	-4.25678e-23	1.94988e-23	300	200	0	-9.33619e-26	-1.21507e-26	-2.33089e-25	-1.40551e-22	-5.19584e-24	7.69169e-24	0	0	0
474	4	7.71666e-27	6.99172e-26	-1.82113e-25	-1.38882e-23	-4.4681e-23	-1.99896e-23	300	610	0	-1.38694e-25	-6.81034e-26	-9.04467e-26	-2.06537e-23	-4.61328e-23	1.79376e-23	300	200	0	-1.30977e-25	1.81382e-27	-2.7256e-25	-1.63633e-22	-2.75898e-24	2.15239e-23	0	0	0
474	5	-1.53031e-26	6.95008e-26	-1.95446e-25	-1.45972e-23	-4.87125e-23	-1.82244e-23	300	610	0	-1.53938e-25	-4.37749e-26	-8.9246e-26	-1.94143e-23	-4.2767e-23	1.15027e-23	300	200	0	-1.69241e-25	2.57258e-26	-2.84692e-25	-1.69848e-22	2.05151e-24	4.11186e-23	0	0	0
474	6	-5.21676e-26	5.43644e-26	-1.78106e-25	-1.28033e-23	-4.56231e-23	-1.13751e-23	300	610	0	-1.4853e-25	7.61633e-27	-6.8651e-26	-1.32329e-23	-2.80446e-23	-2.07465e-24	300	200	0	-2.00697e-25	6.19808e-26	-2.46757e-25	-1.45436e-22	9.99287e-24	6.66727e-23	0	0	0
474	7	-1.05467e-25	1.67649e-26	-1.11015e-25	-7.02831e-24	-3.07891e-23	2.8965e-24	300	610	0	-1.08323e-25	9.54207e-26	-1.85948e-26	2.62348e-25	3.37724e-24	-2.52593e-23	300	200	0	-2.13791e-25	1.12186e-25	-1.29609e-25	-7.28189e-23	2.17329e-23	9.72927e-23	0	0	0
474	8	-1.763e-25	-5.21077e-26	2.86967e-26	4.47345e-24	1.39601e-24	2.71181e-23	300	610	0	-1.59304e-26	2.2835e-25	7.23228e-26	2.36799e-23	5.73282e-23	-6.03459e-23	300	200	0	-1.92231e-25	1.76242e-25	1.01019e-25	6.85826e-23	3.76455e-23	1.30374e-22	0	0	0
474	9	-2.6294e-25	-1.61091e-25	2.65743e-25	2.35505e-23	5.70853e-23	6.36229e-23	300	610	0	1.48069e-25	4.12199e-25	2.15456e-25	5.94992e-23	1.39276e-22	-1.08858e-22	300	200	0	-1.1487e-25	2.51108e-25	4.81199e-25	3.00297e-22	5.75155e-23	1.60877e-22	0	0	0
475	0	-3.59105e-25	-3.17238e-25	6.22926e-25	5.18474e-23	1.42107e-22	1.13922e-22	300	610	0	4.02606e-25	6.46487e-25	4.19727e-25	1.09461e-22	2.52925e-22	-1.70659e-22	300	200	0	4.3501e-26	3.29249e-25	1.04265e-24	6.41042e-22	8.01482e-23	1.8057e-22	0	0	0
475	1	-4.51898e-25	-5.23037e-25	1.11499e-24	9.0312e-23	2.60515e-22	1.77782e-22	300	610	0	7.6183e-25	9.19921e-25	6.87974e-25	1.7366e-22	3.98144e-22	-2.42761e-22	300	200	0	3.09932e-25	3.96883e-25	1.80297e-24	1.10076e-21	1.02893e-22	1.77377e-22	0	0	0
475	2	-5.19581e-25	-7.7252e-25	1.73962e-24	1.38485e-22	4.12438e-22	2.51986e-22	300	610	0	1.22864e-24	1.20474e-24	1.01187e-24	2.49308e-22	5.6816e-22	-3.17826e-22	300	200	0	7.09061e-25	4.32218e-25	2.75149e-24	1.67208e-21	1.21115e-22	1.35042e-22	0	0	0
475	3	-5.29559e-25	-1.04624e-24	2.46529e-24	1.93555e-22	5.91149e-22	3.28795e-22	300	610	0	1.78578e-24	1.45029e-24	1.36538e-24	3.29184e-22	7.46047e-22	-3.82479e-22	300	200	0	1.25622e-24	4.04048e-25	3.83067e-24	2.31904e-21	1.27695e-22	3.34057e-23	0	0	0
475	4	-4.371e-25	-1.30537e-24	3.21621e-24	2.49199e-22	7.79392e-22	3.94207e-22	300	610	0	2.38449e-24	1.57664e-24	1.69711e-24	3.99848e-22	9.00737e-22	-4.15614e-22	300	200	0	1.94739e-24	2.71267e-25	4.91332e-24	2.96338e-21	1.12658e-22	-1.50294e-22	0	0	0
475	5	-1.85649e-25	-1.48538e-24	3.85534e-24	2.94305e-22	9.45181e-22	4.26231e-22	300	610	0	2.93135e-24	1.46945e-24	1.92215e-24	4.39839e-22	9.83005e-22	-3.87062e-22	300	200	0	2.7457e-24	-1.5928e-26	5.77749e-24	3.46957e-21	6.31442e-23	-4.38634e-22	0	0	0
475	6	2.90191e-25	-1.49045e-24	4.1675e-24	3.11728e-22	1.03754e-21	3.93543e-22	300	610	0	3.27463e-24	9.78309e-25	1.91498e-24	4.18186e-22	9.2225e-22	-2.57139e-22	300	200	0	3.56482e-24	-5.12136e-25	6.08247e-24	3.6305e-21	-3.60682e-23	-8.49179e-22	0	0	0
475	7	1.05763e-24	-1.19019e-24	3.84623e-24	2.77389e-22	9.83017e-22	2.55084e-22	300	610	0	3.19264e-24	-7.87928e-26	1.50539e-24	2.93809e-22	6.25338e-22	2.21553e-23	300	200	0	4.25028e-24	-1.26898e-24	5.35163e-24	3.15757e-21	-2.01147e-22	-1.38714e-21	0	0	0
475	8	2.17311e-24	-4.21155e-25	2.48989e-24	1.60145e-22	6.8435e-22	-3.86308e-23	300	610	0	2.38801e-24	-1.90105e-24	4.80853e-25	1.65568e-23	-2.07481e-23	5.03332e-22	300	200	0	4.56112e-24	-2.3222e-24	2.97074e-24	1.68024e-21	-4.46554e-22	-2.03516e-21	0	0	0
475	9	3.66261e-24	1.00374e-24	-3.85495e-25	-7.69853e-23	2.29744e-23	-5.41472e-22	300	610	0	4.93324e-25	-4.67624e-24	-1.40082e-24	-4.69096e-22	-1.14017e-21	1.23586e-21	300	200	0	4.15594e-24	-3.6725e-24	-1.78632e-24	-1.23768e-21	-7.80784e-22	-2.74022e-21	0	0	0
476	0	5.49376e-24	3.27389e-24	-5.30664e-24	-4.73456e-22	-1.13211e-21	-1.30377e-21	300	610	0	-2.90435e-24	-8.53339e-24	-4.3831e-24	-1.21651e-21	-2.85072e-21	2.25365e-21	300	200	0	2.58941e-24	-5.25949e-24	-9.68974e-24	-6.05609e-21	-1.2002e-21	-3.3983e-21	0	0	0
476	1	7.53943e-24	6.54342e-24	-1.27655e-23	-1.06485e-21	-2.90635e-21	-2.35926e-21	300	610	0	-8.21159e-24	-1.34725e-23	-8.6612e-24	-2.2642e-21	-5.23471e-21	3.55654e-21	300	200	0	-6.72158e-25	-6.92908e-24	-2.14267e-23	-1.31808e-20	-1.68079e-21	-3.83818e-21	0	0	0
476	2	9.53399e-24	1.08732e-23	-2.30913e-23	-1.87263e-21	-5.38958e-21	-3.70582e-21	300	610	0	-1.57395e-23	-1.92693e-23	-1.4306e-23	-3.61691e-21	-8.29562e-21	5.08513e-21	300	200	0	-6.20556e-24	-8.3961e-24	-3.73973e-23	-2.28395e-20	-2.16814e-21	-3.80735e-21	0	0	0
476	3	1.10261e-23	1.61491e-23	-3.62625e-23	-2.88928e-21	-8.59099e-21	-5.27941e-21	300	610	0	-2.55689e-23	-2.53556e-23	-2.11572e-23	-5.21963e-21	-1.18992e-20	6.68929e-21	300	200	0	-1.45429e-23	-9.20659e-24	-5.74197e-23	-3.49024e-20	-2.56618e-21	-2.96422e-21	0	0	0
476	4	1.13348e-23	2.19765e-23	-5.16513e-23	-4.05836e-21	-1.23777e-20	-6.92154e-21	300	610	0	-3.73628e-23	-3.06837e-23	-2.86862e-23	-6.92483e-21	-1.56993e-20	8.09224e-21	300	200	0	-2.6028e-23	-8.70714e-24	-8.03374e-23	-4.86456e-20	-2.72635e-21	-8.83102e-22	0	0	0
476	5	9.52128e-24	2.7555e-23	-6.77059e-23	-5.25017e-21	-1.6397e-20	-8.34238e-21	300	610	0	-5.01279e-23	-3.35879e-23	-3.58326e-23	-8.45468e-21	-1.90532e-20	8.8543e-21	300	200	0	-4.06067e-23	-6.03288e-24	-1.03538e-22	-6.24615e-20	-2.43956e-21	2.91966e-21	0	0	0
476	6	4.39269e-24	3.15435e-23	-8.15895e-23	-6.23434e-21	-1.99876e-20	-9.08369e-21	300	610	0	-6.19352e-23	-3.16741e-23	-4.08318e-23	-9.3623e-21	-2.09357e-20	8.34367e-21	300	200	0	-5.75425e-23	-1.30604e-25	-1.22421e-22	-7.35388e-20	-1.43489e-21	8.92829e-21	0	0	0
476	7	-5.43823e-24	3.19396e-23	-8.8818e-23	-6.6533e-21	-2.2088e-20	-8.4894e-21	300	610	0	-6.96281e-23	-2.17774e-23	-4.10596e-23	-8.99949e-21	-1.98685e-20	5.72536e-21	300	200	0	-7.50663e-23	1.01622e-23	-1.29878e-22	-7.75559e-20	6.10065e-22	1.75275e-20	0	0	0
476	8	-2.14092e-23	2.60054e-23	-8.29727e-23	-6.00233e-21	-2.11607e-20	-5.69534e-21	300	610	0	-6.85696e-23	-4.84712e-26	-3.29416e-23	-6.50227e-21	-1.38922e-20	-1.58663e-23	300	200	0	-8.99789e-23	2.59569e-23	-1.15914e-22	-6.84603e-20	4.0403e-21	2.88494e-20	0	0	0
476	9	-4.47477e-23	1.02915e-23	-5.56004e-23	-3.62542e-21	-1.516e-20	3.45321e-22	300	610	0	-5.25098e-23	3.77543e-23	-1.19911e-23	-8.10578e-22	-6.17142e-22	-9.99816e-21	300	200	0	-9.72575e-23	4.80458e-23	-6.75914e-23	-3.84442e-20	9.16862e-21	4.25589e-20	0	0	0
477	0	-7.60606e-23	-1.91735e-23	3.53729e-24	1.26046e-21	-1.57947e-21	1.07801e-20	300	610	0	-1.36885e-23	9.56749e-23	2.69342e-23	9.25695e-21	2.25999e-20	-2.52869e-20	300	200	0	-8.97491e-23	7.65014e-23	3.04715e-23	2.17341e-20	1.61869e-20	5.75783e-20	0	0	0
477	1	-1.1475e-22	-6.64453e-23	1.05661e-22	9.49698e-21	2.23684e-20	2.66936e-20	300	610	0	5.6671e-23	1.76575e-22	8.90509e-23	2.48476e-20	5.82943e-20	-4.66345e-20	300	200	0	-5.80792e-23	1.1013e-22	1.94712e-22	1.21894e-19	2.50371e-20	7.17615e-20	0	0	0
477	2	-1.58247e-22	-1.34886e-22	2.61371e-22	2.18532e-20	5.9382e-20	4.88364e-20	300	610	0	1.67294e-22	2.80668e-22	1.78623e-22	4.68115e-20	1.08289e-19	-7.40937e-20	300	200	0	9.04726e-24	1.45782e-22	4.39994e-22	2.70823e-19	3.52382e-20	8.15491e-20	0	0	0
477	3	-2.01085e-22	-2.25952e-22	4.77995e-22	3.88126e-20	1.11445e-19	7.72218e-20	300	610	0	3.25007e-22	4.03513e-22	2.97373e-22	7.53058e-20	1.72787e-19	-1.06488e-19	300	200	0	1.23923e-22	1.77561e-22	7.75369e-22	4.73693e-19	4.56735e-20	8.16619e-20	0	0	0
477	4	-2.33893e-22	-3.37487e-22	7.55646e-22	6.02613e-20	1.78888e-19	1.10579e-19	300	610	0	5.31919e-22	5.33499e-22	4.42248e-22	1.09249e-19	2.49138e-19	-1.40749e-19	300	200	0	2.98026e-22	1.96013e-22	1.19789e-21	7.28313e-19	5.43523e-20	6.49243e-20	0	0	0
477	5	-2.42456e-22	-4.61493e-22	1.08186e-21	8.50703e-20	2.59093e-19	1.45666e-19	300	610	0	7.81495e-22	6.48953e-22	6.02519e-22	1.45632e-19	3.30271e-19	-1.71153e-19	300	200	0	5.39039e-22	1.8746e-22	1.68438e-21	1.02014e-18	5.81764e-20	2.23499e-20	0	0	0
477	6	-2.07071e-22	-5.81478e-22	1.4249e-21	1.10579e-19	3.44867e-19	1.76485e-19	300	610	0	1.05352e-21	7.15189e-22	7.56333e-22	1.78713e-19	4.02897e-19	-1.88541e-19	300	200	0	8.4645e-22	1.33711e-22	2.18123e-21	1.31617e-18	5.27638e-20	-5.63335e-20	0	0	0
477	7	-1.02587e-22	-6.69585e-22	1.72607e-21	1.32017e-19	4.22537e-19	1.93492e-19	300	610	0	1.30819e-21	6.82086e-22	8.6702e-22	1.99191e-19	4.45666e-19	-1.79687e-19	300	200	0	1.2056e-21	1.25003e-23	2.59309e-21	1.55811e-18	3.24083e-20	-1.81504e-19	0	0	0
477	8	1.00412e-22	-6.8398e-22	1.89195e-21	1.41926e-19	4.70007e-19	1.82948e-19	300	610	0	1.47985e-21	4.83069e-22	8.79746e-22	1.93502e-19	4.27638e-19	-1.27027e-19	300	200	0	1.58026e-21	-2.00911e-22	2.7717e-21	1.65582e-18	-9.71581e-21	-3.61573e-19	0	0	0
477	9	4.32661e-22	-5.67183e-22	1.78814e-21	1.29731e-19	4.55108e-19	1.26673e-19	300	610	0	1.47154e-21	3.67518e-23	7.19451e-22	1.43482e-19	3.07605e-19	-9.09594e-21	300	200	0	1.9042e-21	-5.30431e-22	2.50759e-21	1.48241e-18	-8.09668e-20	-5.99784e-19	0	0	0
478	0	9.20816e-22	-2.46426e-22	1.23679e-21	8.16182e-20	3.3482e-19	2.52617e-21	300	610	0	1.15195e-21	-7.47139e-22	2.91464e-22	2.67295e-20	3.50469e-20	1.97906e-19	300	200	0	2.07277e-21	-9.93565e-22	1.52826e-21	8.73392e-19	-1.88102e-19	-8.89726e-19	0	0	0
478	1	1.57891e-21	3.62559e-22	2.13737e-23	-1.89879e-20	5.61767e-20	-2.13923e-19	300	610	0	3.57221e-22	-1.95561e-21	-5.13364e-22	-1.81878e-19	-4.46274e-19	5.169e-19	300	200	0	1.93613e-21	-1.59305e-21	-4.91991e-22	-3.66967e-19	-3.35434e-19	-1.20952e-18	0	0	0
478	2	2.3961e-21	1.34657e-21	-2.09701e-21	-1.90032e-19	-4.40111e-19	-5.46028e-19	300	610	0	-1.09911e-21	-3.65195e-21	-1.80673e-21	-5.06988e-19	-1.19088e-18	9.64533e-19	300	200	0	1.29699e-21	-2.30538e-21	-3.90374e-21	-2.4482e-18	-5.22129e-19	-1.51491e-18	0	0	0
478	3	3.32056e-21	2.77881e-21	-5.34661e-21	-4.4812e-19	-1.21203e-18	-1.01042e-18	300	610	0	-3.40416e-21	-5.84508e-21	-3.6816e-21	-9.67314e-19	-2.23902e-18	1.54308e-18	300	200	0	-8.36034e-23	-3.06627e-21	-9.02821e-21	-5.56037e-18	-7.3857e-19	-1.73193e-18	0	0	0
478	4	4.23988e-21	4.69364e-21	-9.88988e-21	-8.04081e-19	-2.30328e-18	-1.60861e-18	300	610	0	-6.70738e-21	-8.44746e-21	-6.17908e-21	-1.56736e-18	-3.59772e-18	2.22935e-18	300	200	0	-2.4675e-21	-3.75381e-21	-1.6069e-20	-9.82027e-18	-9.61869e-19	-1.75025e-18	0	0	0
478	5	4.95962e-21	7.05077e-21	-1.57411e-20	-1.25646e-18	-3.72364e-18	-2.31545e-18	300	610	0	-1.10617e-20	-1.1222e-20	-9.24156e-21	-2.28599e-18	-5.21483e-18	2.96068e-18	300	200	0	-6.10209e-21	-4.17124e-21	-2.49826e-20	-1.5193e-17	-1.15079e-18	-1.41917e-18	0	0	0
478	6	5.18301e-21	9.68838e-21	-2.26537e-20	-1.78272e-18	-5.42189e-18	-3.0647e-18	300	610	0	-1.63413e-20	-1.37207e-20	-1.26517e-20	-3.06186e-18	-6.94607e-18	3.61872e-18	300	200	0	-1.11583e-20	-4.03229e-21	-3.53054e-20	-2.13872e-17	-1.24074e-18	-5.49047e-19	0	0	0
478	7	4.49676e-21	1.22669e-20	-2.99792e-20	-2.32836e-18	-7.25131e-18	-3.73234e-18	300	610	0	-2.21353e-20	-1.52213e-20	-1.59593e-20	-3.77638e-18	-8.51679e-18	4.01283e-18	300	200	0	-1.76386e-20	-2.95446e-21	-4.59385e-20	-2.77257e-17	-1.1399e-18	1.0782e-18	0	0	0
478	8	2.3707e-21	1.42079e-20	-3.65035e-20	-2.79457e-18	-8.9295e-18	-4.11959e-18	300	610	0	-2.76226e-20	-1.4675e-20	-1.84028e-20	-4.23603e-18	-9.48263e-18	3.86618e-18	300	200	0	-2.52519e-20	-4.67165e-22	-5.49063e-20	-3.30007e-17	-7.28134e-19	3.68484e-18	0	0	0
478	9	-1.8187e-21	1.46376e-20	-4.02816e-20	-3.02592e-18	-9.99667e-18	-3.93886e-18	300	610	0	-3.14386e-20	-1.06818e-20	-1.88366e-20	-4.1571e-18	-9.19612e-18	2.8094e-18	300	200	0	-3.32573e-20	3.95582e-21	-5.91182e-20	-3.53323e-17	1.39027e-19	7.45442e-18	0	0	0
479	0	-8.7281e-21	1.23496e-20	-3.84997e-20	-2.80085e-18	-9.77981e-18	-2.80775e-18	300	610	0	-3.15564e-20	-1.52133e-21	-1.5685e-20	-3.15777e-18	-6.79084e-18	3.888e-19	300	200	0	-4.02845e-20	1.08283e-20	-5.41847e-20	-3.20607e-17	1.61843e-18	1.2465e-17	0	0	0
479	1	-1.89355e-20	5.80937e-21	-2.7417e-20	-1.82858e-18	-7.37463e-18	-2.58191e-19	300	610	0	-2.52175e-20	1.47267e-20	-6.951e-21	-7.64841e-19	-1.1992e-18	-3.90192e-18	300	200	0	-4.41531e-20	2.05361e-20	-3.4368e-20	-1.97223e-17	3.85592e-18	1.85949e-17	0	0	0
479	2	-3.27626e-20	-6.77062e-21	-2.45576e-21	2.41656e-19	-1.66212e-18	4.22973e-18	300	610	0	-8.96327e-21	3.99327e-20	9.68127e-21	3.55572e-18	8.77488e-18	-1.05556e-17	300	200	0	-4.17258e-20	3.31621e-20	7.22551e-21	5.8274e-18	6.94795e-18	2.54006e-17	0	0	0
479	3	-5.00178e-20	-2.72467e-20	4.1468e-20	3.79225e-18	8.61819e-18	1.11584e-17	300	610	0	2.11661e-20	7.54922e-20	3.66018e-20	1.0333e-17	2.4303e-17	-1.99392e-17	300	200	0	-2.88517e-20	4.82455e-20	7.80699e-20	4.9057e-17	1.08851e-17	3.19704e-17	0	0	0
479	4	-6.96574e-20	-5.72104e-20	1.09265e-19	9.18134e-18	2.47114e-17	2.08953e-17	300	610	0	6.91803e-20	1.21686e-19	7.58342e-20	1.9978e-17	4.6271e-17	-3.21253e-17	300	200	0	-4.77038e-22	6.44754e-20	1.85099e-19	1.14072e-16	1.54757e-17	3.67676e-17	0	0	0
479	5	-8.93716e-20	-9.74619e-20	2.04524e-19	1.66506e-17	4.75776e-17	3.34977e-17	300	610	0	1.38345e-19	1.76796e-19	1.28345e-19	3.26104e-17	7.48846e-17	-4.66586e-17	300	200	0	4.89732e-20	7.93337e-20	3.32869e-19	2.03498e-16	2.02508e-17	3.74868e-17	0	0	0
479	6	-1.05127e-19	-1.4726e-19	3.27796e-19	2.61889e-17	7.74824e-17	4.84704e-17	300	610	0	2.29953e-19	2.35986e-19	1.93061e-19	4.78195e-17	1.09123e-16	-6.22607e-17	300	200	0	1.24826e-19	8.87252e-20	5.20857e-19	3.16835e-16	2.43568e-17	3.09644e-17	0	0	0
479	7	-1.10732e-19	-2.03337e-19	4.74225e-19	3.7348e-17	1.13428e-16	6.44609e-17	300	610	0	3.41601e-19	2.89998e-19	2.65586e-19	6.43563e-17	1.46045e-16	-7.64863e-17	300	200	0	2.30869e-19	8.66613e-20	7.39812e-19	4.48259e-16	2.64476e-17	1.3199e-17	0	0	0
479	8	-9.75166e-20	-2.58705e-19	6.30569e-19	4.90121e-17	1.52426e-16	7.8906e-17	300	610	0	4.64951e-19	3.23806e-19	3.36655e-19	7.97729e-17	1.79977e-16	-8.5368e-17	300	200	0	3.67435e-19	6.51009e-20	9.67224e-19	5.83888e-16	2.45996e-17	-2.04369e-17	0	0	0
479	9	-5.43107e-20	-3.01358e-19	7.71737e-19	5.91358e-17	1.88647e-16	8.76676e-17	300	610	0	5.83077e-19	3.1546e-19	3.90451e-19	9.00446e-17	2.01674e-16	-8.31133e-17	300	200	0	5.28766e-19	1.41017e-20	1.16219e-18	6.98707e-16	1.62844e-17	-7.47011e-17	0	0	0
480	0	3.20986e-20	-3.13053e-19	8.57234e-19	6.44809e-17	2.12526e-16	8.47272e-17	300	610	0	6.6762e-19	2.35529e-19	4.03053e-19	8.92378e-17	1.97591e-16	-6.19569e-17	300	200	0	6.99719e-19	-7.75242e-20	1.26029e-18	7.53521e-16	-1.55485e-18	-1.53591e-16	0	0	0
480	1	1.75732e-19	-2.68477e-19	8.28177e-19	6.04066e-17	2.09988e-16	6.20436e-17	300	610	0	6.76223e-19	4.76657e-20	3.41391e-19	6.93297e-17	1.49516e-16	-1.23124e-17	300	200	0	8.51956e-19	-2.20811e-19	1.16957e-18	6.92604e-16	-3.22599e-17	-2.58954e-16	0	0	0
480	2	3.8911e-19	-1.35274e-19	6.05904e-19	4.07938e-17	1.6203e-16	9.72471e-18	300	610	0	5.50961e-19	-2.88964e-19	1.63351e-19	2.03274e-17	3.48953e-17	7.65864e-17	300	200	0	9.40071e-19	-4.24239e-19	7.69254e-19	4.43029e-16	-7.89749e-17	-3.8851e-16	0	0	0
480	3	6.79546e-19	1.24453e-19	9.3665e-20	-1.7774e-18	4.50168e-17	-8.32889e-17	300	610	0	2.18844e-19	-8.14536e-19	-1.80184e-19	-6.91164e-17	-1.71698e-16	2.15325e-16	300	200	0	8.9839e-19	-6.90083e-19	-8.65186e-20	-8.29189e-17	-1.43849e-16	-5.33281e-16	0	0	0
480	4	1.04378e-18	5.50385e-19	-8.16683e-19	-7.5452e-17	-1.67836e-16	-2.27794e-16	300	610	0	-4.0418e-19	-1.55975e-18	-7.40321e-19	-2.10352e-16	-4.95417e-16	4.11978e-16	300	200	0	6.396e-19	-1.00936e-18	-1.557e-18	-9.80494e-16	-2.26853e-16	-6.74493e-16	0	0	0
480	5	1.46084e-18	1.17707e-18	-2.23068e-18	-1.87946e-16	-5.03243e-16	-4.31892e-16	300	610	0	-1.40398e-18	-2.53243e-18	-1.56104e-18	-4.12379e-16	-9.55722e-16	6.68583e-16	300	200	0	5.68606e-20	-1.35537e-18	-3.79172e-18	-2.33831e-15	-3.24178e-16	-7.80235e-16	0	0	0
480	6	1.88329e-18	2.02296e-18	-4.22745e-18	-3.44632e-16	-9.82253e-16	-6.97316e-16	300	610	0	-2.85177e-18	-3.69907e-18	-2.66479e-18	-6.78248e-16	-1.55814e-15	9.7625e-16	300	200	0	-9.68475e-19	-1.67611e-18	-6.89224e-18	-4.21503e-15	-4.26232e-16	-8.02355e-16	0	0	0
480	7	2.22753e-18	3.07471e-18	-6.82375e-18	-5.45687e-16	-1.6117e-15	-1.01436e-15	300	610	0	-4.77852e-18	-4.96111e-18	-4.03193e-18	-1.00002e-15	-2.2828e-15	1.30893e-15	300	200	0	-2.55099e-18	-1.88641e-18	-1.08557e-17	-6.60513e-15	-5.15344e-16	-6.74447e-16	0	0	0
480	8	2.36434e-18	4.2664e-18	-9.92444e-18	-7.8222e-16	-2.37227e-15	-1.35545e-15	300	610	0	-7.13878e-18	-6.12739e-18	-5.57369e-18	-1.35231e-15	-3.06981e-15	1.61612e-15	300	200	0	-4.77444e-18	-1.86099e-18	-1.54981e-17	-9.3925e-15	-5.63472e-16	-3.12122e-16	0	0	0
480	9	2.11201e-18	5.45438e-18	-1.32594e-17	-1.03141e-15	-3.20319e-15	-1.66762e-15	300	610	0	-9.76358e-18	-6.88526e-18	-7.09945e-18	-1.68461e-15	-3.80208e-15	1.81528e-15	300	200	0	-7.65157e-18	-1.43088e-18	-2.03588e-17	-1.22928e-14	-5.30334e-16	3.82785e-16	0	0	0
481	0	1.23517e-18	6.38956e-18	-1.63103e-17	-1.25095e-15	-3.98415e-15	-1.86477e-15	300	610	0	-1.23042e-17	-6.77565e-18	-8.28098e-18	-1.91324e-15	-4.28727e-15	1.78525e-15	300	200	0	-1.1069e-17	-3.86093e-19	-2.45913e-17	-1.47882e-14	-3.62725e-16	1.51204e-15	0	0	0
481	1	-5.46021e-19	6.69112e-18	-1.82344e-17	-1.37338e-15	-4.51629e-15	-1.82098e-15	300	610	0	-1.41716e-17	-5.17997e-18	-8.61879e-18	-1.91415e-15	-4.24212e-15	1.36283e-15	300	200	0	-1.47176e-17	1.51115e-18	-2.68532e-17	-1.60618e-14	4.00862e-18	3.16259e-15	0	0	0
481	2	-3.53078e-18	5.82811e-18	-1.77999e-17	-1.30152e-15	-4.50531e-15	-1.3672e-15	300	610	0	-1.44808e-17	-1.33049e-18	-7.41912e-18	-1.51881e-15	-3.28392e-15	3.45512e-16	300	200	0	-1.80116e-17	4.49763e-18	-2.5219e-17	-1.49462e-14	6.41031e-16	5.37755e-15	0	0	0
481	3	-7.98995e-18	3.11855e-18	-1.3353e-17	-9.06658e-16	-3.55196e-15	-2.9444e-16	300	610	0	-1.20158e-17	5.64073e-18	-3.79407e-18	-5.1626e-16	-9.36372e-16	-1.49553e-15	300	200	0	-2.00058e-17	8.75929e-18	-1.7147e-17	-9.9066e-15	1.61606e-15	8.11484e-15	0	0	0
481	4	-1.40888e-17	-2.2408e-18	-2.84962e-18	-3.18695e-17	-1.15726e-15	1.63244e-15	300	610	0	-5.23682e-18	1.65959e-17	3.29765e-18	1.33452e-15	3.34083e-15	-4.3875e-15	300	200	0	-1.93256e-17	1.43551e-17	4.48029e-19	9.12954e-16	2.97679e-15	1.1193e-14	0	0	0
481	5	-2.1775e-17	-1.10976e-17	1.60095e-17	1.49624e-15	3.24776e-15	4.6453e-15	300	610	0	7.63969e-18	3.22086e-17	1.49483e-17	4.2768e-15	1.00873e-14	-8.50761e-15	300	200	0	-1.41353e-17	2.11111e-17	3.09578e-17	1.95418e-14	4.7262e-15	1.42258e-14	0	0	0
481	6	-3.06279e-17	-2.42006e-17	4.5491e-17	3.84377e-15	1.02358e-14	8.92224e-15	300	610	0	2.84513e-17	5.26845e-17	3.21122e-17	8.50738e-15	1.97295e-14	-1.39095e-14	300	200	0	-2.17658e-18	2.84838e-17	7.76033e-17	4.78904e-14	6.78886e-15	1.65507e-14	0	0	0
481	7	-3.96744e-17	-4.19722e-17	8.73343e-17	7.12972e-15	2.02675e-14	1.45108e-14	300	610	0	5.87486e-17	7.73727e-17	5.53062e-17	1.41014e-14	3.24088e-14	-2.04204e-14	300	200	0	1.90742e-17	3.54005e-17	1.4264e-16	8.72655e-14	8.96861e-15	1.71623e-14	0	0	0
481	8	-4.71817e-17	-6.41782e-17	1.42001e-16	1.13664e-14	3.35125e-14	2.12219e-14	300	610	0	9.92617e-17	1.04268e-16	8.41782e-17	2.09068e-14	4.77412e-14	-2.75103e-14	300	200	0	5.208e-17	4.00898e-17	2.26179e-16	1.37654e-13	1.09e-14	1.46671e-14	0	0	0
481	9	-5.04552e-17	-8.94924e-17	2.07636e-16	1.63783e-14	4.96e-14	2.84937e-14	300	610	0	1.49142e-16	1.29425e-16	1.16939e-16	2.8408e-14	6.45085e-14	-3.41369e-14	300	200	0	9.86865e-17	3.99325e-17	3.24575e-16	1.96749e-13	1.1999e-14	7.28589e-15	0	0	0
482	0	-4.56859e-17	-1.14963e-16	2.78736e-16	2.16989e-14	6.72952e-14	3.52327e-14	300	610	0	2.0497e-16	1.46341e-16	1.4967e-16	3.55637e-14	8.02947e-14	-3.85835e-14	300	200	0	1.59284e-16	3.13782e-17	4.28407e-16	2.58732e-13	1.14223e-14	-7.06295e-15	0	0	0
482	1	-2.79172e-17	-1.35424e-16	3.446e-16	2.64534e-14	8.41175e-14	3.96476e-14	300	610	0	2.59567e-16	1.45417e-16	1.75562e-16	4.06349e-14	9.11009e-14	-3.83166e-14	300	200	0	2.3165e-16	9.99316e-18	5.20162e-16	3.12886e-13	8.05057e-15	-3.05549e-14	0	0	0
482	2	8.77656e-18	-1.4293e-16	3.87696e-16	2.92373e-14	9.59329e-14	3.91049e-14	300	610	0	3.00702e-16	1.13656e-16	1.8419e-16	4.10287e-14	9.10047e-14	-2.99068e-14	300	200	0	3.09478e-16	-2.92736e-17	5.71886e-16	3.42194e-13	5.16819e-16	-6.5078e-14	0	0	0
482	3	7.07773e-17	-1.26345e-16	3.82258e-16	2.80164e-14	9.65901e-14	3.00519e-14	300	610	0	3.09891e-16	3.48461e-17	1.61002e-16	3.32058e-14	7.19662e-14	-9.07814e-15	300	200	0	3.80668e-16	-9.1499e-17	5.4326e-16	3.22208e-13	-1.26936e-14	-1.11628e-13	0	0	0
482	4	1.63937e-16	-7.13001e-17	2.93532e-16	2.00833e-14	7.77037e-14	8.07451e-15	300	610	0	2.61613e-16	-1.09452e-16	8.72845e-17	1.27139e-14	2.39296e-14	2.90311e-14	300	200	0	4.2555e-16	-1.80753e-16	3.80817e-16	2.20633e-13	-3.3038e-14	-1.69444e-13	0	0	0
482	5	2.91973e-16	3.92236e-17	7.8345e-17	2.12089e-15	2.87419e-14	-3.18247e-14	300	610	0	1.23394e-16	-3.37731e-16	-5.903e-17	-2.55637e-14	-6.45815e-14	8.92937e-14	300	200	0	4.15366e-16	-2.98507e-16	1.9315e-17	-1.78676e-15	-6.15717e-14	-2.34865e-13	0	0	0
482	6	4.54117e-16	2.23321e-16	-3.12171e-16	-2.95606e-14	-6.23764e-14	-9.46211e-14	300	610	0	-1.42595e-16	-6.64737e-16	-3.01271e-16	-8.68381e-14	-2.05135e-13	1.75591e-13	300	200	0	3.11523e-16	-4.41416e-16	-6.13442e-16	-3.88265e-13	-9.84317e-14	-2.99948e-13	0	0	0
482	7	6.41964e-16	4.97209e-16	-9.26654e-16	-7.85336e-14	-2.07922e-13	-1.8422e-13	300	610	0	-5.75653e-16	-1.09565e-15	-6.60122e-16	-1.75404e-13	-4.07058e-13	2.89273e-13	300	200	0	6.63103e-17	-5.98438e-16	-1.58678e-15	-9.79946e-13	-1.4213e-13	-3.50946e-13	0	0	0
482	8	8.35559e-16	8.70472e-16	-1.80325e-15	-1.47426e-13	-4.17949e-13	-3.01857e-13	300	610	0	-1.20949e-15	-1.61792e-15	-1.14738e-15	-2.93072e-13	-6.7385e-13	4.27014e-13	300	200	0	-3.73933e-16	-7.47449e-16	-2.95063e-15	-1.80584e-12	-1.88661e-13	-3.66871e-13	0	0	0
482	9	9.9901e-16	1.33917e-15	-2.95397e-15	-2.36678e-13	-6.96578e-13	-4.43866e-13	300	610	0	-2.06111e-15	-2.1908e-15	-1.75692e-15	-4.36956e-13	-9.9814e-13	5.78035e-13	300	200	0	-1.0621e-15	-8.51625e-16	-4.71089e-15	-2.86782e-12	-2.3047e-13	-3.18493e-13	0	0	0
483	0	1.07614e-15	1.87668e-15	-4.34284e-15	-3.42834e-13	-1.03674e-12	-5.98816e-13	300	610	0	-3.1149e-15	-2.7329e-15	-2.45277e-15	-5.96601e-13	-1.35519e-12	7.20838e-13	300	200	0	-2.03876e-15	-8.56218e-16	-6.7956e-15	-4.12022e-12	-2.55395e-13	-1.68306e-13	0	0	0
483	1	9.87124e-16	2.42239e-15	-5.8579e-15	-4.56376e-13	-1.4134e-12	-7.44143e-13	300	610	0	-4.30181e-15	-3.10905e-15	-3.15441e-15	-7.50554e-13	-1.69518e-12	8.19736e-13	300	200	0	-3.31469e-15	-6.86656e-16	-9.01232e-15	-5.44409e-12	-2.45786e-13	1.27812e-13	0	0	0
483	2	6.27615e-16	2.86921e-15	-7.2783e-15	-5.5922e-13	-1.77542e-12	-8.42598e-13	300	610	0	-5.47414e-15	-3.11857e-15	-3.72065e-15	-8.62681e-13	-1.935e-12	8.21761e-13	300	200	0	-4.84652e-15	-2.49353e-16	-1.0999e-14	-6.61776e-12	-1.78107e-13	6.1634e-13	0	0	0
483	3	-1.27819e-16	3.05139e-15	-8.2395e-15	-6.22132e-13	-2.03692e-12	-8.39112e-13	300	610	0	-6.37799e-15	-2.48844e-15	-3.93397e-15	-8.78811e-13	-1.95086e-12	6.54879e-13	300	200	0	-6.50581e-15	5.62947e-16	-1.21735e-14	-7.28681e-12	-2.34606e-14	1.33822e-12	0	0	0
483	4	-1.41522e-15	2.73549e-15	-8.2027e-15	-6.02544e-13	-2.06935e-12	-6.59047e-13	300	610	0	-6.62746e-15	-8.7646e-16	-3.48921e-15	-7.2463e-13	-1.5739e-12	2.28825e-13	300	200	0	-8.04268e-15	1.85903e-15	-1.16919e-14	-6.93943e-12	2.50378e-13	2.31626e-12	0	0	0
483	5	-3.3609e-15	1.6188e-15	-6.43774e-15	-4.43528e-13	-1.69663e-12	-2.092e-13	300	610	0	-5.68706e-15	2.10897e-15	-1.99212e-15	-3.06204e-13	-5.91887e-13	-5.59652e-13	300	200	0	-9.04796e-15	3.72777e-15	-8.42985e-15	-4.89624e-12	6.74739e-13	3.53704e-12	0	0	0
483	6	-6.04805e-15	-6.59113e-16	-2.03301e-15	-7.49841e-14	-6.96559e-13	6.1659e-13	300	610	0	-2.87214e-15	6.86413e-15	1.02484e-15	4.85052e-13	1.23884e-12	-1.81498e-12	300	200	0	-8.92019e-15	6.20502e-15	-1.00817e-15	-3.2726e-13	1.2729e-12	4.92686e-12	0	0	0
483	7	-9.46759e-15	-4.48436e-15	6.04961e-15	5.81566e-13	1.18729e-12	1.92501e-12	300	610	0	2.61937e-15	1.37113e-14	6.05966e-15	1.76068e-12	4.16609e-12	-3.62198e-12	300	200	0	-6.84821e-15	9.22694e-15	1.21093e-14	7.68733e-12	2.04932e-12	6.32247e-12	0	0	0
483	8	-1.34519e-14	-1.02076e-14	1.8853e-14	1.60289e-12	4.21762e-12	3.80153e-12	300	610	0	1.16275e-14	2.27772e-14	1.356e-14	3.61425e-12	8.3935e-12	-6.01378e-12	300	200	0	-1.82439e-15	1.25696e-14	3.24131e-14	2.00328e-11	2.97477e-12	7.43876e-12	0	0	0
483	9	-1.75922e-14	-1.80452e-14	3.72123e-14	3.04688e-12	8.61362e-12	6.27702e-12	300	610	0	2.48839e-14	3.3822e-14	2.37934e-14	6.08865e-12	1.40056e-11	-8.92673e-12	300	200	0	7.29175e-15	1.57768e-14	6.10057e-14	3.7351e-11	3.96751e-12	7.83776e-12	0	0	0
484	0	-2.11453e-14	-2.79351e-14	6.14276e-14	4.92655e-12	1.44733e-11	9.28094e-12	300	610	0	4.27805e-14	4.60186e-14	3.66581e-14	9.12975e-12	2.08623e-11	-1.21421e-11	300	200	0	2.16352e-14	1.80835e-14	9.80857e-14	5.97268e-11	4.87145e-12	6.90646e-12	0	0	0
484	1	-2.29404e-14	-3.93435e-14	9.08068e-14	7.17423e-12	2.16637e-11	1.25811e-11	300	610	0	6.50364e-14	5.76892e-14	5.14318e-14	1.25259e-11	2.84619e-11	-1.52166e-11	300	200	0	4.2096e-14	1.83456e-14	1.42239e-13	8.62592e-11	5.43347e-12	3.8545e-12	0	0	0
484	2	-2.13055e-14	-5.10275e-14	1.23075e-13	9.59588e-12	2.96774e-11	1.5712e-11	300	610	0	9.02593e-14	6.60247e-14	6.64622e-14	1.58352e-11	3.57778e-11	-1.74086e-11	300	200	0	6.89538e-14	1.49973e-14	1.89537e-13	1.14519e-10	5.28427e-12	-2.25299e-12	0	0	0
484	3	-1.40439e-14	-6.07677e-14	1.53677e-13	1.18179e-11	3.74615e-11	1.78994e-11	300	610	0	1.15412e-13	6.68314e-14	7.88222e-14	1.83074e-11	4.1083e-11	-1.76113e-11	300	200	0	1.01368e-13	6.06365e-15	2.32499e-13	1.39924e-10	3.92899e-12	-1.24084e-11	0	0	0
484	4	1.49822e-15	-6.51076e-14	1.75035e-13	1.32321e-11	4.32319e-11	1.79922e-11	300	610	0	1.35228e-13	5.43758e-14	8.39747e-14	1.88109e-11	4.1791e-11	-1.43117e-11	300	200	0	1.36726e-13	-1.07318e-14	2.5901e-13	1.55094e-10	7.57048e-13	-2.74985e-11	0	0	0
484	5	2.82196e-14	-5.91548e-14	1.75887e-13	1.29478e-11	4.43035e-11	1.44227e-11	300	610	0	1.41651e-13	2.14365e-14	7.55229e-14	1.5786e-11	3.43564e-11	-5.60514e-12	300	200	0	1.6987e-13	-3.77184e-14	2.5141e-13	1.49319e-10	-4.91682e-12	-4.8042e-11	0	0	0
484	6	6.88437e-14	-3.65346e-14	1.40895e-13	9.76846e-12	3.69802e-11	5.22358e-12	300	610	0	1.23449e-13	-4.02994e-14	4.5162e-14	7.25124e-12	1.43012e-11	1.07003e-11	300	200	0	1.92292e-13	-7.6834e-14	1.86057e-13	1.0831e-10	-1.37657e-11	-7.38107e-11	0	0	0
484	7	1.25225e-13	1.03843e-14	5.08174e-14	2.21302e-12	1.65745e-11	-1.18595e-11	300	610	0	6.61913e-14	-1.39318e-13	-1.70091e-14	-9.09669e-12	-2.35459e-11	3.68412e-11	300	200	0	1.91416e-13	-1.28934e-13	3.38082e-14	1.45243e-11	-2.63018e-11	-1.03324e-10	0	0	0
484	8	1.97319e-13	8.98359e-14	-1.1639e-13	-1.13869e-11	-2.23535e-11	-3.91124e-11	300	610	0	-4.71211e-14	-2.8265e-13	-1.21615e-13	-3.56439e-11	-8.44898e-11	7.46678e-11	300	200	0	1.50198e-13	-1.92814e-13	-2.38005e-13	-1.51607e-10	-4.26514e-11	-1.33229e-10	0	0	0
484	9	2.81795e-13	2.09396e-13	-3.83075e-13	-3.26797e-11	-8.5425e-11	-7.84023e-11	300	610	0	-2.34432e-13	-4.73332e-13	-2.78334e-13	-7.44257e-11	-1.72968e-10	1.24975e-10	300	200	0	4.73631e-14	-2.63937e-13	-6.61409e-13	-4.09117e-10	-6.22436e-11	-1.57616e-10	0	0	0
485	0	3.70286e-13	3.73921e-13	-7.67478e-13	-6.29371e-11	-1.77409e-10	-1.3048e-10	300	610	0	-5.11603e-13	-7.06828e-13	-4.93196e-13	-1.26445e-10	-2.90989e-10	1.86558e-10	300	200	0	-1.41317e-13	-3.32907e-13	-1.26067e-12	-7.72162e-10	-8.34127e-11	-1.67348e-10	0	0	0
485	1	4.47414e-13	5.82539e-13	-1.27691e-12	-1.02512e-10	-3.00607e-10	-1.94002e-10	300	610	0	-8.87593e-13	-9.66371e-13	-7.64629e-13	-1.907e-10	-4.35918e-10	2.54983e-10	300	200	0	-4.4018e-13	-3.83832e-13	-2.04154e-12	-1.24348e-09	-1.02935e-10	-1.49572e-10	0	0	0
485	2	4.88781e-13	8.24585e-13	-1.89817e-12	-1.50087e-10	-4.52547e-10	-2.64253e-10	300	610	0	-1.35749e-12	-1.2174e-12	-1.07817e-12	-2.62912e-10	-5.97596e-10	3.21117e-10	300	200	0	-8.68707e-13	-3.92811e-13	-2.97634e-12	-1.80537e-09	-1.15544e-10	-8.7638e-11	0	0	0
485	3	4.59374e-13	1.07458e-12	-2.5851e-12	-2.01709e-10	-6.2297e-10	-3.31643e-10	300	610	0	-1.89327e-12	-1.40155e-12	-1.39992e-12	-3.33992e-10	-7.54879e-10	3.69554e-10	300	200	0	-1.43389e-12	-3.26972e-13	-3.98503e-12	-2.40829e-09	-1.13514e-10	3.82553e-11	0	0	0
485	4	3.12968e-13	1.28656e-12	-3.2438e-12	-2.49668e-10	-7.90201e-10	-3.80082e-10	300	610	0	-2.43254e-12	-1.43122e-12	-1.66925e-12	-3.8836e-10	-8.71901e-10	3.77168e-10	300	200	0	-2.11957e-12	-1.44658e-13	-4.91305e-12	-2.95754e-09	-8.64459e-11	2.49286e-10	0	0	0
485	5	-6.57014e-15	1.38846e-12	-3.71681e-12	-2.81308e-10	-9.172e-10	-3.85514e-10	300	610	0	-2.86606e-12	-1.18603e-12	-1.79154e-12	-4.02388e-10	-8.94633e-10	3.12197e-10	300	200	0	-2.87263e-12	2.02434e-13	-5.50835e-12	-3.29954e-09	-2.14406e-11	5.64633e-10	0	0	0
485	6	-5.60974e-13	1.27778e-12	-3.76876e-12	-2.78006e-10	-9.47892e-10	-3.15021e-10	300	610	0	-3.02575e-12	-5.13632e-13	-1.63274e-12	-3.43347e-10	-7.48654e-10	1.34457e-10	300	200	0	-3.58673e-12	7.64145e-13	-5.4015e-12	-3.21017e-09	9.60677e-11	9.96024e-10	0	0	0
485	7	-1.40891e-12	8.20303e-13	-3.07762e-12	-2.14614e-10	-8.04713e-10	-1.27088e-10	300	610	0	-2.67606e-12	7.62358e-13	-1.01795e-12	-1.69459e-10	-3.3951e-10	-2.02565e-10	300	200	0	-4.08497e-12	1.58266e-12	-4.09557e-12	-2.38904e-09	2.80526e-10	1.53979e-09	0	0	0
485	8	-2.59155e-12	-1.45476e-13	-1.23733e-12	-5.98543e-11	-3.88816e-10	2.26133e-10	300	610	0	-1.51293e-12	2.82357e-12	2.62411e-13	1.6812e-10	4.42506e-10	-7.46734e-10	300	200	0	-4.10447e-12	2.6781e-12	-9.74915e-13	-4.65472e-10	5.43179e-10	2.16626e-09	0	0	0
485	9	-4.11108e-12	-1.79507e-12	2.22003e-12	2.21728e-10	4.15172e-10	7.9359e-10	300	610	0	8.23814e-13	5.82309e-12	2.43491e-12	7.20402e-10	1.71089e-09	-1.53835e-09	300	200	0	-3.28727e-12	4.02802e-12	4.65494e-12	2.97667e-09	8.87369e-10	2.80664e-09	0	0	0
486	0	-5.90148e-12	-4.29193e-12	7.77297e-12	6.65498e-10	1.72744e-09	1.61599e-09	300	610	0	4.71723e-12	9.83256e-12	5.70857e-12	1.53159e-09	3.56218e-09	-2.59618e-09	300	200	0	-1.18425e-12	5.54064e-12	1.34815e-11	8.34626e-09	1.302e-09	3.33845e-09	0	0	0
486	1	-7.79171e-12	-7.74466e-12	1.58192e-11	1.29934e-09	3.65162e-09	2.71128e-09	300	610	0	1.05108e-11	1.47672e-11	1.02186e-11	2.62486e-09	6.04342e-09	-3.8977e-09	300	200	0	2.71905e-12	7.02256e-12	2.60378e-11	1.59547e-08	1.75317e-09	3.57114e-09	0	0	0
486	2	-9.46362e-12	-1.2144e-11	2.65335e-11	2.13232e-09	6.24109e-09	4.05406e-09	300	610	0	1.84078e-11	2.02878e-11	1.59438e-11	3.98207e-09	9.10578e-09	-5.35314e-09	300	200	0	8.94413e-12	8.1438e-12	4.24774e-11	2.58795e-08	2.17433e-09	3.23531e-09	0	0	0
486	3	-1.04091e-11	-1.72773e-11	3.96666e-11	3.13894e-09	9.45071e-09	5.54885e-09	300	610	0	2.83257e-11	2.56825e-11	2.25954e-11	5.51689e-09	1.25439e-08	-6.77451e-09	300	200	0	1.79166e-11	8.40521e-12	6.2262e-11	3.7775e-08	2.45597e-09	1.98033e-09	0	0	0
486	4	-9.89509e-12	-2.26229e-11	5.42831e-11	4.23883e-09	1.30734e-08	6.99807e-09	300	610	0	3.9702e-11	2.97398e-11	2.94788e-11	7.04234e-09	1.59225e-08	-7.84185e-09	300	200	0	2.98069e-11	7.11692e-12	8.37619e-11	5.06312e-08	2.43654e-09	-6.13096e-10	0	0	0
486	5	-6.94916e-12	-2.72292e-11	6.84488e-11	5.27285e-09	1.66632e-08	8.06751e-09	300	610	0	5.12556e-11	3.06296e-11	3.53381e-11	8.2352e-09	1.8497e-08	-8.07214e-09	300	200	0	4.43065e-11	3.40042e-12	1.03787e-10	6.24927e-08	1.89747e-09	-4.99664e-09	0	0	0
486	6	-3.84348e-13	-2.95944e-11	7.8893e-11	5.97789e-09	1.94516e-08	8.25464e-09	300	610	0	6.0722e-11	2.58257e-11	3.82011e-11	8.60221e-09	1.91392e-08	-6.79878e-09	300	200	0	6.03377e-11	-3.76874e-12	1.17094e-10	7.01642e-08	5.66428e-10	-1.15847e-08	0	0	0
486	7	1.11134e-11	-2.75713e-11	8.06987e-11	5.96454e-09	2.02678e-08	6.86838e-09	300	610	0	6.45951e-11	1.21149e-11	3.5259e-11	7.45674e-09	1.62874e-08	-3.17423e-09	300	200	0	7.57084e-11	-1.54564e-11	1.15958e-10	6.89574e-08	-1.86609e-09	-2.06409e-08	0	0	0
486	8	2.88066e-11	-1.83352e-11	6.71052e-11	4.70448e-09	1.74845e-08	3.03303e-09	300	610	0	5.79366e-11	-1.42441e-11	2.28305e-11	3.91818e-09	7.94992e-09	3.78809e-09	300	200	0	8.67431e-11	-3.25793e-11	8.99356e-11	5.25591e-08	-5.70996e-09	-3.2112e-08	0	0	0
486	9	5.36065e-11	1.53098e-12	2.95469e-11	1.53734e-09	9.01789e-09	-4.26666e-09	300	610	0	3.43415e-11	-5.7136e-11	-3.52048e-12	-3.04886e-09	-8.19991e-09	1.5112e-08	300	200	0	8.7948e-11	-5.56051e-11	2.60265e-11	1.3139e-08	-1.12115e-08	-4.54045e-08	0	0	0
487	0	8.56243e-11	3.57664e-11	-4.19043e-11	-4.28998e-09	-7.57788e-09	-1.60781e-08	300	610	0	-1.3818e-11	-1.19889e-10	-4.86221e-11	-1.45342e-08	-3.45886e-08	3.16737e-08	300	200	0	7.18062e-11	-8.41226e-11	-9.05264e-11	-5.81481e-08	-1.84552e-08	-5.91084e-08	0	0	0
487	1	1.23557e-10	8.78945e-11	-1.57488e-10	-1.35357e-08	-3.48711e-08	-3.32874e-08	300	610	0	-9.47155e-11	-2.04173e-10	-1.16984e-10	-3.14966e-08	-7.33133e-08	5.39111e-08	300	200	0	2.88411e-11	-1.16278e-10	-2.74472e-10	-1.70078e-07	-2.72272e-08	-7.06863e-08	0	0	0
487	2	1.6391e-10	1.60333e-10	-3.25863e-10	-2.68098e-08	-7.51106e-08	-5.63165e-08	300	610	0	-2.15778e-10	-3.08428e-10	-2.11625e-10	-5.44676e-08	-1.25464e-07	8.14087e-08	300	200	0	-5.18679e-11	-1.48094e-10	-5.37489e-10	-3.29488e-07	-3.6838e-08	-7.61656e-08	0	0	0
487	3	2.00107e-10	2.53077e-10	-5.51142e-10	-4.43376e-08	-1.29523e-07	-8.46925e-08	300	610	0	-3.81594e-10	-4.25798e-10	-3.32349e-10	-8.31257e-08	-1.90151e-07	1.12353e-07	300	200	0	-1.81488e-10	-1.72721e-10	-8.83491e-10	-5.3842e-07	-4.59151e-08	-6.99015e-08	0	0	0
487	4	2.21567e-10	3.61905e-10	-8.28675e-10	-6.56294e-08	-1.97302e-07	-1.16484e-07	300	610	0	-5.90865e-10	-5.41643e-10	-4.73404e-10	-1.15733e-07	-2.63229e-07	1.42877e-07	300	200	0	-3.69298e-10	-1.79738e-10	-1.30208e-09	-7.90162e-07	-5.21813e-08	-4.45113e-08	0	0	0
487	5	2.12948e-10	4.7614e-10	-1.13954e-09	-8.90523e-08	-2.74276e-07	-1.47623e-07	300	610	0	-8.32321e-10	-6.3081e-10	-6.2057e-10	-1.48447e-07	-3.35748e-07	1.66337e-07	300	200	0	-6.19373e-10	-1.5467e-10	-1.76011e-09	-1.06416e-06	-5.22595e-08	8.87936e-09	0	0	0
487	6	1.53798e-10	5.76092e-10	-1.44393e-09	-1.11325e-07	-3.51279e-07	-1.71171e-07	300	610	0	-1.07968e-09	-6.55089e-10	-7.47848e-10	-1.74562e-07	-3.92255e-07	1.72649e-07	300	200	0	-9.25886e-10	-7.89969e-11	-2.19178e-09	-1.32005e-06	-4.15587e-08	9.98993e-08	0	0	0
487	7	1.90282e-11	6.30474e-10	-1.67392e-09	-1.26978e-07	-4.12366e-07	-1.76632e-07	300	610	0	-1.28603e-09	-5.61473e-10	-8.14141e-10	-1.83787e-07	-4.09198e-07	1.47826e-07	300	200	0	-1.267e-09	6.90006e-11	-2.48806e-09	-1.49137e-06	-1.43291e-08	2.37493e-07	0	0	0
487	8	-2.1932e-10	5.94321e-10	-1.72682e-09	-1.27873e-07	-4.33102e-07	-1.49503e-07	300	610	0	-1.37824e-09	-2.8222e-10	-7.60618e-10	-1.61719e-07	-3.53811e-07	7.39974e-08	300	200	0	-1.59756e-09	3.12101e-10	-2.48744e-09	-1.4801e-06	3.60021e-08	4.27558e-07	0	0	0
487	9	-5.88394e-10	4.08199e-10	-1.46075e-09	-1.02912e-07	-3.79358e-07	-7.13171e-08	300	610	0	-1.25282e-09	2.62002e-10	-5.09802e-10	-8.98026e-08	-1.84111e-07	-6.97554e-08	300	200	0	-1.84122e-09	6.70201e-10	-1.97055e-09	-1.15356e-06	1.16076e-07	6.69473e-07	0	0	0
488	0	-1.1083e-09	-1.65599e-13	-6.95073e-10	-3.81586e-08	-2.07215e-07	7.94592e-08	300	610	0	-7.74897e-10	1.15423e-09	3.21527e-11	5.39021e-08	1.49223e-07	-3.05317e-07	300	200	0	-1.8832e-09	1.15406e-09	-6.6292e-10	-3.46426e-07	2.31278e-07	9.51406e-07	0	0	0
488	1	-1.78275e-09	-7.1039e-10	7.80792e-10	8.23788e-08	1.35157e-07	3.25224e-07	300	610	0	2.17039e-10	2.4667e-09	9.68095e-10	2.92667e-07	6.9804e-07	-6.51711e-07	300	200	0	-1.56571e-09	1.75631e-09	1.74889e-09	1.12925e-06	3.83685e-07	1.24448e-06	0	0	0
488	2	-2.58611e-09	-1.79836e-09	3.18582e-09	2.74944e-07	7.02611e-07	6.85237e-07	300	610	0	1.89728e-09	4.23796e-09	2.39521e-09	6.47257e-07	1.50784e-06	-1.11904e-06	300	200	0	-6.88829e-10	2.4396e-09	5.58103e-09	3.46169e-06	5.69202e-07	1.49614e-06	0	0	0
488	3	-3.44712e-09	-3.31772e-09	6.70821e-09	5.52856e-07	1.54387e-06	1.1693e-06	300	610	0	4.42626e-09	6.43985e-09	4.38067e-09	1.12977e-06	2.60362e-06	-1.69982e-06	300	200	0	9.79148e-10	3.12213e-09	1.10889e-08	6.80063e-06	7.73833e-07	1.62362e-06	0	0	0
488	4	-4.22983e-09	-5.27233e-09	1.14436e-08	9.21577e-07	2.68692e-06	1.76876e-06	300	610	0	7.90701e-09	8.93416e-09	6.92555e-09	1.73471e-06	3.9696e-06	-2.35746e-06	300	200	0	3.67718e-09	3.66183e-09	1.83691e-08	1.11977e-05	9.69279e-07	1.50865e-06	0	0	0
488	5	-4.71406e-09	-7.57863e-09	1.73067e-08	1.37178e-06	4.11781e-06	2.4446e-06	300	610	0	1.23214e-08	1.14198e-08	9.91567e-09	2.42716e-06	5.52225e-06	-3.01242e-06	300	200	0	7.60729e-09	3.84117e-09	2.72223e-08	1.65235e-05	1.10822e-06	9.95838e-07	0	0	0
488	6	-4.57874e-09	-1.00184e-08	2.39154e-08	1.87035e-06	5.75264e-06	3.11315e-06	300	610	0	1.74441e-08	1.3375e-08	1.30601e-08	3.12821e-06	7.07762e-06	-3.52691e-06	300	200	0	1.28654e-08	3.35657e-09	3.69756e-08	2.23601e-05	1.12006e-06	-1.0258e-07	0	0	0
488	7	-3.39391e-09	-1.21844e-08	3.04506e-08	2.34966e-06	7.40317e-06	3.63037e-06	300	610	0	2.27367e-08	1.4002e-08	1.58211e-08	3.69885e-06	8.31519e-06	-3.69039e-06	300	200	0	1.93428e-08	1.81768e-09	4.62717e-08	2.78749e-05	9.08405e-07	-1.99176e-06	0	0	0
488	8	-6.29375e-10	-1.34249e-08	3.55028e-08	2.69607e-06	8.73873e-06	3.77716e-06	300	610	0	2.72271e-08	1.21891e-08	1.73423e-08	3.92434e-06	8.74338e-06	-3.20947e-06	300	200	0	2.65977e-08	-1.2358e-09	5.28451e-08	3.16862e-05	3.519e-07	-4.86455e-06	0	0	0
488	9	4.30942e-09	-1.27988e-08	3.69278e-08	2.73951e-06	9.24954e-06	3.24922e-06	300	610	0	2.93913e-08	6.5084e-09	1.6392e-08	3.50275e-06	7.67504e-06	-1.70749e-06	300	200	0	3.37007e-08	-6.29039e-09	5.33198e-08	3.17447e-05	-6.88989e-07	-8.85239e-06	0	0	0
489	0	1.20057e-08	-9.05571e-09	3.17488e-08	2.24697e-06	8.21993e-06	1.6572e-06	300	610	0	2.70606e-08	-4.72161e-09	1.13399e-08	2.04313e-06	4.22536e-06	1.25895e-06	300	200	0	3.90664e-08	-1.37773e-08	4.30887e-08	2.52635e-05	-2.35651e-06	-1.39527e-05	0	0	0
489	1	2.29022e-08	-6.67621e-10	1.61574e-08	9.24363e-07	4.72462e-06	-1.45541e-06	300	610	0	1.73955e-08	-2.32746e-08	2.01535e-10	-9.19213e-07	-2.65077e-06	6.15736e-06	300	200	0	4.02977e-08	-2.39422e-08	1.6359e-08	8.75227e-06	-4.76813e-06	-1.99302e-05	0	0	0
489	2	3.7105e-08	1.406e-08	-1.43107e-08	-1.56769e-06	-2.3344e-06	-6.5673e-06	300	610	0	-3.02196e-09	-5.07171e-08	-1.9213e-08	-5.88094e-06	-1.40606e-05	1.34002e-05	300	200	0	3.40831e-08	-3.6657e-08	-3.35237e-08	-2.17803e-05	-7.97387e-06	-2.61939e-05	0	0	0
489	3	5.41134e-08	3.676e-08	-6.43358e-08	-5.57699e-06	-1.41279e-05	-1.40965e-05	300	610	0	-3.7907e-08	-8.79302e-08	-4.89962e-08	-1.32913e-05	-3.09898e-05	2.32188e-05	300	200	0	1.62064e-08	-5.11702e-08	-1.13332e-07	-7.03685e-05	-1.1896e-05	-3.16565e-05	0	0	0
489	4	7.24744e-08	6.86187e-08	-1.38002e-07	-1.13938e-05	-3.17105e-05	-2.42687e-05	300	610	0	-9.07212e-08	-1.3442e-07	-9.06373e-08	-2.34237e-05	-5.40081e-05	3.54813e-05	300	200	0	-1.82468e-08	-6.58017e-08	-2.2864e-07	-0.000140285	-1.62509e-05	-3.4593e-05	0	0	0
489	5	8.93807e-08	1.09801e-07	-2.37512e-07	-1.91481e-05	-5.57159e-05	-3.69284e-05	300	610	0	-1.63767e-07	-1.87406e-07	-1.44268e-07	-3.61896e-05	-8.2844e-05	4.94516e-05	300	200	0	-7.43867e-08	-7.7605e-08	-3.81779e-07	-0.000232799	-2.04554e-05	-3.25271e-05	0	0	0
489	6	1.00251e-07	1.58659e-07	-3.61335e-07	-2.86645e-05	-8.59143e-05	-5.12896e-05	300	610	0	-2.56855e-07	-2.407e-07	-2.0763e-07	-5.08886e-05	-0.000115819	6.34952e-05	300	200	0	-1.56604e-07	-8.20415e-08	-5.68964e-07	-0.000345431	-2.35265e-05	-2.21888e-05	0	0	0
489	7	9.83685e-08	2.10736e-07	-5.01769e-07	-3.92719e-05	-0.000120622	-6.5632e-05	300	610	0	-3.65498e-07	-2.83481e-07	-2.74778e-07	-6.59016e-05	-0.000149154	7.47543e-05	300	200	0	-2.67129e-07	-7.27452e-08	-7.76547e-07	-0.0004697	-2.39893e-05	3.93491e-07	0	0	0
489	8	7.46963e-08	2.57614e-07	-6.41973e-07	-4.95777e-05	-0.000155976	-7.69676e-05	300	610	0	-4.78666e-07	-2.99106e-07	-3.34589e-07	-7.83477e-05	-0.000176203	7.88355e-05	300	200	0	-4.03969e-07	-4.14917e-08	-9.76563e-07	-0.000588439	-1.98197e-05	3.95888e-05	0	0	0
489	9	1.80344e-08	2.85727e-07	-7.52705e-07	-5.72215e-05	-0.000185121	-8.07229e-05	300	610	0	-5.76237e-07	-2.64256e-07	-3.69235e-07	-8.37483e-05	-0.000186712	6.9586e-05	300	200	0	-5.58203e-07	2.1471e-08	-1.12194e-06	-0.000672936	-8.45769e-06	9.95509e-05	0	0	0
490	0	-8.4256e-08	2.75373e-07	-7.89212e-07	-5.86504e-05	-0.000197426	-7.05153e-05	300	610	0	-6.2645e-07	-1.48845e-07	-3.52926e-07	-7.57749e-05	-0.000166272	3.90689e-05	300	200	0	-7.10706e-07	1.26528e-07	-1.14214e-06	-0.000680357	1.30578e-05	0.000183198	0	0	0
490	1	-2.44696e-07	2.00263e-07	-6.89053e-07	-4.89737e-05	-0.000177888	-3.81389e-05	300	610	0	-5.8388e-07	8.27513e-08	-2.51377e-07	-4.61939e-05	-9.62412e-05	-2.21104e-05	300	200	0	-8.28576e-07	2.83014e-07	-9.4043e-07	-0.000552181	4.77715e-05	0.000290695	0	0	0
490	2	-4.73004e-07	2.80969e-08	-3.71963e-07	-2.19877e-05	-0.000107018	2.60813e-05	300	610	0	-3.88762e-07	4.68402e-07	-2.26265e-08	1.48347e-05	4.55184e-05	-0.000123933	300	200	0	-8.61765e-07	4.96499e-07	-3.9459e-07	-0.000214744	9.82421e-05	0.000417382	0	0	0
490	3	-7.7201e-07	-2.77174e-07	2.56677e-07	2.9508e-05	3.84364e-05	0.00013237	300	610	0	3.12189e-08	1.04203e-06	3.79925e-07	0.000117904	0.000282639	-0.000275332	300	200	0	-7.40791e-07	7.64852e-07	6.36602e-07	0.000416683	0.000165653	0.000551175	0	0	0
490	4	-1.13198e-06	-7.50648e-07	1.29683e-06	0.000112954	0.000283451	0.000289786	300	610	0	7.55208e-07	1.82364e-06	1.00129e-06	0.000272721	0.000636447	-0.000481562	300	200	0	-3.76768e-07	1.07299e-06	2.29812e-06	0.0014285	0.000248547	0.000669584	0	0	0
490	5	-1.52332e-06	-1.41849e-06	2.83703e-06	0.000234668	0.000650823	0.000503484	300	610	0	1.85782e-06	2.80492e-06	1.87439e-06	0.000485438	0.00111984	-0.000740394	300	200	0	3.34497e-07	1.38642e-06	4.71141e-06	0.00289212	0.000341184	0.000736681	0	0	0
490	6	-1.8881e-06	-2.28591e-06	4.92756e-06	0.000397699	0.00115482	0.00077076	300	610	0	3.39033e-06	3.92999e-06	3.00426e-06	0.000754749	0.00172838	-0.00103704	300	200	0	1.50222e-06	1.64408e-06	7.93182e-06	0.00483803	0.000431555	0.000700619	0	0	0
490	7	-2.13103e-06	-3.32058e-06	7.54176e-06	0.000598787	0.00179195	0.0010758	300	610	0	5.35274e-06	5.07186e-06	4.34644e-06	0.00106665	0.0024284	-0.00133795	300	200	0	3.22171e-06	1.75128e-06	1.18882e-05	0.00721926	0.000499247	0.000492612	0	0	0
490	8	-2.11164e-06	-4.43158e-06	1.05247e-05	0.000824367	0.00252851	0.00138326	300	610	0	7.65595e-06	6.00616e-06	5.77956e-06	0.00138794	0.00314235	-0.00158387	300	200	0	5.54431e-06	1.57459e-06	1.63043e-05	0.00986386	0.000513454	2.86807e-05	0	0	0
490	9	-1.64004e-06	-5.44495e-06	1.35304e-05	0.00104577	0.00328526	0.00163118	300	610	0	1.00743e-05	6.3857e-06	7.07368e-06	0.00165894	0.00373249	-0.00168314	300	200	0	8.43425e-06	9.40748e-07	2.06041e-05	0.0124181	0.000431692	-0.000784173	0	0	0
491	0	-4.79699e-07	-6.0784e-06	1.59524e-05	0.00121399	0.0039202	0.00172414	300	610	0	1.21914e-05	5.72165e-06	7.85767e-06	0.00178628	0.00398493	-0.00150679	300	200	0	1.17117e-05	-3.56751e-07	2.381e-05	0.0142856	0.000199966	-0.00203534	0	0	0
491	1	1.63792e-06	-5.91969e-06	1.68569e-05	0.00125483	0.00421163	0.00152828	300	610	0	1.33455e-05	3.38021e-06	7.59184e-06	0.00163735	0.00359766	-0.000887606	300	200	0	1.49835e-05	-2.53948e-06	2.44487e-05	0.0145714	-0.000244536	-0.00378941	0	0	0
491	2	4.9814e-06	-4.41612e-06	1.49346e-05	0.00106566	0.00384517	0.000870726	300	610	0	1.25855e-05	-1.39315e-06	5.5552e-06	0.00103879	0.00217805	0.000373388	300	200	0	1.75669e-05	-5.80926e-06	2.04898e-05	0.0120468	-0.000966937	-0.00605443	0	0	0
491	3	9.76368e-06	-8.85226e-07	8.49425e-06	0.000515662	0.00241043	-0.000453507	300	610	0	8.65386e-06	-9.40644e-06	8.60968e-07	-0.00021768	-0.000742705	0.00248918	300	200	0	1.84175e-05	-1.02917e-05	9.35522e-06	0.00515767	-0.00202289	-0.00873845	0	0	0
491	4	1.60567e-05	5.43954e-06	-4.46871e-06	-0.000547872	-0.000584829	-0.00266267	300	610	0	2.10809e-08	-2.13932e-05	-7.48215e-06	-0.0023579	-0.00566869	0.00565296	300	200	0	1.60778e-05	-1.59537e-05	-1.19509e-05	-0.00789389	-0.00344	-0.0115946	0	0	0
491	5	2.36725e-05	1.53121e-05	-2.60882e-05	-0.00228404	-0.00567314	-0.00595288	300	610	0	-1.49981e-05	-3.78053e-05	-2.04416e-05	-0.00559138	-0.0130609	0.00998342	300	200	0	8.67438e-06	-2.24933e-05	-4.65298e-05	-0.0289572	-0.00519141	-0.014158	0	0	0
491	6	3.20095e-05	2.9308e-05	-5.82808e-05	-0.0048301	-0.0133467	-0.010441	300	610	0	-3.80105e-05	-5.85111e-05	-3.87428e-05	-0.0100558	-0.0232095	0.0154451	300	200	0	-6.001e-06	-2.92031e-05	-9.70236e-05	-0.0595875	-0.00716109	-0.0156806	0	0	0
491	7	3.98723e-05	4.75733e-05	-0.000102187	-0.0082568	-0.0239255	-0.0160821	300	610	0	-7.01535e-05	-8.23909e-05	-6.25398e-05	-0.0157356	-0.036048	0.0217416	300	200	0	-3.02812e-05	-3.48176e-05	-0.000164727	-0.100506	-0.00910194	-0.0150771	0	0	0
491	8	4.52797e-05	6.94766e-05	-0.000157362	-0.0125046	-0.0373637	-0.0225586	300	610	0	-0.000111512	-0.000106839	-9.09607e-05	-0.0223511	-0.0509026	0.0281846	300	200	0	-6.62318e-05	-3.73628e-05	-0.000248323	-0.150832	-0.0105902	-0.0109011	0	0	0
491	9	4.52952e-05	9.31656e-05	-0.000220696	-0.0172997	-0.0529885	-0.0291451	300	610	0	-0.000160321	-0.000127208	-0.00012153	-0.0292226	-0.0661834	0.0335463	300	200	0	-0.000115026	-3.40419e-05	-0.000342226	-0.207087	-0.0109826	-0.00137726	0	0	0
492	0	3.59295e-05	0.000115048	-0.000285086	-0.0220523	-0.0691763	-0.0345572	300	610	0	-0.000211969	-0.000136255	-0.000149499	-0.0351143	-0.0790367	0.0359153	300	200	0	-0.00017604	-2.12068e-05	-0.000434585	-0.261987	-0.00938776	0.0154729	0	0	0
492	1	1.21895e-05	0.00012925	-0.000337961	-0.0257456	-0.0829867	-0.0368044	300	610	0	-0.000257845	-0.000123736	-0.000167142	-0.03808	-0.0850028	0.0325882	300	200	0	-0.000245655	5.51449e-06	-0.000505103	-0.303145	-0.00466717	0.0415715	0	0	0
492	2	-3.16287e-05	0.00012715	-0.000359844	-0.0268304	-0.0897981	-0.0330809	300	610	0	-0.000284167	-7.63037e-05	-0.000163169	-0.0353417	-0.0777529	0.0200437	300	200	0	-0.000315796	5.08468e-05	-0.000523013	-0.31187	0.00451107	0.0783437	0	0	0
492	3	-0.000101282	9.71314e-05	-0.000323285	-0.0231536	-0.0830242	-0.0197449	300	610	0	-0.000271022	2.2017e-05	-0.000122424	-0.0232505	-0.04902	-0.00593112	300	200	0	-0.000372304	0.000119148	-0.000445709	-0.262374	0.0195392	0.126055	0	0	0
492	4	-0.000201426	2.47782e-05	-0.000192661	-0.0119573	-0.054026	0.00754454	300	610	0	-0.000191959	0.000188458	-2.61702e-05	0.00260093	0.0111196	-0.0498785	300	200	0	-0.000393385	0.000213237	-0.000218831	-0.121878	0.0416254	0.182899	0	0	0
492	5	-0.000333836	-0.000106202	7.44821e-05	0.00999575	0.00761303	0.053444	300	610	0	-1.46404e-05	0.000438866	0.000146669	0.0470243	0.113413	-0.115972	300	200	0	-0.000348476	0.000332664	0.000221151	0.147756	0.0714078	0.243839	0	0	0
492	6	-0.000494907	-0.000311991	0.000523673	0.0461054	0.113242	0.122193	300	610	0	0.000296802	0.00078339	0.00041687	0.114538	0.267812	-0.206879	300	200	0	-0.000198105	0.000471399	0.000940542	0.586085	0.1084	0.299267	0	0	0
492	7	-0.000672427	-0.000605219	0.00119635	0.0993494	0.273477	0.216429	300	610	0	0.00077694	0.00122016	0.00080038	0.208211	0.48082	-0.322091	300	200	0	0.000104513	0.000614945	0.00199673	1.22693	0.150262	0.333614	0	0	0
492	8	-0.000841747	-0.000989721	0.00211824	0.171354	0.495461	0.335451	300	610	0	0.00145092	0.00172681	0.00130144	0.327959	0.751594	-0.455687	300	200	0	0.000609176	0.000737093	0.00341968	2.08711	0.191912	0.324173	0	0	0
492	9	-0.000961691	-0.00145324	0.00328241	0.261057	0.778811	0.472903	300	610	0	0.00232229	0.00224994	0.00190305	0.468227	1.06669	-0.593553	300	200	0	0.0013606	0.000796695	0.00518545	3.1504	0.224556	0.240531	0	0	0
493	0	-0.000970885	-0.00195809	0.00462657	0.362941	1.11014	0.613905	300	610	0	0.00335629	0.00269324	0.00255478	0.615098	1.39354	-0.710258	300	200	0	0.0023854	0.000735153	0.00718135	4.34649	0.234769	0.045175	0	0	0
493	1	-0.000785549	-0.00243011	0.00600504	0.464884	1.4562	0.731845	300	610	0	0.00445871	0.00290578	0.00315856	0.742997	1.67304	-0.765958	300	200	0	0.00367316	0.000475668	0.0091636	5.5255	0.20385	-0.30397	0	0	0
493	2	-0.000300302	-0.00274716	0.00715735	0.545791	1.75614	0.785215	300	610	0	0.00545155	0.00267288	0.00355372	0.811377	1.81225	-0.704002	300	200	0	0.00515125	-7.4286e-05	0.0107111	6.43033	0.1078	-0.848198	0	0	0
493	3	0.000605949	-0.00272894	0.00767735	0.573332	1.91364	0.715215	300	610	0	0.00604791	0.00171354	0.00350409	0.762056	1.67856	-0.450257	300	200	0	0.00665386	-0.0010154	0.0111814	6.67065	-0.0816108	-1.61887	0	0	0
493	4	0.00205652	-0.00213137	0.00698976	0.502344	1.79077	0.445154	300	610	0	0.00583101	-0.000310343	0.00269115	0.51825	1.09798	0.0844435	300	200	0	0.00788753	-0.00244171	0.0096809	5.70537	-0.394126	-2.62359	0	0	0
493	5	0.00415301	-0.000650042	0.00434441	0.274708	1.20572	-0.116867	300	610	0	0.00424462	-0.00376608	0.000719163	-0.013263	-0.139507	0.996925	300	200	0	0.00839763	-0.00441612	0.00506357	2.84339	-0.855948	-3.82704	0	0	0
493	6	0.0069382	0.00206119	-0.00115747	-0.17818	-0.0618792	-1.07014	300	610	0	0.000605252	-0.00899562	-0.0028598	-0.934962	-2.26291	2.37726	300	200	0	0.00754346	-0.00693443	-0.00401727	-2.72401	-1.48169	-5.12657	0	0	0
493	7	0.0103437	0.00634936	-0.0104867	-0.928929	-2.25375	-2.50624	300	610	0	-0.00585013	-0.0162259	-0.00849158	-2.34417	-5.48684	4.28507	300	200	0	0.00449356	-0.0098765	-0.0189783	-11.8424	-2.26278	-6.32374	0	0	0
493	8	0.0141218	0.012491	-0.0245384	-2.04206	-5.59867	-4.48431	300	610	0	-0.0158647	-0.0254366	-0.016526	-4.30908	-9.95637	6.71472	300	200	0	-0.00174288	-0.0129455	-0.0410643	-25.2461	-3.15209	-7.09462	0	0	0
493	9	0.0177647	0.0205829	-0.0438896	-3.55466	-10.2554	-6.99484	300	610	0	-0.0299931	-0.0361819	-0.0270731	-6.83305	-15.6655	9.54816	300	200	0	-0.0122284	-0.015599	-0.0709627	-43.3237	-4.04521	-6.96422	0	0	0
494	0	0.0204169	0.0303887	-0.0684456	-5.44837	-16.2282	-9.91084	300	610	0	-0.0483466	-0.0473681	-0.0398034	-9.806	-22.3468	12.4963	300	200	0	-0.0279298	-0.0169793	-0.108249	-65.7819	-4.75975	-5.29329	0	0	0
494	1	0.020796	0.0411422	-0.096962	-7.61225	-23.2514	-12.9274	300	610	0	-0.0702432	-0.0570015	-0.0536911	-12.9433	-29.3335	15.0327	300	200	0	-0.0494472	-0.0158593	-0.150653	-91.2019	-5.01554	-1.28941	0	0	0
494	2	0.017143	0.051314	-0.126453	-9.79732	-30.6451	-15.4934	300	610	0	-0.0937614	-0.0619365	-0.066712	-15.7161	-35.4025	16.3269	300	200	0	-0.0766184	-0.0106225	-0.193165	-116.502	-4.42036	5.94181	0	0	0
494	3	0.00723456	0.0583648	-0.151525	-11.5661	-37.1501	-16.7435	300	610	0	-0.115223	-0.0576764	-0.0755251	-17.2796	-38.617	15.1922	300	200	0	-0.107989	0.000688456	-0.22705	-136.348	-2.46857	17.2868	0	0	0
494	4	-0.0114991	0.0585253	-0.163711	-12.2442	-40.7604	-15.4458	300	610	0	-0.128658	-0.0383068	-0.0751924	-16.4159	-36.2	10.0684	300	200	0	-0.140157	0.0202186	-0.238903	-142.592	1.43804	33.4342	0	0	0
494	5	-0.0416977	0.0466684	-0.150957	-10.8845	-38.5874	-9.98582	300	610	0	-0.125345	0.00332589	-0.0590214	-11.5095	-24.4895	-0.931249	300	200	0	-0.167043	0.0499943	-0.209978	-123.882	7.93452	54.5859	0	0	0
494	6	-0.0855748	0.0163684	-0.0974709	-6.26255	-26.8063	1.58135	300	610	0	-0.0935915	0.0750469	-0.0186565	-0.589278	0.956487	-19.8695	300	200	0	-0.179166	0.0914153	-0.116127	-65.6524	17.5884	80.0553	0	0	0
494	7	-0.144144	-0.0397259	0.015768	3.07496	-0.756977	21.3719	300	610	0	-0.0189552	0.184228	0.055418	18.5262	45.0159	-48.6883	300	200	0	-0.163099	0.144502	0.071186	49.2393	30.7318	107.753	0	0	0
494	8	-0.216122	-0.129052	0.209452	18.6778	44.707	51.3615	300	610	0	0.114789	0.335921	0.172762	47.9317	112.313	-88.7157	300	200	0	-0.101333	0.206869	0.382214	238.857	47.2193	133.583	0	0	0
494	9	-0.296494	-0.257653	0.502889	41.9425	114.511	92.871	300	610	0	0.323603	0.530099	0.341032	89.1365	206.071	-139.938	300	200	0	0.0271089	0.272445	0.843921	519.125	66.1039	150.808	0	0	0
495	0	-0.374802	-0.427898	0.908976	73.7087	212.174	145.809	300	610	0	0.619686	0.757904	0.562981	142.319	326.41	-200.009	300	200	0	0.244883	0.330005	1.47196	898.94	85.2418	149.494	0	0	0
495	1	-0.43328	-0.635271	1.42678	113.674	338.039	207.648	300	610	0	1.00615	0.996957	0.832269	205.307	468.027	-263.015	300	200	0	0.572873	0.361687	2.25905	1373.13	100.852	116.209	0	0	0
495	2	-0.445142	-0.864216	2.03153	159.613	486.855	272.144	300	610	0	1.46969	1.206	1.12805	272.286	617.286	-318.06	300	200	0	1.02454	0.341787	3.15958	1913.15	107.089	34.2194	0	0	0
495	3	-0.373467	-1.08321	2.66208	206.416	644.732	327.886	300	610	0	1.97114	1.31951	1.40858	332.319	748.885	-347.843	300	200	0	1.59767	0.236302	4.07066	2455.66	95.7296	-115.479	0	0	0
495	4	-0.171359	-1.23947	3.20676	245.015	785.628	356.845	300	610	0	2.43455	1.2433	1.60441	367.822	822.479	-327.513	300	200	0	2.2632	0.00383306	4.81117	2890.03	56.1223	-351.899	0	0	0
495	5	0.215696	-1.25424	3.48914	261.342	867.773	333.216	300	610	0	2.73572	0.852947	1.61231	353.297	779.926	-224.239	300	200	0	2.95142	-0.40129	5.10145	3046.21	-24.4038	-690.129	0	0	0
495	6	0.844165	-1.01983	3.25675	235.546	830.7	223.022	300	610	0	2.69224	-0.00286525	1.29171	254.772	544.185	1.88295	300	200	0	3.53641	-1.0227	4.54846	2686.19	-159.4	-1135.29	0	0	0
495	7	1.7622	-0.400659	2.17721	141.835	593.961	-14.8851	300	610	0	2.05834	-1.49077	0.466246	30.5793	21.3196	394.781	300	200	0	3.82054	-1.89143	2.64346	1502.97	-361.143	-1674.14	0	0	0
495	8	2.99349	0.759337	-0.151874	-50.5656	59.0396	-425.584	300	610	0	0.528977	-3.76951	-1.06615	-365.695	-892.509	996.276	-537.133	543.005	0	3.52247	-3.01017	-1.21802	-866.622	-637.14	-2264.18	-384.28	592.873	0
495	9	4.5143	2.61943	-4.17131	-374.719	-883.58	-1051.65	88.1768	699.832	0	-2.2407	-6.9512	-3.51033	-979.094	-2296.83	1835.85	-354.307	478.918	0	2.2736	-4.33177	-7.68164	-4808.3	-985.056	-2820.92	-114.028	598.88	0
496	0	6.22331	5.31148	-10.2972	-860.807	-2339.83	-1922.48	72.7707	693.596	0	-6.59329	-11.0436	-7.03352	-1842.93	-4263.06	2915.41	-306.107	462.022	0	-0.369984	-5.73214	-17.3308	-10666.9	-1385.91	-3204.27	-80.993	599.614	0
496	1	7.90525	8.89227	-18.8166	-1527.75	-4387.46	-3038.44	66.8307	691.191	0	-12.7964	-15.8714	-11.7028	-2963.23	-6798.87	4188.51	-280.96	453.207	0	-4.89119	-6.97912	-30.5194	-18644.7	-1795.72	-3206.58	-66.5312	599.935	0
496	2	9.19133	13.2763	-29.7323	-2370.94	-7039.05	-4349.33	63.2526	689.743	0	-20.9478	-21.0376	-17.4366	-4306.41	-9821.69	5547.89	-263.282	446.976	0	-11.7565	-7.76125	-47.1689	-28673.9	-2145.77	-2546.96	-57.4548	600.001	0
496	3	9.57868	18.183	-42.6584	-3353.96	-10214	-5740.52	60.564	688.624	0	-30.9316	-26.0391	-24.0741	-5814.26	-13196.3	6852.55	-248.151	441.515	0	-21.3529	-7.8561	-66.7326	-40381.8	-2365.52	-901.47	-50.8066	599.478	0
496	4	8.59307	23.1854	-56.985	-4421.13	-13770	-7057.76	58.3577	687.584	0	-42.5116	-30.4833	-31.5858	-7450.41	-16839.8	7988.84	-233.146	435.879	0	-33.9185	-7.29794	-88.5707	-53299.8	-2410.51	2002.25	-45.5974	597.822	0
496	5	5.96643	27.8703	-72.2563	-5526.75	-17591.9	-8166.26	56.5351	686.488	0	-55.5053	-34.2247	-40.2528	-9239.2	-20805.8	8911.88	-216.877	429.529	0	-49.5388	-6.35444	-112.509	-67197.9	-2267.01	6300.82	-41.2844	594.555	0
496	6	1.64175	31.9694	-88.4372	-6654.87	-21664	-8988.29	55.0357	685.25	0	-69.9181	-37.3757	-50.6738	-11266.1	-25281.4	9643.96	-198.905	422.327	0	-68.2763	-5.40626	-139.111	-82262	-1934.79	12015.9	-37.4669	589.475	0
496	7	-4.31252	35.3576	-105.977	-7822.82	-26088.7	-9496.19	53.8263	683.816	0	-86.0037	-40.2344	-63.6471	-13653.3	-30530.1	10254.6	-179.678	414.516	0	-90.3163	-4.8768	-169.624	-99085.4	-1396.46	19126.7	-33.7904	582.768	0
496	8	-11.7867	37.988	-125.759	-9076.6	-31063.7	-9689.57	52.9896	682.175	0	-104.217	-43.1821	-80.0392	-16534.2	-36828.1	10837.7	-160.126	406.576	0	-116.004	-5.19414	-205.798	-118581	-584.287	27623.2	-29.8958	574.989	0
496	9	-20.7449	39.868	-148.959	-10479.4	-36834	-9577.89	52.7235	680.351	0	-125.043	-46.5981	-100.655	-20030.1	-44410.4	11486.5	-141.214	398.997	0	-145.788	-6.7301	-249.614	-141828	637.551	37552.6	-25.4805	566.897	0
497	0	-31.2979	41.0665	-176.866	-12098.9	-43646.2	-9171.98	53.2249	678.407	0	-148.772	-50.7803	-126.061	-24218.9	-53409.8	12271.6	-123.683	392.121	0	-180.07	-9.71379	-302.927	-169885	2465.51	49031.5	-20.3938	559.271	0
497	1	-43.6659	41.7132	-210.741	-14001.7	-51727	-8487.83	54.5467	676.44	0	-175.301	-55.8731	-156.337	-29096.8	-63786	13226.6	-108.004	386.117	0	-218.966	-14.1599	-367.077	-203597	5120.59	62187.1	-14.683	552.793	0
497	2	-58.0927	42.0073	-251.659	-16249.9	-61266.8	-7558.31	56.5486	674.571	0	-203.992	-61.8452	-190.801	-34541.8	-75260.1	14345.1	-94.4419	381.036	0	-262.085	-19.8379	-442.461	-243416	8791.38	77070.4	-8.56276	547.99	0
497	3	-74.763	42.2364	-300.28	-18890.8	-72375.7	-6443.52	58.9725	672.911	0	-233.593	-68.5182	-227.8	-40290.8	-87270	15590.3	-83.0997	376.869	0	-308.356	-26.2818	-528.079	-289174	13579.2	93586.2	-2.31375	545.206	0
497	4	-93.7018	42.778	-356.487	-21935.6	-85004.3	-5236.52	61.5501	671.533	0	-262.201	-75.6208	-264.678	-45939.5	-98969.8	16912.1	-73.9254	373.568	0	-355.903	-32.8428	-621.165	-339844	19458.7	111421	3.82405	544.57	0
497	5	-114.637	44.0689	-418.991	-25335.3	-98856.8	-4063.44	64.0601	670.467	0	-287.315	-82.8729	-298.1	-50987.1	-109319	18267.3	-66.7185	371.04	0	-401.952	-38.8041	-717.092	-393390	26245.5	129954	9.69449	545.993	0
497	6	-136.854	46.5459	-484.989	-28959	-113320	-3076.94	66.3442	669.711	0	-306.049	-90.0931	-324.718	-54931.1	-117277	19640	-61.1656	369.165	0	-442.903	-43.5472	-809.707	-446767	33574	148190	15.2087	549.183	0
497	7	-159.081	50.5633	-550.116	-32588.6	-127457	-2442.35	68.309	669.239	0	-315.595	-97.2614	-342.016	-57389.1	-122057	21047	-56.8769	367.797	0	-474.676	-46.6981	-892.132	-496193	40909.6	164754	20.3166	553.676	0
497	8	-179.467	56.3078	-609.011	-35945.6	-140120	-2317.97	69.9227	669.023	0	-313.802	-104.466	-348.988	-58196	-123334	22515.4	-53.4043	366.756	0	-493.269	-48.158	-957.999	-537747	47623.2	177985	24.9961	558.911	0
497	9	-195.733	63.7527	-656.499	-38753.4	-150201	-2832.86	71.2094	669.03	0	-299.712	-111.772	-346.368	-57437.9	-121314	24048.8	-50.245	365.829	0	-495.446	-48.0198	-1002.87	-568235	53127.1	186150	29.2618	564.311	0
498	0	-205.544	72.6513	-689.006	-40811.2	-156926	-4061.61	72.2423	669.232	0	-273.799	-119.129	-336.34	-55416.3	-116657	25609.6	-46.8444	364.763	0	-479.342	-46.4779	-1025.35	-586020	57028.2	187746	33.1788	569.358	0
498	1	-207.013	82.5396	-705.551	-42047.4	-160069	-5996.3	73.1287	669.595	0	-237.803	-126.37	-321.922	-52565.9	-110299	27128.7	-42.6277	363.288	0	-444.816	-43.8303	-1027.47	-591488	59224.4	181822	36.8606	573.625	0
498	2	-199.174	92.7601	-707.925	-42532.5	-160000	-8529.44	73.9876	670.081	0	-194.285	-133.265	-306.288	-49359.3	-103243	28525.3	-37.0789	361.153	0	-393.459	-40.5048	-1014.21	-586928	59906.9	168198	40.446	576.786	0
498	3	-182.203	102.553	-700.021	-42448.1	-157554	-11466.3	74.9292	670.638	0	-146.089	-139.541	-292.212	-46222.6	-96389.7	29716.3	-29.8625	358.182	0	-328.292	-36.988	-992.233	-575901	59483.9	147515	44.0681	578.62	0
498	4	-157.305	111.189	-686.699	-42029.8	-153793	-14565.6	76.0407	671.205	0	-95.8692	-144.861	-281.721	-43477.6	-90419.2	30614.1	-20.9528	354.329	0	-253.174	-33.6722	-968.421	-562355	58466.6	121077	47.8245	579.024	0
498	5	-126.342	118.069	-672.643	-41508.6	-149746	-17585.6	77.376	671.71	0	-45.7552	-148.811	-275.95	-41314.4	-85738.8	31123	-10.7036	349.717	0	-172.098	-30.7427	-948.593	-549801	57353.4	90534.6	51.7532	578.04	0
498	6	-91.3818	122.753	-661.526	-41068.6	-146233	-20317	78.9465	672.082	0	2.7754	-150.931	-275.172	-39793.8	-82489.1	31145.1	0.227051	344.614	0	-88.6064	-28.1782	-936.698	-540780	56540.8	57562.5	55.8213	575.882	0
498	7	-54.3378	124.952	-655.599	-40824.1	-143764	-22599.9	80.7129	672.27	0	48.8343	-150.802	-278.961	-38873.2	-80595.2	30598.1	11.0878	339.35	0	-5.50349	-25.8501	-934.56	-536646	56272.6	23622.3	59.9302	572.895	0
498	8	-16.7771	124.525	-655.666	-40816.6	-142548	-24329.2	82.5901	672.252	0	91.9267	-148.173	-286.445	-38446.8	-79845.7	29442.3	21.2534	334.22	0	75.1495	-23.6476	-942.112	-537644	56632.3	-10132.4	63.9409	569.475	0
498	9	20.1189	121.509	-661.382	-41027.4	-142544	-25455.1	84.4759	672.033	0	131.705	-143.062	-296.583	-38390.8	-79980.1	27704.6	30.3279	329.444	0	151.824	-21.5535	-957.965	-543212	57578	-42830.1	67.7119	565.968	0
499	0	55.4744	116.153	-671.732	-41400.2	-143558	-25983.8	86.2875	671.632	0	167.746	-135.804	-308.407	-38601.1	-80761.6	25488.9	38.1333	325.163	0	223.22	-19.6507	-980.14	-552383	59008.1	-73778.7	71.1355	562.613	0
499	1	88.5752	108.935	-685.514	-41870.4	-145348	-25975.1	87.9722	671.079	0	199.413	-127.032	-321.187	-39015.1	-82019.8	22971.3	44.635	321.472	0	287.988	-18.0966	-1006.7	-564155	60818.9	-102346	74.1455	559.537	0
499	2	118.724	100.537	-701.68	-42390.7	-147710	-25536.4	89.4911	670.413	0	225.85	-117.628	-334.436	-39613.2	-83659.4	20383.5	49.8495	318.448	0	344.574	-17.0908	-1036.12	-577736	62926	-127872	76.6956	556.806	0
499	3	145.165	91.78	-719.524	-42945.2	-150519	-24809.3	90.8074	669.686	0	246.088	-108.614	-347.849	-40406.8	-85643.4	17986.9	53.7914	316.162	0	391.253	-16.8335	-1067.37	-592640	65269.3	-149641	78.7441	554.475	0
499	4	167.106	83.5346	-738.711	-43547.2	-153734	-23952.9	91.8893	668.95	0	259.217	-101.012	-361.211	-41419.8	-87965.3	16039.3	56.4711	314.669	0	426.323	-17.4772	-1099.92	-608662	67814.1	-166935	80.2581	552.605	0
499	5	183.817	76.621	-759.162	-44229.5	-157362	-23124.9	92.7168	668.261	0	264.565	-95.7147	-374.337	-42671.9	-90623.6	14762.9	57.9089	313.993	0	448.382	-19.0937	-1133.5	-625774	70542.2	-179132	81.2215	551.264	0
499	6	194.755	71.7212	-780.903	-45030.8	-161425	-22466	93.2837	667.665	0	261.84	-93.3826	-387.037	-44167.9	-93604.1	14318.1	58.1523	314.118	0	456.595	-21.6613	-1167.94	-643997	73436.1	-185815	81.6417	550.505	0
499	7	199.647	69.3247	-803.959	-45985.7	-165936	-22088.6	93.6015	667.199	0	251.218	-94.375	-399.128	-45893.6	-96872.3	14785.7	57.2903	314.985	0	450.864	-25.0503	-1203.09	-663323	76476.5	-186846	81.5551	550.351	0
499	8	198.524	69.7145	-828.333	-47118.9	-170885	-22071.8	93.6996	666.884	0	233.369	-98.7169	-410.461	-47817.4	-100371	16159.9	55.4677	316.497	0	431.893	-29.0024	-1238.79	-683704	79650.9	-182386	81.0319	550.787	0
499	9	191.715	72.9772	-853.996	-48441.9	-176247	-22458.7	93.6211	666.724	0	209.408	-106.105	-420.957	-49893.3	-104024	18352	52.8861	318.524	0	401.122	-33.128	-1274.95	-705054	82960.9	-172873	80.1714	551.757	0
500	0	179.804	79.0164	-880.883	-49951.1	-181977	-23255.7	93.4154	666.706	0	180.761	-115.961	-430.612	-52066	-107747	21207.1	49.783	320.912	0	360.565	-36.9443	-1311.49	-727251	86418.1	-158965	79.0893	553.169	0
500	1	163.588	87.5682	-908.858	-51629.6	-188014	-24434.4	93.1321	666.807	0	148.987	-127.524	-439.472	-54276.1	-111451	24526.4	46.3971	323.503	0	312.575	-39.9553	-1348.33	-750121	90030.4	-141481	77.8993	554.911	0
500	2	143.985	98.2295	-937.668	-53449.2	-194275	-25938.7	92.811	667.002	0	115.593	-139.972	-447.589	-56464.6	-115058	28094.2	42.9375	326.153	0	259.577	-41.7422	-1385.26	-773413	93784.5	-121316	76.6964	556.871	0
500	3	121.938	110.504	-966.918	-55372.4	-200657	-27694.2	92.4774	667.267	0	81.907	-152.523	-454.992	-58576.6	-118495	31701	39.5661	328.742	0	203.845	-42.019	-1421.91	-796784	97635.7	-99362.4	75.5465	558.944	0
500	4	98.3308	123.86	-996.101	-57355.3	-207044	-29619.2	92.1452	667.58	0	49.0252	-164.505	-461.684	-60564.7	-121702	35162.1	36.3951	331.182	0	147.356	-40.6454	-1457.78	-819829	101516	-76437.5	74.489	561.042	0
500	5	73.9384	137.777	-1024.66	-59350.1	-213311	-31633.1	91.8224	667.922	0	17.8101	-175.4	-467.656	-62390.8	-124632	38331.2	33.4963	333.412	0	91.7485	-37.6227	-1492.31	-842120	105347	-53253.1	73.5444	563.094	0
500	6	49.4169	151.772	-1052.03	-61307.6	-219335	-33660.2	91.5135	668.275	0	-11.0873	-184.858	-472.902	-64027.4	-127252	41108.3	30.9125	335.393	0	38.3296	-33.0863	-1524.94	-863244	109054	-30404.6	72.7204	565.044	0
500	7	25.315	165.408	-1077.72	-63181.4	-225004	-35633.1	91.2212	668.625	0	-37.1996	-192.696	-477.43	-65458	-129543	43441.5	28.6671	337.105	0	-11.8847	-27.2879	-1555.15	-882843	112568	-8380.18	72.0171	566.848	0
500	8	2.0996	178.309	-1101.3	-64931.6	-230227	-37494.6	90.9493	668.959	0	-60.2111	-198.872	-481.266	-66676.5	-131496	45321.3	26.7712	338.544	0	-58.1115	-20.5626	-1582.56	-900639	115836	12419.4	71.4324	568.478	0
500	9	-19.8158	190.166	-1122.47	-66526	-234927	-39200.1	90.7052	669.267	0	-79.9276	-203.453	-484.461	-67685.7	-133112	46771.5	25.2369	339.713	0	-99.7434	-13.2878	-1606.93	-916449	118828	31658.2	70.9677	569.913	0
501	0	-40.0493	200.74	-1141.06	-67939.6	-239050	-40719.7	90.5014	669.541	0	-96.2639	-206.581	-487.098	-68495.1	-134397	47839.1	24.0865	340.619	0	-136.313	-5.84094	-1628.16	-930180	121543	49049.9	70.632	571.137	0
501	1	-58.2425	209.868	-1156.97	-69155	-242558	-42037.6	90.3512	669.772	0	-109.255	-208.435	-489.266	-69118.6	-135361	48585.8	23.3388	341.27	0	-167.497	1.43254	-1646.24	-941812	123993	64356.8	70.435	572.141	0
501	2	-74.0739	217.453	-1170.18	-70162.1	-245431	-43151.1	90.2616	669.958	0	-119.079	-209.221	-491.019	-69572.6	-136023	49078.5	22.9789	341.69	0	-193.153	8.23189	-1661.2	-951352	126177	77398	70.3741	572.929	0
501	3	-87.2875	223.454	-1180.66	-70959.1	-247666	-44068.2	90.2308	670.101	0	-126.067	-209.147	-492.364	-69874.3	-136411	49382.3	22.9464	341.916	0	-213.355	14.3075	-1673.02	-958823	128071	88065.2	70.4293	573.518	0
501	4	-97.7235	227.883	-1188.45	-71551.7	-249277	-44804.3	90.251	670.206	0	-130.677	-208.412	-493.27	-70041.9	-136563	49555.2	23.1483	341.995	0	-228.4	19.4708	-1681.72	-964269	129641	96338.8	70.569	573.938	0
501	5	-105.345	230.793	-1193.66	-71953	-250295	-45379.7	90.3124	670.279	0	-133.456	-207.191	-493.695	-70094.3	-136518	49645.4	23.4759	341.979	0	-238.801	23.6025	-1687.35	-967784	130854	102298	70.757	574.224	0
501	6	-110.254	232.28	-1196.49	-72184	-250777	-45817.2	90.4068	670.33	0	-134.994	-205.622	-493.619	-70051.9	-136324	49690.6	23.8272	341.915	0	-245.248	26.6576	-1690.11	-969541	131705	106124	70.9614	574.412	0
501	7	-112.687	232.474	-1197.33	-72271.2	-250799	-46140.9	90.5351	670.36	0	-135.864	-203.805	-493.106	-69939.3	-136030	49717.8	24.1353	341.834	0	-248.551	28.6696	-1690.44	-969828	132232	108090	71.1661	574.528	0
501	8	-112.989	231.541	-1196.76	-72243	-250462	-46374.8	90.7166	670.366	0	-136.564	-201.794	-492.352	-69789.4	-135694	49744.3	24.3959	341.747	0	-249.553	29.7473	-1689.11	-969098	132556	108530	71.385	574.578	0
501	9	-111.573	229.672	-1195.66	-72129.1	-249892	-46542.9	91.0007	670.326	0	-137.47	-199.609	-491.751	-69648.1	-135382	49778.8	24.6932	341.633	0	-249.043	30.0631	-1687.41	-968036	132903	107808	71.6772	574.537	0
502	0	-108.86	227.066	-1195.27	-71959.4	-249243	-46667.9	91.4757	670.203	0	-138.799	-197.228	-491.939	-69577.6	-135173	49821.1	25.2246	341.435	0	-247.659	29.8378	-1687.21	-967607	133635	106269	72.1589	574.345	0
502	1	-105.223	223.907	-1197.19	-71760.9	-248694	-46770.3	92.2684	669.941	0	-140.584	-194.595	-493.828	-69659.1	-135156	49861.3	26.3098	341.059	0	-245.807	29.3124	-1691.02	-969064	135254	104187	73.0065	573.898	0
502	2	-100.92	220.324	-1203.31	-71554.8	-248443	-46866	93.5342	669.465	0	-142.657	-191.624	-498.601	-69994.3	-135436	49879.9	28.3683	340.381	0	-243.578	28.6998	-1701.91	-973913	138387	101717	74.4429	573.055	0
502	3	-96.0417	216.362	-1215.73	-71354.6	-248693	-46964.4	95.4377	668.693	0	-144.646	-188.225	-507.679	-70702.2	-136126	49849.4	31.8658	339.266	0	-240.687	28.1365	-1723.41	-983837	143757	98840.6	76.7108	571.651	0
502	4	-90.459	211.981	-1236.55	-71164.2	-249633	-47067.2	98.1218	667.55	0	-145.973	-184.324	-522.665	-71913.2	-137345	49736.1	37.222	337.59	0	-236.432	27.6568	-1759.22	-1.00058e+06	152136	95340.5	80.0284	569.519	0
502	5	-83.8095	207.064	-1267.67	-70977	-251421	-47167.5	101.667	665.99	0	-145.873	-179.893	-545.202	-73755.6	-139201	49502.9	44.6798	335.281	0	-229.682	27.1709	-1812.88	-1.02575e+06	164265	90785.1	84.5288	566.533	0
502	6	-75.5179	201.418	-1310.56	-70781.4	-254170	-47247.8	106.059	664.009	0	-143.415	-174.998	-576.708	-76332.4	-141771	49114	54.1725	332.359	0	-218.933	26.4209	-1887.26	-1.06063e+06	180747	84541.5	90.2039	562.663	0
502	7	-64.8567	194.808	-1366.1	-70568.8	-257939	-47281.4	111.186	661.657	0	-137.577	-169.819	-618.072	-79697.3	-145075	48539.8	65.2773	328.945	0	-202.433	24.9891	-1984.17	-1.106e+06	201955	75833	96.8855	558.017	0
502	8	-51.0334	187.056	-1434.56	-70334.8	-262726	-47245.3	116.86	659.029	0	-127.376	-164.626	-669.553	-83848.7	-149084	47757.8	77.3386	325.231	0	-178.41	22.4307	-2104.11	-1.1621e+06	227988	63847.3	104.284	552.81	0
502	9	-33.2992	178.149	-1515.33	-70074.2	-268441	-47132.6	122.849	656.244	0	-112.014	-159.735	-730.877	-88740.7	-153722	46756.5	89.6751	321.417	0	-145.313	18.4136	-2246.2	-1.22846e+06	258673	47863.3	112.055	547.297	0
503	0	-11.0867	168.265	-1606.74	-69776.4	-274891	-46953.4	128.914	653.427	0	-90.978	-155.497	-801.207	-94281.5	-158867	45543.7	101.716	317.674	0	-102.065	12.7678	-2407.95	-1.3038e+06	293525	27379.1	119.864	541.711	0
503	1	15.8504	157.741	-1705.9	-69427.6	-281773	-46730.3	134.825	650.698	0	-64.1159	-152.24	-878.92	-100316	-164329	44147.9	113.033	314.135	0	-48.2655	5.50148	-2584.83	-1.38587e+06	331663	2222.46	127.415	536.257	0
503	2	47.3299	147.023	-1808.6	-69017.8	-288684	-46497.2	140.383	648.161	0	-31.7092	-150.195	-961.416	-106612	-169849	42610.5	123.334	310.891	0	15.6207	-3.17186	-2770.02	-1.47131e+06	371723	-27367.6	134.466	531.102	0
503	3	82.6729	136.605	-1909.47	-68547.7	-295163	-46292.3	145.422	645.899	0	5.45523	-149.448	-1045.12	-112870	-175119	40978.4	132.441	307.997	0	88.1282	-12.843	-2954.59	-1.55584e+06	411865	-60688.4	140.83	526.374	0
503	4	120.671	126.924	-2002.55	-68031.3	-300748	-46144.7	149.817	643.972	0	46.0608	-149.923	-1125.74	-118743	-179821	39299.4	140.264	305.48	0	166.731	-22.9997	-3128.29	-1.63458e+06	449914	-96566.4	146.38	522.163	0
503	5	159.586	118.297	-2082.02	-67492.5	-305037	-46067.5	153.49	642.417	0	88.2848	-151.417	-1198.81	-123892	-183681	37625.9	146.781	303.346	0	247.871	-33.1198	-3280.83	-1.70277e+06	483633	-133382	151.038	518.521	0
503	6	197.232	110.966	-2142.97	-66960.6	-307744	-46063.7	156.394	641.247	0	129.871	-153.657	-1260.23	-128027	-186501	36021.2	152.01	301.59	0	327.103	-42.6911	-3403.2	-1.7563e+06	511014	-169136	154.771	515.47	0
503	7	231.178	105.162	-2181.96	-66466.6	-308726	-46132.9	158.51	640.462	0	168.306	-156.38	-1306.74	-130941	-188178	34562.3	155.994	300.205	0	399.484	-51.2186	-3488.7	-1.79221e+06	530531	-201616	157.568	513.014	0
503	8	259.044	101.117	-2197.39	-66041	-308005	-46273.2	159.831	640.054	0	201.088	-159.373	-1336.24	-132529	-188701	33332.9	158.782	299.181	0	460.132	-58.256	-3533.62	-1.80902e+06	541294	-228651	159.434	511.153	0
503	9	278.798	99.034	-2189.62	-65710.4	-305756	-46479.2	160.361	640.01	0	225.999	-162.474	-1347.93	-132790	-188153	32413	160.414	298.514	0	504.796	-63.4396	-3537.55	-1.8068e+06	543126	-248364	160.381	509.888	0
504	0	289.002	99.055	-2160.82	-65492.4	-302265	-46741.8	160.116	640.309	0	241.354	-165.572	-1342.33	-131822	-186688	31868.1	160.922	298.204	0	530.356	-66.5165	-3503.14	-1.78707e+06	536533	-259391	160.425	509.222	0
504	1	288.992	101.235	-2114.44	-65392.6	-297878	-47049.3	159.122	640.927	0	246.198	-168.609	-1321.03	-129795	-184506	31741.4	160.331	298.253	0	535.191	-67.3736	-3435.46	-1.75243e+06	522567	-261045	159.587	509.16	0
504	2	278.944	105.528	-2054.63	-65405.4	-292945	-47390.9	157.422	641.833	0	240.405	-171.586	-1286.39	-126926	-181819	32050	158.66	298.668	0	519.349	-66.058	-3341.02	-1.7061e+06	502613	-253395	157.898	509.704	0
504	3	259.811	111.786	-1985.6	-65516.1	-287773	-47761.1	155.07	642.996	0	224.67	-174.546	-1241.21	-123442	-178826	32782.5	155.926	299.453	0	484.481	-62.7603	-3226.8	-1.65143e+06	478188	-237226	155.399	510.85	0
504	4	233.146	119.784	-1911.22	-65703.3	-282596	-48161.1	152.138	644.378	0	200.374	-177.548	-1188.36	-119562	-175695	33900.4	152.153	300.611	0	433.52	-57.7638	-3099.58	-1.59155e+06	450773	-213884	152.144	512.58	0
504	5	200.837	129.245	-1834.74	-65942.2	-277577	-48596.9	148.711	645.941	0	169.342	-180.641	-1130.63	-115481	-172558	35340.6	147.379	302.138	0	370.179	-51.3962	-2965.37	-1.52921e+06	421709	-185054	148.203	514.857	0
504	6	164.833	139.867	-1758.73	-66207.4	-272812	-49074.4	144.881	647.645	0	133.557	-183.861	-1070.52	-111360	-169507	37023.9	141.659	304.024	0	298.39	-43.9941	-2829.26	-1.46661e+06	392134	-152509	143.662	517.627	0
504	7	126.93	151.34	-1685.1	-66476.1	-268355	-49594.4	140.748	649.449	0	94.9067	-187.22	-1010.17	-107334	-166612	38865.3	135.066	306.253	0	221.837	-35.8798	-2695.27	-1.40548e+06	362966	-117902	138.619	520.821	0
504	8	88.6331	163.351	-1615.2	-66730.6	-264228	-50150	136.411	651.314	0	55.0035	-190.701	-951.294	-103502	-163919	40784.7	127.689	308.802	0	143.637	-27.3501	-2566.49	-1.34708e+06	334907	-82637.2	133.178	524.359	0
504	9	51.1182	175.589	-1549.95	-66957.5	-260440	-50725.6	131.968	653.2	0	15.1027	-194.261	-895.202	-99939.1	-161464	42713.1	119.634	311.639	0	66.2209	-18.6724	-2445.15	-1.2923e+06	308462	-47816.9	127.453	528.15	0
505	0	15.2528	187.755	-1489.87	-67146.2	-256984	-51298.2	127.512	655.069	0	-23.8902	-197.833	-842.834	-96690.4	-159270	44594.5	111.03	314.721	0	-8.63745	-10.0773	-2332.7	-1.24171e+06	283971	-14253	121.557	532.097	0
505	1	-18.3433	199.571	-1435.2	-67287.9	-253844	-51840.4	123.13	656.884	0	-61.3465	-201.328	-794.791	-93780	-157348	46384.4	102.027	317.993	0	-79.6898	-1.75711	-2229.99	-1.19558e+06	261631	17475.5	115.608	536.1	0
505	2	-49.2305	210.771	-1385.89	-67375.2	-250990	-52325.3	118.896	658.615	0	-96.8109	-204.641	-751.367	-91210.4	-155691	48045.4	92.7891	321.393	0	-146.041	6.12997	-2137.26	-1.15396e+06	241506	46951.9	109.718	540.063	0
505	3	-77.0909	221.104	-1341.69	-67401.4	-248379	-52728.8	114.876	660.236	0	-129.896	-207.645	-712.599	-88964.8	-154282	49542.4	83.4936	324.846	0	-206.987	13.4593	-2054.29	-1.11667e+06	223561	73856	103.99	543.895	0
505	4	-101.683	230.339	-1302.17	-67359.6	-245954	-53031.6	111.119	661.729	0	-160.201	-210.19	-678.325	-87009.9	-153085	50839	74.319	328.272	0	-261.884	20.1492	-1980.49	-1.08339e+06	207679	97919.2	98.5151	547.519	0
505	5	-122.818	238.279	-1266.79	-67243.8	-243654	-53218.7	107.661	663.082	0	-187.284	-212.113	-648.236	-85300.7	-152053	51896.4	65.4365	331.589	0	-310.102	26.166	-1915.03	-1.05368e+06	193687	118903	93.3677	550.872	0
505	6	-140.357	244.766	-1235	-67049	-241417	-53279.7	104.52	664.291	0	-210.681	-213.253	-621.939	-83787	-151131	52677.9	57	334.719	0	-351.038	31.5124	-1856.94	-1.02706e+06	181383	136606	88.6046	553.908	0
505	7	-154.224	249.684	-1206.24	-66771.4	-239187	-53207.8	101.709	665.355	0	-229.985	-213.479	-599.025	-82420.2	-150269	53154.6	49.1449	337.591	0	-384.209	36.2043	-1805.27	-1.00307e+06	170566	150882	84.267	556.596	0
505	8	-164.434	252.952	-1180.04	-66409.5	-236918	-53000.2	99.2291	666.277	0	-244.943	-212.704	-579.114	-81158.5	-149420	53312.3	41.9851	340.142	0	-409.377	40.2479	-1759.15	-981283	161058	161680	80.3843	558.914	0
505	9	-171.11	254.535	-1156.03	-65964.3	-234581	-52658.8	97.0801	667.061	0	-255.53	-210.911	-561.874	-79971.9	-148557	53156.2	35.6047	342.331	0	-426.64	43.6241	-1717.9	-961394	152711	169068	76.9733	560.852	0
506	0	-174.486	254.45	-1133.94	-65439.6	-232164	-52190.2	95.2585	667.71	0	-261.977	-208.165	-547.036	-78845	-147667	52712.9	30.059	344.131	0	-436.464	46.2848	-1680.97	-943172	145411	173240	74.0407	562.408	0
506	1	-174.901	252.784	-1113.59	-64841.9	-229671	-51605.1	93.7567	668.228	0	-264.747	-204.613	-534.394	-77775.4	-146755	52028.3	25.3795	345.54	0	-439.648	48.171	-1647.99	-926476	139073	174513	71.584	563.589	0
506	2	-172.788	249.699	-1094.88	-64181	-227125	-50918.7	92.5574	668.619	0	-264.469	-200.455	-523.769	-76769.6	-145835	51161.4	21.5669	346.571	0	-437.257	49.2435	-1618.65	-911217	133624	173310	69.586	564.41	0
506	3	-168.659	245.423	-1077.68	-63469.8	-224556	-50150.2	91.6297	668.895	0	-261.85	-195.917	-514.978	-75838.3	-144927	50175.8	18.5762	347.265	0	-430.508	49.5059	-1592.66	-897311	128978	170129	68.0082	564.897	0
506	4	-163.071	240.228	-1061.87	-62723.9	-222003	-49322.9	90.9322	669.069	0	-257.583	-191.214	-507.816	-74992.6	-144058	49131.8	16.3186	347.677	0	-420.654	49.0142	-1569.69	-884670	125037	165503	66.7936	565.094	0
506	5	-156.588	234.408	-1047.34	-61958.6	-219503	-48462.3	90.418	669.158	0	-252.282	-186.534	-502.066	-74240.8	-143251	48081.7	14.6766	347.87	0	-408.87	47.8734	-1549.4	-873191	121693	159956	65.8749	565.049	0
506	6	-149.739	228.261	-1033.94	-61187.8	-217089	-47594.3	90.0379	669.179	0	-246.454	-182.03	-497.501	-73585.9	-142525	47066.6	13.5187	347.911	0	-396.193	46.2304	-1531.44	-862760	118837	153973	65.1801	564.813	0
506	7	-142.991	222.074	-1021.56	-60425.2	-214789	-46743.8	89.7437	669.15	0	-240.494	-177.81	-493.882	-73025.2	-141889	46116.5	12.7074	347.86	0	-383.486	44.2644	-1515.44	-853251	116362	147976	64.6376	564.442	0
506	8	-136.733	216.107	-1010.06	-59685	-212626	-45933.1	89.492	669.09	0	-234.707	-173.938	-490.982	-72553.6	-141347	45250.9	12.1126	347.773	0	-371.44	42.1691	-1501.05	-844550	114169	142317	64.1818	563.99	0
506	9	-131.264	210.578	-999.403	-58981.1	-210623	-45180.7	89.251	669.016	0	-229.325	-170.45	-488.625	-72167.1	-140903	44482.2	11.6329	347.694	0	-360.589	40.1283	-1488.03	-836583	112190	137276	63.7635	563.503	0
507	0	-126.792	205.657	-989.586	-58324.9	-208797	-44500.3	89.0053	668.939	0	-224.531	-167.358	-486.714	-71864.6	-140558	43818.7	11.2102	347.653	0	-351.323	38.2997	-1476.3	-829341	110398	133058	63.3574	563.016	0
507	1	-123.442	201.461	-980.663	-57723.1	-207163	-43900.9	88.7525	668.861	0	-220.476	-164.656	-485.217	-71647.3	-140313	43265.7	10.8242	347.66	0	-343.918	36.8054	-1465.88	-822851	108796	129801	62.9577	562.542	0
507	2	-121.274	198.051	-972.67	-57178.5	-205729	-43387.7	88.4908	668.785	0	-217.285	-162.326	-484.132	-71515.1	-140170	42825.7	10.4717	347.718	0	-338.559	35.7246	-1456.8	-817134	107393	127589	62.5631	562.086	0
507	3	-120.306	195.432	-965.589	-56692.1	-204499	-42961.7	88.2135	668.713	0	-215.058	-160.343	-483.457	-71466.9	-140132	42497.5	10.1461	347.825	0	-335.364	35.089	-1449.05	-812176	106181	126461	62.1672	561.652	0
507	4	-120.524	193.563	-959.359	-56264.5	-203470	-42619.7	87.9101	668.648	0	-213.859	-158.677	-483.177	-71500	-140204	42276.3	9.82855	347.979	0	-334.384	34.8863	-1442.54	-807934	105137	126414	61.7568	561.24	0
507	5	-121.891	192.363	-953.889	-55895.6	-202635	-42354.6	87.5694	668.598	0	-213.708	-157.295	-483.26	-71610	-140393	42154.2	9.48849	348.181	0	-335.599	35.0679	-1437.15	-804347	104226	127415	61.3137	560.853	0
507	6	-124.34	191.726	-949.07	-55584	-201980	-42156.4	87.1814	668.567	0	-214.575	-156.161	-483.683	-71792.1	-140704	42119.4	9.09924	348.428	0	-338.914	35.5646	-1432.75	-801338	103410	129395	60.8216	560.491	0
507	7	-127.776	191.532	-944.801	-55326.5	-201485	-42012.5	86.7438	668.559	0	-216.372	-155.222	-484.454	-72041.5	-141140	42155.7	8.66214	348.707	0	-344.148	36.3103	-1429.25	-798845	102671	132254	60.2776	560.143	0
507	8	-132.065	191.668	-941.019	-55117.2	-201127	-41908.9	86.2664	668.572	0	-218.949	-154.406	-485.637	-72355.8	-141697	42244.4	8.22327	348.992	0	-351.014	37.2619	-1426.66	-796833	102020	135863	59.7003	559.786	0
507	9	-137.033	192.03	-937.712	-54947.9	-200884	-41831.3	85.7719	668.598	0	-222.095	-153.622	-487.359	-72734.3	-142369	42365.8	7.8765	349.242	0	-359.128	38.4088	-1425.07	-795315	101506	140066	59.1325	559.382	0
508	0	-142.479	192.532	-934.911	-54808.8	-200732	-41766.1	85.2925	668.625	0	-225.552	-152.761	-489.806	-73178.2	-143143	42499	7.75504	349.402	0	-368.03	39.7715	-1424.72	-794335	101205	144687	58.6358	558.879	0
508	1	-148.187	193.093	-932.656	-54688.5	-200651	-41700.7	84.8609	668.637	0	-229.026	-151.707	-493.194	-73690.8	-144011	42621.5	8.00357	349.415	0	-377.213	41.3863	-1425.85	-793952	101200	149536	58.2763	558.22	0
508	2	-153.958	193.629	-930.946	-54575.4	-200621	-41623.4	84.4972	668.624	0	-232.21	-150.352	-497.722	-74276.1	-144966	42709.9	8.74051	349.232	0	-386.168	43.2775	-1428.67	-794196	101549	154426	58.1049	557.353	0
508	3	-159.615	194.049	-929.714	-54459.9	-200628	-41524	84.2046	668.577	0	-234.792	-148.618	-503.532	-74936.7	-146006	42741.3	10.0354	348.822	0	-394.407	45.4304	-1433.25	-795048	102271	159170	58.1473	556.24	0
508	4	-165.013	194.258	-928.842	-54335	-200654	-41394.2	83.9738	668.498	0	-236.468	-146.478	-510.693	-75671.3	-147126	42695	11.9098	348.174	0	-401.481	47.7803	-1439.53	-796445	103352	163587	58.4082	554.859	0
508	5	-170.037	194.173	-928.178	-54196.6	-200681	-41228.2	83.7909	668.39	0	-236.955	-143.948	-519.209	-76474	-148313	42553.4	14.3487	347.289	0	-406.992	50.2249	-1447.39	-798290	104758	167506	58.8804	553.204	0
508	6	-174.599	193.724	-927.562	-54042.7	-200688	-41022.2	83.6395	668.263	0	-236.012	-141.073	-529.049	-77337.6	-149552	42301.7	17.3184	346.182	0	-410.611	52.651	-1456.61	-800476	106452	170783	59.5513	551.282	0
508	7	-178.634	192.864	-926.842	-53873.5	-200656	-40774.6	83.5054	668.126	0	-233.467	-137.9	-540.186	-78256.5	-150830	41928.4	20.7817	344.87	0	-412.102	54.9634	-1467.03	-802903	108403	173303	60.4094	549.097	0
508	8	-182.096	191.566	-925.911	-53690.8	-200569	-40485.6	83.3822	667.987	0	-229.223	-134.465	-552.611	-79228.3	-152130	41425.8	24.7069	343.371	0	-411.318	57.1009	-1478.52	-805506	110601	174993	61.4518	546.659	0
508	9	-184.945	189.838	-924.724	-53496.5	-200411	-40157.2	83.2747	667.851	0	-223.249	-130.795	-566.331	-80252.5	-153437	40791.7	29.0678	341.706	0	-408.195	59.0429	-1491.05	-808263	113061	175814	62.6859	543.975	0
509	0	-187.153	187.715	-923.3	-53291.6	-200175	-39793.4	83.1962	667.719	0	-215.579	-126.911	-581.352	-81328.7	-154733	40030	33.8384	339.896	0	-402.733	60.8044	-1504.65	-811185	115818	175757	64.1259	541.058	0
509	1	-188.7	185.262	-921.713	-53075.9	-199859	-39399.5	83.1655	667.584	0	-206.293	-122.85	-597.645	-82454.5	-155998	39152.2	38.9782	337.966	0	-394.993	62.4122	-1519.36	-814309	118910	174842	65.7843	537.927	0
509	2	-189.582	182.55	-920.05	-52849.2	-199467	-38982.1	83.1995	667.442	0	-195.522	-118.677	-615.103	-83622.1	-157211	38177.8	44.4149	335.948	0	-385.104	63.8729	-1535.15	-817656	122352	173107	67.6594	534.619	0
509	3	-189.821	179.646	-918.378	-52612.1	-199007	-38548.4	83.3064	667.288	0	-183.444	-114.489	-633.495	-84815.3	-158348	37132.1	50.041	333.885	0	-373.264	65.1565	-1551.87	-821210	126124	170610	69.7271	531.188	0
509	4	-189.46	176.606	-916.725	-52366.2	-198485	-38106	83.4849	667.123	0	-170.276	-110.4	-652.469	-86009.3	-159381	36042.9	55.7258	331.821	0	-359.737	66.2058	-1569.19	-824894	130159	167425	71.9427	527.705	0
509	5	-188.563	173.48	-915.083	-52113.7	-197909	-37662	83.7262	666.95	0	-156.271	-106.529	-671.567	-87172.4	-160283	34937.2	61.3306	329.804	0	-344.833	66.9509	-1586.65	-828587	134356	163638	74.247	524.249	0
509	6	-187.202	170.314	-913.415	-51858.1	-197285	-37223.4	84.0144	666.774	0	-141.709	-102.992	-690.255	-88268.8	-161020	33840.2	66.7239	327.879	0	-328.911	67.3212	-1603.67	-832130	138584	159348	76.5722	520.906	0
509	7	-185.457	167.151	-911.669	-51604.6	-196620	-36796.6	84.3299	666.604	0	-126.889	-99.8917	-707.973	-89262	-161563	32774.3	71.7956	326.081	0	-312.346	67.2595	-1619.64	-835351	142703	154662	78.8509	517.756	0
509	8	-183.404	164.04	-909.796	-51358	-195921	-36388.9	84.6533	666.45	0	-112.111	-97.3042	-724.194	-90118	-161883	31759.1	76.4649	324.439	0	-295.515	66.7361	-1633.99	-838087	146577	149690	81.0241	514.869	0
509	9	-181.109	161.03	-907.766	-51121.4	-195196	-36006.5	84.9709	666.316	0	-97.6637	-95.2776	-738.462	-90807.4	-161959	30812.2	80.6812	322.968	0	-278.773	65.7524	-1646.23	-840202	150095	144541	83.0466	512.297	0
510	0	-178.628	158.173	-905.602	-50896.1	-194450	-35655.1	85.2812	666.201	0	-83.827	-93.8362	-750.422	-91307.8	-161775	29948.6	84.4211	321.675	0	-262.455	64.3373	-1656.02	-841617	153180	139323	84.8915	510.081	0
510	1	-176.006	155.525	-903.384	-50682.6	-193689	-35338.7	85.5966	666.103	0	-70.8775	-92.9923	-759.834	-91604.4	-161327	29182.5	87.6815	320.558	0	-246.883	62.5325	-1663.22	-842317	155800	134143	86.5491	508.242	0
510	2	-173.289	153.13	-901.209	-50481.8	-192918	-35059.8	85.9339	666.016	0	-59.0936	-92.759	-766.554	-91690.7	-160618	28528.4	90.4677	319.614	0	-232.383	60.3715	-1667.76	-842323	157947	129105	88.0177	506.799	0
510	3	-170.531	151.021	-899.149	-50295.1	-192146	-34818.8	86.303	665.936	0	-48.7494	-93.1519	-770.511	-91568.5	-159663	28000.8	92.7828	318.841	0	-219.28	57.8695	-1669.66	-841669	159615	124316	89.2933	505.76	0
510	4	-167.786	149.211	-897.245	-50125.3	-191378	-34615	86.7054	665.866	0	-40.0947	-94.1786	-771.696	-91247.4	-158487	27612.6	94.625	318.243	0	-207.881	55.0329	-1668.94	-840390	160796	119876	90.3673	505.129	0
510	5	-165.112	147.702	-895.518	-49975.5	-190622	-34447.7	87.1377	665.806	0	-33.3302	-95.8297	-770.169	-90743.5	-157123	27373	95.9889	317.823	0	-198.443	51.8718	-1665.69	-838529	161486	115871	91.2303	504.908	0
510	6	-162.557	146.482	-893.978	-49849.1	-189886	-34316.9	87.5947	665.761	0	-28.588	-98.0765	-766.051	-90078.4	-155609	27286.1	96.8687	317.588	0	-191.145	48.405	-1660.03	-836141	161689	112368	91.8744	505.09	0
510	7	-160.145	145.535	-892.643	-49747.2	-189177	-34222.5	88.0716	665.73	0	-25.9213	-100.867	-759.548	-89277.6	-153986	27350.1	97.266	317.541	0	-186.066	44.6685	-1652.19	-833303	161426	109401	92.2984	505.66	0
510	8	-157.862	144.846	-891.57	-49667.3	-188505	-34163	88.5695	665.708	0	-25.3013	-104.121	-750.961	-88367.9	-152293	27556.1	97.2024	317.673	0	-183.163	40.7255	-1642.53	-830130	160753	106967	92.5164	506.587	0
510	9	-155.654	144.403	-890.879	-49603.2	-187882	-34135.1	89.1046	665.679	0	-26.6142	-107.734	-740.665	-87374.5	-150559	27889.2	96.725	317.968	0	-182.269	36.6687	-1631.54	-826787	159771	105027	92.564	507.83	0
511	0	-153.427	144.193	-890.77	-49546.2	-187316	-34133.9	89.7145	665.622	0	-29.662	-111.581	-729.064	-86319.3	-148801	28329.7	95.9019	318.397	0	-183.089	32.6122	-1619.83	-823483	158622	103502	92.4993	509.341	0
511	1	-151.055	144.199	-891.487	-49487.2	-186810	-34153.7	90.4516	665.511	0	-34.1804	-115.527	-716.568	-85220.8	-147030	28854.1	94.8137	318.929	0	-185.235	28.6717	-1608.05	-820452	157468	102281	92.3954	511.07	0
511	2	-148.405	144.375	-893.252	-49417.1	-186361	-34187.6	91.3676	665.323	0	-39.8739	-119.442	-703.562	-84095.9	-145258	29436.3	93.5388	319.529	0	-188.279	24.933	-1596.81	-817912	156462	101230	92.3243	512.965	0
511	3	-145.352	144.645	-896.222	-49326.8	-185965	-34227.7	92.5007	665.039	0	-46.4455	-123.214	-690.371	-82959.5	-143499	30049.4	92.1419	320.167	0	-191.798	21.4311	-1586.59	-816027	155720	100205	92.3446	514.975	0
511	4	-141.783	144.906	-900.492	-49207.4	-185614	-34264.7	93.8743	664.645	0	-53.6097	-126.755	-677.248	-81824.4	-141767	30668.1	90.6721	320.819	0	-195.393	18.151	-1577.74	-814910	155319	99058.4	92.4998	517.057	0
511	5	-137.596	145.042	-906.096	-49051.8	-185299	-34288.2	95.4968	664.135	0	-61.0974	-129.999	-664.391	-80702.3	-140075	31270.6	89.1684	321.468	0	-198.693	15.0436	-1570.49	-814629	155309	97648.6	92.8196	519.171	0
511	6	-132.706	144.954	-913	-48856	-185012	-34289.4	97.3577	663.512	0	-68.6598	-132.904	-651.941	-79603.4	-138434	31838.9	87.6594	322.102	0	-201.365	12.0502	-1564.94	-815199	155702	95847	93.3175	521.283	0
511	7	-127.046	144.571	-921.098	-48619.4	-184746	-34263.3	99.4284	662.784	0	-76.0726	-135.447	-639.995	-78536.6	-136854	32357.5	86.1641	322.714	0	-203.119	9.12421	-1561.09	-816587	156478	93544.3	93.9905	523.367	0
511	8	-120.576	143.869	-930.259	-48342.6	-184495	-34208.3	101.674	661.967	0	-83.1345	-137.624	-628.626	-77510.1	-135342	32813.6	84.7012	323.301	0	-203.71	6.24449	-1558.89	-818736	157606	90656.9	94.8295	525.399	0
511	9	-113.276	142.86	-940.376	-48026.6	-184253	-34125.3	104.065	661.072	0	-89.6618	-139.436	-617.916	-76531.1	-133902	33197.9	83.3009	323.853	0	-202.938	3.42413	-1558.29	-821606	159074	87130.5	95.8313	527.353	0
512	0	-105.153	141.591	-951.382	-47671.7	-184015	-34016.4	106.582	660.108	0	-95.483	-140.881	-607.964	-75604.9	-132530	33504.2	82.0106	324.358	0	-200.636	0.709625	-1559.35	-825178	160890	82940.6	97.0018	529.204	0
512	1	-96.2416	140.116	-963.199	-47277.5	-183774	-33883.4	109.204	659.084	0	-100.446	-141.952	-598.87	-74734.6	-131220	33729.4	80.8874	324.793	0	-196.688	-1.83554	-1562.07	-829425	163068	78091.9	98.3482	530.922	0
512	2	-86.613	138.487	-975.686	-46844.5	-183518	-33728.5	111.909	658.012	0	-104.436	-142.644	-590.715	-73921.7	-129967	33872.1	79.9836	325.139	0	-191.049	-4.15707	-1566.4	-834277	165606	72617.6	99.8692	532.48	0
512	3	-76.3727	136.741	-988.622	-46375.3	-183228	-33553.1	114.663	656.909	0	-107.384	-142.968	-583.537	-73167.4	-128766	33933.3	79.3345	325.386	0	-183.757	-6.22659	-1572.16	-839609	168474	66576.3	101.55	533.858	0
512	4	-65.6498	134.908	-1001.71	-45874.1	-182878	-33358	117.433	655.796	0	-109.273	-142.946	-577.348	-72474	-127618	33915.1	78.9575	325.529	0	-174.923	-8.03841	-1579.06	-845245	171616	60046.6	103.366	535.041	0
512	5	-54.5877	133.016	-1014.57	-45345.7	-182440	-33142	120.181	654.694	0	-110.128	-142.613	-572.139	-71844.8	-126525	33821	78.8561	325.572	0	-164.716	-9.59683	-1586.71	-850970	174955	53124.1	105.28	536.019	0
512	6	-43.3411	131.098	-1026.8	-44795.8	-181885	-32903.9	122.863	653.627	0	-110.016	-142.008	-567.885	-71283.5	-125490	33656.2	79.0223	325.525	0	-153.357	-10.91	-1594.69	-856529	178392	45920.5	107.251	536.786	0
512	7	-32.0722	129.186	-1037.96	-44230.8	-181187	-32643.6	125.44	652.613	0	-109.031	-141.176	-564.539	-70792.4	-124517	33427.1	79.436	325.399	0	-141.104	-11.9896	-1602.5	-861663	181819	38557	109.233	537.34	0
512	8	-20.9464	127.313	-1047.67	-43658	-180325	-32363.3	127.881	651.671	0	-107.288	-140.16	-562.048	-70371.9	-123611	33142.1	80.0703	325.206	0	-128.234	-12.8467	-1609.72	-866137	185136	31159.7	111.187	537.683	0
512	9	-10.1265	125.516	-1055.67	-43083.6	-179286	-32067.3	130.168	650.812	0	-104.902	-138.997	-560.357	-70020.4	-122773	32810.6	80.9014	324.957	0	-115.028	-13.4812	-1616.02	-869779	188269	23856.5	113.085	537.821	0
513	0	0.231429	123.843	-1061.79	-42512	-178067	-31762.1	132.296	650.038	0	-101.984	-137.709	-559.424	-69735.1	-122002	32443.4	81.9158	324.655	0	-101.753	-13.8659	-1621.22	-872492	191181	16777.2	114.912	537.76	0
513	1	9.97715	122.353	-1066.02	-41946.5	-176677	-31455.2	134.265	649.349	0	-98.6402	-136.303	-559.214	-69512	-121289	32050.4	83.1075	324.303	0	-88.6631	-13.9491	-1625.24	-874244	193860	10052.4	116.663	537.506	0
513	2	18.9589	121.106	-1068.37	-41389.2	-175132	-31155.2	136.076	648.74	0	-94.9748	-134.786	-559.668	-69345.1	-120628	31640.4	84.4661	323.904	0	-76.0159	-13.6793	-1628.04	-875032	196302	3811.44	118.334	537.072	0
513	3	27.0208	120.148	-1068.9	-40843.1	-173454	-30869.7	137.726	648.211	0	-91.0938	-133.172	-560.69	-69225.8	-120005	31220.7	85.9693	323.465	0	-64.073	-13.0246	-1629.59	-874858	198493	-1820.32	119.918	536.476	0
513	4	34.0078	119.51	-1067.66	-40312.7	-171669	-30605.2	139.21	647.758	0	-87.1027	-131.486	-562.146	-69143.4	-119408	30797.8	87.5847	322.999	0	-53.0949	-11.9759	-1629.81	-873733	200413	-6724.37	121.404	535.743	0
513	5	39.7749	119.209	-1064.75	-39803.3	-169806	-30366.4	140.521	647.383	0	-83.1059	-129.757	-563.876	-69086.9	-118824	30377.8	89.2731	322.522	0	-43.3311	-10.5476	-1628.63	-871670	202039	-10794.3	122.777	534.907	0
513	6	44.1969	119.245	-1060.25	-39319.8	-167891	-30156.4	141.65	647.086	0	-79.2068	-128.023	-565.693	-69044.4	-118236	29966.2	90.9883	322.053	0	-35.01	-8.77816	-1625.94	-868677	203336	-13942.3	124.024	534.001	0
513	7	47.1808	119.598	-1054.25	-38866.1	-165947	-29976.3	142.591	646.866	0	-75.5024	-126.32	-567.402	-69003.3	-117633	29567.1	92.6806	321.613	0	-28.3216	-6.72157	-1621.65	-864763	204273	-16105.4	125.128	533.063	0
513	8	48.6816	120.241	-1046.86	-38443.7	-163994	-29824.3	143.346	646.723	0	-72.0769	-124.676	-568.828	-68951.1	-117006	29183.3	94.303	321.216	0	-23.3952	-4.43572	-1615.69	-859958	204829	-17252.1	126.08	532.123	0
513	9	48.7155	121.137	-1038.27	-38051.1	-162046	-29696.6	143.927	646.648	0	-68.996	-123.108	-569.85	-68877.1	-116351	28817.8	95.8208	320.869	0	-20.2805	-1.97074	-1608.12	-854340	205013	-17387.3	126.881	531.206	0
514	0	47.3632	122.253	-1028.74	-37683.4	-160114	-29588.2	144.359	646.631	0	-66.3004	-121.614	-570.409	-68771.8	-115667	28473.2	97.2207	320.566	0	-18.9372	0.639931	-1599.15	-848037	204872	-16554.5	127.545	530.325	0
514	1	44.7616	123.552	-1018.54	-37333.3	-158208	-29494	144.673	646.654	0	-64.0051	-120.178	-570.501	-68627.4	-114951	28151.3	98.5084	320.293	0	-19.2435	3.37447	-1589.05	-841211	204478	-14833.9	128.099	529.483	0
514	2	41.084	124.987	-1007.94	-36994.2	-156335	-29408.8	144.897	646.703	0	-62.1122	-118.785	-570.138	-68438	-114201	27853.5	99.6949	320.038	0	-21.0282	6.20271	-1578.08	-834007	203897	-12333.3	128.566	528.683	0
514	3	36.5162	126.503	-997.116	-36660.2	-154500	-29327.8	145.053	646.766	0	-60.6224	-117.429	-569.315	-68199.8	-113416	27580.6	100.785	319.793	0	-24.1062	9.07413	-1566.43	-826528	203170	-9175.37	128.964	527.929	0
514	4	31.2421	128.035	-986.18	-36326.7	-152704	-29246.6	145.157	646.836	0	-59.5372	-116.116	-568.01	-67911	-112596	27332.2	101.772	319.56	0	-28.295	11.9199	-1554.19	-818838	202316	-5488.7	129.301	527.226	0
514	5	25.4356	129.515	-975.203	-35991.8	-150945	-29160.5	145.217	646.907	0	-58.8556	-114.861	-566.197	-67571.7	-111745	27106.5	102.639	319.343	0	-33.42	14.6545	-1541.4	-810973	201334	-1402.25	129.577	526.584	0
514	6	19.2546	130.87	-964.217	-35654.8	-149220	-29065	145.242	646.978	0	-58.5714	-113.69	-563.856	-67183.8	-110871	26901.6	103.371	319.151	0	-39.3167	17.1802	-1528.07	-802958	200218	2959.52	129.791	526.01	0
514	7	12.8437	132.031	-953.237	-35315.8	-147527	-28955.8	145.236	647.048	0	-58.6688	-112.627	-560.996	-66751.1	-109979	26715.2	103.958	318.987	0	-45.8251	19.4039	-1514.23	-794809	198964	7479.64	129.943	525.507	0
514	8	6.34214	132.946	-942.283	-34973.7	-145862	-28829.1	145.204	647.116	0	-59.1201	-111.692	-557.662	-66279.1	-109071	26545	104.414	318.852	0	-52.778	21.2535	-1499.94	-786558	197584	12047.2	130.038	525.071	0
514	9	-0.11106	133.583	-931.398	-34626.4	-144221	-28682.4	145.156	647.177	0	-59.8814	-110.894	-553.944	-65775.9	-108146	26388.6	104.771	318.741	0	-59.9925	22.6892	-1485.34	-778255	196115	16557	130.095	524.69	0
515	0	-6.37938	133.942	-920.675	-34270.9	-142603	-28514.1	145.111	647.224	0	-60.8888	-110.225	-549.966	-65250.5	-107201	26244.9	105.077	318.645	0	-67.2682	23.7165	-1470.64	-769988	194617	20914.8	130.14	524.347	0
515	1	-12.3401	134.044	-910.238	-33904.5	-141005	-28323.1	145.09	647.248	0	-62.0631	-109.66	-545.849	-64710.8	-106235	26113.5	105.378	318.551	0	-74.4031	24.384	-1456.09	-761860	193158	25045.6	130.203	524.028	0
515	2	-17.8964	133.917	-900.208	-33525.1	-139430	-28108.8	145.113	647.241	0	-63.3261	-109.163	-541.682	-64163.2	-105245	25994.2	105.706	318.452	0	-81.2225	24.7541	-1441.89	-753963	191790	28893.6	130.309	523.724	0
515	3	-22.9807	133.582	-890.66	-33132.2	-137881	-27871.9	145.193	647.2	0	-64.6127	-108.709	-537.512	-63612.3	-104235	25885.8	106.079	318.346	0	-87.5934	24.8728	-1428.17	-746356	190541	32416.5	130.472	523.431	0
515	4	-27.5502	133.047	-881.605	-32726.5	-136356	-27614.5	145.332	647.122	0	-65.8717	-108.283	-533.359	-63061.3	-103206	25786.4	106.497	318.234	0	-93.4219	24.7638	-1414.96	-739050	189411	35581	130.693	523.15	0
515	5	-31.5816	132.313	-872.989	-32309.8	-134855	-27339.2	145.525	647.01	0	-67.0643	-107.88	-529.218	-62513.3	-102166	25693.7	106.95	318.124	0	-98.6459	24.4326	-1402.21	-732017	188377	38362	130.966	522.883	0
515	6	-35.0672	131.377	-864.721	-31884	-133370	-27048.7	145.765	646.872	0	-68.1616	-107.505	-525.08	-61970.7	-101120	25605.5	107.421	318.022	0	-103.229	23.8724	-1389.8	-725204	187406	40741.9	131.278	522.629	0
515	7	-38.0064	130.239	-856.719	-31451.6	-131898	-26745.8	146.043	646.712	0	-69.1403	-107.162	-520.945	-61436.2	-100073	25519.1	107.902	317.932	0	-107.147	23.0775	-1377.66	-718567	186472	42708.5	131.621	522.388	0
515	8	-40.3968	128.909	-848.953	-31014.3	-130435	-26432.5	146.357	646.532	0	-69.9772	-106.848	-516.85	-60912.3	-99028	25431.3	108.401	317.853	0	-110.374	22.0619	-1365.8	-712099	185575	44254.8	131.994	522.153	0
515	9	-42.2328	127.413	-841.461	-30573.8	-128985	-26110.2	146.712	646.334	0	-70.6427	-106.544	-512.862	-60401.5	-97987.2	25338.5	108.94	317.774	0	-112.876	20.8697	-1354.32	-705837	184742	45379.8	132.409	521.913	0
516	0	-43.5093	125.788	-834.337	-30130.6	-127552	-25779.3	147.122	646.113	0	-71.0976	-106.217	-509.069	-59906.4	-96952.2	25237.4	109.55	317.678	0	-114.607	19.5707	-1343.41	-699857	184019	46089.5	132.885	521.656	0
516	1	-44.2283	124.077	-827.697	-29684	-126138	-25439.5	147.604	645.863	0	-71.3028	-105.835	-505.556	-59429.3	-95925.8	25125.3	110.257	317.552	0	-115.531	18.2418	-1333.25	-694244	183458	46398.1	133.442	521.371	0
516	2	-44.4069	122.32	-821.629	-29233.4	-124747	-25090.8	148.171	645.58	0	-71.2359	-105.375	-502.366	-58971.1	-94912.3	25001	111.07	317.387	0	-115.643	16.9455	-1324	-689058	183090	46329.2	134.093	521.053	0
516	3	-44.0824	120.549	-816.15	-28779.8	-123383	-24733	148.823	645.263	0	-70.8985	-104.832	-499.475	-58529.5	-93918.7	24863.5	111.965	317.182	0	-114.981	15.7165	-1315.62	-684301	182905	45915.4	134.83	520.708	0
516	4	-43.3117	118.781	-811.212	-28324.4	-122048	-24367.2	149.549	644.916	0	-70.3132	-104.22	-496.799	-58099.4	-92954.1	24711.5	112.894	316.947	0	-113.625	14.561	-1308.01	-679924	182855	45195.4	135.627	520.35	0
516	5	-42.1669	117.023	-806.719	-27869.3	-120746	-23995.7	150.324	644.546	0	-69.5169	-103.567	-494.254	-57676.6	-92023.5	24544.5	113.813	316.694	0	-111.684	13.4562	-1300.97	-675850	182883	44210.9	136.454	519.992	0
516	6	-40.7295	115.27	-802.554	-27417.3	-119479	-23621.6	151.127	644.163	0	-68.5503	-102.91	-491.797	-57260.4	-91124.3	24363.1	114.712	316.431	0	-109.28	12.3595	-1294.35	-672002	182948	43004.4	137.291	519.639	0
516	7	-39.0823	113.511	-798.597	-26971.5	-118245	-23248.5	151.934	643.774	0	-67.4503	-102.281	-489.421	-56852	-90249.9	24169.1	115.599	316.162	0	-106.533	11.2306	-1288.02	-668313	183024	41620.1	138.127	519.288	0
516	8	-37.3018	111.747	-794.76	-26533	-117044	-22879.7	152.731	643.385	0	-66.2466	-101.692	-487.132	-56452.6	-89395.3	23964.5	116.486	315.888	0	-103.548	10.0546	-1281.89	-664733	183099	40104.6	138.957	518.933	0
516	9	-35.4501	109.987	-791.003	-26101.5	-115870	-22517.8	153.515	642.998	0	-64.9599	-101.138	-484.939	-56063.2	-88556.6	23751.6	117.386	315.609	0	-100.41	8.84886	-1275.94	-661240	183176	38505	139.784	518.569	0
517	0	-33.5667	108.257	-787.343	-25675.4	-114719	-22163.3	154.296	642.61	0	-63.5973	-100.596	-482.861	-55684.6	-87727.2	23531.8	118.318	315.322	0	-97.164	7.66084	-1270.2	-657844	183279	36861.9	140.619	518.194	0
517	1	-31.6693	106.586	-783.836	-25253.1	-113588	-21815.8	155.087	642.217	0	-62.1553	-100.034	-480.926	-55317.5	-86899.6	23305.9	119.308	315.023	0	-93.8246	6.55219	-1264.76	-654581	183445	35205.1	141.482	517.802	0
517	2	-29.7661	104.998	-780.52	-24833.1	-112476	-21474.1	155.897	641.816	0	-60.6324	-99.4238	-479.158	-54961.8	-86068.4	23073	120.376	314.705	0	-90.3985	5.57416	-1259.68	-651476	183699	33555	142.385	517.389	0
517	3	-27.8704	103.503	-777.387	-24414.7	-111379	-21137.5	156.727	641.406	0	-59.0377	-98.7509	-477.553	-54616.1	-85233	22832.3	121.521	314.367	0	-86.9081	4.75178	-1254.94	-648519	184042	31928.8	143.33	516.955	0
517	4	-26.0044	102.096	-774.391	-23998.7	-110295	-20804.9	157.572	640.99	0	-57.3885	-98.0124	-476.072	-54277	-84394.8	22584.4	122.727	314.01	0	-83.3929	4.0832	-1250.46	-645673	184452	30344.8	144.306	516.504	0
517	5	-24.1975	100.761	-771.472	-23587.5	-109219	-20475.2	158.427	640.575	0	-55.708	-97.2186	-474.643	-53939.5	-83555.3	22331.9	123.962	313.642	0	-79.9055	3.54276	-1246.11	-642883	184895	28821.5	145.3	516.047	0
517	6	-22.4843	99.4757	-768.547	-23184.9	-108149	-20147.3	159.282	640.167	0	-54.025	-96.3905	-473.178	-53598.2	-82714.2	22078.7	125.195	313.273	0	-76.5092	3.08522	-1241.73	-640084	185327	27377.3	146.292	515.599	0
517	7	-20.8988	98.2105	-765.523	-22793.9	-107078	-19820.7	160.124	639.776	0	-52.3719	-95.5538	-471.587	-53249.3	-81869.4	21828.9	126.396	312.915	0	-73.2707	2.65668	-1237.11	-637202	185702	26027.9	147.267	515.176	0
517	8	-19.4667	96.9414	-762.317	-22415.6	-106004	-19495.4	160.945	639.405	0	-50.7797	-94.7318	-469.802	-52890.9	-81020	21586.1	127.544	312.581	0	-70.2464	2.20959	-1232.12	-634174	185984	24784.2	148.21	514.788	0
517	9	-18.1979	95.6551	-758.883	-22048.8	-104923	-19172.4	161.74	639.054	0	-49.2703	-93.9378	-467.798	-52523.4	-80167.2	21352.6	128.629	312.278	0	-67.4682	1.71735	-1226.68	-630968	186152	23650.2	149.113	514.437	0
518	0	-17.0833	94.3567	-755.22	-21689.8	-103836	-18852.3	162.509	638.72	0	-47.8499	-93.1704	-465.606	-52148.4	-79312.1	21129.1	129.659	312.001	0	-64.9333	1.18636	-1220.83	-627587	186217	22623.5	149.98	514.114	0
518	1	-16.0999	93.0687	-751.366	-21334.1	-102744	-18534.9	163.256	638.394	0	-46.5098	-92.4168	-463.298	-51767.5	-78452.8	20914.3	130.665	311.737	0	-62.6097	0.651833	-1214.66	-624063	186207	21697.8	150.825	513.8	0
518	2	-15.2236	91.8159	-747.358	-20978	-101652	-18220.2	163.985	638.07	0	-45.238	-91.6645	-460.931	-51381.5	-77586	20706	131.675	311.473	0	-60.4617	0.151375	-1208.29	-620427	186151	20865.2	151.659	513.482	0
518	3	-14.4401	90.6116	-743.207	-20619.6	-100561	-17908.7	164.693	637.744	0	-44.0297	-90.9119	-458.517	-50991	-76710.4	20502.9	132.699	311.209	0	-58.4699	-0.300301	-1201.72	-616685	186052	20118.5	152.486	513.155	0
518	4	-13.7483	89.4552	-738.894	-20258.8	-99470.2	-17601	165.38	637.418	0	-42.888	-90.1693	-456.022	-50596.2	-75826.8	20304.9	133.721	310.951	0	-56.6363	-0.714104	-1194.92	-612819	185896	19453.7	153.298	512.827	0
518	5	-13.1584	88.335	-734.378	-19896.6	-98378.4	-17297.4	166.038	637.093	0	-41.8228	-89.4513	-453.378	-50196.1	-74938.5	20113.2	134.711	310.716	0	-54.9812	-1.11626	-1187.76	-608793	185649	18872.1	154.08	512.512	0
518	6	-12.6875	87.2311	-729.596	-19534.2	-97283.6	-16997.3	166.661	636.774	0	-40.8496	-88.7722	-450.512	-49789.5	-74052.3	19929.4	135.626	310.518	0	-53.5371	-1.54105	-1180.11	-604553	185266	18379.1	154.813	512.224	0
518	7	-12.3513	86.1218	-724.487	-19171.9	-96185.2	-16699.8	167.237	636.463	0	-39.9821	-88.1446	-447.362	-49375.8	-73175.6	19755	136.429	310.371	0	-52.3334	-2.02283	-1171.85	-600054	184706	17979.1	155.476	511.975	0
518	8	-12.1547	84.9921	-719.031	-18810.5	-95083	-16403.8	167.762	636.161	0	-39.2232	-87.5736	-443.899	-48955.5	-72312.5	19589.9	137.097	310.285	0	-51.3779	-2.58157	-1162.93	-595279	183950	17670.6	156.057	511.772	0
518	9	-12.0871	83.84	-713.276	-18450.9	-93976.9	-16108.8	168.246	635.868	0	-38.5591	-87.047	-440.142	-48528.8	-71462.4	19432.7	137.638	310.257	0	-50.6462	-3.20702	-1153.42	-590261	183017	17446.7	156.566	511.615	0
519	0	-12.1205	82.6814	-707.348	-18093.8	-92868.7	-15814.5	168.708	635.58	0	-37.9573	-86.5297	-436.16	-48096.1	-70619.1	19280	138.089	310.272	0	-50.0778	-3.84829	-1143.51	-585089	181968	17295.9	157.03	511.5	0
519	1	-12.2131	81.5466	-701.419	-17739	-91763.5	-15521.5	169.175	635.29	0	-37.3745	-85.9724	-432.069	-47658.4	-69773.4	19127.6	138.513	310.303	0	-49.5876	-4.42579	-1133.49	-579890	180890	17203.2	157.487	511.41	0
519	2	-12.3225	80.4655	-695.649	-17386.8	-90667.2	-15231.3	169.665	634.994	0	-36.7719	-85.3368	-427.994	-47217.7	-68916.9	18971.9	138.977	310.323	0	-49.0944	-4.87122	-1123.64	-574783	179865	17150.4	157.976	511.327	0
519	3	-12.4203	79.4516	-690.12	-17038.8	-89584	-14944.8	170.191	634.69	0	-36.1283	-84.6122	-424.028	-46776.5	-68045.5	18811.2	139.526	310.315	0	-48.5486	-5.16058	-1114.15	-569842	178945	17120.2	158.52	511.237	0
519	4	-12.4952	78.5005	-684.834	-16696.8	-88515	-14662.3	170.75	634.381	0	-35.4421	-83.813	-420.222	-46336.8	-67160.5	18645.2	140.179	310.267	0	-47.9373	-5.31244	-1105.06	-565082	178143	17099.7	159.124	511.129	0
519	5	-12.5495	77.5955	-679.741	-16362.2	-87458.5	-14383.2	171.335	634.071	0	-34.7244	-82.9651	-416.578	-45899.5	-66267.6	18475.1	140.924	310.182	0	-47.2739	-5.36958	-1096.32	-560477	177439	17081	159.78	511	0
519	6	-12.5938	76.7119	-674.751	-16035	-86410.8	-14107	171.937	633.764	0	-33.9902	-82.1003	-413.056	-45465.5	-65375.3	18302.4	141.728	310.071	0	-46.5841	-5.3884	-1087.81	-555969	176792	17059.2	160.466	510.853	0
519	7	-12.6416	75.8211	-669.766	-15715.2	-85366.6	-13833	172.543	633.464	0	-33.2515	-81.2514	-409.599	-45035.7	-64491.5	18129.4	142.55	309.951	0	-45.893	-5.43031	-1079.36	-551489	176154	17028.9	161.161	510.697	0
519	8	-12.7016	74.899	-664.712	-15402.5	-84320.9	-13561.4	173.147	633.172	0	-32.5119	-80.4415	-406.153	-44609.8	-63620.6	17957.6	143.358	309.835	0	-45.2135	-5.54245	-1070.86	-546983	175488	16983.8	161.849	510.538	0
519	9	-12.7714	73.9374	-659.572	-15096.1	-83271.5	-13292.4	173.749	632.888	0	-31.7676	-79.6741	-402.699	-44185.9	-62761.2	17786.9	144.149	309.724	0	-44.5391	-5.7367	-1062.27	-542436	174787	16917.6	162.528	510.379	0
520	0	-12.8335	72.949	-654.396	-14794.5	-82220.2	-13026.2	174.357	632.608	0	-31.0089	-78.9329	-399.276	-43762.1	-61907.5	17614.8	144.951	309.604	0	-43.8424	-5.98394	-1053.67	-537881	174078	16823.7	163.214	510.209	0
520	1	-12.8606	71.9609	-649.277	-14495.1	-81172.5	-12762.2	174.98	632.325	0	-30.2223	-78.1922	-395.96	-43338.6	-61052.9	17439	145.81	309.452	0	-43.0829	-6.23131	-1045.24	-533384	173414	16696.9	163.93	510.013	0
520	2	-12.8295	70.9968	-644.304	-14196	-80135.5	-12499.5	175.625	632.033	0	-29.4009	-77.4304	-392.808	-42916.4	-60193.9	17258.9	146.76	309.255	0	-42.2304	-6.43362	-1037.11	-529008	172831	16535.5	164.692	509.78	0
520	3	-12.7303	70.0657	-639.518	-13897	-79114.1	-12237	176.291	631.73	0	-28.5516	-76.642	-389.828	-42496.6	-59331.3	17075.5	147.801	309.014	0	-41.2819	-6.57632	-1029.35	-524781	172340	16341.3	165.502	509.513	0
520	4	-12.565	69.1617	-634.909	-13598.1	-78109.9	-11973.5	176.975	631.417	0	-27.6915	-75.8373	-386.978	-42079.3	-58469.1	16890.2	148.909	308.738	0	-40.2565	-6.67561	-1021.89	-520688	171920	16117	166.346	509.222	0
520	5	-12.3448	68.2699	-630.438	-13300.3	-77122.1	-11708	177.669	631.097	0	-26.8391	-75.036	-384.199	-41663.5	-57612.7	16705	150.045	308.443	0	-39.1839	-6.76617	-1014.64	-516695	171537	15865.3	167.209	508.922	0
520	6	-12.0869	67.372	-626.05	-13004.6	-76150.1	-11440.6	178.364	630.773	0	-26.0088	-74.2598	-381.423	-41247.4	-56767.3	16521	151.17	308.141	0	-38.0957	-6.88776	-1007.47	-512758	171153	15588.8	168.069	508.626	0
520	7	-11.8067	66.4539	-621.695	-12711.5	-75195.7	-11172.2	179.047	630.447	0	-25.2047	-73.5247	-378.604	-40830	-55935.7	16338.7	152.258	307.843	0	-37.0114	-7.07078	-1000.3	-508836	170735	15288.3	168.908	508.344	0
520	8	-11.5099	65.5102	-617.34	-12420.3	-74261	-10903.5	179.708	630.119	0	-24.4178	-72.8365	-375.73	-40410.4	-55117.9	16157.5	153.304	307.552	0	-35.9276	-7.32632	-993.07	-504906	170267	14960.7	169.718	508.075	0
520	9	-11.1911	64.5465	-612.992	-12130.4	-73345.5	-10635.2	180.348	629.789	0	-23.6292	-72.1908	-372.824	-39989.1	-54312.6	15977.1	154.321	307.26	0	-34.8203	-7.64427	-985.816	-500977	169758	14601	170.505	507.812	0
521	0	-10.834	63.5828	-608.705	-11840.8	-72446.3	-10367.7	180.983	629.452	0	-22.8149	-71.574	-369.941	-39567.9	-53517.9	15797.8	155.334	306.957	0	-33.6489	-7.99122	-978.646	-497091	169245	14204.4	171.287	507.545	0
521	1	-10.4165	62.6484	-604.557	-11550.9	-71560.4	-10101.3	181.632	629.106	0	-21.9485	-70.9638	-367.154	-39149.7	-52732.1	15620.4	156.376	306.63	0	-32.365	-8.31541	-971.71	-493310	168774	13768.3	172.089	507.261	0
521	2	-9.92331	61.7674	-600.606	-11260.5	-70684.4	-9836.11	182.312	628.749	0	-21.0094	-70.3353	-364.519	-38737.4	-51953.9	15445.3	157.473	306.27	0	-30.9327	-8.56792	-965.125	-489683	168384	13293.9	172.93	506.951	0
521	3	-9.3541	60.9474	-596.863	-10969.9	-69815.6	-9572.51	183.029	628.379	0	-19.992	-69.6712	-362.056	-38333.3	-51182.1	15271.7	158.635	305.876	0	-29.3461	-8.72374	-958.92	-486220	168087	12786.5	173.819	506.613	0
521	4	-8.71969	60.1796	-593.292	-10679.3	-68952.9	-9311.31	183.779	628	0	-18.9086	-68.9664	-359.748	-37938	-50415.5	15099.2	159.859	305.457	0	-27.6283	-8.78684	-953.04	-482897	167870	12252.5	174.75	506.248	0
521	5	-8.03779	59.4412	-589.82	-10389.3	-68096.2	-9053.59	184.548	627.614	0	-17.783	-68.2283	-357.542	-37552.2	-49655	14926.3	161.121	305.029	0	-25.8208	-8.78717	-947.362	-479662	167697	11696.3	175.706	505.868	0
521	6	-7.33018	58.6996	-586.356	-10101.5	-67244.7	-8800.21	185.318	627.228	0	-16.6418	-67.4762	-355.366	-37175.9	-48903.7	14751.8	162.385	304.613	0	-23.972	-8.77657	-941.721	-476449	167519	11118.3	176.664	505.487	0
521	7	-6.61654	57.9214	-582.808	-9818.36	-66397	-8551.62	186.074	626.847	0	-15.507	-66.7383	-353.144	-36808.2	-48165	14574.6	163.611	304.23	0	-22.1236	-8.81682	-935.953	-473192	167286	10515.5	177.598	505.12	0
521	8	-5.90798	57.083	-579.121	-9541.77	-65553.3	-8307.94	186.805	626.476	0	-14.3921	-66.0409	-350.828	-36446.1	-47438.3	14395.4	164.782	303.886	0	-20.3001	-8.95789	-929.95	-469848	166968	9882.41	178.497	504.777	0
521	9	-5.20412	56.1781	-575.288	-9271.81	-64716.2	-8068.91	187.506	626.117	0	-13.2963	-65.396	-348.409	-36085.9	-46717	14215.3	165.913	303.574	0	-18.5004	-9.21783	-923.697	-466408	166564	9214.79	179.362	504.457	0
522	0	-4.49214	55.2212	-571.361	-9006.5	-63889.3	-7833.93	188.18	625.763	0	-12.2026	-64.7968	-345.923	-35724.9	-45991.8	14035.1	167.046	303.274	0	-16.6947	-9.57564	-917.284	-462906	166105	8509.17	180.21	504.147	0
522	1	-3.75008	54.241	-567.438	-8743.82	-63074.3	-7602.28	188.844	625.409	0	-11.0849	-64.2247	-343.436	-35362.5	-45256.8	13855.3	168.224	302.967	0	-14.8349	-9.9837	-910.874	-459410	165643	7762.45	181.069	503.835	0
522	2	-2.95673	53.2663	-563.625	-8483.02	-62269.9	-7373.15	189.519	625.051	0	-9.92126	-63.6602	-341.013	-35000.7	-44511.3	13676.2	169.474	302.637	0	-12.878	-10.3939	-904.639	-455997	165229	6972.71	181.963	503.514	0
522	3	-2.1007	52.3151	-559.999	-8223.82	-61474.8	-7146.04	190.223	624.685	0	-8.70242	-63.0926	-338.692	-34640.9	-43758	13497.8	170.803	302.279	0	-10.8031	-10.7775	-898.69	-452720	164893	6140.47	182.904	503.179	0
522	4	-1.18409	51.3906	-556.587	-7965.82	-60688.7	-6921.4	190.963	624.312	0	-7.43223	-62.5208	-336.476	-34283.3	-43001.5	13320.9	172.2	301.889	0	-8.61631	-11.1303	-893.063	-449597	164642	5269.11	183.894	502.834	0
522	5	-0.222331	50.482	-553.371	-7709.1	-59911.6	-6700.04	191.733	623.931	0	-6.12897	-61.9534	-334.34	-33926.8	-42247.2	13145.5	173.64	301.474	0	-6.3513	-11.4714	-887.711	-446611	164459	4365.5	184.919	502.484	0
522	6	0.760291	49.5684	-550.291	-7454.64	-59143.6	-6481.96	192.523	623.547	0	-4.82377	-61.4039	-332.227	-33569.9	-41500.9	12971.7	175.083	301.045	0	-4.06348	-11.8354	-882.518	-443716	164306	3440.05	185.958	502.14	0
522	7	1.73821	48.629	-547.273	-7203.52	-58384.4	-6265.79	193.317	623.163	0	-3.55043	-60.8839	-330.071	-33211	-40767.7	12798.3	176.488	300.618	0	-1.81222	-12.255	-877.344	-440853	164138	2505.82	186.986	501.816	0
522	8	2.69123	47.6522	-544.249	-6956.17	-57634.8	-6049.25	194.102	622.781	0	-2.33307	-60.398	-327.822	-32850.4	-40051.4	12624.3	177.826	300.208	0	0.358157	-12.7458	-872.072	-437975	163918	1576.26	187.984	501.522	0
522	9	3.61067	46.6415	-541.195	-6712.32	-56897.2	-5830.41	194.868	622.403	0	-1.1785	-59.9434	-325.465	-32489.9	-39353	12448.9	179.087	299.826	0	2.43217	-13.3019	-866.66	-435063	163631	661.096	188.941	501.263	0
523	0	4.50349	45.613	-538.146	-6471.46	-56175.1	-5608.9	195.614	622.026	0	-0.0736831	-59.5079	-323.037	-32133	-38669.3	12272.6	180.294	299.472	0	4.42981	-13.8949	-861.183	-432148	163298	-237.203	189.867	501.033	0
523	1	5.38718	44.5877	-535.186	-6232.7	-55470.6	-5385.65	196.353	621.646	0	1.00871	-59.0703	-320.615	-31783.7	-37995.8	12096.9	181.491	299.133	0	6.39589	-14.4826	-855.801	-429298	162967	-1121.46	190.785	500.821	0
523	2	6.27721	43.5817	-532.391	-5994.88	-54784.2	-5161.92	197.098	621.26	0	2.09511	-58.6099	-318.27	-31444.1	-37329.9	11924.2	182.71	298.797	0	8.37232	-15.0282	-850.661	-426573	162682	-1994.29	191.715	500.613	0
523	3	7.1793	42.6009	-529.784	-5757.15	-54115	-4938.67	197.855	620.867	0	3.1966	-58.1145	-316.03	-31113.4	-36671.2	11756.3	183.963	298.451	0	10.3759	-15.5136	-845.814	-423990	162460	-2855.17	192.664	500.399	0
523	4	8.09003	41.6427	-527.324	-5519.4	-53460.2	-4716.37	198.62	620.467	0	4.30555	-57.5836	-313.88	-30789	-36019.9	11593.2	185.243	298.092	0	12.3956	-15.9409	-841.205	-421518	162286	-3701.42	193.629	500.178	0
523	5	8.99851	40.6976	-524.922	-5282.02	-52816	-4495.16	199.383	620.063	0	5.40103	-57.0269	-311.769	-30467.5	-35375.6	11434	186.533	297.725	0	14.3995	-16.3293	-836.692	-419090	162125	-4529.27	194.595	499.952	0
523	6	9.88671	39.7498	-522.455	-5046	-52176.9	-4275.35	200.131	619.658	0	6.45757	-56.4603	-309.62	-30145.4	-34738.7	11277.1	187.802	297.363	0	16.3443	-16.7104	-832.075	-416615	161922	-5333.79	195.543	499.73	0
523	7	10.7333	38.7801	-519.8	-4812.82	-51537.3	-4057.65	200.852	619.259	0	7.45516	-55.8967	-307.361	-29820.1	-34110.3	11121.1	189.022	297.02	0	18.1884	-17.1166	-827.16	-414004	161627	-6109.81	196.456	499.52	0
523	8	11.5216	37.7733	-516.884	-4583.34	-50893.5	-3842.72	201.538	618.867	0	8.38664	-55.3405	-304.955	-29490.6	-33490.3	10964.7	190.179	296.705	0	19.9083	-17.5672	-821.839	-411208	161212	-6853.66	197.323	499.324	0
523	9	12.2495	36.7291	-513.718	-4357.19	-50244.7	-3631.02	202.194	618.482	0	9.26082	-54.7859	-302.405	-29157.6	-32877.5	10807.7	191.28	296.419	0	21.5103	-18.0568	-816.123	-408231	160682	-7564.74	198.15	499.145	0
524	0	12.934	35.6692	-510.386	-4133.63	-49592.7	-3423.15	202.833	618.099	0	10.1015	-54.2189	-299.755	-28823.3	-32271.3	10650.6	192.341	296.156	0	23.0355	-18.5498	-810.141	-405134	160073	-8247.5	198.951	498.979	0
524	1	13.6043	34.6284	-507.001	-3912.7	-48940.9	-3219.9	203.47	617.717	0	10.9383	-53.6244	-297.074	-28490.7	-31671.7	10494.6	193.388	295.904	0	24.5426	-18.996	-804.075	-402001	159432	-8910.43	199.745	498.82	0
524	2	14.2816	33.6367	-503.644	-3695.53	-48292.2	-3021.88	204.115	617.338	0	11.7916	-52.9954	-294.415	-28161.7	-31078.6	10339.6	194.44	295.653	0	26.0732	-19.3586	-798.059	-398892	158795	-9559.98	200.545	498.664	0
524	3	14.9677	32.7074	-500.336	-3483.8	-47647.5	-2829.56	204.769	616.963	0	12.6645	-52.3382	-291.779	-27836.8	-30491.7	10184.9	195.497	295.404	0	27.6322	-19.6308	-792.115	-395824	158169	-10197.1	201.354	498.515	0
524	4	15.6502	31.8384	-497.053	-3278.71	-47006.1	-2643.34	205.43	616.596	0	13.5481	-51.671	-289.126	-27515.5	-29911.2	10028.2	196.546	295.168	0	29.1983	-19.8326	-786.179	-392774	157535	-10821.1	202.163	498.387	0
524	5	16.3141	31.0171	-493.754	-3080.79	-46367.8	-2463.45	206.091	616.24	0	14.4275	-51.0177	-286.398	-27196.5	-29338.5	9866.72	197.56	294.961	0	30.7416	-20.0005	-780.152	-389707	156864	-11434	202.959	498.296	0
524	6	16.9449	30.2242	-490.383	-2890.2	-45733.7	-2289.95	206.739	615.894	0	15.2836	-50.397	-283.532	-26877.6	-28776.3	9699.1	198.508	294.795	0	32.2286	-20.1728	-773.915	-386576	156118	-12035.8	203.723	498.256	0
524	7	17.529	29.4398	-486.879	-2706.51	-45105.1	-2122.79	207.359	615.559	0	16.0976	-49.8132	-280.483	-26556.3	-28228.4	9527.4	199.358	294.681	0	33.6267	-20.3735	-767.362	-383333	155261	-12619.7	204.434	498.273	0
524	8	18.0568	28.6503	-483.193	-2528.78	-44481.5	-1961.87	207.943	615.233	0	16.8591	-49.2582	-277.24	-26231.6	-27698.8	9355.14	200.091	294.617	0	34.9158	-20.6079	-760.433	-379946	154274	-13175.5	205.08	498.342	0
524	9	18.5293	27.8522	-479.325	-2356.24	-43861.9	-1806.89	208.492	614.916	0	17.57	-48.7186	-273.841	-25904.2	-27190.3	9185.04	200.708	294.596	0	36.0994	-20.8664	-753.166	-376418	153165	-13698.7	205.662	498.452	0
525	0	18.961	27.0541	-475.333	-2188.09	-43245.1	-1657.34	209.021	614.603	0	18.2425	-48.1776	-270.365	-25577	-26703.4	9018.32	201.232	294.602	0	37.2035	-21.1234	-745.698	-372805	151975	-14190.7	206.197	498.581	0
525	1	19.3725	26.2754	-471.312	-2023.05	-42630.4	-1512.63	209.55	614.292	0	18.8938	-47.6166	-266.911	-25254.5	-26236.4	8855.13	201.704	294.618	0	38.2663	-21.3412	-738.222	-369184	150763	-14655.9	206.713	498.711	0
525	2	19.7811	25.5367	-467.338	-1860.12	-42017.8	-1372.58	210.091	613.98	0	19.5387	-47.0215	-263.562	-24940.5	-25785.2	8695.28	202.166	294.629	0	39.3198	-21.4848	-730.899	-365620	149579	-15097	207.234	498.822	0
525	3	20.1935	24.8505	-463.442	-1699.03	-41409.7	-1237.41	210.648	613.666	0	20.1816	-46.388	-260.366	-24636.2	-25345.4	8539.1	202.655	294.621	0	40.3751	-21.5375	-723.808	-362142	148449	-15513.9	207.772	498.9	0
525	4	20.6072	24.2187	-459.625	-1539.93	-40810.5	-1107.36	211.209	613.35	0	20.8145	-45.7224	-257.332	-24340.8	-24914.5	8387.53	203.182	294.589	0	41.4217	-21.5036	-716.957	-358750	147374	-15904.2	208.328	498.94	0
525	5	21.0117	23.6333	-455.865	-1383.32	-40223.8	-982.28	211.764	613.034	0	21.418	-45.0396	-254.437	-24052.4	-24491.5	8241.61	203.743	294.532	0	42.4297	-21.4063	-710.302	-355428	146339	-16263.3	208.89	498.944	0
525	6	21.3896	23.0767	-452.124	-1230.31	-39649.6	-861.374	212.304	612.721	0	21.9658	-44.359	-251.648	-23769.6	-24076.6	8101.67	204.324	294.456	0	43.3554	-21.2822	-703.772	-352147	145324	-16585.2	209.451	498.919	0
525	7	21.7229	22.5286	-448.364	-1082.5	-39085.2	-743.139	212.827	612.414	0	22.4348	-43.6971	-248.936	-23491.5	-23669.2	7966.53	204.919	294.368	0	44.1577	-21.1685	-697.3	-348879	144316	-16865.1	210.004	498.872	0
525	8	22.0005	21.9759	-444.558	-940.903	-38528.3	-625.959	213.334	612.117	0	22.8144	-43.0618	-246.289	-23217.1	-23267.4	7833.65	205.528	294.268	0	44.8149	-21.0859	-690.847	-345609	143307	-17101.3	210.551	498.803	0
525	9	22.2234	21.4184	-440.719	-805.195	-37979.7	-509.106	213.823	611.827	0	23.1095	-42.4493	-243.705	-22945.8	-22868.6	7700.24	206.163	294.154	0	45.3329	-21.0309	-684.424	-342340	142303	-17296.3	211.096	498.712	0
526	0	22.4061	20.8675	-436.909	-674.474	-37442.8	-393.351	214.301	611.544	0	23.3421	-41.8438	-241.196	-22677.5	-22470.2	7564.3	206.838	294.021	0	45.7482	-20.9764	-678.105	-339112	141322	-17458.1	211.646	498.604	0
526	1	22.5747	20.3413	-433.227	-548	-36920.6	-280.463	214.778	611.265	0	23.5473	-41.2234	-238.783	-22412.7	-22072.7	7425.14	207.561	293.862	0	46.1219	-20.8821	-672.009	-335988	140396	-17600	212.214	498.483	0
526	2	22.7547	19.8581	-429.76	-424.957	-36414.2	-171.876	215.269	610.989	0	23.7635	-40.5734	-236.488	-22152.8	-21678.6	7283.66	208.331	293.674	0	46.5182	-20.7153	-666.249	-333024	139549	-17735.9	212.806	498.356	0
526	3	22.9599	19.4282	-426.544	-304.669	-35923.5	-68.1199	215.78	610.714	0	24.0199	-39.8942	-234.32	-21899.3	-21290.8	7142.08	209.138	293.459	0	46.9798	-20.466	-660.863	-330242	138790	-17875.4	213.425	498.227	0
526	4	23.1887	19.0496	-423.558	-186.982	-35447.3	30.6745	216.311	610.442	0	24.3206	-39.1967	-232.255	-21653.3	-20912.3	7002.39	209.96	293.231	0	47.5093	-20.1471	-655.813	-327629	138104	-18020.3	214.062	498.102	0
526	5	23.426	18.7072	-420.745	-72.0058	-34984.4	124.361	216.851	610.171	0	24.6381	-38.4965	-230.25	-21414	-20546.3	6865.28	210.765	293.004	0	48.0642	-19.7892	-650.994	-325140	137461	-18164.6	214.699	497.992	0
526	6	23.6484	18.3751	-418.014	40.1044	-34535.2	212.669	217.383	609.904	0	24.9276	-37.8127	-228.241	-21179.2	-20196.8	6730.61	211.511	292.793	0	48.5759	-19.4376	-646.255	-322709	136813	-18299	215.309	497.908	0
526	7	23.8317	18.0246	-415.268	149.252	-34101.4	295.262	217.881	609.641	0	25.1499	-37.1628	-226.166	-20944.8	-19867.1	6598.25	212.157	292.608	0	48.9816	-19.1382	-641.434	-320261	136111	-18415.3	215.863	497.857	0
526	8	23.9626	17.6379	-412.438	255.148	-33685.2	372.219	218.327	609.381	0	25.2863	-36.557	-223.983	-20707.5	-19557.4	6468.46	212.684	292.451	0	49.2489	-18.9191	-636.421	-317744	135320	-18509.5	216.341	497.841	0
526	9	24.0464	17.2174	-409.511	356.997	-33286.2	444.573	218.717	609.128	0	25.3424	-35.9987	-221.699	-20465.7	-19264	6342.11	213.107	292.313	0	49.3887	-18.7813	-631.21	-315152	134442	-18584.5	216.747	497.854	0
527	0	24.1099	16.7842	-406.548	454.377	-32902.8	514.111	219.068	608.882	0	25.3458	-35.4819	-219.378	-20221	-18979.6	6219.71	213.484	292.174	0	49.4557	-18.6977	-625.926	-312534	133521	-18651.7	217.111	497.881	0
527	1	24.1929	16.3694	-403.661	548.133	-32534.4	582.39	219.402	608.642	0	25.3378	-34.9884	-217.111	-19976.6	-18696	6100.46	213.888	292.011	0	49.5307	-18.619	-620.773	-309978	132624	-18728.1	217.473	497.902	0
527	2	24.3281	15.998	-400.953	639.495	-32181.9	649.732	219.737	608.405	0	25.3568	-34.4952	-214.972	-19736.3	-18408.6	5982.79	214.367	291.809	0	49.6849	-18.4972	-615.925	-307561	131802	-18828.1	217.863	497.906	0
527	3	24.5285	15.6783	-398.471	728.638	-31848	715.38	220.074	608.171	0	25.4261	-33.9866	-212.986	-19503.1	-18115.4	5865.41	214.946	291.57	0	49.9546	-18.3083	-611.456	-305318	131076	-18959.3	218.288	497.891	0
527	4	24.7911	15.4032	-396.201	814.398	-31535	778.523	220.406	607.944	0	25.5513	-33.4598	-211.147	-19278.3	-17815.2	5747.33	215.627	291.303	0	50.3424	-18.0566	-607.348	-303243	130438	-19123.9	218.745	497.863	0
527	5	25.1021	15.156	-394.096	895.367	-31244.1	838.695	220.72	607.728	0	25.7247	-32.9204	-209.423	-19061.7	-17508.8	5628.01	216.395	291.02	0	50.8267	-17.7644	-603.519	-301302	129863	-19319.8	219.219	497.829	0
527	6	25.4385	14.9155	-392.082	971.248	-30974.8	895.33	220.999	607.523	0	25.9295	-32.3779	-207.767	-18853	-17201.1	5507.55	217.21	290.741	0	51.368	-17.4624	-599.849	-299443	129313	-19539.2	219.687	497.8	0
527	7	25.7704	14.6595	-390.072	1042.8	-30724.6	947.453	221.234	607.327	0	26.1449	-31.843	-206.124	-18651.9	-16900.8	5386.37	218.007	290.489	0	51.9154	-17.1836	-596.197	-297603	128742	-19770.2	220.118	497.786	0
527	8	26.0684	14.3707	-388.001	1110.44	-30488.1	994.157	221.423	607.138	0	26.353	-31.3265	-204.456	-18458.3	-16617.7	5265.06	218.722	290.28	0	52.4214	-16.9558	-592.457	-295734	128115	-19999.9	220.491	497.791	0
527	9	26.3153	14.0453	-385.86	1173.53	-30258.7	1035.21	221.581	606.959	0	26.546	-30.8355	-202.765	-18272.7	-16358.7	5144.89	219.322	290.118	0	52.8613	-16.7901	-588.625	-293833	127433	-20218.5	220.803	497.816	0
528	0	26.5138	13.6965	-383.707	1231.54	-30030.7	1071.04	221.735	606.79	0	26.7281	-30.3667	-201.1	-18095.1	-16124.5	5027.78	219.818	289.981	0	53.2418	-16.6702	-584.807	-291945	126731	-20421.2	221.076	497.848	0
528	1	26.6807	13.3478	-381.634	1284.96	-29801.9	1102.6	221.91	606.633	0	26.9104	-29.9067	-199.53	-17925	-15910.3	4915.28	220.261	289.836	0	53.5911	-16.5588	-581.163	-290137	126064	-20607.1	221.344	497.868	0
528	2	26.8311	13.0185	-379.72	1335.01	-29573.5	1131.37	222.118	606.484	0	27.1013	-29.4428	-198.107	-17762.1	-15710	4807.61	220.699	289.659	0	53.9324	-16.4243	-577.827	-288466	125476	-20775.5	221.631	497.862	0
528	3	26.9664	12.714	-378.008	1382.87	-29349.9	1158.92	222.356	606.342	0	27.2987	-28.9718	-196.839	-17606.7	-15519.8	4703.56	221.155	289.447	0	54.265	-16.2578	-574.847	-286957	124980	-20924.1	221.945	497.831	0
528	4	27.0764	12.4268	-376.495	1429.67	-29136.3	1186.39	222.612	606.203	0	27.4898	-28.4975	-195.692	-17459	-15338.1	4601.05	221.621	289.217	0	54.5662	-16.0707	-572.187	-285601	124563	-21048.4	222.273	497.791	0
528	5	27.144	12.1402	-375.141	1476.45	-28936.2	1214.55	222.866	606.064	0	27.6573	-28.0229	-194.607	-17318.6	-15165.8	4497.49	222.07	288.993	0	54.8013	-15.8827	-569.748	-284362	124192	-21142.1	222.594	497.763	0
528	6	27.1486	11.8344	-373.872	1524.3	-28749.6	1244.02	223.103	605.923	0	27.787	-27.5469	-193.518	-17184	-15003.4	4390.31	222.47	288.798	0	54.9356	-15.7125	-567.39	-283179	123827	-21197.5	222.887	497.762	0
528	7	27.0722	11.4934	-372.609	1574.3	-28572.9	1275.63	223.317	605.775	0	27.8741	-27.0629	-192.372	-17052.8	-14849.6	4277.8	222.808	288.645	0	54.9464	-15.5695	-564.981	-281991	123434	-21206.3	223.143	497.794	0
528	8	26.9046	11.1102	-371.29	1627.68	-28400.8	1310.77	223.508	605.616	0	27.9233	-26.5609	-191.152	-16922.8	-14701.9	4159.65	223.088	288.531	0	54.828	-15.4507	-562.442	-280754	122998	-21161.3	223.365	497.851	0
528	9	26.6478	10.6898	-369.893	1686.32	-28228.2	1351.23	223.686	605.441	0	27.9473	-26.0295	-189.882	-16792.6	-14557.7	4036.44	223.333	288.437	0	54.5952	-15.3398	-559.775	-279454	122526	-21058.9	223.566	497.91	0
529	0	26.3199	10.2493	-368.445	1752.71	-28050.9	1398.28	223.867	605.243	0	27.9685	-25.4528	-188.619	-16661.7	-14413.5	3908.65	223.584	288.335	0	54.2884	-15.2035	-557.064	-278114	122049	-20902.9	223.771	497.94	0
529	1	25.9507	9.8119	-367.01	1829.07	-27866.1	1451.87	224.073	605.016	0	28.0138	-24.8128	-187.44	-16531.1	-14264	3776.61	223.901	288.194	0	53.9646	-15.0009	-554.45	-276786	121615	-20704.5	224.015	497.91	0
529	2	25.5702	9.39443	-365.635	1915.88	-27671.3	1510.91	224.32	604.76	0	28.1009	-24.0981	-186.4	-16402.5	-14103.8	3640.72	224.336	287.996	0	53.6711	-14.7037	-552.035	-275510	121259	-20477.5	224.325	497.801	0
529	3	25.1988	9.00073	-364.32	2011.42	-27464.5	1573.76	224.615	604.479	0	28.2305	-23.3112	-185.513	-16277.6	-13930.4	3501.65	224.909	287.744	0	53.4293	-14.3105	-549.833	-274291	120990	-20235.1	224.714	497.613	0
529	4	24.8473	8.62416	-363.023	2112.85	-27244.4	1638.48	224.951	604.18	0	28.3906	-22.4702	-184.749	-16158.4	-13744	3360.44	225.607	287.461	0	53.238	-13.8461	-547.772	-273104	120788	-19989.9	225.173	497.359	0
529	5	24.5193	8.25087	-361.665	2217.55	-27010.5	1702.98	225.316	603.869	0	28.5614	-21.6055	-184.052	-16045.3	-13547.4	3218.32	226.394	287.178	0	53.0807	-13.3546	-545.718	-271895	120610	-19754.1	225.68	497.059	0
529	6	24.2116	7.86137	-360.146	2323.29	-26762.6	1765.62	225.69	603.549	0	28.7208	-20.7511	-183.352	-15937	-13344.9	3076.27	227.217	286.92	0	52.9324	-12.8897	-543.499	-270592	120401	-19538.3	226.205	496.733	0
529	7	23.9189	7.43684	-358.373	2428.09	-26499.6	1825.71	226.056	603.225	0	28.8528	-19.9353	-182.584	-15831	-13141.2	2934.9	228.026	286.706	0	52.7717	-12.4984	-540.957	-269127	120113	-19350	226.721	496.393	0
529	8	23.6407	6.96824	-356.294	2530.25	-26220.4	1882.82	226.408	602.898	0	28.9503	-19.1746	-181.711	-15725	-12939.7	2794.81	228.789	286.539	0	52.5911	-12.2063	-538.005	-267462	119717	-19195.2	227.212	496.048	0
529	9	23.3899	6.46128	-353.927	2628.64	-25924.1	1936.15	226.753	602.573	0	29.0136	-18.4688	-180.728	-15617.3	-12741.9	2657.12	229.497	286.413	0	52.4035	-12.0075	-534.655	-265606	119215	-19079.5	227.681	495.702	0
530	0	23.1939	5.93611	-351.365	2723.02	-25611.7	1984.83	227.108	602.25	0	29.0521	-17.7998	-179.663	-15507.3	-12547.6	2523.51	230.161	286.313	0	52.246	-11.8637	-531.029	-263619	118641	-19009.5	228.141	495.359	0
530	1	23.0861	5.42106	-348.744	2813.86	-25288.2	2028.26	227.488	601.932	0	29.0833	-17.1414	-178.561	-15396.2	-12355.7	2395.5	230.804	286.224	0	52.1694	-11.7203	-527.305	-261591	118044	-18991.5	228.611	495.023	0
530	2	23.0916	4.94212	-346.188	2901.48	-24961.5	2065.95	227.896	601.619	0	29.1249	-16.4734	-177.463	-15286.2	-12164.6	2273.31	231.453	286.137	0	52.2165	-11.5313	-523.651	-259606	117463	-19031	229.101	494.704	0
530	3	23.2176	4.5157	-343.774	2985.27	-24641.3	2097.43	228.321	601.316	0	29.1861	-15.7908	-176.392	-15179.5	-11973.5	2155.96	232.12	286.056	0	52.4036	-11.2751	-520.166	-257716	116920	-19129.1	229.609	494.409	0
530	4	23.4515	4.14591	-341.523	3063.91	-24335.7	2122.56	228.744	601.029	0	29.2651	-15.1047	-175.352	-15077.5	-11783	2042.54	232.804	285.984	0	52.7167	-10.9588	-516.875	-255939	116414	-19281	230.121	494.148	0
530	5	23.766	3.82455	-339.413	3135.87	-24048.4	2142.05	229.147	600.761	0	29.3505	-14.4361	-174.322	-14980.3	-11596.2	1932.86	233.478	285.935	0	53.1165	-10.6115	-513.735	-254260	115926	-19475.9	230.617	493.933	0
530	6	24.1242	3.53586	-337.396	3199.68	-23778.5	2157.25	229.524	600.517	0	29.4249	-13.807	-173.261	-14887.5	-11418.4	1826.91	234.097	285.925	0	53.5491	-10.2711	-510.658	-252645	115430	-19697.9	231.075	493.779	0
530	7	24.4878	3.26618	-335.421	3254.59	-23522.6	2169.22	229.872	600.297	0	29.4696	-13.2341	-172.136	-14799.3	-11254.3	1724.36	234.62	285.974	0	53.9574	-9.9679	-507.557	-251057	114900	-19928.2	231.482	493.696	0
530	8	24.8252	3.01031	-333.454	3301.22	-23278.5	2178.24	230.19	600.1	0	29.4694	-12.7249	-170.932	-14715.7	-11105.3	1624.48	235.031	286.091	0	54.2946	-9.71461	-504.386	-249474	114326	-20148.9	231.831	493.685	0
530	9	25.1193	2.7713	-331.492	3341.31	-23046.7	2183.65	230.476	599.92	0	29.42	-12.274	-169.666	-14636.4	-10967.7	1526.5	235.357	286.266	0	54.5394	-9.50274	-501.158	-247895	113715	-20347.5	232.129	493.733	0
531	0	25.3721	2.56	-329.581	3376.87	-22828.5	2184.27	230.735	599.754	0	29.3355	-11.8645	-168.393	-14561	-10835.5	1429.96	235.653	286.47	0	54.7077	-9.30449	-497.974	-246354	113102	-20521.2	232.398	493.815	0
531	1	25.6025	2.39401	-327.804	3409.89	-22624.3	2179.42	230.982	599.598	0	29.2428	-11.4772	-167.188	-14489.7	-10703.4	1335.18	235.98	286.667	0	54.8453	-9.08323	-494.992	-244914	112537	-20676.4	232.67	493.902	0
531	2	25.8314	2.28994	-326.237	3442.14	-22434.3	2169.86	231.233	599.449	0	29.1655	-11.0994	-166.115	-14423.1	-10569.4	1243.44	236.373	286.826	0	54.997	-8.80944	-492.352	-243631	112062	-20819.8	232.967	493.973	0
531	3	26.0673	2.25418	-324.907	3474.1	-22259.9	2157.5	231.488	599.307	0	29.114	-10.7242	-165.205	-14361.6	-10435.6	1156.4	236.832	286.932	0	55.1814	-8.47001	-490.111	-242528	111689	-20951	233.29	494.013	0
531	4	26.304	2.27918	-323.784	3504.34	-22102	2144.3	231.739	599.177	0	29.085	-10.349	-164.459	-14304.7	-10305.2	1074.91	237.339	286.98	0	55.389	-8.06983	-488.243	-241588	111407	-21064.2	233.625	494.017	0
531	5	26.5261	2.34442	-322.805	3531.09	-21959.4	2131.49	231.973	599.061	0	29.0635	-9.9772	-163.853	-14251.2	-10181	998.559	237.865	286.975	0	55.5896	-7.63278	-486.658	-240768	111189	-21153.4	233.957	493.985	0
531	6	26.7146	2.42121	-321.882	3554.12	-21828.8	2119.71	232.184	598.958	0	29.0265	-9.61797	-163.343	-14200.1	-10066.4	926.009	238.373	286.934	0	55.7411	-7.19676	-485.225	-240008	110997	-21214.5	234.267	493.92	0
531	7	26.8541	2.48208	-320.928	3574.77	-21706.1	2109.32	232.365	598.861	0	28.9524	-9.28074	-162.89	-14151.7	-9964.67	855.796	238.826	286.879	0	55.8065	-6.79866	-483.818	-239247	110796	-21246	234.54	493.824	0
531	8	26.9418	2.51002	-319.901	3594.49	-21588.5	2100.28	232.515	598.764	0	28.8321	-8.9708	-162.471	-14106.9	-9877.33	787.095	239.206	286.827	0	55.7739	-6.46078	-482.372	-238456	110569	-21251.8	234.768	493.698	0
531	9	26.9899	2.50361	-318.838	3613.99	-21475.1	2091.97	232.646	598.665	0	28.6729	-8.68661	-162.09	-14067	-9803.49	719.629	239.518	286.785	0	55.6628	-6.183	-480.928	-237659	110328	-21241.7	234.962	493.55	0
532	0	27.0229	2.47892	-317.837	3633.82	-21365.7	2083.33	232.778	598.567	0	28.4947	-8.41606	-161.784	-14033.5	-9741.25	653.233	239.789	286.742	0	55.5175	-5.93713	-479.621	-236922	110115	-21227.5	235.143	493.383	0
532	1	27.0705	2.46376	-317.004	3654.91	-21260.7	2073.18	232.932	598.471	0	28.319	-8.13855	-161.6	-14007.1	-9687.4	587.938	240.053	286.677	0	55.3895	-5.67479	-478.604	-236317	109974	-21218.1	235.337	493.194	0
532	2	27.1572	2.48225	-316.396	3677.72	-21160.7	2061.08	233.12	598.376	0	28.1592	-7.83716	-161.567	-13987.4	-9637.27	524.328	240.351	286.573	0	55.3163	-5.35491	-477.964	-235882	109936	-21218.8	235.564	492.977	0
532	3	27.2944	2.54334	-316.017	3701.83	-21065.6	2047.53	233.34	598.286	0	28.0145	-7.50954	-161.676	-13973	-9586.46	463.43	240.706	286.426	0	55.3089	-4.9662	-477.693	-235615	110001	-21231.4	235.833	492.736	0
532	4	27.4792	2.64058	-315.829	3726.54	-20974.9	2033.24	233.588	598.201	0	27.8726	-7.16859	-161.879	-13961.3	-9532.63	406.11	241.113	286.245	0	55.3518	-4.52801	-477.708	-235484	110148	-21255.9	236.138	492.49	0
532	5	27.6937	2.75476	-315.773	3751.19	-20887.9	2018.43	233.852	598.121	0	27.7147	-6.83781	-162.108	-13950.2	-9477.12	352.314	241.538	286.055	0	55.4085	-4.08305	-477.881	-235438	110340	-21290.3	236.459	492.261	0
532	6	27.9094	2.85786	-315.764	3774.85	-20803.8	2003.15	234.116	598.045	0	27.5196	-6.54569	-162.291	-13939.5	-9424.44	301.015	241.929	285.892	0	55.429	-3.68782	-478.055	-235416	110528	-21330.8	236.768	492.075	0
532	7	28.098	2.92335	-315.709	3796.33	-20722.2	1988.09	234.363	597.975	0	27.2699	-6.31844	-162.372	-13929.8	-9378.46	251.394	242.241	285.789	0	55.3679	-3.39509	-478.081	-235353	110666	-21372.8	237.039	491.947	0
532	8	28.2427	2.93792	-315.537	3814.72	-20643.1	1974.15	234.578	597.91	0	26.9585	-6.17319	-162.328	-13921.2	-9339.27	203.733	242.467	285.76	0	55.2012	-3.23528	-477.865	-235205	110728	-21412.5	237.258	491.875	0
532	9	28.3415	2.90634	-315.223	3830.43	-20566.9	1961.79	234.754	597.849	0	26.5916	-6.11238	-162.176	-13913	-9303.09	158.663	242.636	285.789	0	54.9331	-3.20604	-477.399	-234958	110713	-21448	237.432	491.84	0
533	0	28.4062	2.85022	-314.8	3845.03	-20494.6	1950.91	234.896	597.786	0	26.1901	-6.11938	-161.977	-13904.6	-9264.44	116.231	242.804	285.843	0	54.5963	-3.26916	-476.778	-234640	110654	-21479.4	237.583	491.808	0
533	1	28.4576	2.79997	-314.354	3860.15	-20427.4	1941.18	235.018	597.72	0	25.785	-6.15949	-161.811	-13895.9	-9219.63	76.1422	243.022	285.877	0	54.2426	-3.35953	-476.165	-234315	110599	-21506.7	237.738	491.749	0
533	2	28.5158	2.7795	-313.975	3876.66	-20367.5	1932.16	235.13	597.653	0	25.406	-6.19124	-161.741	-13887.3	-9168.6	38.2823	243.313	285.861	0	53.9218	-3.41174	-475.717	-234048	110591	-21528.9	237.912	491.645	0
533	3	28.5923	2.7963	-313.725	3894.85	-20318	1923.65	235.236	597.585	0	25.0715	-6.18274	-161.794	-13878.8	-9113.08	2.78554	243.675	285.781	0	53.6638	-3.38644	-475.519	-233878	110649	-21545.1	238.107	491.494	0
533	4	28.6893	2.84506	-313.624	3915.19	-20282.7	1915.67	235.328	597.516	0	24.7863	-6.12082	-161.966	-13870.5	-9054.24	-30.0592	244.098	285.638	0	53.4756	-3.27576	-475.59	-233816	110773	-21554.9	238.315	491.304	0
533	5	28.7991	2.9143	-313.665	3938.06	-20264.9	1908.32	235.393	597.445	0	24.5428	-6.00922	-162.228	-13862.2	-8993.16	-60.1898	244.565	285.449	0	53.3419	-3.09492	-475.893	-233854	110950	-21556.4	238.52	491.088	0
533	6	28.9034	2.98779	-313.821	3962.86	-20265.8	1901.38	235.422	597.372	0	24.3234	-5.86363	-162.535	-13854.5	-8932.05	-87.9976	245.045	285.24	0	53.2268	-2.87584	-476.355	-233967	111154	-21545.1	238.706	490.871	0
533	7	28.9796	3.04768	-314.048	3988	-20283.9	1893.96	235.411	597.301	0	24.1065	-5.7062	-162.843	-13848.2	-8874.09	-114.107	245.505	285.04	0	53.0861	-2.65852	-476.891	-234126	111361	-21516.6	238.858	490.674	0
533	8	29.0099	3.08186	-314.31	4011.67	-20315.1	1884.85	235.366	597.237	0	23.8783	-5.55654	-163.134	-13845.4	-8824.05	-139.564	245.909	284.871	0	52.8882	-2.47468	-477.444	-234308	111555	-21468.8	238.968	490.507	0
533	9	28.9878	3.09046	-314.595	4032.31	-20355.1	1873.32	235.298	597.183	0	23.6409	-5.42257	-163.422	-13850.1	-8790	-166.004	246.213	284.751	0	52.6288	-2.33211	-478.017	-234517	111734	-21403.1	239.029	490.37	0
534	0	28.9213	3.08903	-314.932	4048.96	-20400.8	1859.53	235.222	597.143	0	23.4144	-5.29681	-163.767	-13867.4	-8780.48	-195.008	246.384	284.678	0	52.3357	-2.20778	-478.699	-234786	111916	-21322.7	239.041	490.246	0
534	1	28.8295	3.10327	-315.383	4061.42	-20451.2	1844.06	235.154	597.122	0	23.2278	-5.1614	-164.244	-13899.4	-8796.91	-227.438	246.44	284.627	0	52.0574	-2.05813	-479.627	-235169	112141	-21232.4	239.019	490.111	0
534	2	28.7313	3.15523	-316.007	4069.88	-20507.5	1827.38	235.104	597.121	0	23.1041	-5.00035	-164.878	-13942.8	-8831.44	-263.35	246.436	284.565	0	51.8354	-1.84512	-480.885	-235701	112438	-21136.4	238.99	489.957	0
534	3	28.6357	3.25346	-316.817	4074.66	-20569.4	1809.75	235.075	597.139	0	23.048	-4.80856	-165.634	-13991.8	-8873.65	-302.345	246.426	284.474	0	51.6837	-1.55509	-482.452	-236377	112812	-21036.5	238.972	489.795	0
534	4	28.5404	3.39343	-317.783	4076.28	-20634.8	1791.21	235.066	597.173	0	23.0467	-4.5915	-166.452	-14041.5	-8915.97	-344.249	246.435	284.358	0	51.5871	-1.19807	-484.235	-237161	113244	-20931.4	238.974	489.645	0
534	5	28.4335	3.56094	-318.83	4075.59	-20700.4	1771.86	235.074	597.217	0	23.0737	-4.36159	-167.262	-14087.9	-8953.8	-389.509	246.468	284.227	0	51.5072	-0.800654	-486.092	-237989	113701	-20817	238.995	489.519	0
534	6	28.2957	3.7357	-319.849	4073.27	-20764.6	1751.95	235.08	597.265	0	23.0956	-4.13504	-168	-14127.7	-8985.03	-439.021	246.518	284.094	0	51.3913	-0.39934	-487.849	-238781	114138	-20686.4	239.019	489.419	0
534	7	28.1077	3.89766	-320.738	4069.41	-20826.8	1731.59	235.066	597.312	0	23.0838	-3.92692	-168.61	-14158.6	-9010.77	-493.773	246.559	283.972	0	51.1916	-0.029263	-489.348	-239463	114510	-20533.4	239.026	489.348	0
534	8	27.8602	4.03433	-321.45	4063.55	-20886	1710.78	235.026	597.359	0	23.0254	-3.74551	-169.063	-14180.1	-9035	-554.249	246.558	283.874	0	50.8856	0.28882	-490.513	-240000	114790	-20356.6	239.001	489.311	0
534	9	27.5622	4.14693	-322.015	4055.32	-20941.4	1689.68	234.968	597.406	0	22.9249	-3.5879	-169.374	-14194	-9062.25	-619.906	246.496	283.802	0	50.4871	0.559035	-491.389	-240416	114990	-20160.4	238.941	489.312	0
535	0	27.2445	4.25306	-322.542	4044.69	-20991.5	1668.53	234.919	597.46	0	22.8023	-3.43729	-169.621	-14204.6	-9094.02	-689.581	246.386	283.743	0	50.0469	0.815773	-492.163	-240796	115161	-19956	238.871	489.339	0
535	1	26.9503	4.37972	-323.168	4032.29	-21035.1	1647.22	234.91	597.523	0	22.6862	-3.26911	-169.92	-14217.3	-9127.27	-762.013	246.285	283.671	0	49.6365	1.11062	-493.088	-241248	115381	-19758.5	238.83	489.368	0
535	2	26.7166	4.54805	-323.975	4019.99	-21071.5	1625.32	234.96	597.592	0	22.6001	-3.06505	-170.361	-14236	-9156.26	-835.639	246.254	283.564	0	49.3167	1.48301	-494.337	-241842	115706	-19582.5	238.852	489.37	0
535	3	26.5609	4.76275	-324.954	4010.42	-21101.3	1602.62	235.064	597.659	0	22.555	-2.82097	-170.964	-14260.8	-9175.23	-908.808	246.332	283.414	0	49.116	1.94178	-495.918	-242572	116141	-19436.8	238.948	489.325	0
535	4	26.4823	5.01293	-326.024	4005.49	-21126.4	1579.42	235.2	597.714	0	22.551	-2.54427	-171.69	-14289.7	-9180.14	-980.382	246.531	283.229	0	49.0333	2.46867	-497.714	-243378	116654	-19324.8	239.109	489.23	0
535	5	26.4675	5.27941	-327.092	4005.61	-21149	1556.37	235.342	597.754	0	22.5821	-2.24812	-172.479	-14320.9	-9170.01	-1049.45	246.834	283.03	0	49.0496	3.03129	-499.571	-244192	117198	-19245.3	239.31	489.094	0
535	6	26.4991	5.54077	-328.074	4009.8	-21171.1	1533.9	235.468	597.778	0	22.6393	-1.94812	-173.266	-14353.6	-9147.52	-1114.85	247.205	282.841	0	49.1385	3.59265	-501.34	-244950	117725	-19195.5	239.525	488.934	0
535	7	26.5608	5.7769	-328.907	4016.32	-21193.7	1511.86	235.563	597.789	0	22.7137	-1.6612	-173.99	-14387.4	-9118.51	-1175.68	247.592	282.69	0	49.2745	4.1157	-502.898	-245605	118192	-19173.9	239.725	488.773	0
535	8	26.6401	5.97431	-329.559	4023.3	-21215.7	1489.72	235.624	597.792	0	22.7998	-1.40289	-174.608	-14421.4	-9089.56	-1232.31	247.943	282.593	0	49.4399	4.57143	-504.167	-246131	118572	-19181.6	239.89	488.629	0
535	9	26.7318	6.13306	-330.037	4028.86	-21234	1467.12	235.662	597.793	0	22.9	-1.18029	-175.113	-14455.1	-9065.3	-1286.27	248.232	282.547	0	49.6319	4.95278	-505.15	-246534	118863	-19219.7	240.019	488.511	0
536	0	26.8425	6.2692	-330.408	4031.7	-21248	1444.08	235.692	597.798	0	23.0253	-0.985351	-175.543	-14489	-9047.13	-1339.34	248.462	282.538	0	49.8678	5.28385	-505.952	-246861	119097	-19289.1	240.122	488.416	0
536	1	26.9905	6.40865	-330.776	4031.52	-21261.1	1420.63	235.724	597.812	0	23.1883	-0.799108	-175.964	-14524.7	-9032.91	-1392.89	248.666	282.544	0	50.1788	5.60954	-506.74	-247190	119319	-19391.3	240.218	488.336	0
536	2	27.1932	6.57385	-331.23	4028.61	-21278	1396.39	235.761	597.838	0	23.396	-0.607641	-176.426	-14564.4	-9018.71	-1447.31	248.881	282.552	0	50.5892	5.9662	-507.656	-247585	119572	-19528.1	240.32	488.266	0
536	3	27.4527	6.7729	-331.805	4023.51	-21300.6	1370.64	235.804	597.874	0	23.6452	-0.41271	-176.94	-14608.8	-9001.57	-1501.92	249.126	282.563	0	51.0979	6.36019	-508.745	-248069	119869	-19698.4	240.437	488.21	0
536	4	27.7535	6.99952	-332.481	4017.66	-21327.8	1342.87	235.853	597.916	0	23.9225	-0.226147	-177.481	-14656.6	-8980.24	-1555.43	249.402	282.582	0	51.6759	6.77337	-509.962	-248623	120200	-19894.7	240.568	488.171	0
536	5	28.0714	7.23961	-333.206	4012.97	-21357.8	1312.99	235.902	597.957	0	24.2061	-0.0604903	-178.003	-14705.3	-8954.56	-1606.47	249.694	282.613	0	52.2775	7.17912	-511.208	-249204	120541	-20104.5	240.705	488.154	0
536	6	28.382	7.4781	-333.903	4010.44	-21390	1281.22	235.94	597.989	0	24.4728	0.0727705	-178.452	-14751.3	-8925.4	-1653.77	249.984	282.663	0	52.8549	7.55087	-512.354	-249749	120854	-20314.9	240.831	488.162	0
536	7	28.6657	7.70416	-334.493	4010.38	-21423.4	1247.73	235.953	598.011	0	24.7061	0.162596	-178.789	-14792	-8895.34	-1696.53	250.247	282.735	0	53.3717	7.86675	-513.282	-250202	121104	-20516	240.932	488.192	0
536	8	28.9083	7.91335	-334.926	4013.27	-21456.1	1212.84	235.938	598.018	0	24.9013	0.199963	-179.009	-14827.3	-8868.74	-1734.47	250.457	282.83	0	53.8096	8.11332	-513.935	-250531	121273	-20702	240.995	488.234	0
536	9	29.1043	8.10808	-335.207	4019.5	-21485.3	1177.1	235.904	598.009	0	25.0673	0.181838	-179.148	-14859.9	-8849.9	-1767.78	250.6	282.948	0	54.1716	8.28991	-514.354	-250748	121371	-20870.8	241.023	488.274	0
537	0	29.2593	8.29828	-335.399	4029.13	-21508.7	1141.1	235.871	597.987	0	25.2253	0.116256	-179.275	-14893.5	-8840.77	-1796.76	250.686	283.076	0	54.4846	8.41454	-514.674	-250909	121438	-21024.5	241.032	488.295	0
537	1	29.3884	8.49901	-335.602	4042.02	-21524.7	1105.11	235.862	597.956	0	25.3997	0.0215469	-179.477	-14931.5	-8840.57	-1821.38	250.743	283.194	0	54.7881	8.52056	-515.079	-251093	121529	-21166.9	241.047	488.278	0
537	2	29.5079	8.72265	-335.902	4057.49	-21533.2	1068.98	235.894	597.921	0	25.6061	-0.0825793	-179.822	-14975.6	-8847.02	-1841.04	250.801	283.28	0	55.114	8.64007	-515.724	-251368	121691	-21301.1	241.092	488.212	0
537	3	29.6288	8.97175	-336.345	4074.28	-21535.7	1032.42	235.971	597.887	0	25.8478	-0.184614	-180.337	-15027	-8857.46	-1855.1	250.884	283.327	0	55.4767	8.78714	-516.682	-251769	121949	-21429.7	241.176	488.096	0
537	4	29.7539	9.23797	-336.925	4091.01	-21535.8	995.441	236.081	597.858	0	26.1219	-0.285025	-181.023	-15085.8	-8869.93	-1863.57	251.001	283.336	0	55.8758	8.95294	-517.948	-252294	122297	-21556.5	241.296	487.932	0
537	5	29.8775	9.50541	-337.589	4106.73	-21538.6	958.23	236.199	597.835	0	26.4211	-0.394848	-181.866	-15151.6	-8883.95	-1867.43	251.151	283.312	0	56.2987	9.11056	-519.455	-252910	122712	-21685.5	241.434	487.718	0
537	6	29.9872	9.75444	-338.245	4121.08	-21547.9	920.883	236.295	597.816	0	26.7327	-0.531948	-182.836	-15223.4	-8899.96	-1868.02	251.323	283.263	0	56.7198	9.22249	-521.08	-253556	123154	-21819.1	241.568	487.446	0
537	7	30.0682	9.96619	-338.786	4133.69	-21565.2	883.394	236.346	597.798	0	27.0382	-0.715604	-183.891	-15300.5	-8918.46	-1866.1	251.501	283.204	0	57.1064	9.25059	-522.677	-254160	123578	-21956.8	241.678	487.116	0
537	8	30.1106	10.1291	-339.139	4143.42	-21589.2	845.949	236.341	597.783	0	27.3199	-0.9594	-184.982	-15381.7	-8940.6	-1861.59	251.668	283.152	0	57.4305	9.16968	-524.121	-254669	123950	-22096.2	241.75	486.738	0
537	9	30.1127	10.2434	-339.303	4149.08	-21617.6	809.176	236.288	597.772	0	27.5687	-1.26366	-186.07	-15465.7	-8968.87	-1854.2	251.798	283.118	0	57.6813	8.97971	-525.373	-255075	124257	-22233.6	241.781	486.332	0
538	0	30.0812	10.3208	-339.356	4150.59	-21648.1	774.105	236.208	597.769	0	27.7875	-1.61153	-187.141	-15551	-9005.08	-1844.25	251.881	283.097	0	57.8687	8.70924	-526.498	-255418	124518	-22364.4	241.779	485.92	0
538	1	30.0287	10.3785	-339.415	4148.45	-21679.5	742.175	236.127	597.778	0	27.9888	-1.97481	-188.203	-15636	-9048.19	-1832.89	251.923	283.081	0	58.0175	8.40368	-527.618	-255768	124773	-22484.9	241.762	485.524	0
538	2	29.9673	10.4299	-339.576	4142.92	-21711.5	715.204	236.063	597.8	0	28.1859	-2.3286	-189.259	-15719.8	-9095.25	-1821.67	251.943	283.06	0	58.1532	8.10128	-528.835	-256181	125052	-22593.3	241.746	485.161	0
538	3	29.9038	10.4781	-339.871	4134.67	-21743	694.853	236.026	597.835	0	28.3848	-2.66346	-190.307	-15802.1	-9144.14	-1811.8	251.951	283.035	0	58.2886	7.81464	-530.178	-256675	125369	-22690.8	241.742	484.837	0
538	4	29.8379	10.5171	-340.269	4125.57	-21772.2	681.813	236.015	597.876	0	28.5804	-2.98575	-191.338	-15883.1	-9194.67	-1803.8	251.945	283.011	0	58.4183	7.53136	-531.607	-257228	125711	-22779.8	241.749	484.548	0
538	5	29.7623	10.536	-340.699	4117.84	-21799.6	675.461	236.015	597.914	0	28.7595	-3.30936	-192.332	-15962.6	-9247.66	-1797.63	251.918	282.995	0	58.5217	7.22666	-533.031	-257791	126053	-22861	241.753	484.282	0
538	6	29.6667	10.5245	-341.091	4113.05	-21828.3	674.522	236.004	597.942	0	28.9069	-3.64898	-193.267	-16039.7	-9304.01	-1792.55	251.859	282.992	0	58.5736	6.87557	-534.358	-258315	126363	-22933.4	241.739	484.03	0
538	7	29.5432	10.4768	-341.403	4111.86	-21862.4	678.025	235.963	597.956	0	29.0133	-4.01587	-194.127	-16113.4	-9364.72	-1786.59	251.76	283.005	0	58.5564	6.46091	-535.53	-258773	126621	-22994.3	241.689	483.788	0
538	8	29.3895	10.3905	-341.624	4113.64	-21904.3	685.385	235.882	597.959	0	29.0768	-4.41392	-194.911	-16183.6	-9430.95	-1777.37	251.614	283.031	0	58.4662	5.97659	-536.535	-259156	126819	-23041.9	241.597	483.552	0
538	9	29.2124	10.2675	-341.771	4116.39	-21952.7	695.856	235.768	597.956	0	29.1038	-4.83786	-195.638	-16250.9	-9502.94	-1763.62	251.426	283.066	0	58.3161	5.42959	-537.41	-259482	126968	-23079.2	241.468	483.323	0
539	0	29.0297	10.1194	-341.9	4117.64	-22003.7	708.209	235.643	597.957	0	29.1089	-5.27206	-196.354	-16317.8	-9578.74	-1745.56	251.217	283.104	0	58.1386	4.84733	-538.254	-259797	127103	-23113	241.324	483.099	0
539	1	28.864	9.96961	-342.093	4115.95	-22054.5	720.86	235.531	597.968	0	29.1121	-5.69238	-197.114	-16386.4	-9655.19	-1724.43	251.017	283.132	0	57.9762	4.27722	-539.207	-260165	127270	-23149.9	241.192	482.876	0
539	2	28.7298	9.84036	-342.415	4111.3	-22104.2	732.382	235.446	597.993	0	29.1292	-6.07668	-197.956	-16457.2	-9729.52	-1701.79	250.85	283.136	0	57.859	3.76368	-540.371	-260630	127500	-23191.3	241.089	482.65	0
539	3	28.6273	9.73833	-342.873	4104.99	-22153.4	742.098	235.389	598.028	0	29.1658	-6.41548	-198.883	-16528.9	-9799.58	-1679.18	250.727	283.108	0	57.7931	3.32285	-541.757	-261194	127800	-23236	241.02	482.418	0
539	4	28.5453	9.6526	-343.424	4099.25	-22202.6	750.18	235.349	598.064	0	29.2186	-6.71321	-199.867	-16599.5	-9864.6	-1657.77	250.644	283.053	0	57.764	2.93939	-543.29	-261821	128147	-23282.2	240.976	482.177	0
539	5	28.4662	9.56187	-343.991	4095.95	-22251.7	757.347	235.313	598.093	0	29.2766	-6.98373	-200.861	-16667.9	-9926.6	-1638.03	250.58	282.982	0	57.7428	2.57814	-544.852	-262455	128506	-23326.9	240.941	481.927	0
539	6	28.3702	9.44382	-344.494	4094.94	-22300.6	764.695	235.266	598.113	0	29.3239	-7.24587	-201.821	-16733.1	-9989.09	-1619.78	250.505	282.91	0	57.6941	2.19796	-546.315	-263038	128835	-23366.3	240.895	481.67	0
539	7	28.243	9.28339	-344.868	4094.41	-22349.1	773.459	235.195	598.128	0	29.3474	-7.51817	-202.721	-16794.8	-10054.2	-1602.67	250.404	282.847	0	57.5904	1.76522	-547.588	-263529	129109	-23397.4	240.825	481.409	0
539	8	28.0814	9.07945	-345.101	4092.5	-22398.4	784.384	235.096	598.141	0	29.3431	-7.81228	-203.557	-16853	-10121.7	-1586.1	250.276	282.793	0	57.4245	1.26717	-548.658	-263923	129321	-23419.9	240.728	481.144	0
539	9	27.8954	8.84884	-345.249	4088.33	-22450.2	797.207	234.974	598.158	0	29.3194	-8.12743	-204.351	-16908.3	-10189.2	-1569.28	250.139	282.741	0	57.2148	0.721407	-549.599	-264257	129494	-23435.7	240.612	480.881	0
540	0	27.7061	8.62248	-345.419	4082.21	-22507.4	810.979	234.84	598.182	0	29.2963	-8.44853	-205.143	-16961.5	-10253.3	-1551.56	250.019	282.681	0	57.0024	0.173957	-550.562	-264605	129672	-23448.4	240.496	480.625	0
540	1	27.5358	8.43262	-345.736	4075.07	-22572.5	824.818	234.712	598.213	0	29.2988	-8.7507	-205.977	-17013.6	-10312	-1532.48	249.936	282.599	0	56.8346	-0.318082	-551.713	-265048	129901	-23459.7	240.396	480.381	0
540	2	27.3966	8.30014	-346.284	4067.34	-22648	838.15	234.597	598.254	0	29.3425	-9.01096	-206.876	-17064.9	-10367.3	-1511.68	249.887	282.488	0	56.7392	-0.710824	-553.161	-265640	130209	-23467.2	240.315	480.161	0
540	3	27.2854	8.23084	-347.084	4058.99	-22735.7	850.428	234.495	598.306	0	29.4247	-9.22049	-207.831	-17115.9	-10422.2	-1488.96	249.852	282.355	0	56.7101	-0.989651	-554.915	-266392	130595	-23464.5	240.247	479.973	0
540	4	27.1885	8.21765	-348.097	4049.75	-22837.5	860.944	234.393	598.366	0	29.528	-9.38861	-208.813	-17166.9	-10479.5	-1464.33	249.814	282.212	0	56.7165	-1.17096	-556.909	-267275	131034	-23445.3	240.175	479.824	0
540	5	27.0878	8.24211	-349.248	4039	-22953.7	869.114	234.277	598.435	0	29.6275	-9.53778	-209.777	-17217.9	-10541.9	-1437.89	249.747	282.077	0	56.7153	-1.29567	-559.026	-268238	131490	-23406.5	240.082	479.72	0
540	6	26.9627	8.27694	-350.445	4026.04	-23081.8	875.075	234.136	598.512	0	29.6944	-9.69626	-210.672	-17269	-10614.8	-1409.87	249.615	281.971	0	56.6571	-1.41932	-561.117	-269217	131919	-23346.7	239.947	479.666	0
540	7	26.7933	8.29487	-351.595	4010.65	-23216.7	879.857	233.968	598.593	0	29.7015	-9.89063	-211.451	-17320.8	-10703.9	-1380.98	249.379	281.914	0	56.4948	-1.59576	-563.046	-270150	132281	-23264	239.755	479.665	0
540	8	26.5647	8.27954	-352.641	3992.96	-23353.3	884.867	233.776	598.677	0	29.6325	-10.137	-212.09	-17373.5	-10812.3	-1352.28	249.02	281.915	0	56.1972	-1.8575	-564.731	-270999	132556	-23155.6	239.501	479.714	0
540	9	26.2744	8.23067	-353.587	3973.13	-23488.5	891.19	233.571	598.763	0	29.4852	-10.4347	-212.602	-17427.8	-10939.4	-1324.5	248.545	281.974	0	55.7597	-2.20406	-566.189	-271769	132752	-23019	239.194	479.81	0
541	0	25.9371	8.16324	-354.496	3951.46	-23620.8	899.103	233.368	598.853	0	29.2704	-10.7652	-213.044	-17485.1	-11082	-1297.66	247.983	282.073	0	55.2075	-2.60192	-567.54	-272510	132909	-22854.9	238.854	479.94	0
541	1	25.5799	8.10164	-355.459	3929.29	-23750.6	908.049	233.183	598.946	0	29.0072	-11.0981	-213.506	-17547.4	-11233.7	-1271.48	247.385	282.187	0	54.5871	-2.99642	-568.965	-273293	133085	-22667.6	238.512	480.081	0
541	2	25.2294	8.0686	-356.548	3909.39	-23880.3	917.363	233.024	599.036	0	28.7157	-11.4027	-214.063	-17615.4	-11386.6	-1246.12	246.808	282.29	0	53.9451	-3.33411	-570.611	-274173	133327	-22462.1	238.195	480.209	0
541	3	24.9011	8.07642	-357.79	3894.22	-24013.3	927.136	232.884	599.116	0	28.4118	-11.6582	-214.751	-17689.3	-11533.7	-1222.27	246.293	282.371	0	53.3129	-3.58177	-572.541	-275169	133656	-22241.7	237.914	480.31	0
541	4	24.5993	8.12534	-359.175	3884.23	-24151.5	937.844	232.759	599.186	0	28.1043	-11.8574	-215.57	-17769	-11670.2	-1200.58	245.863	282.428	0	52.7035	-3.73207	-574.746	-276275	134072	-22008.8	237.674	480.379	0
541	5	24.3197	8.20491	-360.662	3878.56	-24294.5	949.195	232.639	599.246	0	27.7944	-12.007	-216.5	-17853.7	-11793.1	-1181.12	245.528	282.465	0	52.1141	-3.80208	-577.161	-277461	134559	-21766.4	237.474	480.418	0
541	6	24.0527	8.29544	-362.181	3876.28	-24440.7	960.177	232.518	599.297	0	27.4757	-12.1236	-217.491	-17941.8	-11901.5	-1163.25	245.278	282.494	0	51.5284	-3.82815	-579.672	-278678	135086	-21518.8	237.306	480.434	0
541	7	23.7879	8.3737	-363.655	3876.86	-24588.1	970.201	232.386	599.339	0	27.1371	-12.2262	-218.483	-18030.9	-11997.3	-1146.02	245.088	282.528	0	50.925	-3.85249	-582.137	-279865	135611	-21269.6	237.153	480.436	0
541	8	23.5205	8.42174	-365.029	3879.82	-24735.2	979.465	232.238	599.371	0	26.7681	-12.3296	-219.417	-18118.8	-12085.5	-1128.56	244.92	282.577	0	50.2886	-3.90785	-584.446	-280978	136099	-21022.6	236.999	480.438	0
541	9	23.2549	8.43455	-366.289	3884.8	-24880.1	988.301	232.075	599.394	0	26.3646	-12.4438	-220.27	-18204.1	-12172.4	-1110.01	244.739	282.644	0	49.6195	-4.00925	-586.559	-282002	136533	-20782.9	236.831	480.445	0
542	0	23.008	8.42519	-367.473	3892.06	-25021.8	996.55	231.909	599.409	0	25.9328	-12.5716	-221.061	-18286.8	-12261.5	-1089.7	244.533	282.723	0	48.9408	-4.14644	-588.534	-282965	136928	-20558.5	236.651	480.457	0
542	1	22.8045	8.42092	-368.655	3902.18	-25160.8	1003.36	231.75	599.415	0	25.4884	-12.7069	-221.84	-18367.7	-12351.5	-1067.57	244.322	282.797	0	48.2929	-4.28598	-590.495	-283919	137318	-20358.4	236.473	480.466	0
542	2	22.664	8.44723	-369.904	3915.11	-25298.4	1007.64	231.608	599.416	0	25.0502	-12.8409	-222.647	-18448	-12439.1	-1043.88	244.131	282.858	0	47.7142	-4.39367	-592.551	-284914	137737	-20189.4	236.314	480.471	0
542	3	22.5917	8.51504	-371.251	3929.96	-25434.8	1008.95	231.489	599.414	0	24.6324	-12.9704	-223.49	-18528.7	-12522.6	-1018.73	243.968	282.906	0	47.2241	-4.45538	-594.741	-285974	138198	-20053.8	236.178	480.478	0
542	4	22.5794	8.61985	-372.688	3945.29	-25569.7	1008	231.391	599.414	0	24.241	-13.1012	-224.349	-18610.5	-12603.3	-992.02	243.823	282.954	0	46.8204	-4.48139	-597.037	-287090	138691	-19950.1	236.063	480.497	0
542	5	22.6106	8.74488	-374.171	3959.26	-25701.7	1006.14	231.31	599.419	0	23.8701	-13.2483	-225.182	-18693.3	-12683.9	-963.624	243.673	283.014	0	46.4806	-4.50341	-599.353	-288231	139189	-19875	235.955	480.543	0
542	6	22.6602	8.86338	-375.629	3969.78	-25828.9	1004.68	231.238	599.432	0	23.503	-13.4307	-225.925	-18775.1	-12767.9	-933.332	243.486	283.103	0	46.1632	-4.56728	-601.554	-289343	139654	-19822.1	235.838	480.628	0
542	7	22.6987	8.94571	-376.991	3975.67	-25948.6	1004.59	231.169	599.454	0	23.1196	-13.6635	-226.52	-18853.1	-12857.7	-900.618	243.238	283.229	0	45.8184	-4.71778	-603.511	-290372	140048	-19781.5	235.699	480.763	0
542	8	22.7022	8.97253	-378.224	3977.49	-26059.5	1006.57	231.1	599.484	0	22.705	-13.9539	-226.944	-18925.4	-12952.9	-864.704	242.925	283.392	0	45.4072	-4.98132	-605.168	-291292	140358	-19741.9	235.535	480.946	0
542	9	22.6617	8.94637	-379.354	3977.15	-26161.5	1010.78	231.037	599.516	0	22.258	-14.298	-227.234	-18992.3	-13049.4	-825.051	242.573	283.58	0	44.9197	-5.35162	-606.588	-292125	140609	-19695	235.358	481.163	0
543	0	22.5889	8.89334	-380.466	3977.25	-26256	1016.53	230.99	599.546	0	21.7993	-14.6758	-227.483	-19056	-13141.5	-781.741	242.231	283.769	0	44.3883	-5.78246	-607.949	-292937	140857	-19639.1	235.196	481.389	0
543	1	22.5127	8.85259	-381.673	3980.84	-26346.4	1022.6	230.971	599.57	0	21.368	-15.0541	-227.814	-19120.1	-13223.8	-735.545	241.954	283.929	0	43.8807	-6.20151	-609.487	-293820	141170	-19579.7	235.076	481.59	0
543	2	22.4629	8.85798	-383.062	3989.78	-26437.5	1027.74	230.984	599.585	0	20.9992	-15.4023	-228.332	-19188.9	-13293.1	-687.52	241.782	284.039	0	43.4622	-6.54428	-611.394	-294848	141601	-19525.3	235.016	481.741	0
543	3	22.4563	8.92524	-384.659	4003.33	-26534.4	1030.92	231.018	599.593	0	20.7037	-15.7035	-229.086	-19265.7	-13349.9	-638.341	241.725	284.098	0	43.16	-6.77825	-613.744	-296047	142167	-19480	235.015	481.831	0
543	4	22.4923	9.05219	-386.43	4018.82	-26639.5	1031.44	231.063	599.6	0	20.4677	-15.9549	-230.06	-19352.2	-13397.6	-588.157	241.765	284.118	0	42.96	-6.90268	-616.491	-297399	142848	-19441.4	235.056	481.869	0
543	5	22.5554	9.22344	-388.304	4033.28	-26752.4	1029.11	231.105	599.613	0	20.2665	-16.1663	-231.202	-19448.3	-13440.4	-537.123	241.867	284.118	0	42.8219	-6.94284	-619.506	-298854	143604	-19402.9	235.121	481.869	0
543	6	22.6182	9.41294	-390.181	4044.42	-26870	1024.44	231.135	599.635	0	20.0735	-16.3589	-232.435	-19551.7	-13483	-486.131	241.992	284.117	0	42.6918	-6.94599	-622.616	-300338	144383	-19357.3	235.188	481.846	0
543	7	22.6498	9.59013	-391.96	4051.47	-26989.6	1018.19	231.142	599.664	0	19.8647	-16.558	-233.682	-19659.9	-13529.6	-437.216	242.103	284.131	0	42.5144	-6.96786	-625.642	-301775	145133	-19298.7	235.236	481.81	0
543	8	22.6255	9.7319	-393.578	4055.67	-27110.6	1010.81	231.118	599.695	0	19.6213	-16.7817	-234.89	-19770.6	-13582.6	-393.17	242.175	284.17	0	42.2467	-7.04978	-628.468	-303114	145819	-19223.1	235.25	481.768	0
543	9	22.5368	9.83267	-395.035	4059.58	-27234.7	1002.19	231.058	599.724	0	19.3369	-17.0311	-236.047	-19882.3	-13641.5	-356.379	242.209	284.23	0	41.8738	-7.19839	-631.082	-304349	146439	-19128.6	235.228	481.718	0
544	0	22.3966	9.90602	-396.395	4065.63	-27365	992.053	230.965	599.743	0	19.0226	-17.2868	-237.18	-19993.8	-13703.2	-327.809	242.224	284.298	0	41.4193	-7.38076	-633.575	-305520	147016	-19016.5	235.18	481.656	0
544	1	22.233	9.97638	-397.761	4075.54	-27503.9	980.244	230.853	599.754	0	18.7016	-17.5205	-238.335	-20104.7	-13764.8	-307.047	242.246	284.355	0	40.9346	-7.54413	-636.095	-306692	147595	-18892.5	235.122	481.579	0
544	2	22.0721	10.0649	-399.216	4090.1	-27651.8	966.859	230.735	599.755	0	18.3953	-17.7126	-239.538	-20214.4	-13823.4	-292.846	242.291	284.389	0	40.4675	-7.64771	-638.755	-307921	148209	-18763.4	235.069	481.49	0
544	3	21.9267	10.1817	-400.794	4108.81	-27807.4	952.437	230.619	599.748	0	18.1143	-17.8595	-240.781	-20321.4	-13876.9	-283.259	242.367	284.398	0	40.041	-7.67777	-641.575	-309222	148866	-18632.3	235.028	481.399	0
544	4	21.7969	10.3277	-402.477	4129.91	-27968.5	937.786	230.509	599.739	0	17.8592	-17.9704	-242.031	-20424.1	-13925.2	-275.868	242.465	284.387	0	39.6561	-7.64276	-644.508	-310578	149555	-18498.8	234.999	481.315	0
544	5	21.6746	10.4954	-404.216	4151.04	-28133.5	923.517	230.4	599.731	0	17.6242	-18.0631	-243.255	-20521.7	-13969.8	-268.531	242.571	284.363	0	39.2989	-7.56766	-647.471	-311957	150252	-18361.7	234.973	481.247	0
544	6	21.5458	10.6695	-405.948	4170.18	-28301.3	909.853	230.283	599.727	0	17.4015	-18.1583	-244.418	-20613.2	-14013.2	-260.384	242.667	284.336	0	38.9473	-7.48879	-650.366	-313314	150926	-18220.4	234.938	481.198	0
544	7	21.3953	10.8317	-407.612	4186.18	-28471.4	896.842	230.151	599.73	0	17.1869	-18.2742	-245.498	-20698	-14058.1	-252.243	242.736	284.31	0	38.5823	-7.44245	-653.111	-314612	151552	-18076.7	234.882	481.167	0
544	8	21.2148	10.9697	-409.178	4198.86	-28643	884.749	229.999	599.738	0	16.9853	-18.4237	-246.49	-20775.9	-14106.2	-245.735	242.772	284.287	0	38.2001	-7.45395	-655.668	-315832	152118	-17935.3	234.801	481.148	0
544	9	21.0086	11.082	-410.651	4208.65	-28814.5	874.503	229.832	599.751	0	16.8103	-18.6109	-247.414	-20847.8	-14156.5	-242.232	242.782	284.263	0	37.819	-7.52888	-658.066	-316981	152633	-17803.7	234.701	481.136	0
545	0	20.7942	11.1818	-412.084	4216.29	-28983.8	867.527	229.665	599.768	0	16.6837	-18.827	-248.317	-20916.3	-14206	-242.612	242.791	284.232	0	37.4779	-7.64517	-660.4	-318101	153131	-17689.8	234.601	481.124	0
545	1	20.5926	11.2915	-413.563	4222.28	-29149.1	864.785	229.517	599.791	0	16.6299	-19.0522	-249.25	-20984.6	-14251.4	-247.314	242.823	284.191	0	37.2225	-7.76072	-662.813	-319258	153657	-17598.2	234.521	481.109	0
545	2	20.4182	11.4264	-415.166	4226.41	-29308.2	866.179	229.406	599.82	0	16.666	-19.2653	-250.249	-21055.4	-14291.6	-256.359	242.89	284.138	0	37.0842	-7.8389	-665.415	-320506	154245	-17530.1	234.477	481.098	0
545	3	20.275	11.5869	-416.922	4228.31	-29459	870.595	229.342	599.858	0	16.7953	-19.4528	-251.321	-21130.3	-14326.8	-269.477	242.994	284.077	0	37.0702	-7.86597	-668.243	-321866	154908	-17485.5	234.476	481.095	0
545	4	20.1608	11.7627	-418.807	4228.26	-29601.5	876.236	229.319	599.904	0	17.0074	-19.6105	-252.463	-21209.1	-14357.3	-285.951	243.131	284.009	0	37.1682	-7.84775	-671.269	-323322	155638	-17463.6	234.514	481.097	0
545	5	20.069	11.9396	-420.762	4227.1	-29737.2	881.408	229.326	599.954	0	17.281	-19.7403	-253.655	-21290.2	-14382.9	-304.521	243.298	283.934	0	37.35	-7.80069	-674.417	-324834	156412	-17461.6	234.581	481.096	0
545	6	19.988	12.1037	-422.712	4225.74	-29868.1	885.336	229.342	600.003	0	17.5883	-19.8522	-254.864	-21371	-14402.4	-323.829	243.49	283.852	0	37.5763	-7.74852	-677.577	-326345	157199	-17473.4	234.664	481.086	0
545	7	19.9048	12.2446	-424.585	4224.8	-29996.7	888.069	229.351	600.05	0	17.9032	-19.9615	-256.057	-21449.2	-14413.8	-342.74	243.709	283.767	0	37.8079	-7.71688	-680.642	-327803	157967	-17492.3	234.752	481.064	0
545	8	19.81	12.3583	-426.34	4224.26	-30125.1	889.468	229.34	600.092	0	18.2058	-20.0814	-257.219	-21524.2	-14415.6	-360.24	243.956	283.68	0	38.0158	-7.72306	-683.56	-329182	158702	-17512.9	234.84	481.028	0
545	9	19.7006	12.4481	-427.991	4223.46	-30254.9	888.686	229.309	600.132	0	18.4835	-20.2166	-258.362	-21596.6	-14407.8	-375.359	244.234	283.59	0	38.1841	-7.76853	-686.353	-330493	159410	-17531.3	234.928	480.977	0
546	0	19.5813	12.5259	-429.587	4221.48	-30386.5	884.889	229.266	600.173	0	18.7334	-20.3626	-259.52	-21667.6	-14389.7	-387.499	244.552	283.491	0	38.3147	-7.83667	-689.107	-331775	160117	-17544.9	235.023	480.91	0
546	1	19.4642	12.6107	-431.195	4217.52	-30519.8	878.245	229.22	600.219	0	18.9667	-20.5088	-260.733	-21738.9	-14361.4	-396.87	244.919	283.376	0	38.4309	-7.89806	-691.928	-333076	160853	-17554.6	235.136	480.826	0
546	2	19.3624	12.7216	-432.864	4211.03	-30654.8	869.889	229.182	600.272	0	19.1999	-20.6466	-262.021	-21811.4	-14325.1	-404.237	245.328	283.243	0	38.5623	-7.92499	-694.885	-334432	161635	-17562.9	235.27	480.729	0
546	3	19.2813	12.8714	-434.611	4202.11	-30791.4	861.042	229.152	600.331	0	19.4411	-20.776	-263.363	-21885.4	-14285.9	-410.083	245.756	283.1	0	38.7224	-7.90455	-697.974	-335848	162456	-17570.2	235.417	480.632	0
546	4	19.2142	13.0629	-436.416	4191.75	-30929.7	852.405	229.128	600.395	0	19.6853	-20.9038	-264.703	-21959.4	-14251	-414.076	246.162	282.959	0	38.8996	-7.84087	-701.119	-337298	163288	-17571.7	235.559	480.549	0
546	5	19.1461	13.2893	-438.231	4181.43	-31069.7	843.999	229.102	600.458	0	19.9177	-21.0409	-265.963	-22030.8	-14228.8	-415.115	246.501	282.834	0	39.0638	-7.75167	-704.194	-338735	164085	-17559.3	235.673	480.497	0
546	6	19.0619	13.5372	-440.007	4172.69	-31211.7	835.17	229.065	600.517	0	20.1204	-21.1993	-267.078	-22097.7	-14225.9	-412.003	246.735	282.739	0	39.1823	-7.66212	-707.084	-340112	164807	-17527.3	235.739	480.487	0
546	7	18.9531	13.7921	-441.707	4166.85	-31356.2	824.978	229.011	600.567	0	20.2806	-21.386	-268.018	-22159.1	-14243.3	-404.511	246.857	282.677	0	39.2337	-7.59391	-709.725	-341402	165435	-17475.2	235.751	480.52	0
546	8	18.8181	14.0434	-443.324	4164.5	-31502.5	812.62	228.94	600.606	0	20.394	-21.6005	-268.792	-22214.7	-14277.4	-393.635	246.883	282.647	0	39.2121	-7.55709	-712.116	-342599	165973	-17406	235.713	480.591	0
546	9	18.6608	14.2886	-444.876	4164.75	-31650.1	797.328	228.856	600.638	0	20.4649	-21.8367	-269.435	-22265	-14322.9	-380.806	246.841	282.636	0	39.1256	-7.54811	-714.311	-343724	166442	-17323.9	235.64	480.689	0
547	0	18.4927	14.5358	-446.41	4165.28	-31799.6	778.28	228.766	600.669	0	20.5063	-22.0818	-270.01	-22311.1	-14373.6	-367.568	246.766	282.631	0	38.9991	-7.54602	-716.42	-344820	166881	-17234.9	235.55	480.805	0
547	1	18.3312	14.7999	-447.998	4163.63	-31952.2	755.125	228.678	600.706	0	20.5369	-22.3141	-270.588	-22354.6	-14422.4	-355.853	246.7	282.615	0	38.868	-7.51418	-718.586	-345948	167335	-17144.4	235.464	480.927	0
547	2	18.1904	15.0938	-449.692	4158.35	-32109.8	728.495	228.596	600.753	0	20.5722	-22.5125	-271.235	-22396.7	-14462.6	-347.41	246.679	282.573	0	38.7626	-7.41866	-720.927	-347154	167845	-17055.1	235.399	481.044	0
547	3	18.075	15.4235	-451.51	4148.94	-32273.4	699.666	228.521	600.811	0	20.6182	-22.6698	-271.984	-22439	-14490.4	-342.465	246.723	282.501	0	38.6931	-7.24629	-723.494	-348456	168427	-16966.1	235.364	481.148	0
547	4	17.9776	15.788	-453.43	4135.3	-32442.9	669.851	228.45	600.88	0	20.6703	-22.7947	-272.833	-22482.9	-14507.6	-339.352	246.826	282.405	0	38.6478	-7.00675	-726.264	-349843	169073	-16871.9	235.353	481.24	0
547	5	17.8805	16.178	-455.408	4117.44	-32616.3	639.896	228.38	600.959	0	20.7172	-22.9056	-273.742	-22529	-14518.7	-335.806	246.962	282.3	0	38.5977	-6.72759	-729.15	-351282	169757	-16764.7	235.356	481.326	0
547	6	17.7611	16.5759	-457.367	4095.21	-32790.9	610.109	228.305	601.046	0	20.7438	-23.0223	-274.645	-22576.9	-14527.9	-330.187	247.103	282.204	0	38.5049	-6.44641	-732.011	-352714	170436	-16637	235.358	481.419	0
547	7	17.5998	16.9626	-459.218	4068.33	-32964.3	580.114	228.217	601.141	0	20.7359	-23.158	-275.476	-22625.4	-14538.2	-321.639	247.225	282.132	0	38.3357	-6.19535	-734.694	-354073	171066	-16483.2	235.344	481.527	0
547	8	17.389	17.3269	-460.908	4037.18	-33135.7	549.274	228.108	601.241	0	20.6886	-23.3135	-276.191	-22674	-14551.6	-310.193	247.313	282.095	0	38.0776	-5.98658	-737.099	-355316	171615	-16301.9	235.304	481.657	0
547	9	17.1359	17.67	-462.442	4003.5	-33305	517.34	227.98	601.343	0	20.6113	-23.4788	-276.785	-22722.9	-14567.9	-297.042	247.367	282.096	0	37.7472	-5.80871	-739.227	-356445	172083	-16097.5	235.239	481.809	0
548	0	16.8617	18.0055	-463.892	3970.46	-33472	484.576	227.845	601.441	0	20.5234	-23.6353	-277.292	-22772.2	-14583.5	-284.122	247.408	282.123	0	37.3851	-5.62984	-741.184	-357505	172505	-15878.8	235.164	481.978	0
548	1	16.5948	18.3511	-465.361	3941.15	-33636.8	451.388	227.719	601.531	0	20.4466	-23.7605	-277.769	-22821.9	-14593.9	-273.204	247.46	282.161	0	37.0415	-5.40943	-743.13	-358565	172930	-15656.8	235.098	482.156	0
548	2	16.3604	18.7175	-466.932	3917	-33798.1	418.104	227.617	601.611	0	20.3973	-23.8392	-278.259	-22872.1	-14598.2	-265.362	247.537	282.197	0	36.7577	-5.12166	-745.191	-359682	173397	-15443	235.055	482.34	0
548	3	16.1703	19.103	-468.631	3898.04	-33953.4	385.261	227.548	601.682	0	20.382	-23.8734	-278.768	-22922.6	-14597.7	-260.589	247.635	282.228	0	36.5523	-4.77039	-747.399	-360872	173914	-15246.8	235.04	482.531	0
548	4	16.0221	19.4974	-470.425	3883.52	-34100	353.865	227.512	601.745	0	20.396	-23.8805	-279.269	-22972.9	-14593.6	-257.395	247.743	282.261	0	36.4181	-4.38306	-749.694	-362113	174467	-15071.1	235.049	482.734	0
548	5	15.9019	19.8869	-472.24	3871.68	-34235.3	325.098	227.504	601.801	0	20.4235	-23.8848	-279.717	-23021.5	-14585.9	-253.307	247.855	282.303	0	36.3253	-3.99784	-751.957	-363352	175022	-14912.4	235.074	482.953	0
548	6	15.7896	20.2562	-473.974	3860.28	-34358	299.847	227.511	601.856	0	20.4409	-23.9109	-280.055	-23066.3	-14575.1	-246.104	247.956	282.363	0	36.2305	-3.65467	-754.029	-364517	175537	-14762.5	235.105	483.193	0
548	7	15.6658	20.5896	-475.526	3847.75	-34469	278.428	227.514	601.909	0	20.4248	-23.9763	-280.236	-23104.9	-14564.2	-234.735	248.029	282.448	0	36.0906	-3.38674	-755.761	-365538	175963	-14613.4	235.121	483.453	0
548	8	15.5192	20.8761	-476.832	3834.07	-34571	260.344	227.499	601.959	0	20.3617	-24.0858	-280.248	-23136.6	-14559.3	-219.53	248.049	282.558	0	35.8809	-3.20972	-757.08	-366374	176272	-14461.2	235.106	483.727	0
548	9	15.3535	21.1155	-477.895	3820.84	-34667.1	244.423	227.459	602.005	0	20.2543	-24.2283	-280.126	-23162.3	-14565.6	-201.966	248.003	282.685	0	35.6079	-3.11287	-758.021	-367032	176465	-14307.9	235.051	484.001	0
549	0	15.1896	21.3203	-478.782	3810.56	-34758.9	229.478	227.401	602.041	0	20.1213	-24.3792	-279.94	-23184.5	-14584.6	-184.261	247.901	282.82	0	35.3109	-3.05889	-758.721	-367566	176578	-14162.4	234.965	484.26	0
549	1	15.0581	21.51	-479.593	3805.31	-34846.2	214.669	227.342	602.066	0	19.9889	-24.5087	-279.764	-23205.2	-14611.6	-168.673	247.772	282.946	0	35.047	-2.99863	-759.357	-368048	176667	-14036.8	234.869	484.495	0
549	2	14.9845	21.7019	-480.414	3805.45	-34928	199.286	227.296	602.079	0	19.879	-24.5949	-279.652	-23224.5	-14638.6	-156.808	247.654	283.048	0	34.8635	-2.893	-760.066	-368541	176780	-13941.8	234.787	484.697	0
549	3	14.9786	21.9043	-481.279	3809.88	-35004.7	182.707	227.267	602.084	0	19.802	-24.6288	-279.621	-23241.5	-14658.6	-149.562	247.577	283.118	0	34.7805	-2.72444	-760.9	-369067	176937	-13881.5	234.731	484.868	0
549	4	15.0372	22.1162	-482.184	3816.81	-35077.3	164.694	227.253	602.084	0	19.757	-24.6102	-279.664	-23255.5	-14667.9	-146.968	247.552	283.155	0	34.7941	-2.494	-761.848	-369623	177139	-13854.5	234.705	485.01	0
549	5	15.1487	22.3298	-483.102	3824.24	-35145.4	145.437	227.251	602.084	0	19.7344	-24.5463	-279.757	-23266.2	-14665.6	-147.461	247.577	283.166	0	34.8831	-2.21644	-762.859	-370192	177372	-13854.6	234.705	485.13	0
549	6	15.2951	22.5341	-483.992	3830.63	-35207.5	125.207	227.256	602.085	0	19.7168	-24.4513	-279.865	-23273.1	-14654	-148.119	247.639	283.158	0	35.0119	-1.91719	-763.857	-370743	177615	-13871.4	234.724	485.236	0
549	7	15.4553	22.7187	-484.796	3835.12	-35263	104.101	227.262	602.089	0	19.6836	-24.3446	-279.945	-23275.8	-14637.7	-146.2	247.712	283.144	0	35.1389	-1.62595	-764.741	-371234	177835	-13894.3	234.748	485.335	0
549	8	15.611	22.8783	-485.465	3837.12	-35312.8	82.0841	227.26	602.096	0	19.621	-24.2474	-279.964	-23274.4	-14621.9	-140.021	247.772	283.134	0	35.232	-1.36909	-765.429	-371630	178003	-13915.6	234.762	485.432	0
549	9	15.7519	23.0144	-485.977	3835.84	-35357.9	59.1455	227.244	602.107	0	19.5296	-24.1755	-279.919	-23270.2	-14610	-128.757	247.807	283.132	0	35.2814	-1.16113	-765.897	-371920	178108	-13932.5	234.759	485.528	0
550	0	15.8789	23.137	-486.363	3830.43	-35398.3	35.4538	227.218	602.124	0	19.4262	-24.1307	-279.848	-23264.8	-14602.5	-112.661	247.82	283.134	0	35.305	-0.993721	-766.211	-372133	178168	-13946.7	234.743	485.617	0
550	1	16.0021	23.2633	-486.698	3820.42	-35433.9	11.427	227.195	602.15	0	19.3358	-24.1006	-279.809	-23259.7	-14598.4	-93.5002	247.827	283.127	0	35.3379	-0.837337	-766.507	-372327	178224	-13961.7	234.727	485.693	0
550	2	16.1311	23.4085	-487.066	3806.48	-35464.9	-12.2662	227.187	602.185	0	19.2767	-24.0709	-279.847	-23256.9	-14595.7	-73.7491	247.844	283.106	0	35.4078	-0.662437	-766.913	-372562	178314	-13980.1	234.725	485.753	0
550	3	16.2672	23.5759	-487.513	3790.56	-35490.9	-34.6198	227.2	602.225	0	19.2531	-24.0336	-279.972	-23257.9	-14592.9	-55.128	247.877	283.072	0	35.5203	-0.457716	-767.485	-372867	178457	-14000.7	234.743	485.801	0
550	4	16.4034	23.7552	-488.033	3775.25	-35511.5	-54.3763	227.235	602.264	0	19.259	-23.9865	-280.159	-23262.6	-14589.2	-38.238	247.925	283.034	0	35.6624	-0.231258	-768.193	-373231	178645	-14019.9	234.781	485.841	0
550	5	16.5275	23.9275	-488.575	3762.74	-35527.1	-70.46	227.284	602.299	0	19.2837	-23.9322	-280.362	-23268.9	-14583.7	-23.492	247.982	282.996	0	35.8111	-0.00470543	-768.937	-373610	178851	-14033.9	234.831	485.878	0
550	6	16.6259	24.0713	-489.054	3754.04	-35538.7	-82.2582	227.332	602.324	0	19.3147	-23.8795	-280.531	-23274.1	-14576.7	-11.8619	248.039	282.964	0	35.9406	0.191833	-769.586	-373940	179035	-14041.3	234.88	485.91	0
550	7	16.6892	24.1693	-489.39	3749.07	-35547.1	-89.6235	227.365	602.339	0	19.3403	-23.8403	-280.638	-23277	-14570	-4.39839	248.083	282.943	0	36.0295	0.32896	-770.028	-374168	179162	-14043.8	234.915	485.935	0
550	8	16.7178	24.216	-489.551	3747.01	-35551.6	-92.972	227.379	602.346	0	19.3536	-23.8214	-280.685	-23278.3	-14566.2	-1.09381	248.105	282.934	0	36.0715	0.394596	-770.236	-374275	179221	-14044.3	234.932	485.948	0
550	9	16.7242	24.2268	-489.588	3746.58	-35552.9	-93.736	227.382	602.347	0	19.3569	-23.817	-280.695	-23278.5	-14565.2	-0.379184	248.11	282.932	0	36.0811	0.409737	-770.283	-374300	179235	-14044.3	234.935	485.951	0
Joints
100
		tongqirei:LeftClavicle_LeftHumerus		tongqirei:LeftFemur_LeftTibia			tongqirei:LeftHumerus_LeftRadius		tongqirei:LeftRadius_LeftHand			tongqirei:LeftTibia_LeftTibialTorsioned	tongqirei:LeftTibialTorsioned_LeftFoot			tongqirei:Pelvis_Head						tongqirei:Pelvis_LeftFemur			tongqirei:Pelvis_RightFemur			tongqirei:Pelvis_Thorax						tongqirei:RightClavicle_RightHumerus		tongqirei:RightFemur_RightTibia			tongqirei:RightHumerus_RightRadius		tongqirei:RightRadius_RightHand			tongqirei:RightTibia_RightTibialTorsioned	tongqirei:RightTibialTorsioned_RightFoot			tongqirei:Thorax_LeftClavicle
Frame	Sub Frame	R1	R2	RX	RY	RZ	R1	R2	RX	RY	RZ		RX	RY	RZ	RX	RY	RZ	TX	TY	TZ	RX	RY	RZ	RX	RY	RZ	RX	RY	RZ	TX	TY	TZ	R1	R2	RX	RY	RZ	R1	R2	RX	RY	RZ		RX	RY	RZ	RX	RY
		deg	deg	deg	deg	deg	deg	deg	deg	deg	deg		deg	deg	deg	deg	deg	deg	mm	mm	mm	deg	deg	deg	deg	deg	deg	deg	deg	deg	mm	mm	mm	deg	deg	deg	deg	deg	deg	deg	deg	deg	deg		deg	deg	deg	deg	deg
383
384
385
386
387
388
389
390
391
392
393
394
395
396
397
398
399
400
401
402
403
404
405
406
407
408
409
410
411
412
413
414
415
416
417
418
419
420
421
422
423
424
425
426
427
428
429
430
431
432
433
434
435
436
437
438
439
440
441
442
443
444
445
446
447
448
449
450
451
452
453
454
455
456
457
458
459
460
461
462
463
464
465
466
467
468
469
470
471
472
473
474
475
476
477
478
479
480
481
482
483
484
485
486
487
488
489
490
491
492
493
494
495
496
497
498
499
500
501
502
503
504
505
506
507
508
509
510
511
512
513
514
515
516
517
518
519
520
521
522
523
524
525
526
527
528
529
530
531
532
533
534
535
536
537
538
539
540
541
542
543
544
545
546
547
548
549
550
Model Outputs
100
		tongqirei:CentreOfMass			tongqirei:CentreOfMassFloor			tongqirei:HED									tongqirei:LAbsAnkleAngle			tongqirei:LAnkleAngles			tongqirei:LAnkleForce			tongqirei:LAnkleMoment			tongqirei:LAnklePower			tongqirei:LCL									tongqirei:LFE
Frame	Sub Frame	X	Y	Z	X	Y	Z	RX	RY	RZ	TX	TY	TZ	SX	SY	SZ	X	Y	Z	X	Y	Z	X	Y	Z	X	Y	Z	X	Y	Z	RX	RY	RZ	TX	TY	TZ	SX	SY	SZ	RX	RY	RZ	TX	TY	TZ	SX	SY	SZ
		mm	mm	mm	mm	mm	mm	deg	deg	deg	mm	mm	mm	mm	mm	mm	deg	deg	deg	deg	deg	deg	N/kg	N/kg	N/kg	N.mm/kg	N.mm/kg	N.mm/kg	W/kg	W/kg	W/kg	deg	deg	deg	mm	mm	mm	mm	mm	mm	deg	deg	deg	mm	mm	mm	mm	mm	mm
383	0	411.012	459.77	1224.74	411.012	459.77	0	0.632466	0.651037	172.749	379.1	466.468	1784.65	236.649	236.649	236.649	-23.4869	0	0	-23.5098	0.302761	-2.45693										-29.8135	128.138	139.94	388.023	290.629	1633.52	200.033	200.033	200.033	4.93994	16.9083	174.295	395.917	313.802	728.606	435.742	435.742	435.742
384	0	406.945	458.991	1213.17	406.945	458.991	0	0.752165	0.435797	172.829	375.354	464.763	1772.98	236.649	236.649	236.649	-24.6471	0	0	-24.6763	0.348718	-2.69996										-30.0971	127.938	140.17	384.768	289.418	1621.53	199.87	199.87	199.87	5.72141	16.9315	174.329	388.835	313.193	717.764	435.395	435.395	435.395
385	0	401.449	457.927	1197.06	401.449	457.927	0	0.946776	0.148315	172.939	370.347	462.466	1756.64	236.649	236.649	236.649	-26.2245	0	0	-26.2612	0.390836	-2.92261										-30.5266	127.686	140.463	380.388	287.808	1604.81	199.654	199.654	199.654	6.90459	16.9337	174.461	378.881	312.403	702.684	434.92	434.92	434.92
386	0	395.087	456.697	1177.81	395.087	456.697	0	1.22705	-0.176209	173.076	364.629	459.852	1736.94	236.649	236.649	236.65	-27.9214	0	0	-27.9653	0.419932	-3.07637										-31.0715	127.428	140.767	375.321	285.993	1584.78	199.408	199.408	199.408	8.45392	16.8984	174.749	366.843	311.534	684.68	434.376	434.376	434.376
387	0	388.357	455.416	1156.7	388.357	455.416	0	1.6058	-0.502122	173.236	358.665	457.179	1715.1	236.649	236.649	236.649	-29.2456	0	0	-29.2976	0.454409	-3.2585	-0.309729	-0.00122357	-0.15033	-98.8594	2.73944e-15	19.3628	0	0	-0.0551425	-31.6857	127.212	141.029	369.927	284.149	1562.78	199.152	199.152	199.152	10.3236	16.8166	175.252	353.483	310.654	664.995	433.816	433.816	433.816
388	0	381.553	454.151	1134.53	381.553	454.151	0	2.0991	-0.799702	173.405	352.676	454.605	1691.81	236.649	236.649	236.649	-29.4959	0	0	-29.567	0.555215	-3.79064	-0.530679	0.0450921	-0.36314	-154.556	3.4243e-16	38.4495	0	0	0.365302	-32.3342	127.072	141.207	364.391	282.386	1539.62	198.89	198.89	198.89	12.4732	16.6891	176.013	339.318	309.741	644.377	433.277	433.277	433.277
389	0	374.837	452.926	1111.62	374.837	452.926	0	2.72217	-1.04763	173.57	346.661	452.192	1667.31	236.649	236.649	236.649	-27.8114	0	0	-27.9347	0.816533	-5.16676	-0.674178	0.111605	-0.60994	-182.886	1.19851e-15	54.2307	0	0	1.18055	-33.0043	127.028	141.277	358.756	280.731	1515.62	198.614	198.614	198.614	14.853	16.5388	177.007	324.704	308.665	623.135	432.768	432.768	432.768
390	0	368.323	451.742	1088.08	368.323	451.742	0	3.47765	-1.24105	173.729	340.501	449.966	1641.65	236.649	236.649	236.649	-23.4872	0	0	-23.7178	1.31335	-7.76509	-0.510853	0.138263	-0.427425	-174.373	20.9856	75.3105	0	0	1.94523	-33.7027	127.07	141.223	353.005	279.156	1490.86	198.33	198.33	198.33	17.3972	16.4235	178.133	309.93	307.197	601.341	432.269	432.269	432.269
391	0	362.102	450.602	1063.95	362.102	450.602	0	4.34858	-1.39043	173.886	334.043	447.942	1614.84	236.649	236.649	236.649	-16.5684	0	0	-16.908	2.00742	-11.3388	0.446144	-0.0722493	1.57273	-158.477	122.676	119.574	0	0	2.42004	-34.4486	127.169	141.037	347.107	277.6	1465.34	198.085	198.085	198.085	20.0273	16.4298	179.226	295.252	305.08	579.037	431.699	431.699	431.699
392	0	356.219	449.526	1039.29	356.219	449.526	0	5.29944	-1.50534	174.046	327.146	446.122	1587.03	236.649	236.649	236.649	-8.10797	0	0	-8.38964	2.70428	-14.8375	2.02032	-0.311528	3.88329	-92.4608	242.709	152.044	0	0	1.56718	-35.2694	127.283	140.718	341.043	275.999	1439.09	197.963	197.963	197.963	22.6457	16.6364	180.106	280.996	302.195	556.364	430.854	430.854	430.854
393	0	350.656	448.557	1014.22	350.656	448.557	0	6.27578	-1.58126	174.21	319.708	444.487	1558.53	236.649	236.649	236.649	0.475145	0	0	0.49771	3.21188	-17.317	2.93334	-0.280423	2.92243	107.296	231.957	104.229	0	0	-1.48012	-36.1908	127.384	140.275	334.805	274.292	1412.19	198.066	198.066	198.066	25.1501	17.0633	180.616	267.616	298.757	533.692	429.304	429.304	429.304
394	0	345.344	447.74	988.927	345.344	447.74	0	7.19725	-1.60072	174.38	311.676	443.003	1529.75	236.649	236.649	236.649	8.14994	0	0	8.62059	3.55444	-18.9532	3.81815	-0.248499	1.72204	271.811	212.697	78.1207	0	0	-3.32764	-37.2352	127.457	139.724	328.387	272.44	1384.85	198.483	198.483	198.483	27.5548	17.6492	180.676	255.361	295.332	511.781	426.369	426.369	426.369
395	0	340.195	447.057	963.702	340.195	447.057	0	7.96297	-1.54565	174.555	303.048	441.627	1501.2	236.649	236.649	236.649	14.3246	0	0	15.3187	3.89035	-20.5264	4.13356	0.0406443	2.24817	254.603	228.485	115.905	0	0	-2.48364	-38.4359	127.495	139.081	321.779	270.453	1357.32	199.24	199.24	199.24	30.1838	18.2906	180.324	243.612	292.48	491.93	421.334	421.334	421.334
396	0	335.14	446.385	938.948	335.14	446.385	0	8.48621	-1.41017	174.733	293.874	440.299	1473.3	236.649	236.649	236.649	18.7107	0	0	20.2789	4.26585	-22.2467	11.5811	-0.434862	1.6517	17.8039	317.318	203.283	0	0	-0.153925	-39.8376	127.493	138.352	314.983	268.414	1329.88	200.271	200.272	200.271	33.6596	18.9392	179.609	230.774	290.178	475.725	414.014	414.014	414.014
397	0	330.151	445.532	915.077	330.151	445.532	0	8.74451	-1.2142	174.912	284.25	438.987	1446.22	236.649	236.649	236.649	21.4448	0	0	23.5431	4.60225	-23.7523	17.7847	-0.171998	-2.86342	-77.4718	289.402	253.117	0	0	0.600354	-41.4751	127.436	137.542	308.021	266.476	1302.73	201.431	201.431	201.431	38.4593	19.6637	178.41	215.469	287.662	464.123	405.382	405.382	405.382
398	0	325.237	444.366	892.392	325.237	444.366	0	8.81311	-1.00378	175.09	274.274	437.709	1419.78	236.649	236.649	236.649	23.0962	0	0	25.6163	4.85516	-24.8613	9.58028	0.168991	1.09488	-52.8237	243.606	237.03	0	0	0.440452	-43.3456	127.292	136.662	300.913	264.835	1275.98	202.525	202.525	202.525	44.3196	20.5935	176.45	198.145	284.072	456.497	397.444	397.444	397.444
399	0	320.412	442.937	871.037	320.412	442.937	0	8.84851	-0.830736	175.276	263.993	436.541	1393.54	236.649	236.649	236.649	24.3151	0	0	27.1991	5.05719	-25.7329	5.96821	0.202223	3.42988	-68.5804	243.635	194.755	0	0	0.341121	-45.3912	127.03	135.722	293.629	263.653	1249.66	203.368	203.368	203.368	50.1853	21.7827	173.669	181.234	279.348	450.767	391.835	391.835	391.835
400	0	315.713	441.471	850.992	315.713	441.471	0	9.02118	-0.73894	175.482	253.407	435.574	1367.07	236.649	236.649	236.65	25.4554	0	0	28.7202	5.25247	-26.5632	5.20232	0.151048	3.24873	-14.5496	213.693	178.899	0	0	0.186213	-47.5006	126.652	134.715	286.076	262.99	1223.74	203.851	203.851	203.851	54.909	23.1194	170.468	167.675	274.412	444.725	388.409	388.409	388.409
401	0	311.239	440.247	832.088	311.239	440.247	0	9.44012	-0.765461	175.7	242.516	434.883	1340.16	236.649	236.649	236.649	26.5367	0	0	30.2264	5.46247	-27.4425	5.95355	-0.0903551	2.52328	8.89196	200.757	207.873	0	0	0.164678	-49.5334	126.185	133.609	278.133	262.764	1198.22	203.969	203.969	203.969	58.0268	24.4	167.464	159.171	270.394	437.332	385.531	385.531	385.531
402	0	307.107	439.43	814.067	307.107	439.43	0	10.116	-0.923645	175.897	231.364	434.475	1312.9	236.649	236.649	236.65	27.4743	0	0	31.5941	5.66664	-28.2838	6.66766	-0.139072	1.80676	44.1179	196.083	239.195	0	0	0.0793068	-51.3633	125.678	132.364	269.735	262.779	1173.16	203.806	203.807	203.806	59.9494	25.5174	165.121	155.232	267.658	429.08	381.755	381.755	381.755
403	0	303.352	439.015	796.723	303.352	439.015	0	10.9698	-1.1772	176.034	220.054	434.271	1285.6	236.649	236.649	236.649	28.2717	0	0	32.7387	5.80766	-28.8572	6.79575	0.260757	1.61188	51.7029	210.19	268.06	0	0	-0.0256415	-52.9416	125.183	130.952	260.952	262.812	1148.64	203.506	203.506	203.506	61.5197	26.5774	163.565	153.609	265.526	421.212	377.017	377.017	377.017
404	0	299.925	438.872	780.015	299.925	438.872	0	11.8765	-1.44708	176.099	208.759	434.154	1258.74	236.649	236.649	236.649	29.0201	0	0	33.6996	5.85133	-29.0334	6.59354	0.764754	1.44166	53.4044	228.013	291.734	0	0	-0.176355	-54.3365	124.726	129.388	252.005	262.741	1124.81	203.214	203.214	203.214	63.3816	27.7999	162.599	151.938	262.952	414.6	372.352	372.352	372.352
405	0	296.75	438.838	764.049	296.75	438.838	0	12.7174	-1.64972	176.123	197.691	434.063	1232.79	236.649	236.649	236.65	29.7933	0	0	34.5709	5.8125	-28.8767	6.41594	1.0279	1.29088	69.0463	233.685	309.272	0	0	-0.341534	-55.6758	124.309	127.73	243.167	262.602	1101.82	202.99	202.99	202.99	65.6875	29.2812	161.894	149.073	259.415	409.322	368.8	368.8	368.8
406	0	293.752	438.799	748.989	293.752	438.799	0	13.4114	-1.73498	176.169	187.051	434.033	1208.13	236.649	236.649	236.65	30.5975	0	0	35.3985	5.72269	-28.5125	6.54464	1.06333	1.16193	94.7543	232.639	321.294	0	0	-0.464987	-57.0276	123.916	126.04	234.624	262.494	1079.86	202.794	202.794	202.794	68.2069	30.9028	161.189	145.117	255.189	404.956	366.713	366.713	366.713
407	0	290.869	438.706	734.968	290.869	438.706	0	13.9265	-1.70112	176.299	176.972	434.162	1184.96	236.649	236.649	236.649	31.4002	0	0	36.1788	5.60736	-28.041	6.82208	1.12533	1.01089	109.31	235.157	338.875	0	0	-0.506406	-58.3427	123.545	124.349	226.427	262.437	1059.11	202.574	202.574	202.574	70.5705	32.471	160.338	140.685	250.944	400.973	365.823	365.823	365.823
408	0	288.062	438.557	722.042	288.062	438.557	0	14.2799	-1.57846	176.526	167.483	434.513	1163.35	236.649	236.649	236.65	32.1636	0	0	36.9097	5.49426	-27.5744	7.25148	1.28773	0.828229	121.4	238.93	359.983	0	0	-0.46835	-59.5096	123.208	122.663	218.544	262.354	1039.79	202.332	202.332	202.332	72.4643	33.8804	159.266	136.319	247.275	397.012	365.63	365.63	365.63
409	0	285.323	438.37	710.21	285.323	438.37	0	14.5099	-1.39581	176.804	158.545	435.044	1143.37	236.649	236.649	236.65	32.8552	0	0	37.6099	5.41786	-27.2569	7.50507	1.51531	0.809152	126.819	250.78	382.289	0	0	-0.358616	-60.4508	122.915	120.997	210.955	262.161	1022.06	202.116	202.116	202.116	73.7442	35.1334	157.953	132.332	244.492	392.975	365.685	365.685	365.685
410	0	282.659	438.157	699.478	282.659	438.157	0	14.6379	-1.16628	177.057	150.14	435.622	1125.15	236.649	236.649	236.649	33.4501	0	0	38.293	5.40158	-27.189	7.51398	1.60322	0.998762	135.957	263.223	393.105	0	0	-0.216473	-61.1789	122.657	119.396	203.717	261.856	1006.05	201.964	201.964	201.964	74.4594	36.2491	156.461	128.844	242.658	388.977	365.675	365.675	365.675
411	0	280.073	437.92	689.927	280.073	437.92	0	14.6616	-0.905371	177.229	142.304	436.13	1108.95	236.649	236.649	236.649	33.9359	0	0	38.9415	5.44031	-27.3504	7.56143	1.54624	1.17258	166.592	269.525	391.827	0	0	-0.109409	-61.7775	122.406	117.926	196.952	261.498	991.843	201.901	201.901	201.901	74.7933	37.1968	154.949	125.851	241.686	385.217	365.432	365.432	365.432
412	0	277.554	437.668	681.697	277.554	437.668	0	14.5844	-0.647838	177.316	135.108	436.569	1095.01	236.649	236.649	236.649	34.3166	0	0	39.5168	5.50654	-27.6252	7.68219	1.47935	1.29236	200.824	278.11	385.129	0	0	-0.0521591	-62.3315	122.138	116.646	190.781	261.142	979.549	201.952	201.952	201.952	74.9626	37.9055	153.61	123.263	241.429	381.865	364.923	364.923	364.924
413	0	275.071	437.411	674.906	275.071	437.411	0	14.4423	-0.428148	177.353	128.607	437.023	1083.5	236.649	236.649	236.65	34.6115	0	0	39.9954	5.57355	-27.9019	7.79049	1.4534	1.39435	227.247	289.082	381.675	0	0	-0.0293663	-62.8735	121.844	115.594	185.246	260.81	969.253	202.141	202.141	202.141	75.1391	38.3006	152.599	120.941	241.761	379.007	364.208	364.208	364.208
414	0	272.585	437.162	669.615	272.585	437.162	0	14.3018	-0.24089	177.387	122.833	437.558	1074.47	236.649	236.649	236.649	34.8495	0	0	40.3926	5.63155	-28.1402	7.87421	1.41036	1.48428	254.668	296.988	375.712	0	0	-0.0298323	-63.3883	121.532	114.783	180.295	260.527	961.024	202.432	202.432	202.432	75.424	38.3334	151.999	118.731	242.607	376.677	363.388	363.388	363.388
415	0	270.055	436.938	665.844	270.055	436.938	0	14.2359	-0.0361371	177.434	117.781	438.148	1067.88	236.649	236.649	236.649	35.0591	0	0	40.7495	5.68475	-28.3578	7.96501	1.32328	1.55085	281.916	302.396	368.239	0	0	-0.0323762	-63.8427	121.212	114.213	175.805	260.325	954.911	202.726	202.726	202.726	75.841	38.0128	151.814	116.49	243.88	374.876	362.617	362.617	362.617
416	0	267.453	436.753	663.579	267.453	436.753	0	14.3043	0.237071	177.478	113.419	438.703	1063.69	236.649	236.649	236.65	35.2564	0	0	41.1012	5.74161	-28.5894	8.12215	1.21794	1.55703	308.831	306.657	361.339	0	0	-0.0255642	-64.2059	120.896	113.871	171.637	260.217	950.943	202.919	202.919	202.919	76.3213	37.4171	151.967	114.141	245.453	373.555	362.064	362.064	362.064
417	0	264.779	436.615	662.776	264.779	436.615	0	14.5485	0.583084	177.479	109.71	439.152	1061.81	236.649	236.649	236.65	35.4388	0	0	41.4588	5.80917	-28.8633	8.25423	1.15028	1.54263	333.721	311.39	353.919	0	0	-0.00574231	-64.4607	120.615	113.726	167.701	260.193	949.135	202.976	202.976	202.976	76.7154	36.6655	152.329	111.734	247.197	372.607	361.826	361.826	361.826
418	0	262.065	436.525	663.373	262.065	436.525	0	14.9886	0.951853	177.406	106.619	439.482	1062.18	236.649	236.649	236.649	35.5925	0	0	41.8111	5.89011	-29.1894	8.28935	1.12875	1.54523	349.929	318.281	347.74	0	0	0.0326154	-64.604	120.404	113.744	163.978	260.247	949.479	202.923	202.923	202.923	76.8541	35.8689	152.771	109.426	249.036	371.904	361.886	361.886	361.886
419	0	259.345	436.477	665.324	259.345	436.477	0	15.6168	1.27007	177.244	104.119	439.725	1064.73	236.649	236.649	236.65	35.701	0	0	42.1354	5.983	-29.5611	8.24958	1.12725	1.55611	361.204	325.505	341.495	0	0	0.0858658	-64.6449	120.287	113.906	160.501	260.395	951.929	202.808	202.808	202.808	76.6242	35.0895	153.212	107.385	250.938	371.385	362.159	362.159	362.159
420	0	256.64	436.455	668.606	256.64	436.455	0	16.3996	1.47804	176.999	102.184	439.923	1069.39	236.649	236.649	236.649	35.747	0	0	42.4038	6.08493	-29.9658	8.21027	1.12083	1.55982	372.173	329.808	334.32	0	0	0.147617	-64.6028	120.261	114.205	157.327	260.647	956.408	202.702	202.702	202.702	75.9971	34.3317	153.634	105.731	252.903	371.093	362.523	362.523	362.523
421	0	253.948	436.437	673.205	253.948	436.437	0	17.2937	1.54646	176.693	100.783	440.113	1076.13	236.649	236.649	236.649	35.7155	0	0	42.5845	6.19026	-30.3804	8.11548	1.1047	1.57611	379.647	333.132	327.911	0	0	0.215669	-64.5017	120.309	114.639	154.504	260.988	962.825	202.672	202.672	202.672	75.0103	33.5591	154.065	104.54	254.954	371.139	362.86	362.86	362.86
422	0	251.257	436.399	679.106	251.257	436.399	0	18.2627	1.47798	176.358	99.8701	440.326	1084.88	236.649	236.649	236.649	35.6005	0	0	42.6493	6.29026	-30.7708	7.98026	1.0725	1.58732	383.775	333.209	320.308	0	0	0.284449	-64.3605	120.395	115.218	152.037	261.42	971.064	202.72	202.72	202.72	73.7316	32.7241	154.555	103.85	257.108	371.644	363.104	363.104	363.104
423	0	248.558	436.329	686.287	248.558	436.329	0	19.2769	1.30266	176.023	99.3956	440.57	1095.59	236.649	236.649	236.649	35.4066	0	0	42.5924	6.3807	-31.121	7.85801	1.02586	1.58238	385.912	330.85	311.43	0	0	0.350656	-64.1817	120.483	115.954	149.878	261.949	981	202.783	202.783	202.783	72.2213	31.7982	155.153	103.675	259.348	372.686	363.272	363.272	363.272
424	0	245.857	436.23	694.702	245.857	436.23	0	20.3047	1.06969	175.706	99.3093	440.832	1108.15	236.649	236.649	236.649	35.1443	0	0	42.4391	6.46779	-31.4558	7.72921	0.974458	1.57105	387.241	329.117	302.477	0	0	0.413417	-63.944	120.562	116.83	147.947	262.541	992.552	202.829	202.829	202.829	70.5114	30.7861	155.887	104.033	261.606	374.289	363.432	363.432	363.432
425	0	243.176	436.119	704.284	243.176	436.119	0	21.3186	0.831729	175.406	99.5642	441.095	1122.45	236.649	236.649	236.65	34.8253	0	0	42.2243	6.56142	-31.8131	7.60912	0.946558	1.54911	389.578	327.747	293.339	0	0	0.470831	-63.6155	120.655	117.798	146.164	263.142	1005.68	202.877	202.877	202.877	68.6222	29.7129	156.777	104.945	263.776	376.457	363.677	363.677	363.677
426	0	240.552	436.02	714.974	240.552	436.02	0	22.3115	0.627283	175.11	100.121	441.351	1138.36	236.649	236.649	236.649	34.4597	0	0	41.9642	6.66342	-32.199	7.52968	0.940338	1.51868	393.578	327.882	287.033	0	0	0.523469	-63.176	120.788	118.811	144.474	263.733	1020.36	202.936	202.936	202.936	66.5847	28.6061	157.846	106.402	265.737	379.205	364.128	364.128	364.128
427	0	238.014	435.957	726.738	238.014	435.957	0	23.2979	0.472939	174.801	100.956	441.603	1155.75	236.649	236.649	236.649	34.0543	0	0	41.6527	6.76721	-32.5884	7.47097	0.941495	1.48278	399.625	331.277	283.442	0	0	0.573491	-62.6259	120.966	119.845	142.848	264.342	1036.55	202.989	202.989	202.989	64.4399	27.495	159.118	108.354	267.347	382.559	364.938	364.938	364.938
428	0	235.58	435.953	739.57	235.58	435.953	0	24.2892	0.366055	174.481	102.073	441.869	1174.56	236.649	236.649	236.649	33.6096	0	0	41.2701	6.86347	-32.9464	7.4552	0.939067	1.42727	408.7	334.46	280.142	0	0	0.626978	-61.9753	121.17	120.901	141.284	264.996	1054.22	203.026	203.026	203.026	62.2205	26.4226	160.613	110.72	268.446	386.557	366.266	366.266	366.266
429	0	233.243	436.025	753.48	233.243	436.025	0	25.2592	0.296612	174.163	103.514	442.157	1194.81	236.649	236.649	236.649	33.1141	0	0	40.7764	6.94045	-33.2305	7.47339	0.952196	1.35205	423.384	339.606	280.248	0	0	0.703056	-61.2294	121.381	121.989	139.813	265.702	1073.31	203.04	203.04	203.04	59.9254	25.4475	162.34	113.436	268.866	391.233	368.23	368.23	368.23
430	0	230.972	436.17	768.493	230.972	436.17	0	26.1349	0.259856	173.867	105.344	442.463	1216.58	236.649	236.649	236.649	32.5404	0	0	40.1144	6.98711	-33.4019	7.46954	0.999195	1.30029	436.466	347.223	284.312	0	0	0.806418	-60.3867	121.589	123.129	138.503	266.436	1093.82	203.034	203.034	203.034	57.4987	24.6258	164.289	116.508	268.466	396.604	370.861	370.861	370.861
431	0	228.714	436.357	784.637	228.714	436.357	0	26.8235	0.249599	173.614	107.598	442.792	1239.98	236.649	236.649	236.649	31.8528	0	0	39.2319	6.99872	-33.4444	7.3994	1.08454	1.30409	445.982	358.139	291.68	0	0	0.934434	-59.4461	121.802	124.336	137.459	267.155	1115.75	203.046	203.046	203.046	54.8354	23.9895	166.429	120.038	267.174	402.654	374.114	374.114	374.114
432	0	226.421	436.551	801.912	226.421	436.551	0	27.2519	0.25237	173.424	110.24	443.159	1265.06	236.649	236.649	236.649	31.0214	0	0	38.091	6.97142	-33.3443	7.31395	1.17519	1.34133	449.379	365.629	301.575	0	0	1.06738	-58.3985	122.049	125.603	136.784	267.805	1139.16	203.135	203.135	203.135	51.8272	23.5408	168.716	124.177	265.026	409.327	377.943	377.943	377.943
433	0	224.075	436.734	820.289	224.075	436.734	0	27.3931	0.256733	173.294	113.189	443.56	1291.75	236.649	236.649	236.649	30.0224	0	0	36.6554	6.89454	-33.0613	7.21919	1.23911	1.40056	452.066	371.254	311.605	0	0	1.21192	-57.2163	122.369	126.915	136.55	268.353	1164.03	203.308	203.308	203.308	48.4098	23.2562	171.114	129.062	262.2	416.59	382.352	382.352	382.352
434	0	221.685	436.92	839.731	221.685	436.92	0	27.2613	0.26041	173.193	116.354	443.976	1319.91	236.649	236.649	236.649	28.8194	0	0	34.8781	6.75495	-32.5425	7.17617	1.24228	1.45526	458.532	371.754	317.698	0	0	1.39208	-55.8701	122.783	128.262	136.779	268.803	1190.33	203.505	203.505	203.505	44.5594	23.0936	173.577	134.815	259.041	424.486	387.368	387.368	387.368
[truncated: 462 more rows]
[truncated: 231 more columns]
