# Supplementary material for: Independent effects of mental fatigue and drop height on drop jump performance in American football athletes: an exploration of central-peripheral interaction
Source: PeerJ. 2026 Jan 13;14:e20574. doi: 10.7717/peerj.20574 (PMC12810397; doi:10.7717/peerj.20574)
Supplement: Supplemental Information 1 [file peerj-14-20574-s001.zip › data/1/8/DJ50 02.csv]

Devices
1000
		Force1 - Force			Force1 - Moment			Force1 - CoP			Force2 - Force			Force2 - Moment			Force2 - CoP			Combined Force			Combined Moment			Combined CoP
Frame	Sub Frame	Fx	Fy	Fz	Mx	My	Mz	Cx	Cy	Cz	Fx	Fy	Fz	Mx	My	Mz	Cx	Cy	Cz	Fx	Fy	Fz	Mx	My	Mz	Cx	Cy	Cz
		N	N	N	N.mm	N.mm	N.mm	mm	mm	mm	N	N	N	N.mm	N.mm	N.mm	mm	mm	mm	N	N	N	N.mm	N.mm	N.mm	mm	mm	mm
278	0	-1.94874e-15	1.25166e-15	-4.72656e-15	-1.62718e-13	-7.50097e-13	-1.82558e-13	300	610	0	-6.02058e-15	-1.87432e-13	-1.26612e-13	-1.47798e-11	-1.25942e-11	2.74491e-11	300	200	0	-7.96932e-15	-1.8618e-13	-1.31338e-13	-5.20847e-11	2.64397e-11	-2.61946e-11	0	0	0
278	1	-3.15442e-15	1.81612e-15	-7.15926e-15	-2.06596e-13	-1.12048e-12	-2.41925e-13	300	610	0	-2.18842e-13	-3.13383e-13	-3.2849e-13	-3.54591e-11	-3.4686e-11	3.94874e-11	300	200	0	-2.21996e-13	-3.11567e-13	-3.35649e-13	-1.20686e-10	7.5544e-11	-8.53209e-12	0	0	0
278	2	-4.59731e-15	2.42126e-15	-9.90582e-15	-2.40071e-13	-1.53234e-12	-2.95013e-13	300	610	0	-5.43617e-13	-4.67463e-13	-6.11495e-13	-6.40731e-11	-6.59172e-11	5.22369e-11	300	200	0	-5.48214e-13	-4.65041e-13	-6.214e-13	-2.14977e-10	1.45285e-10	2.39572e-11	0	0	0
278	3	-6.15358e-15	2.97169e-15	-1.26287e-14	-2.48511e-13	-1.93092e-12	-3.26172e-13	300	610	0	-9.95763e-13	-6.38514e-13	-9.76915e-13	-1.00554e-10	-1.06568e-10	6.35798e-11	300	200	0	-1.00192e-12	-6.35543e-13	-9.89544e-13	-3.34395e-10	2.36456e-10	7.54973e-11	0	0	0
278	4	-7.58433e-15	3.31281e-15	-1.47458e-14	-2.11658e-13	-2.22376e-12	-3.1273e-13	300	610	0	-1.57569e-12	-8.03615e-13	-1.40991e-12	-1.43153e-10	-1.55172e-10	7.0124e-11	300	200	0	-1.58327e-12	-8.00302e-13	-1.42465e-12	-4.72756e-10	3.45996e-10	1.49484e-10	0	0	0
278	5	-8.50006e-15	3.21915e-15	-1.53703e-14	-1.0367e-13	-2.27195e-12	-2.24501e-13	300	610	0	-2.25759e-12	-9.24128e-13	-1.87063e-12	-1.8756e-10	-2.07532e-10	6.69649e-11	300	200	0	-2.26609e-12	-9.20909e-13	-1.886e-12	-6.15369e-10	4.64768e-10	2.4717e-10	0	0	0
278	6	-8.33016e-15	2.38871e-15	-1.32692e-14	1.05648e-13	-1.88465e-12	-2.44928e-14	300	610	0	-2.97546e-12	-9.42102e-13	-2.28405e-12	-2.25903e-10	-2.55564e-10	4.75841e-11	300	200	0	-2.98379e-12	-9.39713e-13	-2.29732e-12	-7.35808e-10	5.74969e-10	3.65819e-10	0	0	0
278	7	-6.30726e-15	4.49006e-16	-6.86315e-15	4.47803e-13	-8.20202e-13	3.28456e-13	300	610	0	-3.60703e-12	-7.78004e-13	-2.52947e-12	-2.45746e-10	-2.8611e-10	4.00816e-12	300	200	0	-3.61333e-12	-7.77555e-13	-2.53634e-12	-7.92703e-10	6.47411e-10	4.96323e-10	0	0	0
278	8	-1.48097e-15	-3.01778e-15	5.70189e-15	9.50047e-13	1.20124e-12	8.74222e-13	300	610	0	-3.95753e-12	-3.31261e-13	-2.43181e-12	-2.29301e-10	-2.79909e-10	-7.26136e-11	300	200	0	-3.95901e-12	-3.34279e-13	-2.42611e-12	-7.27279e-10	6.39156e-10	6.20386e-10	0	0	0
278	9	7.22039e-15	-8.4217e-15	2.63736e-14	1.62658e-12	4.468e-12	1.64218e-12	300	610	0	-3.74649e-12	5.14441e-13	-1.75766e-12	-1.53148e-10	-2.11081e-10	-1.90823e-10	300	200	0	-3.73927e-12	5.06019e-13	-1.73129e-12	-4.62677e-10	4.92259e-10	7.07519e-10	0	0	0
279	0	2.08572e-14	-1.60742e-14	5.68585e-14	2.46597e-12	9.22329e-12	2.63733e-12	300	610	0	-2.60255e-12	1.87867e-12	-2.20663e-13	1.10604e-11	-4.75979e-11	-3.56851e-10	300	200	0	-2.58169e-12	1.8626e-12	-1.63805e-13	9.34822e-11	1.34688e-10	7.12354e-10	0	0	0
279	1	4.02504e-14	-2.60509e-14	9.80897e-14	3.41453e-12	1.55815e-11	3.82129e-12	300	610	0	-7.32364e-14	3.86188e-12	2.49837e-12	2.94371e-10	2.46614e-10	-5.71622e-10	300	200	0	-3.2986e-14	3.83583e-12	2.59646e-12	1.04141e-09	-5.15158e-10	5.73044e-10	0	0	0
279	2	6.56339e-14	-3.8001e-14	1.49462e-13	4.3563e-12	2.3409e-11	5.08812e-12	300	610	0	4.34113e-12	6.51041e-12	6.70944e-12	7.26084e-10	7.07192e-10	-8.26633e-10	300	200	0	4.40676e-12	6.47241e-12	6.8589e-12	2.47418e-09	-1.53859e-09	2.11916e-10	0	0	0
279	3	9.61727e-14	-5.09055e-14	2.07819e-13	5.09094e-12	3.21691e-11	6.23639e-12	300	610	0	1.11187e-11	9.76691e-12	1.26424e-11	1.32639e-09	1.36162e-09	-1.09875e-09	300	200	0	1.12149e-11	9.716e-12	1.28502e-11	4.45309e-09	-2.99958e-09	-4.60129e-10	0	0	0
279	4	1.29345e-13	-6.27939e-14	2.66224e-13	5.313e-12	4.07346e-11	6.94034e-12	300	610	0	2.06012e-11	1.34055e-11	2.03398e-11	2.09544e-09	2.21749e-09	-1.3442e-09	300	200	0	2.07306e-11	1.33427e-11	2.0606e-11	6.97155e-09	-4.91864e-09	-1.53359e-09	0	0	0
279	5	1.6022e-13	-7.04499e-14	3.126e-13	4.5975e-12	4.71854e-11	6.72551e-12	300	610	0	3.28219e-11	1.69543e-11	2.95099e-11	2.9985e-09	3.24626e-09	-1.49237e-09	300	200	0	3.29822e-11	1.68838e-11	2.98225e-11	9.90619e-09	-7.23645e-09	-3.08262e-09	0	0	0
279	6	1.80695e-13	-6.91569e-14	3.28439e-13	2.39968e-12	4.86205e-11	4.95723e-12	300	610	0	4.7271e-11	1.96108e-11	3.934e-11	3.9474e-09	4.36242e-09	-1.4406e-09	300	200	0	4.74517e-11	1.95416e-11	3.96685e-11	1.29562e-08	-9.76718e-09	-5.13758e-09	0	0	0
279	7	1.78838e-13	-5.25672e-14	2.87881e-13	-1.92056e-12	4.10343e-11	8.53733e-13	300	610	0	6.25996e-11	2.01646e-11	4.82796e-11	4.77925e-09	5.39911e-09	-1.05183e-09	300	200	0	6.27784e-11	2.0112e-11	4.85674e-11	1.55742e-08	-1.21434e-08	-7.64638e-09	0	0	0
279	8	1.38522e-13	-1.28125e-14	1.57642e-13	-9.03639e-12	1.93306e-11	-6.46042e-12	300	610	0	7.62792e-11	1.69464e-11	5.38164e-11	5.235e-09	6.08262e-09	-1.57535e-10	300	200	0	7.64178e-11	1.69335e-11	5.3974e-11	1.68982e-08	-1.37583e-08	-1.04243e-08	0	0	0
279	9	3.96771e-14	5.89888e-14	-1.0157e-13	-1.9539e-11	-2.24265e-11	-1.78421e-11	300	610	0	8.42542e-11	7.83489e-12	5.22867e-11	4.94213e-09	6.0101e-09	1.43055e-09	300	200	0	8.42939e-11	7.89388e-12	5.21852e-11	1.56969e-08	-1.3714e-08	-1.30942e-08	0	0	0
280	0	-1.40469e-13	1.71639e-13	-5.31348e-13	-3.37541e-11	-9.04032e-11	-3.39382e-11	300	610	0	8.06536e-11	-9.63717e-12	3.87838e-11	3.40791e-09	4.63768e-09	3.89603e-09	300	200	0	8.05131e-11	-9.46553e-12	3.82525e-11	1.03525e-08	-1.07931e-08	-1.50226e-08	0	0	0
280	1	-4.24665e-13	3.31977e-13	-1.16867e-12	-5.14788e-11	-1.89887e-10	-5.48961e-11	300	610	0	5.76663e-11	-3.80275e-11	7.25611e-12	3.28042e-11	1.28896e-09	7.37628e-09	300	200	0	5.72416e-11	-3.76955e-11	6.08744e-12	-1.08973e-09	-3.47475e-09	-1.52615e-08	0	0	0
280	2	-8.309e-13	5.42009e-13	-2.0348e-12	-7.16321e-11	-3.23541e-10	-7.99641e-11	300	610	0	5.72691e-12	-7.95206e-11	-4.9084e-11	-5.84425e-09	-4.80267e-09	1.18998e-08	300	200	0	4.89601e-12	-7.89786e-11	-5.11188e-11	-2.07649e-08	9.97443e-09	-1.25123e-08	0	0	0
280	3	-1.36516e-12	7.94918e-13	-3.11931e-12	-9.18301e-11	-4.88912e-10	-1.06983e-10	300	610	0	-8.57976e-11	-1.35199e-10	-1.36897e-10	-1.48542e-08	-1.44018e-08	1.72999e-08	300	200	0	-8.71627e-11	-1.34404e-10	-1.40016e-10	-5.06796e-08	3.12979e-08	-5.136e-09	0	0	0
280	4	-2.01129e-12	1.06996e-12	-4.35872e-12	-1.07918e-10	-6.75153e-10	-1.31791e-10	300	610	0	-2.27193e-10	-2.04003e-10	-2.6124e-10	-2.74447e-08	-2.81109e-08	2.31047e-08	300	200	0	-2.29204e-10	-2.02933e-10	-2.65599e-10	-9.22003e-08	6.18954e-08	8.75841e-09	0	0	0
280	5	-2.71802e-12	1.32646e-12	-5.61056e-12	-1.1352e-10	-8.59076e-10	-1.4761e-10	300	610	0	-4.26006e-10	-2.8137e-10	-4.23335e-10	-4.36521e-08	-4.61256e-08	2.84098e-08	300	200	0	-4.28724e-10	-2.80043e-10	-4.28946e-10	-1.45297e-07	1.02278e-07	3.11084e-08	0	0	0
280	6	-3.3836e-12	1.49752e-12	-6.62441e-12	-9.97242e-11	-1.00082e-09	-1.44516e-10	300	610	0	-6.83459e-10	-3.57585e-10	-6.17479e-10	-6.27892e-08	-6.78934e-08	3.17456e-08	300	200	0	-6.86842e-10	-3.56088e-10	-6.24103e-10	-2.07518e-07	1.51305e-07	6.35305e-08	0	0	0
280	7	-3.83958e-12	1.48452e-12	-7.01411e-12	-5.50497e-11	-1.03983e-09	-1.09165e-10	300	610	0	-9.89515e-10	-4.15994e-10	-8.27104e-10	-8.30537e-08	-9.16748e-08	3.09645e-08	300	200	0	-9.93354e-10	-4.1451e-10	-8.34118e-10	-2.72705e-07	2.05202e-07	1.06748e-07	0	0	0
280	8	-3.83647e-12	1.15405e-12	-6.23743e-12	3.4067e-11	-8.92045e-10	-2.50443e-11	300	610	0	-1.31664e-09	-4.31321e-10	-1.02019e-09	-1.01077e-07	-1.14027e-07	2.31851e-08	300	200	0	-1.32048e-09	-4.30167e-10	-1.02643e-09	-3.29533e-07	2.56391e-07	1.59778e-07	0	0	0
280	9	-3.0355e-12	3.39978e-13	-3.59313e-12	1.82001e-10	-4.50027e-10	1.26459e-10	300	610	0	-1.61258e-09	-3.68537e-10	-1.14446e-09	-1.11464e-07	-1.29259e-07	4.84662e-09	300	200	0	-1.61561e-09	-3.68198e-10	-1.14806e-09	-3.6004e-07	2.92257e-07	2.18881e-07	0	0	0
281	0	-1.01294e-12	-1.14642e-12	1.75113e-12	4.01559e-10	4.12085e-10	3.63742e-10	300	610	0	-1.7929e-09	-1.82917e-10	-1.12329e-09	-1.06417e-07	-1.28947e-07	-2.8054e-08	300	200	0	-1.79391e-09	-1.84064e-10	-1.12154e-09	-3.3844e-07	2.94035e-07	2.76288e-07	0	0	0
281	1	2.7149e-12	-3.49396e-12	1.06832e-11	7.00162e-10	1.82609e-09	7.01015e-10	300	610	0	-1.73474e-09	1.77858e-10	-8.53531e-10	-7.55708e-08	-1.01665e-07	-7.946e-08	300	200	0	-1.73203e-09	1.74364e-10	-8.42848e-10	-2.30691e-07	2.36153e-07	3.18842e-07	0	0	0
281	2	8.63568e-12	-6.85246e-12	2.40031e-11	1.07433e-09	3.90676e-09	1.14226e-09	300	610	0	-1.27387e-09	7.68465e-10	-2.07354e-10	-6.25036e-09	-3.3133e-08	-1.52392e-07	300	200	0	-1.26523e-09	7.61613e-10	-1.8335e-10	4.55257e-09	8.651e-08	3.2674e-07	0	0	0
281	3	1.71428e-11	-1.12728e-11	4.21928e-11	1.50232e-09	6.7155e-09	1.67284e-09	300	610	0	-2.08123e-10	1.63634e-09	9.59526e-10	1.15613e-07	9.29341e-08	-2.4764e-07	300	200	0	-1.9098e-10	1.62507e-09	1.00172e-09	4.12762e-07	-1.91699e-07	2.72721e-07	0	0	0
281	4	2.83843e-11	-1.66235e-11	6.50804e-11	1.9352e-09	1.02081e-08	2.24879e-09	300	610	0	1.68866e-09	2.8065e-09	2.79008e-09	3.03594e-07	2.92928e-07	-3.61951e-07	300	200	0	1.71704e-09	2.78988e-09	2.85516e-09	1.03716e-06	-6.3583e-07	1.22214e-07	0	0	0
281	5	4.20503e-11	-2.24827e-11	9.13929e-11	2.28679e-09	1.41659e-08	2.78419e-09	300	610	0	4.63752e-09	4.25976e-09	5.39536e-09	5.67589e-07	5.80031e-07	-4.85713e-07	300	200	0	4.67957e-09	4.23727e-09	5.48675e-09	1.90809e-06	-1.27645e-06	-1.64902e-07	0	0	0
281	6	5.70996e-11	-2.80113e-11	1.18206e-10	2.42412e-09	1.81121e-08	3.13805e-09	300	610	0	8.80475e-09	5.90405e-09	8.80785e-09	9.09052e-07	9.59103e-07	-6.0025e-07	300	200	0	8.86185e-09	5.87604e-09	8.92606e-09	3.0272e-06	-2.12597e-06	-6.30081e-07	0	0	0
281	7	7.14341e-11	-3.18185e-11	1.40329e-10	2.16028e-09	2.12199e-08	3.1028e-09	300	610	0	1.42269e-08	7.53963e-09	1.29167e-08	1.31444e-06	1.41953e-06	-6.7499e-07	300	200	0	1.42984e-08	7.50782e-09	1.3057e-08	4.34592e-06	-3.16267e-06	-1.3085e-06	0	0	0
281	8	8.15527e-11	-3.18422e-11	1.49708e-10	1.25343e-09	2.22248e-08	2.39808e-09	300	610	0	2.07074e-08	8.82091e-09	1.73846e-08	1.74697e-06	1.92598e-06	-6.65014e-07	300	200	0	2.07889e-08	8.78907e-09	1.75343e-08	5.73833e-06	-4.30995e-06	-2.21712e-06	0	0	0
281	9	8.22405e-11	-2.52805e-11	1.34977e-10	-5.83763e-10	1.9364e-08	6.75086e-10	300	610	0	2.76848e-08	9.22025e-09	2.15506e-08	2.13698e-06	2.40745e-06	-5.09762e-07	300	200	0	2.7767e-08	9.19497e-09	2.16855e-08	6.9702e-06	-5.41166e-06	-3.33771e-06	0	0	0
282	0	6.6383e-11	-8.62547e-12	8.13654e-11	-3.65809e-09	1.03729e-08	-2.46167e-09	300	610	0	3.40794e-08	8.00285e-09	2.43275e-08	2.37218e-06	2.74565e-06	-1.34028e-07	300	200	0	3.41458e-08	7.99423e-09	2.44089e-08	7.66738e-06	-6.20564e-06	-4.5946e-06	0	0	0
282	1	2.50368e-11	2.21308e-11	-2.87522e-11	-8.24664e-09	-7.41619e-09	-7.40688e-09	300	610	0	3.81347e-08	4.22594e-09	2.41127e-08	2.28936e-06	2.76451e-06	5.47269e-07	300	200	0	3.81597e-08	4.24808e-09	2.40839e-08	7.29002e-06	-6.29976e-06	-5.82793e-06	0	0	0
282	2	-5.20674e-11	7.10354e-11	-2.14315e-10	-1.45173e-08	-3.68185e-08	-1.44721e-08	300	610	0	3.72801e-08	-3.21946e-09	1.87389e-08	1.67057e-06	2.22405e-06	1.61875e-06	300	200	0	3.7228e-08	-3.14843e-09	1.85246e-08	5.12199e-06	-5.15711e-06	-6.7645e-06	0	0	0
282	3	-1.75376e-10	1.41364e-10	-4.92619e-10	-2.24134e-08	-8.03223e-08	-2.37594e-08	300	610	0	2.8063e-08	-1.55015e-08	5.50669e-09	2.4791e-07	8.22847e-07	3.14668e-06	300	200	0	2.78877e-08	-1.53601e-08	5.01407e-09	2.89051e-07	-2.1003e-06	-6.99075e-06	0	0	0
282	4	-3.53477e-10	2.3437e-10	-8.74515e-10	-3.14991e-08	-1.39332e-07	-3.49857e-08	300	610	0	6.21276e-09	-3.36489e-08	-1.86498e-08	-2.2779e-06	-1.78486e-06	5.15166e-06	300	200	0	5.85928e-09	-3.34145e-08	-1.95243e-08	-8.17671e-06	3.65185e-06	-5.93461e-06	0	0	0
282	5	-5.89945e-10	3.47534e-10	-1.35739e-09	-4.07698e-08	-2.13072e-07	-4.72565e-08	300	610	0	-3.30793e-08	-5.82346e-08	-5.67973e-08	-6.19863e-06	-5.95027e-06	7.5706e-06	300	200	0	-3.36692e-08	-5.78871e-08	-5.81547e-08	-2.12054e-05	1.28992e-05	-2.86705e-06	0	0	0
282	6	-8.78895e-10	4.72291e-10	-1.91578e-09	-4.844e-08	-2.97144e-07	-5.87996e-08	300	610	0	-9.45595e-08	-8.89201e-08	-1.11369e-07	-1.17325e-05	-1.19612e-05	1.02079e-05	300	200	0	-9.54384e-08	-8.84478e-08	-1.13284e-07	-3.94688e-05	2.6308e-05	3.0628e-06	0	0	0
282	7	-1.19921e-09	5.91341e-10	-2.48969e-09	-5.17357e-08	-3.81751e-07	-6.66831e-08	300	610	0	-1.81882e-07	-1.23852e-07	-1.83189e-07	-1.89245e-05	-1.99355e-05	1.26782e-05	300	200	0	-1.83082e-07	-1.23261e-07	-1.85679e-07	-6.30493e-05	4.41743e-05	1.27414e-05	0	0	0
282	8	-1.50764e-09	6.75778e-10	-2.97162e-09	-4.67396e-08	-4.49744e-07	-6.65671e-08	300	610	0	-2.96045e-07	-1.58925e-07	-2.70118e-07	-2.75091e-05	-2.96711e-05	1.43457e-05	300	200	0	-2.97552e-07	-1.58249e-07	-2.7309e-07	-9.09881e-05	6.60885e-05	2.69329e-05	0	0	0
282	9	-1.73147e-09	6.82505e-10	-3.19361e-09	-2.83579e-08	-4.74741e-07	-5.25615e-08	300	610	0	-4.33216e-07	-1.86972e-07	-3.65298e-07	-3.67356e-05	-4.04513e-05	1.42711e-05	300	200	0	-4.34947e-07	-1.86289e-07	-3.68492e-07	-0.000120714	9.0499e-05	4.6031e-05	0	0	0
283	0	-1.76171e-09	5.52676e-10	-2.91747e-09	9.49353e-09	-4.19773e-07	-1.73024e-08	300	610	0	-5.8196e-07	-1.96981e-07	-4.55093e-07	-4.51655e-05	-5.08128e-05	1.1182e-05	300	200	0	-5.83721e-07	-1.96429e-07	-4.5801e-07	-0.000147383	0.000114189	6.97027e-05	0	0	0
283	1	-1.44899e-09	2.12262e-10	-1.8322e-09	7.3359e-08	-2.37122e-07	4.76108e-08	300	610	0	-7.19989e-07	-1.73543e-07	-5.169e-07	-5.04615e-05	-5.82976e-05	3.49046e-06	300	200	0	-7.21438e-07	-1.73331e-07	-5.18732e-07	-0.000163206	0.000131714	9.64204e-05	0	0	0
283	2	-6.04624e-10	-4.23828e-10	4.35324e-10	1.69227e-07	1.2973e-07	1.5064e-07	300	610	0	-8.10759e-07	-9.67914e-08	-5.17213e-07	-4.92089e-05	-5.92267e-05	-1.06111e-05	300	200	0	-8.11363e-07	-9.72153e-08	-5.16778e-07	-0.000156883	0.000134882	0.000122896	0	0	0
283	3	9.89349e-10	-1.44228e-09	4.2889e-09	3.00875e-07	7.40886e-07	2.98599e-07	300	610	0	-8.00509e-07	5.67728e-08	-4.10505e-07	-3.6826e-05	-4.85611e-05	-3.29371e-05	300	200	0	-7.9952e-07	5.53305e-08	-4.06216e-07	-0.000113354	0.000112421	0.000143459	0	0	0
283	4	3.55655e-09	-2.91457e-09	1.0102e-08	4.67458e-07	1.65022e-06	4.94022e-07	300	610	0	-6.16685e-07	3.12091e-07	-1.39785e-07	-7.65222e-06	-1.99408e-05	-6.49384e-05	300	200	0	-6.13128e-07	3.09176e-07	-1.29683e-07	-1.41391e-05	5.00444e-05	0.000149476	0	0	0
283	5	7.28413e-09	-4.87091e-09	1.81177e-08	6.60256e-07	2.88961e-06	7.31473e-07	300	610	0	-1.69084e-07	6.91443e-07	3.60059e-07	4.46759e-05	3.39729e-05	-0.000107131	300	200	0	-1.618e-07	6.86572e-07	3.78176e-07	0.000161355	-6.88241e-05	0.000128945	0	0	0
283	6	1.22569e-08	-7.26346e-09	2.83023e-08	8.58672e-07	4.44604e-06	9.92784e-07	300	610	0	6.44481e-07	1.20786e-06	1.15476e-06	0.000126425	0.000120699	-0.000158302	300	200	0	6.56738e-07	1.2006e-06	1.18306e-06	0.000433129	-0.000261298	6.64975e-05	0	0	0
283	7	1.83644e-08	-9.9186e-09	4.01473e-08	1.02571e-06	6.23116e-06	1.24141e-06	300	610	0	1.92585e-06	1.85559e-06	2.29751e-06	0.000242393	0.000246511	-0.000214474	300	200	0	1.94422e-06	1.84567e-06	2.33766e-06	0.000816003	-0.000541879	-5.59057e-05	0	0	0
283	8	2.51787e-08	-1.24798e-08	5.24237e-08	1.10355e-06	8.04385e-06	1.41641e-06	300	610	0	3.75516e-06	2.59737e-06	3.80865e-06	0.000393829	0.000414215	-0.0002677	300	200	0	3.78034e-06	2.58489e-06	3.86107e-06	0.00131272	-0.00091752	-0.000257206	0	0	0
283	9	3.18096e-08	-1.43466e-08	6.29051e-08	1.01008e-06	9.52859e-06	1.42707e-06	300	610	0	6.15814e-06	3.34894e-06	5.64715e-06	0.000575552	0.000620005	-0.000304762	300	200	0	6.18995e-06	3.3346e-06	5.71006e-06	0.00190443	-0.0013806	-0.000553987	0	0	0
284	0	3.67464e-08	-1.46185e-08	6.80907e-08	6.38067e-07	1.01351e-05	1.14968e-06	300	610	0	9.0606e-06	3.96168e-06	7.6738e-06	0.00077227	0.000849363	-0.000306026	300	200	0	9.09735e-06	3.94706e-06	7.74189e-06	0.00253866	-0.00189974	-0.000955294	0	0	0
284	1	3.77128e-08	-1.20601e-08	6.29902e-08	-1.41284e-07	9.08825e-06	4.28831e-07	300	610	0	1.22299e-05	4.20588e-06	9.60742e-06	0.000954275	0.00107215	-0.000244765	300	200	0	1.22677e-05	4.19382e-06	9.67041e-06	0.00311534	-0.00240873	-0.00145518	0	0	0
284	2	3.15734e-08	-5.10936e-09	4.10571e-08	-1.4675e-06	5.38295e-06	-9.13857e-07	300	610	0	1.52062e-05	3.75846e-06	1.09783e-05	0.00107295	0.00123732	-8.74601e-05	300	200	0	1.52378e-05	3.75335e-06	1.10193e-05	0.00347234	-0.00279451	-0.00202288	0	0	0
284	3	1.4348e-08	8.03938e-09	-5.60445e-09	-3.46984e-06	-2.17784e-06	-3.05966e-06	300	610	0	1.72296e-05	2.20089e-06	1.1086e-05	0.00105686	0.00126801	0.000204273	300	200	0	1.72439e-05	2.20893e-06	1.10804e-05	0.00337321	-0.00288601	-0.00259077	0	0	0
284	4	-1.85871e-08	2.92416e-08	-8.55997e-08	-6.23294e-06	-1.48765e-05	-6.15734e-06	300	610	0	1.71759e-05	-9.64543e-07	8.97462e-06	0.000809724	0.00105845	0.000669319	300	200	0	1.71573e-05	-9.35301e-07	8.88902e-06	0.0025013	-0.00244669	-0.00304127	0	0	0
284	5	-7.2016e-08	6.00545e-08	-2.06983e-07	-9.74625e-06	-3.38782e-05	-1.02683e-05	300	610	0	1.35209e-05	-6.27009e-06	3.44126e-06	0.000211975	0.000474474	0.00133937	300	200	0	1.34489e-05	-6.21004e-06	3.23427e-06	0.000466139	-0.00117523	-0.00319415	0	0	0
284	6	-1.5001e-07	1.01193e-07	-3.75182e-07	-1.38358e-05	-5.99023e-05	-1.5289e-05	300	610	0	4.36e-06	-1.41977e-05	-6.8964e-06	-0.000871631	-0.000639604	0.00222703	300	200	0	4.20999e-06	-1.40965e-05	-7.27158e-06	-0.00317024	0.00127989	-0.00279771	0	0	0
284	7	-2.54556e-07	1.51761e-07	-5.89926e-07	-1.80797e-05	-9.27437e-05	-2.0851e-05	300	610	0	-1.24774e-05	-2.50419e-05	-2.34464e-05	-0.00257558	-0.00244466	0.00330912	300	200	0	-1.2732e-05	-2.48902e-05	-2.40363e-05	-0.00883752	0.00528462	-0.00152802	0	0	0
284	8	-3.83605e-07	2.08243e-07	-8.41096e-07	-2.17118e-05	-0.000130632	-2.62012e-05	300	610	0	-3.9175e-05	-3.87102e-05	-4.73694e-05	-0.00500513	-0.00507722	0.00450497	300	200	0	-3.95586e-05	-3.8502e-05	-4.82105e-05	-0.0168619	0.0111541	0.00099717	0	0	0
284	9	-5.28511e-07	2.63298e-07	-1.10353e-06	-2.35268e-05	-0.000169442	-3.00733e-05	300	610	0	-7.74859e-05	-5.4456e-05	-7.91554e-05	-0.0081929	-0.00860314	0.00565071	300	200	0	-7.80144e-05	-5.41927e-05	-8.0259e-05	-0.0273219	0.0190498	0.0051824	0	0	0
285	0	-6.70947e-07	3.04455e-07	-1.33115e-06	-2.18049e-05	-0.000201807	-3.05719e-05	300	610	0	-0.000128051	-7.055e-05	-0.000118026	-0.0120384	-0.0129517	0.00647171	300	200	0	-0.000128722	-7.02455e-05	-0.000119357	-0.0398492	0.0288323	0.011387	0	0	0
285	1	-7.79551e-07	3.12904e-07	-1.45101e-06	-1.42885e-05	-0.00021625	-2.50996e-05	300	610	0	-0.000189445	-8.39122e-05	-0.000161158	-0.0162304	-0.0178293	0.00655764	300	200	0	-0.000190225	-8.35993e-05	-0.000162609	-0.0533743	0.0398681	0.0198173	0	0	0
285	2	-8.06793e-07	2.62715e-07	-1.35859e-06	1.74755e-06	-0.000196529	-1.03768e-05	300	610	0	-0.000256942	-8.97524e-05	-0.000202759	-0.0201559	-0.0226156	0.00534727	300	200	0	-0.000257749	-8.94897e-05	-0.000204117	-0.0658301	0.050795	0.0303705	0	0	0
285	3	-6.86872e-07	1.20944e-07	-9.16115e-07	2.92763e-05	-0.000121474	1.73819e-05	300	610	0	-0.000321056	-8.12985e-05	-0.000233068	-0.0228038	-0.0262506	0.00213326	300	200	0	-0.000321743	-8.11776e-05	-0.000233984	-0.0738434	0.0592668	0.0424277	0	0	0
285	4	-3.35862e-07	-1.50715e-07	4.34412e-08	7.10856e-05	3.42558e-05	6.20576e-05	300	610	0	-0.000365993	-4.97364e-05	-0.000237454	-0.0226804	-0.0271295	-0.00389915	300	200	0	-0.000366329	-4.98871e-05	-0.000237411	-0.0724682	0.0617117	0.0546003	0	0	0
285	5	3.44286e-07	-5.91952e-07	1.70337e-06	0.000129063	0.00029801	0.000126893	300	610	0	-0.000368257	1.54726e-05	-0.000195843	-0.0177628	-0.0230324	-0.0135826	300	200	0	-0.000367912	1.48806e-05	-0.000194139	-0.0550489	0.0531672	0.0644498	0	0	0
285	6	1.45586e-06	-1.23664e-06	4.23722e-06	0.000203138	0.000694956	0.000213345	300	610	0	-0.00029583	0.000125681	-8.28584e-05	-0.00552616	-0.0111302	-0.0276084	300	200	0	-0.000294374	0.000124444	-7.86211e-05	-0.0133367	0.027281	0.068216	0	0	0
285	7	3.0873e-06	-2.10148e-06	7.76564e-06	0.000289852	0.00124124	0.00031947	300	610	0	-0.000108514	0.000291301	0.000130835	0.0169026	0.011879	-0.0462779	300	200	0	-0.000105426	0.0002892	0.000138601	0.0619781	-0.0233995	0.0606209	0	0	0
285	8	5.28463e-06	-3.16992e-06	1.22922e-05	0.000380566	0.001934	0.000437804	300	610	0	0.000239782	0.000518955	0.000475376	0.0524074	0.0494351	-0.0691531	300	200	0	0.000245067	0.000515785	0.000487669	0.180119	-0.106695	0.0348402	0	0	0
285	9	8.01055e-06	-4.37089e-06	1.76162e-05	0.000459426	0.00273785	0.000552833	300	610	0	0.000795843	0.000807296	0.000976053	0.103293	0.104504	-0.0945994	300	200	0	0.000803854	0.000802925	0.000993669	0.348249	-0.229443	-0.0172242	0	0	0
286	0	1.10906e-05	-5.55335e-06	2.32231e-05	0.000501318	0.00356823	0.000638263	300	610	0	0.00159796	0.00114139	0.00164447	0.170377	0.178615	-0.119241	300	200	0	0.00160905	0.00113584	0.00166769	0.568458	-0.395359	-0.104207	0	0	0
286	1	1.41478e-05	-6.45839e-06	2.81594e-05	0.000470222	0.00427257	0.000654495	300	610	0	0.0026617	0.0014858	0.00246602	0.251725	0.270474	-0.137373	300	200	0	0.00267584	0.00147934	0.00249418	0.833585	-0.601948	-0.233885	0	0	0
286	2	1.65313e-05	-6.69327e-06	3.09057e-05	0.00031863	0.00461162	0.000547008	300	610	0	0.00395989	0.00177671	0.00338357	0.341012	0.374157	-0.140423	300	200	0	0.00397642	0.00177002	0.00341447	1.12186	-0.836441	-0.410932	0	0	0
286	3	1.7249e-05	-5.71383e-06	2.92735e-05	-1.11028e-05	0.00424504	0.000246627	300	610	0	0.00539666	0.00191426	0.00427779	0.425594	0.476903	-0.116609	300	200	0	0.00541391	0.00190855	0.00430707	1.39061	-1.07084	-0.633653	0	0	0
286	4	1.49203e-05	-2.82546e-06	2.03643e-05	-0.000582298	0.00272718	-0.000326961	300	610	0	0.00677652	0.00175654	0.00494604	0.484451	0.556713	-0.0510093	300	200	0	0.00679144	0.00175372	0.0049664	1.56968	-1.25647	-0.889627	0	0	0
286	5	7.77618e-06	2.78411e-06	6.45917e-07	-0.00145502	-0.000478327	-0.00125679	300	610	0	0.00777127	0.00111798	0.00508266	0.486362	0.580082	0.0736643	300	200	0	0.00777905	0.00112077	0.0050833	1.55563	-1.31878	-1.15036	0	0	0
286	6	-6.26198e-06	1.19634e-05	-3.37838e-05	-0.0026712	-0.00595441	-0.0026134	300	610	0	0.00788993	-0.000224483	0.00426632	0.38883	0.500437	0.275231	300	200	0	0.00788366	-0.000212519	0.00423253	1.20861	-1.15369	-1.3653	0	0	0
286	7	-2.93797e-05	2.54479e-05	-8.66611e-05	-0.00423256	-0.0142441	-0.004431	300	610	0	0.0064602	-0.00251285	0.00196178	0.138566	0.25814	0.568738	300	200	0	0.00643082	-0.0024874	0.00187512	0.354431	-0.627319	-1.45603	0	0	0
286	8	-6.34955e-05	4.36242e-05	-0.000160659	-0.00607051	-0.0257084	-0.00667348	300	610	0	0.00263388	-0.00597188	-0.00245325	-0.325447	-0.216811	0.961291	300	200	0	0.00257038	-0.00592826	-0.00261391	-1.20473	0.418276	-1.3119	0	0	0
286	9	-0.000109666	6.61917e-05	-0.000256046	-0.0080084	-0.040317	-0.00918991	300	610	0	-0.00456733	-0.0107497	-0.0096235	-1.06501	-0.997923	1.44471	300	200	0	-0.004677	-0.0106835	-0.00987955	-3.66671	2.15012	-0.789178	0	0	0
287	0	-0.000167227	9.1717e-05	-0.000368856	-0.00971827	-0.0573651	-0.011661	300	610	0	-0.0161451	-0.0168306	-0.020099	-2.13046	-2.14956	1.98593	300	200	0	-0.0163124	-0.0167389	-0.0204678	-7.18845	4.71642	0.283634	0	0	0
287	1	-0.000232666	0.000117094	-0.000488576	-0.010677	-0.0751209	-0.0135409	300	610	0	-0.0329342	-0.0239169	-0.0341509	-3.5418	-3.70683	2.51545	300	200	0	-0.0331668	-0.0237998	-0.0346395	-11.8231	8.2019	2.09073	0	0	0
287	2	-0.000298235	0.000136949	-0.000595489	-0.0101304	-0.0904257	-0.0140025	300	610	0	-0.0553056	-0.0312823	-0.0515094	-5.26206	-5.64669	2.91481	300	200	0	-0.0556038	-0.0311454	-0.0521048	-17.4323	12.5633	4.80024	0	0	0
287	3	-0.000350434	0.000143085	-0.000657956	-0.00707905	-0.0982937	-0.0119019	300	610	0	-0.0827472	-0.037606	-0.0710193	-7.16291	-7.84972	3.00498	300	200	0	-0.0830977	-0.0374629	-0.0716772	-23.5734	17.5439	8.51741	0	0	0
287	4	-0.000368555	0.000124087	-0.000630165	-0.000303946	-0.0915957	-0.00578018	300	610	0	-0.113317	-0.0408064	-0.0902255	-8.98366	-10.0536	2.53867	300	200	0	-0.113685	-0.0406823	-0.0908557	-29.3662	22.5684	13.2164	0	0	0
287	5	-0.000323647	6.53115e-05	-0.000451156	0.0115429	-0.0609523	0.00606574	300	610	0	-0.142988	-0.037911	-0.104921	-10.2876	-11.8021	1.20121	300	200	0	-0.143312	-0.0378457	-0.105372	-33.352	26.6276	18.6486	0	0	0
287	6	-0.000178425	-5.04582e-05	-4.62537e-05	0.0297542	0.00498458	0.0254113	300	610	0	-0.164944	-0.0250136	-0.108723	-10.4221	-12.3957	-1.3741	300	200	0	-0.165122	-0.0250641	-0.108769	-33.3683	28.1659	24.2297	0	0	0
287	7	0.000111154	-0.000241351	0.000667575	0.0552587	0.118633	0.0537891	300	610	0	-0.168927	0.0026054	-0.0927909	-8.49494	-10.8579	-5.56834	300	200	0	-0.168816	0.00236405	-0.0921234	-26.4772	25.0009	28.9123	0	0	0
287	8	0.000591764	-0.000523318	0.00177069	0.0881594	0.2917	0.091992	300	610	0	-0.140825	0.0501023	-0.0458387	-3.38151	-5.93151	-11.7086	300	200	0	-0.140234	0.049579	-0.044068	-9.00118	14.3118	31.0612	0	0	0
287	9	0.00130497	-0.000905219	0.00332213	0.127102	0.532222	0.139361	300	610	0	-0.0627464	0.122323	0.0453295	6.21338	3.86676	-19.9603	300	200	0	-0.0614414	0.121418	0.0486517	23.261	-7.24732	28.3577	0	0	0
288	0	0.00227482	-0.00138174	0.00533162	0.168476	0.840193	0.192851	300	610	0	0.0860659	0.22257	0.194497	21.6131	20.1069	-30.1731	300	200	0	0.0883408	0.221188	0.199828	74.5502	-43.2418	17.7753	0	0	0
288	1	0.00348994	-0.00192402	0.00772109	0.205503	1.20161	0.245895	300	610	0	0.327045	0.350773	0.413608	43.9157	44.1834	-41.6793	300	200	0	0.330535	0.348849	0.421329	148.297	-96.8793	-4.31649	0	0	0
288	2	0.00487968	-0.00246821	0.010276	0.227287	1.58105	0.287161	300	610	0	0.678356	0.501016	0.708935	73.5995	76.8971	-53.0488	300	200	0	0.683236	0.498548	0.719211	245.812	-170.08	-41.8452	0	0	0
288	3	0.00628495	-0.0029029	0.0125887	0.218045	1.91314	0.299388	300	610	0	1.14872	0.658436	1.07558	109.966	117.85	-61.8231	300	200	0	1.155	0.655533	1.08817	364.445	-262.129	-98.4407	0	0	0
288	4	0.00742583	-0.00305697	0.0140007	0.156756	2.09401	0.258571	300	610	0	1.7286	0.795697	1.49025	150.414	164.639	-64.264	300	200	0	1.73603	0.79264	1.50425	495.207	-367.87	-176.463	0	0	0
288	5	0.00787026	-0.00269105	0.0135534	0.0176504	1.97438	0.133961	300	610	0	2.37872	0.869432	1.90243	189.574	211.879	-55.1833	300	200	0	2.3866	0.866741	1.91599	619.949	-475.499	-275.573	0	0	0
288	6	0.00701124	-0.00149656	0.00996481	-0.227952	1.35689	-0.110551	300	610	0	3.01621	0.817388	2.22484	218.372	250.106	-27.9463	300	200	0	3.02322	0.815891	2.23481	708.355	-564.095	-390.808	0	0	0
288	7	0.00406326	0.000891307	0.00165694	-0.607854	0.00152571	-0.512899	300	610	0	3.49951	0.557369	2.32425	223.178	264.729	25.2214	300	200	0	3.50357	0.558261	2.32591	715.228	-601.213	-510.194	0	0	0
288	8	-0.00190666	0.00485965	-0.0131364	-1.14256	-2.35614	-1.10634	300	610	0	3.61443	-0.0104537	2.01518	185.258	235.268	112.465	300	200	0	3.61252	-0.00559407	2.00204	578.869	-541.101	-612.043	0	0	0
288	9	-0.0118946	0.010754	-0.036142	-1.83564	-5.9682	-1.90908	300	610	0	3.0648	-0.995888	1.05973	80.8874	135.24	240.884	300	200	0	3.05291	-0.985134	1.02359	221.665	-324.344	-662.27	0	0	0
289	0	-0.0268	0.0187759	-0.0686605	-2.66044	-11.013	-2.90938	300	610	0	1.47331	-2.50332	-0.821806	-117.415	-66.7807	414.29	300	200	0	1.44651	-2.48454	-0.890467	-445.578	119.914	-612.296	0	0	0
289	1	-0.0471671	0.0288347	-0.110982	-3.54332	-17.5035	-4.04589	300	610	0	-1.60026	-4.60606	-3.92391	-437.971	-404.302	629.981	196.964	311.616	0	-1.64742	-4.57722	-4.03489	-1513.7	867.736	-398.409	195.46	320.701	0
289	2	-0.0728104	0.0403504	-0.161576	-4.34413	-25.1627	-5.18361	300	610	0	-6.6142	-7.30817	-8.50564	-904.685	-907.508	874.491	193.305	306.363	0	-6.68701	-7.26782	-8.66721	-3057.57	1988.47	56.2157	192.391	312.525	0
289	3	-0.102313	0.0520122	-0.216068	-4.83614	-33.2664	-6.08753	300	610	0	-13.9633	-10.4924	-14.7108	-1528.83	-1594.54	1118.42	191.607	303.926	0	-14.0656	-10.4404	-14.9268	-5108.76	3525.39	835.278	190.948	308.681	0
289	4	-0.132409	0.0615097	-0.26604	-4.68903	-40.4626	-6.39734	300	610	0	-23.8674	-13.8918	-22.4953	-2301.74	-2462.21	1317.25	190.546	302.321	0	-23.9998	-13.8303	-22.7613	-7631.63	5477.72	2016.01	190.047	306.123	0
289	5	-0.157299	0.0652736	-0.297787	-3.46082	-44.5882	-5.6096	300	610	0	-36.3107	-17.1682	-31.6714	-3199.67	-3487.36	1426.7	189.889	301.027	0	-36.468	-17.103	-31.9692	-10540	7809.27	3648.28	189.52	304.014	0
289	6	-0.16797	0.0582845	-0.291254	-0.606967	-42.5178	-3.07627	300	610	0	-51.1649	-20.0879	-42.1061	-4204.74	-4646.77	1420.86	189.641	299.861	0	-51.3329	-20.0296	-42.3973	-13765.6	10493.9	5744.33	189.397	302.005	0
289	7	-0.151699	0.0340423	-0.219495	4.48254	-30.1	1.96781	300	610	0	-68.4704	-22.6476	-53.9344	-5326.72	-5941.57	1297.35	189.837	298.763	0	-68.6221	-22.6135	-54.1539	-17328.5	13568.4	8301.89	189.728	299.942	0
289	8	-0.0919419	-0.0151807	-0.0491712	12.4051	-2.26032	10.3328	300	610	0	-88.5963	-25.0617	-67.6048	-6605.99	-7401.35	1073.35	190.52	297.715	0	-88.6882	-25.0768	-67.6539	-21348.2	17149.6	11336	190.566	297.758	0
289	9	0.0310578	-0.0976453	0.257266	23.6122	46.6293	22.7392	300	610	0	-112.097	-27.6543	-83.7156	-8094.64	-9063.68	777.598	191.733	296.692	0	-112.066	-27.752	-83.4584	-25989.3	21399.6	14875.2	191.958	295.443	0
290	0	0.238548	-0.220826	0.736898	38.2081	121.993	39.602	300	610	0	-139.399	-30.737	-102.758	-9830.72	-10946	442.203	193.478	295.668	0	-139.161	-30.9578	-102.021	-31380.6	26462.1	18928.8	193.905	293.023	0
290	1	0.549965	-0.389279	1.4183	55.6714	227.773	60.7191	300	610	0	-170.505	-34.5199	-124.872	-11817.9	-13026.7	97.904	195.68	294.64	0	-169.955	-34.9092	-123.454	-37547.1	32395.1	23451.4	196.326	290.566	0
290	2	0.977561	-0.601544	2.30935	74.5006	364.523	84.8564	300	610	0	-204.776	-39.0641	-149.644	-14011.9	-15238.6	-228.182	198.168	293.635	0	-203.798	-39.6657	-147.335	-44361.5	39108.7	28315.8	199.046	288.17	0
290	3	1.51856	-0.845991	3.38025	91.801	526.779	109.242	300	610	0	-240.804	-44.2745	-175.974	-16313.4	-17469	-511.011	200.73	292.703	0	-239.286	-45.1205	-172.594	-51520.2	46321.7	33296.6	201.838	285.957	0
290	4	2.1446	-1.09572	4.54189	102.855	699.752	129.002	300	610	0	-276.415	-49.9337	-202.05	-18567.4	-19566.1	-723.356	203.162	291.895	0	-274.27	-51.0294	-197.509	-58553.5	53551.1	38071.6	204.478	284.059	0
290	5	2.78875	-1.30286	5.62048	100.752	855.495	136.619	300	610	0	-308.853	-55.7583	-225.503	-20576.1	-21352.8	-833.8	205.311	291.245	0	-306.064	-57.0611	-219.883	-64886.4	60158.6	42253.9	206.781	282.639	0
290	6	3.33082	-1.39296	6.33094	76.2019	948.976	121.538	300	610	0	-335.213	-61.4679	-243.852	-22134.4	-22653.1	-809.207	207.103	290.77	0	-331.883	-62.8609	-237.521	-69984.1	65482.6	45465	208.622	281.94	0
290	7	3.58293	-1.26082	6.25382	17.7009	914.779	70.1041	300	610	0	-353.048	-66.8659	-255.204	-23083.8	-23332.6	-621.01	208.572	290.452	0	-349.465	-68.1268	-248.95	-73562.1	69041.4	47435.1	209.95	282.354	0
290	8	3.27843	-0.769547	4.82286	-87.719	665.608	-33.89	300	610	0	-360.958	-71.8897	-258.899	-23363.2	-23339	-252.398	209.853	290.241	0	-357.679	-72.6592	-254.077	-75776.5	70718.2	48107.7	210.762	284.516	0
290	9	2.069	0.2445	1.33393	-252.884	94.2065	-207.737	300	610	0	-358.93	-76.5967	-255.788	-23030	-22723.1	295.304	211.164	290.036	0	-356.861	-76.3522	-254.454	-77291.8	70836.7	47705.7	211.069	289.352	0
291	0	-0.463572	1.95751	-5.0109	-487.712	-919.155	-467.028	116.569	707.33	0	-348.22	-81.0942	-247.974	-22240.1	-21624	998.262	212.797	289.687	0	-348.683	-79.1367	-252.985	-79177.8	70089.1	46717	210.891	297.959	0
291	1	-4.7723	4.53098	-15.0072	-795.008	-2491.07	-821.161	134.009	662.975	0	-330.831	-85.451	-238.162	-21196.1	-20224.9	1812.14	215.079	288.999	0	-335.603	-80.92	-253.169	-82662	69343.6	45792.3	210.273	311.167	0
291	2	-11.2793	8.05999	-29.3636	-1167.24	-4719.72	-1265.91	139.266	649.751	0	-308.878	-89.6384	-228.921	-20091.5	-18704.6	2680.74	218.292	287.766	0	-320.157	-81.5784	-258.285	-88870.5	69428.6	45597.3	209.308	328.919	0
291	3	-20.3158	12.5095	-48.7998	-1589.85	-7693.65	-1776.86	142.342	642.579	0	-284.149	-93.5255	-222.147	-19070.5	-17202.9	3545.96	222.56	285.846	0	-304.465	-81.016	-270.946	-98746.3	71001.6	46686.7	208.112	350.097	0
291	4	-32.1475	17.7147	-74.2883	-2049.82	-11522.5	-2314.42	144.894	637.593	0	-257.977	-96.9266	-218.826	-18215.2	-15807.3	4356.63	227.763	283.241	0	-290.125	-79.2119	-293.114	-113148	74530.4	49484.1	206.761	373.049	0
291	5	-47.0717	23.4713	-107.088	-2540.22	-16348.3	-2837.22	147.338	633.721	0	-231.329	-99.6837	-219.079	-17551	-14555.4	5076.88	233.561	280.113	0	-278.401	-76.2124	-326.167	-132889	80309.6	54355.5	205.252	396.21	0
291	6	-65.4661	29.6191	-148.41	-3057.48	-22312.1	-3309.9	149.66	630.602	0	-204.931	-101.728	-222.393	-17063.7	-13448.4	5691.95	239.529	276.728	0	-270.397	-72.109	-370.803	-158591	88459.6	61669.9	203.56	418.362	0
291	7	-87.7286	36.0495	-198.909	-3596.64	-29490.3	-3707.12	151.74	628.082	0	-179.323	-103.086	-227.938	-16717.8	-12465.8	6207.6	245.311	273.344	0	-267.052	-67.0366	-426.847	-190454	98916.4	71768.5	201.707	438.65	0
291	8	-114.083	42.6743	-258.118	-4148.41	-37815.7	-4018.28	153.495	626.072	0	-154.858	-103.852	-234.865	-16473.2	-11579.9	6643.39	250.695	270.139	0	-268.94	-61.1777	-492.983	-227983	111408	84833.7	199.803	456.5	0
291	9	-144.241	49.3958	-323.826	-4697.09	-46988.6	-4248.18	154.895	624.505	0	-131.718	-104.156	-242.496	-16294.8	-10764.5	7025.13	255.609	267.196	0	-275.959	-54.7605	-566.321	-269653	125389	100679	198.021	471.507	0
292	0	-177.04	56.0765	-391.543	-5218.62	-56404.5	-4414.93	155.943	623.328	0	-109.977	-104.139	-250.4	-16156.6	-9998.72	7379.16	260.069	264.523	0	-287.017	-48.0628	-641.943	-312604	139956	118535	196.559	483.371	0
292	1	-210.218	62.5041	-454.594	-5681.29	-65166.3	-4546.88	156.65	622.497	0	-89.6927	-103.943	-258.362	-16041.8	-9268.72	7726.87	264.125	262.091	0	-299.91	-41.4388	-712.956	-352687	153848	136920	195.597	491.893	0
292	2	-240.542	68.3705	-505.314	-6051.47	-72243.5	-4674.46	157.032	621.976	0	-70.9671	-103.711	-266.296	-15941.6	-8569.31	8081.36	267.82	259.864	0	-311.509	-35.3407	-771.61	-385190	165623	153729	195.267	497.004	0
292	3	-264.41	73.3062	-537.162	-6303.7	-76747.6	-4818.62	157.124	621.735	0	-53.9681	-103.585	-274.169	-15853.5	-7902.36	8448.19	271.177	257.824	0	-318.378	-30.2791	-811.331	-406113	174031	166629	195.665	498.761	0
292	4	-278.805	76.9612	-546.808	-6429.48	-78203.4	-4982.69	156.982	621.758	0	-38.9118	-103.688	-281.945	-15780.2	-7273.36	8828.63	274.203	255.969	0	-317.717	-26.727	-828.753	-413435	178400	173681	196.861	497.315	0
292	5	-282.214	79.0938	-535.109	-6439.43	-76688.9	-5150.59	156.686	622.034	0	-26.0466	-104.123	-289.563	-15727.5	-6689.35	9222.65	276.898	254.315	0	-308.26	-25.0295	-824.672	-407698	178820	173923	198.895	492.919	0
292	6	-275.018	79.6442	-506.627	-6359.34	-72787.3	-5292.67	156.33	622.552	0	-15.6462	-104.983	-296.916	-15703.4	-6159.3	9629.98	279.256	252.888	0	-290.664	-25.3384	-803.543	-391705	176068	167626	201.752	485.958	0
292	7	-259.191	78.7725	-468.109	-6224.26	-67395.5	-5378.48	156.026	623.297	0	-7.99866	-106.355	-303.861	-15715.4	-5694.15	10049.1	281.261	251.719	0	-267.19	-27.5823	-771.97	-369582	171327	156102	205.321	477.037	0
292	8	-237.5	76.8284	-426.732	-6072.94	-61486.6	-5389.11	155.913	624.231	0	-3.3822	-108.318	-310.239	-15768.7	-5304.61	10476.3	282.902	250.828	0	-240.882	-31.49	-736.971	-345708	165862	141192	209.371	467.042	0
292	9	-212.698	74.2635	-388.694	-5941.75	-55910.3	-5322.85	156.159	625.286	0	-2.02784	-110.933	-315.911	-15864.6	-4997.96	10905.9	284.179	250.219	0	-214.726	-36.6695	-704.605	-323852	160780	124734	213.557	457.124	0
293	0	-187.022	71.5288	-358.421	-5857.71	-51272.4	-5192.58	156.949	626.343	0	-4.07739	-114.233	-320.791	-16001.2	-4777.03	11332	285.109	249.88	0	-191.1	-42.704	-679.212	-306704	156887	108227	217.479	448.54	0
293	1	-162.042	68.9962	-338.296	-5833.2	-47897.5	-5019.21	158.415	627.243	0	-9.55259	-118.22	-324.863	-16173.9	-4641.81	11750	285.711	249.787	0	-171.594	-49.2233	-663.158	-295703	154645	92719.8	220.774	442.338	0
293	2	-138.747	66.9211	-328.782	-5865.35	-45854.8	-4826.03	160.531	627.84	0	-18.3483	-122.857	-328.153	-16376.8	-4591.83	12156.9	286.007	249.906	0	-157.096	-55.936	-656.935	-291115	154174	78855.6	223.209	439.053	0
293	3	-117.704	65.4281	-328.848	-5939.52	-45023.9	-4633.31	163.086	628.062	0	-30.2445	-128.072	-330.733	-16604.1	-4625.04	12552	286.016	250.204	0	-147.949	-62.6434	-659.581	-292294	155327	66974.2	224.726	438.593	0
293	4	-99.1563	64.5028	-336.562	-6035.02	-45173.7	-4453.39	165.779	627.931	0	-44.9254	-133.754	-332.75	-16853	-4731.96	12937.1	285.779	250.648	0	-144.082	-69.2517	-669.312	-298065	157804	57178.6	225.437	440.364	0
293	5	-83.0915	64.0067	-349.655	-6131.19	-46031.4	-4289.06	168.352	627.535	0	-61.994	-139.768	-334.512	-17125.7	-4887.78	13314.8	285.388	251.196	0	-145.085	-75.7613	-684.167	-307085	161295	49382	225.575	443.53	0
293	6	-69.307	63.7301	-365.927	-6212.32	-47330.5	-4135.98	170.656	626.977	0	-80.975	-145.954	-336.579	-17432.4	-5042.96	13689.5	285.017	251.793	0	-150.282	-82.2242	-702.506	-318123	165592	43358.5	225.448	447.222	0
293	7	-57.4948	63.4647	-383.469	-6270.49	-48838.1	-3987.23	172.641	626.352	0	-101.301	-152.143	-339.879	-17793.6	-5111.03	14067.2	284.962	252.353	0	-158.796	-88.6788	-723.348	-330212	170677	38808.4	225.417	450.621	0
293	8	-47.3396	63.068	-400.762	-6305.63	-50367.4	-3837.94	174.321	625.734	0	-122.283	-158.156	-345.824	-18242.3	-4956.54	14457.2	285.667	252.75	0	-169.623	-95.0884	-746.585	-342742	176794	35426.5	225.897	452.965	0
293	9	-38.588	62.4906	-416.727	-6323.34	-51782.7	-3687.56	175.74	625.174	0	-143.07	-163.807	-356.371	-18824.3	-4388.01	14871.4	287.687	252.822	0	-181.658	-101.317	-773.098	-355488	184478	32941.5	227.343	453.533	0
294	0	-31.0677	61.7589	-430.721	-6332.45	-52998.6	-3538.95	176.954	624.702	0	-162.605	-168.915	-374.015	-19597.8	-3159.13	15323.2	291.553	252.398	0	-193.673	-107.156	-804.736	-368617	194559	31109.8	230.216	451.668	0
294	1	-24.6764	60.9328	-442.474	-6343.23	-53973.1	-3395.65	178.02	624.336	0	-179.599	-173.326	-401.633	-20629.3	-981.377	15825	297.557	251.364	0	-204.275	-112.394	-844.107	-382603	208083	29683.6	234.896	446.873	0
294	2	-19.3763	60.0726	-451.988	-6365.92	-54699.2	-3260.27	178.981	624.084	0	-192.533	-176.951	-442.149	-21985.6	2446.57	16386.2	305.533	249.724	0	-211.91	-116.878	-894.137	-398104	226160	28388.7	241.561	438.964	0
294	3	-15.2021	59.2392	-459.466	-6409.31	-55199	-3136.37	179.863	623.949	0	-199.714	-179.792	-497.983	-23718	7388.22	17009.5	314.836	247.628	0	-214.916	-120.553	-957.449	-415785	249740	26923.3	250.064	428.22	0
294	4	-12.2725	58.5212	-465.272	-6479.82	-55519.4	-3031.58	180.673	623.927	0	-199.406	-181.947	-570.449	-25845.9	14012.5	17687.2	324.564	245.308	0	-211.679	-123.426	-1035.72	-436156	279370	24995.3	259.925	415.393	0
294	5	-10.7867	58.0538	-469.886	-6581.97	-55728.5	-2958.43	181.4	624.008	0	-190.099	-183.535	-659.48	-28348.4	22365.8	18399.3	333.914	242.986	0	-200.886	-125.481	-1129.37	-459480	315090	22396.3	270.459	401.514	0
294	6	-10.9881	58.0008	-473.86	-6719.13	-55908.9	-2932.02	182.014	624.18	0	-170.777	-184.659	-763.582	-31164.1	32361.4	19114	342.381	240.813	0	-181.765	-126.658	-1237.44	-485734	356410	19042.7	280.971	387.618	0
294	7	-13.0971	58.5191	-477.785	-6893.68	-56144.3	-2966.45	182.49	624.428	0	-141.067	-185.378	-879.552	-34188.1	43739.2	19790.7	349.729	238.87	0	-154.164	-126.859	-1357.34	-514530	402196	14969.3	290.861	374.587	0
294	8	-17.2375	59.7284	-482.237	-7106.49	-56506.8	-3072.59	182.824	624.737	0	-101.345	-185.617	-1002.09	-37265.2	56015.9	20393.8	355.899	237.188	0	-118.583	-125.888	-1484.33	-544997	450499	10338.7	299.669	363.097	0
294	9	-23.3926	61.6976	-487.697	-7356.92	-57047.2	-3256.6	183.027	625.085	0	-52.8777	-185.095	-1123.85	-40193	68486.8	20905.9	360.94	235.764	0	-76.2702	-123.398	-1611.55	-575738	498564	5475.01	307.098	353.583	0
295	0	-31.4179	64.4521	-494.469	-7643.43	-57791.5	-3518.17	183.124	625.458	0	1.97136	-183.377	-1236.2	-42744.9	80295.3	21331.9	364.953	234.578	0	-29.4465	-118.925	-1730.67	-604963	543118	906.967	313.003	346.256	0
295	1	-41.0939	67.9866	-502.614	-7964.63	-58739.6	-3852.29	183.132	625.846	0	59.6982	-179.999	-1330.59	-44714.2	90556.8	21697	368.058	233.605	0	18.6044	-112.012	-1833.2	-630768	580885	-2631.36	317.356	341.147	0
295	2	-52.1681	72.2701	-511.934	-8319.78	-59866.7	-4252.7	183.058	626.252	0	115.962	-174.667	-1400.04	-45958.5	98505.9	22036.6	370.359	232.826	0	63.7939	-102.397	-1911.98	-651482	609170	-4305.04	320.209	338.167	0
295	3	-64.3793	77.2436	-522.038	-8707.7	-61129.3	-4712.67	182.903	626.68	0	166.15	-167.451	-1440.32	-46426.8	103623	22385.1	371.944	232.234	0	101.77	-90.2069	-1962.36	-665971	626315	-3348.24	321.654	337.167	0
295	4	-77.4622	82.8129	-532.457	-9124.73	-62474.4	-5223.31	182.668	627.137	0	205.999	-158.862	-1450.41	-46164.5	105702	22765.9	372.877	231.829	0	128.537	-76.0493	-1982.87	-673821	631919	779.976	321.801	337.98	0
295	5	-91.1389	88.8451	-542.777	-9563.13	-63848.3	-5772.95	182.368	627.619	0	232.159	-149.754	-1432.46	-45299.7	104855	23185.2	373.199	231.624	0	141.02	-60.9091	-1975.24	-675374	626810	8302.53	320.76	340.439	0
295	6	-105.112	95.1741	-552.782	-10008.8	-65201.9	-6347.93	182.048	628.106	0	242.627	-141.089	-1391.09	-44013.7	101452	23631.1	372.93	231.64	0	137.515	-45.9145	-1943.87	-671642	612812	19101.5	318.649	344.383	0
295	7	-119.056	101.609	-562.59	-10438	-66494.8	-6933.07	181.806	628.553	0	236.984	-133.701	-1332.34	-42501.4	96033.4	24076.3	372.079	231.9	0	117.928	-32.0917	-1894.93	-664128	592357	32743	315.588	349.663	0
295	8	-132.62	107.946	-572.772	-10814	-67697.3	-7512.12	181.808	628.88	0	216.385	-128.145	-1262.52	-40934.1	89199.5	24482.3	370.652	232.423	0	83.7644	-20.1985	-1835.29	-654612	568069	48532.1	311.716	356.152	0
295	9	-145.422	113.978	-584.43	-11085	-68787.3	-8069.13	182.3	628.967	0	183.301	-124.645	-1187.27	-39435.4	81527.1	24809.3	368.668	233.215	0	37.879	-10.6663	-1771.7	-644989	542432	65587.5	307.191	363.762	0
296	0	-157.036	119.496	-599.226	-11181.8	-69743.1	-8589.76	183.611	628.66	0	141.066	-123.138	-1111.05	-38073.8	73508.8	25028.5	366.162	234.268	0	-15.9705	-3.64156	-1710.27	-637167	517614	82925.2	302.202	372.451	0
296	1	-166.988	124.269	-619.302	-11016.4	-70536	-9061.81	186.104	627.788	0	93.3149	-123.359	-1036.96	-36869	65525.3	25128.8	363.19	235.555	0	-73.6733	0.909637	-1656.26	-633009	495405	99539.8	296.975	382.217	0
296	2	-174.75	128.02	-647.068	-10483.5	-71124.7	-9474.55	190.082	626.202	0	43.4748	-124.94	-966.946	-35807.3	57844.1	25116.8	359.821	237.031	0	-131.275	3.07929	-1614.01	-634244	477225	114468	291.772	393.052	0
296	3	-179.737	130.409	-684.915	-9465.61	-71454.3	-9818.6	195.674	623.82	0	-5.59332	-127.489	-901.977	-34858	50633.9	25010.1	356.137	238.646	0	-185.33	2.91963	-1586.89	-642377	464143	126825	286.88	404.89	0
296	4	-181.306	131.031	-734.933	-7842.28	-71457.7	-10085.9	202.77	620.671	0	-51.7703	-130.644	-842.382	-33987.2	43982.9	24830.7	352.213	240.347	0	-233.076	0.387604	-1577.32	-658597	456907	135812	282.581	417.555	0
296	5	-178.753	129.422	-798.621	-5505.77	-71059.4	-10268.9	211.022	616.894	0	-93.7032	-134.096	-788.098	-33164.3	37919	24600.1	348.115	242.081	0	-272.456	-4.67358	-1586.72	-683673	455953	140709	279.114	430.731	0
296	6	-171.346	125.097	-876.477	-2386.38	-70180.6	-10359.5	219.929	612.723	0	-130.723	-137.601	-738.877	-32366.7	32429.8	24337.1	343.891	243.805	0	-302.069	-12.5036	-1615.35	-717780	461355	140892	276.63	443.977	0
296	7	-158.395	117.666	-967.51	1519.36	-68749.9	-10349.9	228.941	608.43	0	-162.699	-140.971	-694.439	-31582.1	27480.4	24055.8	339.572	245.479	0	-321.094	-23.3053	-1661.95	-760250	472728	135875	275.168	456.772	0
296	8	-139.315	107.013	-1068.83	6125.64	-66715.4	-10229.1	237.581	604.269	0	-189.873	-144.068	-654.55	-30810.2	23028.2	23765.4	335.182	247.071	0	-329.188	-37.0548	-1723.38	-809362	489129	125377	274.65	468.603	0
296	9	-113.694	93.428	-1175.57	11247.5	-64059.6	-9977.92	245.508	600.432	0	-212.706	-146.784	-619.034	-30060.8	19032.2	23470.9	330.745	248.561	0	-326.401	-53.3562	-1794.6	-862278	509020	109381	274.91	479.057	0
297	0	-81.4524	77.5748	-1281.19	16612.8	-60813.4	-9572.11	252.534	597.033	0	-231.752	-149.045	-587.748	-29349.8	15459	23175	326.302	249.936	0	-313.204	-71.4699	-1868.94	-915244	530361	88198.3	275.733	487.877	0
297	1	-43.0516	60.2815	-1378.39	21898.9	-57067.1	-8995.97	258.599	594.113	0	-247.557	-150.805	-560.522	-28694.6	12281.6	22879	321.911	251.193	0	-290.609	-90.5231	-1938.91	-964064	550838	62499.1	276.902	494.978	0
297	2	0.352492	42.3179	-1460.2	26780.6	-52969.7	-8253.02	263.724	591.66	0	-260.603	-152.051	-537.099	-28107.9	9476.84	22583.1	317.645	252.333	0	-260.251	-109.733	-1997.29	-1.00473e+06	568187	33315.8	278.224	500.41	0
297	3	46.8599	24.3194	-1521.05	30974.1	-48715.6	-7366.84	267.972	589.636	0	-271.268	-152.801	-517.112	-27595.9	7020.85	22288.6	313.577	253.366	0	-224.409	-128.481	-2038.16	-1.03405e+06	580524	2046.57	279.543	504.319	0
297	4	93.897	6.82279	-1557.55	34270.7	-44525.3	-6377.65	271.413	587.997	0	-279.826	-153.095	-500.101	-27157.8	4887.59	21998.8	309.773	254.305	0	-185.929	-146.272	-2057.65	-1.05003e+06	586582	-29572.6	280.736	506.895	0
297	5	138.469	-9.69168	-1568.86	36559.5	-40621.1	-5337.96	274.108	586.697	0	-286.452	-152.996	-485.542	-26786	3048.84	21719.3	306.279	255.167	0	-147.984	-162.688	-2054.4	-1.05215e+06	585851	-59600.5	281.711	508.342	0
297	6	177.555	-24.7744	-1556.68	37834.1	-37203.9	-4308.26	276.101	585.696	0	-291.251	-152.574	-472.895	-26467.4	1477.03	21459	303.123	255.969	0	-113.696	-177.348	-2029.58	-1.0413e+06	578605	-86112	282.397	508.869	0
297	7	208.535	-37.9858	-1524.84	38179.7	-34438.9	-3353.21	277.415	584.962	0	-294.278	-151.888	-461.686	-26187.3	147.973	21229.5	300.32	256.721	0	-85.7431	-189.874	-1986.53	-1.01961e+06	565784	-107437	282.738	508.676	0
297	8	229.53	-48.8855	-1478.45	37743.2	-32447.5	-2536.25	278.053	584.471	0	-295.568	-150.971	-451.57	-25932.5	-959.184	21043.1	297.876	257.427	0	-66.0378	-199.857	-1930.02	-989952	548770	-122350	282.691	507.952	0
297	9	239.592	-57.0396	-1422.98	36697.9	-31302.3	-1913.89	278.002	584.211	0	-295.156	-149.818	-442.365	-25694.6	-1862.98	20909.7	295.789	258.085	0	-55.5639	-206.858	-1865.35	-955418	529106	-130181	282.22	506.87	0
298	0	238.731	-62.0492	-1363.43	35211.8	-31023.2	-1531.62	277.246	584.174	0	-293.104	-148.39	-434.048	-25471	-2580.1	20834.1	294.056	258.682	0	-54.3733	-210.439	-1797.48	-918863	508251	-130834	281.305	505.576	0
298	1	227.822	-63.6135	-1303.77	33428.3	-31577.1	-1420.27	275.78	584.36	0	-289.53	-146.627	-426.71	-25264.5	-3126.82	20814.8	292.672	259.208	0	-61.7076	-210.241	-1730.48	-882572	487403	-124743	279.946	504.183	0
298	2	208.407	-61.6123	-1246.72	31457.7	-32881.6	-1592.4	273.626	584.768	0	-284.624	-144.466	-420.484	-25082.7	-3522.68	20844.4	291.622	259.652	0	-76.2176	-206.078	-1667.21	-848115	467417	-112775	278.165	502.771	0
298	3	182.411	-56.16	-1193.78	29380.4	-34813.1	-2041.03	270.838	585.389	0	-278.65	-141.852	-415.493	-24937.1	-3793.04	20911.1	290.871	260.018	0	-96.2397	-198.012	-1609.27	-816363	448794	-96073.8	276.01	501.382	0
298	4	151.844	-47.6001	-1145.43	27254	-37216.8	-2741	267.508	586.206	0	-271.915	-138.75	-411.819	-24840.4	-3966.67	21000.5	290.368	260.319	0	-120.072	-186.35	-1557.25	-787606	431754	-75887	273.554	500.024	0
298	5	118.544	-36.4587	-1101.46	25121.3	-39923.7	-3652.11	263.754	587.193	0	-264.733	-135.146	-409.505	-24804.5	-4069.77	21097.6	290.062	260.572	0	-146.189	-171.605	-1510.97	-761715	416314	-53401.4	270.884	498.672	0
298	6	84.0265	-23.3815	-1061.25	23017	-42769.5	-4723.41	259.699	588.311	0	-257.387	-131.058	-408.542	-24837.4	-4121.09	21189.7	289.913	260.795	0	-173.36	-154.44	-1469.79	-738303	402368	-29644.5	268.097	497.275	0
298	7	49.4374	-9.06048	-1024	20969.9	-45614.5	-5898.89	255.455	589.522	0	-250.091	-126.536	-408.866	-24941.4	-4130.73	21268.3	289.897	261.001	0	-200.653	-135.597	-1432.87	-716895	389747	-5448.4	265.283	495.779	0
298	8	15.5868	5.83973	-989.046	19002.5	-48359.4	-7123.74	251.105	590.787	0	-242.974	-121.656	-410.372	-25112.9	-4102.26	21330.6	290.004	261.195	0	-227.387	-115.816	-1399.42	-697062	378278	18548.8	262.512	494.136	0
298	9	-17.0006	20.7455	-955.944	17130.7	-50952	-8349.67	246.7	592.08	0	-236.075	-116.503	-412.942	-25344.3	-4035.86	21378.5	290.227	261.375	0	-253.076	-95.757	-1368.89	-678524	367826	41887.2	259.83	492.319	0
299	0	-48.0292	35.2103	-924.539	15365.6	-53381	-9537.95	242.262	593.38	0	-229.357	-111.16	-416.474	-25625.3	-3929.69	21417.1	290.564	261.529	0	-277.386	-75.9498	-1341.01	-661169	358308	64263.5	257.263	490.318	0
299	1	-77.375	48.9163	-894.855	13714.6	-55659.3	-10659.5	237.801	594.674	0	-222.736	-105.711	-420.872	-25943.5	-3780.43	21453.7	291.018	261.642	0	-300.111	-56.7946	-1315.73	-644991	349684	85501.8	254.824	488.145	0
299	2	-105.024	61.6475	-866.946	12181.4	-57806.3	-11693.2	233.322	595.949	0	-216.125	-100.242	-426.012	-26285.7	-3584.87	21496.1	291.585	261.702	0	-321.149	-38.5942	-1292.96	-629996	341911	105514	252.519	485.819	0
299	3	-131.004	73.2572	-840.789	10766.3	-59834.5	-12624.3	228.835	597.195	0	-209.46	-94.8461	-431.738	-26638.8	-3341.45	21551.1	292.26	261.701	0	-340.464	-21.5889	-1272.53	-616138	334925	124255	250.354	483.37	0
299	4	-155.319	83.6466	-816.267	9467.33	-61744.3	-13443.7	224.358	598.402	0	-202.716	-89.6229	-437.868	-26991.1	-3051.43	21623.6	293.031	261.642	0	-358.035	-5.9763	-1254.14	-603307	328630	141675	248.334	480.826	0
299	5	-177.902	92.747	-793.186	8280.86	-63525.7	-14146.8	219.911	599.56	0	-195.912	-84.6662	-444.206	-27333.3	-2720.55	21715.7	293.876	261.533	0	-373.814	8.08079	-1237.39	-591350	322915	157696	246.463	478.213	0
299	6	-198.595	100.506	-771.313	7201.83	-65160.1	-14732.5	215.521	600.663	0	-189.109	-80.0574	-450.554	-27658.4	-2359.53	21827.7	294.763	261.388	0	-387.704	20.4483	-1221.87	-580087	317650	172194	244.741	475.558	0
299	7	-217.153	106.882	-750.418	6225.35	-66623.3	-15202.8	211.218	601.704	0	-182.407	-75.8599	-456.725	-27960.8	-1982.14	21957.8	295.66	261.22	0	-399.56	31.0217	-1207.14	-569346	312716	185006	243.167	472.881	0
299	8	-233.268	111.852	-730.313	5348.8	-67889.4	-15561.6	207.041	602.676	0	-175.924	-72.1178	-462.568	-28236.9	-1604	22101.8	296.532	261.044	0	-409.192	39.7339	-1192.88	-558986	308012	195939	241.743	470.2	0
299	9	-246.616	115.425	-710.89	4572.25	-68936.3	-15813.8	203.028	603.568	0	-169.778	-68.8571	-467.982	-28485.3	-1240.85	22253.9	297.349	260.868	0	-416.394	46.5676	-1178.87	-548917	303471	204802	240.471	467.525	0
300	0	-256.919	117.649	-692.135	3896.6	-69748.8	-15964.7	199.227	604.37	0	-164.068	-66.0848	-472.916	-28705.8	-904.4	22407.8	298.088	260.7	0	-420.987	51.564	-1165.05	-539120	299070	211446	239.356	464.868	0
300	1	-263.997	118.609	-674.126	3321.18	-70321.3	-16020.4	195.685	605.073	0	-158.863	-63.794	-477.363	-28899.4	-600.766	22558.5	298.741	260.54	0	-422.86	54.815	-1151.49	-529637	294822	215793	238.408	462.243	0
300	2	-267.816	118.413	-656.979	2842.78	-70658.9	-15987.3	192.449	605.673	0	-154.205	-61.9735	-481.322	-29067.1	-333.656	22702.6	299.307	260.39	0	-422.021	56.4394	-1138.3	-520537	290755	217856	237.633	459.673	0
300	3	-268.51	117.179	-640.812	2456.64	-70776.5	-15872.2	189.552	606.166	0	-150.104	-60.6149	-484.783	-29209.9	-107.21	22837.1	299.779	260.254	0	-418.614	56.5637	-1125.6	-511890	286888	217746	237.026	457.185	0
300	4	-266.377	115.032	-625.731	2157.83	-70697.8	-15682.8	187.016	606.552	0	-146.541	-59.71	-487.729	-29328.6	74.9898	22959.2	300.154	260.133	0	-412.918	55.3224	-1113.46	-503757	283235	215671	236.574	454.81	0
300	5	-261.851	112.11	-611.828	1941.28	-70455.4	-15428.5	184.844	606.827	0	-143.462	-59.2472	-490.138	-29422.8	212.367	23066.5	300.433	260.03	0	-405.314	52.8631	-1101.97	-496187	279802	211919	236.257	452.577	0
300	6	-255.468	108.556	-599.178	1800.6	-70089.4	-15120.7	183.024	606.995	0	-140.79	-59.2124	-491.984	-29491.4	307.889	23157.3	300.626	259.944	0	-396.258	49.3439	-1091.16	-489218	276588	206833	236.048	450.516	0
300	7	-247.81	104.521	-587.862	1727.83	-69643.1	-14773.3	181.531	607.061	0	-138.427	-59.5864	-493.243	-29532.6	367.354	23231.3	300.745	259.874	0	-386.236	44.9345	-1081.1	-482892	273595	200788	235.921	448.661	0
300	8	-239.45	100.158	-577.973	1714.75	-69159.9	-14403	180.341	607.033	0	-136.265	-60.3369	-493.911	-29544.5	398.451	23289.8	300.807	259.817	0	-375.715	39.8212	-1071.88	-477264	270838	194151	235.85	447.04	0
300	9	-230.902	95.6245	-569.629	1754.49	-68681.4	-14028.7	179.428	606.92	0	-134.195	-61.4168	-494.02	-29526.2	409.563	23333.8	300.829	259.767	0	-365.097	34.2077	-1063.65	-472407	268348	187257	235.814	445.682	0
301	0	-222.576	91.076	-562.978	1841.92	-68245.3	-13669.4	178.778	606.728	0	-132.111	-62.7682	-493.642	-29478.5	409.312	23363.9	300.829	259.716	0	-354.686	28.3078	-1056.62	-468423	266175	180380	235.799	444.608	0
301	1	-214.764	86.6603	-558.183	1972.92	-67883.9	-13342	178.384	606.465	0	-129.922	-64.3296	-492.872	-29403.1	406.198	23380.1	300.824	259.657	0	-344.686	22.3307	-1051.06	-465425	264384	173728	235.8	443.836	0
301	2	-207.644	82.5038	-555.361	2143.92	-67621.8	-13059.8	178.238	606.14	0	-127.572	-66.0444	-491.807	-29301.8	407.092	23383.1	300.828	259.58	0	-335.216	16.4594	-1047.17	-463500	263026	167438	235.813	443.376	0
301	3	-201.293	78.7014	-554.543	2352.66	-67475.9	-12832	178.322	605.758	0	-125.041	-67.8687	-490.52	-29176.4	415.405	23374	300.847	259.481	0	-326.334	10.8327	-1045.06	-462679	262123	161589	235.831	443.226	0
301	4	-195.706	75.3121	-555.667	2598.19	-67454.8	-12661.8	178.606	605.324	0	-122.344	-69.7742	-489.05	-29029.5	429.886	23354.3	300.879	259.359	0	-318.05	5.53784	-1044.72	-462932	261656	156203	235.844	443.372	0
301	5	-190.816	72.3559	-558.595	2879.24	-67556.7	-12547	179.06	604.846	0	-119.524	-71.7498	-487.398	-28863.7	445.084	23325.7	300.913	259.22	0	-310.34	0.60614	-1045.99	-464178	261583	151263	235.839	443.796	0
301	6	-186.518	69.8164	-563.149	3193.32	-67768.6	-12481.7	179.661	604.33	0	-116.642	-73.7982	-485.546	-28682.1	453.677	23289.1	300.934	259.072	0	-303.16	-3.98187	-1048.69	-466310	261845	146717	235.811	444.475	0
301	7	-182.686	67.6488	-569.15	3537.78	-68070.9	-12457.9	180.399	603.784	0	-113.763	-75.9252	-483.469	-28487.6	448.002	23245.8	300.927	258.923	0	-296.449	-8.27642	-1052.62	-469222	262392	142496	235.757	445.389	0
301	8	-179.188	65.7934	-576.441	3910.94	-68442.3	-12466.8	181.268	603.215	0	-110.95	-78.127	-481.141	-28282.9	420.505	23198	300.874	258.783	0	-290.138	-12.3336	-1057.58	-472821	263180	138526	235.682	446.518	0
301	9	-175.899	64.189	-584.895	4311.89	-68863.2	-12500.5	182.264	602.628	0	-108.254	-80.3832	-478.554	-28070.6	365.9	23148.1	300.765	258.657	0	-284.153	-16.1942	-1063.45	-477033	264177	134739	235.59	447.84	0
302	0	-172.702	62.7859	-594.42	4740.03	-69317.2	-12552.4	183.387	602.026	0	-105.709	-82.6564	-475.73	-27853.6	283.517	23097.8	300.596	258.549	0	-278.411	-19.8705	-1070.15	-481810	265375	131074	235.492	449.335	0
302	1	-169.499	61.5504	-604.944	5194.96	-69790.6	-12617.4	184.633	601.412	0	-103.339	-84.8991	-472.722	-27635.4	176.549	23048.8	300.374	258.46	0	-272.838	-23.3486	-1077.67	-487122	266782	127489	235.403	450.975	0
302	2	-166.219	60.4576	-616.372	5675.99	-70272.7	-12691.3	185.99	600.791	0	-101.163	-87.0677	-469.589	-27419	49.3651	23003.2	300.105	258.389	0	-267.381	-26.6102	-1085.96	-492925	268399	123955	235.335	452.731	0
302	3	-162.821	59.4809	-628.56	6181.38	-70755.4	-12770.2	187.433	600.166	0	-99.1963	-89.1323	-466.383	-27207.2	-94.009	22962.9	299.798	258.337	0	-262.017	-29.6514	-1094.94	-499147	270210	120457	235.294	454.566	0
302	4	-159.292	58.5863	-641.325	6707.98	-71232.2	-12849.8	188.93	599.54	0	-97.4542	-91.0772	-463.151	-27001.9	-249.913	22928.8	299.46	258.3	0	-256.746	-32.4909	-1104.48	-505692	272185	116990	235.28	456.445	0
302	5	-155.635	57.7273	-654.46	7251.63	-71696.8	-12925.9	190.449	598.92	0	-95.9481	-92.8979	-459.938	-26804.8	-415.105	22900.9	299.097	258.279	0	-251.584	-35.1707	-1114.4	-512450	274284	113551	235.291	458.329	0
302	6	-151.865	56.8478	-667.754	7807.84	-72143.3	-12994.2	191.961	598.307	0	-94.6831	-94.5951	-456.794	-26617.5	-587.264	22879.5	298.714	258.27	0	-246.548	-37.7473	-1124.55	-519310	276468	110135	235.325	460.183	0
302	7	-147.988	55.8915	-681.024	8372.26	-72565.8	-13050.1	193.446	597.706	0	-93.6543	-96.1672	-453.785	-26441.7	-765.484	22865.2	298.313	258.269	0	-241.642	-40.2757	-1134.81	-526184	278710	106736	235.38	461.973	0
302	8	-144.001	54.8145	-694.147	8940.8	-72958.3	-13089	194.895	597.12	0	-92.8433	-97.6046	-451.001	-26279.5	-950.212	22857.9	297.893	258.269	0	-236.844	-42.79	-1145.15	-533022	281005	103341	235.459	463.668	0
302	9	-139.884	53.5968	-707.071	9509.74	-73315.3	-13106.2	196.311	596.551	0	-92.215	-98.8845	-448.544	-26132.6	-1142.12	22856.7	297.454	258.261	0	-232.099	-45.2877	-1155.61	-539819	283368	99936.4	235.569	465.246	0
303	0	-135.603	52.249	-719.799	10075.7	-73633	-13097.5	197.703	596.002	0	-91.718	-99.9706	-446.511	-26003.1	-1340.47	22859.6	296.998	258.236	0	-227.321	-47.7216	-1166.31	-546598	285831	96507	235.717	466.691	0
303	1	-131.123	50.8089	-732.341	10635.1	-73910.1	-13059.8	199.077	595.478	0	-91.2936	-100.822	-444.981	-25893.3	-1541.89	22864.3	296.535	258.19	0	-222.417	-50.0131	-1177.32	-553383	288421	93044.6	235.912	467.996	0
303	2	-126.426	49.327	-744.658	11182.4	-74147.5	-12991.9	200.427	594.983	0	-90.8897	-101.41	-443.978	-25804.8	-1741.35	22869.8	296.078	258.122	0	-217.316	-52.0828	-1188.64	-560159	291133	89551.1	236.155	469.159	0
303	3	-121.52	47.8561	-756.641	11710.3	-74346.6	-12894.6	201.741	594.523	0	-90.4698	-101.731	-443.464	-25738.2	-1935.09	22876.3	295.636	258.039	0	-211.99	-53.875	-1200.1	-566858	293925	86040.4	236.437	470.185	0
303	4	-116.44	46.4538	-768.14	12210.1	-74510	-12770.7	202.999	594.104	0	-90.0121	-101.807	-443.363	-25692.7	-2122.05	22884.9	295.214	257.949	0	-206.452	-55.3536	-1211.5	-573377	296728	82538.9	236.746	471.085	0
303	5	-111.242	45.1866	-779.002	12673	-74642.3	-12625.2	204.182	593.732	0	-89.5031	-101.671	-443.574	-25665.7	-2302.1	22896.5	294.81	257.861	0	-200.745	-56.4846	-1222.58	-579610	299464	79083.9	237.064	471.871	0
303	6	-105.997	44.1256	-789.1	13090.9	-74750.8	-12465	205.271	593.41	0	-88.9388	-101.357	-443.986	-25652.7	-2475.12	22911	294.425	257.778	0	-194.936	-57.2317	-1233.09	-585457	302057	75722.3	237.372	472.562	0
303	7	-100.786	43.3369	-798.336	13456.7	-74844	-12298.3	206.25	593.144	0	-88.3299	-100.904	-444.494	-25649.2	-2642.57	22928.2	294.055	257.704	0	-189.116	-57.5672	-1242.83	-590840	304440	72505.2	237.653	473.175	0
303	8	-95.6883	42.8796	-806.649	13765.6	-74930.2	-12134.3	207.109	592.935	0	-87.6994	-100.353	-445.011	-25653	-2807.29	22948.2	293.692	257.646	0	-183.388	-57.473	-1251.66	-595704	306563	69481.8	237.892	473.727	0
303	9	-90.7665	42.8105	-814.038	14014.7	-75015.6	-11982.1	207.848	592.784	0	-87.0724	-99.7387	-445.478	-25663.9	-2971.26	22971.6	293.33	257.61	0	-177.839	-56.9282	-1259.52	-600041	308404	66693.2	238.082	474.236	0
304	0	-86.062	43.1837	-820.578	14203.2	-75103.9	-11849.6	208.474	592.691	0	-86.4701	-99.0861	-445.88	-25682.9	-3134.23	22999.7	292.971	257.6	0	-172.532	-55.9023	-1266.46	-603892	309981	64171.2	238.223	474.716	0
304	1	-81.5985	44.0417	-826.404	14332	-75197.7	-11742.6	209.006	592.657	0	-85.911	-98.4055	-446.23	-25711.5	-3294.39	23033.9	292.617	257.619	0	-167.509	-54.3637	-1272.63	-607341	311339	61939.4	238.323	475.181	0
304	2	-77.3932	45.4028	-831.652	14404.1	-75298.3	-11664.8	209.459	592.68	0	-85.4105	-97.7012	-446.552	-25750.5	-3449.27	23076	292.276	257.665	0	-162.804	-52.2984	-1278.2	-610475	312528	60013.6	238.392	475.64	0
304	3	-73.463	47.2551	-836.419	14424.6	-75406.5	-11617.8	209.846	592.754	0	-84.9785	-96.9778	-446.868	-25799.9	-3596.05	23127.5	291.953	257.735	0	-158.441	-49.7227	-1283.29	-613351	313589	58401	238.437	476.094	0
304	4	-69.8226	49.5586	-840.757	14399.8	-75521.2	-11601.1	210.175	592.873	0	-84.6193	-96.2435	-447.206	-25859.3	-3731.81	23189.5	291.655	257.824	0	-154.442	-46.6849	-1287.96	-616004	314549	57098.5	238.466	476.538	0
304	5	-66.4826	52.2491	-844.682	14337.5	-75640.3	-11612.6	210.451	593.026	0	-84.3322	-95.5097	-447.601	-25928.3	-3854.55	23261.9	291.388	257.927	0	-150.815	-43.2606	-1292.28	-618443	315429	56091.9	238.485	476.96	0
304	6	-63.4534	55.2415	-848.177	14246.1	-75762.3	-11648.5	210.676	593.204	0	-84.1073	-94.7889	-448.086	-26007.5	-3963.94	23343	291.154	258.041	0	-147.561	-39.5474	-1296.26	-620665	316236	55358.3	238.495	477.347	0
304	7	-60.7473	58.4351	-851.219	14133.1	-75889.4	-11703.9	210.846	593.397	0	-83.9286	-94.0901	-448.69	-26098.7	-4060.95	23430.9	290.949	258.166	0	-144.676	-35.655	-1299.91	-622659	316967	54872.1	238.495	477.685	0
304	8	-58.3726	61.7243	-853.808	14004.3	-76025.5	-11773.4	210.957	593.598	0	-83.7809	-93.4139	-449.444	-26203.7	-4146.7	23525.1	290.774	258.303	0	-142.153	-31.6896	-1303.25	-624432	317627	54608.2	238.483	477.967	0
304	9	-56.3225	65.0124	-855.997	13864.5	-76172.6	-11851.1	211.013	593.803	0	-83.6472	-92.7488	-450.393	-26323.6	-4221.31	23626.2	290.628	258.446	0	-139.97	-27.7364	-1306.39	-626028	318242	54540.3	238.461	478.185	0
305	0	-54.5682	68.2219	-857.91	13718.3	-76329.6	-11930.8	211.028	594.01	0	-83.5004	-92.0688	-451.604	-26458.5	-4283.44	23735.4	290.515	258.588	0	-138.069	-23.8469	-1309.51	-627531	318869	54637.2	238.441	478.335	0
305	1	-53.0609	71.2966	-859.708	13571	-76493.2	-12006.9	211.024	594.214	0	-83.3002	-91.338	-453.156	-26608.1	-4329.91	23853.3	290.445	258.717	0	-136.361	-20.0413	-1312.86	-629052	319582	54861.2	238.438	478.412	0
305	2	-51.7461	74.1954	-861.542	13428.2	-76659.8	-12075.2	211.02	594.414	0	-83.0018	-90.5239	-455.109	-26771.3	-4356.26	23980	290.428	258.824	0	-134.748	-16.3284	-1316.65	-630689	320447	55171.7	238.468	478.415	0
305	3	-50.5769	76.8868	-863.502	13294.9	-76826	-12133.2	211.03	594.604	0	-82.5662	-89.6123	-457.482	-26946.1	-4358.84	24116.3	290.472	258.901	0	-133.143	-12.7255	-1320.98	-632495	321501	55530.6	238.542	478.343	0
305	4	-49.5222	79.346	-865.604	13173.4	-76989.9	-12179.6	211.056	594.781	0	-81.9674	-88.6087	-460.25	-27129.6	-4337.25	24263.2	290.576	258.945	0	-131.49	-9.26277	-1325.85	-634470	322741	55906.8	238.661	478.201	0
305	5	-48.5681	81.5521	-867.798	13064.1	-77150.7	-12214.4	211.096	594.946	0	-81.197	-87.5325	-463.346	-27318.1	-4295.08	24421.3	290.73	258.958	0	-129.765	-5.98039	-1331.14	-636567	324126	56278.7	238.815	477.995	0
305	6	-47.7143	83.4885	-869.992	12966.2	-77307	-12238.8	211.141	595.096	0	-80.2646	-86.4121	-466.674	-27507.1	-4237.96	24590.4	290.919	258.943	0	-127.979	-2.92353	-1336.67	-638711	325598	56633.3	238.994	477.734	0
305	7	-46.9629	85.1505	-872.093	12879.5	-77458.3	-12254.5	211.181	595.231	0	-79.1877	-85.2813	-470.13	-27693	-4170.27	24769.2	291.13	258.905	0	-126.151	-0.130875	-1342.22	-640823	327094	56960.3	239.184	477.429	0
305	8	-46.3082	86.5543	-874.046	12804.4	-77604.5	-12264.4	211.212	595.35	0	-77.9787	-84.1715	-473.636	-27873.9	-4093.61	24955.1	291.357	258.851	0	-124.287	2.3828	-1347.68	-642851	328572	57249.3	239.379	477.089	0
305	9	-45.7314	87.7393	-875.85	12741	-77746.2	-12271.8	211.233	595.453	0	-76.6392	-83.1033	-477.154	-28049.9	-4007.47	25144.9	291.601	258.786	0	-122.371	4.63598	-1353	-644786	330021	57487.9	239.576	476.723	0
306	0	-45.2008	88.7621	-877.569	12689.2	-77884.8	-12280.1	211.249	595.541	0	-75.1622	-82.0873	-480.69	-28222.9	-3910.77	25334.5	291.864	258.713	0	-120.363	6.67484	-1358.26	-646668	331459	57661.7	239.779	476.337	0
306	1	-44.6775	89.6849	-879.316	12648.9	-78021.5	-12291.5	211.27	595.615	0	-73.5428	-81.1286	-484.282	-28395.9	-3803.16	25519.2	292.147	258.635	0	-118.22	8.55626	-1363.6	-648575	332929	57756.4	239.994	475.937	0
306	2	-44.1283	90.5591	-881.211	12620.3	-78157.5	-12307.5	211.307	595.679	0	-71.7885	-80.2323	-487.962	-28571	-3685.72	25695	292.447	258.552	0	-115.917	10.3268	-1369.17	-650587	334473	57761.5	240.224	475.529	0
306	3	-43.5352	91.4133	-883.338	12603.1	-78293.6	-12328.7	211.366	595.732	0	-69.9231	-79.4065	-491.721	-28748.5	-3560.19	25859.7	292.76	258.465	0	-113.458	12.0068	-1375.06	-652750	336110	57674.1	240.473	475.126	0
306	4	-42.894	92.2513	-885.723	12597.8	-78430.3	-12355.5	211.451	595.777	0	-67.9839	-78.6671	-495.496	-28925.8	-3427.67	26012.7	293.082	258.378	0	-110.878	13.5842	-1381.22	-655066	337830	57494.6	240.735	474.739	0
306	5	-42.2039	93.0569	-888.341	12604.6	-78567.3	-12387.7	211.557	595.811	0	-66.0156	-78.0381	-499.2	-29098.9	-3289.63	26154.6	293.41	258.291	0	-108.219	15.0188	-1387.54	-657501	339600	57220	241.006	474.38	0
306	6	-41.461	93.7995	-891.135	12624.5	-78703.9	-12425.3	211.681	595.833	0	-64.0637	-77.5447	-502.737	-29264.2	-3150.19	26286.6	293.734	258.21	0	-105.525	16.2548	-1393.87	-659999	341373	56841.7	241.276	474.06	0
306	7	-40.6572	94.441	-894.033	12658.7	-78837.6	-12468	211.818	595.841	0	-62.1689	-77.2057	-506.017	-29419.1	-3015.61	26409.8	294.04	258.139	0	-102.826	17.2353	-1400.05	-662496	343097	56347	241.535	473.786	0
306	8	-39.7765	94.9455	-896.974	12709.1	-78964.1	-12515.4	211.966	595.831	0	-60.3646	-77.0303	-508.97	-29561.8	-2891.78	26525.4	294.318	258.082	0	-100.141	17.9152	-1405.94	-664941	344734	55721.2	241.779	473.561	0
306	9	-38.7916	95.2872	-899.938	12779	-79079.6	-12565.9	212.128	595.8	0	-58.6728	-77.0155	-511.573	-29692.1	-2782.84	26635	294.56	258.041	0	-97.4644	18.2717	-1411.51	-667313	346269	54948	242.004	473.386	0
307	0	-37.6637	95.4524	-902.963	12871	-79182.9	-12617.4	212.308	595.746	0	-57.1024	-77.1444	-513.854	-29811.3	-2690.45	26739.3	294.764	258.015	0	-94.7661	18.3081	-1416.82	-669640	347720	54009.6	242.213	473.257	0
307	1	-36.35	95.435	-906.135	12986.7	-79275.9	-12667.3	212.512	595.668	0	-55.6547	-77.3892	-515.874	-29921	-2613.34	26838.8	294.934	258.001	0	-92.0047	18.0458	-1422.01	-671985	349130	52889.7	242.413	473.17	0
307	2	-34.8174	95.2284	-909.535	13127.2	-79360.5	-12713.4	212.746	595.567	0	-54.3332	-77.722	-517.69	-30022.3	-2548.25	26934.2	295.078	257.993	0	-89.1506	17.5064	-1427.23	-674409	350538	51578	242.61	473.12	0
307	3	-33.0527	94.8218	-913.203	13292.9	-79437.4	-12754.4	213.012	595.444	0	-53.1483	-78.1226	-519.335	-30115.6	-2491.82	27026.4	295.202	257.989	0	-86.201	16.6992	-1432.54	-676942	351970	50073.5	242.808	473.107	0
307	4	-31.0645	94.2023	-917.134	13483.5	-79506.4	-12789.2	213.31	595.298	0	-52.1122	-78.5812	-520.815	-30201.1	-2442.51	27115.8	295.31	257.988	0	-83.1768	15.6211	-1437.95	-679583	353428	48384.7	243.01	473.127	0
307	5	-28.8819	93.359	-921.282	13697.2	-79567.6	-12817.6	213.634	595.132	0	-51.2308	-79.0955	-522.119	-30278.7	-2402.18	27202.3	295.399	257.992	0	-80.1126	14.2635	-1443.4	-682303	354896	46527.9	243.211	473.179	0
307	6	-26.5471	92.2851	-925.576	13930.3	-79621.9	-12839.6	213.976	594.95	0	-50.5006	-79.6662	-523.229	-30347.3	-2376.25	27285.7	295.458	258	0	-77.0476	12.6189	-1448.81	-685059	356342	44525.5	243.403	473.262	0
307	7	-24.1068	90.9825	-929.948	14177.8	-79672.2	-12855.6	214.326	594.754	0	-49.9102	-80.2911	-524.126	-30405.5	-2370.75	27364.9	295.477	258.012	0	-74.017	10.6914	-1454.07	-687808	357732	42403.9	243.577	473.374	0
307	8	-21.6038	89.467	-934.357	14435.6	-79722.6	-12865.4	214.677	594.55	0	-49.4447	-80.9618	-524.818	-30452.4	-2389.45	27438.8	295.447	258.025	0	-71.0485	8.5052	-1459.18	-690530	359051	40192.2	243.727	473.513	0
307	9	-19.0706	87.7706	-938.809	14700.2	-79776.9	-12868.9	215.023	594.342	0	-49.0874	-81.6627	-525.342	-30489	-2433.83	27506	295.367	258.037	0	-68.158	6.10783	-1464.15	-693238	360306	37920	243.851	473.674	0
308	0	-16.5259	85.9418	-943.348	14969.4	-79838.1	-12865.8	215.367	594.132	0	-48.8169	-82.371	-525.757	-30518	-2503.52	27564.9	295.238	258.046	0	-65.3428	3.57082	-1469.1	-695971	361526	35614.5	243.951	473.855	0
308	1	-13.9784	84.0392	-948.022	15241.6	-79909.1	-12855.4	215.71	593.923	0	-48.6077	-83.0614	-526.128	-30542	-2596.53	27614.2	295.065	258.05	0	-62.5861	0.977791	-1474.15	-698772	362744	33300.5	244.032	474.049	0
308	2	-11.4383	82.1181	-952.846	15515.2	-79990.3	-12837.2	216.051	593.717	0	-48.4414	-83.7159	-526.505	-30562.7	-2710.95	27653	294.851	258.048	0	-59.8797	-1.59776	-1479.35	-701661	363978	31002.1	244.096	474.252	0
308	3	-8.92562	80.2228	-957.787	15788	-80080.1	-12811.9	216.391	593.516	0	-48.3155	-84.3282	-526.907	-30581.2	-2846.17	27681.3	294.598	258.039	0	-57.2411	-4.10538	-1484.69	-704622	365230	28745.5	244.146	474.458	0
308	4	-6.46748	78.3854	-962.759	16056.4	-80175.1	-12781.7	216.724	593.323	0	-48.2439	-84.9	-527.326	-30597.7	-3002.05	27700.4	294.307	258.024	0	-54.7113	-6.51456	-1490.09	-707602	366475	26558.3	244.18	474.664	0
308	5	-4.09516	76.6276	-967.64	16315.1	-80271.9	-12750.6	217.044	593.139	0	-48.2479	-85.4375	-527.721	-30611.5	-3177.29	27712.3	293.979	258.007	0	-52.3431	-8.80991	-1495.36	-710524	367672	24466.4	244.195	474.869	0
308	6	-1.84381	74.9604	-972.286	16558.1	-80366.5	-12722.5	217.343	592.97	0	-48.3489	-85.9501	-528.031	-30620.9	-3368.96	27718.4	293.62	257.991	0	-50.1927	-10.9897	-1500.32	-713291	368769	22493.4	244.188	475.075	0
308	7	0.247646	73.3871	-976.554	16778.8	-80455.6	-12700.6	217.613	592.818	0	-48.5645	-86.4465	-528.195	-30624.8	-3574.82	27718.9	293.232	257.98	0	-48.3168	-13.0593	-1504.75	-715810	369713	20662.3	244.157	475.284	0
308	8	2.14149	71.9124	-980.321	16972.1	-80538.1	-12686.5	217.845	592.687	0	-48.9068	-86.9294	-528.163	-30623.3	-3796.31	27713.4	292.812	257.981	0	-46.7653	-15.017	-1508.48	-718000	370456	18996.9	244.093	475.497	0
308	9	3.81318	70.5539	-983.513	17135.6	-80616.2	-12680.7	218.032	592.577	0	-49.3775	-87.3936	-527.931	-30618.3	-4036.65	27701	292.354	257.997	0	-45.5643	-16.8397	-1511.44	-719820	370967	17517.8	243.992	475.712	0
309	0	5.2614	69.3495	-986.134	17268.5	-80694.7	-12683.3	218.171	592.489	0	-49.964	-87.828	-527.545	-30613.4	-4295.82	27680.9	291.857	258.03	0	-44.7026	-18.4785	-1513.68	-721283	371259	16237.5	243.852	475.924	0
309	1	6.50368	68.3495	-988.255	17370.5	-80779.6	-12694.1	218.26	592.423	0	-50.642	-88.2221	-527.093	-30613.4	-4569.67	27653.7	291.33	258.08	0	-44.1383	-19.8726	-1515.35	-722451	371374	15159	243.677	476.126	0
309	2	7.56058	67.5991	-989.956	17441.8	-80876.5	-12713.2	218.303	592.381	0	-51.3871	-88.5725	-526.668	-30623.2	-4854	27621.3	290.784	258.145	0	-43.8265	-20.9734	-1516.62	-723395	371360	14281.5	243.473	476.313	0
309	3	8.44426	67.1262	-991.292	17483.2	-80989.1	-12741.1	218.299	592.363	0	-52.1864	-88.8836	-526.337	-30647	-5147.24	27586.9	290.221	258.227	0	-43.7422	-21.7574	-1517.63	-724164	371252	13604.9	243.243	476.48	0
309	4	9.1552	66.9372	-992.279	17495.9	-81118.5	-12777.7	218.25	592.368	0	-53.0411	-89.1634	-526.127	-30686.7	-5449.29	27552.5	289.643	258.326	0	-43.8859	-22.2262	-1518.41	-724774	371061	13130.5	242.988	476.623	0
309	5	9.68232	67.0177	-992.898	17481.4	-81264.5	-12822.3	218.154	592.394	0	-53.9615	-89.4201	-526.013	-30740.5	-5760.26	27518.4	289.049	258.441	0	-44.2792	-22.4024	-1518.91	-725205	370774	12861.5	242.706	476.743	0
309	6	10.0091	67.3374	-993.103	17440.4	-81427.8	-12874	218.007	592.438	0	-54.9624	-89.6631	-525.927	-30804.1	-6079.76	27484.3	288.44	258.571	0	-44.9533	-22.3256	-1519.03	-725413	370359	12799.5	242.392	476.845	0
309	7	10.1245	67.86	-992.855	17373.4	-81609.5	-12932.1	217.803	592.502	0	-56.0576	-89.9048	-525.792	-30872.2	-6405.22	27450.4	287.818	258.716	0	-45.9332	-22.0448	-1518.65	-725357	369784	12940.5	242.044	476.937	0
309	8	10.0312	68.548	-992.154	17281	-81809	-12994.9	217.544	592.582	0	-57.2534	-90.1561	-525.558	-30940.5	-6731.6	27416.9	287.192	258.872	0	-47.2222	-21.608	-1517.71	-725022	369040	13271.3	241.662	477.024	0
309	9	9.74994	69.3694	-991.046	17165.5	-82023.8	-13061	217.235	592.679	0	-58.5388	-90.4174	-525.227	-31007.6	-7054.01	27383.9	286.57	259.037	0	-48.7889	-21.048	-1516.27	-724436	368146	13768.7	241.252	477.108	0
310	0	9.32133	70.3037	-989.63	17031.7	-82251.1	-13129.6	216.887	592.79	0	-59.8826	-90.6723	-524.858	-31074.8	-7369.59	27351	285.959	259.206	0	-50.5613	-20.3686	-1514.49	-723667	367153	14401.4	240.824	477.184	0
310	1	8.80072	71.3402	-988.035	16885.2	-82489.4	-13200.3	216.512	592.91	0	-61.2418	-90.8902	-524.536	-31145	-7676.84	27318.1	285.365	259.376	0	-52.4411	-19.5499	-1512.57	-722807	366122	15132.8	240.389	477.246	0
310	2	8.24371	72.4649	-986.385	16731	-82738.2	-13273.6	216.12	593.038	0	-62.5742	-91.0397	-524.335	-31220.8	-7975.23	27285.1	284.79	259.544	0	-54.3305	-18.5748	-1510.72	-721943	365110	15925.2	239.954	477.29	0
310	3	7.692	73.6499	-984.762	16573	-82996.1	-13350	215.72	593.171	0	-63.8436	-91.1005	-524.292	-31303.9	-8264.95	27252.7	284.236	259.707	0	-56.1516	-17.4506	-1509.05	-721132	364150	16744.1	239.524	477.315	0
310	4	7.1675	74.8521	-983.199	16414.2	-83260.7	-13429.3	215.316	593.305	0	-65.0225	-91.0629	-524.406	-31394.5	-8546.3	27222.3	283.703	259.867	0	-57.855	-16.2108	-1507.6	-720391	363251	17562.1	239.104	477.322	0
310	5	6.67371	76.0173	-981.689	16256.9	-83529.9	-13510.1	214.912	593.44	0	-66.0976	-90.9266	-524.647	-31492.2	-8820.02	27195.1	283.189	260.025	0	-59.4239	-14.9092	-1506.34	-719711	362403	18360.9	238.692	477.314	0
310	6	6.20111	77.0895	-980.203	16103	-83801.1	-13590.6	214.506	593.572	0	-67.0699	-90.7039	-524.977	-31597.4	-9087.91	27171.3	282.689	260.188	0	-60.8688	-13.6144	-1505.18	-719067	361587	19127.7	238.287	477.294	0
310	7	5.73566	78.0204	-978.716	15954.3	-84072.6	-13669.1	214.099	593.699	0	-67.9451	-90.4122	-525.368	-31711.2	-9352.45	27150.9	282.198	260.36	0	-62.2094	-12.3919	-1504.08	-718442	360786	19854.6	237.886	477.265	0
310	8	5.26865	78.7798	-977.239	15813	-84344.6	-13743.7	213.691	593.819	0	-68.7222	-90.058	-525.811	-31833.7	-9615.73	27134.1	281.713	260.542	0	-63.4535	-11.2782	-1503.05	-717840	360000	20537.5	237.487	477.229	0
310	9	4.8045	79.3636	-975.831	15682.2	-84619.8	-13813.2	213.284	593.929	0	-69.3897	-89.6302	-526.335	-31964.4	-9877.79	27120.8	281.233	260.73	0	-64.5852	-10.2666	-1502.17	-717299	359252	21174.8	237.092	477.182	0
311	0	4.36223	79.7937	-974.591	15566.4	-84902	-13876.4	212.884	594.028	0	-69.9282	-89.105	-527.01	-32103.6	-10135.2	27109.9	280.768	260.917	0	-65.566	-9.31134	-1501.6	-716886	358590	21764.9	236.709	477.117	0
311	1	3.96672	80.1049	-973.633	15470.2	-85194.7	-13931.9	212.498	594.111	0	-70.3189	-88.4576	-527.916	-32252.4	-10382	27099.8	280.334	261.094	0	-66.3521	-8.35268	-1501.55	-716682	358073	22306.2	236.348	477.028	0
311	2	3.63428	80.3279	-973.038	15397	-85499.5	-13979.2	212.131	594.176	0	-70.5555	-87.6772	-529.107	-32411.3	-10612.3	27089.5	279.943	261.257	0	-66.9212	-7.34934	-1502.15	-716742	357744	22799.6	236.017	476.911	0
311	3	3.36407	80.4784	-972.826	15348.2	-85815.3	-14018.7	211.788	594.223	0	-70.6497	-86.775	-530.587	-32578.7	-10823.8	27078.5	279.6	261.401	0	-67.2856	-6.29663	-1503.41	-717074	357615	23248.6	235.72	476.763	0
311	4	3.13935	80.5572	-972.957	15322.7	-86139.4	-14052.2	211.466	594.251	0	-70.6269	-85.7788	-532.31	-32751.1	-11018	27067.5	279.302	261.526	0	-67.4876	-5.22158	-1505.27	-717645	357662	23659.3	235.455	476.589	0
311	5	2.93256	80.5529	-973.345	15317.6	-86468.9	-14081.9	211.163	594.263	0	-70.5213	-84.722	-534.201	-32924.3	-11199.3	27058.1	279.036	261.633	0	-67.5887	-4.16914	-1507.55	-718388	357840	24040.9	235.214	476.395	0
311	6	2.71279	80.4467	-973.871	15329.1	-86800.2	-14110.5	210.871	594.26	0	-70.3706	-83.6365	-536.174	-33095.5	-11373.6	27051.5	278.787	261.725	0	-67.6578	-3.18983	-1510.05	-719216	358087	24403.4	234.986	476.186	0
311	7	2.45499	80.2199	-974.416	15352.8	-87127.3	-14140.5	210.585	594.244	0	-70.2106	-82.5503	-538.152	-33263.9	-11546.9	27047.9	278.543	261.811	0	-67.7556	-2.33044	-1512.57	-720047	358348	24752.8	234.764	475.969	0
311	8	2.14708	79.8609	-974.902	15385.2	-87443.4	-14173.4	210.305	594.219	0	-70.0693	-81.485	-540.081	-33429.3	-11723.8	27046.2	278.293	261.897	0	-67.9223	-1.62411	-1514.98	-720828	358588	25089.7	234.542	475.748	0
311	9	1.79436	79.3714	-975.322	15424.1	-87743.1	-14209.6	210.037	594.186	0	-69.9618	-80.4493	-541.943	-33590.9	-11906.6	27045	278.03	261.982	0	-68.1674	-1.07781	-1517.26	-721553	358802	25409.8	234.323	475.528	0
312	0	1.42057	78.7695	-975.729	15468.7	-88024.6	-14248.2	209.786	594.147	0	-69.8862	-79.4359	-543.757	-33748.2	-12094.5	27043	277.758	262.065	0	-68.4656	-0.666451	-1519.49	-722258	359013	25705.5	234.11	475.309	0
312	1	1.06077	78.0844	-976.209	15519.4	-88289.2	-14288	209.559	594.102	0	-69.8304	-78.4306	-545.569	-33901.9	-12283.7	27039.5	277.485	262.14	0	-68.7697	-0.34623	-1521.78	-723001	359262	25966.6	233.911	475.091	0
312	2	0.748824	77.3449	-976.838	15578.1	-88540	-14327.8	209.361	594.053	0	-69.7848	-77.4246	-547.413	-34053.5	-12468.6	27034.8	277.223	262.208	0	-69.036	-0.0797272	-1524.25	-723833	359580	26183.3	233.732	474.876	0
312	3	0.509971	76.5707	-977.656	15646.4	-88779.1	-14366.8	209.192	593.996	0	-69.7477	-76.4204	-549.293	-34204.2	-12644.9	27030.5	276.98	262.27	0	-69.2378	0.150269	-1526.95	-724780	359984	26347.2	233.577	474.663	0
312	4	0.360973	75.7726	-978.672	15725.4	-89007	-14405.1	209.053	593.932	0	-69.7254	-75.428	-551.2	-34354.9	-12812.2	27028.1	276.756	262.327	0	-69.3644	0.344505	-1529.87	-725843	360472	26451.3	233.446	474.458	0
312	5	0.311074	74.954	-979.861	15815	-89223.3	-14442.6	208.943	593.86	0	-69.7278	-74.4587	-553.108	-34506.1	-12973	27028.5	276.545	262.386	0	-69.4167	0.495308	-1532.97	-727004	361026	26490.3	233.334	474.261	0
312	6	0.361187	74.111	-981.17	15913.9	-89426.3	-14479.8	208.858	593.781	0	-69.7605	-73.5219	-554.971	-34656.8	-13130.7	27031.3	276.34	262.448	0	-69.3994	0.589119	-1536.14	-728223	361617	26460.1	233.237	474.078	0
312	7	0.504615	73.2339	-982.539	16019.3	-89613.4	-14516.9	208.794	593.696	0	-69.8187	-72.6262	-556.736	-34804.9	-13286.8	27035.5	276.134	262.516	0	-69.3141	0.607758	-1539.27	-729452	362209	26356.8	233.15	473.913	0
312	8	0.732278	72.3144	-983.93	16128.4	-89783.5	-14555	208.75	593.608	0	-69.8898	-71.778	-558.367	-34947.8	-13440	27039.9	275.93	262.589	0	-69.1576	0.536453	-1542.3	-730665	362785	26177.1	233.072	473.767	0
312	9	1.04127	71.3531	-985.347	16239.4	-89938.2	-14595.2	208.724	593.519	0	-69.9571	-70.9753	-559.872	-35083.8	-13587.3	27043.5	275.731	262.664	0	-68.9159	0.377876	-1545.22	-731863	363348	25917.9	233.003	473.642	0
313	0	1.44004	70.3656	-986.838	16352.3	-90082.2	-14638.8	208.716	593.43	0	-69.9967	-70.203	-561.302	-35213.4	-13726.2	27044.5	275.546	262.735	0	-68.5567	0.162598	-1548.14	-733085	363924	25575.4	232.946	473.531	0
313	1	1.94385	69.3797	-988.476	16468.9	-90222	-14686.7	208.726	593.339	0	-69.9776	-69.4367	-562.737	-35338.6	-13854.4	27040.9	275.38	262.798	0	-68.0337	-0.0569534	-1551.21	-734390	364553	25146.9	232.906	473.428	0
313	2	2.56317	68.4266	-990.322	16591	-90364.6	-14739	208.752	593.247	0	-69.8701	-68.6552	-564.248	-35461.4	-13970.9	27031.4	275.24	262.847	0	-67.307	-0.228622	-1554.57	-735827	365266	24634.4	232.885	473.325	0
313	3	3.29441	67.5294	-992.391	16720.2	-90515.2	-14795.3	208.791	593.152	0	-69.6547	-67.8511	-565.869	-35583.6	-14075	27016.4	275.127	262.883	0	-66.3603	-0.321602	-1558.26	-737411	366073	24046	232.88	473.217	0
313	4	4.11832	66.6967	-994.647	16856.8	-90676.3	-14854.5	208.836	593.052	0	-69.3239	-67.0332	-567.596	-35706.5	-14166.1	26997.8	275.042	262.908	0	-65.2056	-0.336494	-1562.24	-739120	366960	23394.9	232.89	473.104	0
313	5	5.00248	65.9201	-997.013	17000.1	-90847.4	-14915.2	208.88	592.949	0	-68.888	-66.2248	-569.404	-35830.5	-14243.7	26978.6	274.985	262.926	0	-63.8855	-0.304756	-1566.42	-740904	367901	22698	232.91	472.983	0
313	6	5.90678	65.1812	-999.392	17148.8	-91026.4	-14975.9	208.918	592.841	0	-68.3805	-65.4566	-571.253	-35954.8	-14308	26961.7	274.953	262.94	0	-62.4737	-0.275475	-1570.64	-742699	368858	21976.1	232.936	472.854	0
313	7	6.79197	64.4622	-1001.69	17301	-91210.9	-15034.6	208.943	592.728	0	-67.8484	-64.7557	-573.095	-36078.1	-14361.4	26948.9	274.941	262.953	0	-61.0564	-0.293541	-1574.78	-744439	369793	21252.7	232.961	472.716	0
313	8	7.62777	63.755	-1003.83	17453.3	-91399.1	-15089.4	208.95	592.613	0	-67.3312	-64.1373	-574.89	-36199.1	-14408.5	26940.7	274.937	262.967	0	-59.7035	-0.382286	-1578.72	-746081	370675	20549.9	232.979	472.573	0
313	9	8.39951	63.0654	-1005.84	17602.3	-91590.2	-15139	208.942	592.5	0	-66.8466	-63.601	-576.619	-36316.6	-14453.3	26936.8	274.934	262.982	0	-58.4471	-0.535652	-1582.46	-747628	371500	19882.7	232.988	472.43	0
314	0	9.1136	62.4145	-1007.8	17746.4	-91783.6	-15183.9	208.927	592.391	0	-66.385	-63.132	-578.309	-36430.8	-14498.6	26935.7	274.929	262.995	0	-57.2714	-0.717571	-1586.11	-749137	372299	19254.2	232.992	472.29	0
314	1	9.79358	61.8344	-1009.84	17884.8	-91978.1	-15226.2	208.918	592.289	0	-65.9166	-62.7076	-580.019	-36543.1	-14545.5	26936.2	274.922	263.003	0	-56.1231	-0.873119	-1589.86	-750706	373128	18657.3	232.998	472.158	0
314	2	10.4652	61.3551	-1012.08	18016.4	-92170.7	-15268.2	208.93	592.199	0	-65.4083	-62.3065	-581.804	-36655.1	-14593.2	26937.9	274.917	263.002	0	-54.9431	-0.951389	-1593.89	-752417	374040	18082.2	233.017	472.035	0
314	3	11.1436	60.9899	-1014.59	18139.4	-92358	-15311.3	208.97	592.121	0	-64.8377	-61.9163	-583.682	-36767.6	-14640.5	26940.8	274.917	262.992	0	-53.6941	-0.926403	-1598.27	-754306	375059	17521.6	233.053	471.924	0
314	4	11.8309	60.7318	-1017.31	18252.6	-92538.4	-15356.3	209.036	592.058	0	-64.1972	-61.5386	-585.639	-36880.6	-14686.6	26945.4	274.922	262.975	0	-52.3663	-0.806797	-1602.94	-756351	376172	16969.7	233.107	471.827	0
314	5	12.5197	60.558	-1020.14	18355.1	-92711.5	-15403.3	209.119	592.007	0	-63.4927	-61.1926	-587.642	-36993.8	-14731.3	26952.3	274.932	262.953	0	-50.973	-0.63456	-1607.79	-758485	377340	16420.2	233.173	471.739	0
314	6	13.1954	60.4358	-1022.97	18447.1	-92876.9	-15451.5	209.209	591.967	0	-62.7425	-60.9091	-589.648	-37106.2	-14774.8	26962.6	274.943	262.929	0	-49.5471	-0.473232	-1612.62	-760624	378513	15868.4	233.244	471.656	0
314	7	13.8404	60.3314	-1025.68	18531.3	-93033.7	-15499.1	209.295	591.933	0	-61.9713	-60.7179	-591.622	-37217.2	-14818	26977.5	274.954	262.907	0	-48.1309	-0.38644	-1617.3	-762692	379648	15314	233.314	471.572	0
314	8	14.4399	60.22	-1028.19	18611.2	-93181.7	-15544.2	209.373	591.899	0	-61.1979	-60.6338	-593.544	-37325.5	-14861.1	26997.9	274.962	262.886	0	-46.758	-0.41378	-1621.73	-764637	380721	14760.8	233.378	471.482	0
314	9	14.9903	60.0931	-1030.48	18689.7	-93322	-15585.6	209.438	591.863	0	-60.4246	-60.6486	-595.416	-37429.2	-14902.6	27023.6	274.971	262.862	0	-45.4343	-0.555485	-1625.89	-766440	381724	14212.2	233.437	471.38	0
315	0	15.5052	59.961	-1032.58	18768.3	-93457.1	-15623.2	209.492	591.824	0	-59.6366	-60.7352	-597.265	-37527.1	-14938.6	27052.9	274.988	262.832	0	-44.1314	-0.774162	-1629.85	-768124	382677	13666.6	233.493	471.263	0
315	1	16.0112	59.8451	-1034.58	18847.1	-93590.1	-15657.1	209.538	591.783	0	-58.8131	-60.8608	-599.133	-37619.5	-14963.3	27083	275.025	262.79	0	-42.8019	-1.01568	-1633.72	-769744	383616	13117	233.554	471.131	0
315	2	16.5334	59.7647	-1036.55	18925.2	-93724.7	-15687.9	209.58	591.742	0	-57.9416	-61.0003	-601.056	-37708.1	-14970.3	27111.3	275.093	262.736	0	-41.4082	-1.2356	-1637.61	-771349	384574	12555.6	233.626	470.986	0
315	3	17.0847	59.7288	-1038.51	19002.4	-93864.5	-15716.3	209.616	591.702	0	-57.0237	-61.141	-603.047	-37794.3	-14955.7	27136.4	275.2	262.672	0	-39.9389	-1.41221	-1641.56	-772960	385564	11979.5	233.709	470.829	0
315	4	17.6642	59.7345	-1040.46	19079.4	-94012	-15743.6	209.643	591.663	0	-56.0704	-61.2832	-605.09	-37878.5	-14920.1	27158.9	275.342	262.6	0	-38.4062	-1.54876	-1645.55	-774569	386575	11389.6	233.802	470.662	0
315	5	18.2585	59.7688	-1042.34	19156.5	-94167.8	-15771	209.658	591.622	0	-55.098	-61.4409	-607.138	-37959.9	-14867.7	27180.5	275.512	262.523	0	-36.8395	-1.6721	-1649.48	-776142	387578	10789.8	233.897	470.488	0
315	6	18.8463	59.8132	-1044.12	19232.7	-94331.1	-15798.7	209.654	591.58	0	-54.1284	-61.6355	-609.134	-38038.4	-14805.8	27203.1	275.694	262.447	0	-35.2821	-1.82228	-1653.25	-777630	388531	10187.1	233.986	470.312	0
315	7	19.4055	59.8504	-1045.71	19306.3	-94498.8	-15826.7	209.632	591.538	0	-53.1868	-61.8884	-611.019	-38114.6	-14742.5	27228.9	275.872	262.379	0	-33.7813	-2.03795	-1656.73	-778992	389398	9590.81	234.062	470.14	0
315	8	19.9205	59.87	-1047.1	19375.6	-94666.2	-15855	209.592	591.496	0	-52.2937	-62.217	-612.748	-38188.8	-14684.4	27259.9	276.035	262.324	0	-32.3732	-2.34698	-1659.85	-780209	390159	9008.03	234.12	469.979	0
315	9	20.3862	59.8734	-1048.33	19439.8	-94829	-15884.2	209.543	591.456	0	-51.4599	-62.6307	-614.307	-38260.3	-14634.1	27297.2	276.178	262.282	0	-31.0737	-2.75726	-1662.64	-781295	390819	8442.25	234.163	469.834	0
316	0	20.8107	59.8768	-1049.46	19499.1	-94985.4	-15915.2	209.491	591.42	0	-50.6853	-63.1258	-615.721	-38329.2	-14591.8	27340.8	276.301	262.251	0	-29.8746	-3.24905	-1665.18	-782298	391410	7893.44	234.195	469.705	0
316	1	21.2106	59.9042	-1050.57	19554.1	-95135.1	-15948.5	209.444	591.387	0	-49.9615	-63.687	-617.029	-38396.3	-14556.3	27388.9	276.409	262.228	0	-28.7509	-3.78287	-1667.6	-783275	391967	7359.41	234.222	469.594	0
316	2	21.6	59.9754	-1051.72	19605.7	-95278	-15983.8	209.408	591.358	0	-49.2786	-64.2964	-618.251	-38461.6	-14525.8	27438.6	276.505	262.21	0	-27.6786	-4.32093	-1669.97	-784264	392516	6838.3	234.248	469.503	0
316	3	21.9829	60.0989	-1052.93	19654.3	-95414.1	-16020.1	209.382	591.334	0	-48.6312	-64.9395	-619.378	-38523.3	-14498.8	27487.2	276.591	262.197	0	-26.6483	-4.84056	-1672.31	-785265	393059	6331.57	234.275	469.43	0
316	4	22.351	60.2705	-1054.17	19700.8	-95545.4	-16056.2	209.364	591.312	0	-48.0191	-65.6031	-620.389	-38579	-14474.7	27532.5	276.668	262.185	0	-25.6681	-5.3326	-1674.56	-786254	393579	5846.26	234.299	469.377	0
316	5	22.6855	60.4745	-1055.36	19746.2	-95675.6	-16090.7	209.343	591.29	0	-47.4473	-66.2751	-621.257	-38626.2	-14453.1	27573.3	276.736	262.174	0	-24.7618	-5.80059	-1676.62	-787180	394045	5393.8	234.315	469.339	0
316	6	22.9619	60.6849	-1056.42	19790.7	-95808.4	-16123.2	209.308	591.266	0	-46.9245	-66.9507	-621.949	-38663.4	-14434.1	27609.6	276.792	262.165	0	-23.9625	-6.26585	-1678.37	-787978	394418	4984.72	234.316	469.312	0
316	7	23.1582	60.8722	-1057.25	19833.2	-95944.8	-16154.7	209.251	591.241	0	-46.4613	-67.6342	-622.443	-38690.5	-14419.7	27642.4	276.834	262.159	0	-23.3031	-6.76207	-1679.7	-788596	394663	4624.91	234.295	469.294	0
316	8	23.2622	61.0135	-1057.84	19871.4	-96083	-16186.8	209.171	591.215	0	-46.0628	-68.3279	-622.745	-38709	-14412.7	27673.8	276.856	262.159	0	-22.8007	-7.31446	-1680.58	-789020	394774	4315.31	234.252	469.282	0
316	9	23.2782	61.1018	-1058.22	19903.7	-96220.5	-16221.5	209.073	591.191	0	-45.719	-69.0233	-622.901	-38720.9	-14414.9	27705	276.859	262.162	0	-22.4408	-7.92153	-1681.12	-789290	394777	4051.16	234.189	469.277	0
317	0	23.2293	61.1483	-1058.49	19930.1	-96355.8	-16259.4	208.969	591.171	0	-45.4011	-69.6987	-622.992	-38728.5	-14425.7	27736.3	276.845	262.165	0	-22.1719	-8.55038	-1681.49	-789489	394729	3822.18	234.117	469.274	0
317	1	23.1483	61.1761	-1058.78	19952.6	-96489.3	-16299.6	208.868	591.155	0	-45.0717	-70.3245	-623.11	-38733.4	-14442.3	27767.3	276.822	262.161	0	-21.9234	-9.14841	-1681.89	-789701	394689	3617.08	234.044	469.269	0
317	2	23.0635	61.2079	-1059.17	19973.6	-96624.3	-16340.7	208.774	591.142	0	-44.7005	-70.8758	-623.325	-38736.6	-14459.9	27798.1	276.802	262.145	0	-21.637	-9.66784	-1682.5	-789989	394704	3428.45	233.977	469.257	0
317	3	22.9909	61.2574	-1059.7	19994.8	-96765.5	-16381.1	208.686	591.132	0	-44.2734	-71.3425	-623.664	-38738.9	-14473.6	27829.4	276.793	262.115	0	-21.2825	-10.0851	-1683.37	-790381	394793	3253.08	233.919	469.236	0
317	4	22.934	61.3248	-1060.37	20016.1	-96916.5	-16419.5	208.601	591.123	0	-43.7929	-71.7319	-624.112	-38741.4	-14480.4	27862.1	276.798	262.074	0	-20.8589	-10.4071	-1684.48	-790870	394948	3089.28	233.869	469.208	0
317	5	22.8852	61.3963	-1061.1	20036.1	-97076.1	-16455.5	208.514	591.118	0	-43.2751	-72.066	-624.607	-38744.3	-14481.2	27897.1	276.816	262.03	0	-20.3899	-10.6697	-1685.71	-791412	395133	2935.79	233.822	469.18	0
317	6	22.8261	61.4498	-1061.8	20053.2	-97240.1	-16488.5	208.42	591.114	0	-42.7457	-72.3741	-625.06	-38746.6	-14479.9	27934.7	276.834	261.989	0	-19.9196	-10.9243	-1686.86	-791928	395295	2794.16	233.77	469.158	0
317	7	22.7337	61.4659	-1062.37	20065.7	-97403.5	-16518.2	208.315	591.112	0	-42.232	-72.6823	-625.389	-38746.4	-14481.7	27974.5	276.844	261.956	0	-19.4982	-11.2164	-1687.76	-792340	395377	2670.2	233.708	469.145	0
317	8	22.5911	61.4362	-1062.73	20072.3	-97561.2	-16544.9	208.198	591.113	0	-41.756	-73.0077	-625.543	-38742.2	-14490.8	28015.5	276.835	261.934	0	-19.165	-11.5714	-1688.28	-792601	395351	2569.85	233.629	469.145	0
317	9	22.3966	61.3679	-1062.9	20072.3	-97708.1	-16569.2	208.074	591.116	0	-41.3293	-73.3558	-625.535	-38735.2	-14510.5	28055.8	276.803	261.923	0	-18.9327	-11.9879	-1688.43	-792713	395220	2494.2	233.537	469.156	0
318	0	22.1653	61.2836	-1062.91	20066.5	-97840.8	-16592	207.95	591.121	0	-40.9483	-73.7194	-625.435	-38729.4	-14543.7	28093.9	276.746	261.924	0	-18.783	-12.4359	-1688.34	-792722	395021	2439.99	233.435	469.173	0
318	1	21.9195	61.2136	-1062.84	20056.3	-97959.1	-16613.5	207.833	591.13	0	-40.5979	-74.0817	-625.339	-38730.1	-14593	28129	276.664	261.935	0	-18.6784	-12.8681	-1688.18	-792692	394799	2403.74	233.329	469.188	0
318	2	21.6753	61.1819	-1062.75	20043.9	-98067.7	-16633.7	207.722	591.14	0	-40.2633	-74.4255	-625.306	-38739.5	-14658.1	28160.9	276.559	261.953	0	-18.5879	-13.2436	-1688.05	-792668	394582	2384.77	233.221	469.199	0
318	3	21.4375	61.1997	-1062.64	20029.9	-98174.8	-16652.3	207.612	591.151	0	-39.9405	-74.7421	-625.314	-38754	-14732.9	28189.4	276.439	261.975	0	-18.503	-13.5425	-1687.95	-792647	394366	2385.55	233.11	469.205	0
318	4	21.2012	61.2649	-1062.49	20013.1	-98289.2	-16668.6	207.492	591.164	0	-39.6359	-75.0309	-625.293	-38768.2	-14811.1	28213.8	276.313	262	0	-18.4348	-13.766	-1687.79	-792595	394120	2409.87	232.989	469.215	0
318	5	20.9551	61.3658	-1062.26	19990.4	-98416	-16682.3	207.352	591.181	0	-39.3588	-75.2973	-625.179	-38778.4	-14891.4	28233.2	276.181	262.028	0	-18.4037	-13.9315	-1687.44	-792472	393808	2460.63	232.853	469.233	0
318	6	20.6836	61.4852	-1061.88	19958.8	-98555.9	-16693.5	207.188	591.204	0	-39.1164	-75.5549	-624.932	-38783.3	-14975.3	28246.8	276.037	262.06	0	-18.4328	-14.0697	-1686.82	-792236	393399	2538.75	232.695	469.263	0
318	7	20.371	61.6069	-1061.31	19916.8	-98705.7	-16702.3	206.996	591.234	0	-38.9119	-75.8213	-624.531	-38781.5	-15064.3	28254.2	275.879	262.097	0	-18.5409	-14.2144	-1685.84	-791850	392871	2643.67	232.514	469.303	0
318	8	20.0094	61.7236	-1060.49	19864.5	-98860.1	-16708.8	206.779	591.269	0	-38.7428	-76.1078	-623.982	-38772.3	-15158.7	28255.9	275.707	262.137	0	-18.7334	-14.3842	-1684.47	-791295	392223	2774.6	232.312	469.348	0
318	9	19.605	61.8422	-1059.46	19802.9	-99014.7	-16713	206.543	591.309	0	-38.5982	-76.4117	-623.328	-38756	-15255.6	28253.5	275.525	262.176	0	-18.9932	-14.5695	-1682.79	-790591	391479	2930.22	232.095	469.394	0
319	0	19.1791	61.9838	-1058.3	19733.1	-99167.3	-16714.9	206.295	591.354	0	-38.4577	-76.7168	-622.636	-38733.7	-15348.9	28249.4	275.349	262.209	0	-19.2787	-14.733	-1680.93	-789796	390689	3106.88	231.873	469.435	0
319	1	18.7598	62.176	-1057.1	19656.3	-99318.4	-16714.6	206.046	591.406	0	-38.2964	-77.0011	-621.982	-38706.3	-15431.9	28245.3	275.189	262.231	0	-19.5366	-14.8251	-1679.08	-788990	389912	3298.97	231.659	469.469	0
319	2	18.3681	62.4406	-1055.97	19573.3	-99469.6	-16712.7	205.803	591.464	0	-38.0969	-77.249	-621.421	-38674.3	-15500.8	28242.3	275.056	262.235	0	-19.7288	-14.8084	-1677.39	-788237	389194	3501.95	231.459	469.495	0
319	3	18.0092	62.7848	-1054.95	19484.6	-99621.4	-16709.5	205.567	591.53	0	-37.8574	-77.458	-620.969	-38638.3	-15555.1	28240.6	274.95	262.223	0	-19.8483	-14.6732	-1675.92	-787569	388551	3715.01	231.275	469.513	0
319	4	17.6707	63.199	-1054.02	19391.4	-99772.9	-16705.5	205.341	591.602	0	-37.5881	-77.6385	-620.601	-38599.4	-15597.8	28240.1	274.867	262.197	0	-19.9174	-14.4395	-1674.63	-786976	387973	3941.23	231.107	469.528	0
319	5	17.3289	63.66	-1053.13	19295	-99921.4	-16700.3	205.12	591.679	0	-37.3069	-77.8103	-620.262	-38559.4	-15634.7	28240.6	274.793	262.166	0	-19.9781	-14.1503	-1673.4	-786408	387422	4186.01	230.945	469.541	0
319	6	16.9555	64.138	-1052.17	19196.7	-100064	-16693.4	204.898	591.755	0	-37.0372	-77.9973	-619.883	-38519.7	-15672.2	28242.2	274.718	262.14	0	-20.0817	-13.8594	-1672.05	-785786	386843	4455.53	230.782	469.556	0
319	7	16.5269	64.6048	-1051.02	19097.3	-100197	-16684.5	204.667	591.83	0	-36.8046	-78.2197	-619.401	-38480.2	-15715.6	28244.8	274.628	262.125	0	-20.2777	-13.6149	-1670.42	-785037	386186	4755.27	230.609	469.573	0
319	8	16.0301	65.0406	-1049.63	18997.3	-100320	-16673.7	204.423	591.901	0	-36.6301	-78.4875	-618.768	-38440.8	-15768.7	28247.5	274.516	262.125	0	-20.6	-13.4469	-1668.4	-784116	385419	5087.38	230.419	469.595	0
319	9	15.467	65.4381	-1048.01	18898	-100434	-16661.4	204.167	591.968	0	-36.5224	-78.7997	-617.968	-38401.7	-15833.5	28248.7	274.378	262.142	0	-21.0553	-13.3616	-1665.98	-783027	384537	5448.44	230.211	469.624	0
320	0	14.8548	65.8047	-1046.24	18800.6	-100541	-16647.8	203.903	592.03	0	-36.4739	-79.1437	-617.026	-38363.2	-15909.6	28246.3	274.216	262.174	0	-21.619	-13.339	-1663.27	-781817	383568	5830.18	229.987	469.663	0
320	1	14.2202	66.1578	-1044.43	18706.6	-100643	-16632.6	203.639	592.089	0	-36.4675	-79.4972	-616.002	-38325.3	-15994.6	28238.8	274.035	262.216	0	-22.2472	-13.3394	-1660.43	-780562	382560	6223.54	229.755	469.71	0
320	2	13.5876	66.5156	-1042.67	18616.9	-100742	-16614.9	203.38	592.145	0	-36.4876	-79.8377	-614.955	-38287.4	-16084.4	28225.2	273.845	262.26	0	-22.9	-13.322	-1657.62	-779328	381559	6622.76	229.522	469.762	0
320	3	12.9706	66.8902	-1041.02	18531.2	-100841	-16594.2	203.132	592.199	0	-36.5238	-80.1523	-613.923	-38247.9	-16174.3	28206.1	273.654	262.301	0	-23.5532	-13.2621	-1654.94	-778157	380597	7025.97	229.293	469.819	0
320	4	12.372	67.284	-1039.5	18447.7	-100937	-16570.1	202.899	592.253	0	-36.5671	-80.4393	-612.918	-38206	-16260.9	28182.7	273.47	262.335	0	-24.1952	-13.1552	-1652.42	-777070	379690	7432.58	229.075	469.88	0
320	5	11.7878	67.6888	-1038.12	18364.9	-101026	-16542.2	202.683	592.309	0	-36.613	-80.7021	-611.934	-38161.7	-16342.3	28155.7	273.294	262.362	0	-24.8252	-13.0134	-1650.05	-776060	378839	7841.53	228.87	469.946	0
320	6	11.208	68.0855	-1036.8	18282.7	-101107	-16510	202.482	592.366	0	-36.665	-80.9467	-610.951	-38114.8	-16418.1	28124.9	273.127	262.386	0	-25.4569	-12.8612	-1647.75	-775090	378024	8252.71	228.676	470.017	0
320	7	10.6183	68.4524	-1035.48	18202	-101176	-16473	202.29	592.422	0	-36.7304	-81.1793	-609.935	-38064.6	-16488.5	28090.4	272.967	262.408	0	-26.112	-12.7268	-1645.41	-774101	377212	8668.25	228.489	470.089	0
320	8	10.0089	68.774	-1034.06	18123.6	-101236	-16431.4	202.098	592.473	0	-36.814	-81.4051	-608.859	-38009.7	-16555.5	28052.2	272.809	262.428	0	-26.8051	-12.6311	-1642.92	-773041	376371	9088.87	228.303	470.16	0
320	9	9.3832	69.0461	-1032.53	18048.5	-101289	-16386	201.902	592.52	0	-36.9143	-81.626	-607.722	-37949.5	-16621.5	28010.2	272.649	262.445	0	-27.5311	-12.5799	-1640.25	-771892	375486	9509.35	228.114	470.226	0
321	0	8.75685	69.2768	-1030.9	17976.7	-101337	-16338.4	201.7	592.562	0	-37.0202	-81.8401	-606.551	-37884	-16687.6	27964.4	272.488	262.458	0	-28.2634	-12.5633	-1637.45	-770670	374567	9919.37	227.922	470.284	0
321	1	8.15028	69.4833	-1029.24	17907.3	-101381	-16289.9	201.499	592.602	0	-37.1133	-82.0421	-605.388	-37814.3	-16752.7	27915	272.327	262.463	0	-28.963	-12.5587	-1634.63	-769424	373645	10308.5	227.73	470.334	0
321	2	7.57913	69.6831	-1027.6	17838.6	-101420	-16241.2	201.304	592.641	0	-37.1777	-82.2245	-604.266	-37741.5	-16815.5	27862.4	272.172	262.458	0	-29.5986	-12.5414	-1631.87	-768195	372745	10671.1	227.546	470.377	0
321	3	7.04706	69.8847	-1026	17768.7	-101452	-16192.1	201.119	592.681	0	-37.2075	-82.3815	-603.184	-37666.5	-16874.8	27807.2	272.024	262.446	0	-30.1604	-12.4968	-1629.18	-766992	371875	11008.9	227.37	470.416	0
321	4	6.54484	70.085	-1024.39	17696.2	-101474	-16142.2	200.942	592.725	0	-37.2055	-82.5138	-602.111	-37589	-16930.6	27749.7	271.881	262.429	0	-30.6607	-12.4288	-1626.5	-765788	371016	11327.6	227.203	470.453	0
321	5	6.05373	70.2688	-1022.71	17620.1	-101486	-16090.5	200.768	592.771	0	-37.1831	-82.6333	-600.994	-37509.1	-16984.7	27690.3	271.739	262.412	0	-31.1294	-12.3644	-1623.71	-764537	370136	11634.3	227.037	470.493	0
321	6	5.5509	70.4134	-1020.9	17540.8	-101486	-16035.6	200.591	592.818	0	-37.1601	-82.762	-599.774	-37427	-17040.5	27629.6	271.589	262.402	0	-31.6092	-12.3486	-1620.68	-763184	369193	11935.3	226.866	470.539	0
321	7	5.01618	70.4977	-1018.88	17459.6	-101478	-15976.6	200.402	592.864	0	-37.1591	-82.9213	-598.402	-37342.4	-17101.1	27567.7	271.422	262.404	0	-32.1429	-12.4235	-1617.28	-761673	368147	12235.9	226.68	470.592	0
321	8	4.4393	70.514	-1016.6	17379.3	-101462	-15913.2	200.195	592.904	0	-37.1952	-83.1197	-596.854	-37254.8	-17168.1	27503.7	271.236	262.419	0	-32.7559	-12.6057	-1613.46	-759979	366979	12539.8	226.474	470.65	0
321	9	3.82694	70.475	-1014.11	17303.7	-101444	-15845.7	199.968	592.937	0	-37.2692	-83.349	-595.155	-37164.6	-17240.2	27436.2	271.032	262.445	0	-33.4423	-12.874	-1609.26	-758116	365701	12847.8	226.25	470.711	0
322	0	3.20506	70.4137	-1011.49	17236.8	-101424	-15774.6	199.729	592.959	0	-37.3692	-83.5869	-593.378	-37073.6	-17313.4	27364.4	270.822	262.479	0	-34.1642	-13.1732	-1604.87	-756157	364365	13156.6	226.015	470.769	0
322	1	2.60944	70.3694	-1008.9	17180.7	-101403	-15701.9	199.492	592.971	0	-37.4781	-83.8059	-591.61	-36984.1	-17382.8	27288.8	270.618	262.514	0	-34.8687	-13.4365	-1600.51	-754202	363042	13459.8	225.783	470.822	0
322	2	2.06952	70.3705	-1006.47	17134.3	-101381	-15629.7	199.271	592.976	0	-37.585	-83.9847	-589.917	-36898.2	-17444.7	27210.6	270.429	262.548	0	-35.5154	-13.6142	-1596.39	-752347	361795	13751.2	225.566	470.872	0
322	3	1.59873	70.4246	-1004.25	17094.9	-101359	-15559.9	199.07	592.978	0	-37.6892	-84.1149	-588.322	-36816.8	-17497.5	27130	270.259	262.579	0	-36.0904	-13.6903	-1592.58	-750638	360649	14025.6	225.369	470.923	0
322	4	1.19504	70.5196	-1002.24	17060.4	-101337	-15492.9	198.889	592.978	0	-37.7967	-84.1985	-586.81	-36740.1	-17543.7	27046.1	270.103	262.61	0	-36.6016	-13.6789	-1589.05	-749065	359591	14280	225.188	470.978	0
322	5	0.845167	70.631	-1000.36	17029.3	-101318	-15428.4	198.718	592.977	0	-37.9165	-84.2427	-585.334	-36667.2	-17589	26958	269.95	262.643	0	-37.0714	-13.6118	-1585.69	-747576	358579	14513.9	225.012	471.039	0
322	6	0.527912	70.733	-998.497	16999.7	-101305	-15365.6	198.542	592.975	0	-38.0601	-84.2592	-583.835	-36596.9	-17639.4	26865.6	269.787	262.684	0	-37.5322	-13.5262	-1582.33	-746096	357557	14732.1	224.83	471.107	0
322	7	0.21899	70.8077	-996.559	16968.6	-101299	-15303.8	198.352	592.973	0	-38.2376	-84.2641	-582.269	-36527.4	-17697.5	26769.6	269.606	262.733	0	-38.0186	-13.4564	-1578.83	-744559	356477	14942.8	224.63	471.181	0
322	8	-0.101846	70.8472	-994.486	16933.6	-101298	-15242.6	198.141	592.973	0	-38.4527	-84.2752	-580.621	-36457.1	-17762.5	26671.3	269.408	262.79	0	-38.5546	-13.428	-1575.11	-742929	355322	15153	224.411	471.26	0
322	9	-0.444787	70.8536	-992.272	16894.1	-101299	-15181.5	197.912	592.974	0	-38.6993	-84.3047	-578.905	-36384.7	-17832.1	26572.2	269.197	262.851	0	-39.144	-13.4511	-1571.18	-741203	354101	15366.5	224.177	471.34	0
323	0	-0.808038	70.8404	-989.964	16851.6	-101301	-15120.4	197.672	592.978	0	-38.9572	-84.353	-577.166	-36309.4	-17904.3	26473.9	268.979	262.91	0	-39.7653	-13.5126	-1567.13	-739418	352842	15584.1	223.934	471.415	0
323	1	-1.18299	70.8313	-987.635	16808.1	-101305	-15059	197.427	592.981	0	-39.1958	-84.4081	-575.469	-36231	-17977.1	26377.2	268.761	262.959	0	-40.3788	-13.5768	-1563.1	-737626	351587	15805.9	223.689	471.481	0
323	2	-1.56421	70.8487	-985.35	16764	-101313	-14997.4	197.18	592.987	0	-39.3867	-84.4547	-573.86	-36149.7	-18047.8	26281.7	268.55	262.994	0	-40.9509	-13.606	-1559.21	-735874	350367	16034	223.448	471.534	0
323	3	-1.95452	70.9036	-983.137	16717.6	-101330	-14935.3	196.932	592.996	0	-39.5162	-84.4841	-572.345	-36065.4	-18114.2	26186.7	268.351	263.013	0	-41.4707	-13.5805	-1555.48	-734182	349191	16272.8	223.211	471.577	0
323	4	-2.36325	70.9912	-980.989	16666.9	-101356	-14872.1	196.68	593.01	0	-39.5857	-84.4965	-570.891	-35977.8	-18174.2	26091.1	268.165	263.02	0	-41.949	-13.5053	-1551.88	-732541	348047	16526.1	222.977	471.617	0
323	5	-2.80361	71.0921	-978.871	16610.1	-101388	-14807.3	196.424	593.031	0	-39.6095	-84.4991	-569.445	-35886.6	-18226.8	25994.2	267.992	263.02	0	-42.4131	-13.407	-1548.32	-730920	346916	16796.9	222.745	471.659	0
323	6	-3.29009	71.1797	-976.736	16546.7	-101420	-14740.5	196.165	593.059	0	-39.6092	-84.5038	-567.951	-35791.3	-18271.9	25895.3	267.828	263.018	0	-42.8993	-13.3241	-1544.69	-729284	345774	17086.3	222.514	471.71	0
323	7	-3.83358	71.232	-974.533	16477.9	-101447	-14671.9	195.902	593.092	0	-39.6059	-84.5201	-566.376	-35692.2	-18310.1	25793.6	267.672	263.019	0	-43.4395	-13.2881	-1540.91	-727593	344601	17394.9	222.282	471.77	0
323	8	-4.43536	71.2402	-972.223	16405.6	-101468	-14602.2	195.633	593.126	0	-39.6142	-84.5485	-564.706	-35590.3	-18343.9	25688.9	267.516	263.024	0	-44.0495	-13.3083	-1536.93	-725821	343381	17722.6	222.044	471.838	0
323	9	-5.08342	71.2118	-969.802	16331.7	-101489	-14532	195.351	593.16	0	-39.6393	-84.579	-562.958	-35487.6	-18376.9	25581	267.357	263.038	0	-44.7228	-13.3672	-1532.76	-723969	342109	18067.6	221.797	471.911	0
324	0	-5.75283	71.1695	-967.321	16256.8	-101514	-14461.8	195.056	593.194	0	-39.675	-84.5969	-561.175	-35386.9	-18411.4	25470.6	267.191	263.059	0	-45.4278	-13.4274	-1528.5	-722075	340804	18424.8	221.54	471.987	0
324	1	-6.41241	71.1434	-964.863	16180.6	-101548	-14392.6	194.754	593.23	0	-39.7074	-84.5892	-559.415	-35290.3	-18446.3	25358.9	267.026	263.084	0	-46.1198	-13.4458	-1524.28	-720204	339503	18785.6	221.278	472.066	0
324	2	-7.0372	71.1584	-962.5	16101.8	-101590	-14325.6	194.452	593.271	0	-39.7261	-84.5507	-557.721	-35199.1	-18478.3	25247.6	266.868	263.112	0	-46.7633	-13.3923	-1520.22	-718409	338242	19142.3	221.019	472.146	0
324	3	-7.61721	71.2257	-960.259	16020.2	-101641	-14261.3	194.153	593.317	0	-39.729	-84.4851	-556.119	-35113.9	-18505.1	25138.3	266.725	263.141	0	-47.3463	-13.2595	-1516.38	-716712	337040	19491.4	220.768	472.228	0
324	4	-8.15672	71.3432	-958.125	15936.6	-101698	-14200	193.857	593.367	0	-39.7198	-84.4027	-554.615	-35034.9	-18526	25032	266.597	263.17	0	-47.8765	-13.0595	-1512.74	-715104	335896	19833.7	220.525	472.307	0
324	5	-8.6704	71.4994	-956.053	15851.1	-101760	-14142	193.562	593.42	0	-39.7039	-84.3155	-553.189	-34960.6	-18541	24928.9	266.484	263.198	0	-48.3743	-12.8161	-1509.24	-713555	334794	20171.8	220.291	472.383	0
324	6	-9.18104	71.675	-953.988	15762.3	-101823	-14088.4	193.266	593.477	0	-39.6876	-84.2319	-551.794	-34888.5	-18550.6	24828.9	266.381	263.227	0	-48.8686	-12.5569	-1505.78	-712021	333707	20511.5	220.059	472.457	0
324	7	-9.71467	71.8457	-951.871	15667	-101886	-14039.8	192.962	593.541	0	-39.6771	-84.1562	-550.372	-34815.5	-18556.5	24731.7	266.284	263.258	0	-49.3917	-12.3105	-1502.24	-710455	332601	20860.1	219.825	472.536	0
324	8	-10.2914	71.99	-949.653	15562.4	-101949	-13995.8	192.646	593.613	0	-39.6768	-84.0935	-548.881	-34739.7	-18561	24635.9	266.184	263.292	0	-49.9683	-12.1035	-1498.53	-708823	331449	21222.3	219.581	472.623	0
324	9	-10.917	72.0996	-947.316	15448.8	-102013	-13954.5	192.313	593.692	0	-39.6864	-84.0483	-547.314	-34659.5	-18566.3	24540.6	266.077	263.327	0	-50.6034	-11.9487	-1494.63	-707110	330239	21598.1	219.325	472.717	0
325	0	-11.5787	72.1859	-944.896	15329.3	-102083	-13914.5	191.964	593.777	0	-39.696	-84.0165	-545.712	-34575.1	-18574.3	24445.3	265.963	263.358	0	-51.2747	-11.8306	-1490.61	-705343	328986	21983.8	219.055	472.81	0
325	1	-12.2493	72.2735	-942.482	15208.1	-102165	-13874.9	191.6	593.864	0	-39.6861	-83.9843	-544.148	-34488	-18585.1	24351	265.846	263.38	0	-51.9355	-11.7108	-1486.63	-703586	327732	22372.2	218.776	472.897	0
325	2	-12.9002	72.3878	-940.174	15088.4	-102264	-13835.1	191.229	593.952	0	-39.6335	-83.9376	-542.69	-34401.3	-18597.8	24259	265.73	263.39	0	-52.5337	-11.5498	-1482.86	-701912	326519	22754.8	218.495	472.975	0
325	3	-13.513	72.5453	-938.045	14971.4	-102379	-13794.8	190.859	594.04	0	-39.5184	-83.8681	-541.375	-34317.6	-18610.9	24170.1	265.623	263.39	0	-53.0314	-11.3229	-1479.42	-700372	325382	23125.1	218.218	473.043	0
325	4	-14.0849	72.7499	-936.111	14856	-102508	-13753.4	190.496	594.13	0	-39.3316	-83.7736	-540.214	-34238	-18622.9	24083.8	265.527	263.379	0	-53.4165	-11.0237	-1476.32	-698982	324330	23481.4	217.951	473.102	0
325	5	-14.6279	72.9957	-934.337	14739.7	-102648	-13710.4	190.138	594.224	0	-39.0793	-83.6598	-539.19	-34161.2	-18631.4	23998.7	265.446	263.356	0	-53.7073	-10.6641	-1473.53	-697717	323357	23828	217.694	473.154	0
325	6	-15.1652	73.2719	-932.639	14619.4	-102796	-13666	189.779	594.325	0	-38.7811	-83.5412	-538.264	-34085.5	-18634.1	23913.5	265.381	263.325	0	-53.9464	-10.2692	-1470.9	-696522	322430	24173.8	217.445	473.198	0
325	7	-15.7226	73.5665	-930.923	14493.2	-102951	-13620.3	189.409	594.431	0	-38.4631	-83.436	-537.383	-34010.4	-18630.2	23827.1	265.332	263.289	0	-54.1857	-9.86942	-1468.31	-695330	321511	24529.4	217.196	473.237	0
325	8	-16.318	73.8677	-929.121	14360.8	-103115	-13573.4	189.019	594.544	0	-38.1507	-83.3589	-536.493	-33936.5	-18621.3	23739	265.291	263.256	0	-54.4687	-9.49119	-1465.61	-694094	320563	24902.3	216.939	473.275	0
325	9	-16.9531	74.1694	-927.222	14223.4	-103286	-13526	188.607	594.66	0	-37.8599	-83.3164	-535.564	-33864.3	-18609.9	23649.1	265.252	263.231	0	-54.8129	-9.14697	-1462.79	-692798	319571	25292.4	216.669	473.315	0
326	0	-17.609	74.4778	-925.278	14083	-103466	-13478.8	188.179	594.78	0	-37.5905	-83.302	-534.605	-33793.9	-18598.3	23558	265.211	263.213	0	-55.1994	-8.82423	-1459.88	-691475	318550	25691.5	216.388	473.361	0
326	1	-18.2528	74.809	-923.371	13943.4	-103653	-13432.7	187.745	594.899	0	-37.3303	-83.2988	-533.649	-33724.8	-18587.9	23465.9	265.168	263.197	0	-55.5831	-8.4898	-1457.02	-690175	317533	26086.5	216.102	473.41	0
326	2	-18.8534	75.1773	-921.564	13808.4	-103847	-13388.7	187.314	595.016	0	-37.0679	-83.2898	-532.723	-33655.7	-18579.4	23373.3	265.124	263.177	0	-55.9213	-8.11242	-1454.29	-688936	316544	26465	215.817	473.459	0
326	3	-19.3936	75.5873	-919.873	13681.3	-104046	-13347.5	186.891	595.127	0	-36.8013	-83.2693	-531.829	-33584.8	-18572.9	23280.5	265.077	263.15	0	-56.1948	-7.68198	-1451.7	-687761	315589	26818.8	215.534	473.507	0
326	4	-19.8719	76.0324	-918.272	13562.7	-104245	-13309.2	186.477	595.23	0	-36.536	-83.2447	-530.958	-33510.5	-18567.8	23188	265.03	263.113	0	-56.4079	-7.21225	-1449.23	-686632	314664	27144.2	215.256	473.552	0
326	5	-20.3006	76.497	-916.715	13450.6	-104443	-13274.2	186.068	595.327	0	-36.2828	-83.2336	-530.094	-33432.1	-18563.5	23096.4	264.981	263.068	0	-56.5834	-6.73661	-1446.81	-685520	313752	27441.2	214.981	473.592	0
326	6	-20.6992	76.9603	-915.137	13341.9	-104636	-13242.8	185.661	595.421	0	-36.0562	-83.2596	-529.212	-33350.4	-18560.7	23006.9	264.928	263.019	0	-56.7554	-6.29932	-1444.35	-684387	312832	27712	214.704	473.628	0
326	7	-21.0852	77.4047	-913.477	13233.9	-104824	-13215.6	185.247	595.513	0	-35.8705	-83.3424	-528.286	-33267.7	-18562	22920.7	264.864	262.973	0	-56.9557	-5.93773	-1441.76	-683197	311876	27959.8	214.42	473.665	0
326	8	-21.4645	77.823	-911.713	13125.1	-105010	-13192.5	184.821	595.604	0	-35.7316	-83.4877	-527.299	-33186.3	-18570.4	22838.5	264.782	262.936	0	-57.1961	-5.66473	-1439.01	-681938	310869	28186.3	214.122	473.704	0
326	9	-21.8289	78.2234	-909.886	13015.4	-105197	-13173.3	184.384	595.696	0	-35.6294	-83.685	-526.267	-33108	-18586.3	22760.6	264.683	262.911	0	-57.4583	-5.46157	-1436.15	-680639	309821	28390.3	213.809	473.749	0
327	0	-22.1574	78.6289	-908.1	12904.9	-105390	-13157.9	183.944	595.789	0	-35.5368	-83.912	-525.24	-33034.1	-18606.1	22686.3	264.576	262.893	0	-57.6943	-5.28317	-1433.34	-679372	308775	28566.9	213.491	473.801	0
327	1	-22.4247	79.0662	-906.482	12793.2	-105592	-13146.1	183.515	595.887	0	-35.4211	-84.1448	-524.279	-32965.2	-18624.2	22615.1	264.477	262.877	0	-57.8457	-5.07867	-1430.76	-678226	307789	28708.7	213.182	473.861	0
327	2	-22.6124	79.5514	-905.12	12679.7	-105799	-13137.3	183.111	595.991	0	-35.2578	-84.3678	-523.423	-32901	-18637.8	22546.6	264.393	262.858	0	-57.8702	-4.81642	-1428.54	-677260	306904	28809.5	212.893	473.93	0
327	3	-22.7174	80.0836	-904.02	12564	-106009	-13130.9	182.737	596.102	0	-35.039	-84.5786	-522.672	-32840.3	-18647	22480.2	264.324	262.832	0	-57.7564	-4.49495	-1426.69	-676479	306124	28866.2	212.626	474.008	0
327	4	-22.7497	80.6478	-903.121	12446.6	-106220	-13126.1	182.386	596.218	0	-34.7734	-84.7867	-521.992	-32781.1	-18653.1	22414.7	264.266	262.8	0	-57.5231	-4.13888	-1425.11	-675835	305422	28878.9	212.377	474.093	0
327	5	-22.7264	81.22	-902.32	12327.9	-106433	-13122.4	182.046	596.338	0	-34.4828	-85.0129	-521.329	-32721.6	-18656.9	22348.9	264.213	262.766	0	-57.2092	-3.79282	-1423.65	-675257	304751	28848.3	212.135	474.186	0
327	6	-22.6686	81.7704	-901.5	12207.2	-106648	-13119.5	181.7	596.459	0	-34.197	-85.2851	-520.622	-32660.4	-18659.2	22282.7	264.16	262.733	0	-56.8655	-3.51469	-1422.12	-674661	304059	28776	211.888	474.286	0
327	7	-22.5984	82.2692	-900.558	12083.6	-106865	-13117.3	181.335	596.582	0	-33.9492	-85.6291	-519.811	-32596.3	-18662.9	22217.4	264.097	262.708	0	-56.5477	-3.3599	-1420.37	-673976	303297	28667	211.623	474.395	0
327	8	-22.5356	82.6963	-899.425	11956.7	-107084	-13114.9	180.941	596.706	0	-33.7684	-86.0569	-518.854	-32528.6	-18672.2	22154.3	264.013	262.693	0	-56.3039	-3.36063	-1418.28	-673153	302430	28531.5	211.332	474.513	0
327	9	-22.4905	83.0496	-898.095	11826.9	-107307	-13111.5	180.517	596.831	0	-33.6694	-86.5633	-517.746	-32457	-18689.6	22093.7	263.902	262.689	0	-56.1599	-3.51366	-1415.84	-672186	301451	28381.2	211.009	474.642	0
328	0	-22.4581	83.3472	-896.634	11695.5	-107534	-13105.6	180.069	596.956	0	-33.6495	-87.1277	-516.522	-32382.1	-18713.5	22035	263.77	262.693	0	-56.1076	-3.78056	-1413.16	-671119	300392	28224.5	210.663	474.78	0
328	1	-22.4214	83.6173	-895.16	11563.8	-107764	-13096.4	179.615	597.082	0	-33.693	-87.7216	-515.241	-32304.8	-18740.9	21976.8	263.627	262.699	0	-56.1144	-4.10437	-1410.4	-670034	299309	28064.7	210.306	474.927	0
328	2	-22.3656	83.8837	-893.781	11432.2	-107994	-13083.6	179.172	597.209	0	-33.78	-88.3211	-513.95	-32227	-18769.5	21918.6	263.48	262.705	0	-56.1456	-4.43738	-1407.73	-669005	298251	27902.8	209.952	475.085	0
328	3	-22.2859	84.16	-892.557	11300.3	-108220	-13068.2	178.753	597.339	0	-33.8922	-88.9122	-512.668	-32149.6	-18799.1	21861.2	263.331	262.71	0	-56.178	-4.75215	-1405.23	-668071	297245	27740.3	209.609	475.257	0
328	4	-22.1852	84.4555	-891.482	11169.1	-108440	-13051.5	178.359	597.471	0	-34.0133	-89.4848	-511.39	-32072.4	-18829.5	21805.5	263.18	262.716	0	-56.1985	-5.0293	-1402.87	-667227	296289	27580.9	209.279	475.443	0
328	5	-22.0721	84.7782	-890.508	11039.8	-108657	-13035.3	177.983	597.603	0	-34.1301	-90.0285	-510.104	-31994.7	-18860.2	21750.4	263.027	262.722	0	-56.2021	-5.25027	-1400.61	-666438	295364	27429.9	208.956	475.639	0
328	6	-21.9587	85.1338	-889.576	10912.9	-108875	-13021.8	177.61	597.732	0	-34.2344	-90.5393	-508.796	-31916.2	-18891.7	21693.9	262.87	262.729	0	-56.193	-5.40544	-1398.37	-665663	294442	27292.1	208.632	475.842	0
328	7	-21.8569	85.5232	-888.641	10788.3	-109099	-13012.9	177.229	597.86	0	-34.324	-91.0227	-507.453	-31837.2	-18924.6	21635.6	262.707	262.739	0	-56.1808	-5.49947	-1396.09	-664875	293502	27170.3	208.299	476.05	0
328	8	-21.7737	85.9433	-887.681	10665.7	-109331	-13010.6	176.835	597.985	0	-34.3992	-91.4882	-506.075	-31758.1	-18958.3	21576.6	262.539	262.754	0	-56.1729	-5.5449	-1393.76	-664059	292534	27064.3	207.954	476.262	0
328	9	-21.7077	86.392	-886.689	10545.5	-109571	-13015.6	176.426	598.107	0	-34.4571	-91.941	-504.678	-31678.8	-18990.8	21518.9	262.37	262.77	0	-56.1648	-5.54904	-1391.37	-663215	291544	26971.8	207.6	476.473	0
329	0	-21.6446	86.875	-885.692	10428.3	-109819	-13027.8	176.007	598.226	0	-34.4859	-92.3772	-503.296	-31599.6	-19019.8	21464.5	262.21	262.785	0	-56.1304	-5.50218	-1388.99	-662367	290551	26886.4	207.242	476.68	0
329	1	-21.5583	87.4059	-884.752	10314.4	-110075	-13046.7	175.586	598.342	0	-34.4689	-92.7864	-501.974	-31521.8	-19043.1	21414.4	262.064	262.796	0	-56.0272	-5.38052	-1386.73	-661559	289589	26797.9	206.89	476.879	0
329	2	-21.4257	87.995	-883.928	10202.6	-110339	-13071.6	175.172	598.458	0	-34.3955	-93.1608	-500.749	-31447.4	-19060.9	21369.1	261.935	262.801	0	-55.8212	-5.16577	-1384.68	-660838	288683	26696.5	206.549	477.072	0
329	3	-21.2373	88.6408	-883.246	10090.5	-110607	-13102.2	174.772	598.576	0	-34.2674	-93.5006	-499.629	-31377.9	-19074.7	21328.5	261.822	262.802	0	-55.5047	-4.85976	-1382.87	-660227	287845	26576.6	206.223	477.262	0
329	4	-20.9954	89.3341	-882.697	9974.76	-110879	-13138.3	174.386	598.7	0	-34.0984	-93.8166	-498.601	-31313.4	-19086.7	21292.6	261.719	262.803	0	-55.0938	-4.48254	-1381.3	-659719	287069	26436.4	205.911	477.452	0
329	5	-20.708	90.0624	-882.239	9852.53	-111150	-13179.7	174.014	598.832	0	-33.9161	-94.1318	-497.639	-31252.9	-19099.3	21261.1	261.62	262.802	0	-54.6241	-4.0694	-1379.88	-659289	286336	26275.7	205.608	477.647	0
329	6	-20.3877	90.8086	-881.797	9722.32	-111413	-13225.7	173.653	598.974	0	-33.7588	-94.4786	-496.692	-31194.5	-19114.1	21233.4	261.517	262.804	0	-54.1466	-3.66996	-1378.49	-658883	285619	26095	205.312	477.847	0
329	7	-20.0499	91.5527	-881.28	9583.53	-111661	-13275.8	173.297	599.125	0	-33.6625	-94.8886	-495.698	-31135.7	-19131.9	21208.9	261.404	262.812	0	-53.7124	-3.33588	-1376.98	-658433	284879	25895.3	205.015	478.056	0
329	8	-19.7052	92.2803	-880.618	9436.15	-111891	-13329.4	172.94	599.285	0	-33.645	-95.3806	-494.606	-31074.4	-19153.8	21187.8	261.275	262.827	0	-53.3501	-3.10026	-1375.22	-657885	284083	25677.4	204.71	478.276	0
329	9	-19.3525	92.9936	-879.809	9280.71	-112108	-13386	172.577	599.451	0	-33.7002	-95.9541	-493.409	-31009.7	-19181.3	21171.4	261.125	262.848	0	-53.0527	-2.96048	-1373.22	-657237	283223	25442.3	204.393	478.507	0
330	0	-18.9764	93.7155	-878.925	9118.94	-112316	-13444.2	172.212	599.625	0	-33.8011	-96.5856	-492.147	-30942.7	-19214	21160.3	260.959	262.873	0	-52.7775	-2.87012	-1371.07	-656535	282325	25191	204.068	478.748	0
330	1	-18.5518	94.4813	-878.084	8954.48	-112521	-13502.4	171.856	599.802	0	-33.9103	-97.2341	-490.892	-30875.4	-19249.3	21153.5	260.787	262.897	0	-52.4621	-2.75273	-1368.98	-655863	281441	24924	203.745	478.994	0
330	2	-18.0556	95.3213	-877.391	8791.69	-112726	-13559.6	171.521	599.98	0	-33.9953	-97.8587	-489.707	-30809.9	-19284.1	21148.4	260.621	262.915	0	-52.0509	-2.53742	-1367.1	-655290	280618	24640.6	203.438	479.24	0
330	3	-17.4772	96.247	-876.89	8633.5	-112931	-13615.9	171.214	600.154	0	-34.0387	-98.434	-488.631	-30747.8	-19316.1	21143.2	260.469	262.926	0	-51.5158	-2.18697	-1365.52	-654849	279882	24340.1	203.153	479.483	0
330	4	-16.8234	97.2523	-876.569	8479.82	-113134	-13672.7	170.935	600.326	0	-34.042	-98.9541	-487.667	-30690.1	-19346	21138	260.33	262.932	0	-50.8653	-1.70186	-1364.24	-654533	279232	24025.4	202.891	479.72	0
330	5	-16.1195	98.3159	-876.37	8328.02	-113335	-13731.7	170.677	600.497	0	-34.0221	-99.4299	-486.792	-30637.5	-19377.5	21133.6	260.194	262.938	0	-50.1417	-1.11398	-1363.16	-654307	278643	23705.1	202.644	479.953	0
330	6	-15.403	99.4047	-876.209	8174.81	-113535	-13794.1	170.425	600.67	0	-34.0038	-99.8833	-485.951	-30589.2	-19414.8	21131.7	260.048	262.947	0	-49.4067	-0.478592	-1362.16	-654115	278070	23390.6	202.398	480.188	0
330	7	-14.7095	100.483	-876.001	8018.06	-113732	-13860.2	170.169	600.847	0	-34.0086	-100.34	-485.081	-30543.8	-19461.3	21133.4	259.88	262.966	0	-48.7181	0.143066	-1361.08	-653896	277469	23090.6	202.141	480.429	0
330	8	-14.0607	101.527	-875.693	7857.61	-113928	-13930	169.9	601.027	0	-34.0469	-100.821	-484.142	-30499.5	-19518.7	21139.5	259.684	262.997	0	-48.1076	0.706413	-1359.83	-653609	276813	22807.8	201.866	480.678	0
330	9	-13.4576	102.535	-875.278	7695.22	-114119	-14003.3	169.62	601.208	0	-34.1155	-101.338	-483.127	-30455.2	-19586.1	21151.2	259.46	263.038	0	-47.5731	1.19718	-1358.41	-653248	276100	22539.2	201.572	480.935	0
331	0	-12.8805	103.52	-874.808	7533.73	-114307	-14078.6	169.335	601.388	0	-34.1998	-101.89	-482.066	-30411	-19661.3	21169	259.215	263.085	0	-47.0803	1.6308	-1356.87	-652845	275354	22276.8	201.267	481.197	0
331	1	-12.2977	104.504	-874.363	7376.03	-114492	-14153.9	169.056	601.564	0	-34.2783	-102.467	-481.005	-30367.7	-19741.7	21192.3	258.957	263.134	0	-46.576	2.03737	-1355.37	-652456	274612	22006.9	200.961	481.459	0
331	2	-11.6806	105.5	-874.012	7224.16	-114675	-14227.7	168.794	601.734	0	-34.3308	-103.06	-479.988	-30325.6	-19825.1	21219.2	258.697	263.18	0	-46.0115	2.43974	-1354	-652129	273908	21714.7	200.664	481.718	0
331	3	-11.0141	106.506	-873.772	7079.16	-114854	-14299.7	168.554	601.898	0	-34.3465	-103.665	-479.055	-30285.1	-19907	21248.3	258.445	263.218	0	-45.3607	2.84114	-1352.83	-651882	273265	21388.9	200.386	481.967	0
331	4	-10.2966	107.509	-873.616	6941.42	-115026	-14370	168.333	602.054	0	-34.3283	-104.282	-478.229	-30246.8	-19982.6	21279.3	258.215	263.247	0	-44.6249	3.22676	-1351.84	-651702	272686	21023.9	200.13	482.198	0
331	5	-9.5384	108.485	-873.484	6810.8	-115193	-14439.2	168.122	602.203	0	-34.2915	-104.918	-477.5	-30210.7	-20049.7	21312.4	258.011	263.268	0	-43.8299	3.56702	-1350.98	-651554	272156	20620	199.893	482.408	0
331	6	-8.76021	109.405	-873.313	6686.44	-115357	-14508.3	167.909	602.344	0	-34.2574	-105.581	-476.833	-30176.3	-20110.1	21348	257.826	263.285	0	-43.0176	3.82405	-1350.15	-651394	271642	20182.1	199.665	482.598	0
331	7	-7.98613	110.246	-873.065	6567.02	-115519	-14578.6	167.686	602.478	0	-34.2439	-106.278	-476.187	-30143	-20167.5	21386.9	257.648	263.301	0	-42.23	3.96803	-1349.25	-651192	271116	19719	199.436	482.773	0
331	8	-7.23298	110.998	-872.746	6451.15	-115681	-14651.5	167.452	602.608	0	-34.259	-107.008	-475.545	-30110.1	-20224.7	21430.3	257.47	263.317	0	-41.492	3.9907	-1348.29	-650951	270573	19240	199.202	482.94	0
331	9	-6.50419	111.668	-872.41	6337.73	-115840	-14727.7	167.219	602.735	0	-34.2981	-107.762	-474.92	-30077.5	-20282.8	21480	257.292	263.332	0	-40.8023	3.90683	-1347.33	-650706	270035	18751.5	198.969	483.099	0
332	0	-5.79102	112.27	-872.143	6226.38	-115992	-14807	167.003	602.861	0	-34.3444	-108.519	-474.347	-30046.5	-20341.4	21535.8	257.117	263.343	0	-40.1354	3.75147	-1346.49	-650517	269540	18255.6	198.749	483.254	0
332	1	-5.08004	112.825	-872.029	6117.62	-116136	-14888.3	166.82	602.985	0	-34.3752	-109.253	-473.869	-30019.5	-20400.2	21596.1	256.95	263.35	0	-39.4553	3.57164	-1345.9	-650442	269127	17753.2	198.553	483.405	0
332	2	-4.36272	113.354	-872.111	6012.52	-116271	-14969.8	166.678	603.106	0	-34.3714	-109.943	-473.5	-29998.6	-20459	21658.7	256.792	263.355	0	-38.7341	3.41151	-1345.61	-650510	268812	17247.9	198.388	483.553	0
332	3	-3.63769	113.88	-872.378	5912.12	-116396	-15049.5	166.576	603.223	0	-34.3217	-110.577	-473.225	-29983.8	-20519.3	21721.8	256.639	263.361	0	-37.9594	3.30238	-1345.6	-650709	268587	16746.4	198.25	483.699	0
332	4	-2.90591	114.416	-872.778	5816.77	-116510	-15125.9	166.507	603.335	0	-34.2215	-111.157	-473.01	-29973.3	-20583.2	21784.4	256.485	263.367	0	-37.1274	3.25822	-1345.79	-650997	268425	16252.9	198.132	483.845	0
332	5	-2.16953	114.96	-873.236	5725.84	-116611	-15198.5	166.461	603.443	0	-34.0723	-111.687	-472.819	-29964.6	-20652.8	21844.5	256.32	263.374	0	-36.2418	3.27272	-1346.05	-651319	268292	15765.7	198.025	483.99	0
332	6	-1.43623	115.498	-873.651	5638.15	-116697	-15267.2	166.426	603.547	0	-33.884	-112.178	-472.614	-29956.1	-20729.6	21900.1	256.138	263.384	0	-35.3202	3.32013	-1346.26	-651608	268148	15281.9	197.92	484.13	0
332	7	-0.719457	116.011	-873.916	5552.26	-116767	-15332	166.386	603.647	0	-33.6735	-112.648	-472.369	-29947.6	-20814.4	21950	255.936	263.399	0	-34.393	3.36292	-1346.28	-651797	267955	14800.5	197.807	484.265	0
332	8	-0.0323921	116.483	-873.956	5466.19	-116823	-15392.9	166.328	603.746	0	-33.4527	-113.114	-472.069	-29939.2	-20905.1	21994.7	255.716	263.421	0	-33.4851	3.3696	-1346.03	-651839	267687	14322.9	197.678	484.389	0
332	9	0.618522	116.911	-873.754	5377.78	-116870	-15450.7	166.244	603.845	0	-33.216	-113.575	-471.721	-29930.1	-20997	22034.9	255.488	263.449	0	-32.5975	3.33644	-1345.48	-651726	267340	13850.9	197.533	484.503	0
333	0	1.2374	117.302	-873.356	5286.15	-116913	-15506.4	166.134	603.947	0	-32.942	-114.008	-471.361	-29920.1	-21085.2	22071.1	255.267	263.476	0	-31.7046	3.29372	-1344.72	-651496	266939	13386.4	197.378	484.603	0
333	1	1.8368	117.676	-872.848	5192.53	-116956	-15560.5	166.007	604.051	0	-32.606	-114.388	-471.049	-29910.8	-21165.3	22104	255.068	263.498	0	-30.7692	3.28738	-1343.9	-651208	266525	12930.5	197.223	484.684	0
333	2	2.42849	118.052	-872.317	5098.95	-117002	-15613.1	165.872	604.155	0	-32.195	-114.7	-470.837	-29905.4	-21234.4	22135	254.901	263.516	0	-29.7665	3.35203	-1343.15	-650926	266138	12485.2	197.08	484.745	0
333	3	3.01548	118.444	-871.826	5006.55	-117053	-15664.5	165.738	604.257	0	-31.7161	-114.947	-470.75	-29906.7	-21291.2	22166.4	254.772	263.53	0	-28.7006	3.49702	-1342.58	-650696	265807	12054.7	196.956	484.787	0
333	4	3.59027	118.853	-871.408	4915.7	-117107	-15716.2	165.612	604.359	0	-31.1934	-115.145	-470.781	-29916	-21336.9	22199.8	254.678	263.546	0	-27.6032	3.70813	-1342.19	-650538	265538	11644.6	196.852	484.817	0
333	5	4.13642	119.269	-871.051	4827.28	-117163	-15769.9	165.493	604.458	0	-30.6575	-115.316	-470.886	-29932.5	-21375.2	22236.3	254.606	263.566	0	-26.521	3.95367	-1341.94	-650434	265316	11260.8	196.763	484.839	0
333	6	4.632	119.679	-870.705	4743.05	-117218	-15827.2	165.376	604.553	0	-30.1372	-115.487	-471.011	-29954	-21411.6	22276.4	254.541	263.595	0	-25.5052	4.19166	-1341.72	-650342	265110	10908.6	196.678	484.859	0
333	7	5.05406	120.064	-870.311	4664.19	-117270	-15889.8	165.255	604.641	0	-29.6579	-115.686	-471.101	-29977.1	-21451	22320.4	254.466	263.632	0	-24.6039	4.37796	-1341.41	-650212	264883	10592.6	196.586	484.879	0
333	8	5.38334	120.409	-869.821	4590.05	-117317	-15958.6	165.125	604.723	0	-29.2427	-115.934	-471.115	-29998.9	-21496.5	22369.1	254.371	263.676	0	-23.8593	4.47519	-1340.94	-650008	264613	10317.7	196.48	484.902	0
333	9	5.61077	120.709	-869.232	4518.82	-117357	-16032.8	164.987	604.801	0	-28.9109	-116.242	-471.038	-30018.4	-21550.8	22423.1	254.248	263.728	0	-23.3001	4.46658	-1340.27	-649724	264291	10089.8	196.358	484.931	0
334	0	5.74275	120.973	-868.594	4448.7	-117392	-16110.8	164.849	604.878	0	-28.671	-116.605	-470.891	-30036.4	-21615.2	22482.4	254.097	263.786	0	-22.9282	4.36839	-1339.48	-649398	263939	9913.22	196.224	484.969	0
334	1	5.79789	121.224	-867.994	4378.12	-117423	-16190.4	164.719	604.956	0	-28.5186	-117.001	-470.719	-30054.2	-21688.2	22545	253.925	263.847	0	-22.7207	4.22316	-1338.71	-649093	263593	9788.55	196.086	485.015	0
334	2	5.79532	121.481	-867.506	4305.67	-117455	-16270.2	164.606	605.037	0	-28.4443	-117.408	-470.554	-30071.9	-21766.5	22607.9	253.743	263.907	0	-22.649	4.07314	-1338.06	-648860	263284	9713.38	195.953	485.072	0
334	3	5.74578	121.754	-867.16	4230.41	-117490	-16348.8	164.511	605.122	0	-28.4414	-117.816	-470.393	-30088.3	-21846.8	22668.3	253.556	263.964	0	-22.6956	3.93806	-1337.55	-648715	263018	9684.24	195.827	485.143	0
334	4	5.64877	122.037	-866.933	4151.91	-117530	-16425	164.43	605.211	0	-28.5076	-118.224	-470.197	-30101.6	-21926.1	22724.7	253.368	264.019	0	-22.8589	3.81357	-1337.13	-648635	262780	9699.57	195.705	485.232	0
334	5	5.49239	122.32	-866.762	4069.84	-117574	-16497.9	164.353	605.305	0	-28.6434	-118.639	-469.912	-30110.1	-22001.5	22777.3	253.18	264.076	0	-23.151	3.68167	-1336.67	-648571	262538	9762.17	195.58	485.345	0
334	6	5.2578	122.587	-866.557	3984.42	-117622	-16568.1	164.265	605.402	0	-28.8487	-119.065	-469.486	-30112.5	-22071.7	22826.7	252.988	264.139	0	-23.5909	3.52194	-1336.04	-648456	262252	9877.58	195.442	485.482	0
334	7	4.92829	122.827	-866.236	3897.07	-117678	-16636.9	164.151	605.501	0	-29.1194	-119.507	-468.899	-30108.4	-22137	22873.3	252.789	264.211	0	-24.1911	3.31972	-1335.13	-648236	261887	10050	195.281	485.64	0
334	8	4.49791	123.037	-865.761	3810.33	-117743	-16705.8	164.001	605.599	0	-29.4441	-119.965	-468.179	-30098.8	-22198.5	22917.6	252.586	264.289	0	-24.9462	3.07152	-1333.94	-647891	261438	10278.4	195.092	485.808	0
334	9	3.97647	123.227	-865.162	3727.26	-117820	-16776	163.818	605.692	0	-29.8017	-120.433	-467.392	-30085.6	-22257.2	22959.7	252.38	264.369	0	-25.8252	2.79383	-1332.55	-647452	260929	10556.5	194.881	485.973	0
335	0	3.38939	123.421	-864.524	3651.2	-117910	-16847.8	163.613	605.777	0	-30.1635	-120.891	-466.624	-30072	-22313.8	22999.7	252.18	264.446	0	-26.7741	2.53004	-1331.15	-646984	260406	10876	194.659	486.126	0
335	1	2.7702	123.65	-863.958	3584.99	-118017	-16920.9	163.4	605.851	0	-30.5016	-121.312	-465.96	-30061.3	-22368.4	23038.1	251.995	264.515	0	-27.7314	2.33752	-1329.92	-646570	259922	11229	194.441	486.258	0
335	2	2.14696	123.934	-863.555	3529.5	-118141	-16995	163.193	605.913	0	-30.7977	-121.675	-465.466	-30057.9	-22421.6	23076.2	251.83	264.576	0	-28.6507	2.2585	-1329.02	-646282	259520	11608.6	194.236	486.366	0
335	3	1.53213	124.279	-863.357	3482.66	-118281	-17070.2	162.999	605.966	0	-31.0471	-121.976	-465.17	-30065.3	-22475.7	23115.5	251.683	264.633	0	-29.515	2.3023	-1328.53	-646154	259218	12010.9	194.051	486.452	0
335	4	0.922052	124.673	-863.346	3440.15	-118432	-17146.8	162.822	606.015	0	-31.2579	-122.226	-465.049	-30085.2	-22535.3	23157.6	251.542	264.693	0	-30.3359	2.44762	-1328.39	-646178	259007	12434.3	193.881	486.524	0
335	5	0.301965	125.097	-863.453	3397.29	-118589	-17225.4	162.658	606.065	0	-31.4467	-122.445	-465.039	-30116.6	-22605.4	23202.9	251.39	264.762	0	-31.1448	2.6512	-1328.49	-646306	258848	12878.1	193.719	486.592	0
335	6	-0.348004	125.521	-863.574	3351.04	-118743	-17305.9	162.498	606.12	0	-31.6334	-122.665	-465.042	-30156.2	-22688.9	23250.2	251.211	264.846	0	-31.9814	2.85609	-1328.62	-646457	258688	13340.1	193.549	486.667	0
335	7	-1.04575	125.917	-863.612	3300.66	-118893	-17386.9	162.331	606.178	0	-31.8399	-122.915	-464.961	-30200.7	-22786.6	23297.5	250.993	264.953	0	-32.8857	3.0027	-1328.57	-646552	258471	13817.3	193.36	486.759	0
335	8	-1.80014	126.261	-863.516	3247.14	-119035	-17466	162.151	606.24	0	-32.0882	-123.219	-464.739	-30247.9	-22896.8	23343.5	250.732	265.086	0	-33.8883	3.04225	-1328.25	-646547	258171	14305.8	193.144	486.874	0
335	9	-2.60696	126.537	-863.295	3192.35	-119170	-17540.7	161.96	606.302	0	-32.3929	-123.587	-464.376	-30297.1	-23015.9	23387.7	250.437	265.243	0	-34.9998	2.95052	-1327.67	-646448	257796	14801	192.906	487.011	0
336	0	-3.44922	126.749	-863.012	3138.28	-119298	-17608.9	161.765	606.364	0	-32.7551	-124.009	-463.921	-30346.6	-23137.1	23430.5	250.127	265.413	0	-36.2043	2.73992	-1326.93	-646298	257383	15298.6	192.658	487.161	0
336	1	-4.30315	126.911	-862.75	3086.5	-119424	-17669.9	161.577	606.423	0	-33.1642	-124.457	-463.452	-30393.2	-23250.3	23471.5	249.832	265.58	0	-37.4673	2.4543	-1326.2	-646157	256985	15795.6	192.419	487.312	0
336	2	-5.14785	127.044	-862.568	3037.77	-119551	-17724	161.401	606.478	0	-33.6065	-124.901	-463.049	-30432.9	-23346	23510	249.582	265.723	0	-38.7544	2.14297	-1325.62	-646068	256648	16290.4	192.203	487.449	0
336	3	-5.9716	127.16	-862.482	2992.04	-119681	-17772.3	161.236	606.531	0	-34.0708	-125.32	-462.754	-30463.6	-23420.9	23546.2	249.388	265.831	0	-40.0424	1.84021	-1325.24	-646048	256391	16782.7	192.018	487.563	0
336	4	-6.77224	127.266	-862.487	2948.52	-119814	-17816.8	161.083	606.581	0	-34.5481	-125.704	-462.558	-30486.2	-23481	23580.7	249.237	265.908	0	-41.3204	1.56169	-1325.04	-646091	256201	17273.1	191.856	487.656	0
336	5	-7.55771	127.358	-862.561	2905.75	-119952	-17859.6	160.935	606.631	0	-35.0328	-126.053	-462.412	-30504	-23537	23614.7	249.1	265.967	0	-42.5905	1.30502	-1324.97	-646181	256047	17763.4	191.704	487.741	0
336	6	-8.34578	127.423	-862.674	2862.38	-120096	-17902.2	160.786	606.682	0	-35.5265	-126.371	-462.259	-30520.4	-23599.1	23649.4	248.948	266.024	0	-43.8723	1.05122	-1324.93	-646291	255891	18258.8	191.545	487.829	0
336	7	-9.15704	127.443	-862.781	2818.12	-120248	-17945	160.628	606.734	0	-36.0364	-126.668	-462.055	-30537.4	-23674.3	23686	248.763	266.09	0	-45.1934	0.77478	-1324.84	-646390	255698	18766.5	191.366	487.93	0
336	8	-10.005	127.411	-862.846	2773.45	-120406	-17987.7	160.455	606.786	0	-36.5656	-126.951	-461.79	-30556.6	-23765.7	23725.3	248.536	266.17	0	-46.5707	0.459953	-1324.64	-646455	255455	19291.8	191.161	488.041	0
336	9	-10.8907	127.331	-862.873	2729.27	-120568	-18030.1	160.272	606.837	0	-37.1047	-127.218	-461.488	-30579.2	-23872.7	23766.8	248.27	266.262	0	-47.9954	0.112595	-1324.36	-646495	255172	19834.8	190.936	488.16	0
337	0	-11.8027	127.221	-862.917	2687.02	-120731	-18072	160.09	606.886	0	-37.6292	-127.46	-461.201	-30606.6	-23990.4	23809.4	247.983	266.363	0	-49.4319	-0.239647	-1324.12	-646551	254887	20390.9	190.704	488.279	0
337	1	-12.7247	127.105	-863.051	2648.44	-120894	-18113.3	159.923	606.931	0	-38.1085	-127.663	-460.989	-30639.3	-24111.7	23851.8	247.696	266.464	0	-50.8332	-0.558182	-1324.04	-646676	254646	20954.9	190.482	488.391	0
337	2	-13.6463	127.002	-863.324	2614.4	-121058	-18153.6	159.777	606.972	0	-38.5205	-127.813	-460.9	-30677.4	-24228.7	23893.4	247.432	266.56	0	-52.1668	-0.810631	-1324.22	-646910	254484	21525	190.285	488.49	0
337	3	-14.5682	126.921	-863.747	2584.51	-121225	-18192.5	159.653	607.008	0	-38.8599	-127.904	-460.951	-30719.3	-24335.4	23934	247.206	266.643	0	-53.4282	-0.983002	-1324.7	-647258	254414	22105.2	190.118	488.572	0
337	4	-15.5002	126.857	-864.294	2558.14	-121394	-18229.4	159.546	607.04	0	-39.1381	-127.941	-461.124	-30763	-24429.2	23974.1	247.022	266.713	0	-54.6383	-1.08364	-1325.42	-647701	254425	22702.3	189.98	488.637	0
337	5	-16.4596	126.794	-864.904	2534.57	-121566	-18264.2	159.446	607.07	0	-39.3817	-127.94	-461.371	-30806.7	-24512.7	24013.9	246.87	266.772	0	-55.8414	-1.14532	-1326.28	-648193	254485	23322.8	189.858	488.69	0
337	6	-17.471	126.707	-865.491	2511.55	-121741	-18297.1	159.339	607.098	0	-39.629	-127.927	-461.61	-30848.2	-24590.8	24053.5	246.728	266.827	0	-57.1	-1.22031	-1327.1	-648667	254540	23973.4	189.736	488.741	0
337	7	-18.5586	126.568	-865.964	2485.57	-121918	-18328.1	159.212	607.13	0	-39.9154	-127.928	-461.751	-30885.8	-24669.3	24093.2	246.574	266.888	0	-58.474	-1.36027	-1327.72	-649054	254534	24660.9	189.595	488.801	0
337	8	-19.7355	126.357	-866.263	2454.5	-122095	-18356.8	159.055	607.167	0	-40.2597	-127.951	-461.736	-30918.9	-24753.7	24134	246.39	266.962	0	-59.9953	-1.59404	-1328	-649309	254431	25389.6	189.421	488.88	0
337	9	-20.9959	126.074	-866.387	2419.37	-122272	-18383	158.871	607.208	0	-40.6615	-127.991	-461.567	-30948.9	-24847.5	24176.3	246.167	267.052	0	-61.6574	-1.91714	-1327.95	-649431	254226	26157.9	189.213	488.977	0
338	0	-22.3133	125.741	-866.405	2383.3	-122447	-18406.2	158.672	607.249	0	-41.1046	-128.034	-461.306	-30977.6	-24950.7	24219.4	245.913	267.152	0	-63.4179	-2.29263	-1327.71	-649473	253959	26957.4	188.983	489.084	0
338	1	-23.6488	125.391	-866.431	2349.18	-122621	-18426.4	158.475	607.289	0	-41.5667	-128.059	-461.032	-31007	-25060.1	24261.9	245.643	267.256	0	-65.2155	-2.66766	-1327.46	-649515	253688	27774.3	188.749	489.194	0
338	2	-24.9681	125.054	-866.563	2318.26	-122794	-18443.8	158.298	607.325	0	-42.031	-128.059	-460.8	-31037.8	-25172.2	24301.4	245.373	267.357	0	-66.9991	-3.00455	-1327.36	-649627	253459	28593	188.526	489.303	0
338	3	-26.2549	124.743	-866.835	2290	-122964	-18458.6	158.146	607.358	0	-42.4905	-128.043	-460.614	-31069.3	-25285.6	24334.2	245.105	267.452	0	-68.7454	-3.29942	-1327.45	-649830	253285	29399.3	188.32	489.414	0
338	4	-27.5103	124.457	-867.221	2262.94	-123131	-18470.4	158.016	607.391	0	-42.9425	-128.03	-460.444	-31099.2	-25399.8	24355.8	244.836	267.542	0	-70.4528	-3.57391	-1327.67	-650102	253150	30183	188.126	489.529	0
338	5	-28.7481	124.185	-867.664	2235.63	-123296	-18479.3	157.899	607.423	0	-43.3835	-128.037	-460.239	-31124.4	-25514	24365	244.564	267.627	0	-72.1316	-3.85178	-1327.9	-650397	253024	30943.2	187.936	489.653	0
338	6	-29.9872	123.912	-868.095	2207.42	-123457	-18485.7	157.784	607.457	0	-43.8107	-128.055	-459.946	-31141.7	-25627.2	24365.1	244.282	267.707	0	-73.7978	-4.14311	-1328.04	-650660	252871	31690.8	187.742	489.79	0
338	7	-31.2452	123.615	-868.45	2178.73	-123612	-18490	157.663	607.491	0	-44.226	-128.067	-459.516	-31148.8	-25738	24360.5	243.989	267.786	0	-75.4713	-4.45265	-1327.97	-650842	252662	32439.5	187.535	489.943	0
338	8	-32.5322	123.276	-868.673	2150.51	-123760	-18491.8	157.529	607.524	0	-44.6343	-128.065	-458.925	-31146.1	-25845.3	24353.4	243.683	267.867	0	-77.1666	-4.78927	-1327.6	-650901	252378	33196.3	187.311	490.111	0
338	9	-33.8463	122.889	-868.73	2123.4	-123900	-18490.5	157.378	607.556	0	-45.0313	-128.043	-458.191	-31135.7	-25947.9	24344	243.369	267.953	0	-78.8776	-5.15412	-1326.92	-650823	252014	33959.7	187.071	490.29	0
339	0	-35.1733	122.461	-868.64	2098.11	-124034	-18485.6	157.209	607.585	0	-45.3959	-127.985	-457.369	-31120.8	-26044.6	24330.9	243.056	268.043	0	-80.5691	-5.52415	-1326.01	-650632	251591	34722.9	186.819	490.47	0
339	1	-36.4912	122.009	-868.456	2076.04	-124162	-18476.7	157.031	607.609	0	-45.6985	-127.866	-456.524	-31104.3	-26133.8	24311.5	242.755	268.133	0	-82.1897	-5.85652	-1324.98	-650373	251143	35477.2	186.567	490.642	0
339	2	-37.7807	121.553	-868.227	2058.18	-124285	-18463	156.852	607.629	0	-45.9163	-127.667	-455.701	-31087.4	-26214.6	24283.2	242.474	268.219	0	-83.697	-6.11452	-1323.93	-650082	250696	36215.3	186.323	490.803	0
339	3	-39.0317	121.1	-867.964	2043.75	-124397	-18444.4	156.679	607.645	0	-46.0421	-127.386	-454.906	-31069.5	-26286.9	24245	242.215	268.299	0	-85.0739	-6.28672	-1322.87	-649767	250260	36932.3	186.093	490.951	0
339	4	-40.2447	120.649	-867.651	2030.68	-124494	-18421.3	156.516	607.66	0	-46.0838	-127.035	-454.112	-31048.1	-26351.1	24197.9	241.972	268.371	0	-86.3285	-6.38541	-1321.76	-649414	249827	37627	185.876	491.092	0
339	5	-41.427	120.192	-867.252	2016.81	-124571	-18394.6	156.361	607.675	0	-46.0607	-126.631	-453.276	-31020.8	-26408.5	24144.1	241.739	268.437	0	-87.4877	-6.43845	-1320.53	-648992	249378	38300.6	185.667	491.23	0
339	6	-42.5895	119.713	-866.71	2001.06	-124625	-18364.5	156.209	607.691	0	-45.9957	-126.195	-452.352	-30986	-26461.4	24085	241.503	268.5	0	-88.5852	-6.48248	-1319.06	-648460	248885	38954.4	185.459	491.371	0
339	7	-43.7436	119.19	-865.965	1984.04	-124656	-18330.8	156.05	607.709	0	-45.9049	-125.744	-451.301	-30943.5	-26512.1	24021.9	241.254	268.565	0	-89.6486	-6.55317	-1317.27	-647773	248315	39589.8	185.241	491.517	0
339	8	-44.8988	118.61	-864.968	1967.44	-124666	-18292.2	155.872	607.725	0	-45.7961	-125.284	-450.095	-30894.1	-26562.9	23955.6	240.984	268.639	0	-90.6949	-6.67452	-1315.06	-646897	247644	40208.6	185.003	491.669	0
339	9	-46.0588	117.968	-863.718	1952.72	-124656	-18247.8	155.675	607.739	0	-45.6693	-124.817	-448.723	-30838.7	-26615.1	23886.1	240.687	268.725	0	-91.7281	-6.84879	-1312.44	-645827	246864	40813.4	184.74	491.831	0
340	0	-47.2182	117.278	-862.272	1940.85	-124628	-18197.9	155.465	607.749	0	-45.5152	-124.331	-447.198	-30777.4	-26667.2	23812.6	240.368	268.823	0	-92.7334	-7.05256	-1309.47	-644601	245997	41405	184.461	492.002	0
340	1	-48.3644	116.565	-860.728	1932.44	-124581	-18143.7	155.261	607.755	0	-45.3167	-123.815	-445.561	-30711	-26715.5	23733.7	240.041	268.927	0	-93.6811	-7.24969	-1306.29	-643283	245087	41980.7	184.179	492.184	0
340	2	-49.486	115.851	-859.17	1926.94	-124513	-18086.5	155.077	607.757	0	-45.0602	-123.262	-443.858	-30639.8	-26756.3	23648.4	239.719	269.031	0	-94.5461	-7.41078	-1303.03	-641934	244177	42537.2	183.909	492.375	0
340	3	-50.5781	115.149	-857.638	1922.73	-124425	-18027.2	154.921	607.758	0	-44.7408	-122.667	-442.11	-30561.9	-26787.4	23555.9	239.41	269.128	0	-95.3189	-7.5184	-1299.75	-640581	243287	43074	183.66	492.573	0
340	4	-51.6452	114.46	-856.116	1918.2	-124318	-17966.4	154.789	607.759	0	-44.3586	-122.025	-440.305	-30473.5	-26807.5	23454.6	239.116	269.21	0	-96.0037	-7.5648	-1296.42	-639210	242409	43594	183.429	492.777	0
340	5	-52.7012	113.779	-854.531	1912.13	-124192	-17904.3	154.667	607.762	0	-43.9152	-121.336	-438.401	-30370.7	-26815.6	23343	238.833	269.276	0	-96.6164	-7.55739	-1292.93	-637765	241510	44102.2	183.206	492.99	0
340	6	-53.7668	113.09	-852.775	1903.05	-124048	-17840.5	154.536	607.768	0	-43.4152	-120.61	-436.334	-30251.5	-26811	23220.7	238.554	269.331	0	-97.182	-7.52095	-1289.11	-636169	240539	44604.7	182.975	493.215	0
340	7	-54.8622	112.373	-850.738	1888.89	-123882	-17775	154.382	607.78	0	-42.8646	-119.858	-434.039	-30115.5	-26793.4	23088.6	238.27	269.384	0	-97.7268	-7.48455	-1284.78	-634344	239448	45107.2	182.722	493.459	0
340	8	-55.9992	111.616	-848.343	1867.48	-123691	-17707.1	154.197	607.799	0	-42.2679	-119.082	-431.471	-29963.2	-26762.9	22947.8	237.973	269.444	0	-98.2671	-7.46617	-1279.81	-632238	238207	45613.9	182.441	493.727	0
340	9	-57.1758	110.814	-845.568	1837.67	-123466	-17635.7	153.985	607.827	0	-41.6248	-118.278	-428.625	-29796.3	-26721	22797.9	237.659	269.516	0	-98.8006	-7.46402	-1274.19	-629839	236814	46125.2	182.132	494.023	0
341	0	-58.3735	109.98	-842.452	1800.61	-123201	-17558.7	153.759	607.863	0	-40.9278	-117.431	-425.544	-29616.8	-26669.4	22637.2	237.329	269.597	0	-99.3013	-7.45158	-1268	-627178	235295	46636.4	181.805	494.34	0
341	1	-59.5621	109.133	-839.062	1759.5	-122895	-17473.8	153.533	607.903	0	-40.1634	-116.518	-422.307	-29426.3	-26607.4	22462.6	236.995	269.68	0	-99.7255	-7.3843	-1261.37	-624310	233695	47139.1	181.476	494.666	0
341	2	-60.7088	108.296	-835.461	1717.29	-122548	-17379.5	153.317	607.945	0	-39.3205	-115.514	-418.987	-29225.7	-26531.6	22272	236.677	269.753	0	-100.029	-7.21788	-1254.45	-621283	232056	47623.5	181.159	494.988	0
341	3	-61.787	107.479	-831.679	1675.71	-122161	-17274.6	153.115	607.985	0	-38.3937	-114.403	-415.623	-29015.1	-26439.4	22063.8	236.386	269.811	0	-100.181	-6.92439	-1247.3	-618121	230399	48080.6	180.863	495.3	0
341	4	-62.7826	106.679	-827.705	1635.92	-121735	-17158.8	152.924	608.024	0	-37.3825	-113.182	-412.212	-28794.5	-26331.6	21837.3	236.121	269.854	0	-100.165	-6.5032	-1239.92	-614813	228716	48501.4	180.583	495.599	0
341	5	-63.6962	105.879	-823.486	1598.57	-121270	-17032.2	152.736	608.059	0	-36.2896	-111.865	-408.71	-28564.1	-26211.9	21593.7	235.867	269.888	0	-99.9858	-5.98622	-1232.2	-611322	226977	48878.2	180.31	495.89	0
341	6	-64.5403	105.049	-818.944	1562.81	-120760	-16895.7	152.541	608.092	0	-35.1218	-110.476	-405.058	-28323.3	-26083.4	21336	235.606	269.924	0	-99.6621	-5.42751	-1224	-607588	225141	49206	180.03	496.182	0
341	7	-65.3301	104.165	-813.997	1525.75	-120201	-16750.9	152.332	608.126	0	-33.8893	-109.045	-401.206	-28071.7	-25948.3	21068.1	235.324	269.968	0	-99.2194	-4.88034	-1215.2	-603559	223174	49482.3	179.732	496.481	0
341	8	-66.0744	103.212	-808.59	1483.44	-119587	-16599.3	152.105	608.165	0	-32.6014	-107.591	-397.127	-27808.3	-25808	20792.7	235.013	270.024	0	-98.6758	-4.37984	-1205.72	-599201	221057	49705.1	179.412	496.792	0
341	9	-66.7675	102.187	-802.712	1433.2	-118911	-16441.6	151.864	608.215	0	-31.2571	-106.123	-392.818	-27531.7	-25663.3	20510.5	234.669	270.088	0	-98.0245	-3.93601	-1195.53	-594506	218790	49867.7	179.071	497.116	0
342	0	-67.3841	101.1	-796.403	1375	-118172	-16277.3	151.617	608.273	0	-29.8404	-104.632	-388.294	-27240.4	-25513.1	20221.5	234.294	270.154	0	-97.2245	-3.53203	-1184.7	-589500	216391	49957	178.715	497.452	0
342	1	-67.888	99.9669	-789.736	1310.62	-117371	-16105	151.379	608.341	0	-28.3279	-103.099	-383.583	-26934	-25354.4	19924.5	233.901	270.217	0	-96.2159	-3.13187	-1173.32	-584229	213888	49957.2	178.357	497.801	0
342	2	-68.2476	98.7989	-782.764	1241.93	-116508	-15922.8	151.158	608.413	0	-26.6995	-101.497	-378.698	-26612.1	-25183.1	19617.3	233.501	270.273	0	-94.9471	-2.69807	-1161.46	-578725	211305	49856	178.006	498.162	0
342	3	-68.4457	97.5942	-775.487	1170.37	-115583	-15728.9	150.954	608.491	0	-24.946	-99.8012	-373.635	-26273.6	-24995	19296.7	233.103	270.319	0	-93.3916	-2.20696	-1149.12	-572983	208641	49646.8	177.665	498.535	0
342	4	-68.4783	96.3406	-767.863	1096.54	-114596	-15522	150.76	608.572	0	-23.0707	-97.9968	-368.378	-25917	-24786.9	18959.7	232.713	270.354	0	-91.549	-1.65622	-1136.24	-566972	205884	49326.8	177.33	498.919	0
342	5	-68.3515	95.0194	-759.831	1019.91	-113545	-15301.7	150.565	608.658	0	-21.0903	-96.0844	-362.91	-25540.8	-24557.8	18605.3	232.331	270.378	0	-89.4418	-1.06501	-1122.74	-560651	203013	48896.5	176.995	499.314	0
342	6	-68.0773	93.6106	-751.328	939.305	-112428	-15068.7	150.361	608.75	0	-19.0298	-94.0759	-357.207	-25144.7	-24309	18234	231.947	270.393	0	-87.1071	-0.465324	-1108.54	-553979	200004	48358.8	176.651	499.72	0
342	7	-67.6664	92.1015	-742.293	854.233	-111242	-14824.3	150.138	608.849	0	-16.9121	-91.9896	-351.248	-24728.8	-24042.8	17847.8	231.55	270.403	0	-84.5785	0.111923	-1093.54	-546917	196837	47716	176.288	500.139	0
342	8	-67.123	90.4938	-732.689	765.304	-109984	-14569.8	149.889	608.956	0	-14.7459	-89.8427	-345.035	-24293.4	-23758.8	17449	231.141	270.409	0	-81.8689	0.651161	-1077.72	-539444	193504	46968.8	175.902	500.569	0
342	9	-66.4431	88.8066	-722.534	673.346	-108656	-14306	149.619	609.068	0	-12.5246	-87.643	-338.603	-23839	-23452.7	17039.8	230.737	270.404	0	-78.9677	1.16357	-1061.14	-531576	190023	46118	175.503	501.002	0
343	0	-65.6147	87.0724	-711.906	578.671	-107256	-14033.9	149.34	609.187	0	-10.2342	-85.3881	-332.016	-23366.6	-23118.8	16623.1	230.368	270.378	0	-75.8489	1.6843	-1043.92	-523373	186443	45166.3	175.111	501.43	0
343	1	-64.626	85.3242	-700.906	481.234	-105786	-13754.1	149.073	609.313	0	-7.8643	-83.0741	-325.345	-22877.8	-22754.1	16202.5	230.062	270.319	0	-72.4903	2.25013	-1026.25	-514911	182815	44118.1	174.748	501.844	0
343	2	-63.4776	83.5806	-689.618	380.718	-104245	-13467	148.837	609.448	0	-5.41763	-80.706	-318.635	-22375	-22359.4	15781.2	229.827	270.221	0	-68.8952	2.87462	-1008.25	-506250	179179	42981.4	174.432	502.243	0
343	3	-62.1877	81.844	-678.068	276.537	-102634	-13172.8	148.638	609.592	0	-2.91341	-78.301	-311.899	-21860.6	-21939.4	15361.2	229.659	270.089	0	-65.1011	3.543	-989.967	-497416	175542	41768.5	174.164	502.628	0
343	4	-60.7867	80.1076	-666.237	168.172	-100955	-12870.8	148.47	609.748	0	-0.384822	-75.8837	-305.12	-21337.1	-21500	14942.8	229.536	269.93	0	-61.1715	4.22385	-971.357	-488395	171888	40496	173.934	503.005	0
343	5	-59.3063	78.3598	-654.073	55.1368	-99213.3	-12560.1	148.315	609.916	0	2.12559	-73.4793	-298.261	-20806.1	-21047.6	14526	229.432	269.758	0	-57.1807	4.88052	-952.334	-479153	168184	39181.8	173.72	503.382	0
343	6	-57.7725	76.5862	-641.509	-63.0178	-97414	-12239.8	148.149	610.098	0	4.57185	-71.1114	-291.279	-20269	-20588.1	14111.6	229.318	269.586	0	-53.2006	5.47483	-932.788	-469646	164388	37841.1	173.495	503.768	0
343	7	-56.203	74.77	-628.475	-186.072	-95559.8	-11910.8	147.95	610.296	0	6.90983	-68.8021	-284.139	-19727.7	-20127.9	13701.5	229.162	269.43	0	-49.2932	5.96785	-912.614	-459825	160462	36483	173.235	504.169	0
343	8	-54.605	72.8966	-614.921	-312.815	-93651	-11575.1	147.702	610.509	0	9.10258	-66.568	-276.827	-19184	-19672.6	13297.5	228.935	269.3	0	-45.5024	6.32861	-891.748	-449660	156385	35109.6	172.92	504.587	0
343	9	-52.9726	70.9636	-600.849	-441.706	-91687.5	-11235.9	147.403	610.735	0	11.1301	-64.4113	-269.352	-18639.3	-19225.4	12900.8	228.623	269.2	0	-41.8425	6.55228	-870.201	-439155	152156	33717.9	172.543	505.02	0
344	0	-51.2856	68.988	-586.328	-571.975	-89669.8	-10896.5	147.065	610.976	0	12.9986	-62.3171	-261.75	-18094.2	-18786.1	12512.1	228.229	269.128	0	-38.287	6.67091	-848.078	-428356	147805	32301.5	172.116	505.468	0
344	1	-49.5161	67.0011	-571.474	-704.264	-87599.4	-10559.5	146.713	611.232	0	14.7375	-60.2623	-254.075	-17549.3	-18351.4	12132.6	227.772	269.071	0	-34.7786	6.73877	-825.549	-417344	143383	30852.1	171.66	505.927	0
344	2	-47.6411	65.0314	-556.396	-840.04	-85479.5	-10227.1	146.369	611.51	0	16.3838	-58.2328	-246.374	-17005.1	-17915.7	11763.3	227.282	269.022	0	-31.2573	6.79857	-802.77	-406195	138936	29360.1	171.202	506.398	0
344	3	-45.6501	63.094	-541.15	-980.026	-83312.8	-9900.05	146.045	611.811	0	17.9701	-56.2319	-238.669	-16461.5	-17471.7	11404	226.795	268.972	0	-27.68	6.86214	-779.819	-394947	134490	27815.1	170.759	506.883	0
344	4	-43.5421	61.19	-525.736	-1123.12	-81099.4	-9578.92	145.741	612.136	0	19.5214	-54.273	-230.959	-15916.7	-17012.1	11054.7	226.342	268.916	0	-24.0207	6.91694	-756.695	-383599	130050	26207.2	170.342	507.378	0
344	5	-41.3242	59.3082	-510.122	-1266.8	-78838	-9263.94	145.453	612.483	0	21.0532	-52.373	-223.222	-15367.7	-16531.8	10716.3	225.94	268.845	0	-20.271	6.93516	-733.344	-372121	125607	24530.1	169.952	507.883	0
344	6	-39.0165	57.4268	-494.254	-1408.52	-76529.3	-8955.04	145.162	612.85	0	22.5669	-50.5489	-215.422	-14811	-16028.7	10391.3	225.594	268.753	0	-16.4496	6.87788	-709.676	-360469	121134	22786.3	169.577	508.399	0
344	7	-36.6527	55.5172	-478.08	-1546.58	-74178.3	-8651.35	144.841	613.235	0	24.0507	-48.8144	-207.517	-14243.5	-15504.1	10081.3	225.287	268.638	0	-12.602	6.70285	-685.596	-348600	116601	20988.8	169.191	508.932	0
344	8	-34.2706	53.5519	-461.579	-1680	-71793	-8351.16	144.462	613.64	0	25.4862	-47.1781	-199.476	-13664.6	-14961.9	9786.25	224.994	268.502	0	-8.78435	6.37378	-661.055	-336497	111983	19155	168.763	509.493	0
344	9	-31.8999	51.5115	-444.78	-1807.29	-69382	-8052.09	144.008	614.063	0	26.855	-45.6418	-191.308	-13076.7	-14406.9	9503.51	224.693	268.354	0	-5.04495	5.86966	-636.088	-324179	107280	17300.3	168.275	510.089	0
345	0	-29.5569	49.3894	-427.763	-1925.37	-66953.6	-7751.34	143.48	614.501	0	28.1407	-44.1966	-183.072	-12485.1	-13842.4	9229.49	224.388	268.198	0	-1.41617	5.19281	-610.835	-311711	102523	15437.6	167.729	510.711	0
345	1	-27.2467	47.1906	-410.65	-2030.07	-64515.6	-7446.35	142.894	614.944	0	29.3319	-42.8256	-174.858	-11896.1	-13270.7	8961.37	224.106	268.033	0	2.08518	4.365	-585.508	-299185	97766.1	13578.7	167.147	511.341	0
345	2	-24.9718	44.9238	-393.563	-2117.42	-62075.3	-7135.14	142.274	615.38	0	30.4214	-41.5135	-166.755	-11315.6	-12694.2	8697.82	223.875	267.858	0	5.44966	3.41034	-560.318	-286694	93064.2	11734.3	166.559	511.955	0
345	3	-22.7382	42.5943	-376.603	-2184.92	-59639.3	-6816	141.639	615.802	0	31.3986	-40.2513	-158.821	-10748.2	-12116	8437.94	223.713	267.674	0	8.6603	2.34304	-535.424	-274313	88456.3	9915.47	165.984	512.538	0
345	4	-20.5585	40.2018	-359.834	-2232.88	-57214.2	-6487.86	140.998	616.205	0	32.2406	-39.0323	-151.095	-10196.9	-11539.2	8179.69	223.629	267.487	0	11.6821	1.16946	-510.929	-262091	83964.4	8135.23	165.434	513.08	0
345	5	-18.4503	37.7408	-343.284	-2264.48	-54805.8	-6151.02	140.348	616.597	0	32.9107	-37.8479	-143.589	-9663.65	-10969.4	7919.61	223.606	267.301	0	14.4605	-0.107014	-486.873	-250054	79592.7	6408.99	164.903	513.582	0
345	6	-16.4339	35.2029	-326.948	-2283.73	-52419.6	-5806.89	139.67	616.985	0	33.3634	-36.6839	-136.296	-9149.52	-10414.1	7653.63	223.592	267.13	0	16.9294	-1.48103	-463.244	-238202	75327	4754.45	164.362	514.05	0
345	7	-14.5248	32.585	-310.812	-2292.76	-50061.8	-5457.21	138.932	617.377	0	33.5574	-35.5161	-129.195	-8655.56	-9881.79	7377.84	223.513	266.996	0	19.0326	-2.93107	-440.008	-226524	71145.2	3189.97	163.767	514.498	0
345	8	-12.7222	29.9025	-294.887	-2291.06	-47739.4	-5104.08	138.11	617.769	0	33.472	-34.3058	-122.282	-8183.22	-9379.46	7088.85	223.297	266.921	0	20.7498	-4.40335	-417.169	-215023	67035.9	1729.89	163.08	514.927	0
345	9	-11.0025	27.1941	-279.232	-2276.96	-45458	-4750.27	137.204	618.154	0	33.1195	-33.0058	-115.58	-7734.01	-8910.82	6784.37	222.903	266.915	0	22.117	-5.81167	-394.812	-203738	63013.3	378.209	162.292	515.33	0
346	0	-9.32273	24.5144	-263.959	-2249.83	-43219.5	-4399.08	136.264	618.523	0	32.5528	-31.5703	-109.128	-7307.97	-8473.93	6463.79	222.349	266.967	0	23.2301	-7.05588	-373.087	-192737	59117.7	-875.742	161.444	515.693	0
346	1	-7.63028	21.9144	-249.19	-2210.31	-41021.4	-4053.24	135.381	618.87	0	31.8607	-29.9664	-102.955	-6902.7	-8060.47	6128.43	221.709	267.046	0	24.2304	-8.05198	-352.145	-182096	55398.7	-2058.07	160.62	516.008	0
346	2	-5.87268	19.4213	-234.995	-2159.35	-38856.8	-3713	134.648	619.189	0	31.1482	-28.1845	-97.0557	-6513.77	-7658.4	5780.86	221.093	267.114	0	25.2755	-8.76324	-332.051	-171852	51886.8	-3208.43	159.915	516.28	0
346	3	-4.0069	17.0276	-221.347	-2097.24	-36715.2	-3375.39	134.128	619.475	0	30.5153	-26.2401	-91.3797	-6135.63	-7256.13	5424.12	220.594	267.144	0	26.5084	-9.21249	-312.727	-161973	48574.3	-4373.87	159.394	516.523	0
346	4	-2.00434	14.6986	-208.115	-2023.72	-34583.1	-3035.35	133.827	619.724	0	30.0415	-24.1645	-85.849	-5762.04	-6844.31	5061.13	220.275	267.118	0	28.0372	-9.46583	-293.964	-152360	45416	-5599.63	159.073	516.749	0
346	5	0.149765	12.3889	-195.098	-1938.84	-32444.8	-2687.55	133.699	619.938	0	29.7772	-21.994	-80.3766	-5387.04	-6415.76	4693.99	220.179	267.023	0	29.927	-9.60504	-275.474	-142872	42345.2	-6921.88	158.932	516.966	0
346	6	2.45767	10.0579	-182.077	-1843.22	-30283.5	-2328.04	133.678	620.123	0	29.739	-19.766	-74.8835	-5006.74	-5966.63	4324.27	220.321	266.86	0	32.1966	-9.70809	-256.96	-133360	39292.6	-8363.17	158.927	517.175	0
346	7	4.90784	7.68078	-168.871	-1737.3	-28083.6	-1955.77	133.698	620.288	0	29.9066	-17.5186	-69.3142	-4619.92	-5497.91	3953.91	220.681	266.652	0	34.8145	-9.83782	-238.185	-123703	36202.9	-9928.32	159.011	517.376	0
346	8	7.47018	5.25742	-155.371	-1621.01	-25835.5	-1573.36	133.718	620.433	0	30.2245	-15.2882	-63.6485	-4227.48	-5014.05	3585.45	221.223	266.419	0	37.6947	-10.0307	-219.02	-113836	33047.1	-11598.8	159.147	517.555	0
346	9	10.0899	2.82235	-141.576	-1494.9	-23540	-1186.89	133.73	620.559	0	30.607	-13.1062	-57.9121	-3831.75	-4519.93	3221.55	221.952	266.165	0	40.697	-10.2839	-199.488	-103764	29833.2	-13326.8	159.341	517.677	0
347	0	12.6823	0.448039	-127.597	-1360.2	-21210	-805.111	133.774	620.66	0	30.9471	-10.996	-52.1753	-3436.19	-4019.86	2864.23	222.955	265.859	0	43.6295	-10.548	-179.773	-93572.1	26607.6	-15030.9	159.657	517.686	0
347	1	15.1257	-1.76707	-113.627	-1218.15	-18869.7	-439.2	133.933	620.721	0	31.1199	-8.97337	-46.5258	-3045.06	-3518.32	2514.39	224.379	265.449	0	46.2456	-10.7404	-160.153	-83396.4	23438	-16597.6	160.208	517.511	0
347	2	17.2602	-3.72003	-99.8812	-1070.36	-16548.9	-102.335	134.315	620.716	0	30.9797	-7.05335	-41.0285	-2662.51	-3020.87	2172.3	226.371	264.894	0	48.2399	-10.7734	-140.91	-73383.2	20387.7	-17886.7	161.119	517.112	0
347	3	18.9018	-5.31958	-86.5523	-919.817	-14278.8	191.696	135.027	620.627	0	30.362	-5.25758	-35.7083	-2291.42	-2534.69	1838.7	229.017	264.17	0	49.2639	-10.5772	-122.261	-63657.5	17500.1	-18745.3	162.478	516.518	0
347	4	19.8691	-6.49256	-73.7944	-770.613	-12089.2	430.2	136.178	620.443	0	29.1025	-3.61789	-30.563	-1933.63	-2068.38	1515.56	232.324	263.267	0	48.9716	-10.1104	-104.357	-54316.7	14799	-19028	164.336	515.837	0
347	5	20.0155	-7.18852	-61.7152	-627.174	-10006.8	602.943	137.856	620.162	0	27.0726	-2.17966	-25.5828	-1591.4	-1631.05	1206.43	236.244	262.206	0	47.0882	-9.36818	-87.298	-45431.1	12291.4	-18625.1	166.689	515.263	0
347	6	19.2623	-7.38556	-50.373	-493.357	-8055.49	703.736	140.083	619.794	0	24.2263	-0.997419	-20.7711	-1268.09	-1231.37	917.214	240.717	261.051	0	43.4886	-8.38298	-71.1441	-37045.6	9968.93	-17489.2	169.464	515.056	0
347	7	17.6252	-7.09643	-39.8113	-371.983	-6258.31	732.392	142.801	619.344	0	20.6451	-0.116152	-16.1718	-968.021	-877.758	656.371	245.723	259.858	0	38.2703	-7.21258	-55.9831	-29205.5	7821.9	-15655.4	172.532	515.499	0
347	8	15.236	-6.37843	-30.1205	-265.241	-4639.51	695.886	145.969	618.806	0	16.5714	0.452539	-11.8946	-697.202	-578.519	433.134	251.363	258.615	0	31.8075	-5.92589	-42.0151	-21999.3	5859.74	-13257	175.806	516.835	0
347	9	12.3491	-5.34435	-21.4721	-175.143	-3227.15	608.568	149.705	618.157	0	12.3942	0.742937	-8.10824	-463.694	-339.712	254.206	258.103	257.188	0	24.7433	-4.60141	-29.5804	-15579.3	4119.57	-10529.4	179.418	519.212	0
348	0	9.31066	-4.15608	-14.0991	-103.207	-2051.78	491.094	154.474	617.32	0	8.53611	0.824216	-4.97818	-274.956	-162.187	121.124	267.42	255.232	0	17.8468	-3.33186	-19.0773	-10134.2	2652.57	-7774.07	183.947	522.834	0
348	1	6.46761	-2.98387	-8.20309	-49.6342	-1134.49	365.797	161.7	616.051	0	5.30017	0.77268	-2.58502	-133.66	-40.782	30.1682	284.224	251.706	0	11.7678	-2.21119	-10.7881	-5810.32	1496.31	-5272.67	191.059	528.747	0
348	2	4.0619	-1.95416	-3.83515	-12.9147	-471.832	250.144	176.972	613.367	0	2.80774	0.650927	-0.900875	-36.4859	33.8821	-25.7241	300	200	0	6.86964	-1.30323	-4.73603	-2631.57	653.115	-3205.86	207.528	542.442	0
348	3	2.19445	-1.12914	-0.866553	9.73694	-34.581	153.827	300	610	0	1.03997	0.503318	0.174836	23.7346	72.7707	-54.7925	300	200	0	3.23442	-0.625823	-0.691718	-490.198	90.4531	-1635.32	0	0	0
348	4	0.859124	-0.520172	0.94356	21.5997	220.94	80.1085	300	610	0	-0.100408	0.358442	0.772472	55.5286	86.4537	-64.9727	300	200	0	0.758716	-0.161731	1.71603	799.432	-243.834	-537.368	0	0	0
348	5	-0.0110523	-0.108028	1.87179	25.8449	341.51	28.1732	300	610	0	-0.744097	0.23241	1.02399	67.1883	84.0133	-63.0795	300	200	0	-0.755149	0.124382	2.89578	1445.59	-406.962	157.97	0	0	0
348	6	-0.510044	0.141815	2.18231	25.2044	370.116	-5.04596	300	610	0	-1.02547	0.132239	1.04651	65.8815	72.5937	-54.4703	300	200	0	-1.53552	0.274054	3.22882	1644.75	-452.233	538.921	0	0	0
348	7	-0.736129	0.268555	2.10066	21.8311	342.436	-23.5438	300	610	0	-1.06499	0.0588787	0.934689	57.2754	57.373	-43.0263	300	200	0	-1.80112	0.327433	3.03535	1563.17	-424.344	693.696	0	0	0
348	8	-0.778353	0.309405	1.80327	17.2888	285.694	-31.3721	300	610	0	-0.960733	0.00968059	0.758959	45.4987	41.7815	-31.3167	300	200	0	-1.73909	0.319086	2.56223	1329.89	-357.716	699.979	0	0	0
348	9	-0.70983	0.296003	1.41728	12.616	219.008	-32.1327	300	610	0	-0.786248	-0.0197601	0.567436	33.303	27.8358	-20.8505	300	200	0	-1.49608	0.276243	1.98472	1037.21	-276.76	620.136	0	0	0
349	0	-0.585803	0.253007	1.02639	8.42516	154.556	-28.7389	300	610	0	-0.592188	-0.0343312	0.389667	22.3206	16.4989	-12.347	300	200	0	-1.17799	0.218676	1.41605	745.271	-197.217	500.294	0	0	0
349	1	-0.444651	0.198121	0.679268	5.01116	99.0721	-23.3613	300	610	0	-0.410009	-0.0386157	0.241001	13.345	8.01371	-5.98589	300	200	0	-0.85466	0.159506	0.920269	488.566	-127.971	371.743	0	0	0
349	2	-0.310482	0.142944	0.398706	2.45083	55.3597	-17.4842	300	610	0	-0.256381	-0.0364751	0.126791	6.59347	2.17969	-1.61487	300	200	0	-0.566864	0.106469	0.525497	282.724	-72.9004	253.512	0	0	0
349	3	-0.196324	0.0941769	0.189861	0.686555	23.627	-12.0206	300	610	0	-0.137486	-0.0308956	0.0460097	1.92554	-1.43446	1.09078	300	200	0	-0.33381	0.0632813	0.235871	130.667	-32.5459	155.31	0	0	0
349	4	-0.107282	0.05491	0.0471492	-0.409669	2.56524	-7.4461	300	610	0	-0.0527352	-0.0240042	-0.00592124	-0.987865	-3.3414	2.51635	300	200	0	-0.160017	0.0309059	0.0412279	27.6627	-5.4637	80.3312	0	0	0
349	5	-0.0432967	0.0257869	-0.0405246	-0.991102	-9.85007	-3.92824	300	610	0	0.00227977	-0.01718	-0.0350731	-2.54515	-4.03942	3.03597	300	200	0	-0.0410169	0.00860683	-0.0755977	-34.8578	10.7586	27.6448	0	0	0
349	6	-0.00134608	0.00596801	-0.0861012	-1.20723	-15.8139	-1.4373	300	610	0	0.0336389	-0.0112082	-0.0476523	-3.13707	-3.95915	2.97277	300	200	0	0.0322928	-0.00524017	-0.133754	-66.6481	18.803	-5.94325	0	0	0
349	7	0.022934	-0.0061384	-0.10204	-1.18757	-17.3574	0.166234	300	610	0	0.0476582	-0.00643836	-0.0492035	-3.10338	-3.44096	2.582	300	200	0	0.0705922	-0.0125768	-0.151244	-76.9798	21.1863	-24.5462	0	0	0
349	8	0.0341595	-0.0123671	-0.0990385	-1.03467	-16.1754	1.06837	300	610	0	0.0500366	-0.00292834	-0.044229	-2.714	-2.73278	2.04948	300	200	0	0.0841962	-0.0152955	-0.143267	-73.7421	20.0307	-32.3154	0	0	0
349	9	0.036541	-0.0144739	-0.0855048	-0.823404	-13.5673	1.45967	300	610	0	0.0454385	-0.00056111	-0.0360957	-2.16656	-1.9998	1.49897	300	200	0	0.0819795	-0.015035	-0.121601	-63.0887	16.9781	-32.9296	0	0	0
350	0	0.0335536	-0.0139595	-0.0675293	-0.603766	-10.4502	1.51063	300	610	0	0.0373773	0.000866828	-0.027116	-1.59349	-1.33994	1.00373	300	200	0	0.070931	-0.0130927	-0.0946453	-49.4418	13.1988	-29.3566	0	0	0
350	1	0.0278356	-0.0119995	-0.0491431	-0.405501	-7.41209	1.35982	300	610	0	0.0282863	0.00158448	-0.0187201	-1.07403	-0.800802	0.599324	300	200	0	0.0561219	-0.010415	-0.0678632	-35.7007	9.45222	-23.8023	0	0	0
350	2	0.0212293	-0.00944188	-0.0327128	-0.243162	-4.78162	1.11098	300	610	0	0.0196869	0.00180818	-0.011661	-0.647306	-0.395347	0.295356	300	200	0	0.0409162	-0.0076337	-0.0443738	-23.5439	6.1712	-17.771	0	0	0
350	3	0.0148999	-0.00684569	-0.019366	-0.120834	-2.69914	0.835461	300	610	0	0.0123955	0.00172122	-0.00621211	-0.324788	-0.115095	0.0853749	300	200	0	0.0272955	-0.00512447	-0.0255781	-13.7473	3.54901	-12.1846	0	0	0
350	4	0.00948442	-0.00453683	-0.00938332	-0.036095	-1.18001	0.57744	300	610	0	0.00672548	0.00146601	-0.0023386	-0.100633	0.0597589	-0.0455327	300	200	0	0.0162099	-0.00307082	-0.0117219	-6.47567	1.61825	-7.51993	0	0	0
350	5	0.00523998	-0.00266844	-0.00252505	0.0169292	-0.165898	0.360246	300	610	0	0.00266363	0.00114449	0.000167297	0.0402436	0.153166	-0.11537	300	200	0	0.00790361	-0.00152395	-0.00235775	-1.5228	0.31522	-3.94143	0	0	0
350	6	0.0021749	-0.00127606	0.00171918	0.0453972	0.436947	0.192419	300	610	0	1.06956e-05	0.000823178	0.00158812	0.116442	0.18861	-0.141767	300	200	0	0.00218559	-0.000452886	0.0033073	1.50642	-0.471541	-1.41404	0	0	0
350	7	0.00015332	-0.000323377	0.00395443	0.0563524	0.731458	0.0729856	300	610	0	-0.00151589	0.000540297	0.00221568	0.14637	0.186501	-0.140043	300	200	0	-0.00136257	0.000216921	0.00617011	3.06847	-0.867671	0.207672	0	0	0
350	8	-0.00102727	0.000262927	0.00476812	0.0559325	0.813579	-0.00438443	300	610	0	-0.00221287	0.000313238	0.00231233	0.146126	0.163053	-0.122354	300	200	0	-0.00324014	0.000576165	0.00708046	3.60074	-0.991978	1.11532	0	0	0
350	9	-0.00158357	0.000568676	0.00466748	0.0490225	0.763796	-0.0483457	300	610	0	-0.00234977	0.000145344	0.00209221	0.128564	0.130132	-0.0975968	300	200	0	-0.00393334	0.000714019	0.00675969	3.47746	-0.94518	1.5042	0	0	0
351	0	-0.00171462	0.000676666	0.00405313	0.0392049	0.644109	-0.0678573	300	610	0	-0.00214833	3.14844e-05	0.00171621	0.103139	0.0956884	-0.0717264	300	200	0	-0.00386295	0.00070815	0.00576934	2.99199	-0.805584	1.54844	0	0	0
351	1	-0.00158554	0.000658079	0.00321668	0.028886	0.498501	-0.0709852	300	610	0	-0.00177638	-3.7733e-05	0.00129541	0.0762235	0.0644767	-0.0483006	300	200	0	-0.00336191	0.000620346	0.00451209	2.35614	-0.629278	1.38927	0	0	0
351	2	-0.00132229	0.000568933	0.00235225	0.0195093	0.35535	-0.0643204	300	610	0	-0.00135073	-7.30309e-05	0.00089903	0.0516608	0.0388443	-0.0290733	300	200	0	-0.00267302	0.000495902	0.00325128	1.70965	-0.452884	1.13212	0	0	0
351	3	-0.00101328	0.000449848	0.0015748	0.0117921	0.230678	-0.0528198	300	610	0	-0.000944966	-8.46184e-05	0.000563942	0.0313793	0.0194757	-0.0145522	300	200	0	-0.00195825	0.000365229	0.00213874	1.13412	-0.297471	0.849292	0	0	0
351	4	-0.000714809	0.000327746	0.000940044	0.00594915	0.131496	-0.0399101	300	610	0	-0.000599007	-8.1192e-05	0.000304046	0.0159771	0.00601773	-0.00446833	300	200	0	-0.00131382	0.000246554	0.00124409	0.667997	-0.172651	0.585423	0	0	0
351	5	-0.000457979	0.000218468	0.000463016	0.00188047	0.0587927	-0.0277294	300	610	0	-0.000328681	-6.95418e-05	0.000118369	0.0052168	-0.00243743	0.00186215	300	200	0	-0.00078666	0.000148926	0.000581385	0.320359	-0.0803004	0.363914	0	0	0
351	6	-0.000255712	0.000129592	0.000133545	-0.000683018	0.00998255	-0.01742	300	610	0	-0.00013407	-5.45524e-05	-2.49918e-06	-0.00159185	-0.00700813	0.00527985	300	200	0	-0.000389781	7.50392e-05	0.000131045	0.0822894	-0.0176297	0.19317	0	0	0
351	7	-0.000108931	6.30415e-05	-7.18071e-05	-0.00207547	-0.0192711	-0.00941573	300	610	0	-6.19301e-06	-3.94302e-05	-7.16944e-05	-0.0053167	-0.00880052	0.00661537	300	200	0	-0.000115124	2.36112e-05	-0.000143501	-0.0644	0.0205048	0.0719692	0	0	0
351	8	-1.15513e-05	1.72622e-05	-0.000181313	-0.00262861	-0.0337929	-0.00369106	300	610	0	6.80682e-05	-2.60346e-05	-0.00010293	-0.00682443	-0.00878181	0.00659451	300	200	0	5.65169e-05	-8.77242e-06	-0.000284244	-0.141061	0.0399856	-0.00629563	0	0	0
351	9	4.58143e-05	-1.11167e-05	-0.000222657	-0.00263325	-0.0381133	4.04117e-05	300	610	0	0.000102649	-1.52289e-05	-0.000108618	-0.00687765	-0.00772404	0.00579629	300	200	0	0.000148464	-2.63455e-05	-0.000331275	-0.16832	0.0464188	-0.0505435	0	0	0
352	0	7.33344e-05	-2.61078e-05	-0.000219881	-0.00232196	-0.0360532	0.00218101	300	610	0	0.000110293	-7.20038e-06	-9.89378e-05	-0.00608826	-0.00619498	0.00464629	300	200	0	0.000183628	-3.33082e-05	-0.000318819	-0.163924	0.0445833	-0.0699579	0	0	0
352	1	8.04139e-05	-3.16143e-05	-0.00019207	-0.00186615	-0.0305704	0.00315172	300	610	0	0.000101539	-1.72594e-06	-8.15764e-05	-0.00490853	-0.00457724	0.00343114	300	200	0	0.000181953	-3.33402e-05	-0.000273646	-0.141853	0.0382125	-0.0727794	0	0	0
352	2	7.48969e-05	-3.1011e-05	-0.00015318	-0.00138159	-0.0237732	0.00333406	300	610	0	8.43991e-05	1.62738e-06	-6.18685e-05	-0.00364502	-0.0031014	0.00232341	300	200	0	0.000159296	-2.93836e-05	-0.000215049	-0.112251	0.0299938	-0.0657245	0	0	0
352	3	6.27953e-05	-2.69669e-05	-0.000112558	-0.000938272	-0.0170308	0.0030414	300	610	0	6.44822e-05	3.36135e-06	-4.31611e-05	-0.00248399	-0.0018831	0.00140951	300	200	0	0.000127278	-2.36055e-05	-0.000155719	-0.0818477	0.0216924	-0.0538323	0	0	0
352	4	4.83507e-05	-2.14265e-05	-7.57819e-05	-0.00057152	-0.0111238	0.00251052	300	610	0	4.53431e-05	3.95754e-06	-2.72594e-05	-0.0015203	-0.000958124	0.000716012	300	200	0	9.36938e-05	-1.7469e-05	-0.000103041	-0.0546092	0.0143332	-0.0405767	0	0	0
352	5	3.42811e-05	-1.56866e-05	-4.56025e-05	-0.000292516	-0.00640128	0.00190597	300	610	0	2.8933e-05	3.82848e-06	-1.48667e-05	-0.000784963	-0.000312075	0.000231919	300	200	0	6.32141e-05	-1.18581e-05	-6.04692e-05	-0.0324376	0.00839314	-0.0281176	0	0	0
352	6	2.21046e-05	-1.05161e-05	-2.28139e-05	-9.72265e-05	-0.00292288	0.00133115	300	610	0	1.60485e-05	3.29783e-06	-5.96899e-06	-0.000268595	9.6579e-05	-7.40614e-05	300	200	0	3.81531e-05	-7.21828e-06	-2.87829e-05	-0.0158226	0.00397723	-0.0176019	0	0	0
352	7	1.24683e-05	-6.28957e-06	-6.9916e-06	2.6647e-05	-0.000574489	0.000841947	300	610	0	6.72708e-06	2.59954e-06	-1.41602e-07	6.03148e-05	0.00032002	-0.000241155	300	200	0	1.91954e-05	-3.69003e-06	-7.13321e-06	-0.00438336	0.000964113	-0.00945732	0	0	0
352	8	5.44138e-06	-3.10964e-06	2.93904e-06	9.46913e-05	0.000844215	0.000460298	300	610	0	5.65713e-07	1.88813e-06	3.22575e-06	0.000242231	0.000410334	-0.000308474	300	200	0	6.0071e-06	-1.22151e-06	6.16479e-06	0.00271626	-0.000883229	-0.00364702	0	0	0
352	9	7.52482e-07	-9.10592e-07	8.29827e-06	0.000122524	0.00155925	0.00018599	300	610	0	-3.04422e-06	1.254e-06	4.77722e-06	0.000317944	0.000413338	-0.000310402	300	200	0	-2.29174e-06	3.43404e-07	1.30755e-05	0.00647434	-0.00184006	0.000128439	0	0	0
353	0	-2.03312e-06	4.62321e-07	1.03902e-05	0.000123918	0.00178446	6.10084e-06	300	610	0	-4.75681e-06	7.39889e-07	5.09968e-06	0.000323568	0.000365784	-0.000274502	300	200	0	-6.78993e-06	1.20221e-06	1.54899e-05	0.00786315	-0.00217081	0.00228383	0	0	0
353	1	-3.39231e-06	1.19656e-06	1.03542e-05	0.000109946	0.00170119	-9.80538e-05	300	610	0	-5.17434e-06	3.56089e-07	4.67706e-06	0.000288224	0.000294833	-0.000221134	300	200	0	-8.56665e-06	1.55265e-06	1.50313e-05	0.00772417	-0.00210216	0.00325078	0	0	0
353	2	-3.76933e-06	1.47605e-06	9.09901e-06	8.88041e-05	0.00145049	-0.000146247	300	610	0	-4.79748e-06	9.29684e-08	3.87646e-06	0.00023354	0.000218888	-0.000164085	300	200	0	-8.56681e-06	1.56902e-06	1.29755e-05	0.00672334	-0.00181206	0.00341916	0	0	0
353	3	-3.5367e-06	1.46076e-06	7.29251e-06	6.60609e-05	0.00113341	-0.00015652	300	610	0	-4.00883e-06	-6.93975e-08	2.95398e-06	0.000174255	0.000149126	-0.000111722	300	200	0	-7.54553e-06	1.39136e-06	1.02465e-05	0.00534633	-0.00142922	0.00310832	0	0	0
353	4	-2.98128e-06	1.27781e-06	5.38441e-06	4.51086e-05	0.00081598	-0.000143765	300	610	0	-3.07744e-06	-1.54476e-07	2.07141e-06	0.000119394	9.12371e-05	-6.82956e-05	300	200	0	-6.05872e-06	1.12334e-06	7.45582e-06	0.00391719	-0.00103871	0.00255901	0	0	0
353	5	-2.3065e-06	1.02028e-06	3.64539e-06	2.7684e-05	0.000536186	-0.000119291	300	610	0	-2.17503e-06	-1.84975e-07	1.31701e-06	7.36164e-05	4.70759e-05	-3.51849e-05	300	200	0	-4.48153e-06	8.35303e-07	4.9624e-06	0.00262848	-0.000690344	0.00193809	0	0	0
353	6	-1.64354e-06	7.50565e-07	2.21091e-06	1.4365e-05	0.000311391	-9.09973e-05	300	610	0	-1.39687e-06	-1.80456e-07	7.26248e-07	3.85197e-05	1.60727e-05	-1.1953e-05	300	200	0	-3.04041e-06	5.70109e-07	2.93716e-06	0.00157416	-0.000407745	0.00135002	0	0	0
353	7	-1.06642e-06	5.06008e-07	1.12256e-06	4.99459e-06	0.000145019	-6.38806e-05	300	610	0	-7.8292e-07	-1.56343e-07	3.00001e-07	1.37483e-05	-3.66887e-06	2.82932e-06	300	200	0	-1.84934e-06	3.49664e-07	1.42257e-06	0.000780291	-0.000196651	0.00085095	0	0	0
353	8	-6.07463e-07	3.0507e-07	3.62979e-07	-9.8842e-07	3.20736e-05	-4.06737e-05	300	610	0	-3.36587e-07	-1.2384e-07	1.9162e-08	-2.13319e-06	-1.45819e-05	1.09911e-05	300	200	0	-9.4405e-07	1.8123e-07	3.82141e-07	0.000230827	-5.18361e-05	0.000462556	0	0	0
353	9	-2.71158e-07	1.53169e-07	-1.17022e-07	-4.31052e-06	-3.66886e-05	-2.24815e-05	300	610	0	-3.98381e-08	-9.03869e-08	-1.44591e-07	-1.10099e-05	-1.91178e-05	1.43733e-05	300	200	0	-3.10996e-07	6.27819e-08	-2.61613e-07	-0.000112609	3.76054e-05	0.0001841	0	0	0
354	0	-4.54701e-08	4.75713e-08	-3.79047e-07	-5.70664e-06	-7.18493e-05	-9.34151e-06	300	610	0	1.35528e-07	-6.03767e-08	-2.21502e-07	-1.4801e-05	-1.94464e-05	1.46043e-05	300	200	0	9.00578e-08	-1.28054e-08	-6.0055e-07	-0.000296642	8.45464e-05	2.05233e-06	0	0	0
354	1	8.97105e-08	-1.88137e-08	-4.84507e-07	-5.82897e-06	-8.34988e-05	-6.72923e-07	300	610	0	2.20196e-07	-3.59239e-08	-2.39314e-07	-1.5216e-05	-1.73169e-05	1.29959e-05	300	200	0	3.09907e-07	-5.47377e-08	-7.23821e-07	-0.000367085	0.000101455	-0.000102861	0	0	0
354	2	1.56737e-07	-5.47389e-08	-4.87376e-07	-5.20434e-06	-8.02415e-05	4.39132e-06	300	610	0	2.42624e-07	-1.75817e-08	-2.21023e-07	-1.36405e-05	-1.40279e-05	1.05217e-05	300	200	0	3.99361e-07	-7.23206e-08	-7.08398e-07	-0.00036382	9.90808e-05	-0.000150918	0	0	0
354	3	1.76587e-07	-6.88678e-08	-4.30918e-07	-4.22472e-06	-6.88019e-05	6.77946e-06	300	610	0	2.26592e-07	-4.93967e-09	-1.84154e-07	-1.11084e-05	-1.04644e-05	7.84469e-06	300	200	0	4.03179e-07	-7.38075e-08	-6.15072e-07	-0.000318567	8.59028e-05	-0.000160555	0	0	0
354	4	1.66946e-07	-6.87805e-08	-3.47081e-07	-3.1578e-06	-5.40218e-05	7.34424e-06	300	610	0	1.90359e-07	2.91783e-09	-1.41001e-07	-8.3281e-06	-7.16793e-06	5.37027e-06	300	200	0	3.57305e-07	-6.58627e-08	-4.88082e-07	-0.000254567	6.80843e-05	-0.000146953	0	0	0
354	5	1.41499e-07	-6.05299e-08	-2.57498e-07	-2.16788e-06	-3.90832e-05	6.79335e-06	300	610	0	1.46831e-07	7.08763e-09	-9.93793e-08	-5.73668e-06	-4.41803e-06	3.30732e-06	300	200	0	2.8833e-07	-5.34423e-08	-3.56878e-07	-0.00018742	4.97222e-05	-0.000121613	0	0	0
354	6	1.09998e-07	-4.85696e-08	-1.75292e-07	-1.34026e-06	-2.58345e-05	5.66667e-06	300	610	0	1.04298e-07	8.64004e-09	-6.36003e-08	-3.56278e-06	-2.31024e-06	1.72692e-06	300	200	0	2.14296e-07	-3.99295e-08	-2.38892e-07	-0.000126468	3.32367e-05	-9.25437e-05	0	0	0
354	7	7.87718e-08	-3.59022e-08	-1.07128e-07	-7.04624e-07	-1.51371e-05	4.34328e-06	300	610	0	6.74095e-08	8.50249e-09	-3.54463e-08	-1.88812e-06	-8.2292e-07	6.12368e-07	300	200	0	1.46181e-07	-2.73998e-08	-1.42575e-07	-7.63456e-05	1.97957e-05	-6.4797e-05	0	0	0
354	8	5.14267e-08	-2.43387e-08	-5.51653e-08	-2.55156e-07	-7.18184e-06	3.06456e-06	300	610	0	3.81632e-08	7.40969e-09	-1.50331e-08	-7.00161e-07	1.30329e-07	-1.01453e-07	300	200	0	8.95899e-08	-1.6929e-08	-7.01984e-08	-3.84254e-05	9.70768e-06	-4.11185e-05	0	0	0
354	9	2.95733e-08	-1.47884e-08	-1.87119e-08	3.36864e-08	-1.75171e-06	1.96399e-06	300	610	0	1.6798e-08	5.89797e-09	-1.50412e-09	6.63339e-08	6.62862e-07	-4.9977e-07	300	200	0	4.63713e-08	-8.89046e-09	-2.0216e-08	-1.20418e-05	2.75014e-06	-2.26022e-05	0	0	0
355	0	1.34827e-08	-7.53435e-09	4.47796e-09	1.95741e-07	1.5792e-06	1.09706e-06	300	610	0	2.51132e-09	4.32561e-09	6.45369e-09	4.99123e-07	8.90012e-07	-6.69197e-07	300	200	0	1.59941e-08	-3.20873e-09	1.09317e-08	4.56314e-06	-1.578e-06	-9.26149e-06	0	0	0
355	1	2.62398e-09	-2.46532e-09	1.72771e-08	2.65577e-07	3.30603e-06	4.6782e-07	300	610	0	-6.00224e-09	2.90587e-09	1.02596e-08	6.88447e-07	9.14501e-07	-6.86825e-07	300	200	0	-3.37826e-09	4.4055e-10	2.75367e-08	1.35661e-05	-3.87833e-06	-4.8702e-07	0	0	0
355	2	-3.93212e-09	7.43057e-10	2.25761e-08	2.74066e-07	3.90471e-06	5.02609e-08	300	610	0	-1.01815e-08	1.74313e-09	1.12246e-08	7.15219e-07	8.1955e-07	-6.15073e-07	300	200	0	-1.41136e-08	2.48618e-09	3.38008e-08	1.7125e-05	-4.73851e-06	4.61594e-06	0	0	0
355	3	-7.23276e-09	2.49912e-09	2.29312e-08	2.46271e-07	3.78338e-06	-1.95807e-07	300	610	0	-1.13705e-08	8.66785e-10	1.04412e-08	6.4534e-07	6.67246e-07	-5.00487e-07	300	200	0	-1.86032e-08	3.36591e-09	3.33724e-08	1.71294e-05	-4.66813e-06	6.99956e-06	0	0	0
355	4	-8.26813e-09	3.21082e-09	2.04013e-08	2.00929e-07	3.26255e-06	-3.13939e-07	300	610	0	-1.06984e-08	2.59588e-10	8.74592e-09	5.28222e-07	5.00127e-07	-3.74935e-07	300	200	0	-1.89666e-08	3.47041e-09	2.91473e-08	1.50897e-05	-4.0711e-06	7.5355e-06	0	0	0
355	5	-7.87765e-09	3.2372e-09	1.65145e-08	1.50903e-07	2.57412e-06	-3.4443e-07	300	610	0	-9.03654e-09	-1.2047e-10	6.72848e-09	3.97908e-07	3.44413e-07	-2.58047e-07	300	200	0	-1.69142e-08	3.11673e-09	2.32429e-08	1.21179e-05	-3.24246e-06	6.94522e-06	0	0	0
355	6	-6.71394e-09	2.86641e-09	1.23107e-08	1.0415e-07	1.87141e-06	-3.20896e-07	300	610	0	-7.00363e-09	-3.24622e-10	4.76635e-09	2.75543e-07	2.13823e-07	-1.60077e-07	300	200	0	-1.37176e-08	2.54179e-09	1.70771e-08	8.96452e-06	-2.37945e-06	5.77779e-06	0	0	0
355	7	-5.24438e-09	2.31148e-09	8.42607e-09	6.48514e-08	1.24426e-06	-2.69106e-07	300	610	0	-4.99981e-09	-4.03296e-10	3.06995e-09	1.72337e-07	1.13247e-07	-8.46632e-08	300	200	0	-1.02442e-08	1.90818e-09	1.1496e-08	6.08267e-06	-1.59957e-06	4.41772e-06	0	0	0
355	8	-3.7742e-09	1.71683e-09	5.18797e-09	3.45249e-08	7.35337e-07	-2.07246e-07	300	610	0	-3.2516e-09	-4.00447e-10	1.72859e-09	9.2452e-08	4.19188e-08	-3.12101e-08	300	200	0	-7.0258e-09	1.31638e-09	6.91656e-09	3.70054e-06	-9.60472e-07	3.10904e-06	0	0	0
355	9	-2.47894e-09	1.17025e-09	2.70768e-09	1.29724e-08	3.5506e-07	-1.4697e-07	300	610	0	-1.85879e-09	-3.51065e-10	7.51279e-10	3.54994e-08	-4.08926e-09	3.24378e-09	300	200	0	-4.33773e-09	8.19184e-10	3.45896e-09	1.88974e-06	-4.78507e-07	1.98594e-06	0	0	0
356	0	-1.43867e-09	7.16469e-10	9.58816e-10	-9.65913e-10	9.40863e-08	-9.47916e-08	300	610	0	-8.36384e-10	-2.80818e-10	9.98033e-11	-1.478e-09	-3.00541e-08	2.26664e-08	300	200	0	-2.27506e-09	4.35651e-10	1.05862e-09	6.23306e-07	-1.44351e-07	1.10344e-06	0	0	0
356	1	-6.69046e-10	3.70146e-10	-1.61012e-10	-8.86458e-09	-6.71781e-08	-5.34901e-08	300	610	0	-1.4883e-10	-2.06948e-10	-2.86663e-10	-2.2562e-08	-4.13994e-08	3.1131e-08	300	200	0	-8.17876e-10	1.63198e-10	-4.47675e-10	-1.79143e-07	6.49829e-08	4.64484e-07	0	0	0
356	2	-1.4678e-10	1.26896e-10	-7.85662e-10	-1.2349e-08	-1.51888e-07	-2.33665e-08	300	610	0	2.64224e-10	-1.39803e-10	-4.74685e-10	-3.19943e-08	-4.29866e-08	3.22862e-08	300	200	0	1.17444e-10	-1.29071e-11	-1.26035e-09	-6.19154e-07	1.77592e-07	4.17388e-08	0	0	0
356	3	1.70997e-10	-2.80896e-11	-1.05113e-09	-1.28801e-08	-1.82483e-07	-3.26094e-09	300	610	0	4.70208e-10	-8.45303e-11	-5.26194e-10	-3.36029e-08	-3.8774e-08	2.9101e-08	300	200	0	6.41205e-10	-1.1262e-10	-1.57733e-09	-7.9832e-07	2.21163e-07	-2.06296e-07	0	0	0
356	4	3.33316e-10	-1.1385e-10	-1.07845e-09	-1.16498e-08	-1.78317e-07	8.68753e-09	300	610	0	5.32578e-10	-4.26729e-11	-4.93073e-10	-3.05215e-08	-3.17292e-08	2.38001e-08	300	200	0	8.65894e-10	-1.56523e-10	-1.57152e-09	-8.06152e-07	2.19847e-07	-3.24308e-07	0	0	0
356	5	3.86902e-10	-1.49584e-10	-9.65572e-10	-9.55354e-09	-1.54662e-07	1.45216e-08	300	610	0	5.04942e-10	-1.35192e-11	-4.15244e-10	-2.51108e-08	-2.38958e-08	1.79148e-08	300	200	0	8.91843e-10	-1.63103e-10	-1.38082e-09	-7.14541e-07	1.92878e-07	-3.53493e-07	0	0	0
356	6	3.71583e-10	-1.52295e-10	-7.85554e-10	-7.20924e-09	-1.22622e-07	1.61445e-08	300	610	0	4.2885e-10	4.85457e-12	-3.20989e-10	-1.90062e-08	-1.65431e-08	1.23951e-08	300	200	0	8.00433e-10	-1.47441e-10	-1.10654e-09	-5.76678e-07	1.54377e-07	-3.28128e-07	0	0	0
356	7	3.18473e-10	-1.35697e-10	-5.88395e-10	-5.00186e-09	-8.9581e-08	1.51528e-08	300	610	0	3.33971e-10	1.48398e-11	-2.28526e-10	-1.32303e-08	-1.03432e-08	7.74379e-09	300	200	0	6.52445e-10	-1.20857e-10	-8.16921e-10	-4.28659e-07	1.13835e-07	-2.74423e-07	0	0	0
356	8	2.49968e-10	-1.09975e-10	-4.04887e-10	-3.13638e-09	-5.99036e-08	1.2776e-08	300	610	0	2.39603e-10	1.88116e-11	-1.48119e-10	-8.33203e-09	-5.54544e-09	4.14623e-09	300	200	0	4.89571e-10	-9.11634e-11	-5.53006e-10	-2.92449e-07	7.69532e-08	-2.10828e-07	0	0	0
356	9	1.80778e-10	-8.20744e-11	-2.51106e-10	-1.68988e-09	-3.56986e-08	9.88625e-09	300	610	0	1.56779e-10	1.88523e-11	-8.42291e-11	-4.52239e-09	-2.1258e-09	1.58348e-09	300	200	0	3.37557e-10	-6.32221e-11	-3.35335e-10	-1.79267e-07	4.65733e-08	-1.49127e-07	0	0	0
357	0	1.19444e-10	-5.62476e-11	-1.32751e-10	-6.5674e-10	-1.75257e-08	7.04609e-09	300	610	0	9.04674e-11	1.66281e-11	-3.74534e-11	-1.79285e-09	9.37808e-11	-7.87699e-11	300	200	0	2.09911e-10	-3.96195e-11	-1.70204e-10	-9.282e-08	2.35536e-08	-9.58728e-08	0	0	0
357	1	6.99392e-11	-3.46923e-11	-4.88754e-11	1.55658e-11	-4.98767e-09	4.57307e-09	300	610	0	4.15554e-11	1.33668e-11	-6.09423e-12	-9.745e-12	1.35875e-09	-1.02509e-09	300	200	0	1.11495e-10	-2.13256e-11	-5.49696e-11	-3.20507e-08	7.51023e-09	-5.38237e-08	0	0	0
357	2	3.31378e-11	-1.81629e-11	5.17603e-12	4.00253e-10	2.81574e-09	2.60598e-09	300	610	0	8.47896e-12	9.89801e-12	1.26624e-11	1.01662e-09	1.92405e-09	-1.44696e-09	300	200	0	4.16168e-11	-8.26488e-12	1.78384e-11	6.71001e-09	-2.60934e-09	-2.32303e-08	0	0	0
357	3	8.02799e-12	-6.4938e-12	3.56359e-11	5.73709e-10	6.96662e-09	1.1643e-09	300	610	0	-1.15493e-11	6.72356e-12	2.19368e-11	1.48552e-09	2.01967e-09	-1.517e-09	300	200	0	-3.52131e-12	2.29761e-13	5.75727e-11	2.81955e-08	-8.1165e-09	-2.87099e-09	0	0	0
357	4	-7.36608e-12	9.89585e-13	4.89001e-11	6.05038e-10	8.52257e-09	1.96589e-10	300	610	0	-2.16876e-11	4.09679e-12	2.46537e-11	1.578e-09	1.83385e-09	-1.37641e-09	300	200	0	-2.90537e-11	5.08637e-12	7.35539e-11	3.7187e-08	-1.03152e-08	9.17692e-09	0	0	0
357	5	-1.53387e-11	5.17418e-12	5.06963e-11	5.50914e-10	8.40107e-09	-3.83235e-10	300	610	0	-2.49309e-11	2.09808e-12	2.32765e-11	1.44304e-09	1.50838e-09	-1.13147e-09	300	200	0	-4.02696e-11	7.27226e-12	7.39728e-11	3.79231e-08	-1.03494e-08	1.50098e-08	0	0	0
357	6	-1.80938e-11	6.96323e-12	4.56847e-11	4.54113e-10	7.32959e-09	-6.70915e-10	300	610	0	-2.38233e-11	6.98778e-13	1.97095e-11	1.19339e-09	1.14141e-09	-8.55745e-10	300	200	0	-4.19171e-11	7.66201e-12	6.53942e-11	3.38249e-08	-9.13525e-09	1.65738e-08	0	0	0
357	7	-1.75206e-11	7.16165e-12	3.73566e-11	3.44316e-10	5.83967e-09	-7.56327e-10	300	610	0	-2.03461e-11	-1.89065e-13	1.53088e-11	9.07578e-10	7.94334e-10	-5.95189e-10	300	200	0	-3.78668e-11	6.97259e-12	5.26654e-11	2.74358e-08	-7.348e-09	1.54971e-08	0	0	0
357	8	-1.51022e-11	6.42189e-12	2.81144e-11	2.40136e-10	4.28681e-09	-7.15261e-10	300	610	0	-1.59211e-11	-6.7699e-13	1.09534e-11	6.35042e-10	5.00078e-10	-3.74421e-10	300	200	0	-3.10233e-11	5.7449e-12	3.90678e-11	2.04914e-08	-5.44435e-09	1.30303e-08	0	0	0
357	9	-1.19111e-11	5.23091e-12	1.94487e-11	1.51608e-10	2.88289e-09	-6.06373e-10	300	610	0	-1.14788e-11	-8.76809e-13	7.14336e-12	4.02635e-10	2.71274e-10	-2.02849e-10	300	200	0	-2.33899e-11	4.3541e-12	2.65921e-11	1.40556e-08	-3.70074e-09	1.00586e-08	0	0	0
358	0	-8.65633e-12	3.9225e-12	1.21476e-11	8.2633e-11	1.73199e-09	-4.71473e-10	300	610	0	-7.55611e-12	-8.87157e-13	4.10109e-12	2.21007e-10	1.0738e-10	-8.00194e-11	300	200	0	-1.62124e-11	3.03534e-12	1.62487e-11	8.67957e-09	-2.25703e-09	7.15069e-09	0	0	0
358	1	-5.75292e-12	2.70257e-12	6.50147e-12	3.31238e-11	8.63786e-10	-3.37701e-10	300	610	0	-4.39988e-12	-7.87336e-13	1.86298e-12	9.02306e-11	3.46633e-13	1.42187e-13	300	200	0	-1.01528e-11	1.91523e-12	8.36446e-12	4.55378e-09	-1.15787e-09	4.62627e-09	0	0	0
358	2	-3.39771e-12	1.67895e-12	2.4801e-12	7.09292e-13	2.61624e-10	-2.20526e-10	300	610	0	-2.06062e-12	-6.36073e-13	3.54067e-13	4.28278e-12	-6.12337e-11	4.62142e-11	300	200	0	-5.45833e-12	1.04288e-12	2.83417e-12	1.63873e-09	-3.87861e-10	2.62328e-09	0	0	0
358	3	-1.63849e-12	8.90248e-13	-1.27677e-13	-1.80121e-11	-1.15781e-10	-1.26864e-10	300	610	0	-4.69982e-13	-4.73269e-13	-5.55701e-13	-4.56437e-11	-8.93388e-11	6.71935e-11	300	200	0	-2.10847e-12	4.1698e-13	-6.83378e-13	-2.32664e-10	1.011e-10	1.1589e-09	0	0	0
358	4	-4.31673e-13	3.30643e-13	-1.6118e-12	-2.66284e-11	-3.18967e-10	-5.78872e-11	300	610	0	5.0059e-13	-3.23238e-13	-1.01252e-12	-6.89071e-11	-9.48465e-11	7.12444e-11	300	200	0	6.89172e-14	7.40488e-15	-2.62432e-12	-1.28088e-09	3.70175e-10	1.78781e-10	0	0	0
358	5	3.13654e-13	-3.05235e-14	-2.27293e-12	-2.84077e-11	-3.9776e-10	-1.13275e-11	300	610	0	9.98939e-13	-1.9844e-13	-1.15445e-12	-7.4067e-11	-8.6705e-11	6.50794e-11	300	200	0	1.31259e-12	-2.28964e-13	-3.42738e-12	-1.73085e-09	4.80746e-10	-4.06054e-10	0	0	0
358	6	7.04785e-13	-2.34538e-13	-2.38206e-12	-2.60437e-11	-3.95639e-10	1.67926e-11	300	610	0	1.16637e-12	-1.03028e-13	-1.09841e-12	-6.8203e-11	-7.16867e-11	5.37757e-11	300	200	0	1.87115e-12	-3.37566e-13	-3.48048e-12	-1.78319e-09	4.87002e-10	-6.93894e-10	0	0	0
358	7	8.45639e-13	-3.23873e-13	-2.1608e-12	-2.15795e-11	-3.4725e-10	3.09582e-11	300	610	0	1.12357e-12	-3.58875e-14	-9.35237e-13	-5.67e-11	-5.4505e-11	4.08652e-11	300	200	0	1.96921e-12	-3.59761e-13	-3.09604e-12	-1.60069e-09	4.32536e-10	-7.76658e-10	0	0	0
358	8	8.25801e-13	-3.36623e-13	-1.77597e-12	-1.644e-11	-2.78027e-10	3.54118e-11	300	610	0	9.65005e-13	6.99383e-15	-7.29915e-13	-4.33263e-11	-3.8128e-11	2.85701e-11	300	200	0	1.79081e-12	-3.29629e-13	-2.50588e-12	-1.30491e-09	3.49651e-10	-7.31647e-10	0	0	0
358	9	7.15939e-13	-3.03819e-13	-1.34297e-12	-1.15249e-11	-2.0508e-10	3.37503e-11	300	610	0	7.58786e-13	3.08147e-14	-5.24841e-13	-3.04714e-11	-2.41662e-11	1.80948e-11	300	200	0	1.47473e-12	-2.73005e-13	-1.86781e-12	-9.79279e-10	2.6031e-10	-6.18536e-10	0	0	0
359	0	5.67416e-13	-2.48736e-13	-9.33898e-13	-7.32497e-12	-1.38688e-10	2.87712e-11	300	610	0	5.49753e-13	4.08366e-14	-3.44358e-13	-1.94476e-11	-1.32577e-11	9.91465e-12	300	200	0	1.11717e-12	-2.07899e-13	-1.27826e-12	-6.75301e-10	1.77907e-10	-4.79759e-10	0	0	0
359	1	4.14372e-13	-1.8741e-13	-5.87358e-13	-4.03688e-12	-8.39809e-11	2.24782e-11	300	610	0	3.64026e-13	4.173e-14	-1.99534e-13	-1.07908e-11	-5.40512e-12	4.02937e-12	300	200	0	7.78398e-13	-1.4568e-13	-7.86892e-13	-4.20016e-10	1.09319e-10	-3.42769e-10	0	0	0
359	2	2.76976e-13	-1.29807e-13	-3.18087e-13	-1.66508e-12	-4.25143e-11	1.61801e-11	300	610	0	2.1384e-13	3.72684e-14	-9.24774e-14	-4.52699e-12	-2.45864e-13	1.65227e-13	300	200	0	4.90816e-13	-9.25386e-14	-4.10565e-13	-2.23163e-10	5.68501e-11	-2.2314e-10	0	0	0
359	3	1.64957e-13	-8.12116e-14	-1.25345e-13	-1.02899e-13	-1.36042e-11	1.06299e-11	300	610	0	1.01996e-13	3.02599e-14	-1.98995e-14	-3.85889e-13	2.74977e-12	-2.07617e-12	300	200	0	2.66953e-13	-5.09518e-14	-1.45245e-13	-8.33751e-11	1.99053e-11	-1.27755e-10	0	0	0
359	4	8.0885e-14	-4.35892e-14	4.1607e-16	8.07549e-13	4.6396e-12	6.17145e-12	300	610	0	2.55301e-14	2.26226e-14	2.42018e-14	2.04105e-12	4.14427e-12	-3.11733e-12	300	200	0	1.06415e-13	-2.09666e-14	2.46178e-14	6.93636e-12	-3.7094e-12	-5.76818e-11	0	0	0
359	5	2.2904e-14	-1.67612e-14	7.26732e-14	1.23473e-12	1.45758e-11	2.87227e-12	300	610	0	-2.14777e-14	1.55343e-14	4.66724e-14	3.19308e-12	4.45194e-12	-3.34428e-12	300	200	0	1.42631e-15	-1.22689e-15	1.19346e-13	5.8034e-11	-1.68444e-11	-1.0516e-11	0	0	0
359	6	-1.3163e-14	6.61944e-16	1.05553e-13	1.33313e-12	1.85508e-11	6.32958e-13	300	610	0	-4.59442e-14	9.60683e-15	5.40274e-14	3.47474e-12	4.09805e-12	-3.07605e-12	300	200	0	-5.91072e-14	1.02688e-14	1.5958e-13	8.04936e-11	-2.23882e-11	1.78558e-11	0	0	0
359	7	-3.23304e-14	1.06005e-14	1.11873e-13	1.23076e-12	1.86245e-11	-7.30003e-13	300	610	0	-5.45335e-14	5.05344e-15	5.18147e-14	3.22241e-12	3.40599e-12	-2.55508e-12	300	200	0	-8.6864e-14	1.56539e-14	1.63688e-13	8.38099e-11	-2.29063e-11	3.20394e-11	0	0	0
359	8	-3.94962e-14	1.50508e-14	1.02168e-13	1.02517e-12	1.64464e-11	-1.4266e-12	300	610	0	-5.29702e-14	1.83297e-15	4.4365e-14	2.69314e-12	2.60201e-12	-1.95092e-12	300	200	0	-9.24664e-14	1.68838e-14	1.46533e-13	7.57244e-11	-2.04732e-11	3.63743e-11	0	0	0
359	9	-3.89072e-14	1.58151e-14	8.44077e-14	7.84736e-13	1.32332e-11	-1.65703e-12	300	610	0	-4.5756e-14	-2.37184e-16	3.47923e-14	2.06774e-12	1.82954e-12	-1.37096e-12	300	200	0	-8.46632e-14	1.55779e-14	1.192e-13	6.20473e-11	-1.66334e-11	3.453e-11	0	0	0
360	0	-3.39298e-14	1.4369e-14	6.41326e-14	5.52938e-13	9.80811e-12	-1.59195e-12	300	610	0	-3.61529e-14	-1.39914e-15	2.51403e-14	1.46164e-12	1.16728e-12	-8.74061e-13	300	200	0	-7.00828e-14	1.29698e-14	8.9273e-14	4.67861e-11	-1.24425e-11	2.93527e-11	0	0	0
360	1	-2.70228e-14	1.18244e-14	4.48293e-14	3.53742e-13	6.66945e-12	-1.36474e-12	300	610	0	-2.63213e-14	-1.9004e-15	1.65936e-14	9.38903e-13	6.47339e-13	-4.84156e-13	300	200	0	-5.33441e-14	9.92398e-15	6.14229e-14	3.24336e-11	-8.54955e-12	2.28765e-11	0	0	0
360	2	-1.98298e-14	8.9516e-15	2.8386e-14	1.97039e-13	4.06971e-12	-1.07139e-12	300	610	0	-1.75304e-14	-1.96202e-15	9.70125e-15	5.26411e-13	2.71222e-13	-2.02256e-13	300	200	0	-3.73602e-14	6.98958e-15	3.80873e-14	2.03147e-11	-5.29195e-12	1.64255e-11	0	0	0
360	3	-1.333e-14	6.23264e-15	1.55476e-14	8.34504e-14	2.08978e-12	-7.7499e-13	300	610	0	-1.0386e-14	-1.76353e-15	4.58186e-15	2.26487e-13	2.26359e-14	-1.60634e-14	300	200	0	-2.3716e-14	4.46911e-15	2.01295e-14	1.09249e-11	-2.78806e-12	1.07582e-11	0	0	0
360	4	-8.00362e-15	3.92628e-15	6.31249e-15	8.1931e-15	7.02257e-13	-5.12177e-13	300	610	0	-5.04008e-15	-1.43915e-15	1.09218e-15	2.70423e-14	-1.22988e-13	9.29035e-14	300	200	0	-1.30437e-14	2.48713e-15	7.40467e-15	4.22367e-12	-1.01603e-12	6.21709e-12	0	0	0
360	5	-3.98699e-15	2.13212e-15	2.50134e-16	-3.6053e-14	-1.79226e-13	-3.00008e-13	300	610	0	-1.36551e-15	-1.08106e-15	-1.04442e-15	-9.08528e-14	-1.92051e-13	1.44478e-13	300	200	0	-5.35251e-15	1.05106e-15	-7.9429e-16	-1.32758e-13	1.2393e-13	2.86496e-12	0	0	0
360	6	-1.20228e-15	8.46368e-16	-3.26525e-15	-5.7194e-14	-6.64668e-13	-1.42253e-13	300	610	0	9.09987e-16	-7.46292e-16	-2.14835e-15	-1.47805e-13	-2.08861e-13	1.56905e-13	300	200	0	-2.92291e-16	1.00076e-16	-5.41359e-15	-2.62166e-12	7.64578e-13	5.96067e-13	0	0	0
360	7	5.42138e-16	6.21365e-18	-4.89712e-15	-6.253e-14	-8.64528e-13	-3.45914e-14	300	610	0	2.1098e-15	-4.64838e-16	-2.52691e-15	-1.62927e-13	-1.93625e-13	1.45343e-13	300	200	0	2.65193e-15	-4.58624e-16	-7.42403e-15	-3.7401e-12	1.04176e-12	-7.79499e-13	0	0	0
360	8	1.48046e-15	-4.77575e-16	-5.25151e-15	-5.81428e-14	-8.76365e-13	3.1433e-14	300	610	0	2.54809e-15	-2.47595e-16	-2.4433e-15	-1.52197e-13	-1.6178e-13	1.21367e-13	300	200	0	4.02854e-15	-7.2517e-16	-7.6948e-15	-3.93723e-12	1.07693e-12	-1.47745e-12	0	0	0
360	9	1.84344e-15	-6.98791e-16	-4.82915e-15	-4.86883e-14	-7.78686e-13	6.56462e-14	300	610	0	2.49629e-15	-9.31716e-17	-2.10392e-15	-1.27882e-13	-1.24183e-13	9.31119e-14	300	200	0	4.33972e-15	-7.91962e-16	-6.93307e-15	-3.58115e-12	9.68747e-13	-1.70258e-12	0	0	0
361	0	1.83235e-15	-7.42666e-16	-4.01056e-15	-3.74476e-14	-6.29686e-13	7.74905e-14	300	610	0	2.16888e-15	6.72281e-18	-1.65796e-15	-9.86553e-14	-8.77601e-14	6.57654e-14	300	200	0	4.00123e-15	-7.35943e-16	-5.66852e-15	-2.94946e-12	7.9105e-13	-1.62904e-12	0	0	0
361	1	1.60751e-15	-6.79347e-16	-3.06175e-15	-2.652e-14	-4.68944e-13	7.50615e-14	300	610	0	1.72206e-15	6.33557e-17	-1.20388e-15	-7.00891e-14	-5.63558e-14	4.22015e-14	300	200	0	3.32957e-15	-6.15992e-16	-4.26563e-15	-2.23462e-12	5.9457e-13	-1.39253e-12	0	0	0
361	2	1.28659e-15	-5.61947e-16	-2.1512e-15	-1.70753e-14	-3.20615e-13	6.47158e-14	300	610	0	1.25984e-15	8.83633e-17	-7.99273e-16	-4.53086e-14	-3.15808e-14	2.3622e-14	300	200	0	2.54643e-15	-4.73584e-16	-2.95047e-15	-1.5572e-12	4.10716e-13	-1.09052e-12	0	0	0
361	3	9.48675e-16	-4.2745e-16	-1.37119e-15	-9.60931e-15	-1.97108e-13	5.10517e-14	300	610	0	8.43886e-16	9.22063e-17	-4.71351e-16	-2.56591e-14	-1.35711e-14	1.01233e-14	300	200	0	1.79256e-15	-3.35243e-16	-1.84254e-15	-9.82059e-13	2.56041e-13	-7.86867e-13	0	0	0
361	4	6.41287e-16	-2.99157e-16	-7.5925e-16	-4.17103e-15	-1.02597e-13	3.71089e-14	300	610	0	5.04119e-16	8.34225e-17	-2.26615e-16	-1.13024e-14	-1.59844e-15	1.15531e-15	300	200	0	1.14541e-15	-2.15735e-16	-9.85865e-16	-5.34294e-13	1.36584e-13	-5.18465e-13	0	0	0
361	5	3.88097e-16	-1.89728e-16	-3.1689e-16	-5.46992e-16	-3.6026e-14	2.46682e-14	300	610	0	2.48666e-16	6.84262e-17	-5.88856e-17	-1.70043e-15	5.47584e-15	-4.13861e-15	300	200	0	6.36763e-16	-1.21302e-16	-3.75776e-16	-2.1315e-13	5.16179e-14	-3.02333e-13	0	0	0
361	6	1.96254e-16	-1.04192e-16	-2.47737e-17	1.60187e-15	6.54444e-15	1.45743e-14	300	610	0	7.21457e-17	5.1646e-17	4.45713e-17	4.02295e-15	8.89035e-15	-6.68893e-15	300	200	0	2.684e-16	-5.25458e-17	1.97976e-17	-3.09506e-15	-3.38768e-15	-1.42022e-13	0	0	0
361	7	6.2555e-17	-4.259e-17	1.46133e-16	2.64637e-15	3.02401e-14	7.03318e-15	300	610	0	-3.79465e-17	3.58406e-17	9.874e-17	6.83398e-15	9.79358e-15	-7.35776e-15	300	200	0	2.46085e-17	-6.74941e-18	2.44873e-16	1.18045e-13	-3.46093e-14	-3.29187e-14	0	0	0
361	8	-2.17734e-17	-2.09428e-18	2.26973e-16	2.9314e-15	4.02586e-14	1.85887e-15	300	610	0	-9.672e-17	2.24802e-17	1.18112e-16	7.63541e-15	9.14525e-15	-6.86507e-15	300	200	0	-1.18493e-16	2.0386e-17	3.45085e-16	1.73621e-13	-4.8434e-14	3.37354e-14	0	0	0
361	9	-6.76622e-17	2.14385e-17	2.46391e-16	2.74578e-15	4.12189e-14	-1.33773e-15	300	610	0	-1.1898e-16	1.21185e-17	1.15168e-16	7.18585e-15	7.68215e-15	-5.76331e-15	300	200	0	-1.86643e-16	3.3557e-17	3.61559e-16	1.84875e-13	-5.06079e-14	6.80361e-14	0	0	0
362	0	-8.5979e-17	3.24127e-17	2.2818e-16	2.31169e-15	3.68567e-14	-3.01613e-15	300	610	0	-1.17594e-16	4.71611e-18	9.97445e-17	6.07065e-15	5.92503e-15	-4.44272e-15	300	200	0	-2.03573e-16	3.71288e-17	3.27924e-16	1.69303e-13	-4.58241e-14	7.96457e-14	0	0	0
362	1	-8.62594e-17	3.48579e-17	1.90504e-16	1.7865e-15	2.99544e-14	-3.62153e-15	300	610	0	-1.02776e-16	-1.02156e-19	7.89847e-17	4.70569e-15	4.20836e-15	-3.15376e-15	300	200	0	-1.89036e-16	3.47558e-17	2.69489e-16	1.40165e-13	-3.76102e-14	7.68249e-14	0	0	0
362	2	-7.61364e-17	3.21079e-17	1.4613e-16	1.27155e-15	2.24146e-14	-3.53782e-15	300	610	0	-8.20034e-17	-2.86025e-18	5.76319e-17	3.35986e-15	2.71962e-15	-2.03666e-15	300	200	0	-1.5814e-16	2.92476e-17	2.03762e-16	1.06701e-13	-2.84036e-14	6.60437e-14	0	0	0
362	3	-6.12387e-17	2.66987e-17	1.03194e-16	8.23871e-16	1.54072e-14	-3.0679e-15	300	610	0	-6.02832e-17	-4.105e-18	3.84838e-17	2.1855e-15	1.53942e-15	-1.15157e-15	300	200	0	-1.21522e-16	2.25937e-17	1.41678e-16	7.47392e-14	-1.97238e-14	5.19709e-14	0	0	0
362	4	-4.53721e-17	2.04055e-17	6.62052e-17	4.68254e-16	9.54137e-15	-2.43195e-15	300	610	0	-4.06078e-17	-4.33125e-18	2.28864e-17	1.24973e-15	6.77321e-16	-5.05384e-16	300	200	0	-8.598e-17	1.60742e-17	8.90916e-17	4.7452e-14	-1.23818e-14	3.76835e-14	0	0	0
362	5	-3.08401e-17	1.43544e-17	3.70449e-17	2.07964e-16	5.03122e-15	-1.77636e-15	300	610	0	-2.4454e-17	-3.94495e-18	1.119e-17	5.62713e-16	1.00905e-16	-7.36055e-17	300	200	0	-5.52941e-17	1.04094e-17	4.8235e-17	2.61057e-14	-6.68424e-15	2.49761e-14	0	0	0
362	6	-1.8808e-17	9.16386e-18	1.58625e-17	3.35154e-17	1.83826e-15	-1.18764e-15	300	610	0	-1.22508e-17	-3.2525e-18	3.13105e-18	1.0062e-16	-2.42537e-16	1.83422e-16	300	200	0	-3.10588e-17	5.91136e-18	1.89935e-17	1.07202e-14	-2.61151e-15	1.46922e-14	0	0	0
362	7	-9.64771e-18	5.08701e-18	1.79241e-18	-7.078e-17	-2.16701e-16	-7.07557e-16	300	610	0	-3.77396e-18	-2.4666e-18	-1.87578e-18	-1.77057e-16	-4.11083e-16	3.09331e-16	300	200	0	-1.34217e-17	2.62042e-18	-8.33647e-20	5.96159e-16	4.14658e-17	7.0278e-15	0	0	0
362	8	-3.23076e-18	2.13653e-18	-6.5109e-18	-1.22306e-16	-1.37237e-15	-3.47175e-16	300	610	0	1.54976e-18	-1.72066e-18	-4.53082e-18	-3.15599e-16	-4.58977e-16	3.44843e-16	300	200	0	-1.681e-18	4.15864e-19	-1.10417e-17	-5.29575e-15	1.56186e-15	1.78324e-15	0	0	0
362	9	8.43866e-19	1.85412e-19	-1.05086e-17	-1.37349e-16	-1.8732e-15	-9.8581e-17	300	610	0	4.42587e-18	-1.08664e-18	-5.51715e-18	-3.57626e-16	-4.31793e-16	3.24147e-16	300	200	0	5.26974e-18	-9.01227e-19	-1.60258e-17	-8.05193e-15	2.24979e-15	-1.44474e-15	0	0	0
363	0	3.08597e-18	-9.58489e-19	-1.15542e-17	-1.29623e-16	-1.93782e-15	5.61018e-17	300	610	0	5.55182e-18	-5.92553e-19	-5.42646e-18	-3.39151e-16	-3.64682e-16	2.73601e-16	300	200	0	8.63779e-18	-1.55104e-18	-1.69807e-17	-8.6766e-15	2.37709e-15	-3.12841e-15	0	0	0
363	1	4.00714e-18	-1.5019e-18	-1.07779e-17	-1.09726e-16	-1.74394e-15	1.38348e-16	300	610	0	5.53727e-18	-2.37829e-19	-4.72735e-18	-2.88094e-16	-2.82618e-16	2.11919e-16	300	200	0	9.54442e-18	-1.73973e-18	-1.55052e-17	-8.00129e-15	2.16687e-15	-3.72346e-15	0	0	0
363	2	4.05902e-18	-1.63527e-18	-9.04649e-18	-8.52043e-17	-1.42454e-15	1.69141e-16	300	610	0	4.86873e-18	-5.52578e-21	-3.76177e-18	-2.24391e-16	-2.01739e-16	1.51189e-16	300	200	0	8.92775e-18	-1.6408e-18	-1.28083e-17	-6.65907e-15	1.78766e-15	-3.62166e-15	0	0	0
363	3	3.60491e-18	-1.51699e-18	-6.97247e-18	-6.09471e-17	-1.07107e-15	1.6668e-16	300	610	0	3.90387e-18	1.28696e-19	-2.75812e-18	-1.61011e-16	-1.31186e-16	9.82471e-17	300	200	0	7.50878e-18	-1.38829e-18	-9.73058e-18	-5.09343e-15	1.3565e-15	-3.13133e-15	0	0	0
363	4	2.91402e-18	-1.26812e-18	-4.94871e-18	-3.97339e-17	-7.40137e-16	1.45392e-16	300	610	0	2.88368e-18	1.90524e-19	-1.85223e-18	-1.05375e-16	-7.49806e-17	5.60943e-17	300	200	0	5.79771e-18	-1.07759e-18	-6.80094e-18	-3.58599e-15	9.46875e-16	-2.47608e-15	0	0	0
363	5	2.16937e-18	-9.73838e-19	-3.19514e-18	-2.28001e-17	-4.61625e-16	1.15819e-16	300	610	0	1.95332e-18	2.03356e-19	-1.11055e-18	-6.0823e-17	-3.37256e-17	2.51707e-17	300	200	0	4.12269e-18	-7.70482e-19	-4.30569e-18	-2.29175e-15	5.98468e-16	-1.80414e-15	0	0	0
363	6	1.48259e-18	-6.88536e-19	-1.80598e-18	-1.03456e-17	-2.46457e-16	8.50066e-17	300	610	0	1.18552e-18	1.86489e-19	-5.51721e-19	-2.79563e-17	-5.98509e-18	4.39011e-18	300	200	0	2.66811e-18	-5.02046e-19	-2.3577e-18	-1.27439e-15	3.26799e-16	-1.2027e-15	0	0	0
363	7	9.10963e-19	-4.4241e-19	-7.91964e-19	-1.95146e-18	-9.33618e-17	5.71563e-17	300	610	0	6.02731e-19	1.54557e-19	-1.6464e-19	-5.72651e-18	1.06779e-17	-8.08112e-18	300	200	0	1.51369e-18	-2.87853e-19	-9.56604e-19	-5.37521e-16	1.3164e-16	-7.13514e-16	0	0	0
363	8	4.73695e-19	-2.48153e-19	-1.14532e-19	3.10744e-18	5.7914e-18	3.43293e-17	300	610	0	1.95794e-19	1.17771e-19	7.75416e-20	7.73731e-18	1.89853e-17	-1.4288e-17	300	200	0	6.69489e-19	-1.30382e-19	-3.699e-20	-4.97696e-17	3.73823e-18	-3.47186e-16	0	0	0
363	9	1.65811e-19	-1.06879e-19	2.88614e-19	5.64557e-18	6.21092e-17	1.7112e-17	300	610	0	-6.15187e-20	8.25792e-20	2.07539e-19	1.45559e-17	2.14981e-17	-1.61532e-17	300	200	0	1.04292e-19	-2.42998e-20	4.96153e-19	2.36597e-16	-7.02448e-17	-9.51722e-17	0	0	0
364	0	-3.09761e-20	-1.29105e-20	4.85993e-19	6.43178e-18	8.70842e-17	5.17266e-18	300	610	0	-2.02126e-19	5.25002e-20	2.57538e-19	1.67408e-17	2.03797e-17	-1.52997e-17	300	200	0	-2.33102e-19	3.95897e-20	7.43531e-19	3.73036e-16	-1.04406e-16	6.10706e-17	0	0	0
364	1	-1.40426e-19	4.2656e-20	5.41534e-19	6.11699e-18	9.1061e-17	-2.30857e-18	300	610	0	-2.5887e-19	2.89469e-20	2.5558e-19	1.60011e-17	1.73069e-17	-1.29849e-17	300	200	0	-3.99296e-19	7.16029e-20	7.97114e-19	4.07007e-16	-1.116e-16	1.43621e-16	0	0	0
364	2	-1.86612e-19	6.95184e-20	5.08903e-19	5.2067e-18	8.24907e-17	-6.33468e-18	300	610	0	-2.60632e-19	1.19537e-20	2.23982e-19	1.36681e-17	1.34768e-17	-1.01058e-17	300	200	0	-4.47244e-19	8.14721e-20	7.32885e-19	3.78013e-16	-1.0243e-16	1.73961e-16	0	0	0
364	3	-1.90918e-19	7.66746e-20	4.29467e-19	4.06255e-18	6.77282e-17	-7.89424e-18	300	610	0	-2.3057e-19	7.58271e-22	1.79111e-19	1.06971e-17	9.6679e-18	-7.24566e-18	300	200	0	-4.21488e-19	7.74329e-20	6.08578e-19	3.16274e-16	-8.49459e-17	1.70664e-16	0	0	0
364	4	-1.70631e-19	7.16476e-20	3.32593e-19	2.92037e-18	5.11656e-17	-7.84972e-18	300	610	0	-1.85797e-19	-5.76897e-21	1.31958e-19	7.71359e-18	6.32531e-18	-4.73734e-18	300	200	0	-3.56428e-19	6.58786e-20	4.6455e-19	2.43069e-16	-6.47656e-17	1.48421e-16	0	0	0
364	5	-1.38624e-19	6.02151e-20	2.37241e-19	1.91549e-18	3.55427e-17	-6.88824e-18	300	610	0	-1.37903e-19	-8.834e-21	8.91141e-20	5.07856e-18	3.64935e-18	-2.73037e-18	300	200	0	-2.76527e-19	5.13811e-20	3.26355e-19	1.72e-16	-4.54412e-17	1.17937e-16	0	0	0
364	6	-1.03694e-19	4.64628e-20	1.54133e-19	1.10936e-18	2.23227e-17	-5.51418e-18	300	610	0	-9.39243e-20	-9.54302e-21	5.38565e-20	2.95806e-18	1.6757e-18	-1.25093e-18	300	200	0	-1.97618e-19	3.69198e-20	2.0799e-19	1.10632e-16	-2.89129e-17	8.6349e-17	0	0	0
364	7	-7.1248e-20	3.30164e-20	8.7974e-20	5.13606e-19	1.20604e-17	-4.06674e-18	300	610	0	-5.74408e-20	-8.8129e-21	2.71641e-20	1.38619e-18	3.4117e-19	-2.51178e-19	300	200	0	-1.28689e-19	2.42035e-20	1.15138e-19	6.21585e-17	-1.59628e-17	5.78926e-17	0	0	0
364	8	-4.40985e-20	2.1349e-20	3.94469e-20	1.09844e-19	4.72222e-18	-2.74967e-18	300	610	0	-2.96162e-20	-7.3424e-21	8.5786e-21	3.17181e-19	-4.66799e-19	3.53575e-19	300	200	0	-7.37147e-20	1.40066e-20	4.80255e-20	2.68776e-17	-6.61391e-18	3.46292e-17	0	0	0
364	9	-2.32313e-20	1.20954e-20	6.84305e-21	-1.35395e-19	-5.99103e-20	-1.66459e-18	300	610	0	-1.00874e-20	-5.62153e-21	-3.12994e-21	-3.35265e-19	-8.75687e-19	6.59123e-19	300	200	0	-3.33186e-20	6.4739e-21	3.71312e-21	3.38836e-18	-4.50238e-19	1.71252e-17	0	0	0
365	0	-8.46386e-21	5.33302e-21	-1.27184e-20	-2.60254e-19	-2.80226e-18	-8.42264e-19	300	610	0	2.3434e-21	-3.96189e-21	-9.48861e-21	-6.70418e-19	-1.00637e-18	7.56215e-19	300	200	0	-6.12046e-21	1.37113e-21	-2.2207e-20	-1.05208e-17	3.14726e-18	5.01956e-18	0	0	0
365	1	1.03578e-21	8.09137e-22	-2.24489e-20	-3.01012e-19	-4.04487e-18	-2.69046e-19	300	610	0	9.2111e-21	-2.53532e-21	-1.20133e-20	-7.83184e-19	-9.61528e-19	7.21878e-19	300	200	0	1.02469e-20	-1.72618e-21	-3.44622e-20	-1.72636e-17	4.84041e-18	-2.53907e-18	0	0	0
365	2	6.37413e-21	-1.88835e-21	-2.53671e-20	-2.88558e-19	-4.27707e-18	9.26035e-20	300	610	0	1.20615e-20	-1.41284e-21	-1.20325e-20	-7.54644e-19	-8.21105e-19	6.1607e-19	300	200	0	1.84356e-20	-3.30118e-21	-3.73996e-20	-1.90821e-17	5.23679e-18	-6.5822e-18	0	0	0
365	3	8.68346e-21	-3.21413e-21	-2.40204e-20	-2.46995e-19	-3.90063e-18	2.89494e-19	300	610	0	1.22623e-20	-5.99021e-22	-1.0609e-20	-6.48262e-19	-6.42472e-19	4.81784e-19	300	200	0	2.09458e-20	-3.81315e-21	-3.46295e-20	-1.78526e-17	4.84033e-18	-8.12204e-18	0	0	0
365	4	8.97593e-21	-3.59318e-21	-2.03824e-20	-1.93649e-19	-3.21915e-18	3.68181e-19	300	610	0	1.09158e-20	-5.96968e-23	-8.52572e-21	-5.09809e-19	-4.63169e-19	3.47136e-19	300	200	0	1.98917e-20	-3.65288e-21	-2.89081e-20	-1.50172e-17	4.0353e-18	-8.03902e-18	0	0	0
365	5	8.07392e-21	-3.38273e-21	-1.58605e-20	-1.39891e-19	-2.44353e-18	3.69526e-19	300	610	0	8.84016e-21	2.57506e-22	-6.31144e-21	-3.69423e-19	-3.04856e-19	2.28333e-19	300	200	0	1.69141e-20	-3.12522e-21	-2.2172e-20	-1.15965e-17	3.09134e-18	-7.03283e-18	0	0	0
365	6	6.5927e-21	-2.85842e-21	-1.13698e-20	-9.23036e-20	-1.70625e-18	3.26243e-19	300	610	0	6.59281e-21	4.09181e-22	-4.28585e-21	-2.44663e-19	-1.77488e-19	1.32803e-19	300	200	0	1.31855e-20	-2.44924e-21	-1.56556e-20	-8.24725e-18	2.18004e-18	-5.61584e-18	0	0	0
365	7	4.95506e-21	-2.21617e-21	-7.43221e-21	-5.39384e-20	-1.07892e-18	2.6246e-19	300	610	0	4.51467e-21	4.47602e-22	-2.61026e-21	-1.43763e-19	-8.30963e-20	6.20451e-20	300	200	0	9.46973e-21	-1.76857e-21	-1.00425e-20	-5.33829e-18	1.39617e-18	-4.13158e-18	0	0	0
365	8	3.42272e-21	-1.58268e-21	-4.2822e-21	-2.54495e-20	-5.89608e-19	1.94497e-19	300	610	0	2.78158e-21	4.16327e-22	-1.33567e-21	-6.86095e-20	-1.89186e-20	1.39653e-20	300	200	0	6.2043e-21	-1.16636e-21	-5.61787e-21	-3.02932e-18	7.79028e-19	-2.78562e-18	0	0	0
365	9	2.13363e-21	-1.02977e-21	-1.96056e-21	-6.03552e-21	-2.37979e-19	1.32232e-19	300	610	0	1.4535e-21	3.48708e-22	-4.43593e-22	-1.72202e-20	2.02361e-20	-1.53433e-20	300	200	0	3.58713e-21	-6.81058e-22	-2.40415e-21	-1.34061e-18	3.3132e-19	-1.67964e-18	0	0	0
366	0	1.13808e-21	-5.89092e-22	-3.91978e-22	5.84615e-21	-7.43647e-21	8.06678e-20	300	610	0	5.16623e-22	2.68256e-22	1.22193e-22	1.43793e-20	4.03355e-20	-3.0365e-20	300	200	0	1.65471e-21	-3.20835e-22	-2.69785e-22	-2.09843e-19	3.44085e-20	-8.43504e-19	0	0	0
366	1	4.30005e-22	-2.65491e-22	5.56613e-22	1.19805e-20	1.26001e-19	4.1403e-20	300	610	0	-8.36277e-23	1.90017e-22	4.32924e-22	3.0833e-20	4.70826e-20	-3.53814e-20	300	200	0	3.46377e-22	-7.5473e-23	9.89537e-22	4.6531e-19	-1.40404e-19	-2.62198e-19	0	0	0
366	2	-2.83736e-23	-4.77825e-23	1.03564e-21	1.40791e-20	1.87699e-19	1.38915e-20	300	610	0	-4.18772e-22	1.22379e-22	5.59964e-22	3.66171e-20	4.53485e-20	-3.40473e-20	300	200	0	-4.47146e-22	7.45966e-23	1.59561e-21	7.98013e-19	-2.24173e-19	1.03285e-19	0	0	0
366	3	-2.88536e-22	8.30859e-23	1.18759e-21	1.36071e-20	2.00793e-19	-3.58258e-21	300	610	0	-5.61536e-22	6.88997e-23	5.66244e-22	3.55769e-20	3.89448e-20	-2.9221e-20	300	200	0	-8.50072e-22	1.51986e-22	1.75383e-21	8.94158e-19	-2.45609e-19	3.01106e-19	0	0	0
366	4	-4.03716e-22	1.48423e-22	1.13336e-21	1.17134e-20	1.84383e-19	-1.32022e-20	300	610	0	-5.76669e-22	2.9937e-23	5.02344e-22	3.07373e-20	3.06197e-20	-2.29622e-20	300	200	0	-9.80385e-22	1.7836e-22	1.6357e-21	8.4283e-19	-2.2865e-19	3.78944e-19	0	0	0
366	5	-4.21806e-22	1.68293e-22	9.67056e-22	9.22812e-21	1.52964e-19	-1.71589e-20	300	610	0	-5.16616e-22	3.96617e-24	4.05713e-22	2.429e-20	2.21826e-20	-1.6626e-20	300	200	0	-9.38422e-22	1.72259e-22	1.37277e-21	7.12833e-19	-1.9164e-19	3.78518e-19	0	0	0
366	6	-3.81917e-22	1.59652e-22	7.56141e-22	6.69896e-21	1.16663e-19	-1.73881e-20	300	610	0	-4.20495e-22	-1.14387e-23	3.01784e-22	1.76872e-20	1.4687e-20	-1.10008e-20	300	200	0	-8.02412e-22	1.48214e-22	1.05792e-21	5.53103e-19	-1.47512e-19	3.33144e-19	0	0	0
366	7	-3.13449e-22	1.3565e-22	5.44725e-22	4.44613e-21	8.18823e-20	-1.54468e-20	300	610	0	-3.15097e-22	-1.89319e-23	2.06049e-22	1.17821e-20	8.62626e-21	-6.45499e-21	300	200	0	-6.28545e-22	1.16718e-22	7.50774e-22	3.95323e-19	-1.04553e-19	2.67337e-19	0	0	0
366	8	-2.36712e-22	1.05677e-22	3.58226e-22	2.62078e-21	5.21228e-20	-1.24889e-20	300	610	0	-2.1693e-22	-2.0983e-23	1.2644e-22	6.98228e-21	4.11319e-21	-3.07178e-21	300	200	0	-4.53642e-22	8.46937e-23	4.84666e-22	2.57474e-19	-6.73891e-20	1.97628e-19	0	0	0
366	9	-1.6437e-22	7.58444e-23	2.08289e-22	1.25883e-21	2.87981e-20	-9.29935e-21	300	610	0	-1.34626e-22	-1.96606e-23	6.5594e-23	3.39014e-21	1.028e-21	-7.60363e-22	300	200	0	-2.98996e-22	5.61838e-23	2.73883e-22	1.47521e-19	-3.79869e-20	1.33986e-19	0	0	0
367	0	-1.0318e-22	4.96496e-23	9.72487e-23	3.25686e-22	1.19541e-20	-6.35677e-21	300	610	0	-7.12541e-23	-1.65562e-23	2.279e-23	9.20643e-22	-8.68396e-22	6.59242e-22	300	200	0	-1.74434e-22	3.30934e-23	1.20039e-22	6.67145e-20	-1.65531e-20	8.14209e-20	0	0	0
367	1	-5.56967e-23	2.86695e-23	2.18117e-23	-2.49655e-22	8.44418e-22	-3.90705e-21	300	610	0	-2.63231e-23	-1.27975e-23	-4.53735e-24	-6.08961e-22	-1.8552e-21	1.39685e-21	300	200	0	-8.20198e-23	1.5872e-23	1.72743e-23	1.23009e-20	-2.25614e-21	4.1491e-20	0	0	0
367	2	-2.17559e-23	1.31888e-23	-2.41614e-23	-5.50682e-22	-5.6438e-21	-2.03276e-21	300	610	0	2.64843e-24	-9.11057e-24	-1.97083e-23	-1.41581e-21	-2.20138e-21	1.6544e-21	300	200	0	-1.91075e-23	4.0782e-24	-4.38697e-23	-2.04509e-20	6.2329e-21	1.35865e-20	0	0	0
367	3	3.52278e-25	2.71569e-24	-4.77131e-23	-6.58103e-22	-8.70132e-21	-7.12775e-22	300	610	0	1.89899e-23	-5.90458e-24	-2.60811e-23	-1.7109e-21	-2.13795e-21	1.60523e-21	300	200	0	1.93422e-23	-3.18889e-24	-7.37942e-23	-3.68433e-20	1.03706e-20	-4.07708e-21	0	0	0
367	4	1.30214e-23	-3.6296e-24	-5.55655e-23	-6.41403e-22	-9.42184e-21	1.31131e-22	300	610	0	2.61213e-23	-3.35732e-24	-2.66356e-23	-1.67659e-21	-1.84659e-21	1.38558e-21	300	200	0	3.91427e-23	-6.98691e-24	-8.22012e-23	-4.18755e-20	1.15131e-20	-1.37467e-20	0	0	0
367	5	1.8753e-23	-6.84509e-24	-5.34555e-23	-5.55329e-22	-8.71278e-21	6.00701e-22	300	610	0	2.71073e-23	-1.49249e-24	-2.37788e-23	-1.45696e-21	-1.45891e-21	1.09409e-21	300	200	0	4.58603e-23	-8.33758e-24	-7.72344e-23	-3.97761e-20	1.07973e-20	-1.76673e-20	0	0	0
367	6	1.98126e-23	-7.87774e-24	-4.58691e-23	-4.39632e-22	-7.26632e-21	7.99063e-22	300	610	0	2.44423e-23	-2.42358e-25	-1.93013e-23	-1.15699e-21	-1.06207e-21	7.96058e-22	300	200	0	4.42549e-23	-8.12009e-24	-6.51704e-23	-3.38268e-20	9.09849e-21	-1.78151e-20	0	0	0
367	7	1.80597e-23	-7.53223e-24	-3.60386e-23	-3.20697e-22	-5.56835e-21	8.17843e-22	300	610	0	1.99959e-23	5.05299e-25	-1.44257e-23	-8.46572e-22	-7.07287e-22	5.29793e-22	300	200	0	3.80556e-23	-7.02693e-24	-5.04643e-23	-2.63732e-20	7.03698e-21	-1.5776e-20	0	0	0
367	8	1.48986e-23	-6.43555e-24	-2.60898e-23	-2.1408e-22	-3.92821e-21	7.31133e-22	300	610	0	1.50554e-23	8.74922e-25	-9.90258e-24	-5.67166e-22	-4.18975e-22	3.1354e-22	300	200	0	2.99541e-23	-5.56063e-24	-3.59923e-23	-1.89434e-20	5.01272e-21	-1.27228e-20	0	0	0
367	9	1.13049e-23	-5.03774e-24	-1.72591e-23	-1.27256e-22	-2.51687e-21	5.9411e-22	300	610	0	1.04199e-23	9.83124e-25	-6.12137e-24	-3.38901e-22	-2.03258e-22	1.51823e-22	300	200	0	2.17248e-23	-4.05461e-24	-2.33805e-23	-1.24131e-20	3.25123e-21	-9.45043e-21	0	0	0
368	0	7.89087e-24	-3.63344e-24	-1.01242e-23	-6.2165e-23	-1.40535e-21	4.44495e-22	300	610	0	6.51241e-24	9.28122e-25	-3.21754e-24	-1.67254e-22	-5.49974e-23	4.07421e-23	300	200	0	1.44033e-23	-2.70532e-24	-1.33418e-23	-7.17857e-21	1.85083e-21	-6.44227e-21	0	0	0
368	1	4.98717e-24	-2.39284e-24	-4.81495e-24	-1.7329e-23	-5.9872e-22	3.05479e-22	300	610	0	3.48934e-24	7.85843e-25	-1.16436e-24	-4.86244e-23	3.68021e-23	-2.79813e-23	300	200	0	8.4765e-24	-1.60699e-24	-5.97932e-24	-3.31308e-21	8.25004e-22	-3.94464e-21	0	0	0
368	2	2.72308e-24	-1.39426e-24	-1.18831e-24	1.05156e-23	-6.35673e-23	1.89131e-22	300	610	0	1.3352e-24	6.10348e-25	1.54933e-25	2.5379e-23	8.51947e-23	-6.41578e-23	300	200	0	4.05829e-24	-7.83917e-25	-1.03338e-24	-6.95615e-22	1.36842e-22	-2.03832e-21	0	0	0
368	3	1.09669e-24	-6.53903e-25	1.03851e-24	2.52711e-23	2.51699e-22	9.96872e-23	300	610	0	-6.25089e-26	4.36677e-25	8.94993e-25	6.49015e-23	1.02861e-22	-7.73083e-23	300	200	0	1.03418e-24	-2.17226e-25	1.9335e-24	8.92236e-22	-2.75132e-22	-6.99266e-22	0	0	0
368	4	3.08352e-26	-1.5027e-25	2.19501e-24	3.07419e-23	4.02952e-22	3.63762e-23	300	610	0	-8.58672e-25	2.84763e-25	1.21379e-24	7.98872e-23	1.00754e-22	-7.56522e-23	300	200	0	-8.27837e-25	1.34493e-25	3.40879e-24	1.6988e-21	-4.79195e-22	1.53997e-22	0	0	0
368	5	-5.85654e-25	1.57211e-25	2.59824e-24	3.02221e-23	4.41874e-22	-4.3615e-24	300	610	0	-1.21405e-24	1.63468e-25	1.25236e-24	7.89786e-23	8.75307e-23	-6.56803e-23	300	200	0	-1.79971e-24	3.20679e-25	3.8506e-24	1.95999e-21	-5.39389e-22	6.26221e-22	0	0	0
368	6	-8.7028e-25	3.15254e-25	2.5203e-24	2.632e-23	4.11569e-22	-2.72637e-23	300	610	0	-1.27363e-24	7.42402e-26	1.12523e-24	6.904e-23	6.94919e-23	-5.21162e-23	300	200	0	-2.14391e-24	3.89494e-25	3.64553e-24	1.87648e-21	-5.09689e-22	8.23066e-22	0	0	0
368	7	-9.30168e-25	3.68535e-25	2.17501e-24	2.09385e-23	3.45076e-22	-3.71808e-23	300	610	0	-1.15604e-24	1.40872e-26	9.17977e-25	5.50945e-23	5.08353e-23	-3.8104e-23	300	200	0	-2.08621e-24	3.82622e-25	3.09298e-24	1.60475e-21	-4.31845e-22	8.38112e-22	0	0	0
368	8	-8.53701e-25	3.5523e-25	1.71716e-24	1.5348e-23	2.65704e-22	-3.84498e-23	300	610	0	-9.50601e-25	-2.21774e-26	6.89372e-25	4.05079e-23	3.40479e-23	-2.55047e-23	300	200	0	-1.8043e-24	3.33052e-25	2.40654e-24	1.25719e-21	-3.35602e-22	7.46839e-22	0	0	0
368	9	-7.07953e-25	3.05228e-25	1.2492e-24	1.03039e-23	1.88391e-22	-3.45952e-23	300	610	0	-7.19148e-25	-4.03837e-26	4.75745e-25	2.72917e-23	2.03365e-23	-1.52199e-23	300	200	0	-1.4271e-24	2.64844e-25	1.72494e-24	9.07468e-22	-2.40255e-22	6.05319e-22	0	0	0
369	0	-5.3975e-25	2.40089e-25	8.31204e-25	6.17526e-24	1.21478e-22	-2.82544e-23	300	610	0	-5.00333e-25	-4.60366e-26	2.96199e-25	1.64392e-23	1.00285e-23	-7.49204e-24	300	200	0	-1.04008e-24	1.94052e-25	1.1274e-24	5.98203e-22	-1.5679e-22	4.51783e-22	0	0	0
369	1	-3.78689e-25	1.74012e-25	4.91778e-25	3.06526e-24	6.85236e-23	-2.12401e-23	300	610	0	-3.14873e-25	-4.37981e-26	1.57654e-25	8.23957e-24	2.90631e-24	-2.15567e-24	300	200	0	-6.93562e-25	1.30214e-25	6.49433e-25	3.49071e-22	-9.01089e-23	3.09643e-22	0	0	0
369	2	-2.40938e-25	1.15275e-25	2.37992e-25	9.1171e-25	2.99075e-23	-1.46749e-23	300	610	0	-1.70702e-25	-3.72892e-26	5.92017e-26	2.54282e-24	-1.53514e-24	1.16949e-24	300	200	0	-4.1164e-25	7.79853e-26	2.97194e-25	1.64213e-22	-4.10272e-23	1.91003e-22	0	0	0
369	3	-1.33012e-25	6.77597e-26	6.37032e-26	-4.35176e-25	4.13938e-24	-9.15058e-24	300	610	0	-6.74584e-26	-2.91011e-26	-4.46217e-27	-1.0357e-24	-3.90573e-24	2.94187e-24	300	200	0	-2.0047e-25	3.86586e-26	5.9241e-26	3.83513e-23	-7.91608e-24	1.00018e-22	0	0	0
369	4	-5.51013e-26	3.23624e-26	-4.40996e-26	-1.15769e-24	-1.11695e-23	-4.8834e-24	300	610	0	-5.57626e-29	-2.09238e-26	-4.05338e-26	-2.96969e-24	-4.80304e-24	3.61015e-24	300	200	0	-5.51571e-26	1.14386e-26	-8.46334e-26	-3.85858e-23	1.2065e-23	3.57813e-23	0	0	0
369	5	-3.73708e-27	8.15225e-27	-1.00823e-25	-1.43507e-24	-1.86397e-23	-1.84775e-24	300	610	0	3.87041e-26	-1.37276e-26	-5.64406e-26	-3.72758e-24	-4.74631e-24	3.56396e-24	300	200	0	3.49671e-26	-5.57531e-27	-1.57264e-25	-7.82205e-23	2.21147e-23	-5.41759e-24	0	0	0
369	6	2.62404e-26	-6.73936e-27	-1.21416e-25	-1.42345e-24	-2.07124e-23	1.17897e-25	300	610	0	5.63747e-26	-7.95342e-27	-5.88571e-26	-3.71891e-24	-4.14781e-24	3.11249e-24	300	200	0	8.26151e-26	-1.46928e-26	-1.80273e-25	-9.16827e-23	2.52561e-23	-2.8459e-23	0	0	0
369	7	4.03475e-26	-1.44978e-26	-1.1878e-25	-1.24707e-24	-1.94346e-23	1.23399e-24	300	610	0	5.98131e-26	-3.68532e-27	-5.32292e-26	-3.27054e-24	-3.30918e-24	2.48183e-24	300	200	0	1.00161e-25	-1.81831e-26	-1.72009e-25	-8.84919e-23	2.40511e-23	-3.83137e-23	0	0	0
369	8	4.3648e-26	-1.723e-26	-1.03103e-25	-9.96969e-25	-1.63829e-23	1.72857e-24	300	610	0	5.46588e-26	-7.91992e-28	-4.36472e-26	-2.62282e-24	-2.43247e-24	1.82334e-24	300	200	0	9.83068e-26	-1.8022e-26	-1.4675e-25	-7.61069e-23	2.04908e-23	-3.94117e-23	0	0	0
369	9	4.03416e-26	-1.67467e-26	-8.17966e-26	-7.34312e-25	-1.2675e-23	1.80684e-24	300	610	0	4.51786e-26	9.65958e-28	-3.29342e-26	-1.9377e-24	-1.6384e-24	1.22735e-24	300	200	0	8.55203e-26	-1.57807e-26	-1.14731e-25	-5.99123e-23	1.60008e-23	-3.53442e-23	0	0	0
370	0	3.36309e-26	-1.44722e-26	-5.97945e-26	-4.95748e-25	-9.03203e-24	1.63642e-24	300	610	0	3.43416e-26	1.86153e-27	-2.28481e-26	-1.31277e-24	-9.86502e-25	7.3835e-25	300	200	0	6.79725e-26	-1.26106e-26	-8.26426e-26	-4.34581e-23	1.15116e-23	-2.87916e-23	0	0	0
370	1	2.57629e-26	-1.1439e-26	-4.00154e-26	-2.9948e-25	-5.86062e-24	1.34333e-24	300	610	0	2.40164e-26	2.15449e-27	-1.43251e-26	-7.96952e-25	-4.9408e-25	3.69171e-25	300	200	0	4.97794e-26	-9.28447e-27	-5.43404e-26	-2.88165e-23	7.55801e-24	-2.15915e-23	0	0	0
370	2	1.81676e-26	-8.33122e-27	-2.38725e-26	-1.5093e-25	-3.33849e-24	1.01467e-24	300	610	0	1.52166e-26	2.06607e-27	-7.71681e-27	-4.05364e-25	-1.52054e-25	1.12897e-25	300	200	0	3.33842e-26	-6.26515e-27	-3.15893e-26	-1.69626e-23	4.3838e-24	-1.48776e-23	0	0	0
370	3	1.16347e-26	-5.55113e-27	-1.17449e-26	-4.75264e-26	-1.49035e-24	7.04723e-25	300	610	0	8.34292e-27	1.7689e-27	-2.99735e-27	-1.3189e-25	6.27227e-26	-4.79084e-26	300	200	0	1.99776e-26	-3.78223e-27	-1.47423e-26	-8.12482e-24	2.03612e-24	-9.24359e-24	0	0	0
370	4	6.49139e-27	-3.29087e-27	-3.37185e-27	1.75921e-26	-2.50075e-25	4.42501e-25	300	610	0	3.39621e-27	1.38714e-27	7.34656e-29	4.10683e-26	1.78731e-25	-1.34652e-25	300	200	0	9.88761e-27	-1.90373e-27	-3.29838e-27	-2.07485e-24	4.43566e-25	-4.90226e-24	0	0	0
370	5	2.76032e-27	-1.59898e-27	1.84425e-27	5.29346e-26	4.92838e-25	2.38979e-25	300	610	0	1.4718e-28	1.00227e-27	1.83028e-27	1.35615e-25	2.24121e-25	-1.68471e-25	300	200	0	2.9075e-27	-5.96713e-28	3.67453e-27	1.65096e-24	-5.24961e-25	-1.82174e-24	0	0	0
370	6	2.86035e-28	-4.35592e-28	4.62338e-27	6.69437e-26	8.6122e-25	9.34711e-26	300	610	0	-1.7384e-27	6.61493e-28	2.62214e-27	1.73806e-25	2.23497e-25	-1.6783e-25	300	200	0	-1.45237e-27	2.25901e-28	7.24552e-27	3.59628e-24	-1.01923e-24	1.66611e-25	0	0	0
370	7	-1.17066e-27	2.85236e-28	5.67002e-27	6.70169e-26	9.70342e-25	-1.33261e-27	300	610	0	-2.61526e-27	3.86695e-28	2.7648e-27	1.75041e-25	1.96492e-25	-1.47451e-25	300	200	0	-3.78592e-27	6.7193e-28	8.43483e-27	4.28599e-24	-1.18189e-24	1.28995e-24	0	0	0
370	8	-1.86862e-27	6.65668e-28	5.59579e-27	5.90689e-26	9.17395e-25	-5.5681e-26	300	610	0	-2.80761e-27	1.82596e-28	2.51719e-27	1.54883e-25	1.57538e-25	-1.18155e-25	300	200	0	-4.67622e-27	8.48264e-28	8.11298e-27	4.17154e-24	-1.1345e-24	1.78202e-24	0	0	0
370	9	-2.04712e-27	8.05033e-28	4.88595e-27	4.74567e-26	7.77577e-25	-8.02898e-26	300	610	0	-2.58346e-27	4.34787e-29	2.07471e-27	1.24826e-25	1.16359e-25	-8.72238e-26	300	200	0	-4.63058e-27	8.48512e-28	6.96067e-27	3.60839e-24	-9.71995e-25	1.85248e-24	0	0	0
371	0	-1.90568e-27	7.8918e-28	3.89531e-27	3.51222e-26	6.04484e-25	-8.48657e-26	300	610	0	-2.14657e-27	-4.16906e-29	1.57295e-27	9.26631e-26	7.88103e-26	-5.90407e-26	300	200	0	-4.05226e-27	7.47489e-28	5.46826e-27	2.85439e-24	-7.62676e-25	1.67212e-24	0	0	0
371	1	-1.59716e-27	6.85973e-28	2.86133e-27	2.3843e-26	4.32896e-25	-7.73781e-26	300	610	0	-1.63946e-27	-8.56883e-29	1.09693e-27	6.31229e-26	4.78252e-26	-3.57977e-26	300	200	0	-3.23661e-27	6.00285e-28	3.95825e-27	2.08057e-24	-5.51398e-25	1.36907e-24	0	0	0
371	2	-1.22934e-27	5.44848e-28	1.9257e-27	1.45154e-26	2.82631e-25	-6.38473e-26	300	610	0	-1.15243e-27	-1.00769e-28	6.92457e-28	3.86129e-26	2.43082e-26	-1.81661e-26	300	200	0	-2.38177e-27	4.44079e-28	2.61816e-27	1.38761e-24	-3.64183e-25	1.0316e-24	0	0	0
371	3	-8.71295e-28	3.98747e-28	1.15817e-27	7.42181e-27	1.6254e-25	-4.84551e-26	300	610	0	-7.35012e-28	-9.74252e-29	3.77347e-28	1.99171e-26	7.88881e-27	-5.86294e-27	300	200	0	-1.60631e-27	3.01322e-28	1.53552e-27	8.23757e-25	-2.13124e-25	7.14571e-25	0	0	0
371	4	-5.61549e-28	2.67205e-28	5.78798e-28	2.45845e-27	7.41153e-26	-3.38281e-26	300	610	0	-4.07386e-28	-8.38875e-29	1.51184e-28	6.79332e-27	-2.49219e-27	1.90984e-27	300	200	0	-9.68935e-28	1.83317e-28	7.29982e-28	4.01354e-25	-1.00863e-25	4.47099e-25	0	0	0
371	5	-3.16502e-28	1.59718e-28	1.7667e-28	-6.88403e-28	1.44372e-26	-2.13854e-26	300	610	0	-1.70446e-28	-6.61027e-29	3.12666e-30	-1.56219e-27	-8.16362e-27	6.15119e-27	300	200	0	-4.86949e-28	9.3615e-29	1.79797e-28	1.10637e-25	-2.42919e-26	2.40006e-25	0	0	0
371	6	-1.37871e-28	7.88784e-29	-7.56173e-29	-2.4157e-27	-2.16008e-26	-1.16827e-26	300	610	0	-1.38951e-29	-4.79965e-29	-8.23719e-29	-6.17992e-27	-1.0451e-26	7.85649e-27	300	200	0	-1.51766e-28	3.08819e-29	-1.57989e-28	-6.97142e-26	2.26299e-26	9.23189e-26	0	0	0
371	7	-1.87244e-29	2.30014e-29	-2.11691e-28	-3.12091e-27	-3.97543e-26	-4.71297e-27	300	610	0	7.77722e-29	-3.18641e-29	-1.21708e-28	-8.09798e-27	-1.05197e-26	7.90044e-27	300	200	0	5.90478e-29	-8.86269e-30	-3.33399e-28	-1.65117e-25	4.69115e-26	-3.60389e-27	0	0	0
371	8	5.2013e-29	-1.18573e-29	-2.64745e-28	-3.15442e-27	-4.54663e-26	-1.46858e-28	300	610	0	1.21206e-28	-1.879e-29	-1.29813e-28	-8.23509e-27	-9.30423e-27	6.984e-27	300	200	0	1.73219e-28	-3.06473e-29	-3.94558e-28	-2.00318e-25	5.52823e-26	-5.83262e-26	0	0	0
371	9	8.64769e-29	-3.04704e-29	-2.63765e-28	-2.79776e-27	-4.33505e-26	2.4914e-27	300	610	0	1.31731e-28	-9.03275e-30	-1.18995e-28	-7.33173e-27	-7.49498e-27	5.6247e-27	300	200	0	2.18208e-28	-3.95032e-29	-3.8276e-28	-1.96721e-25	5.35083e-26	-8.28321e-26	0	0	0
372	0	9.59659e-29	-3.75182e-29	-2.3186e-28	-2.25929e-27	-3.69934e-26	3.70499e-27	300	610	0	1.22082e-28	-2.34565e-30	-9.8585e-29	-5.9377e-27	-5.55953e-27	4.17287e-27	300	200	0	2.18048e-28	-3.98639e-29	-3.30445e-28	-1.71262e-25	4.61144e-26	-8.70369e-26	0	0	0
372	1	8.99494e-29	-3.70707e-29	-1.86001e-28	-1.68046e-27	-2.8962e-26	3.95311e-27	300	610	0	1.01984e-28	1.77943e-30	-7.50933e-29	-4.42755e-27	-3.78175e-27	2.84092e-27	300	200	0	1.91934e-28	-3.52912e-29	-2.61094e-28	-1.36281e-25	3.63717e-26	-7.90594e-26	0	0	0
372	2	7.57157e-29	-3.23627e-29	-1.37597e-28	-1.14735e-27	-2.09296e-26	3.61532e-27	300	610	0	7.82769e-29	3.94024e-30	-5.26295e-29	-3.0305e-27	-2.30612e-27	1.73661e-27	300	200	0	1.53993e-28	-2.84224e-29	-1.90227e-28	-1.00002e-25	2.64406e-26	-6.50168e-26	0	0	0
372	3	5.84309e-29	-2.57655e-29	-9.34923e-29	-7.03925e-28	-1.38534e-26	2.98064e-27	300	610	0	5.53204e-29	4.71481e-30	-3.3434e-29	-1.86489e-27	-1.17988e-27	8.9466e-28	300	200	0	1.13751e-28	-2.10507e-29	-1.26926e-28	-6.72964e-26	1.75846e-26	-4.91468e-26	0	0	0
372	4	4.1427e-29	-1.88735e-29	-5.70743e-29	-3.64694e-28	-8.16128e-27	2.25242e-27	300	610	0	3.55312e-29	4.60091e-30	-1.84059e-29	-9.71302e-28	-3.88942e-28	3.03607e-28	300	200	0	7.69582e-29	-1.42726e-29	-7.54802e-29	-4.05176e-26	1.03999e-26	-3.41024e-26	0	0	0
372	5	2.65878e-29	-1.26477e-29	-2.9325e-29	-1.2546e-28	-3.9216e-27	1.56147e-27	300	610	0	1.99192e-29	3.99073e-30	-7.56609e-30	-3.40819e-28	1.14098e-28	-7.32328e-29	300	200	0	4.65069e-29	-8.65702e-30	-3.68911e-29	-2.02833e-26	5.0275e-27	-2.13112e-26	0	0	0
372	6	1.47462e-29	-7.57447e-30	-9.70796e-30	2.82219e-29	-9.82933e-28	9.82434e-28	300	610	0	8.56375e-30	3.16881e-30	-4.28598e-31	6.27254e-29	3.89819e-28	-2.82698e-28	300	200	0	2.33099e-29	-4.40565e-30	-1.01366e-29	-6.1281e-27	1.32898e-27	-1.13299e-26	0	0	0
372	7	6.04068e-30	-3.81292e-30	3.13887e-30	1.14957e-28	9.19153e-28	5.49979e-28	300	610	0	9.99413e-31	2.32369e-30	3.72532e-30	2.86734e-28	4.98788e-28	-3.71885e-28	300	200	0	7.0401e-30	-1.48922e-30	6.86419e-30	2.98998e-27	-9.79239e-28	-4.15337e-27	0	0	0
372	8	2.06463e-31	-1.31888e-30	1.09012e-29	1.53481e-28	2.08622e-27	2.72672e-28	300	610	0	-3.49795e-30	1.56583e-30	5.6619e-30	3.79277e-28	4.93998e-28	-3.82388e-28	300	200	0	-3.29148e-30	2.46949e-31	1.65631e-29	8.32671e-27	-2.23071e-27	5.38016e-28	0	0	0
372	9	-3.20617e-30	6.178e-32	1.52499e-29	1.60281e-28	2.80619e-27	1.43562e-28	300	610	0	-5.71506e-30	9.47159e-31	6.08269e-30	3.82961e-28	4.17514e-28	-3.47578e-28	300	200	0	-8.92123e-30	1.00894e-30	2.13326e-29	1.11107e-26	-2.74786e-27	3.19744e-27	0	0	0
373	0	-4.68194e-30	5.29589e-31	1.76288e-29	1.48445e-28	3.32093e-27	1.47127e-28	300	610	0	-6.38038e-30	4.79179e-31	5.56799e-30	3.32112e-28	3.00077e-28	-2.91935e-28	300	200	0	-1.10623e-29	1.00877e-30	2.31968e-29	1.23961e-26	-2.80703e-27	4.28988e-27	0	0	0
373	1	-4.65024e-30	2.94819e-31	1.91286e-29	1.27325e-28	3.80546e-27	2.62654e-28	300	610	0	-6.10023e-30	1.48116e-31	4.55929e-30	2.52267e-28	1.6261e-28	-2.31601e-28	300	200	0	-1.07505e-29	4.42935e-31	2.36879e-29	1.29812e-26	-2.62229e-27	4.22062e-27	0	0	0
373	2	-3.44334e-30	-4.36664e-31	2.04156e-29	1.02721e-28	4.35309e-27	4.64409e-28	300	610	0	-5.33489e-30	-7.33495e-32	3.36651e-30	1.61105e-28	1.88645e-29	-1.7556e-28	300	200	0	-8.77823e-30	-5.10013e-31	2.37821e-29	1.33662e-26	-2.34132e-27	3.30326e-27	0	0	0
373	3	-1.29308e-30	-1.46014e-30	2.16853e-29	7.73268e-29	4.96225e-27	7.19099e-28	300	610	0	-4.39982e-30	-2.17549e-31	2.18915e-30	7.02128e-29	-1.21349e-28	-1.27016e-28	300	200	0	-5.6929e-30	-1.67769e-30	2.38744e-29	1.37329e-26	-2.04816e-27	1.75752e-27	0	0	0
373	4	1.64217e-30	-2.55649e-30	2.26289e-29	5.1306e-29	5.523e-27	9.81293e-28	300	610	0	-3.48068e-30	-3.15959e-31	1.14327e-30	-1.28129e-29	-2.48731e-28	-8.47416e-29	300	200	0	-1.8385e-30	-2.87245e-30	2.37722e-29	1.39329e-26	-1.76913e-27	-2.70773e-28	0	0	0
373	5	5.22631e-30	-3.46959e-30	2.24055e-29	2.29191e-29	5.80329e-27	1.18769e-27	300	610	0	-2.65415e-30	-3.95242e-31	2.89181e-31	-8.22064e-29	-3.5114e-28	-4.4289e-29	300	200	0	2.57217e-30	-3.86484e-30	2.26947e-29	1.34804e-26	-1.47973e-27	-2.67327e-27	0	0	0
373	6	9.27462e-30	-3.88238e-30	1.96292e-29	-1.08134e-29	5.43803e-27	1.25142e-27	300	610	0	-1.90972e-30	-4.74486e-31	-3.43426e-31	-1.32054e-28	-4.10596e-28	9.05246e-31	300	200	0	7.3649e-30	-4.35687e-30	1.92858e-29	1.15532e-26	-1.11183e-27	-5.33031e-27	0	0	0
373	7	1.34674e-29	-3.3982e-30	1.23917e-29	-5.33709e-29	3.92659e-27	1.05802e-27	300	610	0	-1.17025e-30	-5.63006e-31	-7.3476e-31	-1.54652e-28	-4.00964e-28	5.84415e-29	300	200	0	1.22972e-29	-3.96121e-30	1.16569e-29	7.01383e-27	-5.61723e-28	-8.05299e-27	0	0	0
373	8	1.7254e-29	-1.53549e-30	-1.64557e-30	-1.07857e-28	6.48102e-28	4.65237e-28	300	610	0	-3.11312e-31	-6.58275e-31	-8.59518e-31	-1.39369e-28	-2.86818e-28	1.35745e-28	300	200	0	1.69427e-29	-2.19377e-30	-2.50509e-30	-1.52823e-27	2.99562e-28	-1.05198e-26	0	0	0
373	9	1.97556e-29	2.25426e-30	-2.50434e-29	-1.75908e-28	-5.09356e-27	-6.90365e-28	300	610	0	8.18968e-31	-7.4376e-31	-6.77527e-31	-7.22155e-29	-2.41044e-29	2.38552e-28	300	200	0	2.05746e-29	1.5105e-30	-2.57209e-29	-1.55876e-26	1.61103e-27	-1.22134e-26	0	0	0
374	0	1.96829e-29	8.53374e-30	-6.02061e-29	-2.56325e-28	-1.39801e-26	-2.57679e-27	300	610	0	2.37681e-30	-7.86777e-31	-1.31158e-31	6.35987e-29	4.3648e-28	3.68928e-28	300	200	0	2.20597e-29	7.74696e-30	-6.03372e-29	-3.65728e-26	3.4987e-27	-1.23657e-26	0	0	0
374	1	1.52898e-29	1.77791e-29	-1.08773e-28	-3.43409e-28	-2.65284e-26	-5.33593e-27	300	610	0	4.4929e-30	-7.36776e-31	8.49468e-31	2.85803e-28	1.14239e-27	5.22699e-28	300	200	0	1.97827e-29	1.70423e-29	-1.07924e-28	-6.54215e-26	6.04166e-27	-9.92591e-27	0	0	0
374	2	4.39728e-30	3.02188e-29	-1.70731e-28	-4.25041e-28	-4.28644e-26	-9.03519e-27	300	610	0	7.23227e-30	-5.24907e-31	2.3321e-30	6.09484e-28	2.12726e-27	6.8628e-28	300	200	0	1.16296e-29	2.96939e-29	-1.68399e-28	-1.0207e-25	9.22439e-27	-3.56953e-27	0	0	0
374	3	-1.54716e-29	4.56024e-29	-2.4321e-28	-4.80679e-28	-6.24114e-26	-1.35984e-26	300	610	0	1.05411e-29	-6.61059e-32	4.35729e-30	1.04141e-27	3.39302e-27	8.33044e-28	300	200	0	-4.93048e-30	4.55363e-29	-2.38853e-28	-1.4474e-25	1.28741e-26	8.22498e-27	0	0	0
374	4	-4.67915e-29	6.28959e-29	-3.1899e-28	-4.79592e-28	-8.34934e-26	-1.87154e-26	300	610	0	1.41799e-29	7.34617e-31	6.90121e-30	1.57195e-27	4.88556e-27	9.19603e-28	300	200	0	-3.26116e-29	6.36305e-29	-3.12089e-28	-1.89057e-25	1.65841e-26	2.70002e-26	0	0	0
374	5	-9.1513e-29	7.99141e-29	-3.84797e-28	-3.7987e-28	-1.02872e-25	-2.3733e-26	300	610	0	1.76443e-29	1.96966e-30	9.8259e-30	2.16448e-27	6.46405e-27	8.8272e-28	300	200	0	-7.38686e-29	8.18838e-29	-3.74971e-28	-2.27046e-25	1.96288e-26	5.40089e-26	0	0	0
374	6	-1.50264e-28	9.29204e-29	-4.19594e-28	-1.28963e-28	-1.15266e-25	-2.75363e-26	300	610	0	2.00816e-29	3.70789e-30	1.28181e-29	2.74279e-27	7.86583e-27	6.37946e-28	300	200	0	-1.30182e-28	9.66283e-29	-4.06776e-28	-2.46137e-25	2.08808e-26	8.97348e-26	0	0	0
374	7	-2.21237e-28	9.62521e-29	-3.93213e-28	3.33202e-28	-1.12938e-25	-2.84391e-26	300	610	0	2.02156e-29	5.96325e-30	1.53207e-29	3.17729e-27	8.67062e-27	8.15793e-29	300	200	0	-2.01021e-28	1.02215e-28	-3.77893e-28	-2.28379e-25	1.87494e-26	1.33218e-25	0	0	0
374	8	-2.98757e-28	8.20686e-29	-2.65871e-28	1.06727e-27	-8.54807e-26	-2.41097e-26	300	610	0	1.6302e-29	8.65164e-30	1.64659e-29	3.27238e-27	8.27102e-27	-9.02002e-28	300	200	0	-2.82455e-28	9.07202e-29	-2.49405e-28	-1.50194e-25	1.11697e-26	1.81186e-25	0	0	0
374	9	-3.71601e-28	4.03663e-29	1.0691e-29	2.1223e-27	-2.00071e-26	-1.15785e-26	300	610	0	6.14681e-30	1.15362e-29	1.50237e-29	2.7581e-27	5.86018e-27	-2.42516e-27	300	200	0	-3.65454e-28	5.19024e-29	2.57147e-29	1.6898e-26	-4.31955e-27	2.27014e-25	0	0	0
375	0	-4.21215e-28	-4.05472e-29	4.8946e-28	3.51698e-27	9.80139e-26	1.2619e-26	300	610	0	-1.27699e-29	1.41636e-29	9.3892e-30	1.29112e-27	4.51629e-28	-4.57127e-27	300	200	0	-4.33985e-28	-2.63837e-29	4.98849e-28	3.0399e-25	-3.03579e-26	2.59628e-25	0	0	0
375	1	-4.20146e-28	-1.72878e-28	1.22066e-27	5.21335e-27	2.82958e-25	5.20894e-26	300	610	0	-4.30116e-29	1.57987e-29	-2.36227e-30	-1.5283e-27	-9.04895e-27	-7.35607e-27	300	200	0	-4.63158e-28	-1.57079e-28	1.2183e-27	7.40274e-25	-6.93477e-26	2.62501e-25	0	0	0
375	2	-3.31155e-28	-3.67193e-28	2.23929e-27	7.08274e-27	5.45952e-25	1.09939e-25	300	610	0	-8.66861e-29	1.53682e-29	-2.23118e-29	-6.11511e-27	-2.36964e-26	-1.06744e-26	300	200	0	-4.17841e-28	-3.51825e-28	2.21697e-27	1.34558e-24	-1.22781e-25	2.13059e-25	0	0	0
375	3	-1.077e-28	-6.2902e-28	3.54661e-27	8.86548e-27	8.90159e-25	1.87757e-25	300	610	0	-1.44672e-28	1.14341e-29	-5.23809e-29	-1.28246e-26	-4.42584e-26	-1.42326e-26	300	200	0	-2.52372e-28	-6.17586e-28	3.49423e-27	2.11936e-24	-1.90255e-25	8.288e-26	0	0	0
375	4	3.03285e-28	-9.53974e-28	5.08498e-27	1.01278e-26	1.30424e-24	2.84171e-25	300	610	0	-2.15527e-28	2.22145e-30	-9.3814e-29	-2.18347e-26	-7.08434e-26	-1.74701e-26	300	200	0	8.77577e-29	-9.51752e-28	4.99117e-27	3.02569e-24	-2.68162e-25	-1.60723e-25	0	0	0
375	5	9.5521e-28	-1.32134e-27	6.70619e-27	1.02234e-26	1.754e-24	3.92934e-25	300	610	0	-2.94075e-28	-1.42621e-29	-1.4642e-28	-3.29778e-26	-1.02391e-25	-1.94785e-26	300	200	0	6.61134e-28	-1.3356e-27	6.55977e-27	3.97463e-24	-3.48056e-25	-5.51087e-25	0	0	0
375	6	1.89101e-27	-1.68628e-27	8.13529e-27	8.26961e-27	2.17253e-24	5.00623e-25	300	610	0	-3.69714e-28	-3.99737e-29	-2.07552e-28	-4.55201e-26	-1.36029e-25	-1.89328e-26	300	200	0	1.52129e-27	-1.72626e-27	7.92774e-27	4.80091e-24	-4.14842e-25	-1.11576e-24	0	0	0
375	7	3.12649e-27	-1.97135e-27	8.93392e-27	3.15672e-27	2.44997e-24	5.84111e-25	300	610	0	-4.24608e-28	-7.64043e-29	-2.70835e-28	-5.78951e-26	-1.66327e-25	-1.40577e-26	300	200	0	2.70188e-27	-2.04775e-27	8.66309e-27	5.24249e-24	-4.44978e-25	-1.86651e-24	0	0	0
375	8	4.627e-27	-2.05836e-27	8.47038e-27	-6.39056e-27	2.42446e-24	6.08195e-25	300	610	0	-4.32038e-28	-1.23923e-28	-3.24737e-28	-6.74131e-26	-1.84533e-25	-2.66348e-27	300	200	0	4.19496e-27	-2.18229e-27	8.14564e-27	4.92343e-24	-4.0512e-25	-2.78522e-24	0	0	0
375	9	6.27733e-27	-1.78287e-27	5.9077e-27	-2.16707e-26	1.87736e-24	5.23965e-25	300	610	0	-3.55372e-28	-1.80875e-28	-3.51147e-28	-6.99884e-26	-1.77932e-25	1.77064e-26	300	200	0	5.92196e-27	-1.96375e-27	5.55655e-27	3.34755e-24	-2.5179e-25	-3.80555e-24	0	0	0
376	0	7.84601e-27	-9.34014e-28	2.25426e-28	-4.37534e-26	5.36496e-25	2.68815e-25	300	610	0	-1.4834e-28	-2.42423e-28	-3.24266e-28	-5.99542e-26	-1.29554e-25	4.94636e-26	300	200	0	7.69767e-27	-1.17644e-27	-9.88402e-29	-8.75202e-26	6.71058e-26	-4.79105e-24	0	0	0
376	1	8.94738e-27	7.36072e-28	-9.70437e-27	-7.30884e-26	-1.90689e-24	-2.30706e-25	300	610	0	2.42506e-28	-2.99201e-28	-2.10269e-28	-3.00695e-26	-1.85467e-26	9.44412e-26	300	200	0	9.18988e-27	4.36871e-28	-9.91463e-27	-6.04391e-24	6.07838e-25	-5.51161e-24	0	0	0
376	2	9.00759e-27	3.48818e-27	-2.49627e-26	-1.08954e-25	-5.7612e-24	-1.05167e-24	300	610	0	8.72009e-28	-3.35911e-28	3.16059e-29	2.81437e-26	1.78372e-25	1.53086e-25	300	200	0	9.8796e-27	3.15227e-27	-2.49311e-26	-1.51504e-23	1.42228e-24	-5.62194e-24	0	0	0
376	3	7.24445e-27	7.55153e-27	-4.63247e-26	-1.48741e-25	-1.12702e-23	-2.26148e-24	300	610	0	1.78606e-27	-3.30103e-28	4.4574e-28	1.23556e-25	4.83881e-25	2.2334e-25	300	200	0	9.03051e-27	7.22143e-27	-4.5879e-26	-2.78475e-23	2.54388e-24	-4.64804e-24	0	0	0
376	4	2.67561e-27	1.30529e-26	-7.38731e-26	-1.87098e-25	-1.85149e-23	-3.89671e-24	300	610	0	3.00549e-27	-2.5155e-28	1.0736e-27	2.63885e-25	9.14905e-25	2.99219e-25	300	200	0	5.6811e-27	1.28014e-26	-7.27995e-26	-4.41566e-23	3.96715e-24	-1.99031e-24	0	0	0
376	5	-5.8257e-27	1.99146e-26	-1.06469e-25	-2.15013e-25	-2.72761e-23	-5.9328e-24	300	610	0	4.50318e-27	-6.27607e-29	1.943e-27	4.53233e-25	1.47486e-24	3.69146e-25	300	200	0	-1.32252e-27	1.98518e-26	-1.04526e-25	-6.33662e-23	5.61996e-24	3.04493e-24	0	0	0
376	6	-1.94038e-26	2.77194e-26	-1.41083e-25	-2.1898e-25	-3.6858e-23	-8.24386e-24	300	610	0	6.17427e-27	2.7861e-28	3.05221e-27	6.88579e-25	2.14293e-24	4.14221e-25	300	200	0	-1.32295e-26	2.7998e-26	-1.38031e-25	-8.3637e-23	7.32927e-24	1.11712e-23	0	0	0
376	7	-3.89962e-26	3.5546e-26	-1.72032e-25	-1.8047e-25	-4.58807e-23	-1.05539e-23	300	610	0	7.80043e-27	8.14575e-28	4.34852e-27	9.55122e-25	2.86053e-24	4.06722e-25	300	200	0	-3.11957e-26	3.63606e-26	-1.67684e-25	-1.0155e-22	8.7824e-24	2.29885e-23	0	0	0
376	8	-6.49863e-26	4.17877e-26	-1.90187e-25	-7.60673e-26	-5.20594e-23	-1.23833e-23	300	610	0	9.01123e-27	1.57785e-27	5.70143e-27	1.22066e-24	3.51546e-24	3.0934e-25	300	200	0	-5.59751e-26	4.33656e-26	-1.84486e-25	-1.11648e-22	9.48862e-24	3.87751e-23	0	0	0
376	9	-9.67145e-26	4.39784e-26	-1.82326e-25	1.21292e-25	-5.20107e-23	-1.29972e-23	300	610	0	9.24854e-27	2.57821e-27	6.87222e-27	1.42937e-24	3.92558e-24	7.58191e-26	300	200	0	-8.74659e-26	4.65566e-26	-1.75454e-25	-1.06059e-22	8.74932e-24	5.81917e-23	0	0	0
377	0	-1.31843e-25	3.8669e-26	-1.30844e-25	4.39402e-25	-4.11407e-23	-1.13697e-23	300	610	0	7.74345e-27	3.78348e-27	7.48351e-27	1.49598e-24	3.82485e-24	-3.46061e-25	300	200	0	-1.241e-25	4.24525e-26	-1.23361e-25	-7.43453e-23	5.64917e-24	7.98957e-23	0	0	0
377	1	-1.65602e-25	2.14159e-26	-1.41712e-26	9.01567e-25	-1.37037e-23	-6.18145e-24	300	610	0	3.51996e-27	5.09521e-27	6.99487e-27	1.30162e-24	2.85653e-24	-1.00807e-24	300	200	0	-1.62082e-25	2.65111e-26	-7.17631e-27	-3.76973e-24	-9.14298e-25	1.01077e-22	0	0	0
377	2	-1.89978e-25	-1.3033e-26	1.91695e-25	1.51845e-24	3.68587e-23	4.12424e-24	300	610	0	-4.55578e-27	6.32011e-27	4.6945e-27	6.93662e-25	5.79998e-25	-1.95044e-24	300	200	0	-1.94534e-25	-6.71284e-27	1.96389e-25	1.19762e-22	-1.21404e-23	1.16958e-22	0	0	0
377	3	-1.9298e-25	-7.02465e-26	5.10001e-25	2.2765e-24	1.17157e-22	2.11935e-23	300	610	0	-1.7657e-26	7.13998e-27	-2.79956e-28	-5.07588e-25	-3.49979e-24	-3.18503e-24	300	200	0	-2.10637e-25	-6.31065e-26	5.09721e-25	3.09785e-22	-2.91482e-23	1.20326e-22	0	0	0
377	4	-1.58184e-25	-1.5519e-25	9.57869e-25	3.12289e-24	2.32525e-22	4.64868e-23	300	610	0	-3.67823e-26	7.08537e-27	-8.87386e-27	-2.49164e-24	-9.86995e-24	-4.67187e-24	300	200	0	-1.94966e-25	-1.48105e-25	9.48995e-25	5.76047e-22	-5.26851e-23	1.01232e-22	0	0	0
377	5	-6.48614e-26	-2.70749e-25	1.53821e-24	3.94743e-24	3.84963e-22	8.08392e-23	300	610	0	-6.2419e-26	5.52112e-27	-2.19809e-26	-5.42578e-24	-1.89027e-23	-6.28911e-24	300	200	0	-1.2728e-25	-2.65228e-25	1.51622e-24	9.197e-22	-8.26974e-23	4.70308e-23	0	0	0
377	6	1.10902e-25	-4.15595e-25	2.2286e-24	4.56297e-24	5.70268e-22	1.23824e-22	300	610	0	-9.40648e-26	1.65557e-27	-4.02197e-26	-9.40393e-24	-3.06935e-23	-7.79779e-24	300	200	0	1.68376e-26	-4.1394e-25	2.18838e-24	1.32669e-21	-1.17748e-22	-5.6993e-23	0	0	0
377	7	3.93607e-25	-5.81342e-25	2.96726e-24	4.68735e-24	7.7431e-22	1.7291e-22	300	610	0	-1.296e-25	-5.411e-27	-6.36017e-26	-1.4373e-23	-4.48361e-23	-8.80481e-24	300	200	0	2.64007e-25	-5.86753e-25	2.90365e-24	1.75946e-21	-1.54295e-22	-2.26101e-22	0	0	0
377	8	8.03688e-25	-7.49072e-25	3.63668e-24	3.9317e-24	9.68631e-22	2.22429e-22	300	610	0	-1.64531e-25	-1.65797e-26	-9.10808e-26	-2.00351e-23	-6.01365e-23	-8.73048e-24	300	200	0	6.39158e-25	-7.65651e-25	3.5456e-24	2.1473e-21	-1.85864e-22	-4.73341e-22	0	0	0
377	9	1.35028e-24	-8.85468e-25	4.04686e-24	1.80211e-24	1.10575e-21	2.62432e-22	300	610	0	-1.91167e-25	-3.25671e-26	-1.19988e-25	-2.57285e-23	-7.42781e-23	-6.79081e-24	300	200	0	1.15911e-24	-9.18035e-25	3.92687e-24	2.3766e-21	-2.02229e-22	-8.05205e-22	0	0	0
378	0	2.02094e-24	-9.39084e-25	3.92111e-24	-2.27554e-24	1.11494e-21	2.77588e-22	300	610	0	-1.97854e-25	-5.36203e-26	-1.45383e-25	-3.02958e-23	-8.34713e-23	-2.009e-24	300	200	0	1.82309e-24	-9.92704e-25	3.77572e-24	2.28258e-21	-1.88758e-22	-1.21544e-21	0	0	0
378	1	2.76835e-24	-8.37603e-25	2.88929e-24	-8.89583e-24	8.99725e-22	2.46387e-22	300	610	0	-1.68456e-25	-7.91186e-26	-1.59406e-25	-3.19571e-23	-8.2152e-23	6.72449e-24	300	200	0	2.59989e-24	-9.16722e-25	2.72988e-24	1.64573e-21	-1.26186e-22	-1.67691e-21	0	0	0
378	2	3.49423e-24	-4.8741e-25	4.95521e-25	-1.85657e-23	3.38835e-22	1.41028e-22	300	610	0	-8.23925e-26	-1.07061e-25	-1.50739e-25	-2.82199e-23	-6.28217e-23	2.052e-23	300	200	0	3.41184e-24	-5.94471e-25	3.44782e-25	1.968e-22	8.81068e-24	-2.1318e-21	0	0	0
378	3	4.03216e-24	2.22745e-25	-3.77065e-24	-3.15343e-23	-7.0697e-22	-7.14658e-23	300	610	0	8.4381e-26	-1.3346e-25	-1.04408e-25	-1.5868e-23	-1.6174e-23	4.02592e-23	300	200	0	4.11654e-24	8.92853e-26	-3.87506e-24	-2.3641e-21	2.41781e-22	-2.48091e-21	0	0	0
378	4	4.13163e-24	1.41171e-24	-1.04088e-23	-4.75513e-23	-2.37931e-21	-4.26231e-22	300	610	0	3.56949e-25	-1.51699e-25	-2.17491e-27	8.90592e-24	6.83133e-23	6.62426e-23	300	200	0	4.48858e-24	1.26001e-24	-1.0411e-23	-6.32798e-21	5.96843e-22	-2.57367e-21	0	0	0
378	5	3.44789e-24	3.18692e-24	-1.9796e-23	-6.55487e-23	-4.7946e-21	-9.54881e-22	300	610	0	7.57001e-25	-1.51966e-25	1.76088e-25	5.01478e-23	2.01094e-22	9.76986e-23	300	200	0	4.20489e-24	3.03495e-24	-1.96199e-23	-1.19101e-20	1.09063e-21	-2.20131e-21	0	0	0
378	6	1.5437e-24	5.61363e-24	-3.20179e-23	-8.32587e-23	-8.00121e-21	-1.67634e-21	300	610	0	1.29583e-24	-1.20917e-25	4.49623e-25	1.1148e-22	3.90337e-22	1.3215e-22	300	200	0	2.83952e-24	5.49272e-24	-3.15683e-23	-1.91491e-20	1.72331e-21	-1.0972e-21	0	0	0
378	7	-2.08833e-24	8.67029e-24	-4.66357e-23	-9.67963e-23	-1.19192e-20	-2.58354e-21	300	610	0	1.96428e-24	-4.18407e-26	8.32139e-25	1.95037e-22	6.38541e-22	1.64667e-22	300	200	0	-1.2405e-25	8.62845e-24	-4.58036e-23	-2.7769e-20	2.46635e-21	1.05068e-21	0	0	0
378	8	-7.97239e-24	1.21888e-23	-6.23896e-23	-1.0027e-22	-1.62621e-20	-3.62569e-21	300	610	0	2.71959e-24	1.04371e-25	1.32488e-24	2.99921e-22	9.37825e-22	1.87077e-22	300	200	0	-5.2528e-24	1.22931e-23	-6.10648e-23	-3.7003e-20	3.24727e-21	4.56857e-21	0	0	0
378	9	-1.65532e-23	1.57808e-23	-7.68526e-23	-8.55186e-23	-2.04434e-20	-4.68642e-21	300	610	0	3.46934e-24	3.37032e-25	1.90717e-24	4.2015e-22	1.26389e-21	1.87262e-22	300	200	0	-1.30839e-23	1.61178e-23	-7.49454e-23	-4.53903e-20	3.93214e-21	9.73979e-21	0	0	0
379	0	-2.80451e-23	1.8756e-23	-8.6071e-23	-4.21286e-23	-2.34765e-20	-5.55952e-21	300	610	0	4.05393e-24	6.71804e-25	2.52444e-24	5.42138e-22	1.56892e-21	1.4875e-22	300	200	0	-2.39911e-23	1.94278e-23	-8.35466e-23	-5.05659e-20	4.30792e-21	1.67143e-20	0	0	0
379	1	-4.2217e-23	2.00413e-23	-8.42563e-23	4.20747e-23	-2.38838e-20	-5.92524e-21	300	610	0	4.23004e-24	1.11476e-24	3.07457e-24	6.41889e-22	1.77411e-21	5.09225e-23	300	200	0	-3.7987e-23	2.11561e-23	-8.11817e-23	-4.9082e-20	4.06821e-21	2.53789e-20	0	0	0
379	2	-5.81116e-23	1.8121e-23	-6.36282e-23	1.79803e-22	-1.96395e-20	-5.33263e-21	300	610	0	3.6592e-24	1.65401e-24	3.39384e-24	6.82276e-22	1.76311e-21	-1.29787e-22	300	200	0	-5.44524e-23	1.9775e-23	-6.02344e-23	-3.63232e-20	2.80766e-21	3.51863e-20	0	0	0
379	3	-7.37064e-23	1.10233e-23	-1.45559e-23	3.82065e-22	-8.18484e-21	-3.19612e-21	300	610	0	1.90755e-24	2.24894e-24	3.24537e-24	6.11041e-22	1.37836e-21	-4.17177e-22	300	200	0	-7.17988e-23	1.32722e-23	-1.13105e-23	-6.59984e-21	3.30163e-23	4.49478e-20	0	0	0
379	4	-8.55459e-23	-3.60739e-24	7.38129e-23	6.54629e-22	1.34352e-20	1.18264e-21	300	610	0	-1.53462e-24	2.81734e-24	2.31416e-24	3.60434e-22	4.2336e-22	-8.3052e-22	300	200	0	-8.70805e-23	-7.90052e-25	7.61271e-23	4.64658e-20	-4.79971e-21	5.2605e-20	0	0	0
379	5	-8.83988e-23	-2.83062e-23	2.12205e-22	9.92945e-22	4.82524e-20	8.55326e-21	300	610	0	-7.20328e-24	3.22172e-24	2.14646e-25	-1.50183e-22	-1.32545e-21	-1.37722e-21	300	200	0	-9.5602e-23	-2.50844e-23	2.12419e-22	1.29126e-19	-1.22099e-20	5.50146e-20	0	0	0
379	6	-7.50299e-23	-6.53945e-23	4.08902e-22	1.37547e-21	9.88034e-20	1.95992e-20	300	610	0	-1.55689e-23	3.25698e-24	-3.4815e-24	-1.00714e-21	-4.09226e-21	-2.04249e-21	300	200	0	-9.05988e-23	-6.21375e-23	4.05421e-22	2.4612e-19	-2.25663e-20	4.77975e-20	0	0	0
379	7	-3.6219e-23	-1.16341e-22	6.66221e-22	1.75556e-21	1.66237e-19	3.47469e-20	300	610	0	-2.68907e-23	2.64291e-24	-9.18817e-24	-2.28879e-21	-8.05592e-21	-2.77604e-21	300	200	0	-6.31097e-23	-1.13698e-22	6.57033e-22	3.98567e-19	-3.58995e-20	2.53333e-20	0	0	0
379	8	3.87944e-23	-1.80825e-22	9.7562e-22	2.0526e-21	2.49051e-19	5.38877e-20	300	610	0	-4.10061e-23	1.02683e-24	-1.72084e-23	-4.04331e-21	-1.32793e-20	-3.47623e-21	300	200	0	-2.21178e-24	-1.79799e-22	9.58412e-22	5.81066e-19	-5.16454e-20	-1.89914e-20	0	0	0
379	9	1.61219e-22	-2.55485e-22	1.31144e-21	2.14359e-21	3.41443e-19	7.60044e-20	300	610	0	-5.70536e-23	-1.99691e-24	-2.75893e-23	-6.25647e-21	-1.96106e-20	-3.97321e-21	300	200	0	1.04165e-22	-2.57482e-22	1.28385e-21	7.77989e-19	-6.83223e-20	-9.21463e-20	0	0	0
380	0	3.40718e-22	-3.32361e-22	1.62358e-21	1.85735e-21	4.31335e-19	9.87108e-20	300	610	0	-7.31336e-23	-6.84195e-24	-3.99235e-23	-8.80839e-21	-2.65558e-20	-4.01368e-21	300	200	0	2.67584e-22	-3.39202e-22	1.58365e-21	9.59165e-19	-8.31605e-20	-2.00275e-19	0	0	0
380	1	5.82263e-22	-3.97148e-22	1.8298e-21	9.74348e-22	4.98239e-19	1.17734e-19	300	610	0	-8.59358e-23	-1.385e-23	-5.30974e-23	-1.14203e-20	-3.31288e-20	-3.25178e-21	300	200	0	4.96328e-22	-4.10998e-22	1.7767e-21	1.07538e-18	-9.17235e-20	-3.4681e-19	0	0	0
380	2	8.81637e-22	-4.27476e-22	1.80903e-21	-7.63485e-22	5.11284e-19	1.26407e-19	300	610	0	-9.03823e-23	-2.3167e-23	-6.49998e-23	-1.3595e-20	-3.76912e-20	-1.25232e-21	300	200	0	7.91254e-22	-4.50643e-22	1.74403e-21	1.05452e-18	-8.75967e-20	-5.2976e-19	0	0	0
380	3	1.21951e-21	-3.91582e-22	1.39778e-21	-3.62774e-21	4.27951e-19	1.1528e-19	300	610	0	-7.93738e-23	-3.45678e-23	-7.22228e-23	-1.45583e-20	-3.78107e-20	2.48499e-21	300	200	0	1.14014e-21	-4.2615e-22	1.32556e-21	7.99563e-19	-6.22545e-20	-7.38106e-19	0	0	0
380	4	1.55428e-21	-2.47952e-22	3.92661e-22	-7.8572e-21	1.9427e-19	7.20208e-20	300	610	0	-4.37676e-23	-4.72287e-23	-6.9809e-23	-1.32148e-20	-3.01778e-20	8.46991e-21	300	200	0	1.51051e-21	-2.9518e-22	3.22852e-22	1.90321e-19	-5.26801e-21	-9.4742e-19	0	0	0
380	5	1.81423e-21	5.32787e-23	-1.43695e-21	-1.35841e-20	-2.52452e-19	-1.81533e-20	300	610	0	2.72374e-23	-5.9456e-23	-5.11349e-23	-8.13785e-21	-1.06444e-20	1.7123e-20	300	200	0	1.84147e-21	-6.17729e-24	-1.48809e-21	-9.08787e-19	9.49398e-20	-1.11501e-18	0	0	0
380	6	1.89015e-21	5.66154e-22	-4.32119e-21	-2.07279e-20	-9.77075e-19	-1.71227e-19	300	610	0	1.45087e-22	-6.83935e-23	-8.05164e-24	2.37996e-21	2.55369e-20	2.86223e-20	300	200	0	2.03524e-21	4.9776e-22	-4.32924e-21	-2.63199e-18	2.49542e-19	-1.17529e-18	0	0	0
380	7	1.63025e-21	1.34078e-21	-8.4416e-21	-2.88547e-20	-2.03478e-18	-4.01957e-19	300	610	0	3.19973e-22	-6.97559e-23	6.85516e-23	2.01798e-20	8.31709e-20	4.26877e-20	300	200	0	1.95022e-21	1.27103e-21	-8.37305e-21	-5.08333e-18	4.66691e-19	-1.03641e-18	0	0	0
380	8	8.40149e-22	2.41005e-21	-1.38577e-20	-3.7006e-20	-3.45249e-18	-7.1991e-19	300	610	0	5.57798e-22	-5.76605e-23	1.87571e-22	4.69542e-20	1.66166e-19	5.82992e-20	300	200	0	1.39795e-21	2.35239e-21	-1.36701e-20	-8.29279e-18	7.47599e-19	-5.79944e-19	0	0	0
380	9	-7.08275e-22	3.77004e-21	-2.04041e-20	-4.35096e-20	-5.20235e-18	-1.12363e-18	300	610	0	8.55774e-22	-2.46664e-23	3.55682e-22	8.37855e-20	2.76059e-19	7.33627e-20	300	200	0	1.47499e-22	3.74537e-21	-2.00484e-20	-1.21553e-17	1.08115e-18	3.34235e-19	0	0	0
381	0	-3.25454e-21	5.35366e-21	-2.7559e-20	-4.57987e-20	-7.16705e-18	-1.59282e-18	300	610	0	1.19658e-21	3.78344e-23	5.74319e-22	1.30471e-19	4.0995e-19	8.43495e-20	300	200	0	-2.05796e-21	5.3915e-21	-2.69847e-20	-1.63527e-17	1.43709e-18	1.85494e-18	0	0	0
381	1	-7.00833e-21	6.99786e-21	-3.42886e-20	-4.02831e-20	-9.09801e-18	-2.07856e-18	300	610	0	1.5412e-21	1.38695e-22	8.35495e-22	1.84615e-19	5.57813e-19	8.59674e-20	300	200	0	-5.46713e-21	7.13655e-21	-3.34531e-20	-2.02621e-17	1.75817e-18	4.11521e-18	0	0	0
381	2	-1.20839e-20	8.40645e-21	-3.88831e-20	-2.23366e-20	-1.05699e-17	-2.49239e-18	300	610	0	1.82101e-21	2.85359e-22	1.1165e-21	2.40504e-19	6.99318e-19	7.09547e-20	300	200	0	-1.02629e-20	8.69181e-21	-3.77666e-20	-2.286e-17	1.95204e-18	7.1931e-18	0	0	0
381	3	-1.8406e-20	9.11319e-21	-3.8811e-20	1.35092e-20	-1.0938e-17	-2.69531e-18	300	610	0	1.93005e-21	4.81276e-22	1.37372e-21	2.87838e-19	8.00418e-19	3.01299e-20	300	200	0	-1.64759e-20	9.59446e-21	-3.74373e-20	-2.26381e-17	1.88443e-18	1.10548e-17	0	0	0
381	4	-2.55851e-20	8.45263e-21	-3.06377e-20	7.30537e-20	-9.31017e-18	-2.48933e-18	300	610	0	1.71948e-21	7.22228e-22	1.53624e-21	3.10477e-19	8.10282e-19	-4.71238e-20	300	200	0	-2.38656e-20	9.17485e-21	-2.91014e-20	-1.75578e-17	1.37609e-18	1.5479e-17	0	0	0
381	5	-3.2766e-20	5.55095e-21	-1.00687e-20	1.61469e-19	-4.54828e-18	-1.61488e-18	300	610	0	9.96687e-22	9.91547e-22	1.50034e-21	2.85471e-19	6.59412e-19	-1.71717e-19	300	200	0	-3.17693e-20	6.5425e-21	-8.5684e-21	-5.08088e-18	2.06582e-19	1.99641e-17	0	0	0
381	6	-3.84611e-20	-6.46949e-22	2.77943e-20	2.81765e-19	4.67713e-18	2.40912e-19	300	610	0	-4.67138e-22	1.25435e-21	1.12678e-21	1.82781e-19	2.60269e-19	-3.52812e-19	300	200	0	-3.89283e-20	6.07405e-22	2.8921e-20	1.76736e-17	-1.87035e-18	2.3625e-17	0	0	0
381	7	-4.0391e-20	-1.12927e-20	8.7885e-20	4.32565e-19	1.97528e-17	3.41869e-18	300	610	0	-2.91627e-21	1.45134e-21	2.43398e-22	-3.37282e-20	-4.87923e-19	-5.94625e-19	300	200	0	-4.33073e-20	-9.84132e-21	8.81284e-20	5.3585e-17	-5.09487e-18	2.50934e-17	0	0	0
381	8	-3.53719e-20	-2.74668e-20	1.74175e-19	6.05148e-19	4.18776e-17	8.2368e-18	300	610	0	-6.57125e-21	1.49299e-21	-1.34351e-21	-4.03303e-19	-1.68806e-18	-8.919e-19	300	200	0	-4.19431e-20	-2.59738e-20	1.72832e-19	1.04933e-16	-9.6467e-18	2.24439e-17	0	0	0
381	9	-1.93073e-20	-4.99025e-20	2.8814e-19	7.79832e-19	7.16747e-17	1.49088e-17	300	610	0	-1.15656e-20	1.25584e-21	-3.825e-21	-9.62465e-19	-3.42538e-18	-1.22399e-18	300	200	0	-3.0873e-20	-4.86466e-20	2.84315e-19	1.72483e-16	-1.55632e-17	1.31814e-17	0	0	0
382	0	1.26371e-20	-7.85762e-20	4.26605e-19	9.21946e-19	1.08637e-16	2.34217e-17	300	610	0	-1.78539e-20	5.82956e-22	-7.34781e-21	-1.73542e-18	-5.73676e-18	-1.54779e-18	300	200	0	-5.21686e-21	-7.79933e-20	4.19258e-19	2.54203e-16	-2.26264e-17	-5.66187e-18	0	0	0
382	1	6.55768e-20	-1.12154e-19	5.78973e-19	9.77941e-19	1.50398e-16	3.33712e-17	300	610	0	-2.50887e-20	-7.08264e-22	-1.19513e-20	-2.71994e-18	-8.56729e-18	-1.78999e-18	300	200	0	4.0488e-20	-1.12862e-19	5.67021e-19	3.43624e-16	-3.02193e-17	-3.72615e-17	0	0	0
382	2	1.44055e-19	-1.47298e-19	7.23923e-19	8.7254e-19	1.91844e-16	4.3756e-17	300	610	0	-3.24695e-20	-2.80719e-21	-1.74797e-20	-3.86827e-18	-1.17138e-17	-1.84007e-18	300	200	0	1.11586e-19	-1.50105e-19	7.06443e-19	4.27896e-16	-3.7159e-17	-8.44954e-17	0	0	0
382	3	2.50679e-19	-1.77879e-19	8.25914e-19	5.08285e-19	2.24148e-16	5.27446e-17	300	610	0	-3.85737e-20	-5.87568e-21	-2.34705e-20	-5.06339e-18	-1.47574e-17	-1.5456e-18	300	200	0	2.12105e-19	-1.83754e-19	8.02444e-19	4.85738e-16	-4.15236e-17	-1.49127e-16	0	0	0
382	4	3.84145e-19	-1.94181e-19	8.3204e-19	-2.30658e-19	2.33853e-16	5.74409e-17	300	610	0	-4.11918e-20	-9.99423e-21	-2.90232e-20	-6.09206e-18	-1.69909e-17	-7.12937e-19	300	200	0	3.42953e-19	-2.04175e-19	8.03016e-19	4.85616e-16	-4.05043e-17	-2.30615e-16	0	0	0
382	5	5.36621e-19	-1.82269e-19	6.70157e-19	-1.46805e-18	2.02241e-16	5.36978e-17	300	610	0	-3.72035e-20	-1.50851e-20	-3.26624e-20	-6.61792e-18	-1.73523e-17	8.83135e-19	300	200	0	4.99418e-19	-1.97354e-19	6.37495e-19	3.84704e-16	-3.03322e-17	-3.24524e-16	0	0	0
382	6	6.90543e-19	-1.23755e-19	2.49631e-19	-3.3158e-18	1.0532e-16	3.60524e-17	300	610	0	-2.25521e-20	-2.08113e-20	-3.2219e-20	-6.16021e-18	-1.43826e-17	3.47602e-18	300	200	0	6.67991e-19	-1.44566e-19	2.17412e-19	1.29416e-16	-6.35026e-18	-4.20562e-16	0	0	0
382	7	8.15061e-19	3.68085e-21	-5.33545e-19	-5.84197e-18	-8.50927e-17	-2.1139e-18	300	610	0	7.6073e-21	-2.64553e-20	-2.47666e-20	-4.08671e-18	-6.23493e-18	7.26495e-18	300	200	0	8.22668e-19	-2.27745e-20	-5.58311e-19	-3.41438e-16	3.66778e-17	-5.0039e-16	0	0	0
382	8	8.62616e-19	2.24563e-19	-1.78507e-18	-9.02426e-18	-3.98627e-16	-6.80573e-17	300	610	0	5.84854e-20	-3.07859e-20	-6.66917e-21	3.67126e-19	9.22901e-18	1.23485e-17	300	200	0	9.21102e-19	1.93777e-19	-1.79174e-18	-1.08958e-15	1.0391e-16	-5.35469e-16	0	0	0
382	9	7.66452e-19	5.62173e-19	-3.59165e-18	-1.26878e-17	-8.61289e-16	-1.68638e-16	300	610	0	1.34849e-19	-3.19341e-20	2.61903e-20	8.03746e-18	3.42113e-17	1.86295e-17	300	200	0	9.013e-19	5.30238e-19	-3.56546e-18	-2.16487e-15	1.99298e-16	-4.85443e-16	0	0	0
383	0	4.40259e-19	1.03279e-18	-5.98902e-18	-1.64287e-17	-1.48739e-15	-3.08607e-16	300	610	0	2.39703e-19	-2.7309e-20	7.7911e-20	1.97116e-17	7.05682e-17	2.56907e-17	300	200	0	6.79962e-19	1.00548e-18	-5.91111e-18	-3.58617e-15	3.23876e-16	-2.9777e-16	0	0	0
383	1	-2.18375e-19	1.63717e-18	-8.91678e-18	-1.95285e-17	-2.26791e-15	-4.88057e-16	300	610	0	3.72367e-19	-1.36017e-20	1.51712e-19	3.59287e-17	1.1917e-16	3.26449e-17	300	200	0	1.53992e-19	1.62357e-18	-8.76507e-18	-5.31457e-15	4.73392e-16	9.03931e-17	0	0	0
383	2	-1.31864e-18	2.34885e-18	-1.216e-17	-2.08703e-17	-3.15517e-15	-6.98965e-16	300	610	0	5.25891e-19	1.30596e-20	2.48612e-19	5.66843e-17	1.78989e-16	3.79707e-17	300	200	0	-7.92749e-19	2.36191e-18	-1.19113e-17	-7.21866e-15	6.35276e-16	7.46772e-16	0	0	0
383	3	-2.95886e-18	3.0996e-18	-1.52792e-17	-1.88763e-17	-4.04409e-15	-9.2085e-16	300	610	0	6.83859e-19	5.67228e-20	3.65594e-19	8.10297e-17	2.45916e-16	3.93599e-17	300	200	0	-2.275e-18	3.15632e-18	-1.49136e-17	-9.03352e-15	7.85104e-16	1.73354e-15	0	0	0
383	4	-5.1981e-18	3.7626e-18	-1.7536e-17	-1.14938e-17	-4.75156e-15	-1.11582e-15	300	610	0	8.16802e-19	1.20903e-19	4.93248e-19	1.0657e-16	3.11326e-16	3.36142e-17	300	200	0	-4.3813e-18	3.8835e-18	-1.70427e-17	-1.03168e-14	8.82892e-16	3.09033e-15	0	0	0
383	5	-8.01486e-18	4.13551e-18	-1.78248e-17	3.72969e-18	-4.99674e-15	-1.22354e-15	300	610	0	8.7865e-19	2.07459e-19	6.12991e-19	1.28894e-16	3.60533e-16	1.66505e-17	300	200	0	-7.13621e-18	4.34297e-18	-1.72119e-17	-1.04095e-14	8.69891e-16	4.80934e-15	0	0	0
383	6	-1.1252e-17	3.92655e-18	-1.4631e-17	2.94342e-17	-4.38702e-15	-1.15717e-15	300	610	0	8.04019e-19	3.14984e-19	6.94143e-19	1.40992e-16	3.71356e-16	-1.63069e-17	300	200	0	-1.04479e-17	4.24153e-18	-1.39369e-17	-8.41206e-15	6.66894e-16	6.80188e-15	0	0	0
383	7	-1.45489e-17	2.74887e-18	-6.04205e-18	6.80379e-17	-2.41684e-15	-8.0179e-16	300	610	0	5.07489e-19	4.36683e-19	6.91348e-19	1.32797e-16	3.13174e-16	-7.02475e-17	300	200	0	-1.40414e-17	3.18556e-18	-5.3507e-18	-3.19364e-15	1.75535e-16	8.85698e-15	0	0	0
383	8	-1.72663e-17	1.30548e-19	1.01494e-17	1.21072e-16	1.51102e-15	-1.74167e-17	300	610	0	-1.13495e-19	5.57799e-19	5.43125e-19	9.10073e-17	1.47038e-16	-1.49498e-16	300	200	0	-1.73798e-17	6.88347e-19	1.06926e-17	6.5449e-15	-7.15476e-16	1.05947e-14	0	0	0
383	9	-1.84122e-17	-4.45052e-18	3.62063e-17	1.88206e-16	8.02933e-15	1.35044e-15	300	610	0	-1.17002e-18	6.52784e-19	1.72699e-19	-5.49262e-19	-1.7241e-16	-2.56336e-16	300	200	0	-1.95822e-17	-3.79774e-18	3.6379e-17	2.21257e-14	-2.11683e-15	1.14202e-14	0	0	0
384	0	-1.65871e-17	-1.14954e-17	7.40184e-17	2.65944e-16	1.77015e-14	3.44948e-15	300	610	0	-2.765e-18	6.82625e-19	-5.07387e-19	-1.59678e-16	-6.92266e-16	-3.89002e-16	300	200	0	-1.93521e-17	-1.08128e-17	7.3511e-17	4.4637e-14	-4.1152e-15	1.04878e-14	0	0	0
384	1	-9.97314e-18	-2.13646e-17	1.24435e-16	3.46004e-16	3.08533e-14	6.385e-15	300	610	0	-4.96573e-18	5.92974e-19	-1.58503e-18	-4.03334e-16	-1.45289e-15	-5.3908e-16	300	200	0	-1.49389e-17	-2.07716e-17	1.2285e-16	7.45342e-14	-6.73759e-15	6.6912e-15	0	0	0
384	2	3.59841e-18	-3.40997e-17	1.86321e-16	4.13502e-16	4.73302e-14	1.01667e-14	300	610	0	-7.76371e-18	3.14084e-19	-3.13067e-18	-7.43483e-16	-2.47454e-15	-6.88319e-16	300	200	0	-4.1653e-18	-3.37856e-17	1.8319e-16	1.11078e-13	-9.9015e-15	-1.29962e-15	0	0	0
384	3	2.64569e-17	-4.91784e-17	2.5532e-16	4.45153e-16	6.61733e-14	1.46358e-14	300	610	0	-1.10202e-17	-2.36115e-19	-5.16978e-18	-1.18092e-15	-3.73835e-15	-8.05155e-16	300	200	0	1.54367e-17	-4.94145e-17	2.50151e-16	1.51604e-13	-1.33512e-14	-1.49284e-14	0	0	0
384	4	6.0728e-17	-6.52065e-17	3.22385e-16	4.07894e-16	8.52247e-14	1.93739e-14	300	610	0	-1.4399e-17	-1.1441e-18	-7.64431e-18	-1.69687e-15	-5.16125e-15	-8.41402e-16	300	200	0	4.6329e-17	-6.63506e-17	3.14741e-16	1.90652e-13	-1.65826e-14	-3.55369e-14	0	0	0
384	5	1.07742e-16	-7.95623e-17	3.72178e-16	2.58506e-16	1.00688e-13	2.35973e-14	300	610	0	-1.72898e-17	-2.48609e-18	-1.03631e-17	-2.24238e-15	-6.56581e-15	-7.2997e-16	300	200	0	9.04522e-17	-8.20484e-17	3.61815e-16	2.19034e-13	-1.87642e-14	-6.40118e-14	0	0	0
384	6	1.6717e-16	-8.80325e-17	3.81604e-16	-5.49258e-17	1.06703e-13	2.60497e-14	300	610	0	-1.87324e-17	-4.30466e-18	-1.29428e-17	-2.72617e-15	-7.64721e-15	-3.84787e-16	300	200	0	1.48438e-16	-9.23372e-17	3.68661e-16	2.22977e-13	-1.86677e-14	-1.00264e-13	0	0	0
384	7	2.35867e-16	-8.45097e-17	3.18867e-16	-5.88681e-16	9.50386e-14	2.49133e-14	300	610	0	-1.73569e-17	-6.57501e-18	-1.47457e-17	-3.0023e-15	-7.94229e-15	2.95374e-16	300	200	0	2.18511e-16	-9.10847e-17	3.04122e-16	1.83597e-13	-1.46286e-14	-1.42525e-13	0	0	0
384	8	3.0644e-16	-6.08582e-17	1.43629e-16	-1.39496e-15	5.50435e-14	1.77706e-14	300	610	0	-1.13655e-17	-9.16036e-18	-1.48238e-17	-2.86001e-15	-6.80857e-15	1.41711e-15	300	200	0	2.95075e-16	-7.00185e-17	1.28805e-16	7.7033e-14	-4.57019e-15	-1.86473e-13	0	0	0
384	9	3.6564e-16	-7.10169e-18	-1.90943e-16	-2.50803e-15	-2.59334e-14	1.66249e-15	300	610	0	1.41216e-18	-1.17575e-17	-1.18856e-17	-2.01944e-15	-3.42484e-15	3.07427e-15	300	200	0	3.67052e-16	-1.88591e-17	-2.02829e-16	-1.24285e-13	1.38719e-14	-2.24244e-13	0	0	0
385	0	3.92785e-16	8.78684e-17	-7.33262e-16	-3.92389e-15	-1.61397e-13	-2.66987e-14	300	610	0	2.33432e-17	-1.38364e-17	-4.31065e-18	-1.38705e-16	3.1706e-15	5.31902e-15	300	200	0	4.16128e-16	7.4032e-17	-7.37572e-16	-4.48661e-13	4.30713e-14	-2.43437e-13	0	0	0
385	1	3.58547e-16	2.34827e-16	-1.52445e-15	-5.57279e-15	-3.63537e-13	-7.04904e-14	300	610	0	5.66468e-17	-1.45831e-17	9.75816e-18	3.16118e-15	1.39844e-14	8.12029e-15	300	200	0	4.15193e-16	2.20244e-16	-1.51469e-15	-9.19804e-13	8.49256e-14	-2.2634e-13	0	0	0
385	2	2.24646e-16	4.41734e-16	-2.58443e-15	-7.28508e-15	-6.39731e-13	-1.32039e-13	300	610	0	1.02824e-16	-1.28578e-17	3.22042e-17	8.24508e-15	2.98928e-14	1.13086e-14	300	200	0	3.27471e-16	4.28876e-16	-2.55223e-15	-1.54852e-12	1.40111e-13	-1.49667e-13	0	0	0
385	3	-5.48268e-17	7.10001e-16	-3.89211e-15	-8.75255e-15	-9.8745e-13	-2.11709e-13	300	610	0	1.61818e-16	-7.19081e-18	6.45661e-17	1.53776e-14	5.13631e-14	1.4509e-14	300	200	0	1.06991e-16	7.02811e-16	-3.82754e-15	-2.32091e-12	2.0704e-13	1.47243e-14	0	0	0
385	4	-5.29539e-16	1.02936e-15	-5.35943e-15	-9.48991e-15	-1.38747e-12	-3.06375e-13	300	610	0	2.30868e-16	4.15688e-18	1.07464e-16	2.45944e-14	7.8055e-14	1.70666e-14	300	200	0	-2.98671e-16	1.03352e-15	-5.25197e-15	-3.18305e-12	2.80515e-13	2.97593e-13	0	0	0
385	5	-1.24539e-15	1.37137e-15	-6.80016e-15	-8.80451e-15	-1.79549e-12	-4.07495e-13	300	610	0	3.03092e-16	2.30317e-17	1.5979e-16	3.55248e-14	1.08294e-13	1.7976e-14	300	200	0	-9.42296e-16	1.3944e-15	-6.64037e-15	-4.02249e-12	3.5014e-13	7.27869e-13	0	0	0
385	6	-2.2322e-15	1.68184e-15	-7.89586e-15	-5.78665e-15	-2.13284e-12	-4.98871e-13	300	610	0	3.65859e-16	5.10842e-17	2.17665e-16	4.71692e-14	1.38431e-13	1.58302e-14	300	200	0	-1.86634e-15	1.73292e-15	-7.67819e-15	-4.64838e-12	3.98629e-13	1.3253e-12	0	0	0
385	7	-3.48565e-15	1.87307e-15	-8.16425e-15	6.62201e-16	-2.27731e-12	-5.54349e-13	300	610	0	3.99161e-16	8.92822e-17	2.7319e-16	5.76408e-14	1.62142e-13	8.81529e-15	300	200	0	-3.08649e-15	1.96235e-15	-7.89106e-15	-4.77306e-12	4.00303e-13	2.08959e-12	0	0	0
385	8	-4.94295e-15	1.81727e-15	-6.93809e-15	1.17412e-14	-2.05634e-12	-5.35888e-13	300	610	0	3.7431e-16	1.37205e-16	3.13113e-16	6.39011e-14	1.69759e-13	-5.21351e-15	300	200	0	-4.56864e-15	1.95448e-15	-6.62497e-15	-4.00015e-12	3.20206e-13	2.98558e-12	0	0	0
385	9	-6.45261e-15	1.34338e-15	-3.36672e-15	2.8576e-14	-1.2456e-12	-3.92656e-13	300	610	0	2.53468e-16	1.92105e-16	3.17622e-16	6.15386e-14	1.47806e-13	-2.85324e-14	300	200	0	-6.19914e-15	1.53548e-15	-3.0491e-15	-1.82636e-12	1.14495e-13	3.92485e-12	0	0	0
386	0	-7.74026e-15	2.40578e-16	3.54301e-15	5.19307e-14	4.22796e-13	-6.21105e-14	300	610	0	-9.26914e-18	2.47755e-16	2.59599e-16	4.46686e-14	7.89733e-14	-6.31738e-14	300	200	0	-7.74953e-15	4.88333e-16	3.80261e-15	2.3332e-12	-2.67036e-13	4.74463e-12	0	0	0
386	1	-8.3748e-15	-1.72739e-15	1.48263e-14	8.17823e-14	3.23693e-12	5.25679e-13	300	610	0	-4.6432e-16	2.93169e-16	1.04849e-16	6.06427e-15	-5.71223e-14	-1.10325e-13	300	200	0	-8.83912e-15	-1.43422e-15	1.49311e-14	9.08399e-12	-8.7525e-13	5.18658e-12	0	0	0
386	2	-7.74178e-15	-4.79202e-15	3.13765e-14	1.16744e-13	7.46026e-12	1.439e-12	300	610	0	-1.1595e-15	3.11365e-16	-1.86045e-16	-6.23369e-14	-2.81985e-13	-1.69456e-13	300	200	0	-8.90128e-15	-4.48066e-15	3.11905e-14	1.89418e-11	-1.75161e-12	4.87973e-12	0	0	0
386	3	-5.03541e-15	-9.12857e-15	5.36556e-14	1.53343e-13	1.32588e-11	2.72912e-12	300	610	0	-2.12816e-15	2.78446e-16	-6.53412e-16	-1.68379e-13	-6.1461e-13	-2.37162e-13	300	200	0	-7.16357e-15	-8.85013e-15	5.30022e-14	3.21594e-11	-2.91261e-12	3.33415e-12	0	0	0
386	4	7.15892e-16	-1.47781e-14	8.12788e-14	1.85201e-13	2.05947e-11	4.40707e-12	300	610	0	-3.37163e-15	1.6345e-16	-1.3308e-15	-3.179e-13	-1.06569e-12	-3.05742e-13	300	200	0	-2.65574e-15	-1.46146e-14	7.9948e-14	4.84797e-11	-4.32794e-12	-4.54307e-14	0	0	0
386	5	1.05706e-14	-2.15397e-14	1.12469e-13	2.02206e-13	2.90831e-11	6.41162e-12	300	610	0	-4.83521e-15	-7.04528e-17	-2.233e-15	-5.12036e-13	-1.62925e-12	-3.61622e-13	300	200	0	5.73534e-15	-2.16102e-14	1.10236e-13	6.68122e-11	-5.89214e-12	-5.91404e-12	0	0	0
386	6	2.55186e-14	-2.88334e-14	1.43395e-13	1.89853e-13	3.78161e-11	8.56854e-12	300	610	0	-6.37813e-15	-4.62666e-16	-3.33913e-15	-7.43515e-13	-2.2716e-12	-3.83825e-13	300	200	0	1.91404e-14	-2.92961e-14	1.40055e-13	8.4843e-11	-7.39088e-12	-1.48948e-11	0	0	0
386	7	4.62257e-14	-3.55402e-14	1.67448e-13	1.28998e-13	4.51634e-11	1.05432e-11	300	610	0	-7.73908e-15	-1.04889e-15	-4.57058e-15	-9.91941e-13	-2.91776e-12	-3.42849e-13	300	200	0	3.84866e-14	-3.65891e-14	1.62878e-13	9.86101e-11	-8.46498e-12	-2.74262e-11	0	0	0
386	8	7.26554e-14	-3.98353e-14	1.74561e-13	-3.59532e-15	4.85771e-11	1.17914e-11	300	610	0	-8.50134e-15	-1.851e-15	-5.76462e-15	-1.21833e-12	-3.43657e-12	-2.00487e-13	300	200	0	6.41541e-14	-4.16863e-14	1.68796e-13	1.02106e-10	-8.57781e-12	-4.35345e-11	0	0	0
386	9	1.03558e-13	-3.90452e-14	1.50734e-13	-2.33466e-13	4.44412e-11	1.15172e-11	300	610	0	-8.06424e-15	-2.86225e-15	-6.64602e-15	-1.35944e-12	-3.6263e-12	8.86954e-14	300	200	0	9.54937e-14	-4.19075e-14	1.44088e-13	8.70143e-11	-6.9953e-12	-6.25238e-11	0	0	0
387	0	1.35832e-13	-2.95744e-14	7.80361e-14	-5.84863e-13	2.80322e-11	8.65205e-12	300	610	0	-5.63175e-15	-4.02757e-15	-6.80086e-15	-1.32297e-12	-3.20433e-12	5.73271e-13	300	200	0	1.302e-13	-3.3602e-14	7.12352e-14	4.27211e-11	-2.79231e-12	-8.25862e-11	0	0	0
387	1	1.63798e-13	-6.96935e-15	-6.45885e-14	-1.07476e-12	-6.32059e-12	1.87462e-12	300	610	0	-2.33139e-16	-5.2192e-15	-5.65991e-15	-9.85206e-13	-1.80594e-12	1.29721e-12	300	200	0	1.63564e-13	-1.21885e-14	-7.02484e-14	-4.3176e-11	5.0969e-12	-1.00355e-10	0	0	0
387	2	1.78472e-13	3.37924e-14	-2.99259e-13	-1.70395e-12	-6.47589e-11	-1.03019e-11	300	610	0	9.20488e-15	-6.20949e-15	-2.5018e-15	-1.93437e-13	1.00075e-12	2.28733e-12	300	200	0	1.87677e-13	2.75829e-14	-3.01761e-13	-1.83622e-10	1.77615e-11	-1.10449e-10	0	0	0
387	3	1.66987e-13	9.76809e-14	-6.4536e-13	-2.44496e-12	-1.52971e-10	-2.93441e-11	300	610	0	2.37115e-14	-6.64426e-15	3.50981e-15	1.22378e-12	5.67483e-12	3.53513e-12	300	200	0	1.90698e-13	9.10367e-14	-6.4185e-13	-3.89819e-10	3.61057e-11	-1.05102e-10	0	0	0
387	4	1.12383e-13	1.88545e-13	-1.1135e-12	-3.22678e-12	-2.74674e-10	-5.63788e-11	300	610	0	4.40255e-14	-6.02264e-15	1.32379e-14	3.43495e-12	1.26276e-11	4.97232e-12	300	200	0	1.56408e-13	1.82523e-13	-1.10026e-12	-6.67618e-10	6.05241e-11	-7.40084e-11	0	0	0
387	5	-5.89267e-15	3.07486e-13	-1.69682e-12	-3.91745e-12	-4.29393e-10	-9.17085e-11	300	610	0	7.02278e-14	-3.69259e-15	2.74126e-14	6.56849e-12	2.21019e-11	6.44092e-12	300	200	0	6.43351e-14	3.03793e-13	-1.66941e-12	-1.01235e-09	9.0444e-11	-4.58073e-12	0	0	0
387	6	-2.10385e-13	4.50594e-13	-2.35952e-12	-4.30637e-12	-6.09451e-10	-1.3414e-10	300	610	0	1.01238e-13	1.12573e-15	4.63819e-14	1.06565e-11	3.39971e-11	7.65959e-12	300	200	0	-1.09147e-13	4.5172e-13	-2.31314e-12	-1.402e-09	1.23728e-10	1.17123e-10	0	0	0
387	7	-5.22427e-13	6.06062e-13	-3.02286e-12	-4.08983e-12	-7.96242e-10	-1.80123e-10	300	610	0	1.3418e-13	9.2727e-15	6.97568e-14	1.55569e-11	4.76363e-11	8.19086e-12	300	200	0	-3.88247e-13	6.15335e-13	-2.9531e-12	-1.78899e-09	1.55961e-10	3.04513e-10	0	0	0
387	8	-9.56822e-13	7.50787e-13	-3.54975e-12	-2.86511e-12	-9.5601e-10	-2.2275e-10	300	610	0	1.63652e-13	2.15197e-14	9.59471e-14	2.08541e-11	6.14806e-11	7.41638e-12	300	200	0	-7.9317e-13	7.72307e-13	-3.4538e-12	-2.0911e-09	1.79683e-10	5.6729e-10	0	0	0
387	9	-1.51394e-12	8.46817e-13	-3.73006e-12	-1.40858e-13	-1.03565e-09	-2.50699e-10	300	610	0	1.80975e-13	3.83582e-14	1.21603e-13	2.5743e-11	7.28108e-11	4.53145e-12	300	200	0	-1.33297e-12	8.85176e-13	-3.60845e-12	-2.18292e-09	1.83681e-10	9.06695e-10	0	0	0
388	0	-2.16899e-12	8.3824e-13	-3.27018e-12	4.62658e-12	-9.59402e-10	-2.47324e-10	300	610	0	1.73577e-13	5.96908e-14	1.4101e-13	2.89079e-11	7.74186e-11	-1.42591e-12	300	200	0	-1.99541e-12	8.97931e-13	-3.12917e-12	-1.88997e-09	1.52547e-10	1.309e-09	0	0	0
388	1	-2.85853e-12	6.49499e-13	-1.7922e-12	1.19591e-11	-6.27844e-10	-1.90167e-10	300	610	0	1.24715e-13	8.44164e-14	1.45523e-13	2.84181e-11	6.9379e-11	-1.14917e-11	300	200	0	-2.73381e-12	7.33915e-13	-1.64668e-12	-9.88533e-10	6.67615e-11	1.73728e-09	0	0	0
388	2	-3.46507e-12	1.86542e-13	1.15005e-12	2.22325e-11	7.90222e-11	-5.13219e-11	300	610	0	1.38703e-14	1.09916e-13	1.23196e-13	2.16732e-11	4.10089e-11	-2.6616e-11	300	200	0	-3.4512e-12	2.96458e-13	1.27325e-12	7.84308e-10	-9.62866e-11	2.12192e-09	0	0	0
388	3	-3.80147e-12	-6.57351e-13	6.02897e-12	3.54904e-11	1.29207e-09	2.00811e-10	300	610	0	-1.81796e-13	1.31474e-13	5.88172e-14	5.44768e-12	-1.68382e-11	-4.74021e-11	300	200	0	-3.98326e-12	-5.25877e-13	6.08779e-12	3.70513e-09	-3.59906e-10	2.3509e-09	0	0	0
388	4	-3.59827e-12	-1.9888e-12	1.32646e-11	5.11903e-11	3.13397e-09	5.97699e-10	300	610	0	-4.84417e-13	1.41706e-13	-6.53529e-14	-2.39027e-11	-1.13959e-10	-7.37253e-11	300	200	0	-4.08269e-12	-1.8471e-12	1.31992e-11	8.01694e-09	-7.43781e-10	2.26167e-09	0	0	0
388	5	-2.49869e-12	-3.89216e-12	2.30986e-11	6.78815e-11	5.68767e-09	1.16406e-09	300	610	0	-9.10306e-13	1.30118e-13	-2.67767e-13	-6.99945e-11	-2.59247e-10	-1.04221e-10	300	200	0	-3.409e-12	-3.76204e-12	2.28309e-11	1.38539e-08	-1.25721e-09	1.63749e-09	0	0	0
388	6	-6.80825e-14	-6.39552e-12	3.5413e-11	8.2836e-11	8.94983e-09	1.90772e-09	300	610	0	-1.46228e-12	8.29808e-14	-5.64296e-13	-1.35647e-10	-4.58186e-10	-1.35648e-10	300	200	0	-1.53036e-12	-6.31254e-12	3.48487e-11	2.11333e-08	-1.88951e-09	2.12297e-10	0	0	0
388	7	4.17354e-12	-9.42336e-12	4.94876e-11	9.16686e-11	1.27677e-08	2.80557e-09	300	610	0	-2.11909e-12	-1.62111e-14	-9.63026e-13	-2.21705e-10	-7.09183e-10	-1.62182e-10	300	200	0	2.05445e-12	-9.43957e-12	4.85246e-11	2.94117e-08	-2.59743e-09	-2.31053e-09	0	0	0
388	8	1.06855e-11	-1.27355e-11	6.37053e-11	8.80221e-11	1.67606e-08	3.78539e-09	300	610	0	-2.82204e-12	-1.85372e-13	-1.45683e-12	-3.25411e-10	-9.98676e-10	-1.74699e-10	300	200	0	7.86342e-12	-1.29209e-11	6.22485e-11	3.77113e-08	-3.29008e-09	-6.2193e-09	0	0	0
388	9	1.97957e-11	-1.58554e-11	7.52235e-11	6.3427e-11	2.02297e-08	4.70462e-09	300	610	0	-3.45947e-12	-4.4115e-13	-2.0136e-12	-4.38306e-10	-1.29509e-09	-1.60244e-10	300	200	0	1.63362e-11	-1.62965e-11	7.32099e-11	4.43265e-08	-3.81255e-09	-1.17281e-08	0	0	0
389	0	3.1536e-11	-1.79938e-11	7.96581e-11	7.49679e-12	2.20684e-08	5.32784e-09	300	610	0	-3.85076e-12	-7.94539e-13	-2.56442e-12	-5.43771e-10	-1.54209e-09	-1.01874e-10	300	200	0	2.76852e-11	-1.87884e-11	7.70936e-11	4.66404e-08	-3.93067e-09	-1.88773e-08	0	0	0
389	1	4.54161e-11	-1.79819e-11	7.08527e-11	-9.1336e-11	2.06903e-08	5.30698e-09	300	610	0	-3.73281e-12	-1.24442e-12	-2.99068e-12	-6.14445e-10	-1.65191e-09	2.07734e-11	300	200	0	4.16833e-11	-1.92263e-11	6.7862e-11	4.09934e-08	-3.32103e-09	-2.73974e-08	0	0	0
389	2	6.01398e-11	-1.42323e-11	4.08453e-11	-2.44294e-10	1.40029e-08	4.17021e-09	300	610	0	-2.7536e-12	-1.76884e-12	-3.1119e-12	-6.09952e-10	-1.50036e-09	2.29784e-10	300	200	0	5.73862e-11	-1.60012e-11	3.77334e-11	2.26709e-08	-1.57204e-09	-3.65349e-08	0	0	0
389	3	7.32774e-11	-4.75946e-12	-1.98158e-11	-4.59672e-10	-5.3208e-10	1.32829e-09	300	610	0	-4.79493e-13	-2.31416e-12	-2.67743e-12	-4.75654e-10	-9.25662e-10	5.45661e-10	300	200	0	7.27979e-11	-7.07361e-12	-2.24933e-11	-1.3898e-08	1.79594e-09	-4.48515e-08	0	0	0
389	4	8.09322e-11	1.27034e-11	-1.21213e-10	-7.38954e-10	-2.57021e-08	-3.89003e-09	300	610	0	3.57525e-12	-2.78274e-12	-1.36657e-12	-1.43439e-10	2.65855e-10	9.81909e-10	300	200	0	8.45075e-11	9.9207e-12	-1.2258e-10	-7.46196e-08	7.28137e-09	-5.00156e-08	0	0	0
389	5	7.74635e-11	4.0442e-11	-2.72436e-10	-1.07147e-09	-6.415e-08	-1.21595e-08	300	610	0	9.88618e-12	-3.02068e-12	1.19677e-12	4.64119e-10	2.2831e-09	1.53705e-09	300	200	0	8.73497e-11	3.74213e-11	-2.71239e-10	-1.64758e-07	1.53121e-08	-4.8626e-08	0	0	0
389	6	5.53671e-11	8.03008e-11	-4.78961e-10	-1.42762e-09	-1.17719e-07	-2.40209e-08	300	610	0	1.88126e-11	-2.80815e-12	5.40695e-12	1.42459e-09	5.31822e-09	2.18386e-09	300	200	0	7.41797e-11	7.74927e-11	-4.73554e-10	-2.87368e-07	2.61047e-08	-3.61257e-08	0	0	0
389	7	5.45421e-12	1.32975e-10	-7.38844e-10	-1.75103e-09	-1.8648e-07	-3.96701e-08	300	610	0	3.0437e-11	-1.85618e-12	1.16084e-11	2.7997e-09	9.49432e-09	2.856e-09	300	200	0	3.58912e-11	1.31119e-10	-7.27236e-10	-4.41031e-07	3.94627e-08	-6.89301e-09	0	0	0
389	8	-8.24892e-11	1.97015e-10	-1.03764e-09	-1.95042e-09	-2.67404e-07	-5.86622e-08	300	610	0	4.43436e-11	1.8446e-13	1.99873e-11	4.61085e-09	1.47889e-08	3.43278e-09	300	200	0	-3.81457e-11	1.97199e-10	-1.01766e-09	-6.16839e-07	5.45129e-08	4.53801e-08	0	0	0
389	9	-2.18342e-10	2.67544e-10	-1.34217e-09	-1.89276e-09	-3.52703e-07	-7.95302e-08	300	610	0	5.93355e-11	3.69545e-12	3.04158e-11	6.8048e-09	2.0931e-08	3.72414e-09	300	200	0	-1.59006e-10	2.7124e-10	-1.31175e-09	-7.94707e-07	6.93851e-08	1.26887e-07	0	0	0
390	0	-4.09351e-10	3.34735e-10	-1.5935e-09	-1.39999e-09	-4.27924e-07	-9.93336e-08	300	610	0	7.31066e-11	9.03573e-12	4.22467e-11	9.20961e-09	2.72734e-08	3.45862e-09	300	200	0	-3.36244e-10	3.43771e-10	-1.55125e-09	-9.39274e-07	8.0864e-08	2.42339e-07	0	0	0
390	1	-6.56683e-10	3.82187e-10	-1.7002e-09	-2.5262e-10	-4.70018e-07	-1.13179e-07	300	610	0	8.18986e-11	1.64503e-11	5.40635e-11	1.14825e-08	3.2649e-08	2.27962e-09	300	200	0	-5.74785e-10	3.98637e-10	-1.64613e-09	-9.95942e-07	8.40605e-08	3.92889e-07	0	0	0
390	2	-9.50689e-10	3.85465e-10	-1.53321e-09	1.79537e-09	-4.45765e-07	-1.1379e-07	300	610	0	8.02072e-11	2.5935e-11	6.34051e-11	1.30546e-08	3.52284e-08	-2.43704e-10	300	200	0	-8.70482e-10	4.114e-10	-1.46981e-09	-8.87981e-07	7.2189e-08	5.73265e-07	0	0	0
390	3	-1.26491e-09	3.11235e-10	-9.24845e-10	4.98508e-09	-3.11145e-07	-9.12575e-08	300	610	0	6.06333e-11	3.70535e-11	6.65048e-11	1.30818e-08	3.24096e-08	-4.58193e-09	300	200	0	-1.20427e-09	3.48289e-10	-8.5834e-10	-5.16069e-07	3.65714e-08	7.68114e-07	0	0	0
390	4	-1.54912e-09	1.17589e-10	3.25056e-10	9.49916e-09	-1.24838e-08	-3.31431e-08	300	610	0	1.40156e-11	4.87081e-11	5.81053e-11	1.04165e-08	2.07863e-08	-1.11772e-08	300	200	0	-1.53511e-09	1.66297e-10	3.83161e-10	2.37803e-07	-3.29608e-08	9.4773e-07	0	0	0
390	5	-1.72221e-09	-2.43599e-10	2.43157e-09	1.53806e-08	5.0956e-07	7.48068e-08	300	610	0	-6.99718e-11	5.88783e-11	3.14471e-11	3.62067e-09	-3.74032e-09	-2.03304e-08	300	200	0	-1.79219e-09	-1.84721e-10	2.46302e-09	1.49968e-06	-1.47062e-07	1.06361e-06	0	0	0
390	6	-1.66614e-09	-8.21292e-10	5.59117e-09	2.24206e-08	1.31187e-06	2.47049e-07	300	610	0	-2.0154e-10	6.43577e-11	-2.144e-11	-8.94991e-09	-4.56233e-08	-3.20345e-08	300	200	0	-1.86768e-09	-7.56934e-10	5.56973e-09	3.38346e-06	-3.1502e-07	1.04459e-06	0	0	0
390	7	-1.22312e-09	-1.65575e-09	9.92717e-09	3.00159e-08	2.43528e-06	4.95397e-07	300	610	0	-3.8858e-10	6.05425e-11	-1.08979e-10	-2.89577e-08	-1.09009e-07	-4.57484e-08	300	200	0	-1.6117e-09	-1.59521e-09	9.81819e-09	5.95827e-06	-5.41821e-07	7.94906e-07	0	0	0
390	8	-1.98947e-10	-2.76376e-09	1.54101e-08	3.7002e-08	3.88421e-06	8.24615e-07	300	610	0	-6.33318e-10	4.13522e-11	-2.38636e-10	-5.77521e-08	-1.96649e-07	-6.01141e-08	300	200	0	-8.32264e-10	-2.72241e-09	1.51715e-08	9.20102e-06	-8.23936e-07	1.95798e-07	0	0	0
390	9	1.62363e-09	-4.11779e-09	2.1751e-08	4.14798e-08	5.59885e-06	1.22622e-06	300	610	0	-9.27656e-10	-6.00023e-13	-4.1466e-10	-9.58576e-08	-3.08301e-07	-7.26343e-08	300	200	0	6.95975e-10	-4.11839e-09	2.13363e-08	1.29331e-05	-1.14376e-06	-8.86817e-07	0	0	0
391	0	4.45691e-09	-5.61894e-09	2.82691e-08	4.06665e-08	7.42007e-06	1.67045e-06	300	610	0	-1.24723e-09	-7.34421e-11	-6.34829e-10	-1.42256e-07	-4.38565e-07	-7.93486e-08	300	200	0	3.20969e-09	-5.69238e-09	2.76342e-08	1.67423e-05	-1.46284e-06	-2.58589e-06	0	0	0
391	1	8.46057e-09	-7.06468e-09	3.37438e-08	3.0819e-08	9.04901e-06	2.09668e-06	300	610	0	-1.54442e-09	-1.84905e-10	-8.86122e-10	-1.93457e-07	-5.74186e-07	-7.45726e-08	300	200	0	6.91615e-09	-7.24958e-09	3.28577e-08	1.98959e-05	-1.71447e-06	-5.00483e-06	0	0	0
391	2	1.36696e-08	-8.11425e-09	3.62686e-08	7.30072e-09	1.00057e-05	2.40325e-06	300	610	0	-1.74106e-09	-3.40428e-10	-1.13944e-09	-2.42393e-07	-6.91002e-07	-5.08018e-08	300	200	0	1.19286e-08	-8.45468e-09	3.51292e-08	2.12551e-05	-1.7966e-06	-8.1742e-06	0	0	0
391	3	1.9895e-08	-8.25712e-09	3.31391e-08	-3.5118e-08	9.59491e-06	2.43811e-06	300	610	0	-1.72204e-09	-5.40332e-10	-1.34375e-09	-2.77243e-07	-7.50888e-07	1.0766e-09	300	200	0	1.81729e-08	-8.79746e-09	3.17954e-08	1.92115e-05	-1.56689e-06	-1.19916e-05	0	0	0
391	4	2.65971e-08	-6.79338e-09	2.08241e-08	-1.01614e-07	6.89071e-06	1.99315e-06	300	610	0	-1.33186e-09	-7.75974e-10	-1.42045e-09	-2.80366e-07	-6.99339e-07	9.10844e-08	300	200	0	2.52652e-08	-7.56935e-09	1.94036e-08	1.16733e-05	-8.42455e-07	-1.61444e-05	0	0	0
391	5	3.27386e-08	-2.83881e-09	-4.91334e-09	-1.96197e-07	7.58461e-07	8.05942e-07	300	610	0	-3.77047e-10	-1.02491e-09	-1.2593e-09	-2.27659e-07	-4.64661e-07	2.28745e-07	300	200	0	3.23615e-08	-3.86372e-09	-6.17265e-09	-3.85832e-06	5.9224e-07	-2.00195e-05	0	0	0
391	6	3.66315e-08	4.62796e-09	-4.8659e-08	-3.20019e-07	-1.00645e-05	-1.42607e-06	300	610	0	1.36182e-09	-1.24535e-09	-7.17888e-10	-8.87789e-08	3.98635e-08	4.20741e-07	300	200	0	3.79933e-08	3.38261e-09	-4.93769e-08	-3.0072e-05	2.96476e-06	-2.26081e-05	0	0	0
391	7	3.58062e-08	1.66551e-08	-1.14655e-07	-4.69019e-07	-2.68016e-05	-5.01245e-06	300	610	0	4.1038e-09	-1.37051e-09	3.72646e-10	1.71182e-07	9.09105e-07	6.67429e-07	300	200	0	3.991e-08	1.52845e-08	-1.14282e-07	-6.9429e-05	6.47645e-06	-2.24222e-05	0	0	0
391	8	2.69459e-08	3.41198e-08	-2.05664e-07	-6.30913e-07	-5.03543e-05	-1.02107e-05	300	610	0	8.02187e-09	-1.30401e-09	2.19211e-09	5.8783e-07	2.23244e-06	9.58086e-07	300	200	0	3.49678e-08	3.28158e-08	-2.03472e-07	-0.000123485	1.12413e-05	-1.74493e-05	0	0	0
391	9	5.94775e-09	5.74207e-08	-3.21307e-07	-7.81662e-07	-8.08773e-05	-1.71347e-05	300	610	0	1.3173e-08	-9.17932e-10	4.90211e-09	1.1906e-06	4.07116e-06	1.26494e-06	300	200	0	1.91208e-08	5.65027e-08	-3.16405e-07	-0.000191896	1.71975e-05	-5.18164e-06	0	0	0
392	0	-3.18073e-08	8.60402e-08	-4.55814e-07	-8.81767e-07	-0.000117194	-2.56242e-05	300	610	0	1.94007e-08	-5.60893e-11	8.59901e-09	1.9921e-06	6.42498e-06	1.53635e-06	300	200	0	-1.24066e-08	8.59841e-08	-4.47215e-07	-0.000271089	2.3991e-05	1.72297e-05	0	0	0
392	1	-9.08781e-08	1.17976e-07	-5.9524e-07	-8.73029e-07	-0.000156057	-3.50762e-05	300	610	0	2.62093e-08	1.45452e-09	1.32458e-08	2.97303e-06	9.18661e-06	1.68982e-06	300	200	0	-6.46688e-08	1.1943e-07	-5.81994e-07	-0.000352614	3.08317e-05	5.26365e-05	0	0	0
392	2	-1.74774e-07	1.49056e-07	-7.14307e-07	-6.76795e-07	-0.00019129	-4.42422e-05	300	610	0	3.26164e-08	3.78028e-09	1.85812e-08	4.06264e-06	1.20849e-05	1.60633e-06	300	200	0	-1.42157e-07	1.52837e-07	-6.95726e-07	-0.000421289	3.63363e-05	0.000103304	0	0	0
392	3	-2.84449e-07	1.72205e-07	-7.73275e-07	-1.95146e-07	-0.000212902	-5.10103e-05	300	610	0	3.69967e-08	7.04152e-09	2.40077e-08	5.11532e-06	1.46198e-05	1.12801e-06	300	200	0	-2.47452e-07	1.79247e-07	-7.49267e-07	-0.000453372	3.83754e-05	0.000170006	0	0	0
392	4	-4.1622e-07	1.76758e-07	-7.15486e-07	6.83043e-07	-0.000206344	-5.2204e-05	300	610	0	3.69434e-08	1.12536e-08	2.84676e-08	5.88548e-06	1.5997e-05	6.21881e-08	300	200	0	-3.79277e-07	1.88012e-07	-6.87019e-07	-0.00041516	3.39642e-05	0.000250767	0	0	0
392	5	-5.59098e-07	1.48023e-07	-4.66608e-07	2.06882e-06	-0.000152148	-4.34549e-05	300	610	0	2.91899e-08	1.62459e-08	3.03215e-08	6.00456e-06	1.50752e-05	-1.80448e-06	300	200	0	-5.29908e-07	1.64269e-07	-4.36287e-07	-0.000262609	1.92488e-05	0.000339233	0	0	0
392	6	-6.91663e-07	6.73499e-08	6.30174e-08	4.05006e-06	-2.63364e-05	-1.92268e-05	300	610	0	9.65135e-09	2.156e-08	2.72582e-08	4.96654e-06	1.03458e-05	-4.67694e-06	300	200	0	-6.82012e-07	8.89099e-08	9.02756e-08	5.71766e-05	-1.03368e-05	0.000422753	0	0	0
392	7	-7.78804e-07	-8.6929e-08	9.71116e-07	6.65615e-06	0.000197946	2.68997e-05	300	610	0	-2.63329e-08	2.6332e-08	1.62779e-08	2.13125e-06	-2.52649e-08	-8.70311e-06	300	200	0	-8.05137e-07	-6.0597e-08	9.87394e-07	0.000601515	-5.96508e-05	0.000480355	0	0	0
392	8	-7.68869e-07	-3.37237e-07	2.34918e-06	9.80862e-06	0.000546989	0.000101548	300	610	0	-8.3459e-08	2.91715e-08	-6.19538e-09	-3.24206e-06	-1.80582e-05	-1.3901e-05	300	200	0	-8.52329e-07	-3.08065e-07	2.34298e-06	0.00142354	-0.000133052	0.00048093	0	0	0
392	9	-5.92153e-07	-7.0266e-07	4.25887e-06	1.32577e-05	0.00104064	0.000210325	300	610	0	-1.65511e-07	2.8061e-08	-4.3998e-08	-1.19155e-05	-4.56778e-05	-2.0059e-05	300	200	0	-7.57664e-07	-6.74599e-07	4.21487e-06	0.00255807	-0.000233127	0.000382202	0	0	0
393	0	-1.62003e-07	-1.19253e-06	6.69721e-06	1.65073e-05	0.00168345	0.000355905	300	610	0	-2.739e-07	2.03106e-08	-1.00623e-07	-2.453e-05	-8.4244e-05	-2.661e-05	300	200	0	-4.35903e-07	-1.17222e-06	6.59659e-06	0.00400088	-0.000358843	0.000131232	0	0	0
393	1	6.19742e-07	-1.79725e-06	9.54939e-06	1.87363e-05	0.00245239	0.000535305	300	610	0	-4.05622e-07	2.61877e-09	-1.78245e-07	-4.13836e-05	-0.000133852	-3.24859e-05	300	200	0	2.1412e-07	-1.79463e-06	9.37114e-06	0.00568069	-0.000503085	-0.000332488	0	0	0
393	2	1.8509e-06	-2.47634e-06	1.25299e-05	1.87279e-05	0.00328124	0.000736329	300	610	0	-5.50611e-07	-2.86952e-08	-2.76289e-07	-6.21151e-05	-0.000192378	-3.59693e-05	300	200	0	1.30029e-06	-2.50504e-06	1.22536e-05	0.00742436	-0.000649641	-0.00107008	0	0	0
393	3	3.60841e-06	-3.14397e-06	1.51156e-05	1.48297e-05	0.00404242	0.000933275	300	610	0	-6.88609e-07	-7.72085e-08	-3.89521e-07	-8.52925e-05	-0.000254278	-3.45691e-05	300	200	0	2.91981e-06	-3.22118e-06	1.47261e-05	0.00891753	-0.000769829	-0.00213106	0	0	0
393	4	5.91696e-06	-3.6532e-06	1.64784e-05	4.9746e-06	0.00452807	0.00108229	300	610	0	-7.85832e-07	-1.45576e-07	-5.05691e-07	-0.000107918	-0.000309211	-2.49653e-05	300	200	0	5.13113e-06	-3.79878e-06	1.59727e-05	0.00966538	-0.000819232	-0.00353449	0	0	0
393	5	8.70518e-06	-3.78136e-06	1.54315e-05	-1.31978e-05	0.00443379	0.00111704	300	610	0	-7.91976e-07	-2.34299e-07	-6.02879e-07	-0.00012489	-0.000340635	-3.08476e-06	300	200	0	7.91321e-06	-4.01566e-06	1.48287e-05	0.00896183	-0.000735278	-0.00524251	0	0	0
393	6	1.17495e-05	-3.22013e-06	1.04109e-05	-4.20679e-05	0.00335039	0.000945843	300	610	0	-6.38433e-07	-3.40028e-07	-6.469e-07	-0.000128513	-0.000324654	3.56113e-05	300	200	0	1.11111e-05	-3.56015e-06	9.76398e-06	0.00587979	-0.000436788	-0.00712612	0	0	0
393	7	1.4608e-05	-1.57625e-06	-4.80318e-07	-8.35575e-05	0.000771305	0.000451949	300	610	0	-2.38991e-07	-4.53409e-07	-5.89319e-07	-0.000108165	-0.000229537	9.55299e-05	300	200	0	1.4369e-05	-2.02966e-06	-1.06964e-06	-0.000700004	0.000172945	-0.00892452	0	0	0
393	8	1.65506e-05	1.60977e-06	-1.93235e-05	-0.000138393	-0.00387439	-0.000500788	300	610	0	5.05309e-07	-5.56588e-07	-3.66966e-07	-5.03437e-05	-1.65039e-05	0.000179935	300	200	0	1.70559e-05	1.05318e-06	-1.96905e-05	-0.0119989	0.00119758	-0.0102018	0	0	0
393	9	1.64972e-05	6.81733e-06	-4.80901e-05	-0.000205068	-0.0111511	-0.00205402	300	610	0	1.69507e-06	-6.20629e-07	9.58629e-08	6.06629e-05	0.000357442	0.000289428	300	200	0	1.81922e-05	6.1967e-06	-4.79942e-05	-0.0291627	0.00273136	-0.0103079	0	0	0
394	0	1.29834e-05	1.44611e-05	-8.81509e-05	-0.000278511	-0.021495	-0.00432958	300	610	0	3.41289e-06	-6.03317e-07	8.80973e-07	0.000241155	0.000933717	0.000419848	300	200	0	1.63962e-05	1.38577e-05	-8.72699e-05	-0.052968	0.00483264	-0.00835484	0	0	0
394	1	4.17954e-06	2.47569e-05	-0.000139548	-0.000348496	-0.0350286	-0.00738961	300	610	0	5.69295e-06	-4.48099e-07	2.06381e-06	0.000505073	0.0017424	0.000559622	300	200	0	9.87249e-06	2.43088e-05	-0.000137484	-0.0833883	0.00748523	-0.00322547	0	0	0
394	2	-1.19994e-05	3.75305e-05	-0.000200005	-0.000397953	-0.0513036	-0.0111795	300	610	0	8.47808e-06	-8.52114e-08	3.69314e-06	0.000859365	0.00278761	0.000686683	300	200	0	-3.52136e-06	3.74452e-05	-0.000196312	-0.119006	0.0105467	0.00636479	0	0	0
394	3	-3.76509e-05	5.19647e-05	-0.000263682	-0.00040145	-0.0689716	-0.0154529	300	610	0	1.15641e-05	5.6362e-07	5.76116e-06	0.00129738	0.00402746	0.000765283	300	200	0	-2.60868e-05	5.25283e-05	-0.000257921	-0.156277	0.0136843	0.0217251	0	0	0
394	4	-7.44584e-05	6.62942e-05	-0.000319756	-0.000324285	-0.085399	-0.0196812	300	610	0	1.45336e-05	1.57524e-06	8.16335e-06	0.00179017	0.00534875	0.000743296	300	200	0	-5.99248e-05	6.78695e-05	-0.000311592	-0.188695	0.0163039	0.0439358	0	0	0
394	5	-0.000123037	7.74701e-05	-0.000350977	-0.000122829	-0.0962619	-0.0229542	300	610	0	1.66847e-05	3.00809e-06	1.06486e-05	0.00227605	0.0065377	0.00055092	300	200	0	-0.000106352	8.04782e-05	-0.000340328	-0.20595	0.0174792	0.0734557	0	0	0
394	6	-0.000182015	8.08434e-05	-0.000332498	0.000253029	-0.0951941	-0.0238868	300	610	0	1.6966e-05	4.87642e-06	1.27631e-05	0.00264915	0.00724992	0.000102084	300	200	0	-0.000165048	8.57198e-05	-0.000319735	-0.193255	0.0158988	0.109567	0	0	0
394	7	-0.00024685	6.99464e-05	-0.000231411	0.000854282	-0.0735969	-0.0205557	300	610	0	1.39373e-05	7.11478e-06	1.37941e-05	0.00274875	0.00698528	-0.000699735	300	200	0	-0.000232912	7.70612e-05	-0.000217617	-0.1311	0.0098532	0.149654	0	0	0
394	8	-0.000308428	3.6489e-05	-7.60462e-06	0.00172288	-0.0207719	-0.0104994	300	610	0	5.77932e-06	9.53254e-06	1.27268e-05	0.00235198	0.0050765	-0.00194922	300	200	0	-0.000302648	4.60215e-05	5.12217e-06	0.00419043	-0.00270497	0.188343	0	0	0
394	9	-0.000351572	-2.92693e-05	0.000383233	0.00287634	0.0754127	0.0091686	300	610	0	-9.60808e-06	1.1761e-05	8.23144e-06	0.00117416	0.000703896	-0.00371822	300	200	0	-0.00036118	-1.75083e-05	0.000391465	0.238629	-0.0239862	0.216578	0	0	0
395	0	-0.000353708	-0.000137572	0.00098354	0.00428609	0.227067	0.0414754	300	610	0	-3.43787e-05	1.3198e-05	-1.29415e-06	-0.00111787	-0.00704723	-0.00602398	300	200	0	-0.000388086	-0.000124374	0.000982246	0.596899	-0.0560263	0.220777	0	0	0
395	1	-0.000284076	-0.000297412	0.00182369	0.00584923	0.443749	0.0890653	300	610	0	-7.03326e-05	1.29607e-05	-1.75934e-05	-0.00487254	-0.0190672	-0.00878516	300	200	0	-0.000354408	-0.000284452	0.00180609	1.09625	-0.100135	0.182297	0	0	0
395	2	-0.000104059	-0.000513746	0.00290677	0.00735505	0.728601	0.153368	300	610	0	-0.000118282	9.86018e-06	-4.22941e-05	-0.0103926	-0.0360195	-0.0117659	300	200	0	-0.000222341	-0.000503886	0.00286447	1.73744	-0.156088	0.0775689	0	0	0
395	3	0.000230619	-0.000783478	0.00418778	0.0084489	1.07295	0.233406	300	610	0	-0.000177152	2.42295e-06	-7.64852e-05	-0.0178383	-0.058035	-0.0145103	300	200	0	5.34674e-05	-0.000781055	0.00411129	2.49237	-0.221038	-0.120668	0	0	0
395	4	0.000764894	-0.00109015	0.00554742	0.00859939	1.44938	0.324213	300	610	0	-0.000242807	-1.10149e-05	-0.000120093	-0.0270896	-0.0842915	-0.0162748	300	200	0	0.000522087	-0.00110116	0.00542732	3.28856	-0.288168	-0.440435	0	0	0
395	5	0.00153553	-0.00139748	0.00676186	0.00707793	1.80354	0.414921	300	610	0	-0.000306651	-3.2103e-05	-0.000171035	-0.0375626	-0.11248	-0.0159688	300	200	0	0.00122888	-0.00142958	0.00659082	3.99142	-0.345171	-0.905267	0	0	0
395	6	0.00255747	-0.00164222	0.00747193	0.00296397	2.04554	0.486647	300	610	0	-0.000354103	-6.21239e-05	-0.000224171	-0.0479889	-0.138183	-0.0121253	300	200	0	0.00220337	-0.00170434	0.00724776	4.38621	-0.372738	-1.52602	0	0	0
395	7	0.00380458	-0.00172735	0.00715753	-0.00480598	2.04226	0.510486	300	610	0	-0.000363208	-0.000101456	-0.000270104	-0.0561718	-0.154233	-0.00292589	300	200	0	0.00344137	-0.0018288	0.00688743	4.16331	-0.343391	-2.28923	0	0	0
395	8	0.0051847	-0.00151722	0.00512647	-0.0173235	1.61306	0.44609	300	610	0	-0.000303726	-0.000148828	-0.000293983	-0.0587562	-0.150166	0.0136811	300	200	0	0.00488098	-0.00166605	0.00483249	2.9123	-0.221142	-3.14197	0	0	0
395	9	0.00650999	-0.000837137	0.000530845	-0.0355026	0.532071	0.241584	300	610	0	-0.000137289	-0.000200358	-0.000274555	-0.0510671	-0.111953	0.0397283	300	200	0	0.00637271	-0.00103749	0.00025629	0.132535	0.0373415	-3.97358	0	0	0
396	0	0.00746509	0.000519315	-0.00757231	-0.0597591	-1.4584	-0.164205	300	610	0	0.000180661	-0.000248436	-0.000183831	-0.0271041	-0.0222748	0.0767933	300	200	0	0.00764576	0.000270879	-0.00775614	-4.72974	0.479172	-4.59599	0	0	0
396	1	0.00757828	0.00277087	-0.0200957	-0.089556	-4.61796	-0.835934	300	610	0	0.000696201	-0.00028054	1.20845e-05	0.0201947	0.138319	0.125335	300	200	0	0.00827448	0.00249033	-0.0200836	-12.2058	1.14827	-4.72549	0	0	0
396	2	0.00620366	0.00611238	-0.0377102	-0.12281	-9.1557	-1.83091	300	610	0	0.0014485	-0.000278204	0.00035033	0.0982728	0.388954	0.183773	300	200	0	0.00765215	0.00583417	-0.0373599	-22.6777	2.07392	-3.97082	0	0	0
396	3	0.00252638	0.0106567	-0.0605269	-0.155182	-15.1495	-3.18179	300	610	0	0.00245659	-0.000216451	0.000865985	0.213694	0.744222	0.247305	300	200	0	0.00498297	0.0104402	-0.059661	-36.1886	3.2538	-1.83483	0	0	0
396	4	-0.0043933	0.0163507	-0.0876604	-0.179306	-22.433	-4.87155	300	610	0	0.00370052	-6.41598e-05	0.00158328	0.37013	1.20781	0.306521	300	200	0	-0.000692775	0.0162865	-0.0860771	-52.1836	4.63123	2.26073	0	0	0
396	5	-0.0155175	0.0228635	-0.116675	-0.184082	-30.449	-6.80031	300	610	0	0.00509671	0.000214021	0.00250253	0.565465	1.76365	0.345953	300	200	0	-0.0104208	0.0230775	-0.114173	-69.1823	6.06661	8.91525	0	0	0
396	6	-0.0316478	0.0294501	-0.142946	-0.154217	-38.0772	-8.74482	300	610	0	0.00646818	0.000653473	0.00358243	0.787947	2.3647	0.342797	300	200	0	-0.0251797	0.0301035	-0.139363	-84.4016	7.30511	18.6406	0	0	0
396	7	-0.0531403	0.034799	-0.158995	-0.0702947	-43.4487	-10.3135	300	610	0	0.00751227	0.0012823	0.00471781	1.01151	2.91973	0.266224	300	200	0	-0.045628	0.0360813	-0.154277	-93.3704	7.94439	31.6902	0	0	0
396	8	-0.0795021	0.0368861	-0.15394	0.0902467	-43.7815	-10.9032	300	610	0	0.00777046	0.00211009	0.00571422	1.1906	3.27963	0.0778366	300	200	0	-0.0717317	0.0389962	-0.148225	-89.6077	7.40887	47.8157	0	0	0
396	9	-0.108867	0.0328673	-0.113225	0.350759	-35.2816	-9.66785	300	610	0	0.00660818	0.00311229	0.00626234	1.2552	3.22551	-0.265962	300	200	0	-0.102259	0.0359796	-0.106963	-64.4818	4.94113	65.9471	0	0	0
397	0	-0.137365	0.0190619	-0.0189319	0.731126	-13.1817	-5.51451	300	610	0	0.00321636	0.00421001	0.00591707	1.10727	2.46253	-0.808773	300	200	0	-0.134148	0.0232719	-0.0130149	-7.40962	-0.375589	83.8075	0	0	0
397	1	-0.158446	-0.00890221	0.148996	1.24108	27.9896	2.85283	300	610	0	-0.00334992	0.00524625	0.00408955	0.620366	0.624855	-1.58516	300	200	0	-0.161796	-0.00365595	0.153085	93.3913	-9.54496	97.4928	0	0	0
397	2	-0.162256	-0.0556936	0.410172	1.87068	93.7938	16.8144	300	610	0	-0.0140759	0.00596066	6.29649e-05	-0.355139	-2.70095	-2.6068	300	200	0	-0.176331	-0.0497329	0.410235	249.346	-23.5137	101.079	0	0	0
397	3	-0.135236	-0.125528	0.779375	2.5778	188.796	37.6106	300	610	0	-0.0298124	0.00596719	-0.00695345	-1.97817	-7.92537	-3.84316	300	200	0	-0.165048	-0.119561	0.772421	468.889	-42.9334	86.3555	0	0	0
397	4	-0.0601973	-0.220959	1.25991	3.27314	314.882	65.982	300	610	0	-0.0510005	0.00474115	-0.017715	-4.39086	-15.3686	-5.1966	300	200	0	-0.111198	-0.216218	1.24219	753.503	-67.8067	42.8405	0	0	0
397	5	0.0827982	-0.341121	1.83442	3.8038	468.884	101.645	300	610	0	-0.0772768	0.00162558	-0.0327589	-7.6767	-25.1276	-6.47301	300	200	0	0.00552134	-0.339495	1.80166	1092.28	-97.0074	-41.7278	0	0	0
397	6	0.314337	-0.479379	2.45327	3.93798	639.506	142.596	300	610	0	-0.106954	-0.00413036	-0.0521314	-11.7998	-36.8906	-7.35075	300	200	0	0.207383	-0.483509	2.40113	1455	-127.68	-180.163	0	0	0
397	7	0.651866	-0.620442	3.02089	3.35476	803.653	184.251	300	610	0	-0.136392	-0.013285	-0.0750152	-16.5241	-49.6998	-7.3531	300	200	0	0.515474	-0.633727	2.94587	1784.15	-154.551	-383.58	0	0	0
397	8	1.10375	-0.737131	3.38171	1.64471	922.502	218.493	300	610	0	-0.159311	-0.0264527	-0.0992609	-21.3145	-61.6726	-5.83241	300	200	0	0.944436	-0.763583	3.28245	1986.67	-169.239	-657.838	0	0	0
397	9	1.66081	-0.78723	3.30803	-1.6706	937.917	232.742	300	610	0	-0.166137	-0.0438696	-0.120848	-25.2265	-69.7078	-1.97807	300	200	0	1.49468	-0.831099	3.18719	1926.94	-159.691	-998.435	0	0	0
398	0	2.28531	-0.711121	2.49392	-7.09041	770.237	209.262	300	610	0	-0.143558	-0.0650653	-0.133333	-26.7993	-69.2284	5.13589	300	200	0	2.14176	-0.776187	2.36058	1423.47	-109.97	-1383.79	0	0	0
398	1	2.8976	-0.431286	0.560786	-15.0467	318.875	125.031	300	610	0	-0.0745179	-0.0884382	-0.127401	-23.9777	-54.0388	16.444	300	200	0	2.82308	-0.519724	0.433385	252.628	-0.687546	-1767.07	0	0	0
398	2	3.36167	0.14486	-2.91775	-25.7646	-532.294	-47.3987	117.567	618.83	0	0.0610141	-0.110751	-0.0906639	-14.0979	-16.4142	32.7021	300	200	0	3.42268	0.0341084	-3.00841	-1836.19	189.527	-2067.28	117.609	610.894	0
398	3	3.47172	1.1169	-8.36285	-39.0635	-1902.33	-337.472	72.5257	614.671	0	0.28409	-0.126594	-0.0079676	6.00917	52.4292	54.1981	300	200	0	3.75581	0.990304	-8.37082	-5088.45	481.062	-2160.75	79.0055	613.559	0
398	4	2.94321	2.57594	-16.0992	-54.0934	-3890.73	-772.011	58.3279	613.36	0	0.61317	-0.127897	0.137517	39.7348	161.295	80.3469	300	200	0	3.55638	2.44804	-15.9617	-9689.88	888.367	-1875.24	66.3509	614.432	0
398	5	1.41367	4.57945	-26.2165	-69.0176	-6542.31	-1367.71	50.4507	612.633	0	1.05838	-0.103642	0.362038	90.1535	317.196	109.166	300	200	0	2.47205	4.4758	-25.8545	-15683.7	1412.57	-989.813	59.2248	614.924	0
398	6	-1.51986	7.11009	-38.4547	-80.4322	-9813.92	-2120.27	44.7925	612.092	0	1.61326	-0.0399651	0.677468	159.151	522.575	136.652	300	200	0	0.093397	7.07012	-37.7772	-22903.8	2037.33	741.882	54.0489	615.269	0
398	7	-6.17273	10.0441	-52.2959	-81.9619	-13585.3	-2996.43	40.2224	611.567	0	2.2438	0.0790748	1.08561	246.154	771.423	156.122	300	200	0	-3.92893	10.1232	-51.2103	-31033.3	2737.8	3513.25	49.7793	615.485	0
398	8	-12.6088	13.1987	-67.2704	-62.7391	-17725.2	-3944.04	36.5075	610.933	0	2.87521	0.269721	1.57035	346.433	1044.27	157.611	300	200	0	-9.73361	13.4684	-65.7	-39790.7	3496.25	7370.44	46.1041	615.482	0
398	9	-20.647	16.4217	-83.2323	-7.83464	-22162.6	-4914.98	33.7265	610.094	0	3.37719	0.545377	2.08783	449.007	1302.29	127.518	300	200	0	-17.2698	16.9671	-81.1445	-49098.5	4312.02	12221.9	42.9243	615.112	0
399	0	-30.058	19.586	-100.492	100.248	-26928	-5868.47	32.0377	609.002	0	3.54995	0.911726	2.55491	534.304	1480.99	48.735	300	200	0	-26.508	20.4978	-97.9367	-59170.4	5206.42	17955	40.1692	614.217	0
399	1	-40.718	22.5177	-119.844	282.462	-32171.5	-6756.04	31.5556	607.643	0	3.1143	1.35985	2.83751	571.863	1484.71	-98.3966	300	200	0	-37.6037	23.8776	-117.007	-70536.9	6220.19	24523.9	37.7348	612.641	0
399	2	-52.6637	24.9986	-142.481	566.498	-38148.7	-7523.09	32.2552	606.024	0	1.71078	1.85727	2.74061	518.603	1183.3	-333.895	300	200	0	-50.9529	26.8559	-139.741	-83991.4	7402.62	31982.5	35.472	610.276	0
399	3	-66.1348	26.837	-169.817	988.541	-45178.5	-8124.64	33.9576	604.179	0	-1.08509	2.3373	2.00378	318.429	413.679	-674.254	300	200	0	-67.2199	29.1743	-167.813	-100480	8805.68	40512.7	33.246	607.107	0
399	4	-81.5435	27.9169	-203.337	1590.24	-53600.1	-8535.15	36.3985	602.179	0	-5.72288	2.68752	0.306703	-95.7604	-1010.68	-1126.42	300	200	0	-87.2664	30.6044	-203.031	-121011	10487.3	50405.9	31.0224	603.259	0
399	5	-99.342	28.2385	-244.484	2411.37	-63737.9	-8760.89	39.2961	600.137	0	-12.6025	2.73935	-2.70858	-796.293	-3278.46	-1679.27	-910.398	493.989	0	-111.945	30.9778	-247.192	-146575	12514.7	61972.3	28.8899	598.974	0
399	6	-119.876	27.9786	-294.455	3481.06	-75854.2	-8855.67	42.3911	598.178	0	-21.9912	2.27259	-7.40935	-1852.85	-6553.62	-2297.54	-584.507	450.07	0	-141.867	30.2512	-301.864	-178019	14961	75444.6	27.0037	594.543	0
399	7	-143.258	27.5005	-353.854	4808.8	-90065.8	-8918.27	45.4719	596.41	0	-34.0073	1.05171	-14.1618	-3327.52	-10962.6	-2928.51	-474.094	434.964	0	-177.265	28.5522	-368.016	-215832	17885.1	90907.7	25.4782	590.198	0
399	8	-169.245	27.281	-422.187	6373.63	-106230	-9069.92	48.3814	594.903	0	-48.6694	-1.12854	-23.3144	-5270.06	-16591.2	-3518.17	-411.628	426.044	0	-217.914	26.1524	-445.501	-259838	21289	108231	24.3078	586.066	0
399	9	-197.109	27.8163	-497.312	8112.31	-123825	-9429.63	51.0112	593.688	0	-65.8955	-4.41623	-35.121	-7704.17	-23459	-4019.85	-367.948	419.361	0	-263.004	23.4001	-532.433	-308853	25070	126986	23.3753	582.189	0
400	0	-225.536	29.5518	-575.077	9912.52	-141870	-10095.1	53.3028	592.763	0	-85.4169	-8.87774	-49.5989	-10603.9	-31461.7	-4394.25	-334.321	413.793	0	-310.953	20.6741	-624.676	-360416	28997	146373	22.5256	578.553	0
400	1	-252.569	32.8261	-649.381	11617.1	-158939	-11126.4	55.2453	592.111	0	-106.666	-14.4676	-66.3501	-13867.6	-40304.1	-4608.33	-307.445	409.007	0	-359.235	18.3585	-715.731	-410762	32719.5	165173	21.6229	575.136	0
400	2	-275.657	37.8115	-712.943	13044.6	-173344	-12530.5	56.8617	591.703	0	-128.659	-21.0242	-84.4189	-17300.3	-49460	-4628.14	-285.887	404.934	0	-404.315	16.7872	-797.362	-455229	35812	181760	20.5739	571.929	0
400	3	-291.916	44.4503	-758.935	14029.7	-183511	-14249.4	58.1987	591.514	0	-149.887	-28.319	-102.302	-20620.1	-58194	-4399.96	-268.847	401.561	0	-441.803	16.1312	-861.236	-489227	37872.1	194236	19.3507	568.951	0
400	4	-298.642	52.4079	-782.984	14473.3	-188441	-16153.5	59.3291	591.515	0	-168.32	-36.157	-118.177	-23501.9	-65671.1	-3826.83	-255.699	398.87	0	-466.962	16.2508	-901.161	-509504	38650	200731	18.0166	566.252	0
400	5	-293.958	61.0637	-784.59	14379.3	-188025	-18047.8	60.3522	591.673	0	-181.627	-44.4861	-130.327	-25651.3	-71141.2	-2760.21	-245.866	396.822	0	-475.585	16.5776	-914.917	-515142	38136.8	199805	16.7323	563.917	0
400	6	-277.366	69.5842	-767.191	13855.2	-183063	-19701.5	61.3854	591.94	0	-187.604	-53.4365	-137.605	-26881.6	-74138.9	-1024.46	-238.779	395.353	0	-464.97	16.1477	-904.796	-507759	36555.6	190832	15.7351	562.043	0
400	7	-249.911	77.0987	-736.969	13077.3	-174998	-20903.2	62.5444	592.255	0	-184.679	-63.2431	-139.76	-27161.6	-74608	1526.63	-233.831	394.345	0	-434.59	13.8556	-876.729	-490923	34273.4	174162	15.299	560.706	0
400	8	-213.89	82.9133	-701.124	12240.1	-165517	-21513.5	63.9261	592.542	0	-172.315	-74.0958	-137.45	-26612.4	-72892	4948.68	-230.316	393.615	0	-386.205	8.81747	-838.574	-469124	31701	151016	15.6971	559.936	0
400	9	-172.227	86.6414	-666.332	11513.1	-156188	-21487.8	65.601	592.722	0	-151.123	-85.9989	-132.002	-25462.2	-69607	9175.35	-227.317	392.892	0	-323.351	0.642433	-798.334	-446781	29226.5	123164	17.1678	559.681	0
401	0	-127.798	88.196	-637.75	11015.5	-148209	-20860.6	67.6062	592.728	0	-122.627	-98.705	-125.051	-23983.2	-65474.4	14026.6	-223.583	391.788	0	-250.424	-10.5089	-762.801	-427510	27177.1	92495.3	19.8698	559.786	0
401	1	-82.9167	87.6814	-618.523	10809.7	-142305	-19708	69.9279	592.523	0	-88.8058	-111.726	-118.21	-22434.5	-61174.9	19242.2	-217.509	389.785	0	-171.723	-24.0443	-736.734	-413720	25782.9	60661.3	23.8081	559.994	0
401	2	-39.1098	85.2713	-609.718	10905	-138720	-18114.2	72.4849	592.115	0	-51.6488	-124.391	-112.83	-21023.4	-57255.1	24523	-207.446	386.329	0	-90.7587	-39.1193	-722.548	-406490	25145.6	28859.7	28.772	559.98	0
401	3	2.82649	81.1493	-610.644	11271.9	-137310	-16154.3	75.1391	591.541	0	-12.8472	-135.934	-109.847	-19885.2	-54081.6	29569	-192.337	381.027	0	-10.0208	-54.7845	-720.491	-405705	25236.6	-2175.39	34.3594	559.446	0
401	4	42.5666	75.5162	-619.459	11859.4	-137685	-13896.4	77.7332	590.855	0	26.3241	-145.604	-109.73	-19081.1	-51836	34113.4	-172.393	373.89	0	68.8907	-70.088	-729.19	-410402	25929	-32039.9	40.0935	558.206	0
401	5	79.9485	68.6232	-633.877	12611.1	-139373	-11412.9	80.1257	590.105	0	64.9571	-152.784	-112.493	-18609.3	-50540.5	37950.4	-149.275	365.425	0	144.906	-84.161	-746.371	-419202	27041.9	-60470.8	45.5502	556.241	0
401	6	114.725	60.8015	-651.811	13476.7	-141959	-8793.5	82.2077	589.324	0	102.348	-157.096	-117.766	-18425.6	-50105.1	40953	-125.463	356.46	0	217.073	-96.2946	-769.577	-430729	28389.1	-87180.5	50.4285	553.69	0
401	7	146.416	52.4751	-671.823	14418.4	-145174	-6153.25	83.9098	588.538	0	137.798	-158.466	-124.939	-18469.1	-50381.4	43074.2	-103.249	347.826	0	284.214	-105.991	-796.761	-443938	29830.4	-111750	54.5617	550.793	0
401	8	174.294	44.1424	-693.291	15412.3	-148915	-3629.43	85.2053	587.769	0	170.453	-157.138	-133.326	-18684.2	-51213.8	44339.7	-84.1258	340.14	0	344.748	-112.995	-826.616	-458268	31308	-133598	57.8937	547.829	0
401	9	197.495	36.3344	-716.26	16444.5	-153203	-1369.23	86.1075	587.041	0	199.263	-153.634	-142.303	-19035	-52473.7	44837.4	-68.7463	333.764	0	396.758	-117.3	-858.563	-473600	32848.2	-152046	60.4412	545.062	0
402	0	215.204	29.5727	-741.125	17505	-158110	485.887	86.6615	586.381	0	223.074	-148.682	-151.395	-19508.1	-54074.5	44704.7	-57.1755	328.856	0	438.278	-119.109	-892.52	-490085	34533.5	-166431	62.2629	542.698	0
402	1	226.831	24.3367	-768.302	18582.5	-163701	1813.69	86.9311	585.814	0	240.794	-143.102	-160.285	-20107.1	-55968.5	44110.5	-49.1814	325.446	0	467.626	-118.766	-928.587	-507947	36460.3	-176232	63.4365	540.871	0
402	2	232.098	21.0262	-798.016	19662.1	-169993	2521.53	86.9801	585.361	0	251.555	-137.701	-168.768	-20843.4	-58132.7	43233.1	-44.4536	323.503	0	483.653	-116.675	-966.784	-527325	38693.8	-181139	64.0362	539.65	0
402	3	231.041	19.9292	-830.213	20725.8	-176953	2552.6	86.8587	585.036	0	254.835	-133.185	-176.701	-21729	-60552.3	42239.7	-42.6813	322.97	0	485.876	-113.256	-1006.91	-548210	41247.2	-181087	64.1259	539.046	0
402	4	223.99	21.2049	-864.594	21754	-184502	1888.34	86.6031	584.839	0	250.538	-130.103	-183.984	-22769.9	-63206.5	41271.9	-43.5441	323.76	0	474.528	-108.898	-1048.58	-570442	44087.8	-176251	63.7675	539.03	0
402	5	211.52	24.871	-900.691	22729.3	-192531	548.932	86.2411	584.765	0	239.014	-128.81	-190.54	-23960.8	-66063.9	40436.2	-46.7194	325.752	0	450.534	-103.939	-1091.23	-593750	47149	-167027	63.0248	539.538	0
402	6	194.398	30.7972	-937.926	23638.6	-200908	-1408.37	85.7956	584.797	0	221.02	-129.44	-196.307	-25282.5	-69081.4	39796.9	-51.904	328.79	0	415.418	-98.6425	-1134.23	-617775	50340.7	-153991	61.9632	540.489	0
402	7	173.504	38.7208	-975.673	24474.2	-209491	-3895.25	85.2861	584.916	0	197.65	-131.9	-201.243	-26702.3	-72203.9	39374.6	-58.7895	332.687	0	371.154	-93.1795	-1176.92	-642110	53565	-137842	60.6504	541.786	0
402	8	149.754	48.2911	-1013.3	25231.6	-218134	-6803.75	84.7303	585.1	0	170.222	-135.892	-205.354	-28178.3	-75366.1	39150	-67.0063	337.219	0	319.976	-87.6008	-1218.66	-666337	56738.7	-119328	59.1615	543.33	0
402	9	124.029	59.1189	-1050.24	25908.4	-226697	-10019.3	84.1485	585.331	0	140.152	-140.961	-208.722	-29665.2	-78497.4	39073	-76.0855	342.127	0	264.181	-81.8423	-1258.97	-690078	59814.9	-99187.2	57.5835	545.011	0
403	0	97.1373	70.8122	-1086.01	26505	-235049	-13429.9	83.5665	585.594	0	108.831	-146.572	-211.505	-31119.6	-81529.2	39075.2	-85.4716	347.134	0	205.968	-75.7601	-1297.52	-713019	62790	-78102.5	56.012	546.723	0
403	1	69.7894	82.9883	-1120.22	27025.3	-243073	-16930.6	83.0123	585.875	0	77.5182	-152.184	-213.895	-32505.3	-84401.6	39082.1	-94.5933	351.968	0	147.308	-69.196	-1334.11	-734912	65687.8	-56682.4	54.5371	548.373	0
403	2	42.5997	95.275	-1152.52	27476.9	-250665	-20425.4	82.5073	586.159	0	47.2612	-157.326	-216.073	-33795.5	-87068.4	39025.8	-102.957	356.408	0	89.8609	-62.0512	-1368.59	-755550	68531.8	-35453.1	53.2262	549.886	0
403	3	16.0939	107.315	-1182.63	27869.4	-257741	-23829.2	82.0614	586.434	0	18.8552	-161.644	-218.171	-34973	-89497.5	38854.2	-110.217	360.301	0	34.9491	-54.3296	-1400.8	-774750	71324.5	-14862.2	52.1145	551.215	0
403	4	-9.26542	118.779	-1210.29	28214.7	-264236	-27069.1	81.6755	586.688	0	-7.15102	-164.919	-220.255	-36027.9	-91669.6	38536.8	-116.197	363.574	0	-16.4164	-46.1407	-1430.54	-792355	74045.9	4707.65	51.2098	552.336	0
403	5	-33.0468	129.375	-1235.3	28524.2	-270099	-30085.4	81.3489	586.909	0	-30.4287	-167.061	-222.336	-36957	-93576.5	38067.4	-120.878	366.221	0	-63.4755	-37.6855	-1457.63	-808239	76661.1	22920.7	50.5027	553.247	0
403	6	-54.8274	138.86	-1257.48	28806.6	-275288	-32831.3	81.0806	587.092	0	-50.8267	-168.089	-224.383	-37762.2	-95219.3	37461.6	-124.36	368.293	0	-105.654	-29.2293	-1481.87	-822301	79124.7	39471.6	49.9729	553.962	0
403	7	-74.1904	147.048	-1276.72	29067	-279768	-35272.2	80.8698	587.233	0	-68.3228	-168.104	-226.348	-38448.8	-96606.1	36750.7	-126.803	369.866	0	-142.513	-21.0563	-1503.07	-834462	81387.3	54082.3	49.5963	554.5	0
403	8	-90.7421	153.824	-1292.92	29307.3	-283515	-37385	80.7167	587.332	0	-82.9864	-167.247	-228.186	-39023.6	-97749.4	35972.8	-128.377	371.017	0	-173.728	-13.4226	-1521.1	-844677	83405.1	66511	49.3499	554.882	0
403	9	-104.144	159.146	-1306.07	29528.2	-286518	-39158.5	80.6249	587.391	0	-94.9535	-165.663	-229.862	-39494.4	-98662.8	35165.9	-129.226	371.818	0	-199.098	-6.5172	-1535.93	-852952	85154	76570.9	49.2193	555.129	0
404	0	-114.159	163.047	-1316.28	29729.9	-288786	-40593.8	80.6041	587.414	0	-104.409	-163.482	-231.37	-39869	-99359.9	34362.1	-129.441	372.317	0	-218.567	-0.434479	-1547.65	-859365	86640.1	84156.5	49.2029	555.257	0
404	1	-120.701	165.633	-1323.77	29911.6	-290346	-41705	80.6664	587.404	0	-111.579	-160.8	-232.726	-40155.1	-99856	33584	-129.071	372.542	0	-232.28	4.83289	-1556.49	-864054	87894.7	89272.3	49.3066	555.278	0
404	2	-123.889	167.071	-1328.78	30070.9	-291243	-42520.5	80.8198	587.37	0	-116.74	-157.695	-233.957	-40360.8	-100172	32842.8	-128.165	372.514	0	-240.629	9.3759	-1562.74	-867190	88957.2	92055.1	49.5328	555.204	0
404	3	-124.065	167.582	-1331.6	30203.7	-291537	-43083.2	81.0632	587.318	0	-120.22	-154.235	-235.088	-40495.3	-100337	32139.5	-126.806	372.256	0	-244.285	13.3466	-1566.69	-868947	89859.2	92784.1	49.8717	555.047	0
404	4	-121.801	167.427	-1332.5	30305.3	-291306	-43450.3	81.3846	587.257	0	-122.38	-150.483	-236.132	-40569.3	-100382	31467.4	-125.112	371.808	0	-244.181	16.944	-1568.64	-869504	90623	91874.8	50.3	554.825	0
404	5	-117.856	166.898	-1331.78	30370.8	-290645	-43691.4	81.7612	587.195	0	-123.597	-146.502	-237.096	-40594.7	-100341	30817.2	-123.207	371.216	0	-241.453	20.3961	-1568.87	-869048	91265.4	89856.3	50.7853	554.555	0
404	6	-113.118	166.298	-1329.73	30396.2	-289664	-43883.7	82.1636	587.141	0	-124.242	-142.368	-237.981	-40583.1	-100241	30180.5	-121.213	370.531	0	-237.36	23.9301	-1567.71	-867772	91802.5	87326	51.2907	554.259	0
404	7	-108.501	165.911	-1326.71	30380.8	-288475	-44104.8	82.5636	587.101	0	-124.663	-138.168	-238.774	-40545.8	-100106	29552.5	-119.251	369.809	0	-233.165	27.7429	-1565.49	-865882	92256	84889	51.7821	553.959	0
404	8	-104.848	165.981	-1323.09	30327.8	-287188	-44424.5	82.9418	587.078	0	-125.165	-133.999	-239.454	-40493	-99955.3	28932.2	-117.43	369.106	0	-230.013	31.9823	-1562.55	-863608	92661.2	83092.6	52.2356	553.675	0
404	9	-102.83	166.696	-1319.32	30247.2	-285905	-44898.3	83.2935	587.074	0	-125.997	-129.953	-240.004	-40434	-99801	28322	-115.831	368.473	0	-228.827	36.7429	-1559.32	-861208	93074.3	82372.4	52.6451	553.428	0
405	0	-102.881	168.175	-1315.91	30158	-284717	-45562.1	83.6347	587.082	0	-127.35	-126.109	-240.413	-40377.5	-99651	27728.1	-114.499	367.951	0	-230.231	42.0654	-1556.32	-858987	93579.7	83013.2	53.028	553.232	0
405	1	-105.165	170.451	-1313.49	30091.6	-283705	-46429.6	84.007	587.09	0	-129.359	-122.526	-240.684	-40330.9	-99510.4	27159.5	-113.448	367.568	0	-234.523	47.9256	-1554.17	-857304	94294.3	85129.7	53.4285	553.094	0
405	2	-109.568	173.47	-1312.79	30093.2	-282938	-47490.5	84.4764	587.077	0	-132.122	-119.25	-240.825	-40300.2	-99382	26627.2	-112.674	367.342	0	-241.69	54.2195	-1553.62	-856574	95366.5	88663.7	53.9163	553.016	0
405	3	-115.723	177.081	-1314.66	30223.6	-282481	-48711.3	85.13	587.01	0	-135.71	-116.321	-240.84	-40289.2	-99269.5	26142.5	-112.181	367.286	0	-251.433	60.7599	-1555.5	-857259	96968.1	93392.2	54.5802	552.99	0
405	4	-123.019	181.058	-1320.01	30559.3	-282390	-50036	86.0698	586.849	0	-140.168	-113.772	-240.734	-40300.3	-99179.4	25715.3	-111.987	367.406	0	-263.187	67.2862	-1560.74	-859864	99286.8	98940.5	55.5208	553.002	0
405	5	-130.638	185.108	-1329.83	31190	-282716	-51388.1	87.4038	586.546	0	-145.511	-111.625	-240.529	-40336.5	-99123.9	25354	-112.108	367.699	0	-276.149	73.483	-1570.36	-864920	102522	104802	56.8449	553.026	0
405	6	-137.581	188.906	-1345.07	32209.8	-283496	-52674.5	89.2336	586.053	0	-151.716	-109.89	-240.3	-40404.3	-99119.6	25065.4	-112.483	368.141	0	-289.297	79.0156	-1585.37	-872955	106882	110363	58.6588	553.024	0
405	7	-142.718	192.13	-1366.55	33703.9	-284740	-53790.2	91.6352	585.336	0	-158.703	-108.545	-240.243	-40516.2	-99186.7	24853.7	-112.86	368.647	0	-301.422	83.585	-1606.79	-884442	112578	114938	61.0596	552.938	0
405	8	-144.864	194.494	-1394.81	35736.9	-286433	-54626	94.6435	584.379	0	-166.314	-107.517	-240.73	-40691.3	-99347.7	24719.7	-112.694	369.033	0	-311.178	86.977	-1635.54	-899758	119817	117817	64.1261	552.682	0
405	9	-142.902	195.76	-1430.22	38351.2	-288542	-55077.5	98.2527	583.185	0	-174.27	-106.679	-242.352	-40957	-99626.3	24660.3	-111.081	368.998	0	-317.172	89.0816	-1672.57	-919232	128826	118332	67.9206	552.15	0
406	0	-135.903	195.741	-1473	41571.9	-291029	-55055.2	102.425	581.778	0	-182.131	-105.85	-245.928	-41348.2	-100046	24669.7	-106.808	368.131	0	-318.034	89.8906	-1718.93	-943179	139871	115909	72.4899	551.211	0
406	1	-123.191	194.306	-1523.12	45401.8	-293830	-54496.4	107.086	580.192	0	-189.262	-104.817	-252.484	-41905.9	-100624	24742.4	-98.5372	365.974	0	-312.453	89.4887	-1775.6	-971808	153224	110092	77.8475	549.731	0
406	2	-104.399	191.401	-1579.92	49803.5	-296835	-53374.4	112.12	578.477	0	-194.815	-103.368	-263.177	-42672.7	-101373	24876.5	-85.1903	362.144	0	-299.215	88.0326	-1843.1	-1.00503e+06	169084	100558	83.9463	547.587	0
406	3	-79.5117	187.058	-1641.96	54682.7	-299866	-51698.5	117.373	576.697	0	-197.731	-101.35	-279.173	-43685.9	-102289	25079.3	-66.3985	356.483	0	-277.243	85.7077	-1921.13	-1.04232e+06	187492	87141.4	90.6677	544.696	0
406	4	-48.9103	181.391	-1706.91	59881.3	-302689	-49510.3	122.669	574.918	0	-196.777	-98.7286	-301.454	-44967.6	-103344	25372	-42.8204	349.169	0	-245.687	82.6627	-2008.37	-1.08263e+06	208269	69851.2	97.8289	541.034	0
406	5	-13.3768	174.594	-1771.7	65182.4	-305030	-46883.7	127.832	573.209	0	-190.633	-95.6489	-330.588	-46513	-104486	25793.8	-16.0601	340.698	0	-204.01	78.9451	-2102.28	-1.12439e+06	230962	48880.1	105.204	536.646	0
406	6	25.9472	166.919	-1832.74	70328.5	-306618	-43922	132.7	571.627	0	-178.053	-92.448	-366.595	-48288	-105628	26398.4	11.8665	331.72	0	-152.106	74.4709	-2199.34	-1.16568e+06	254856	24600.4	112.559	531.638	0
406	7	67.5859	158.644	-1886.44	75051.6	-307226	-40747.4	137.14	570.215	0	-158.107	-89.58	-408.957	-50236.4	-106671	27244.5	39.1638	322.84	0	-90.5206	69.0643	-2295.4	-1.20439e+06	279067	-2389.76	119.684	526.142	0
406	8	109.74	150.057	-1929.62	79108.4	-306701	-37496.8	141.057	569.003	0	-130.398	-87.4978	-456.653	-52285.3	-107505	28382.7	64.5805	314.497	0	-20.6585	62.5595	-2386.28	-1.23858e+06	302669	-31207.8	126.422	520.299	0
406	9	150.361	141.477	-1959.97	82305.9	-304981	-34321.5	144.395	568.006	0	-95.1464	-86.5713	-508.118	-54342.3	-108019	29843.9	87.4131	306.948	0	55.2145	54.9058	-2468.08	-1.2666e+06	324775	-60696.7	132.664	514.261	0
407	0	187.322	133.284	-1976.17	84517.7	-302100	-31382.4	147.129	567.232	0	-53.215	-87.051	-561.238	-56294.1	-108107	31631.2	107.377	300.303	0	134.107	46.2331	-2537.41	-1.28727e+06	344578	-89504.9	138.336	508.191	0
407	1	218.609	125.906	-1978.03	85689.2	-298187	-28837	149.251	566.68	0	-6.09609	-89.0465	-613.444	-58015.3	-107683	33713.1	124.462	294.573	0	212.512	36.859	-2591.48	-1.29985e+06	361373	-116198	143.383	502.268	0
407	2	242.496	119.765	-1966.33	85836.8	-293452	-26823.3	150.761	566.347	0	44.2097	-92.5246	-661.937	-59385.5	-106699	36022.2	138.808	289.715	0	286.706	27.2406	-2628.26	-1.30409e+06	374566	-139393	147.751	496.676	0
407	3	257.715	115.238	-1942.57	85037.5	-288152	-25448.3	151.665	566.224	0	95.332	-97.3374	-704.016	-60309.1	-105163	38464.1	150.625	285.664	0	353.047	17.9004	-2646.58	-1.30018e+06	383715	-157886	151.388	491.593	0
407	4	263.575	112.608	-1908.74	83411.6	-282545	-24777.3	151.973	566.3	0	144.642	-103.268	-737.429	-60731.8	-103136	40927.5	160.141	282.356	0	408.217	9.3399	-2646.17	-1.28869e+06	388576	-170757	154.249	487.171	0
407	5	260.036	112.034	-1867.03	81103.5	-276861	-24827.6	151.711	566.56	0	189.417	-110.075	-760.648	-60647.8	-100730	43293.2	167.573	279.732	0	449.453	1.95908	-2627.68	-1.27047e+06	389139	-177452	156.303	483.53	0
407	6	247.697	113.526	-1819.57	78263.8	-271274	-25568	150.913	566.988	0	227.072	-117.513	-773.013	-60098.4	-98085.8	45444.8	173.112	277.746	0	474.769	-3.98673	-2592.58	-1.24657e+06	385625	-177829	157.532	480.746	0
407	7	227.708	116.959	-1768.26	75036.9	-265902	-26925.6	149.625	567.565	0	255.431	-125.35	-774.733	-59164.5	-95363.6	47278.5	176.908	276.368	0	483.139	-8.3906	-2543	-1.21812e+06	378443	-172152	157.937	478.851	0
407	8	201.612	122.095	-1714.74	71553.6	-260801	-28797.3	147.907	568.272	0	272.972	-133.359	-766.753	-57953.1	-92725.6	48711.2	179.067	275.582	0	474.585	-11.2638	-2481.49	-1.18628e+06	368142	-161043	157.535	477.834	0
407	9	171.138	128.632	-1660.33	67927.7	-255981	-31063.5	145.825	569.088	0	278.994	-141.32	-750.547	-56579	-90312.9	49689.2	179.671	275.384	0	450.132	-12.6881	-2410.88	-1.15217e+06	355364	-145374	156.362	477.653	0
408	0	137.985	136.251	-1606.15	64256.3	-251426	-33601.8	143.461	569.994	0	273.666	-149.023	-727.872	-55146.7	-88224.9	50193.5	178.791	275.764	0	411.651	-12.7719	-2334.03	-1.11683e+06	340797	-126144	154.478	478.238	0
408	1	103.656	144.645	-1553.12	60619.7	-247110	-36297.4	140.894	570.969	0	257.964	-156.275	-700.54	-53738.2	-86511.1	50241.6	176.508	276.71	0	361.62	-11.63	-2253.66	-1.08119e+06	325118	-104368	151.964	479.5	0
408	2	69.3567	153.522	-1501.95	57082.8	-243013	-39050.4	138.202	571.994	0	233.499	-162.918	-670.224	-52408.1	-85174.1	49885.2	172.917	278.195	0	302.856	-9.39629	-2172.18	-1.04601e+06	308929	-80991.5	148.913	481.343	0
408	3	35.965	162.607	-1453.2	53695.7	-239122	-41777.8	135.452	573.05	0	202.279	-168.852	-638.35	-51185.1	-84179.4	49201.4	168.13	280.183	0	238.244	-6.24532	-2091.55	-1.01191e+06	292730	-56844.5	145.425	483.666	0
408	4	4.07483	171.643	-1407.21	50494.6	-235428	-44412.9	132.7	574.117	0	166.427	-174.038	-606.049	-50076.2	-83468.5	48278	162.274	282.627	0	170.502	-2.39458	-2013.26	-979307	276899	-32624.3	141.602	486.371	0
408	5	-25.9363	180.397	-1364.14	47503.4	-231924	-46902.3	129.985	575.177	0	127.929	-178.488	-574.173	-49075.3	-82973.9	47199.7	155.49	285.471	0	101.993	1.90904	-1938.31	-948440	261701	-8894.72	137.54	489.359	0
408	6	-53.8311	188.658	-1323.95	44735	-228598	-49203.4	127.337	576.211	0	88.4492	-182.253	-543.343	-48171.8	-82633.6	46036.5	147.916	288.658	0	34.618	6.40408	-1867.29	-919408	247295	13901.4	133.325	492.539	0
408	7	-79.4488	196.24	-1286.5	42192	-225432	-51282.2	124.771	577.204	0	49.2413	-185.407	-514.005	-47357.1	-82400.7	44838.8	139.689	292.134	0	-30.2075	10.8333	-1800.5	-892210	233768	35422	129.03	495.823	0
408	8	-102.661	202.988	-1251.56	39868.9	-222403	-53112.6	122.3	578.145	0	11.1605	-188.023	-486.477	-46626.2	-82244.4	43637.8	130.939	295.844	0	-91.5005	14.9651	-1738.04	-866788	221157	55405.8	124.718	499.129	0
408	9	-123.352	208.774	-1218.92	37755.2	-219482	-54676	119.938	579.026	0	-25.2695	-190.158	-460.986	-45976.6	-82147.3	42449.5	121.801	299.736	0	-148.621	18.6158	-1679.91	-843068	209477	73656.5	120.449	502.385	0
409	0	-141.414	213.511	-1188.41	35839.8	-216638	-55961.3	117.707	579.842	0	-59.7542	-191.843	-437.693	-45407.8	-82101	41279.9	112.423	303.743	0	-201.168	21.6683	-1626.1	-820994	198747	90032.3	116.285	505.525	0
409	1	-156.764	217.149	-1159.9	34113.4	-213846	-56964.4	115.634	580.589	0	-92.1212	-193.071	-416.712	-44918.9	-82100.7	40129.8	102.979	307.794	0	-248.885	24.0788	-1576.62	-800533	188984	104439	112.29	508.487	0
409	2	-169.364	219.677	-1133.36	32568.8	-211092	-57687.9	113.747	581.264	0	-122.23	-193.815	-398.078	-44506.1	-82141.2	38998.3	93.6556	311.802	0	-291.594	25.8619	-1531.44	-781661	180195	116827	108.524	511.22	0
409	3	-179.247	221.105	-1108.74	31200	-208371	-58140.3	112.066	581.86	0	-149.911	-194.036	-381.741	-44161.7	-82214.7	37885.7	84.6322	315.685	0	-329.158	27.0688	-1490.48	-764344	172359	127189	105.039	513.688	0
409	4	-186.517	221.466	-1086.06	30003.7	-205692	-58337.1	110.607	582.374	0	-174.931	-193.687	-367.577	-43874.2	-82309.9	36794.9	76.0743	319.361	0	-361.448	27.7791	-1453.64	-748549	165439	135553	101.875	515.866	0
409	5	-191.351	220.819	-1065.35	28979.5	-203071	-58299.4	109.385	582.798	0	-196.993	-192.722	-355.426	-43628.9	-82412.8	35731.8	68.1294	322.751	0	-388.343	28.0972	-1420.77	-734248	159389	141984	99.0645	517.744	0
409	6	-193.971	219.24	-1046.68	28129.3	-200535	-58053	108.408	583.125	0	-215.775	-191.096	-345.116	-43410	-82509.1	34703.8	60.9233	325.784	0	-409.746	28.1434	-1391.79	-721425	154162	146571	96.6337	519.314	0
409	7	-194.631	216.823	-1030.13	27455.5	-198114	-57626.5	107.681	583.348	0	-230.986	-188.778	-336.493	-43203.6	-82587.7	33719.2	54.5633	328.394	0	-425.617	28.0444	-1366.62	-710080	149715	149428	94.602	520.572	0
409	8	-193.579	213.68	-1015.83	26961.5	-195844	-57049	107.207	583.459	0	-242.437	-185.756	-329.463	-43001.7	-82640.7	32786.6	49.1657	330.52	0	-436.016	27.9238	-1345.29	-700247	146031	150685	92.9928	521.514	0
409	9	-191.039	209.942	-1003.93	26651.7	-193756	-56348.7	107.003	583.453	0	-250.079	-182.051	-324.018	-42804.1	-82662.9	31913.9	44.8816	332.104	0	-441.118	27.891	-1327.95	-692015	143140	150482	91.8454	522.124	0
410	0	-187.197	205.753	-994.664	26531.3	-191876	-55550.2	107.095	583.326	0	-254.021	-177.722	-320.236	-42618.6	-82653.3	31106.8	41.8984	333.085	0	-441.218	28.0303	-1314.9	-685534	141119	148960	91.2165	522.382	0
410	1	-182.202	201.254	-988.249	26605	-190225	-54675.1	107.513	583.079	0	-254.522	-172.866	-318.246	-42459.8	-82615.4	30369.1	40.4038	333.418	0	-436.724	28.3888	-1306.5	-680974	140071	146258	91.1659	522.265	0
410	2	-176.175	196.573	-984.84	26875.1	-188818	-53741.6	108.275	582.711	0	-251.955	-167.61	-318.17	-42344	-82556.7	29704.3	40.5266	333.086	0	-428.13	28.9629	-1303.01	-678465	140078	142509	91.7323	521.757	0
410	3	-169.22	191.811	-984.467	27340.8	-187660	-52764.8	109.379	582.228	0	-246.759	-162.115	-320.078	-42286.3	-82487.6	29116.6	42.2892	332.112	0	-415.979	29.6963	-1304.55	-678061	141183	137837	92.9178	520.86	0
410	4	-161.428	187.042	-987.051	27997.4	-186749	-51755.6	110.801	581.635	0	-239.372	-156.552	-323.969	-42297.6	-82418.6	28611.4	45.5973	330.561	0	-400.8	30.4907	-1311.02	-679731	143377	132349	94.6882	519.592	0
410	5	-152.882	182.312	-992.42	28835.6	-186074	-50721.1	112.505	580.944	0	-230.183	-151.093	-329.767	-42384	-82357.3	28194.8	50.2563	328.527	0	-383.065	31.2189	-1322.19	-683379	146612	126134	96.9792	517.989	0
410	6	-143.657	177.633	-1000.33	29840.8	-185619	-49665.7	114.444	580.169	0	-219.499	-145.894	-337.326	-42544.3	-82306	27872.5	56.0046	326.122	0	-363.156	31.7391	-1337.66	-688849	150805	119259	99.7066	516.105	0
410	7	-133.815	172.998	-1010.5	30995.2	-185360	-48590.4	116.567	579.327	0	-207.551	-141.085	-346.443	-42770.9	-82260.8	27648.3	62.5563	323.457	0	-341.366	31.9127	-1356.95	-695940	155849	111769	102.777	514.001	0
410	8	-123.404	168.39	-1022.6	32279	-185270	-47494	118.826	578.435	0	-194.51	-136.76	-356.875	-43049.8	-82211.2	27523.4	69.6359	320.63	0	-317.914	31.6294	-1379.48	-704416	161623	103697	106.1	511.74	0
410	9	-112.467	163.798	-1036.29	33671.5	-185315	-46374.1	121.175	577.508	0	-180.503	-132.966	-368.35	-43363.1	-82142.2	27495.7	76.9994	317.723	0	-292.97	30.8321	-1404.64	-714020	167998	95076.8	109.59	509.382	0
411	0	-101.051	159.226	-1051.23	35150.5	-185461	-45229.3	123.577	576.563	0	-165.649	-129.702	-380.587	-43691.3	-82036.8	27559.6	84.4465	314.8	0	-266.7	29.5236	-1431.82	-724491	174848	85958.3	113.176	506.984	0
411	1	-89.2189	154.688	-1067.08	36691.1	-185674	-44059.5	125.998	575.615	0	-150.092	-126.943	-393.295	-44016	-81879.3	27705.9	91.8117	311.916	0	-239.311	27.7449	-1460.37	-735569	182045	76411.7	116.791	504.598	0
411	2	-77.0665	150.194	-1083.46	38265.4	-185917	-42866.8	128.404	574.682	0	-134.033	-124.649	-406.153	-44320.6	-81658.7	27923.1	98.9461	309.123	0	-211.099	25.5444	-1489.61	-746969	189440	66536.7	120.372	502.276	0
411	3	-64.7288	145.751	-1099.93	39842.5	-186154	-41656.1	130.759	573.777	0	-117.745	-122.787	-418.81	-44591.5	-81369.3	28198	105.713	306.472	0	-182.474	22.9645	-1518.74	-758368	196859	56464.8	123.852	500.065	0
411	4	-52.376	141.368	-1116.03	41389.5	-186350	-40435.7	133.024	572.914	0	-101.563	-121.319	-430.907	-44818.2	-81012.3	28515.3	111.996	304.009	0	-153.939	20.0486	-1546.94	-769426	204108	46356.2	127.167	498.009	0
411	5	-40.2032	137.06	-1131.25	42872.6	-186472	-39218.1	135.163	572.102	0	-85.8647	-120.21	-442.108	-44994.2	-80594.6	28858.6	117.704	301.772	0	-126.068	16.8497	-1573.36	-779796	210992	36392.3	130.257	496.14	0
411	6	-28.4255	132.857	-1145.1	44258.6	-186488	-38020	137.143	571.349	0	-71.0419	-119.424	-452.122	-45116.1	-80126.4	29210.6	122.777	299.787	0	-99.4673	13.4336	-1597.22	-789147	217326	26768.6	133.076	494.479	0
411	7	-17.2706	128.804	-1157.13	45516.7	-186370	-36861.3	138.938	570.664	0	-57.4735	-118.924	-460.728	-45182.6	-79619.3	29555.4	127.188	298.068	0	-74.7441	9.87988	-1617.86	-797188	222956	17687.9	135.592	493.035	0
411	8	-6.96643	124.962	-1167.01	46618.9	-186098	-35763.8	140.534	570.053	0	-45.4958	-118.678	-467.774	-45194.4	-79086	29879.5	130.931	296.616	0	-52.4623	6.28403	-1634.78	-803704	227769	9349.62	137.787	491.812	0
411	9	2.27577	121.408	-1174.49	47542.4	-185655	-34749.9	141.928	569.521	0	-35.3801	-118.649	-473.184	-45154	-78539.7	30171.5	134.019	295.426	0	-33.1044	2.75921	-1647.68	-808557	231698	1937.17	139.656	490.806	0
412	0	10.2748	118.23	-1179.48	48270.2	-185036	-33840.8	143.121	569.075	0	-27.3171	-118.796	-476.954	-45064.6	-77991.4	30422.4	136.48	294.484	0	-17.0423	-0.565628	-1656.44	-811696	234721	-4392.32	141.209	490.009	0
412	1	16.884	115.517	-1181.97	48792.9	-184242	-33055.1	144.123	568.719	0	-21.4125	-119.076	-479.144	-44930	-77448.7	30626.7	138.36	293.772	0	-4.52849	-3.55853	-1661.11	-813136	236860	-9512.65	142.46	489.411	0
412	2	21.9899	113.348	-1182	49108.3	-183280	-32406.6	144.94	568.453	0	-17.6905	-119.452	-479.858	-44755.4	-76916.4	30782.3	139.71	293.268	0	4.29932	-6.10401	-1661.86	-812932	238154	-13331.3	143.43	488.994	0
412	3	25.5163	111.775	-1179.66	49220.2	-182167	-31904.3	145.578	568.276	0	-16.0968	-119.892	-479.219	-44546.5	-76397.2	30889.9	140.58	292.956	0	9.41953	-8.11722	-1658.88	-811155	238649	-15795.2	144.134	488.742	0
412	4	27.4337	110.821	-1175.06	49138.1	-180918	-31551.6	146.035	568.182	0	-16.5004	-120.374	-477.357	-44309.6	-75894	30952.6	141.012	292.823	0	10.9333	-9.55342	-1652.41	-807885	238387	-16899.5	144.584	488.635	0
412	5	27.7632	110.471	-1168.3	48877	-179553	-31345.8	146.312	568.164	0	-18.705	-120.889	-474.394	-44051.1	-75411.3	30974.2	141.037	292.858	0	9.05822	-10.4185	-1642.69	-803216	237409	-16691.7	144.789	488.658	0
412	6	26.5757	110.672	-1159.56	48456.4	-178092	-31278.1	146.414	568.211	0	-22.4636	-121.443	-470.442	-43775.7	-74953.3	30958.6	140.674	293.052	0	4.11201	-10.771	-1630	-797257	235758	-15269.2	144.758	488.797	0
412	7	23.9905	111.343	-1149.05	47899.2	-176555	-31334.1	146.347	568.314	0	-27.4902	-122.046	-465.611	-43485.8	-74520.3	30909.4	139.952	293.395	0	-3.49972	-10.7027	-1614.66	-790142	233490	-12771.7	144.502	489.037	0
412	8	20.1792	112.392	-1137.02	47230.3	-174965	-31495.1	146.12	568.462	0	-33.471	-122.7	-460.033	-43181.2	-74106	30829.7	138.912	293.865	0	-13.2918	-10.308	-1597.06	-782037	230684	-9372.91	144.044	489.364	0
412	9	15.3648	113.721	-1123.83	46475.4	-173344	-31738.6	145.756	568.646	0	-40.0795	-123.38	-453.879	-42862.1	-73701.1	30721.8	137.62	294.435	0	-24.7147	-9.65853	-1577.71	-773162	227453	-5270.95	143.415	489.76	0
413	0	9.81109	115.243	-1109.87	45660	-171714	-32040.1	145.284	568.86	0	-46.9934	-124.039	-447.356	-42530	-73294.4	30587.5	136.161	295.07	0	-37.1823	-8.79517	-1557.22	-763782	223943	-677.238	142.663	490.206	0
413	1	3.79872	116.881	-1095.55	44809.7	-170091	-32374.9	144.745	569.099	0	-53.9176	-124.619	-440.687	-42188.2	-72875.7	30428.6	134.632	295.733	0	-50.1188	-7.73784	-1536.24	-754176	220312	4198.71	141.844	490.681	0
413	2	-2.40469	118.566	-1081.26	43948.7	-168489	-32719.9	144.174	569.354	0	-60.6065	-125.075	-434.064	-41840.5	-72437.9	30248.8	133.117	296.392	0	-63.0111	-6.50865	-1515.33	-744588	216696	9164.43	141.007	491.165	0
413	3	-8.56661	120.237	-1067.28	43097.5	-166917	-33055.4	143.605	569.619	0	-66.8756	-125.386	-427.612	-41490.3	-71977.4	30053.1	131.676	297.028	0	-75.4422	-5.14902	-1494.89	-735201	213193	14053.8	140.192	491.645	0
413	4	-14.5	121.837	-1053.78	42272.6	-165381	-33364.8	143.059	569.885	0	-72.5985	-125.556	-421.397	-41140.1	-71493.2	29848.1	130.342	297.628	0	-87.0985	-3.71926	-1475.18	-726131	209859	18732.2	139.426	492.112	0
413	5	-20.0658	123.315	-1040.89	41487	-163886	-33636.2	142.552	570.143	0	-77.6971	-125.603	-415.45	-40790.7	-70986.2	29641.3	129.134	298.184	0	-97.7628	-2.28757	-1456.34	-717446	206723	23098.3	138.725	492.561	0
413	6	-25.1665	124.635	-1028.67	40750.9	-162433	-33861.2	142.094	570.385	0	-82.1315	-125.555	-409.792	-40441.5	-70459	29440.4	128.062	298.688	0	-107.298	-0.920067	-1438.46	-709180	203796	27081	138.096	492.983	0
413	7	-29.7354	125.767	-1017.15	40071.6	-161024	-34034.6	141.69	570.604	0	-85.8885	-125.442	-404.443	-40092.7	-69916.5	29252.2	127.129	299.131	0	-115.624	0.324944	-1421.59	-701353	201086	30631.4	137.548	493.37	0
413	8	-33.7275	126.694	-1006.34	39453.3	-159659	-34152.8	141.347	570.795	0	-88.9693	-125.293	-399.419	-39746.2	-69364.5	29080.8	126.337	299.51	0	-122.697	1.40115	-1405.76	-693980	198595	33716	137.082	493.715	0
413	9	-37.1131	127.414	-996.272	38897.8	-158338	-34213.4	141.069	570.957	0	-91.3806	-125.134	-394.743	-39406	-68807.6	28927.6	125.69	299.827	0	-128.494	2.28017	-1391.02	-687074	196327	36313.3	136.705	494.015	0
414	0	-39.8687	127.932	-986.947	38404.6	-157061	-34215.7	140.862	571.087	0	-93.1292	-124.974	-390.447	-39076.1	-68248.8	28792.8	125.203	300.08	0	-132.998	2.95815	-1377.39	-680656	194292	38410.3	136.423	494.266	0
414	1	-41.9725	128.266	-978.405	37972.7	-155827	-34160	140.734	571.189	0	-94.2225	-124.814	-386.574	-38760.1	-67690.4	28676.2	124.897	300.266	0	-136.195	3.45135	-1364.98	-674764	192514	39999.3	136.249	494.461	0
414	2	-43.4121	128.426	-970.672	37600.2	-154636	-34047.5	140.692	571.264	0	-94.6758	-124.648	-383.164	-38460.6	-67135.1	28577.4	124.787	300.376	0	-138.088	3.77741	-1353.83	-669421	191007	41079.7	136.19	494.597	0
414	3	-44.1943	128.413	-963.724	37285.1	-153486	-33879.5	140.737	571.311	0	-94.5167	-124.474	-380.22	-38177.7	-66584.3	28496.2	124.879	300.409	0	-138.711	3.93909	-1343.94	-664619	189771	41660.3	136.25	494.67	0
414	4	-44.3476	128.216	-957.491	37024.4	-152370	-33657.8	140.865	571.332	0	-93.7851	-124.294	-377.712	-37909.4	-66039.1	28432.3	125.16	300.366	0	-138.133	3.92236	-1335.2	-660309	188782	41760.2	136.422	494.679	0
414	5	-43.9184	127.822	-951.874	36814	-151281	-33385.6	141.071	571.325	0	-92.5325	-124.117	-375.58	-37653.4	-65502.2	28385.6	125.597	300.254	0	-136.451	3.70491	-1327.45	-656421	188003	41408.2	136.693	494.63	0
414	6	-42.965	127.219	-946.773	36648.4	-150211	-33066.4	141.344	571.291	0	-90.8223	-123.953	-373.751	-37407.3	-64978.2	28355.3	126.146	300.086	0	-133.787	3.26552	-1320.52	-652884	187390	40641.7	137.043	494.531	0
414	7	-41.5482	126.402	-942.099	36521.9	-149157	-32704.3	141.676	571.234	0	-88.724	-123.811	-372.168	-37169	-64469.9	28340	126.772	299.872	0	-130.272	2.59078	-1314.27	-649637	186907	39502.1	137.456	494.391	0
414	8	-39.7246	125.377	-937.793	36429.9	-148118	-32303.3	142.056	571.154	0	-86.3032	-123.691	-370.809	-36937.5	-63975.4	28337.2	127.471	299.613	0	-126.028	1.68591	-1308.6	-646642	186536	38032.3	137.923	494.209	0
414	9	-37.5429	124.169	-933.83	36370	-147099	-31868.3	142.477	571.053	0	-83.6129	-123.58	-369.699	-36713	-63489.5	28344.2	128.267	299.305	0	-121.156	0.589272	-1303.53	-643891	186285	36276.4	138.447	493.981	0
415	0	-35.0451	122.826	-930.236	36341.6	-146104	-31405	142.939	570.933	0	-80.6944	-123.452	-368.891	-36497	-63006.1	28357.7	129.202	298.937	0	-115.74	-0.625107	-1299.13	-641407	186183	34281.6	139.038	493.699	0
415	1	-32.2735	121.408	-927.052	36344	-145134	-30920.1	143.445	570.796	0	-77.5868	-123.276	-368.434	-36291.1	-62520	28375	130.309	298.501	0	-109.86	-1.86769	-1295.49	-639225	186265	32098.7	139.709	493.356	0
415	2	-29.2785	119.967	-924.295	36375.1	-144190	-30420.5	144	570.646	0	-74.338	-123.032	-368.333	-36096.6	-62027.3	28393.8	131.6	298	0	-103.617	-3.06558	-1292.63	-637356	186545	29781.1	140.467	492.956	0
415	3	-26.1212	118.536	-921.929	36430.5	-143268	-29913.5	144.599	570.484	0	-71.009	-122.717	-368.543	-35913.4	-61525.9	28412.5	133.057	297.447	0	-97.1302	-4.18029	-1290.47	-635769	187010	27380.7	141.303	492.508	0
415	4	-22.8709	117.131	-919.86	36504.6	-142365	-29405.9	145.231	570.315	0	-67.6713	-122.334	-368.971	-35740.1	-61016.4	28429.1	134.631	296.864	0	-90.5422	-5.20382	-1288.83	-634394	187613	24947.5	142.197	492.031	0
415	5	-19.6041	115.748	-917.952	36591.2	-141475	-28904	145.88	570.138	0	-64.4044	-121.899	-369.489	-35574	-60503.7	28440.6	136.25	296.279	0	-84.0085	-6.15141	-1287.44	-633127	188286	22530.6	143.116	491.542	0
415	6	-16.4015	114.377	-916.038	36684.9	-140593	-28412.6	146.52	569.953	0	-61.2904	-121.433	-369.954	-35411.9	-59996.8	28444.1	137.827	295.72	0	-77.6918	-7.05556	-1285.99	-631840	188937	20177.8	144.019	491.061	0
415	7	-13.3391	113.002	-913.953	36780.5	-139720	-27935.4	147.126	569.757	0	-58.4055	-120.955	-370.231	-35250.3	-59505.1	28437	139.276	295.212	0	-71.7446	-7.95278	-1284.18	-630409	189474	17933.7	144.863	490.605	0
415	8	-10.4799	111.611	-911.579	36872.1	-138852	-27475.5	147.68	569.551	0	-55.8104	-120.478	-370.208	-35085.5	-59034.5	28418	140.537	294.772	0	-66.2903	-8.86676	-1281.79	-628744	189832	15837.4	145.617	490.189	0
415	9	-7.86655	110.205	-908.867	36953.7	-137986	-27035	148.178	569.341	0	-53.542	-120.003	-369.824	-34915.3	-58585.5	28386.3	141.585	294.411	0	-61.4085	-9.79763	-1278.69	-626806	189984	13919	146.272	489.826	0
416	0	-5.51724	108.798	-905.836	37019.7	-137116	-26615.2	148.63	569.132	0	-51.6118	-119.517	-369.07	-34738.3	-58153.5	28340.5	142.432	294.124	0	-57.1291	-10.719	-1274.91	-624607	189944	12197.5	146.836	489.52	0
416	1	-3.43253	107.413	-902.541	37067.3	-136239	-26216.7	149.05	568.93	0	-50.0143	-118.998	-367.975	-34554.3	-57732.3	28279	143.108	293.904	0	-53.4468	-11.5851	-1270.52	-622188	189749	10683.5	147.329	489.275	0
416	2	-1.60971	106.068	-899.02	37095.5	-135350	-25839.5	149.448	568.738	0	-48.7392	-118.419	-366.578	-34363.2	-57315.6	28199.3	143.647	293.741	0	-50.3489	-12.35	-1265.6	-619579	189431	9384.55	147.767	489.085	0
416	3	-0.052798	104.772	-895.277	37104.4	-134445	-25483.4	149.828	568.555	0	-47.7791	-117.755	-364.919	-34165.3	-56898	28098.9	144.08	293.624	0	-47.8319	-12.9829	-1260.2	-616787	189011	8308.6	148.164	488.943	0
416	4	1.22759	103.52	-891.287	37093.6	-133522	-25147.9	150.192	568.382	0	-47.13	-116.991	-363.026	-33961.5	-56477.3	27976.4	144.426	293.551	0	-45.9024	-13.4716	-1254.31	-613805	188498	7464.16	148.523	488.84	0
416	5	2.21849	102.302	-887.015	37061.8	-132579	-24832.7	150.534	568.217	0	-46.7885	-116.125	-360.921	-33753	-56055.9	27832	144.686	293.519	0	-44.57	-13.8226	-1247.94	-610618	187886	6856.95	148.843	488.771	0
416	6	2.90903	101.106	-882.416	37007	-131614	-24538.1	150.849	568.062	0	-46.7477	-115.168	-358.607	-33540.6	-55636.6	27667.3	144.854	293.53	0	-43.8387	-14.0614	-1241.02	-607204	187161	6485.84	149.116	488.733	0
416	7	3.29436	99.922	-877.447	36927.4	-130626	-24264.4	151.129	567.915	0	-46.992	-114.147	-356.087	-33324.6	-55220.4	27485	144.925	293.585	0	-43.6977	-14.225	-1233.53	-603540	186311	6342	149.338	488.724	0
416	8	3.37809	98.7442	-872.076	36822.5	-129615	-24011	151.372	567.776	0	-47.4935	-113.091	-353.378	-33105.6	-54806.7	27289.4	144.906	293.683	0	-44.1154	-14.3473	-1225.45	-599614	185332	6412.2	149.507	488.737	0
416	9	3.17468	97.5748	-866.309	36693.8	-128581	-23776.2	151.575	567.643	0	-48.2089	-112.017	-350.527	-32884.3	-54394.4	27085.1	144.821	293.814	0	-45.0343	-14.4423	-1216.84	-595438	184237	6681.43	149.63	488.763	0
417	0	2.71245	96.4286	-860.201	36543.9	-127529	-23557.6	151.746	567.517	0	-49.0803	-110.925	-347.615	-32661.5	-53981.2	26876.4	144.71	293.959	0	-46.3678	-14.4966	-1207.82	-591059	183061	7131.34	149.721	488.786	0
417	1	2.03126	95.3299	-853.859	36375.7	-126462	-23353.8	151.894	567.399	0	-50.0405	-109.808	-344.733	-32437.9	-53564.2	26665.9	144.621	294.096	0	-48.0092	-14.4778	-1198.59	-586558	181856	7737.81	149.802	488.793	0
417	2	1.1736	94.2993	-847.402	36191.6	-125386	-23164.5	152.035	567.291	0	-51.0264	-108.659	-341.956	-32213.9	-53141.2	26454.4	144.596	294.205	0	-49.8528	-14.36	-1189.36	-582018	180673	8471.34	149.896	488.775	0
417	3	0.176569	93.3415	-840.923	35994.1	-124305	-22988.8	152.18	567.197	0	-51.9882	-107.485	-339.321	-31988.8	-52710.4	26241.7	144.659	294.273	0	-51.8116	-14.1435	-1180.24	-577501	179545	9299.87	150.018	488.731	0
417	4	-0.93041	92.4438	-834.477	35785.7	-123219	-22824.2	152.34	567.116	0	-52.8934	-106.301	-336.825	-31760.7	-52271.3	26027.2	144.812	294.294	0	-53.8238	-13.8568	-1171.3	-573036	178484	10192.2	150.175	488.662	0
417	5	-2.12587	91.5814	-828.061	35568.8	-122126	-22667.2	152.515	567.046	0	-53.7274	-105.129	-334.435	-31526.9	-51824.9	25810.1	145.037	294.269	0	-55.8532	-13.5473	-1162.5	-568612	177478	11121	150.364	488.572	0
417	6	-3.39568	90.7245	-821.617	35345.3	-121026	-22513.5	152.698	566.981	0	-54.4899	-103.994	-332.098	-31285.1	-51372.7	25589.6	145.309	294.204	0	-57.8856	-13.2692	-1153.71	-564183	176494	12064.7	150.571	488.462	0
417	7	-4.72755	89.8454	-815.064	35116.9	-119920	-22359.7	152.871	566.915	0	-55.1857	-102.915	-329.756	-31034.3	-50915.7	25366	145.596	294.113	0	-59.9132	-13.0698	-1144.82	-559685	175486	13006.3	150.775	488.337	0
417	8	-6.10164	88.9276	-808.352	34885.3	-118811	-22202.6	153.02	566.844	0	-55.8131	-101.904	-327.364	-30775.1	-50456.6	25140	145.87	294.009	0	-61.9148	-12.9764	-1135.72	-555080	174419	13929.1	150.959	488.201	0
417	9	-7.48305	87.97	-801.496	34652.6	-117704	-22039.2	153.144	566.765	0	-56.3587	-100.956	-324.918	-30509.5	-49998.3	24912.7	146.12	293.899	0	-63.8418	-12.9857	-1126.41	-550377	173286	14814.2	151.118	488.056	0
418	0	-8.81912	86.9895	-794.594	34422.2	-116601	-21867.4	153.257	566.68	0	-56.7955	-100.05	-322.462	-30240.5	-49541.4	24684.6	146.365	293.78	0	-65.6146	-13.0606	-1117.06	-545640	172123	15637.7	151.267	487.901	0
418	1	-10.0469	86.0151	-787.791	34197.4	-115504	-21685.7	153.382	566.591	0	-57.0882	-99.1607	-320.079	-29971.1	-49083.2	24455.4	146.653	293.637	0	-67.1351	-13.1456	-1107.87	-540973	170996	16372.3	151.438	487.731	0
418	2	-11.112	85.0723	-781.223	33979.8	-114413	-21493.3	153.546	566.504	0	-57.2085	-98.2692	-317.848	-29703.5	-48619.3	24225.3	147.036	293.452	0	-68.3205	-13.1969	-1099.07	-536473	169968	16992.9	151.664	487.539	0
418	3	-11.9832	84.1688	-774.956	33769.4	-113327	-21290	153.763	566.424	0	-57.1469	-97.374	-315.808	-29439.3	-48147.5	23995.7	147.542	293.219	0	-69.13	-13.2051	-1090.76	-532189	169073	17483.3	151.962	487.323	0
418	4	-12.6519	83.2941	-768.989	33565.8	-112245	-21075.8	154.035	566.351	0	-56.9113	-96.4843	-313.959	-29180.1	-47669.2	23769.4	148.167	292.943	0	-69.5633	-13.1901	-1082.95	-528122	168309	17836.5	152.334	487.087	0
418	5	-13.124	82.4277	-763.279	33369.6	-111166	-20851	154.357	566.281	0	-56.5189	-95.6091	-312.273	-28927.7	-47188.2	23548.4	148.888	292.636	0	-69.643	-13.1814	-1075.55	-524246	167654	18052.4	152.769	486.832	0
418	6	-13.4141	81.548	-757.767	33182.2	-110089	-20615.9	154.719	566.211	0	-55.9916	-94.7536	-310.711	-28682.7	-46708.7	23333.5	149.672	292.313	0	-69.4057	-13.2056	-1068.48	-520514	167077	18136.8	153.251	486.562	0
418	7	-13.5456	80.6371	-752.375	33004.5	-109014	-20370.4	155.107	566.133	0	-55.3517	-93.9255	-309.229	-28444.5	-46234	23125.2	150.486	291.985	0	-68.8973	-13.2884	-1061.6	-516872	166541	18101.4	153.761	486.278	0
418	8	-13.5484	79.6827	-747.026	32836.5	-107936	-20114.4	155.512	566.044	0	-54.6156	-93.1391	-307.783	-28210.9	-45765.4	22924.4	151.306	291.658	0	-68.164	-13.4564	-1054.81	-513263	166013	17960.7	154.285	485.981	0
418	9	-13.4487	78.6834	-741.682	32677.9	-106857	-19848.4	155.926	565.941	0	-53.7897	-92.4065	-306.352	-27979.1	-45302.3	22732.6	152.123	291.33	0	-67.2385	-13.7231	-1048.03	-509656	165479	17729	154.815	485.669	0
419	0	-13.2586	77.6509	-736.367	32528.6	-105776	-19572.8	156.354	565.826	0	-52.8713	-91.7248	-304.964	-27747.8	-44842.1	22551.1	152.959	290.987	0	-66.1299	-14.0739	-1041.33	-506072	164955	17418.1	155.36	485.337	0
419	1	-12.9758	76.606	-731.15	32388.4	-104696	-19288.4	156.807	565.702	0	-51.852	-91.0772	-303.671	-27516.9	-44380.2	22380.9	153.855	290.614	0	-64.8278	-14.4712	-1034.82	-502559	164482	17036.8	155.94	484.977	0
419	2	-12.5963	75.5682	-726.085	32256.5	-103619	-18996.2	157.291	565.575	0	-50.726	-90.447	-302.522	-27287.3	-43912.1	22223.1	154.847	290.199	0	-63.3223	-14.8789	-1028.61	-499161	164091	16592.2	156.572	484.585	0
419	3	-12.1243	74.5476	-721.191	32132.2	-102549	-18697.9	157.806	565.446	0	-49.4978	-89.831	-301.531	-27060.2	-43435.5	22078.1	155.95	289.743	0	-61.6221	-15.2833	-1022.72	-495894	163790	16090.7	157.259	484.16	0
419	4	-11.5736	73.5442	-716.448	32015.3	-101493	-18394.9	158.339	565.314	0	-48.1869	-89.2404	-300.685	-26837	-42951	21945.6	157.156	289.253	0	-59.7605	-15.6962	-1017.13	-492745	163565	15539.1	157.989	483.705	0
419	5	-10.9636	72.5481	-711.813	31906.9	-100456	-18088.4	158.873	565.175	0	-46.8293	-88.6923	-299.937	-26618.5	-42461.3	21824.8	158.433	288.747	0	-57.7929	-16.1442	-1011.75	-489680	163382	14946.7	158.743	483.227	0
419	6	-10.3173	71.5442	-707.225	31808.9	-99442.9	-17778.9	159.39	565.023	0	-45.47	-88.2024	-299.223	-26404.7	-41968.8	21715.4	159.741	288.244	0	-55.7873	-16.6582	-1006.45	-486647	163200	14326.6	159.494	482.735	0
419	7	-9.65758	70.5174	-702.635	31723	-98454.8	-17466.6	159.878	564.851	0	-44.1498	-87.7826	-298.48	-26194.9	-41475.3	21618.2	161.045	287.761	0	-53.8074	-17.2652	-1001.12	-483604	162987	13693.2	160.226	482.238	0
419	8	-9.00157	69.4591	-698.036	31648.2	-97488.5	-17152.2	160.339	564.661	0	-42.8944	-87.4394	-297.669	-25989	-40981.8	21534.4	162.324	287.308	0	-51.896	-17.9803	-995.705	-480539	162732	13057.9	160.932	481.746	0
419	9	-8.35479	68.3718	-693.463	31581.6	-96540.5	-16837.3	160.785	564.458	0	-41.7116	-87.1681	-296.78	-25786.7	-40489.6	21464.3	163.57	286.888	0	-50.0664	-18.7963	-990.242	-477476	162446	12426.8	161.62	481.269	0
420	0	-7.70969	67.2711	-688.99	31519.8	-95607.6	-16523.9	161.235	564.252	0	-40.5934	-86.9501	-295.832	-25588.1	-39999.2	21406	164.791	286.496	0	-48.3031	-19.679	-984.822	-474463	162158	11800	162.303	480.816	0
420	1	-7.05211	66.1793	-684.703	31461	-94686.9	-16214.3	161.711	564.052	0	-39.5224	-86.7565	-294.859	-25392.3	-39508.7	21355.5	166.008	286.117	0	-46.5745	-20.5772	-979.563	-471560	161909	11174.3	163.005	480.39	0
420	2	-6.372	65.1133	-680.667	31404.9	-93775.3	-15910.6	162.23	563.862	0	-38.4804	-86.5558	-293.886	-25197.5	-39017	21308.7	167.238	285.739	0	-44.8524	-21.4425	-974.553	-468806	161726	10548.4	163.74	479.991	0
420	3	-5.6697	64.0787	-676.891	31352.4	-92870.2	-15614.2	162.799	563.682	0	-37.456	-86.3235	-292.921	-25001.7	-38524.2	21262.1	168.482	285.353	0	-43.1257	-22.2448	-969.811	-466204	161619	9924.23	164.516	479.616	0
420	4	-4.95447	63.0704	-673.325	31304.3	-91969.2	-15325.8	163.41	563.508	0	-36.4477	-86.0498	-291.96	-24803.2	-38031.9	21213.1	169.736	284.954	0	-41.4021	-22.9794	-965.285	-463722	161572	9305.31	165.324	479.257	0
420	5	-4.24328	62.0739	-669.872	31260.8	-91071.1	-15044.5	164.047	563.333	0	-35.4649	-85.7405	-290.986	-24601	-37542.2	21159.4	170.983	284.543	0	-39.7082	-23.6666	-960.858	-461295	161550	8696.24	166.147	478.905	0
420	6	-3.56237	61.0686	-666.419	31221.4	-90176.3	-14768.4	164.685	563.15	0	-34.526	-85.4108	-289.969	-24393.9	-37056.8	21099.4	172.204	284.126	0	-38.0883	-24.3422	-956.388	-458850	161512	8106.59	166.965	478.552	0
420	7	-2.942	60.0341	-662.873	31184.5	-89285.4	-14495.2	165.305	562.956	0	-33.6491	-85.078	-288.881	-24181.9	-36575.7	21032.4	173.388	283.709	0	-36.5911	-25.0439	-951.754	-456328	161421	7548.46	167.759	478.197	0
420	8	-2.40422	58.9567	-659.18	31147.8	-88398.6	-14223.3	165.896	562.748	0	-32.843	-84.7541	-287.699	-23965.6	-36097.9	20957.4	174.529	283.301	0	-35.2472	-25.7974	-946.879	-453696	161259	7030.03	168.519	477.841	0
420	9	-1.95408	57.8333	-655.327	31108.9	-87516.2	-13951.4	166.454	562.529	0	-32.1038	-84.4357	-286.417	-23747.1	-35622.3	20873	175.628	282.911	0	-34.0579	-26.6024	-941.744	-450948	161020	6553.56	169.244	477.488	0
421	0	-1.5782	56.6738	-651.35	31067.8	-86638.8	-13678.7	166.986	562.303	0	-31.4177	-84.1017	-285.056	-23528.7	-35146.9	20777.7	176.702	282.541	0	-32.9959	-27.4279	-936.406	-448112	160720	6116.85	169.943	477.139	0
421	1	-1.25103	55.4983	-647.318	31026.7	-85767.5	-13404.7	167.503	562.069	0	-30.7658	-83.7235	-283.66	-23312.4	-34667.8	20670.7	177.784	282.184	0	-32.0169	-28.2252	-930.979	-445237	160395	5714.73	170.636	476.791	0
421	2	-0.947447	54.3271	-643.302	30987.6	-84902.9	-13129.7	168.02	561.831	0	-30.1313	-83.279	-282.269	-23098.7	-34182.6	20552.6	178.901	281.832	0	-31.0788	-28.9519	-925.572	-442369	160078	5341.48	171.338	476.44	0
421	3	-0.652928	53.171	-639.336	30950.6	-84043.3	-12854.3	168.546	561.589	0	-29.5036	-82.761	-280.895	-22887.8	-33692.2	20425.2	180.054	281.482	0	-30.1566	-29.5901	-920.231	-439531	159781	4992.83	172.059	476.088	0
421	4	-0.367343	52.0273	-635.397	30914.1	-83185.7	-12579.4	169.081	561.347	0	-28.879	-82.1755	-279.529	-22679.3	-33199.6	20290.7	181.23	281.134	0	-29.2464	-30.1482	-914.926	-436710	159496	4666.79	172.793	475.736	0
421	5	-0.104622	50.8816	-631.413	30875.8	-82326.7	-12306	169.615	561.101	0	-28.2595	-81.537	-278.132	-22471.5	-32706.9	20150.3	182.405	280.794	0	-28.3641	-30.6554	-909.545	-433856	159191	4363.46	173.526	475.385	0
421	6	0.11274	49.7134	-627.288	30832.5	-81465.2	-12036	170.131	560.848	0	-27.651	-80.8641	-276.644	-22262.9	-32216.5	20003.5	183.545	280.475	0	-27.5383	-31.1508	-903.932	-430900	158820	4083.72	174.236	475.041	0
421	7	0.263963	48.5076	-622.952	30781.1	-80600.6	-11771.2	170.615	560.588	0	-27.0601	-80.1759	-275.017	-22053.3	-31730.9	19848.3	184.622	280.189	0	-26.7962	-31.6682	-897.969	-427797	158345	3827.6	174.905	474.712	0
421	8	0.339496	47.2634	-618.395	30719.3	-79732.3	-11513.1	171.066	560.324	0	-26.4887	-79.4854	-273.237	-21844	-31252	19682.8	185.623	279.945	0	-26.1492	-32.222	-891.632	-424540	157760	3593.79	175.527	474.403	0
421	9	0.345268	45.9963	-613.664	30646.6	-78860.5	-11262.2	171.493	560.06	0	-25.9294	-78.7917	-271.337	-21636.2	-30779.8	19506.3	186.562	279.739	0	-25.5841	-32.7955	-885.001	-421166	157088	3380.74	176.113	474.115	0
422	0	0.301875	44.7357	-608.855	30564.8	-77987	-11019.2	171.912	559.8	0	-25.3639	-78.076	-269.388	-21430	-30311.9	19319.6	187.479	279.551	0	-25.0621	-33.3403	-878.243	-417745	156377	3186.85	176.687	473.837	0
422	1	0.23818	43.5156	-604.071	30477.2	-77114.4	-10784.4	172.342	559.547	0	-24.7684	-77.3122	-267.478	-21224.5	-29842.8	19123.6	188.429	279.35	0	-24.5302	-33.7966	-871.549	-414348	155685	3008.65	177.279	473.555	0
422	2	0.179155	42.3618	-599.381	30386.1	-76243.9	-10557.4	172.796	559.304	0	-24.1223	-76.4854	-265.672	-21018.8	-29366.2	18919.7	189.464	279.116	0	-23.9431	-34.1236	-865.053	-411028	155055	2840.44	177.915	473.254	0
422	3	0.135271	41.2843	-594.795	30292.5	-75375.6	-10337.8	173.275	559.071	0	-23.415	-75.5999	-264.001	-20812.3	-28877.9	18709.3	190.615	278.834	0	-23.2797	-34.3156	-858.796	-407792	154503	2677.29	178.605	472.923	0
422	4	0.100822	40.2751	-590.276	30195.2	-74507.7	-10124.8	173.775	558.846	0	-22.6473	-74.6756	-262.463	-20604.8	-28377.9	18494.4	191.878	278.506	0	-22.5465	-34.4004	-852.739	-404622	154018	2517.44	179.347	472.56	0
422	5	0.0582146	39.3116	-585.769	30091.7	-73637.8	-9917.53	174.289	558.629	0	-21.8316	-73.7396	-261.02	-20396.1	-27872	18278	193.219	278.14	0	-21.7734	-34.428	-846.789	-401480	153572	2362.91	180.124	472.169	0
422	6	-0.0170961	38.3627	-581.206	29980.5	-72763.3	-9715.04	174.806	558.417	0	-20.9882	-72.8202	-259.616	-20185	-27369.4	18063.1	194.578	277.749	0	-21.0053	-34.4575	-840.823	-398317	153122	2218.86	180.911	471.757	0
422	7	-0.148618	37.3982	-576.527	29861.3	-71882.1	-9516.29	175.319	558.205	0	-20.1386	-71.9402	-258.201	-19970.5	-26878.5	17851.6	195.901	277.345	0	-20.2872	-34.5421	-834.729	-395089	152632	2091.01	181.685	471.328	0
422	8	-0.347171	36.4004	-571.705	29735.6	-70994.2	-9319.97	175.82	557.988	0	-19.2954	-71.1093	-256.753	-19752.3	-26401.2	17644.2	197.173	276.931	0	-19.6426	-34.7089	-828.458	-391774	152085	1982.44	182.438	470.884	0
422	9	-0.60275	35.3744	-566.77	29605.5	-70102.7	-9124.6	176.312	557.765	0	-18.4549	-70.3182	-255.286	-19530.7	-25933.3	17440.5	198.415	276.505	0	-19.0577	-34.9437	-822.055	-388389	151495	1891.47	183.176	470.421	0
423	0	-0.885117	34.3452	-561.809	29473.3	-69211.2	-8928.93	176.806	557.539	0	-17.5982	-69.5432	-253.845	-19307	-25467.6	17239.4	199.673	276.058	0	-18.4833	-35.198	-815.654	-384996	150905	1810.66	183.923	469.937	0
423	1	-1.15423	33.3443	-556.936	29341	-68321.6	-8731.87	177.326	557.317	0	-16.7019	-68.7579	-252.488	-19082.8	-24998.5	17039.7	200.991	275.579	0	-17.8561	-35.4136	-809.425	-381670	150364	1728.24	184.708	469.433	0
423	2	-1.37626	32.3927	-552.223	29209.6	-67434.2	-8532.14	177.886	557.106	0	-15.7501	-67.9423	-251.244	-18859.7	-24522.8	16839.9	202.395	275.065	0	-17.1264	-35.5496	-803.468	-378462	149905	1632.41	185.55	468.912	0
423	3	-1.53361	31.4916	-547.667	29078.9	-66549	-8328.62	178.486	556.904	0	-14.7406	-67.0892	-250.099	-18638.6	-24039.9	16638.5	203.878	274.525	0	-16.2742	-35.5976	-797.766	-375365	149522	1514.19	186.447	468.378	0
423	4	-1.62453	30.628	-543.211	28948.6	-65665	-8121.14	179.117	556.708	0	-13.6842	-66.2054	-249.002	-18419.5	-23551.3	16434.8	205.417	273.973	0	-15.3087	-35.5773	-792.213	-372338	149182	1368.28	187.383	467.841	0
423	5	-1.65822	29.7843	-538.78	28817.7	-64781.7	-7910.78	179.762	556.513	0	-12.5999	-65.3034	-247.899	-18202.3	-23059.7	16229.1	206.98	273.426	0	-14.2581	-35.5191	-786.68	-369325	148847	1194.04	188.339	467.307	0
423	6	-1.64923	28.9435	-534.317	28684.5	-63900.9	-7699.44	180.406	556.316	0	-11.5084	-64.3936	-246.751	-17986.2	-22567.7	16021.7	208.541	272.892	0	-13.1577	-35.4501	-781.068	-366287	148483	994.925	189.294	466.778	0
423	7	-1.61348	28.0906	-529.778	28547.5	-63026.2	-7489.01	181.033	556.114	0	-10.4273	-63.4829	-245.537	-17769.9	-22077	15812.9	210.087	272.372	0	-12.0408	-35.3923	-775.315	-363193	148069	775.843	190.234	466.255	0
423	8	-1.56648	27.213	-525.133	28406.3	-62161	-7280.85	181.628	555.907	0	-9.36879	-62.5766	-244.245	-17552.1	-21588.9	15602.5	211.61	271.863	0	-10.9353	-35.3636	-769.378	-360024	147588	541.844	191.146	465.735	0
423	9	-1.51856	26.3051	-520.367	28262.3	-61306.1	-7075.83	182.187	555.688	0	-8.3382	-61.6763	-242.87	-17332	-21105.7	15390.3	213.099	271.363	0	-9.85676	-35.3712	-763.237	-356766	147033	297.052	192.023	465.213	0
424	0	-1.46638	25.3747	-515.514	28118.1	-60459.6	-6874.44	182.72	555.456	0	-7.33028	-60.7774	-241.43	-17109.1	-20630.6	15177	214.549	270.866	0	-8.79666	-35.4028	-756.944	-353440	146415	42.3101	192.872	464.685	0
424	1	-1.39156	24.4438	-510.663	27976.6	-59617.5	-6676.66	183.255	555.215	0	-6.33101	-59.8739	-239.967	-16883.2	-20165.6	14964.7	215.965	270.357	0	-7.72257	-35.4301	-750.629	-350105	145776	-225.959	193.712	464.15	0
424	2	-1.27117	23.5381	-505.912	27839.6	-58775.3	-6481.87	183.823	554.972	0	-5.32594	-58.9661	-238.521	-16655.2	-19711.8	14755.1	217.358	269.827	0	-6.59711	-35.428	-744.433	-346827	145159	-514.524	194.568	463.61	0
424	3	-1.0895	22.6736	-501.331	27707.2	-57930.1	-6289.21	184.447	554.733	0	-4.30733	-58.0627	-237.114	-16426.1	-19269.3	14549.2	218.734	269.275	0	-5.39683	-35.3891	-738.444	-343652	144593	-830.647	195.457	463.073	0
424	4	-0.842467	21.853	-496.94	27577.2	-57080.9	-6098.01	185.135	554.506	0	-3.27487	-57.1752	-235.745	-16196.5	-18837.2	14347	220.095	268.704	0	-4.11733	-35.3222	-732.684	-340597	144085	-1178.82	196.384	462.548	0
424	5	-0.537323	21.07	-492.718	27446.3	-56229	-5908.12	185.88	554.296	0	-2.2319	-56.3128	-234.404	-15967	-18413.7	14147.9	221.444	268.117	0	-2.76923	-35.2428	-727.122	-337651	143627	-1558.9	197.345	462.04	0
424	6	-0.19025	20.3155	-488.606	27312	-55376.7	-5719.94	186.664	554.102	0	-1.18313	-55.485	-233.081	-15737.7	-17997	13951.7	222.786	267.52	0	-1.37338	-35.1695	-721.687	-334780	143198	-1966.45	198.33	461.546	0
424	7	0.179274	19.5805	-484.537	27172.1	-54525.4	-5533.66	187.469	553.922	0	-0.134803	-54.7	-231.762	-15508.2	-17584.4	13758.1	224.127	266.914	0	0.0444719	-35.1194	-716.299	-331942	142778	-2393.76	199.33	461.059	0
424	8	0.555895	18.8588	-480.458	27025.3	-53675.7	-5348.8	188.282	553.751	0	0.908333	-53.9571	-230.426	-15277.4	-17173.6	13566.6	225.47	266.301	0	1.46423	-35.0982	-710.884	-329101	142346	-2832.39	200.336	460.577	0
424	9	0.933556	18.1505	-476.346	26872.2	-52828.9	-5164.57	189.096	553.587	0	1.94904	-53.2454	-229.061	-15044.8	-16763.3	13375.9	226.817	265.68	0	2.88259	-35.0949	-705.406	-326240	141891	-3276.42	201.345	460.097	0
425	0	1.31839	17.4647	-472.214	26715.8	-51988.5	-4980.23	189.905	553.424	0	2.99857	-52.5456	-227.675	-14810.5	-16352.6	13184.7	228.176	265.051	0	4.31696	-35.0808	-699.889	-323364	141418	-3723.72	202.354	459.616	0
425	1	1.72758	16.8171	-468.109	26560.8	-51159.5	-4795.2	190.71	553.259	0	4.07093	-51.8303	-226.307	-14575.2	-15940	12991.9	229.565	264.404	0	5.79851	-35.0132	-694.416	-320503	140947	-4175.25	203.373	459.123	0
425	2	2.18032	16.2212	-464.087	26411.8	-50347	-4609.49	191.514	553.089	0	5.17583	-51.0704	-224.997	-14340.4	-15524.5	12796	231.001	263.736	0	7.35616	-34.8492	-689.084	-317694	140501	-4633.44	204.407	458.611	0
425	3	2.6868	15.6795	-460.183	26271.4	-49553.9	-4424.1	192.317	552.911	0	6.31406	-50.2438	-223.769	-14108.5	-15106.3	12595.2	232.491	263.049	0	9.00086	-34.5643	-683.951	-314961	140093	-5099.9	205.461	458.077	0
425	4	3.24306	15.1826	-456.397	26140	-48780.8	-4240.67	193.118	552.725	0	7.47445	-49.3462	-222.621	-13881.4	-14686.9	12389.2	234.028	262.354	0	10.7175	-34.1636	-679.018	-312308	139723	-5573.68	206.53	457.525	0
425	5	3.83207	14.7132	-452.691	26015.3	-48025.9	-4060.9	193.91	552.532	0	8.63436	-48.3959	-221.532	-13660.6	-14267.6	12179	235.596	261.664	0	12.4664	-33.6827	-674.224	-309710	139375	-6051.15	207.607	456.96	0
425	6	4.43001	14.2494	-448.989	25893.5	-47285.4	-3885.69	194.685	552.329	0	9.76557	-47.4266	-220.456	-13446.5	-13850.4	11966.6	237.174	260.994	0	14.1956	-33.1772	-669.445	-307120	139016	-6527.67	208.677	456.389	0
425	7	5.01597	13.7691	-445.204	25770.4	-46554.8	-3714.89	195.431	552.116	0	10.8431	-46.4718	-219.326	-13238.1	-13439	11754.3	238.726	260.358	0	15.859	-32.7027	-664.53	-304477	138604	-6999.76	209.72	455.822	0
425	8	5.57808	13.2564	-441.277	25642.5	-45829.8	-3547.43	196.143	551.89	0	11.8534	-45.5523	-218.083	-13034.1	-13037.8	11543.9	240.216	259.767	0	17.4315	-32.296	-659.36	-301738	138104	-7465.59	210.72	455.271	0
425	9	6.1156	12.7106	-437.208	25509.1	-45108.6	-3382.34	196.826	551.655	0	12.8001	-44.6746	-216.708	-12833.6	-12649.1	11336.7	241.631	259.221	0	18.9157	-31.964	-653.916	-298897	137509	-7925.36	211.674	454.742	0
426	0	6.63966	12.1493	-433.068	25371.9	-44392.6	-3219.43	197.493	551.414	0	13.7015	-43.8309	-215.233	-12636.3	-12271.4	11132.9	242.986	258.71	0	20.3412	-31.6815	-648.301	-296003	136850	-8381.51	212.596	454.237	0
426	1	7.16931	11.6016	-428.977	25235	-43686.6	-3058.79	198.161	551.174	0	14.5849	-43.0023	-213.724	-12442.6	-11900.6	10931.9	244.318	258.218	0	21.7542	-31.4007	-642.701	-293136	136179	-8837.38	213.51	453.754	0
426	2	7.72147	11.092	-425.048	25102	-42996.4	-2899.89	198.843	550.943	0	15.4764	-42.1678	-212.24	-12252.4	-11532.1	10732.9	245.665	257.729	0	23.1979	-31.0758	-637.288	-290369	135544	-9295.08	214.437	453.292	0
426	3	8.30264	10.6301	-421.336	24975.4	-42324.4	-2741.81	199.547	550.723	0	16.392	-41.3134	-210.811	-12065.4	-11163.2	10535.8	247.046	257.234	0	24.6946	-30.6833	-632.146	-287740	134971	-9753.98	215.387	452.849	0
426	4	8.90839	10.2116	-417.821	24855.5	-41668.4	-2584.05	200.272	550.512	0	17.3346	-40.4349	-209.441	-11880.9	-10793.7	10341.1	248.464	256.726	0	26.243	-30.2233	-627.262	-285235	134457	-10211	216.363	452.418	0
426	5	9.52655	9.82258	-414.422	24739.2	-41023.9	-2427.25	201.009	550.304	0	18.2959	-39.5382	-208.111	-11697.7	-10425.5	10149.2	249.904	256.209	0	27.8224	-29.7156	-622.533	-282804	133975	-10663.1	217.355	451.989	0
426	6	10.1408	9.44281	-411.031	24621.8	-40386.3	-2272.98	201.744	550.098	0	19.2603	-38.6403	-206.772	-11514.7	-10061.5	9960.62	251.34	255.688	0	29.4011	-29.1975	-617.803	-280378	133482	-11109.6	218.343	451.562	0
426	7	10.7362	9.05128	-407.555	24498.8	-39751.8	-2122.52	202.463	549.888	0	20.2106	-37.7635	-205.366	-11331.3	-9705.04	9775.41	252.743	255.176	0	30.9468	-28.7123	-612.921	-277892	132934	-11552	219.31	451.142	0
426	8	11.305	8.63431	-403.943	24368.2	-39118.8	-1976.16	203.158	549.674	0	21.1312	-36.9227	-203.852	-11147.1	-9359	9593.61	254.089	254.683	0	32.4362	-28.2884	-607.794	-275312	132304	-11991.4	220.24	450.735	0
426	9	11.8521	8.19159	-400.197	24230.1	-38487.7	-1833.65	203.828	549.455	0	22.0128	-36.1154	-202.222	-10962	-9023.53	9414.77	255.378	254.208	0	33.8649	-27.9238	-602.419	-272637	131589	-12428.4	221.133	450.345	0
427	0	12.3958	7.73757	-396.373	24086	-37862.1	-1694.83	204.479	549.234	0	22.8561	-35.3212	-200.503	-10775.9	-8696.12	9238.18	256.629	253.744	0	35.2519	-27.5837	-596.876	-269902	130813	-12864.4	221.997	449.973	0
427	1	12.9597	7.29451	-392.558	23938.3	-37247.8	-1559.44	205.115	549.02	0	23.6695	-34.511	-198.731	-10588.7	-8373.68	9062.76	257.864	253.282	0	36.6293	-27.2165	-591.288	-267163	130007	-13301	222.844	449.623	0
427	2	13.5579	6.87865	-388.832	23789.3	-36650.1	-1427.2	205.743	548.819	0	24.4612	-33.661	-196.928	-10401.2	-8054.77	8887.04	259.098	252.817	0	38.019	-26.7824	-585.76	-264471	129198	-13737.4	223.681	449.305	0
427	3	14.1882	6.49226	-385.239	23640.3	-36071.4	-1297.93	206.366	548.635	0	25.2338	-32.7621	-195.106	-10215.2	-7739.8	8709.59	260.33	252.357	0	39.422	-26.2698	-580.345	-261853	128400	-14170.8	224.508	449.029	0
427	4	14.8376	6.12707	-381.772	23491.3	-35510.6	-1171.71	206.985	548.468	0	25.9861	-31.8184	-193.27	-10032.9	-7429.76	8529.48	261.558	251.911	0	40.8237	-25.6914	-575.042	-259309	127613	-14597.8	225.327	448.796	0
427	5	15.4868	5.76914	-378.383	23341.4	-34963.3	-1048.99	207.598	548.313	0	26.7122	-30.8458	-191.411	-9855.16	-7126.71	8346.43	262.767	251.487	0	42.1989	-25.0767	-569.794	-256814	126823	-15014.9	226.131	448.6	0
427	6	16.1127	5.40232	-374.995	23188.3	-34425.5	-930.603	208.198	548.164	0	27.3999	-29.869	-189.503	-9681.49	-6834.62	8161.5	263.934	251.089	0	43.5126	-24.4667	-564.498	-254315	126001	-15417.8	226.908	448.435	0
427	7	16.6946	5.0143	-371.526	23030	-33894.2	-817.49	208.77	548.012	0	28.0357	-28.9132	-187.515	-9510.85	-6558.09	7977.31	265.026	250.721	0	44.7304	-23.8989	-559.041	-251762	125113	-15800.7	227.64	448.294	0
427	8	17.2224	4.6034	-367.928	22866.1	-33367	-710.33	209.311	547.852	0	28.611	-27.9984	-185.432	-9342.64	-6300.28	7797.18	266.024	250.383	0	45.8334	-23.3949	-553.36	-249122	124141	-16159.5	228.316	448.169	0
427	9	17.6988	4.18134	-364.213	22697.8	-32842.4	-609.203	209.827	547.68	0	29.1252	-27.1407	-183.267	-9177.59	-6062.41	7623.82	266.92	250.078	0	46.824	-22.9594	-547.48	-246405	123092	-16494.5	228.938	448.059	0
428	0	18.1395	3.77083	-360.452	22528	-32320.3	-513.694	210.334	547.501	0	29.5862	-26.3493	-181.059	-9017.78	-5844.25	7458.96	267.722	249.806	0	47.7258	-22.5785	-541.511	-243661	121998	-16810.7	229.522	447.964	0
428	1	18.5693	3.3979	-356.741	22359.6	-31803.6	-422.961	210.849	547.323	0	30.0072	-25.6189	-178.862	-8865.34	-5644.13	7303.34	268.444	249.565	0	48.5765	-22.221	-535.603	-240957	120901	-17114.6	230.083	447.888	0
428	2	19.0124	3.0815	-353.152	22194.8	-31297.2	-335.727	211.378	547.152	0	30.3995	-24.9303	-176.712	-8720.45	-5458.36	7156.35	269.112	249.348	0	49.4118	-21.8488	-529.864	-238340	119832	-17411.5	230.632	447.833	0
428	3	19.4826	2.82714	-349.709	22034	-30805.2	-251.049	211.912	546.993	0	30.7694	-24.2595	-174.621	-8580.74	-5282.15	7015.78	269.751	249.139	0	50.252	-21.4324	-524.33	-235822	118799	-17703.2	231.174	447.797	0
428	4	19.9801	2.62801	-346.397	21876.1	-30329.6	-169.175	212.443	546.847	0	31.1198	-23.587	-172.584	-8442.87	-5111.88	6878.6	270.38	248.92	0	51.0999	-20.959	-518.981	-233392	117800	-17990.1	231.71	447.773	0
428	5	20.4934	2.46752	-343.177	21719.8	-29870	-91.3607	212.96	546.71	0	31.4502	-22.9041	-170.585	-8303.89	-4945.64	6741.79	271.008	248.679	0	51.9436	-20.4366	-513.762	-231020	116820	-18271.6	232.234	447.754	0
428	6	21.0023	2.32024	-339.986	21564.6	-29425.7	-19.1521	213.45	546.572	0	31.7572	-22.2159	-168.594	-8162.07	-4782.32	6603.03	271.634	248.413	0	52.7595	-19.8956	-508.579	-228662	115833	-18547.7	232.738	447.732	0
428	7	21.4851	2.1577	-336.749	21409.9	-28995.9	46.2572	213.895	546.422	0	32.0351	-21.5365	-166.579	-8017.88	-4622.44	6461.45	272.251	248.133	0	53.5202	-19.3788	-503.327	-226271	114811	-18818.9	233.208	447.701	0
428	8	21.9261	1.95978	-333.408	21255.4	-28581.4	104.438	214.275	546.248	0	32.2782	-20.88	-164.524	-7873.77	-4468.78	6317.56	272.838	247.858	0	54.2043	-18.9202	-497.932	-223810	113728	-19084.6	233.625	447.656	0
428	9	22.3227	1.72432	-329.952	21100.7	-28185.2	155.698	214.578	546.049	0	32.4865	-20.251	-162.438	-7732.71	-4324.61	6172.88	273.377	247.604	0	54.8092	-18.5267	-492.39	-221280	112576	-19343.6	233.975	447.593	0
429	0	22.6884	1.46825	-326.433	20946	-27809.7	200.695	214.807	545.834	0	32.6704	-19.643	-160.364	-7597.54	-4191.98	6029.48	273.86	247.377	0	55.3587	-18.1747	-486.797	-218721	111380	-19596.2	234.261	447.514	0
429	1	23.0478	1.21865	-322.965	20791.8	-27455.4	240.231	214.989	545.622	0	32.8473	-19.0447	-158.368	-7470.88	-4071.24	5890.02	274.293	247.174	0	55.8952	-17.8261	-481.333	-216217	110190	-19846.2	234.501	447.427	0
429	2	23.4255	1.00012	-319.67	20639.3	-27121	275.116	215.159	545.436	0	33.0336	-18.4475	-156.514	-7354.4	-3961.23	5757.3	274.691	246.989	0	56.4591	-17.4474	-476.183	-213854	109063	-20098.1	234.726	447.341	0
429	3	23.8363	0.827919	-316.631	20489	-26804.6	305.973	215.344	545.29	0	33.2383	-17.8465	-154.832	-7248.47	-3860.39	5633.39	275.067	246.815	0	57.0746	-17.0186	-471.463	-211688	108034	-20354	234.958	447.269	0
429	4	24.2834	0.706458	-313.871	20341.4	-26505	333.477	215.555	545.192	0	33.4588	-17.2419	-153.318	-7152.64	-3767.73	5519.16	275.425	246.652	0	57.7421	-16.5354	-467.189	-209730	107112	-20612.6	235.202	447.22	0
429	5	24.7558	0.629331	-311.353	20196.1	-26221.9	358.583	215.781	545.135	0	33.6799	-16.6439	-151.929	-7065.95	-3683.63	5414.7	275.754	246.508	0	58.4357	-16.0146	-463.282	-207950	106274	-20868.1	235.449	447.203	0
429	6	25.2323	0.580845	-308.997	20052.5	-25955.7	382.102	216	545.105	0	33.8802	-16.0725	-150.598	-6987.04	-3610.93	5319.49	276.023	246.395	0	59.1125	-15.4917	-459.595	-206286	105475	-21113.7	235.668	447.225	0
429	7	25.689	0.540448	-306.718	19909.9	-25706.3	404.028	216.189	545.087	0	34.0415	-15.5496	-149.264	-6914.43	-3554.26	5232.48	276.188	246.324	0	59.7305	-15.0092	-455.982	-204676	104667	-21344.8	235.83	447.288	0
429	8	26.1063	0.490006	-304.456	19767.7	-25473.7	423.349	216.33	545.072	0	34.1529	-15.0907	-147.886	-6846.98	-3517.47	5152.83	276.215	246.299	0	60.2592	-14.6007	-452.342	-203075	103819	-21559.4	235.909	447.393	0
429	9	26.4739	0.422723	-302.201	19626.1	-25258.7	438.549	216.417	545.056	0	34.2119	-14.6994	-146.456	-6784.33	-3502.22	5080.37	276.087	246.323	0	60.6858	-14.2767	-448.657	-201477	102923	-21755.6	235.896	447.54	0
430	0	26.797	0.348454	-300.003	19485	-25062	448.345	216.461	545.051	0	34.224	-14.3647	-145.004	-6727.23	-3507.94	5014.64	275.808	246.393	0	61.021	-14.0163	-445.008	-199918	102003	-21932.9	235.799	447.734	0
430	1	27.0951	0.287418	-297.962	19344.5	-24884.7	452.005	216.484	545.077	0	34.2008	-14.0653	-143.584	-6676.9	-3531.92	4953.88	275.402	246.502	0	61.2959	-13.7779	-441.547	-198468	101105	-22095.7	235.643	447.985	0
430	2	27.3899	0.254627	-296.166	19204.3	-24728.3	449.316	216.505	545.157	0	34.1529	-13.7789	-142.237	-6633.73	-3570.74	4894.97	274.896	246.639	0	61.5429	-13.5243	-438.403	-197187	100268	-22251.4	235.45	448.305	0
430	3	27.6947	0.251506	-294.647	19064.6	-24596.1	440.604	216.524	545.297	0	34.0843	-13.4882	-140.968	-6596.57	-3621.85	4833.98	274.307	246.795	0	61.7791	-13.2366	-435.615	-196096	99501.2	-22407.1	235.223	448.7	0
430	4	28.0104	0.271274	-293.376	18926.2	-24492.8	426.723	216.514	545.488	0	33.9921	-13.1807	-139.763	-6563.22	-3683.4	4767.27	273.645	246.96	0	62.0025	-12.9094	-433.139	-195169	98789.5	-22563.6	234.949	449.161	0
430	5	28.3252	0.305429	-292.281	18790.7	-24422.1	408.593	216.443	545.71	0	33.8689	-12.8499	-138.599	-6531.29	-3754.12	4692.72	272.914	247.124	0	62.1941	-12.5444	-430.88	-194354	98102.6	-22714.2	234.608	449.666	0
430	6	28.6179	0.344452	-291.279	18659.6	-24384	386.621	216.286	545.939	0	33.7049	-12.4976	-137.451	-6498.86	-3834.11	4610.31	272.106	247.281	0	62.3228	-12.1532	-428.729	-193593	97409.2	-22846.9	234.182	450.189	0
430	7	28.8666	0.378932	-290.31	18534	-24376.9	360.87	216.031	546.158	0	33.4916	-12.1334	-136.302	-6465.22	-3924.17	4521.38	271.21	247.433	0	62.3583	-11.7544	-426.612	-192845	96689.3	-22951	233.661	450.716	0
430	8	29.0572	0.403927	-289.362	18413	-24399.8	331.669	215.677	546.367	0	33.2275	-11.7652	-135.162	-6431.33	-4024.33	4427.21	270.226	247.582	0	62.2848	-11.3613	-424.524	-192107	95943.5	-23019.9	233.045	451.238	0
430	9	29.1883	0.424626	-288.477	18295.1	-24453.4	299.552	215.233	546.58	0	32.9225	-11.39	-134.071	-6399.73	-4133.76	4328.55	269.167	247.734	0	62.1107	-10.9654	-422.548	-191416	95195.8	-23050.9	232.346	451.759	0
431	0	29.2706	0.459741	-287.737	18180.7	-24539.4	264.719	214.716	546.815	0	32.5971	-10.9926	-133.088	-6373.63	-4250.91	4226.19	268.059	247.89	0	61.8677	-10.5329	-420.826	-190836	94487.7	-23043.4	231.586	452.278	0
431	1	29.3215	0.535026	-287.23	18072.6	-24659.2	226.919	214.148	547.08	0	32.2751	-10.5557	-132.277	-6355.58	-4373.42	4121.35	266.938	248.047	0	61.5966	-10.0207	-419.508	-190430	93863.1	-22999	230.794	452.79	0
431	2	29.3538	0.668028	-287.008	17974.2	-24812.5	185.911	213.548	547.374	0	31.9743	-10.0714	-131.666	-6346.48	-4499.45	4015.6	265.827	248.201	0	61.3281	-9.40333	-418.674	-190232	93346.5	-22920.2	229.989	453.289	0
431	3	29.3682	0.858926	-287.067	17887.1	-24997.7	141.993	212.92	547.69	0	31.7005	-9.54633	-131.235	-6345.94	-4629.24	3910.58	264.725	248.356	0	61.0687	-8.6874	-418.301	-190234	92932.2	-22808.4	229.173	453.779	0
431	4	29.3545	1.09256	-287.364	17810.2	-25212.5	95.9357	212.263	548.022	0	31.4449	-9.00001	-130.926	-6352.87	-4764.53	3808.07	263.609	248.523	0	60.7995	-7.90745	-418.29	-190399	92591.5	-22663.5	228.334	454.278	0
431	5	29.2945	1.34258	-287.832	17740.9	-25454.3	48.6448	211.566	548.364	0	31.1844	-8.45962	-130.66	-6365.52	-4907.02	3710.08	262.444	248.718	0	60.4789	-7.11704	-418.492	-190676	92283.5	-22482.9	227.451	454.809	0
431	6	29.1632	1.57513	-288.381	17675.4	-25718.8	0.84722	210.817	548.708	0	30.8851	-7.9546	-130.345	-6381.47	-5058.33	3618.72	261.193	248.958	0	60.0483	-6.37947	-418.726	-190994	91958.5	-22260.8	226.498	455.399	0
431	7	28.9354	1.75673	-288.91	17610	-26000.3	-47.6437	210.005	549.047	0	30.5112	-7.50927	-129.898	-6398.08	-5219.79	3535.67	259.816	249.255	0	59.4466	-5.75254	-418.808	-191279	91568.9	-21990.6	225.455	456.063	0
431	8	28.5964	1.86555	-289.337	17541.9	-26292.8	-98.3327	209.127	549.372	0	30.0383	-7.1372	-129.277	-6413.22	-5390.3	3461.75	258.304	249.608	0	58.6348	-5.27165	-418.615	-191476	91086.8	-21669.6	224.314	456.799	0
431	9	28.1489	1.89945	-289.634	17469.9	-26591.8	-153.005	208.188	549.683	0	29.4644	-6.83954	-128.497	-6426.16	-5565.99	3396.92	256.684	250.01	0	57.6134	-4.94009	-418.131	-191570	90516.2	-21301.9	223.092	457.59	0
432	0	27.6139	1.87558	-289.83	17394.9	-26895.6	-212.312	207.202	549.982	0	28.8101	-6.6046	-127.622	-6438.08	-5742.68	3340.24	255.003	250.446	0	56.424	-4.72902	-417.452	-191591	89889.1	-20897.3	221.816	458.409	0
432	1	27.0224	1.82205	-289.988	17318.6	-27204.8	-275.76	206.187	550.278	0	28.1085	-6.41151	-126.731	-6451.17	-5916.47	3290.22	253.315	250.904	0	55.1308	-4.58946	-416.719	-191592	89248.2	-20467.7	220.519	459.234	0
432	2	26.4017	1.76657	-290.153	17242.3	-27519.7	-342.688	205.155	550.575	0	27.3913	-6.23816	-125.883	-6466.82	-6083.34	3245.44	251.675	251.372	0	53.793	-4.47159	-416.037	-191609	88625.9	-20022	219.231	460.043	0
432	3	25.7676	1.72866	-290.334	17166.4	-27838	-412.751	204.117	550.874	0	26.6809	-6.06684	-125.109	-6485.01	-6240.51	3205.08	250.119	251.835	0	52.4485	-4.33818	-415.443	-191652	88036.8	-19563.6	217.971	460.819	0
432	4	25.1261	1.71878	-290.509	17090.1	-28152.8	-485.755	203.091	551.172	0	25.9909	-5.88667	-124.411	-6505.01	-6388.01	3169.13	248.654	252.286	0	51.1169	-4.16788	-414.92	-191708	87481.6	-19092.1	216.753	461.553	0
432	5	24.4751	1.73942	-290.637	17012.1	-28455.8	-561.504	202.092	551.466	0	25.3273	-5.69616	-123.766	-6525.92	-6528.63	3138.05	247.25	252.728	0	49.8024	-3.95673	-414.403	-191746	86946.1	-18605.8	215.579	462.245	0
432	6	23.8058	1.78433	-290.665	16931.1	-28740.7	-639.889	201.121	551.751	0	24.6881	-5.50587	-123.121	-6546.75	-6667.23	3112.06	245.848	253.173	0	48.4939	-3.72155	-413.787	-191724	86400.4	-18103.5	214.43	462.909	0
432	7	23.1045	1.83934	-290.538	16846.2	-29004.8	-720.821	200.169	552.017	0	24.0662	-5.33591	-122.425	-6566.17	-6808.64	3090.73	244.385	253.634	0	47.1707	-3.49657	-412.963	-191601	85811.2	-17586.1	213.277	463.56	0
432	8	22.3592	1.88964	-290.223	16757	-29247.4	-803.838	199.224	552.261	0	23.4576	-5.20469	-121.648	-6582.6	-6955.17	3072.9	242.826	254.112	0	45.8168	-3.31504	-411.871	-191350	85159.5	-17056.1	212.102	464.201	0
432	9	21.5694	1.93131	-289.73	16663.6	-29468.8	-887.981	198.288	552.486	0	22.8684	-5.11552	-120.803	-6595.3	-7105.99	3056.49	241.177	254.595	0	44.4378	-3.18421	-410.533	-190980	84451.9	-16517.8	210.909	464.829	0
433	0	20.7534	1.97773	-289.127	16566.3	-29670.5	-972.278	197.379	552.702	0	22.3133	-5.05264	-119.941	-6605.7	-7257.39	3038.96	239.492	255.074	0	43.0667	-3.07491	-409.069	-190543	83725.5	-15978	209.727	465.436	0
433	1	19.9423	2.05293	-288.52	16466.3	-29856.2	-1056.14	196.52	552.928	0	21.8064	-4.99104	-119.147	-6617.12	-7402.91	3018.4	237.868	255.537	0	41.7487	-2.93811	-407.668	-190119	83037.3	-15445.2	208.604	466.011	0
433	2	19.1648	2.17658	-287.995	16364.4	-30029.7	-1139.24	195.728	553.178	0	21.3474	-4.912	-118.502	-6633.19	-7535.32	2993.68	236.412	255.976	0	40.5122	-2.73542	-406.497	-189777	82439.4	-14926.2	207.588	466.538	0
433	3	18.4357	2.3534	-287.578	16260.9	-30193	-1221.32	195.01	553.456	0	20.9196	-4.80931	-118.051	-6656.54	-7649.86	2963.81	235.199	256.387	0	39.3553	-2.45591	-405.629	-189546	81956.8	-14424	206.706	466.999	0
433	4	17.7552	2.5716	-287.235	16155.5	-30344.8	-1302.23	194.355	553.755	0	20.4988	-4.68373	-117.789	-6687.95	-7746.3	2927.92	234.236	256.779	0	38.254	-2.11213	-405.024	-189405	81580	-13938.4	205.954	467.388	0
433	5	17.1114	2.80829	-286.887	16048.4	-30483.8	-1382.41	193.743	554.06	0	20.0608	-4.53793	-117.668	-6726.2	-7828.64	2885.92	233.469	257.162	0	37.1723	-1.72964	-404.555	-189295	81269.7	-13465.5	205.297	467.705	0
433	6	16.4855	3.03807	-286.434	15940.7	-30610.9	-1463.25	193.131	554.348	0	19.5808	-4.37757	-117.616	-6768.53	-7903	2838.06	232.807	257.548	0	36.0663	-1.3395	-404.049	-189140	80969.6	-12999.4	204.68	467.952	0
433	7	15.8597	3.23978	-285.79	15833.9	-30729.5	-1546.18	192.475	554.596	0	19.0357	-4.21249	-117.558	-6811.63	-7975.31	2784.28	232.159	257.943	0	34.8954	-0.972713	-403.348	-188868	80624.7	-12535.3	204.041	468.135	0
433	8	15.2249	3.40132	-284.922	15729.9	-30844.3	-1631.62	191.745	554.792	0	18.4142	-4.05171	-117.441	-6853.04	-8049.76	2724.68	231.457	258.353	0	33.6391	-0.650385	-402.364	-188445	80200.3	-12072.1	203.336	468.268	0
433	9	14.5861	3.52536	-283.872	15629.6	-30958.8	-1719	190.941	554.941	0	17.7221	-3.89449	-117.253	-6892.03	-8127.7	2659.81	230.683	258.779	0	32.3081	-0.369129	-401.125	-187892	79700.1	-11611.8	202.558	468.37	0
434	0	13.9639	3.63239	-282.755	15534.5	-31075	-1807.4	190.099	555.06	0	16.9833	-3.7265	-117.037	-6929.26	-8206.73	2590.75	229.879	259.206	0	30.9472	-0.0941107	-399.793	-187288	79170.6	-11159.5	201.745	468.451	0
434	1	13.3869	3.75498	-281.732	15446.1	-31194.1	-1896.01	189.277	555.175	0	16.2366	-3.52646	-116.87	-6965.9	-8280.76	2518.94	229.145	259.604	0	29.6235	0.228521	-398.602	-186739	78683.7	-10721.9	200.967	468.514	0
434	2	12.8754	3.92361	-280.933	15366	-31317.1	-1984.24	188.525	555.304	0	15.5232	-3.27951	-116.814	-7002.29	-8342.21	2446.2	228.586	259.944	0	28.3986	0.644097	-397.747	-186338	78301.8	-10303.5	200.29	468.56	0
434	3	12.4322	4.15437	-280.417	15294.2	-31443.6	-2071.8	187.868	555.459	0	14.8734	-2.98672	-116.89	-7036.99	-8385	2374.4	228.266	260.202	0	27.3056	1.16765	-397.306	-186119	78052.6	-9905.45	199.753	468.593	0
434	4	12.0443	4.44662	-280.163	15229.5	-31572.1	-2158.43	187.308	555.641	0	14.3057	-2.66404	-117.071	-7067.08	-8406.23	2304.93	228.196	260.366	0	26.35	1.78258	-397.234	-186066	77927.2	-9526.9	199.358	468.619	0
434	5	11.6872	4.78757	-280.105	15170.8	-31699.9	-2243.61	186.828	555.839	0	13.8305	-2.33472	-117.307	-7089.41	-8406.49	2238.18	228.338	260.435	0	25.5177	2.45285	-397.411	-186126	77892.2	-9164.85	199.081	468.642	0
434	6	11.329	5.15618	-280.147	15117.8	-31823.9	-2326.84	186.403	556.036	0	13.4486	-2.0218	-117.538	-7101.72	-8389.9	2173.6	228.619	260.421	0	24.7776	3.13438	-397.685	-186231	77902.3	-8813.32	198.88	468.666	0
434	7	10.9373	5.52626	-280.185	15070.1	-31940.1	-2407.99	186.004	556.214	0	13.1485	-1.74473	-117.717	-7103.62	-8363.43	2110.4	228.953	260.345	0	24.0858	3.78153	-397.902	-186308	77910.9	-8464.58	198.71	468.683	0
434	8	10.4903	5.87511	-280.128	15026.8	-32044.2	-2487.18	185.609	556.357	0	12.9117	-1.51735	-117.829	-7097.07	-8334.36	2048.12	229.267	260.232	0	23.4019	4.35776	-397.957	-186305	77885.2	-8113.12	198.535	468.679	0
434	9	9.98636	6.1949	-279.933	14986.3	-32132.3	-2564.24	185.214	556.465	0	12.7287	-1.34282	-117.903	-7085.53	-8306.37	1986.62	229.549	260.096	0	22.7151	4.85208	-397.836	-186206	77821.9	-7759.42	198.354	468.633	0
435	0	9.44662	6.49573	-279.627	14948.2	-32203.1	-2638.66	184.836	556.543	0	12.6081	-1.2091	-118.009	-7072.57	-8277.86	1925.96	229.854	259.933	0	22.0547	5.28663	-397.636	-186045	77751.2	-7410.77	198.196	468.516	0
435	1	8.90721	6.7969	-279.288	14912.8	-32257.8	-2709.81	184.5	556.604	0	12.5698	-1.09271	-118.222	-7061.41	-8243.98	1866.38	230.267	259.73	0	21.477	5.70419	-397.51	-185885	77720.4	-7079.52	198.111	468.312	0
435	2	8.40682	7.11288	-278.999	14880.7	-32298.5	-2777.06	184.235	556.664	0	12.6315	-0.97034	-118.593	-7054.22	-8199.75	1808.43	230.858	259.483	0	21.0383	6.14254	-397.592	-185787	77769.7	-6780.32	198.141	468.021	0
435	3	7.97655	7.44562	-278.81	14851.9	-32326.4	-2839.7	184.056	556.731	0	12.7993	-0.83065	-119.128	-7050.99	-8141.76	1753.08	231.655	259.188	0	20.7758	6.61497	-397.939	-185782	77916.2	-6527.68	198.306	467.658	0
435	4	7.63689	7.78669	-278.722	14826.6	-32341.5	-2897.15	183.965	556.805	0	13.0645	-0.6795	-119.8	-7049.75	-8068.92	1701.7	232.646	258.846	0	20.7014	7.10719	-398.522	-185862	78152.4	-6334.71	198.599	467.236	0
435	5	7.39747	8.12085	-278.695	14804.9	-32342.5	-2949.55	183.95	556.878	0	13.4037	-0.538257	-120.561	-7048.38	-7983.08	1655.56	233.784	258.463	0	20.8012	7.5826	-399.256	-185996	78452.9	-6212.41	198.998	466.767	0
435	6	7.25708	8.42891	-278.675	14786.7	-32326.5	-2997.52	183.999	556.939	0	13.7851	-0.435456	-121.359	-7046.07	-7889.47	1615.44	234.991	258.06	0	21.0422	7.99345	-400.034	-186139	78784.3	-6167.89	199.469	466.268	0
435	7	7.20675	8.69461	-278.623	14771.2	-32291.2	-3041.19	184.104	556.985	0	14.1821	-0.394036	-122.147	-7043.49	-7794.54	1581.13	236.187	257.664	0	21.3888	8.30058	-400.771	-186264	79118.8	-6202.42	199.978	465.757	0
435	8	7.23556	8.91088	-278.528	14758.2	-32237	-3079.87	184.259	557.014	0	14.5807	-0.423039	-122.912	-7041.87	-7702.08	1551.36	237.337	257.292	0	21.8163	8.48784	-401.44	-186360	79445.6	-6312	200.51	465.245	0
435	9	7.33728	9.08222	-278.41	14748.1	-32166.7	-3112.56	184.463	557.028	0	14.9798	-0.517898	-123.67	-7041.61	-7611.81	1524.51	238.451	256.939	0	22.3171	8.56432	-402.08	-186446	79774.2	-6490.45	201.068	464.728	0
436	0	7.515	9.22643	-278.33	14742.1	-32085.1	-3138.56	184.723	557.034	0	15.3885	-0.66339	-124.459	-7041.66	-7520.95	1499.75	239.571	256.578	0	22.9035	8.56304	-402.789	-186562	80131.2	-6731.74	201.67	464.195	0
436	1	7.77754	9.37072	-278.371	14741.2	-31998.7	-3157.98	185.05	557.045	0	15.8198	-0.838175	-125.32	-7040.9	-7427.34	1477.44	240.733	256.183	0	23.5973	8.53255	-403.691	-186760	80548.6	-7029.03	202.336	463.647	0
436	2	8.12798	9.53986	-278.604	14746.3	-31914.8	-3171.72	185.448	557.071	0	16.2802	-1.02352	-126.273	-7039.84	-7332.25	1459.02	241.933	255.751	0	24.4082	8.51634	-404.877	-187088	81044.5	-7371.92	203.064	463.095	0
436	3	8.55588	9.74573	-279.062	14758.5	-31840.7	-3180.73	185.901	557.114	0	16.7668	-1.21102	-127.319	-7040.41	-7239.36	1446.35	243.14	255.298	0	25.3226	8.53472	-406.381	-187564	81618.6	-7746.4	203.834	462.555	0
436	4	9.03972	9.98615	-279.733	14778.5	-31781	-3185.44	186.388	557.169	0	17.2701	-1.40478	-128.445	-7044.12	-7151.55	1441.03	244.322	254.842	0	26.3098	8.58137	-408.178	-188180	82257.9	-8138.25	204.619	462.033	0
436	5	9.55199	10.2493	-280.56	14806.6	-31736.6	-3185.86	186.881	557.225	0	17.7772	-1.61916	-129.623	-7051.05	-7070.07	1443.51	245.457	254.396	0	27.3292	8.63009	-410.183	-188896	82936.4	-8535.47	205.392	461.527	0
436	6	10.0614	10.5169	-281.448	14842.1	-31706.3	-3181.87	187.346	557.265	0	18.2722	-1.87224	-130.8	-7059.93	-6995.3	1452.95	246.519	253.975	0	28.3337	8.64467	-412.248	-189646	83612.8	-8927.44	206.121	461.036	0
436	7	10.5381	10.7688	-282.305	14883.7	-31687	-3173.44	187.756	557.278	0	18.7429	-2.17698	-131.907	-7068.6	-6926.38	1467.95	247.491	253.588	0	29.281	8.59182	-414.213	-190360	84245	-9304.78	206.779	460.567	0
436	8	10.9634	10.9899	-283.092	14930.3	-31675.2	-3161	188.11	557.26	0	19.1871	-2.5337	-132.898	-7074.89	-6860.75	1486.93	248.376	253.236	0	30.1506	8.45617	-415.989	-191004	84813.6	-9662.33	207.363	460.132	0
436	9	11.3379	11.1787	-283.838	14981.3	-31668.1	-3145.73	188.429	557.219	0	19.6166	-2.92685	-133.778	-7077.75	-6794.92	1507.83	249.208	252.907	0	30.9545	8.25188	-417.617	-191598	85336.2	-10001.8	207.899	459.736	0
437	0	11.6822	11.3507	-284.638	15036.8	-31664.8	-3128.97	188.754	557.172	0	20.0553	-3.32799	-134.61	-7077.7	-6725.11	1528.43	250.04	252.579	0	31.7375	8.02272	-419.248	-192207	85861.1	-10330.9	208.432	459.375	0
437	1	12.0293	11.5302	-285.605	15097.8	-31666.3	-3111.43	189.126	557.138	0	20.5307	-3.70574	-135.478	-7076.42	-6647.72	1547.44	250.931	252.233	0	32.56	7.82445	-421.083	-192918	86448	-10660.7	209.011	459.038	0
437	2	12.4088	11.7391	-286.823	15164.9	-31674.2	-3093.25	189.569	557.128	0	21.0615	-4.0388	-136.451	-7075.77	-6560.62	1564.84	251.92	251.856	0	33.4703	7.70026	-423.274	-193793	87140.8	-11000	209.669	458.717	0
437	3	12.8352	11.9914	-288.315	15238	-31689.9	-3074.46	190.086	557.148	0	21.651	-4.32223	-137.56	-7076.56	-6463.98	1580.87	253.01	251.444	0	34.4862	7.66913	-425.874	-194854	87953.1	-11352.5	210.411	458.404	0
437	4	13.3051	12.2926	-290.051	15315.7	-31713.9	-3054.9	190.661	557.196	0	22.2902	-4.5655	-138.792	-7078.53	-6360.05	1595.41	254.176	251.001	0	35.5952	7.72713	-428.842	-196081	88870.1	-11715.5	211.217	458.098	0
437	5	13.8017	12.6379	-291.96	15396.3	-31746.1	-3033.81	191.266	557.266	0	22.9623	-4.78887	-140.106	-7081.5	-6253.03	1608.59	255.369	250.544	0	36.7641	7.84902	-432.066	-197425	89856	-12082	212.053	457.805	0
437	6	14.3012	13.0095	-293.945	15478.4	-31784.9	-3010.33	191.868	557.342	0	23.6443	-5.01858	-141.439	-7085.44	-6148.18	1621.34	256.531	250.095	0	37.9455	7.99088	-435.385	-198818	90860.9	-12444.3	212.874	457.53	0
437	7	14.7791	13.3813	-295.894	15561.6	-31828.1	-2984.22	192.434	557.408	0	24.3088	-5.27767	-142.72	-7089.49	-6049.2	1634.66	257.615	249.674	0	39.0879	8.10364	-438.614	-200178	91830.7	-12795.5	213.643	457.275	0
437	8	15.2193	13.7307	-297.715	15645.4	-31873.9	-2956.03	192.938	557.449	0	24.933	-5.57741	-143.885	-7091.73	-5956.81	1648.99	258.6	249.288	0	40.1523	8.15326	-441.6	-201438	92722	-13131.4	214.333	457.042	0
437	9	15.6196	14.0494	-299.373	15729.3	-31921.8	-2926.4	193.371	557.459	0	25.5068	-5.91595	-144.9	-7090.32	-5869.56	1664.21	259.492	248.933	0	41.1264	8.13341	-444.273	-202568	93516.4	-13451.5	214.937	456.833	0
438	0	15.9927	14.3467	-300.906	15814.8	-31973.3	-2895.75	193.743	557.443	0	26.0358	-6.28065	-145.774	-7084.52	-5784.96	1679.96	260.315	248.599	0	42.0285	8.06609	-446.679	-203590	94228.2	-13758.7	215.469	456.652	0
438	1	16.3609	14.6418	-302.391	15905	-32030.8	-2864.59	194.075	557.403	0	26.5362	-6.65203	-146.548	-7074.99	-5701.2	1696.12	261.097	248.278	0	42.8971	7.98981	-448.939	-204555	94890.6	-14058.9	215.953	456.495	0
438	2	16.744	14.9504	-303.894	16002.1	-32096.1	-2833.95	194.384	557.343	0	27.0235	-7.01189	-147.262	-7063.22	-5618.61	1713.75	261.846	247.964	0	43.7675	7.93852	-451.156	-205508	95531.3	-14357.2	216.404	456.358	0
438	3	17.1512	15.2781	-305.429	16106.4	-32167.4	-2805.47	194.681	557.266	0	27.5051	-7.34999	-147.94	-7050.76	-5539.04	1734.98	262.559	247.66	0	44.6563	7.92813	-453.368	-206463	96160.5	-14655.3	216.83	456.238	0
438	4	17.5798	15.623	-306.978	16215.8	-32240.7	-2780.89	194.974	557.176	0	27.9806	-7.66501	-148.586	-7038.69	-5464.57	1761.63	263.223	247.371	0	45.5605	7.95797	-455.564	-207415	96776.9	-14951.7	217.234	456.131	0
438	5	18.0195	15.9778	-308.509	16327.2	-32311.3	-2761.37	195.266	557.077	0	28.4402	-7.96325	-149.183	-7027.83	-5397.3	1794.36	263.821	247.109	0	46.4597	8.01452	-457.693	-208343	97369.2	-15242.6	217.612	456.044	0
438	6	18.4552	16.3292	-309.983	16436.7	-32375.7	-2747.38	195.557	556.976	0	28.8658	-8.25723	-149.696	-7018.9	-5339.56	1832.96	264.331	246.888	0	47.321	8.07195	-459.68	-209224	97917.3	-15523.7	217.953	455.994	0
438	7	18.8713	16.6595	-311.359	16540.3	-32431.1	-2738.64	195.84	556.877	0	29.2387	-8.56325	-150.091	-7012.25	-5293.05	1876.72	264.734	246.72	0	48.11	8.09625	-461.45	-210031	98401.6	-15792.3	218.249	455.995	0
438	8	19.2575	16.9553	-312.61	16635.6	-32474.9	-2734	196.117	556.785	0	29.5499	-8.89608	-150.36	-7007.7	-5257.36	1924.49	265.035	246.606	0	48.8075	8.05924	-462.97	-210749	98816	-16048.8	218.5	456.047	0
438	9	19.6172	17.2175	-313.758	16722.4	-32505.1	-2731.66	196.401	556.703	0	29.8048	-9.26066	-150.53	-7005.11	-5229.46	1975.22	265.26	246.536	0	49.4219	7.95679	-464.288	-211399	99179.6	-16296.8	218.726	456.142	0
439	0	19.9694	17.4638	-314.893	16802.7	-32521.9	-2729.73	196.721	556.64	0	30.0223	-9.64695	-150.659	-7004.59	-5204.61	2028.76	265.454	246.493	0	49.9917	7.81684	-465.552	-212043	99539.4	-16541.7	218.964	456.272	0
439	1	20.3393	17.7214	-316.134	16878.8	-32528.7	-2726.79	197.105	556.609	0	30.2275	-10.0339	-150.816	-7005.9	-5178.02	2085.47	265.667	246.453	0	50.5668	7.68747	-466.95	-212763	99951	-16787.6	219.249	456.434	0
439	2	20.7419	18.0129	-317.566	16953.1	-32530.2	-2722.05	197.564	556.615	0	30.4386	-10.4012	-151.044	-7008.46	-5146.75	2145.34	265.925	246.4	0	51.1805	7.61168	-468.609	-213614	100449	-17033.5	219.598	456.626	0
439	3	21.1753	18.3456	-319.198	17026.9	-32531.9	-2715.27	198.082	556.657	0	30.6601	-10.7388	-151.351	-7011.76	-5110.2	2207.45	266.236	246.328	0	51.8354	7.60676	-470.549	-214601	101034	-17274.8	220.004	456.84	0
439	4	21.6259	18.7116	-320.977	17100.2	-32539.1	-2706.88	198.625	556.725	0	30.8821	-11.0511	-151.717	-7015.5	-5068.81	2270.37	266.59	246.241	0	52.508	7.66043	-472.694	-215687	101680	-17506.6	220.439	457.071	0
439	5	22.074	19.0922	-322.814	17171.5	-32556.4	-2697.61	199.148	556.807	0	31.0831	-11.3559	-152.099	-7019.65	-5023.73	2332.97	266.971	246.152	0	53.1571	7.73629	-474.913	-216813	102342	-17725.5	220.869	457.314	0
439	6	22.4972	19.4623	-324.596	17240	-32586.9	-2687.97	199.608	556.888	0	31.2356	-11.6815	-152.445	-7024.66	-4978.07	2394.94	267.345	246.08	0	53.7328	7.78076	-477.041	-217904	102968	-17929.2	221.254	457.565	0
439	7	22.8732	19.7964	-326.218	17306.2	-32631.6	-2678.06	199.97	556.949	0	31.3145	-12.0588	-152.696	-7031.31	-4937.66	2456.75	267.664	246.048	0	54.1877	7.73758	-478.915	-218886	103504	-18115.6	221.553	457.822	0
439	8	23.1841	20.077	-327.616	17372.1	-32688.8	-2667.95	200.222	556.974	0	31.3047	-12.5068	-152.813	-7040.2	-4909.44	2519.44	267.873	246.071	0	54.4888	7.57021	-480.428	-219713	103915	-18280.7	221.74	458.083	0
439	9	23.4258	20.3025	-328.786	17439.7	-32756	-2658.13	200.373	556.957	0	31.2019	-13.0255	-152.783	-7051.45	-4899.09	2583.98	267.934	246.153	0	54.6278	7.27705	-481.569	-220378	104193	-18421.2	221.808	458.351	0
440	0	23.6136	20.4872	-329.79	17510.6	-32832	-2649.43	200.446	556.904	0	31.0131	-13.5967	-152.633	-7065.17	-4909.4	2650.5	267.835	246.289	0	54.6267	6.8905	-482.422	-220922	104363	-18538.7	221.767	458.629	0
440	1	23.7749	20.6544	-330.728	17585	-32916.3	-2642.85	200.473	556.829	0	30.7541	-14.1929	-152.416	-7082.05	-4940.17	2718.29	267.588	246.465	0	54.5289	6.46143	-483.144	-221414	104469	-18639.6	221.646	458.92	0
440	2	23.935	20.8261	-331.695	17661.9	-33008.2	-2639.56	200.487	556.753	0	30.4439	-14.788	-152.194	-7103.62	-4989.59	2786.64	267.216	246.675	0	54.379	6.03812	-483.89	-221925	104559	-18730.6	221.474	459.226	0
440	3	24.1087	21.0181	-332.753	17739.5	-33106	-2640.56	200.509	556.689	0	30.0999	-15.3633	-152.021	-7131.93	-5055.6	2855.1	266.744	246.914	0	54.2087	5.65474	-484.774	-222505	104669	-18815.4	221.28	459.546	0
440	4	24.2972	21.238	-333.922	17816.7	-33208.8	-2646.11	200.549	556.644	0	29.7347	-15.9078	-151.93	-7168.34	-5136.38	2923.2	266.192	247.182	0	54.0318	5.33023	-485.852	-223174	104817	-18892	221.076	459.873	0
440	5	24.489	21.4842	-335.187	17893.6	-33316.5	-2655.47	200.603	556.616	0	29.3524	-16.4203	-151.927	-7212.57	-5230.12	2990.43	265.575	247.474	0	53.8414	5.06388	-487.114	-223926	105003	-18954.7	220.867	460.197	0
440	6	24.6661	21.7441	-336.508	17970.2	-33429.6	-2667.34	200.657	556.598	0	28.946	-16.9122	-151.992	-7263.04	-5334.86	3056.53	264.9	247.786	0	53.6121	4.83197	-488.5	-224729	105212	-18996.8	220.646	460.514	0
440	7	24.8101	21.9999	-337.825	18045.9	-33547.3	-2680.37	200.696	556.582	0	28.5023	-17.4003	-152.091	-7317.76	-5449.1	3121.7	264.172	248.114	0	53.3124	4.59956	-489.917	-225543	105420	-19013.4	220.402	460.82	0
440	8	24.9071	22.2369	-339.088	18119.5	-33668.7	-2693.48	200.708	556.564	0	28.0122	-17.8968	-152.193	-7374.95	-5572.42	3186.62	263.386	248.458	0	52.9193	4.3401	-491.281	-226330	105603	-19000.6	220.125	461.116	0
440	9	24.9518	22.451	-340.276	18189.8	-33794	-2706.34	200.686	556.544	0	27.478	-18.4025	-152.291	-7433.94	-5704.78	3252.25	262.54	248.814	0	52.4298	4.04844	-492.567	-227076	105755	-18955.7	219.81	461.4	0
441	0	24.9526	22.6514	-341.428	18255.3	-33924.4	-2719.67	200.64	556.533	0	26.9155	-18.9065	-152.415	-7495.63	-5844.7	3319.48	261.653	249.179	0	51.8681	3.74496	-493.843	-227815	105894	-18880.9	219.47	461.674	0
441	1	24.9294	22.856	-342.625	18315.1	-34060.4	-2734.77	200.59	556.545	0	26.3487	-19.389	-152.621	-7561.55	-5988.59	3388.82	260.762	249.545	0	51.2782	3.467	-495.246	-228605	106064	-18782.6	219.133	461.936	0
441	2	24.9009	23.0784	-343.937	18370.2	-34201.2	-2752.64	200.56	556.588	0	25.7982	-19.8315	-152.953	-7632.32	-6132.08	3460.31	259.909	249.9	0	50.699	3.24697	-496.89	-229498	106300	-18667.4	218.829	462.183	0
441	3	24.8727	23.3199	-345.375	18422.6	-34346.6	-2773.23	200.553	556.659	0	25.2705	-20.2268	-153.421	-7707.37	-6271.52	3533.88	259.122	250.237	0	50.1432	3.09309	-498.796	-230499	106614	-18537.9	218.568	462.409	0
441	4	24.8355	23.5702	-346.892	18474.1	-34496.5	-2795.5	200.556	556.744	0	24.7558	-20.5821	-153.997	-7785.25	-6405	3609.12	258.408	250.555	0	49.5914	2.98815	-500.889	-231571	106985	-18390.8	218.342	462.607	0
441	5	24.7689	23.8132	-348.401	18525.6	-34651	-2818.38	200.543	556.827	0	24.2323	-20.9127	-154.624	-7863.43	-6532.61	3684.34	257.752	250.855	0	49.0012	2.90051	-503.025	-232648	107372	-18219.4	218.128	462.775	0
441	6	24.6492	24.0307	-349.795	18576.5	-34809.2	-2841.39	200.487	556.893	0	23.679	-21.2361	-155.231	-7938.22	-6655.91	3756.52	257.123	251.138	0	48.3281	2.79458	-505.026	-233649	107723	-18018.3	217.895	462.913	0
441	7	24.4582	24.2066	-350.987	18625.6	-34969.3	-2864.56	200.369	556.934	0	23.0899	-21.5658	-155.749	-8006.31	-6777.2	3822.8	256.487	251.405	0	47.5481	2.64079	-506.736	-234506	107992	-17787	217.617	463.027	0
441	8	24.1905	24.3319	-351.944	18671.9	-35128.3	-2887.85	200.188	556.947	0	22.473	-21.9062	-156.136	-8066.36	-6898.28	3881.45	255.819	251.662	0	46.6634	2.42565	-508.08	-235191	108158	-17529.5	217.284	463.131	0
441	9	23.857	24.4084	-352.711	18715.2	-35284.2	-2910.83	199.963	556.939	0	21.8417	-22.249	-156.39	-8119.3	-7018.97	3931.64	255.119	251.917	0	45.6987	2.1594	-509.102	-235732	108234	-17252.5	216.906	463.239	0
442	0	23.4865	24.4535	-353.398	18757.6	-35436.5	-2932.98	199.726	556.922	0	21.2126	-22.5733	-156.564	-8168.19	-7136.91	3972.81	254.416	252.171	0	44.6991	1.88016	-509.962	-236206	108270	-16965.4	216.516	463.36	0
442	1	23.1176	24.4966	-354.139	18802.1	-35587.8	-2954.26	199.509	556.908	0	20.6041	-22.8528	-156.752	-8217.24	-7248.37	4004.38	253.759	252.422	0	43.7216	1.6438	-510.891	-236711	108333	-16679.3	216.154	463.485	0
442	2	22.7828	24.5661	-355.037	18851.2	-35743.1	-2974.99	199.326	556.904	0	20.0312	-23.0682	-157.047	-8269.96	-7349.75	4026.77	253.2	252.659	0	42.8141	1.49787	-512.084	-237329	108477	-16402.6	215.848	463.597	0
442	3	22.4983	24.6767	-356.135	18905.7	-35909.7	-2995.73	199.168	556.914	0	19.501	-23.2138	-157.503	-8328.18	-7439.99	4041.93	252.763	252.876	0	41.9993	1.46291	-513.638	-238095	108726	-16139.1	215.603	463.684	0
442	4	22.262	24.8274	-357.43	18965	-36093.1	-3017.17	199.02	556.941	0	19.0145	-23.2946	-158.124	-8392.15	-7521.13	4052.07	252.435	253.073	0	41.2765	1.53275	-515.554	-239011	109071	-15888	215.403	463.742	0
442	5	22.0572	25.0046	-358.889	19028.8	-36295	-3039.86	198.869	556.979	0	18.5715	-23.3255	-158.882	-8460.55	-7595.44	4058.18	252.195	253.25	0	40.6287	1.67914	-517.772	-240050	109491	-15647.2	215.232	463.777	0
442	6	21.8536	25.1852	-360.451	19097.4	-36513.6	-3064.07	198.7	557.018	0	18.1713	-23.3296	-159.726	-8530.45	-7664.06	4060.09	252.018	253.407	0	40.0249	1.85556	-520.177	-241164	109954	-15412.3	215.072	463.791	0
442	7	21.6135	25.3418	-362.03	19169.7	-36745.6	-3089.87	198.501	557.049	0	17.8117	-23.3308	-160.594	-8598.17	-7728.33	4057.68	251.877	253.54	0	39.4252	2.01095	-522.624	-242289	110421	-15175.5	214.903	463.786	0
442	8	21.3052	25.4539	-363.56	19243.9	-36986.9	-3117.54	198.265	557.068	0	17.491	-23.3439	-161.435	-8660.26	-7789.48	4051.44	251.749	253.645	0	38.7962	2.11001	-524.996	-243374	110860	-14927.5	214.711	463.766	0
442	9	20.9169	25.5176	-365.022	19318.1	-37233.6	-3147.74	197.996	557.077	0	17.2132	-23.3711	-162.232	-8714.56	-7846.94	4041.91	251.631	253.717	0	38.1301	2.14651	-527.253	-244403	111265	-14663.8	214.499	463.735	0
443	0	20.4601	25.5484	-366.455	19392.7	-37484	-3181.14	197.712	557.08	0	16.9915	-23.4034	-163.007	-8761.01	-7898.79	4029.51	251.543	253.746	0	37.4516	2.145	-529.462	-245404	111658	-14387.1	214.285	463.692	0
443	1	19.962	25.5727	-367.939	19469.5	-37737.5	-3217.81	197.436	557.085	0	16.8424	-23.4254	-163.799	-8800.89	-7943.09	4015.13	251.507	253.73	0	36.8044	2.14736	-531.739	-246431	112074	-14103.8	214.092	463.638	0
443	2	19.4499	25.6144	-369.542	19550.8	-37994.1	-3257.31	197.186	557.095	0	16.7747	-23.4267	-164.629	-8835.23	-7978.02	4000.14	251.54	253.667	0	36.2246	2.18764	-534.171	-247526	112541	-13820.3	213.938	463.58	0
443	3	18.9397	25.683	-371.288	19637.5	-38254.2	-3298.88	196.969	557.11	0	16.7833	-23.4083	-165.49	-8864.74	-8002.15	3986.34	251.646	253.566	0	35.723	2.27468	-536.779	-248702	113063	-13540	213.826	463.527	0
443	4	18.4354	25.7742	-373.169	19729.3	-38518.8	-3341.44	196.779	557.13	0	16.8504	-23.3794	-166.365	-8890.67	-8015.05	3975.57	251.823	253.441	0	35.2857	2.39477	-539.534	-249953	113633	-13263.1	213.752	463.488	0
443	5	17.9338	25.8752	-375.158	19824.9	-38788.8	-3383.65	196.607	557.156	0	16.9497	-23.352	-167.241	-8914.51	-8017.72	3969.11	252.059	253.303	0	34.8835	2.52321	-542.399	-251263	114239	-12987.1	213.705	463.467	0
443	6	17.4269	25.9712	-377.214	19923.4	-39063.5	-3424.13	196.442	557.183	0	17.0533	-23.3389	-168.102	-8937.21	-8012.56	3967.12	252.335	253.166	0	34.4802	2.63223	-545.315	-252608	114864	-12708.4	213.672	463.465	0
443	7	16.9056	26.0478	-379.273	20024.8	-39340.5	-3461.42	196.274	557.202	0	17.1388	-23.3536	-168.922	-8959.21	-8003.22	3968.98	252.622	253.037	0	34.0444	2.69423	-548.196	-253946	115481	-12424.4	213.637	463.476	0
443	8	16.3663	26.0938	-381.269	20129.4	-39616.4	-3494.03	196.093	557.204	0	17.1937	-23.4094	-169.674	-8980.7	-7993.93	3974.67	252.887	252.929	0	33.56	2.68443	-550.943	-255231	116062	-12136.2	213.584	463.497	0
443	9	15.8176	26.1053	-383.16	20237.4	-39886.5	-3520.6	195.901	557.183	0	17.2148	-23.5153	-170.349	-9001.82	-7987.57	3985.15	253.111	252.843	0	33.0324	2.58994	-553.509	-256438	116593	-11850.2	213.508	463.519	0
444	0	15.2803	26.0905	-384.959	20349.4	-40146.6	-3540.03	195.712	557.139	0	17.209	-23.6672	-170.977	-9023.07	-7983.64	4001.11	253.306	252.774	0	32.4892	2.42337	-555.936	-257578	117091	-11574.7	213.425	463.532	0
444	1	14.7788	26.0677	-386.721	20466.6	-40394.1	-3551.86	195.547	557.077	0	17.1919	-23.846	-171.614	-9045.37	-7978.69	4021.77	253.508	252.708	0	31.9707	2.22166	-558.334	-258695	117593	-11317	213.362	463.524	0
444	2	14.3295	26.054	-388.497	20589.6	-40629.4	-3556.75	195.419	557.002	0	17.1788	-24.0299	-172.312	-9069.4	-7969.08	4045.05	253.752	252.634	0	31.5083	2.02411	-560.809	-259828	118132	-11081.2	213.342	463.483	0
444	3	13.934	26.0549	-390.305	20717.7	-40853.9	-3556.03	195.328	556.919	0	17.1764	-24.2013	-173.088	-9095.19	-7953.86	4068.13	254.047	252.547	0	31.1104	1.85363	-563.393	-260992	118717	-10866.8	213.368	463.408	0
444	4	13.5828	26.0622	-392.123	20848.7	-41067	-3550.95	195.27	556.831	0	17.1843	-24.3457	-173.926	-9122.17	-7934.97	4088.28	254.377	252.449	0	30.7671	1.71658	-566.049	-262171	119336	-10670.1	213.432	463.306	0
444	5	13.2611	26.0574	-393.897	20979.9	-41264.6	-3542.76	195.24	556.738	0	17.1981	-24.4526	-174.784	-9148.96	-7915.6	4103.72	254.712	252.344	0	30.4592	1.60485	-568.682	-263326	119962	-10486.5	213.519	463.182	0
444	6	12.9522	26.0152	-395.546	21107.5	-41440.5	-3532.94	195.232	556.637	0	17.2057	-24.5278	-175.609	-9173.61	-7899.02	4114.86	255.019	252.239	0	30.1579	1.48747	-571.155	-264400	120560	-10313.8	213.615	463.046	0
444	7	12.6412	25.9106	-396.989	21227.9	-41589.1	-3522.78	195.239	556.528	0	17.1881	-24.599	-176.347	-9194.56	-7888.04	4124.06	255.27	252.139	0	29.8293	1.31162	-573.336	-265337	121092	-10154	213.703	462.904	0
444	8	12.3217	25.729	-398.175	21338.9	-41708.8	-3512.8	195.25	556.408	0	17.1312	-24.7012	-176.969	-9211.5	-7883.93	4132.95	255.45	252.052	0	29.4529	1.02777	-575.144	-266104	121537	-10014	213.773	462.759	0
444	9	12.0007	25.4736	-399.104	21440.5	-41801.7	-3503.01	195.261	556.278	0	17.0365	-24.8548	-177.485	-9225.96	-7885.63	4140.69	255.57	251.982	0	29.0372	0.618837	-576.589	-266706	121896	-9904.39	213.825	462.61	0
445	0	11.6988	25.1668	-399.845	21534.4	-41871.2	-3493.16	195.281	556.143	0	16.9228	-25.0544	-177.951	-9241.04	-7889.68	4145.59	255.664	251.93	0	28.6216	0.112429	-577.796	-267197	122204	-9834.65	213.878	462.451	0
445	1	11.442	24.8427	-400.522	21622.8	-41921.9	-3482.44	195.332	556.014	0	16.8205	-25.2725	-178.444	-9259.79	-7891.23	4147.07	255.778	251.892	0	28.2624	-0.429781	-578.966	-267665	122520	-9807.99	213.962	462.28	0
445	2	11.25	24.5349	-401.264	21707.9	-41959.7	-3469.39	195.431	555.901	0	16.7598	-25.4748	-179.031	-9283.86	-7885.66	4145.49	255.954	251.856	0	28.0098	-0.939892	-580.295	-268198	122899	-9820.32	214.103	462.098	0
445	3	11.1306	24.2675	-402.159	21791.5	-41991.8	-3452.82	195.584	555.814	0	16.7608	-25.6375	-179.752	-9313.48	-7869.07	4141.28	256.223	251.813	0	27.8914	-1.37	-581.911	-268855	123374	-9864.36	214.315	461.908	0
445	4	11.0794	24.0515	-403.244	21875	-42024	-3432.52	195.785	555.753	0	16.8278	-25.7564	-180.611	-9347.67	-7838.62	4135.27	256.599	251.756	0	27.9072	-1.70488	-583.855	-269656	123954	-9932.69	214.598	461.714	0
445	5	11.0795	23.8836	-404.495	21959.8	-42059.1	-3409.29	196.021	555.711	0	16.9455	-25.8446	-181.573	-9384.25	-7794.36	4128.74	257.073	251.683	0	28.025	-1.96098	-586.068	-270575	124622	-10016.4	214.936	461.518	0
445	6	11.1031	23.7502	-405.832	22046.4	-42096.4	-3384.46	196.271	555.676	0	17.0841	-25.9238	-182.574	-9419.57	-7739.78	4122.77	257.608	251.593	0	28.1872	-2.17356	-588.407	-271550	125333	-10103.5	215.303	461.323	0
445	7	11.1182	23.635	-407.155	22134.7	-42134.3	-3359.54	196.515	555.636	0	17.2113	-26.0156	-183.536	-9449.2	-7680.44	4117.84	258.153	251.484	0	28.3296	-2.38062	-590.692	-272501	126033	-10180.3	215.667	461.131	0
445	8	11.0991	23.5243	-408.379	22224.5	-42172.2	-3335.79	196.733	555.579	0	17.3036	-26.1342	-184.391	-9469.76	-7622.22	4113.82	258.663	251.357	0	28.4027	-2.60999	-592.77	-273360	126673	-10236.1	215.997	460.945	0
445	9	11.0354	23.4133	-409.475	22316.3	-42211.6	-3313.76	196.913	555.5	0	17.3512	-26.2824	-185.109	-9480.35	-7568.71	4109.76	259.112	251.215	0	28.3866	-2.8691	-594.584	-274103	127232	-10266.6	216.277	460.769	0
446	0	10.9368	23.3105	-410.487	22411.4	-42255.2	-3293.17	197.061	555.403	0	17.3613	-26.451	-185.708	-9482.61	-7519.03	4104.4	259.511	251.062	0	28.298	-3.14055	-596.195	-274761	127726	-10274.6	216.513	460.604	0
446	1	10.8266	23.2334	-411.508	22510.9	-42304.4	-3272.97	197.197	555.297	0	17.3552	-26.6245	-186.238	-9480.23	-7469.52	4097.41	259.893	250.904	0	28.1818	-3.39107	-597.746	-275400	128197	-10268.1	216.731	460.458	0
446	2	10.7268	23.1981	-412.625	22615.4	-42358.4	-3251.89	197.344	555.192	0	17.358	-26.7874	-186.747	-9477.55	-7417.45	4089.35	260.281	250.751	0	28.0848	-3.58933	-599.373	-276085	128688	-10254.3	216.953	460.336	0
446	3	10.649	23.2089	-413.874	22724.5	-42415.1	-3229.1	197.517	555.093	0	17.389	-26.9289	-187.263	-9477.45	-7361.77	4080.61	260.688	250.61	0	28.0381	-3.71997	-601.137	-276847	129218	-10238.2	217.196	460.242	0
446	4	10.5953	23.2573	-415.231	22836.6	-42471.9	-3204.4	197.715	555.003	0	17.4583	-27.0446	-187.787	-9480.75	-7302.93	4071.1	261.111	250.487	0	28.0536	-3.78735	-603.017	-277674	129784	-10224.3	217.457	460.173	0
446	5	10.5596	23.3243	-416.628	22948.5	-42527.1	-3178.26	197.926	554.918	0	17.5645	-27.1377	-188.299	-9487.59	-7244.43	4060.47	261.527	250.386	0	28.1241	-3.81342	-604.927	-278525	130357	-10216.1	217.723	460.125	0
446	6	10.5278	23.3864	-417.976	23057.5	-42579.9	-3151.52	198.128	554.835	0	17.6956	-27.2194	-188.763	-9498.26	-7191.76	4048.37	261.901	250.318	0	28.2234	-3.83296	-606.739	-279343	130895	-10214.1	217.969	460.097	0
446	7	10.4847	23.423	-419.192	23161.7	-42629.9	-3125.12	198.305	554.747	0	17.8366	-27.3035	-189.149	-9512.91	-7148.31	4034.57	262.208	250.293	0	28.3213	-3.88047	-608.341	-280074	131365	-10217.7	218.174	460.084	0
446	8	10.4227	23.4236	-420.238	23261	-42675.7	-3099.72	198.449	554.648	0	17.9804	-27.3943	-189.453	-9530.91	-7113.38	4018.91	262.453	250.308	0	28.4031	-3.97067	-609.691	-280696	131755	-10225.9	218.337	460.079	0
446	9	10.35	23.3937	-421.149	23356.1	-42716.6	-3075.55	198.571	554.542	0	18.1329	-27.4825	-189.71	-9551.33	-7083.1	4001.12	262.664	250.347	0	28.4828	-4.08873	-610.859	-281234	132091	-10241.1	218.476	460.07	0
447	0	10.2907	23.3546	-422.019	23448.6	-42753.6	-3052.38	198.693	554.437	0	18.3102	-27.5496	-189.989	-9573.28	-7051.58	3980.8	262.884	250.389	0	28.6009	-4.19494	-612.008	-281755	132424	-10269.4	218.62	460.049	0
447	1	10.2753	23.3314	-422.955	23539.6	-42788.7	-3029.46	198.834	554.345	0	18.5315	-27.5734	-190.359	-9595.72	-7013.25	3957.91	263.158	250.409	0	28.8068	-4.24208	-613.314	-282334	132810	-10318.4	218.799	460.01	0
447	2	10.3244	23.3374	-424.018	23629.7	-42823.6	-3005.73	199.005	554.272	0	18.8076	-27.5364	-190.855	-9617.09	-6965.53	3932.71	263.504	250.389	0	29.132	-4.19903	-614.874	-283011	133275	-10392.1	219.025	459.948	0
447	3	10.4407	23.3715	-425.201	23719.9	-42859.1	-2980.2	199.203	554.215	0	19.1332	-27.4332	-191.475	-9635.7	-6908.41	3904.98	263.92	250.324	0	29.5739	-4.0617	-616.676	-283778	133816	-10489.2	219.297	459.858	0
447	4	10.6143	23.4262	-426.457	23811.3	-42895	-2952.32	199.416	554.165	0	19.49	-27.2728	-192.191	-9650.53	-6842.02	3873.41	264.4	250.213	0	30.1042	-3.84665	-618.649	-284601	134413	-10605.6	219.604	459.738	0
447	5	10.8295	23.4926	-427.725	23904.8	-42929.6	-2921.84	199.633	554.112	0	19.8568	-27.0776	-192.98	-9661.68	-6765.83	3836.81	264.94	250.066	0	30.6863	-3.58501	-620.704	-285437	135043	-10737.9	219.937	459.582	0
447	6	11.0658	23.5587	-428.927	23999.7	-42960.1	-2888.8	199.843	554.047	0	20.2137	-26.8796	-193.809	-9669.35	-6679.84	3796.15	265.534	249.891	0	31.2795	-3.32089	-622.735	-286236	135679	-10881.8	220.287	459.387	0
447	7	11.2972	23.6074	-429.983	24093.5	-42982.1	-2853.42	200.038	553.966	0	20.5392	-26.7111	-194.622	-9672.64	-6587.12	3754.66	266.154	249.7	0	31.8365	-3.10376	-624.605	-286942	136284	-11029.1	220.639	459.159	0
447	8	11.5007	23.6215	-430.838	24182.9	-42990.1	-2816.21	200.217	553.87	0	20.8134	-26.596	-195.357	-9670.46	-6494.16	3715.96	266.757	249.502	0	32.3141	-2.97453	-626.195	-287513	136823	-11170.7	220.976	458.915	0
447	9	11.6665	23.5949	-431.486	24265.4	-42979.7	-2777.91	200.391	553.763	0	21.0273	-26.5448	-195.976	-9663.26	-6407.17	3682.57	267.306	249.309	0	32.6938	-2.94985	-627.461	-287941	137282	-11302.3	221.291	458.672	0
448	0	11.8029	23.54	-431.97	24341	-42950	-2739.07	200.572	553.651	0	21.1897	-26.5518	-196.488	-9652.33	-6328.55	3655.57	267.792	249.124	0	32.9925	-3.01178	-628.459	-288255	137675	-11424.7	221.588	458.44	0
448	1	11.9312	23.4824	-432.378	24411.6	-42904.9	-2699.69	200.77	553.541	0	21.3217	-26.5989	-196.921	-9638.24	-6257.76	3635.02	268.222	248.945	0	33.2529	-3.11651	-629.299	-288511	138031	-11542	221.877	458.226	0
448	2	12.0727	23.4454	-432.793	24479.2	-42850.4	-2659.35	200.991	553.439	0	21.4455	-26.6667	-197.284	-9620.75	-6193.78	3619.98	268.605	248.766	0	33.5183	-3.22132	-630.077	-288757	138370	-11659.2	222.162	458.042	0
448	3	12.2389	23.4388	-433.266	24544.4	-42792.9	-2617.4	201.232	553.35	0	21.5749	-26.7424	-197.572	-9599.56	-6135.24	3608.43	268.947	248.588	0	33.8138	-3.30363	-630.838	-289021	138700	-11780.8	222.439	457.902	0
448	4	12.4316	23.4607	-433.813	24606.7	-42736.5	-2573.19	201.486	553.278	0	21.714	-26.8198	-197.785	-9574.92	-6080.29	3598.01	269.258	248.411	0	34.1456	-3.35909	-631.598	-289312	139024	-11909	222.709	457.809	0
448	5	12.6463	23.5023	-434.425	24664.9	-42682.4	-2526.48	201.75	553.224	0	21.8595	-26.8966	-197.939	-9548.21	-6027.34	3587.3	269.549	248.238	0	34.5058	-3.39431	-632.364	-289633	139343	-12043.6	222.972	457.759	0
448	6	12.8726	23.5495	-435.069	24718.6	-42630.8	-2477.56	202.014	553.185	0	22.0038	-26.9722	-198.05	-9520.94	-5975.21	3575.64	269.83	248.073	0	34.8764	-3.4227	-633.119	-289969	139656	-12181.8	223.228	457.741	0
448	7	13.0946	23.5859	-435.685	24768.3	-42581.8	-2427.25	202.265	553.151	0	22.1409	-27.0452	-198.122	-9493.11	-5923.25	3562.59	270.103	247.915	0	35.2355	-3.45933	-633.807	-290283	139946	-12318.3	223.47	457.737	0
448	8	13.2964	23.598	-436.205	24813.9	-42537.2	-2376.91	202.483	553.114	0	22.2688	-27.114	-198.151	-9463.44	-5871.18	3548.05	270.37	247.759	0	35.5652	-3.51603	-634.355	-290533	140191	-12448.2	223.689	457.732	0
448	9	13.47	23.5804	-436.598	24855.2	-42499.1	-2328.44	202.659	553.071	0	22.3903	-27.1776	-198.145	-9431.12	-5817.82	3532.34	270.639	247.597	0	35.8602	-3.59719	-634.744	-290703	140385	-12570	223.88	457.712	0
449	0	13.6224	23.5397	-436.904	24891.4	-42467.5	-2283.8	202.799	553.028	0	22.5154	-27.2324	-198.143	-9397.29	-5760.9	3515.87	270.926	247.427	0	36.1378	-3.69278	-635.047	-290823	140551	-12688.5	224.055	457.676	0
449	1	13.7737	23.4932	-437.206	24922.7	-42440.3	-2244.13	202.928	552.996	0	22.6598	-27.2705	-198.201	-9365.01	-5698.18	3499.4	271.251	247.25	0	36.4335	-3.77728	-635.407	-290960	140735	-12811.8	224.24	457.625	0
449	2	13.9444	23.4612	-437.578	24949.5	-42414.5	-2209.13	203.07	552.983	0	22.8338	-27.2846	-198.368	-9337.49	-5628.22	3484.39	271.627	247.072	0	36.7782	-3.82338	-635.946	-291168	140976	-12944.6	224.455	457.561	0
449	3	14.1447	23.4579	-438.038	24971.9	-42387.5	-2177.55	203.233	552.992	0	23.0356	-27.2755	-198.657	-9316.29	-5551.23	3472.56	272.056	246.896	0	37.1803	-3.81755	-636.695	-291462	141285	-13085.6	224.707	457.486	0
449	4	14.3714	23.4874	-438.555	24988.4	-42357.9	-2148.2	203.415	553.021	0	23.2537	-27.2526	-199.04	-9300.92	-5469.6	3464.65	272.52	246.729	0	37.6251	-3.7652	-637.595	-291820	141645	-13230.4	224.988	457.405	0
449	5	14.6089	23.5421	-439.059	24997.3	-42324.8	-2120.48	203.601	553.066	0	23.4701	-27.2319	-199.457	-9289.26	-5387.26	3460.02	272.99	246.573	0	38.079	-3.6898	-638.517	-292187	142015	-13372.9	225.277	457.325	0
449	6	14.8325	23.6025	-439.458	24997.9	-42287.7	-2094.13	203.773	553.117	0	23.6609	-27.2307	-199.839	-9278.44	-5308.01	3457.86	273.439	246.43	0	38.4934	-3.6283	-639.297	-292492	142346	-13504.8	225.55	457.249	0
449	7	15.0158	23.6448	-439.662	24991.3	-42247.6	-2069.07	203.909	553.158	0	23.8004	-27.2647	-200.12	-9266	-5234.96	3458.02	273.841	246.302	0	38.8162	-3.61993	-639.781	-292666	142589	-13616.7	225.783	457.175	0
449	8	15.1421	23.6552	-439.63	24979.9	-42207.9	-2045.56	203.992	553.18	0	23.8703	-27.347	-200.258	-9250.78	-5170.4	3460.3	274.181	246.194	0	39.0124	-3.69172	-639.888	-292674	142716	-13703.5	225.958	457.106	0
449	9	15.2127	23.6387	-439.384	24966.8	-42172.5	-2024.39	204.019	553.178	0	23.8692	-27.4839	-200.256	-9232.78	-5114.64	3463.82	274.46	246.105	0	39.0819	-3.84523	-639.64	-292526	142729	-13767.7	226.072	457.041	0
450	0	15.2479	23.6175	-439.009	24954.2	-42144	-2006.5	204.002	553.158	0	23.8169	-27.6683	-200.156	-9213.05	-5065.43	3467.58	274.693	246.029	0	39.0648	-4.05082	-639.165	-292280	142665	-13818.8	226.139	456.98	0
450	1	15.2796	23.6226	-438.628	24942.9	-42122.8	-1992.52	203.967	553.134	0	23.747	-27.881	-200.024	-9193.74	-5019.49	3471.33	274.906	245.963	0	39.0266	-4.25841	-638.652	-292023	142580	-13868.7	226.185	456.929	0
450	2	15.3349	23.6801	-438.353	24933.2	-42107	-1982.71	203.943	553.121	0	23.6904	-28.1008	-199.912	-9176.78	-4974.73	3475.65	275.115	245.904	0	39.0253	-4.42077	-638.265	-291834	142525	-13925.6	226.235	456.897	0
450	3	15.4232	23.8009	-438.238	24924.6	-42094.1	-1976.82	203.947	553.125	0	23.6655	-28.3114	-199.834	-9162.46	-4931.22	3481.18	275.323	245.85	0	39.0887	-4.51056	-638.072	-291746	142520	-13990.1	226.301	456.892	0
450	4	15.5379	23.9773	-438.27	24916.6	-42082.4	-1974.12	203.981	553.148	0	23.6768	-28.5034	-199.774	-9149.66	-4890.73	3488	275.519	245.8	0	39.2147	-4.52608	-638.045	-291750	142558	-14057.4	226.38	456.916	0
450	5	15.6608	24.1863	-438.377	24908.1	-42070.6	-1973.91	204.031	553.181	0	23.7176	-28.6782	-199.703	-9137.18	-4855.6	3495.95	275.686	245.754	0	39.3784	-4.49192	-638.08	-291795	142608	-14122.2	226.457	456.964	0
450	6	15.7674	24.3962	-438.453	24897	-42058.7	-1975.81	204.075	553.216	0	23.7732	-28.8453	-199.584	-9123.97	-4826.85	3505.16	275.815	245.715	0	39.5406	-4.44908	-638.036	-291813	142627	-14178.1	226.516	457.027	0
450	7	15.8333	24.5788	-438.4	24880.7	-42047.4	-1980.09	204.089	553.247	0	23.8266	-29.0136	-199.377	-9108.59	-4803.4	3516.02	275.908	245.685	0	39.6599	-4.4348	-637.777	-291740	142579	-14218.2	226.541	457.099	0
450	8	15.8445	24.7186	-438.164	24857.2	-42037	-1987.46	204.061	553.27	0	23.8624	-29.189	-199.058	-9089.95	-4783.04	3529.07	275.972	245.665	0	39.7068	-4.47035	-637.222	-291539	142441	-14237.1	226.525	457.179	0
450	9	15.8037	24.8152	-437.744	24826.5	-42027	-1998.01	203.992	553.285	0	23.8727	-29.3739	-198.637	-9068.57	-4763.19	3545.52	276.021	245.654	0	39.6764	-4.55868	-636.38	-291212	142219	-14234.9	226.474	457.263	0
451	0	15.7306	24.8833	-437.196	24790.7	-42017.8	-2010.71	203.892	553.296	0	23.8623	-29.5643	-198.169	-9046.72	-4741.18	3567.14	276.075	245.651	0	39.5929	-4.68093	-635.365	-290804	141950	-14216	226.406	457.342	0
451	1	15.6534	24.9471	-436.616	24752.3	-42010.8	-2024.15	203.781	553.309	0	23.8461	-29.7506	-197.734	-9027.19	-4714.83	3595.2	276.156	245.653	0	39.4995	-4.80351	-634.349	-290388	141683	-14187.8	226.341	457.409	0
451	2	15.5959	25.0286	-436.086	24712.8	-42007.8	-2037.23	203.671	553.33	0	23.8409	-29.9279	-197.393	-9011.99	-4683.68	3629.84	276.272	245.655	0	39.4368	-4.89932	-633.479	-290025	141459	-14158.9	226.294	457.458	0
451	3	15.5694	25.1389	-435.65	24673	-42010.4	-2049.22	203.568	553.365	0	23.8579	-30.0992	-197.173	-9002	-4649.6	3670.1	276.419	245.655	0	39.4273	-4.9603	-632.823	-289748	141294	-14136.1	226.267	457.49	0
451	4	15.5736	25.2778	-435.308	24632.8	-42018.7	-2059.92	203.474	553.413	0	23.8984	-30.2725	-197.061	-8997.17	-4615.75	3714.29	276.577	245.657	0	39.472	-4.99476	-632.369	-289554	141182	-14123.7	226.254	457.509	0
451	5	15.5995	25.4352	-435.027	24591	-42030.7	-2070.25	203.384	553.473	0	23.9527	-30.4585	-197.008	-8996.23	-4585.17	3760.76	276.726	245.664	0	39.5523	-5.0233	-632.035	-289414	141096	-14122.7	226.245	457.527	0
451	6	15.6309	25.5937	-434.747	24546.2	-42044.5	-2082.18	203.29	553.539	0	24.0018	-30.6685	-196.943	-8996.87	-4561.1	3808.58	276.84	245.683	0	39.6327	-5.07481	-631.69	-289279	140999	-14131.2	226.221	457.558	0
451	7	15.6497	25.7366	-434.415	24497.7	-42060.5	-2097.49	203.179	553.608	0	24.0239	-30.9131	-196.796	-8996.89	-4547.26	3857.7	276.894	245.717	0	39.6736	-5.17653	-631.211	-289100	140851	-14143.9	226.161	457.615	0
451	8	15.644	25.8566	-434.004	24445.9	-42080.6	-2116.94	203.041	553.674	0	24.0043	-31.1973	-196.523	-8994.59	-4546.62	3908.7	276.865	245.769	0	39.6483	-5.34071	-630.527	-288852	140628	-14154.2	226.05	457.705	0
451	9	15.6141	25.9597	-433.531	24392.2	-42107.6	-2140.47	202.873	553.736	0	23.9395	-31.5145	-196.117	-8988.71	-4560.09	3961.8	276.748	245.833	0	39.5536	-5.55481	-629.648	-288541	140328	-14157.6	225.883	457.833	0
452	0	15.5733	26.063	-433.061	24338.1	-42143.8	-2167.73	202.684	553.8	0	23.8351	-31.8471	-195.615	-8979.59	-4586.13	4016.2	276.555	245.905	0	39.4083	-5.78418	-628.676	-288209	139981	-14153.5	225.669	457.997	0
452	1	15.5401	26.1864	-432.677	24284.7	-42190.6	-2198.09	202.489	553.873	0	23.6987	-32.175	-195.078	-8969.5	-4621.39	4070.65	276.31	245.979	0	39.2388	-5.98854	-627.755	-287921	139631	-14143.2	225.429	458.193	0
452	2	15.5272	26.3441	-432.442	24232.7	-42248.8	-2230.56	202.302	553.963	0	23.535	-32.4835	-194.557	-8960.47	-4661.3	4124.11	276.041	246.056	0	39.0622	-6.13934	-626.998	-287723	139314	-14126.8	225.183	458.42	0
452	3	15.5349	26.5393	-432.372	24182.4	-42318.1	-2264.22	202.126	554.07	0	23.3469	-32.7657	-194.071	-8952.91	-4700.57	4175.71	275.779	246.132	0	38.8818	-6.22641	-626.444	-287631	139048	-14102.1	224.944	458.672	0
452	4	15.5532	26.7659	-432.439	24132.8	-42397.4	-2298.79	201.957	554.194	0	23.1381	-33.0235	-193.628	-8946.62	-4734.73	4224.53	275.547	246.205	0	38.6913	-6.25761	-626.067	-287628	138831	-14066.6	224.717	458.94	0
452	5	15.5642	27.0092	-432.569	24081.9	-42483.9	-2334.6	201.787	554.328	0	22.9105	-33.2682	-193.215	-8941.78	-4763.48	4269.64	275.346	246.279	0	38.4747	-6.25902	-625.784	-287670	138641	-14018.9	224.499	459.216	0
452	6	15.5425	27.2445	-432.663	24027.6	-42574.8	-2371.88	201.598	554.466	0	22.6606	-33.5163	-192.791	-8938.71	-4791.92	4310.27	275.144	246.365	0	38.2031	-6.27182	-625.453	-287695	138436	-13956.2	224.268	459.496	0
452	7	15.4614	27.4437	-432.619	23968.9	-42669.1	-2410.48	201.37	554.596	0	22.38	-33.781	-192.301	-8937.52	-4827.75	4346.14	274.895	246.477	0	37.8413	-6.33727	-624.92	-287631	138163	-13873	223.995	459.781	0
452	8	15.3033	27.5886	-432.364	23906.7	-42768.3	-2450.11	201.083	554.707	0	22.0619	-34.0642	-191.711	-8938.32	-4877.09	4377.61	274.56	246.624	0	37.3652	-6.47557	-624.075	-287427	137784	-13762.6	223.654	460.066	0
452	9	15.0688	27.6809	-431.886	23843.7	-42876.3	-2490.42	200.723	554.792	0	21.7062	-34.3547	-191.026	-8941.6	-4942.49	4405.25	274.127	246.808	0	36.7751	-6.67379	-622.912	-287074	137290	-13620.5	223.233	460.343	0
453	0	14.7788	27.7417	-431.255	23783.2	-42997.4	-2531.09	200.297	554.851	0	21.3205	-34.6317	-190.298	-8948.73	-5023.09	4429.74	273.604	247.025	0	36.0993	-6.89001	-621.553	-286621	136713	-13447.5	222.741	460.606	0
453	1	14.466	27.8015	-430.607	23727	-43133.5	-2572.18	199.831	554.899	0	20.9175	-34.8742	-189.606	-8961.55	-5114.88	4452.25	273.024	247.264	0	35.3835	-7.0727	-620.212	-286165	136117	-13249.5	222.207	460.851	0
453	2	14.1588	27.8866	-430.076	23675.4	-43282.8	-2614.02	199.36	554.951	0	20.5091	-35.0698	-189.024	-8981.15	-5211.67	4474.21	272.429	247.513	0	34.6679	-7.18325	-619.1	-285802	135572	-13033.5	221.67	461.084	0
453	3	13.8692	28.011	-429.741	23627.5	-43441.6	-2657.05	198.912	555.019	0	20.1014	-35.2169	-188.596	-9007.42	-5307.46	4496.74	271.858	247.76	0	33.9705	-7.20589	-618.336	-285587	135121	-12802.5	221.161	461.304	0
453	4	13.5928	28.1762	-429.605	23582.5	-43606.5	-2701.9	198.496	555.107	0	19.6949	-35.3223	-188.328	-9039.43	-5398.32	4520.57	271.336	247.998	0	33.2877	-7.14605	-617.933	-285525	134777	-12555.8	220.696	461.509	0
453	5	13.3167	28.3762	-429.624	23540.5	-43774.7	-2749.7	198.109	555.207	0	19.2892	-35.4011	-188.206	-9075.66	-5482.14	4546.46	270.872	248.222	0	32.6059	-7.02489	-617.831	-285585	134527	-12291.8	220.275	461.692	0
453	6	13.0247	28.6013	-429.731	23501.2	-43943.4	-2802.1	197.742	555.312	0	18.8832	-35.4749	-188.203	-9114.06	-5558.31	4575.18	270.466	248.427	0	31.9079	-6.87366	-617.934	-285719	134347	-12010.7	219.892	461.844	0
453	7	12.7003	28.8378	-429.854	23462.7	-44110.3	-2860.66	197.383	555.417	0	18.4727	-35.567	-188.269	-9152.33	-5628.44	4606.92	270.104	248.613	0	31.173	-6.72917	-618.123	-285877	134202	-11714.2	219.533	461.97	0
453	8	12.3315	29.0709	-429.935	23422.2	-44273.7	-2925.73	197.022	555.522	0	18.053	-35.6953	-188.335	-9188.21	-5696.34	4640.9	269.754	248.787	0	30.3845	-6.62436	-618.27	-286011	134052	-11404.9	219.178	462.085	0
453	9	11.9211	29.2932	-429.959	23378.1	-44434.1	-2996.21	196.655	555.627	0	17.6255	-35.8646	-188.35	-9220.27	-5766.18	4675.75	269.386	248.953	0	29.5466	-6.57133	-618.309	-286103	133874	-11088.8	218.811	462.208	0
454	0	11.4898	29.5126	-429.982	23331	-44592.8	-3070.31	196.291	555.74	0	17.2016	-36.0634	-188.309	-9249.07	-5840.41	4710.39	268.985	249.116	0	28.6914	-6.5508	-618.291	-286183	133677	-10774.3	218.431	462.353	0
454	1	11.0676	29.7475	-430.105	23283.3	-44751.6	-3146.36	195.952	555.866	0	16.7985	-36.2713	-188.251	-9276.98	-5919.28	4744.58	268.557	249.28	0	27.8661	-6.52376	-618.356	-286321	133498	-10469.9	218.056	462.529	0
454	2	10.6796	30.0147	-430.42	23237.4	-44912.1	-3223.36	195.655	556.012	0	16.4278	-36.4755	-188.219	-9306.69	-6002.36	4779.18	268.11	249.446	0	27.1074	-6.46081	-618.638	-286579	133376	-10182.5	217.699	462.74	0
454	3	10.3348	30.3174	-430.957	23194.9	-45077.3	-3300.86	195.402	556.178	0	16.0883	-36.6782	-188.231	-9339.62	-6090.46	4815.76	267.644	249.618	0	26.4231	-6.36079	-619.188	-286980	133320	-9915.24	217.363	462.985	0
454	4	10.025	30.6435	-431.676	23157.3	-45250.9	-3378.14	195.174	556.355	0	15.7667	-36.8864	-188.276	-9374.99	-6185.41	4855.44	267.147	249.794	0	25.7917	-6.24292	-619.951	-287495	133311	-9664.2	217.032	463.254	0
454	5	9.72875	30.9695	-432.469	23125.3	-45436.5	-3453.79	194.937	556.527	0	15.4435	-37.1022	-188.322	-9410.11	-6287.8	4897.83	266.611	249.968	0	25.1722	-6.13268	-620.791	-288050	133305	-9418.99	216.68	463.53	0
454	6	9.42044	31.2677	-433.211	23098.2	-45636.6	-3526.22	194.655	556.681	0	15.0993	-37.3253	-188.328	-9441.75	-6395.47	4940.96	266.041	250.135	0	24.5197	-6.05759	-621.54	-288559	133253	-9168.85	216.285	463.797	0
454	7	9.07984	31.5141	-433.803	23074.2	-45850.8	-3594.53	194.305	556.809	0	14.723	-37.5562	-188.258	-9467.76	-6504.36	4981.69	265.45	250.291	0	23.8028	-6.0421	-622.061	-288955	133121	-8908.77	215.836	464.046	0
454	8	8.69852	31.697	-434.206	23051	-46075.7	-3658.78	193.885	556.912	0	14.3171	-37.7927	-188.1	-9487.99	-6610.32	5017.06	264.857	250.441	0	23.0156	-6.09576	-622.306	-289215	132901	-8639.96	215.337	464.278	0
454	9	8.28504	31.8219	-434.452	23027.7	-46306.6	-3719.5	193.414	556.996	0	13.8969	-38.0258	-187.886	-9504	-6709.98	5045.71	264.287	250.584	0	22.1819	-6.20395	-622.337	-289367	132620	-8368.23	214.811	464.489	0
455	0	7.86553	31.9104	-434.627	23004.7	-46538.6	-3777.16	192.923	557.07	0	13.4886	-38.2372	-187.692	-9517.79	-6800.11	5067.98	263.77	250.71	0	21.3541	-6.32677	-622.319	-289478	132332	-8102.9	214.29	464.672	0
[truncated: 741 more rows]
[truncated: 231 more columns]
