# Supplementary material for: Independent effects of mental fatigue and drop height on drop jump performance in American football athletes: an exploration of central-peripheral interaction
Source: PeerJ. 2026 Jan 13;14:e20574. doi: 10.7717/peerj.20574 (PMC12810397; doi:10.7717/peerj.20574)
Supplement: Supplemental Information 1 [file peerj-14-20574-s001.zip › data/1/9/C-DJ-30-02.csv]

Devices
1000
		Force1 - Force			Force1 - Moment			Force1 - CoP			Force2 - Force			Force2 - Moment			Force2 - CoP			Imported AMTI 400600 V1.00 #3 - Force			Imported AMTI 400600 V1.00 #3 - Moment			Imported AMTI 400600 V1.00 #3 - CoP			Imported AMTI 400600 V1.00 #4 - Force			Imported AMTI 400600 V1.00 #4 - Moment			Imported AMTI 400600 V1.00 #4 - CoP			Combined Force			Combined Moment			Combined CoP
Frame	Sub Frame	Fx	Fy	Fz	Mx	My	Mz	Cx	Cy	Cz	Fx	Fy	Fz	Mx	My	Mz	Cx	Cy	Cz	Fx	Fy	Fz	Mx	My	Mz	Cx	Cy	Cz	Fx	Fy	Fz	Mx	My	Mz	Cx	Cy	Cz	Fx	Fy	Fz	Mx	My	Mz	Cx	Cy	Cz
		N	N	N	N.mm	N.mm	N.mm	mm	mm	mm	N	N	N	N.mm	N.mm	N.mm	mm	mm	mm	N	N	N	N.mm	N.mm	N.mm	mm	mm	mm	N	N	N	N.mm	N.mm	N.mm	mm	mm	mm	N	N	N	N.mm	N.mm	N.mm	mm	mm	mm
354	0	3.27391e-19	3.04103e-20	6.19532e-19	2.04969e-17	1.86811e-17	-1.02696e-17	300	610	0	-1.25033e-29	7.86651e-30	-8.52108e-29	6.37632e-27	-5.83842e-27	-2.1612e-27	300	200	0	3.95505	2.4962	56.3544	159.56	930.612	513.153	-311	200	0	6.95927	4.82355	62.1321	1739.65	-413.82	1142.71	-914	200	0	10.7544	7.44671	118.179	25152.4	74509.9	-6020.93	0	0	0
354	1	3.64135e-19	-3.20413e-20	5.33837e-19	1.79598e-17	1.72374e-17	-1.26782e-17	300	610	0	-6.42471e-29	-1.16946e-29	-2.0679e-28	1.36055e-26	-1.0585e-26	-5.33944e-27	300	200	0	3.89467	2.55321	56.2114	135.126	922.769	513.373	-311	200	0	6.85521	4.78089	61.5353	1695.63	-411.36	1071.87	-914	200	0
354	2	3.52535e-19	-1.34018e-19	2.7409e-19	9.8228e-18	1.1152e-17	-1.42384e-17	300	610	0	-1.40921e-28	-4.32917e-29	-3.75368e-28	2.33578e-26	-1.66457e-26	-9.76006e-27	300	200	0	3.82718	2.59212	56.07	110.297	904.1	510.226	-311	200	0	6.73222	4.751	60.9843	1608.58	-446.144	994.463	-914	200	0
354	3	2.59255e-19	-2.83592e-19	-2.3452e-19	-6.36659e-18	-1.74477e-18	-1.39994e-17	300	610	0	-2.45057e-28	-8.92707e-29	-5.90735e-28	3.54761e-26	-2.37352e-26	-1.54249e-26	300	200	0	3.76344	2.61024	55.9421	86.4758	881.16	504.541	-311	200	0	6.58979	4.76803	60.6034	1500.67	-496.771	911.802	-914	200	0
354	4	4.32551e-20	-4.84937e-19	-1.0705e-18	-3.32042e-17	-2.3814e-17	-1.06808e-17	300	610	0	-3.75361e-28	-1.50729e-28	-8.42819e-28	4.91968e-26	-3.1144e-26	-2.20789e-26	300	200	0	3.71341	2.60594	55.8372	65.3029	860.418	497.557	-311	200	0	6.46187	4.85703	60.4837	1389.24	-541.19	827.235	-914	200	0
354	5	-3.41398e-19	-7.34572e-19	-2.30252e-18	-7.29969e-17	-5.72604e-17	-2.69394e-18	300	610	0	-5.24159e-28	-2.26367e-28	-1.10649e-27	6.2859e-26	-3.75717e-26	-2.90738e-26	300	200	0	3.68112	2.58169	55.7552	48.5877	846.224	490.202	-311	200	0	6.40579	5.01565	60.6468	1279.67	-561.682	749.669	-914	200	0
354	6	-9.39623e-19	-1.01643e-18	-3.96788e-18	-1.2707e-16	-1.03559e-16	1.1756e-17	300	610	0	-6.74268e-28	-3.1098e-28	-1.33564e-27	7.35866e-26	-4.09601e-26	-3.52108e-26	300	200	0	3.66112	2.54361	55.6903	37.5046	840.208	482.364	-311	200	0	6.46456	5.21565	61.0536	1167.75	-544.222	692.102	-914	200	0
354	7	-1.78526e-18	-1.29589e-18	-6.0416e-18	-1.94769e-16	-1.62611e-16	3.44507e-17	300	610	0	-7.95529e-28	-3.93661e-28	-1.45724e-27	7.69856e-26	-3.83598e-26	-3.85834e-26	300	200	0	3.64285	2.49894	55.6403	32.3971	841.756	473.511	-311	200	0	6.63884	5.42037	61.656	1051.92	-479.903	665.773	-914	200	0
354	8	-2.88585e-18	-1.51322e-18	-8.39556e-18	-2.72128e-16	-2.31598e-16	6.67792e-17	300	610	0	-8.41471e-28	-4.55833e-28	-1.36654e-27	6.69333e-26	-2.58827e-26	-3.64484e-26	300	200	0	3.61878	2.45575	55.6083	33.3491	850.082	463.757	-311	200	0	6.89593	5.59865	62.4332	939.637	-372.538	674.275	-914	200	0
354	9	-4.20166e-18	-1.57744e-18	-1.07488e-17	-3.50246e-16	-3.03561e-16	1.0916e-16	300	610	0	-7.46884e-28	-4.69444e-28	-9.25417e-28	3.55698e-26	1.18561e-27	-2.51769e-26	300	200	0	3.58676	2.42321	55.6038	40.1281	865.467	453.859	-311	200	0	7.20097	5.72629	63.3852	840.674	-245.309	712.19	-914	200	0
355	0	-5.61893e-18	-1.36202e-18	-1.26128e-17	-4.13486e-16	-3.65776e-16	1.60235e-16	300	610	0	-4.27493e-28	-3.95771e-28	3.37159e-29	-2.6356e-26	4.80191e-26	-3.51787e-28	300	200	0	3.54852	2.4075	55.6394	51.5043	886.953	444.684	-311	200	0	7.53258	5.79086	64.4998	759.486	-133.999	768.454	-914	200	0	10.9602	8.27214	122.435	25371.6	78796.4	-6786.35	0	0	0
355	1	-6.9188e-18	-7.04905e-19	-1.32394e-17	-4.37736e-16	-3.98136e-16	2.15843e-16	300	610	0	2.16664e-28	-1.85563e-28	1.69492e-27	-1.28597e-25	1.19518e-25	4.28989e-26	300	200	0	3.51031	2.40842	55.7186	64.858	910.081	436.99	-311	200	0	7.8705	5.80315	65.7121	695.458	-67.934	830.702	-914	200	0
355	2	-7.74491e-18	5.84169e-19	-1.15837e-17	-3.89141e-16	-3.7186e-16	2.67801e-16	300	610	0	1.2921e-27	2.18526e-28	4.23275e-27	-2.79755e-25	2.19091e-25	1.09228e-25	300	200	0	3.48249	2.42206	55.8258	76.5608	928.181	431.524	-311	200	0	8.17626	5.79208	66.8794	646.949	-54.1714	888.403	-914	200	0
355	3	-7.57571e-18	2.70509e-18	-6.30207e-18	-2.23927e-16	-2.49047e-16	3.02638e-16	300	610	0	2.89465e-27	8.76034e-28	7.76902e-27	-4.8465e-25	3.46843e-25	2.01943e-25	300	200	0	3.47487	2.44459	55.9349	83.0482	934.902	429.276	-311	200	0	8.39348	5.78357	67.8011	614.14	-76.3551	935.126	-914	200	0
355	4	-5.71049e-18	5.83302e-18	4.19104e-18	1.09861e-16	1.62028e-17	3.00473e-16	300	610	0	5.08168e-27	1.83796e-27	1.23085e-26	-7.4052e-25	4.97117e-25	3.21324e-25	300	200	0	3.49229	2.4729	56.0291	81.925	926.062	431.209	-311	200	0	8.47286	5.7921	68.3027	600.129	-107.027	968.814	-914	200	0
355	5	-1.28219e-18	1.00638e-17	2.15724e-17	6.67629e-16	4.74186e-16	2.34399e-16	300	610	0	7.83176e-27	3.1299e-27	1.76517e-26	-1.03199e-24	6.554e-25	4.62329e-25	300	200	0	3.53417	2.50472	56.1093	72.8062	901.377	437.167	-311	200	0	8.39739	5.82466	68.3321	610.231	-124.371	989.493	-914	200	0
355	6	6.68573e-18	1.53354e-17	4.733e-17	1.4993e-15	1.17241e-15	7.0872e-17	300	610	0	1.09909e-26	4.72789e-27	2.32845e-26	-1.32494e-24	7.94791e-25	6.11705e-25	300	200	0	3.59622	2.53831	56.1815	57.7479	865.159	445.301	-311	200	0	8.1862	5.87805	67.9679	648.71	-122.546	997.786	-914	200	0
355	7	1.91578e-17	2.13241e-17	8.23151e-17	2.6349e-15	2.14371e-15	-2.28243e-16	300	610	0	1.42063e-26	6.52685e-27	2.82531e-26	-1.55971e-24	8.72418e-25	7.44664e-25	300	200	0	3.67075	2.57176	56.2418	40.8641	824.974	453.059	-311	200	0	7.87889	5.93504	67.3417	713.747	-109.22	996.581	-914	200	0
355	8	3.68775e-17	2.73183e-17	1.26095e-16	4.06364e-15	3.38853e-15	-7.01157e-16	300	610	0	1.6853e-26	8.3023e-27	3.10363e-26	-1.64461e-24	8.26523e-25	8.215e-25	300	200	0	3.74614	2.60286	56.2745	26.885	788.813	458.704	-311	200	0	7.51614	5.972	66.578	795.04	-95.288	992.534	-914	200	0
355	9	6.00498e-17	3.2079e-17	1.76091e-16	5.70596e-15	4.85096e-15	-1.37829e-15	300	610	0	1.79616e-26	9.66868e-27	2.94411e-26	-1.45125e-24	5.75308e-25	7.84787e-25	300	200	0	3.80909	2.6284	56.2608	18.8856	762.272	462.014	-311	200	0	7.13608	5.97212	65.821	878.756	-89.3628	993.532	-914	200	0
356	0	8.79006e-17	3.37071e-17	2.26535e-16	7.37919e-15	6.3886e-15	-2.2702e-15	300	610	0	1.6165e-26	1.00402e-26	2.05615e-26	-8.13992e-25	1.90746e-26	5.58197e-25	300	200	0	3.85076	2.64347	56.1959	16.7494	747.553	464.02	-311	200	0	6.77978	5.92848	65.264	955.145	-99.9226	1004.53	-914	200	0	10.9602	8.27214	122.435	25371.6	78796.4	-6786.35	0	0	0
356	1	1.18113e-16	2.95491e-17	2.67294e-16	8.75921e-15	7.73822e-15	-3.35073e-15	300	610	0	9.68833e-27	8.6045e-27	8.53684e-28	4.63166e-25	-9.52325e-25	4.83422e-26	300	200	0	3.87167	2.64361	56.1009	18.0967	744.393	466.074	-311	200	0	6.47768	5.83967	65.0685	1020.07	-135.193	1026.11	-914	200	0
356	2	1.46169e-16	1.61898e-17	2.82758e-16	9.34308e-15	8.48093e-15	-4.53523e-15	300	610	0	-3.58552e-27	4.32307e-27	-3.36007e-26	2.58845e-24	-2.44438e-24	-8.48461e-25	300	200	0	3.87936	2.62803	56.0167	20.9486	751.214	468.906	-311	200	0	6.22503	5.70402	65.2334	1072.7	-197.445	1054.86	-914	200	0
356	3	1.64656e-16	-1.04031e-17	2.5102e-16	8.42118e-15	8.01407e-15	-5.65496e-15	300	610	0	-2.59289e-26	-4.01999e-27	-8.65587e-26	5.74817e-24	-4.53259e-24	-2.23231e-24	300	200	0	3.88092	2.5997	55.9754	25.2089	765.72	472.392	-311	200	0	5.98807	5.51304	65.5891	1114.13	-279.184	1083.23	-914	200	0
356	4	1.62665e-16	-5.44982e-17	1.43767e-16	5.07145e-15	5.54021e-15	-6.42984e-15	300	610	0	-5.94135e-26	-1.76973e-26	-1.60718e-25	1.00518e-23	-7.22468e-24	-4.1763e-24	300	200	0	3.87792	2.56295	55.9802	31.5004	785.377	475.972	-311	200	0	5.74195	5.2609	65.9335	1144.19	-365.259	1099.85	-914	200	0
356	5	1.25471e-16	-1.19891e-16	-7.25897e-17	-1.80628e-15	8.86437e-17	-6.44424e-15	300	610	0	-1.05332e-25	-3.78161e-26	-2.56375e-25	1.54526e-23	-1.04088e-23	-6.69143e-24	300	200	0	3.86775	2.52171	56.0154	39.2003	807.684	479.163	-311	200	0	5.49767	4.96348	66.1425	1157.22	-438.139	1094.07	-914	200	0
356	6	3.47621e-17	-2.08766e-16	-4.33841e-16	-1.3394e-14	-9.41153e-15	-5.13298e-15	300	610	0	-1.63355e-25	-6.49665e-26	-3.69585e-25	2.16418e-23	-1.37885e-23	-9.67835e-24	300	200	0	3.84913	2.47878	56.0716	45.929	829.853	481.775	-311	200	0	5.29812	4.65699	66.1927	1144.27	-480.789	1063.02	-914	200	0
356	7	-1.30214e-16	-3.20053e-16	-9.72193e-16	-3.07709e-14	-2.39833e-14	-1.78792e-15	300	610	0	-2.30399e-25	-9.87168e-26	-4.89849e-25	2.79188e-23	-1.68074e-23	-1.28665e-23	300	200	0	3.82518	2.43509	56.1508	49.0682	848.538	483.922	-311	200	0	5.19281	4.38479	66.1665	1101.54	-477.889	1013.51	-914	200	0
356	8	-3.90152e-16	-4.47244e-16	-1.70694e-15	-5.46132e-14	-4.43544e-14	4.40082e-15	300	610	0	-2.99231e-25	-1.36948e-25	-5.97444e-25	3.30468e-23	-1.85728e-23	-1.57435e-23	300	200	0	3.8015	2.39037	56.2554	47.8548	860.685	485.784	-311	200	0	5.20855	4.18893	66.2263	1033.74	-422.664	957.118	-914	200	0
356	9	-7.61351e-16	-5.75721e-16	-2.6309e-15	-8.47567e-14	-7.05879e-14	1.42522e-14	300	610	0	-3.56897e-25	-1.75043e-25	-6.60693e-25	3.5113e-23	-1.77921e-23	-1.74827e-23	300	200	0	3.78305	2.34614	56.3783	43.3407	865.134	486.981	-311	200	0	5.33616	4.09406	66.5116	950.273	-324.618	905.384	-914	200	0
357	0	-1.24909e-15	-6.79795e-16	-3.69238e-15	-1.19609e-13	-1.01578e-13	2.8431e-14	300	610	0	-3.83187e-25	-2.05004e-25	-6.33696e-25	3.14256e-23	-1.27447e-23	-1.68824e-23	300	200	0	3.77278	2.30861	56.5007	36.2291	863.113	486.565	-311	200	0	5.53988	4.08568	67.027	862.237	-207.037	867.142	-914	200	0	9.99719	6.89866	121.752	25064.2	77959	-5536.96	0	0	0
357	1	-1.83839e-15	-7.19842e-16	-4.7729e-15	-1.55424e-13	-1.34414e-13	4.71963e-14	300	610	0	-3.49453e-25	-2.14604e-25	-4.55333e-25	1.84954e-23	-1.32307e-24	-1.23375e-23	300	200	0	3.77141	2.28726	56.5993	25.8971	857.288	484.189	-311	200	0	5.77582	4.11147	67.6093	780.098	-96.8944	845.462	-914	200	0
357	2	-2.48213e-15	-6.40225e-16	-5.6625e-15	-1.85487e-13	-1.63652e-13	7.00475e-14	300	610	0	-2.18316e-25	-1.86799e-25	-5.06898e-26	-7.82896e-24	1.88167e-23	-1.8742e-24	300	200	0	3.77685	2.28886	56.6627	11.7592	850.451	480.832	-311	200	0	6.00826	4.1188	68.0061	709.232	-16.2748	835.922	-914	200	0
357	3	-3.08705e-15	-3.68987e-16	-6.03555e-15	-1.99311e-13	-1.8057e-13	9.52667e-14	300	610	0	5.50398e-26	-9.97025e-26	6.63608e-25	-5.19909e-23	4.99434e-23	1.6713e-23	300	200	0	3.78555	2.31179	56.6946	-5.40439	844.18	477.9	-311	200	0	6.21922	4.10003	68.0099	649.75	22.3543	830.103	-914	200	0
357	4	-3.49904e-15	1.79285e-16	-5.43283e-15	-1.82025e-13	-1.7255e-13	1.19375e-13	300	610	0	5.19068e-25	7.24569e-26	1.76836e-24	-1.1802e-22	9.37248e-23	4.55755e-23	300	200	0	3.79676	2.34694	56.6972	-23.419	838.674	476.043	-311	200	0	6.40677	4.10075	67.545	601.069	18.9426	821.58	-914	200	0
357	5	-3.49002e-15	1.09571e-15	-3.25794e-15	-1.14213e-13	-1.22821e-13	1.36551e-13	300	610	0	1.2185e-24	3.56865e-25	3.32314e-24	-2.08389e-22	1.50438e-22	8.63247e-23	300	200	0	3.81374	2.3847	56.6603	-39.2356	834.318	475.199	-311	200	0	6.57565	4.18223	66.6719	563.841	-14.1148	807.99	-914	200	0
357	6	-2.75062e-15	2.4624e-15	1.20038e-15	2.7414e-14	-1.08601e-14	1.3811e-13	300	610	0	2.18234e-24	7.77528e-25	5.33822e-24	-3.22353e-22	2.17881e-22	1.39298e-22	300	200	0	3.83822	2.41986	56.574	-49.7953	832.275	475.369	-311	200	0	6.72883	4.37233	65.5389	537.299	-58.7899	789.556	-914	200	0
357	7	-8.94217e-16	4.32885e-15	8.70572e-15	2.68058e-13	1.86124e-13	1.12181e-13	300	610	0	3.40618e-24	1.34794e-24	7.73604e-24	-4.53724e-22	2.90004e-22	2.02548e-22	300	200	0	3.86528	2.4506	56.4438	-53.1846	833.7	476.741	-311	200	0	6.86153	4.64173	64.3019	517.79	-102.445	768.279	-914	200	0
357	8	2.52001e-15	6.67747e-15	1.99543e-14	6.31019e-13	4.90137e-13	4.38222e-14	300	610	0	4.82846e-24	2.06054e-24	1.03023e-23	-5.88128e-22	3.55307e-22	2.70556e-22	300	200	0	3.88483	2.47669	56.2863	-49.3033	840.02	479.215	-311	200	0	6.956	4.92317	63.0693	503.341	-142.734	747.182	-914	200	0
357	9	7.93575e-15	9.3777e-15	3.53809e-14	1.13146e-12	9.17264e-13	-8.41607e-14	300	610	0	6.30093e-24	2.87266e-24	1.26295e-23	-6.99936e-22	3.95211e-22	3.32736e-22	300	200	0	3.88742	2.49987	56.1148	-39.4722	853.066	482.139	-311	200	0	6.98515	5.1577	61.9301	496.675	-183.033	727.735	-914	200	0
358	0	1.57096e-14	1.21295e-14	5.48753e-14	1.76723e-12	1.46995e-12	-2.89306e-13	300	610	0	7.55538e-24	3.68947e-24	1.40581e-23	-7.49258e-22	3.8266e-22	3.71886e-22	300	200	0	3.8683	2.5228	55.9422	-25.717	872.969	484.327	-311	200	0	6.9283	5.32558	61.004	499.197	-224.944	708.047	-914	200	0	9.99719	6.89866	121.752	25064.2	77959	-5536.96	0	0	0
358	1	2.59729e-14	1.44005e-14	7.74022e-14	2.50656e-12	2.1264e-12	-5.8612e-13	300	610	0	8.17048e-24	4.34506e-24	1.36278e-23	-6.79673e-22	2.81481e-22	3.62864e-22	300	200	0	3.82812	2.54467	55.7965	-10.5701	896.442	484.309	-311	200	0	6.78581	5.44133	60.3942	505.964	-265.105	685.044	-914	200	0
358	2	3.84377e-14	1.53641e-14	1.00532e-13	3.27268e-12	2.82721e-12	-9.80819e-13	300	610	0	7.54604e-24	4.58429e-24	1.00533e-23	-4.17704e-22	4.71323e-23	2.71926e-22	300	200	0	3.7727	2.56013	55.7166	3.32835	918.545	480.94	-311	200	0	6.58326	5.53306	60.0938	510.996	-298.677	659.276	-914	200	0
358	3	5.21468e-14	1.38542e-14	1.19915e-13	3.92654e-12	3.45985e-12	-1.46392e-12	300	610	0	4.89517e-24	4.04976e-24	1.7516e-24	1.24549e-22	-3.70238e-22	5.73708e-23	300	200	0	3.71268	2.56366	55.727	14.0441	935.934	474.027	-311	200	0	6.36449	5.62708	59.9867	515.316	-326.035	637.54	-914	200	0
358	4	6.51773e-14	8.3551e-15	1.2876e-13	4.24955e-12	3.84274e-12	-2.00061e-12	300	610	0	-7.30513e-25	2.28029e-24	-1.30506e-23	1.04185e-21	-1.01939e-21	-3.27696e-22	300	200	0	3.66015	2.55365	55.8156	20.7446	947.904	464.56	-311	200	0	6.17204	5.73565	59.958	526.409	-356.497	629.156	-914	200	0
358	5	7.43254e-14	-2.94189e-15	1.17444e-13	3.93014e-12	3.71182e-12	-2.5192e-12	300	610	0	-1.03637e-23	-1.27017e-24	-3.60894e-23	2.42125e-21	-1.93705e-21	-9.29482e-22	300	200	0	3.62244	2.53331	55.9372	23.9722	954.971	454.398	-311	200	0	6.02665	5.85071	59.9964	549.356	-403.86	638.096	-914	200	0
358	6	7.4824e-14	-2.19805e-14	7.34091e-14	2.55963e-12	2.71443e-12	-2.89877e-12	300	610	0	-2.49693e-23	-7.18202e-24	-6.86767e-23	4.31833e-21	-3.13145e-21	-1.78341e-21	300	200	0	3.59817	2.50914	56.0364	25.8783	956.706	445.684	-311	200	0	5.92505	5.95037	60.1818	580.883	-475.128	660.165	-914	200	0
358	7	6.01753e-14	-5.05358e-14	-1.84028e-14	-3.54852e-13	4.16802e-13	-2.95785e-12	300	610	0	-4.51948e-23	-1.59751e-23	-1.11114e-22	6.7224e-21	-4.55948e-21	-2.89881e-21	300	200	0	3.58083	2.4875	56.0743	29.6499	950.862	440.281	-311	200	0	5.85538	6.00846	60.5737	614.827	-562.468	688.998	-914	200	0
358	8	2.22188e-14	-8.97221e-14	-1.74273e-13	-5.35036e-12	-3.66584e-12	-2.44724e-12	300	610	0	-7.10007e-23	-2.79559e-23	-1.61882e-22	9.50974e-21	-6.09774e-21	-4.2377e-21	300	200	0	3.56668	2.47147	56.0434	38.1834	934.845	439.309	-311	200	0	5.81414	6.0017	61.1287	653.043	-647.663	722.422	-914	200	0
358	9	-4.84055e-14	-1.39273e-13	-4.09237e-13	-1.29295e-11	-1.00065e-11	-1.05169e-12	300	610	0	-1.01161e-22	-4.29969e-23	-2.16615e-22	1.23857e-20	-7.50875e-21	-5.68763e-21	300	200	0	3.55679	2.46031	55.9703	52.5885	907.822	442.748	-311	200	0	5.80912	5.9169	61.7341	706.546	-713.895	762.375	-914	200	0
359	0	-1.61203e-13	-1.96575e-13	-7.33042e-13	-2.34305e-11	-1.89597e-11	1.59365e-12	300	610	0	-1.32641e-22	-6.02412e-23	-2.6689e-22	1.48195e-20	-8.40582e-21	-7.03005e-21	300	200	0	3.55158	2.45089	55.9009	71.3729	871.785	449.157	-311	200	0	5.84733	5.75851	62.3038	783.341	-750.135	810.806	-914	200	0	9.71673	8.11211	118.411	24569.5	74778.8	-6590.56	0	0	0
359	1	-3.23961e-13	-2.55476e-13	-1.14422e-12	-3.6836e-11	-3.06002e-11	5.86416e-12	300	610	0	-1.59889e-22	-7.77419e-23	-2.9899e-22	1.59794e-20	-8.22301e-21	-7.9071e-21	300	200	0	3.54817	2.43939	55.8738	91.3634	831.781	456.031	-311	200	0	5.92515	5.55779	62.8321	877.682	-749.45	865.932	-914	200	0
359	2	-5.39865e-13	-3.04944e-13	-1.6221e-12	-5.25134e-11	-4.45008e-11	1.20757e-11	300	610	0	-1.74125e-22	-9.20595e-23	-2.92821e-22	1.46833e-20	-6.19988e-21	-7.79288e-21	300	200	0	3.54439	2.42271	55.9022	110.377	795.134	461.138	-311	200	0	6.03005	5.37071	63.3631	972.315	-712.311	922.411	-914	200	0
359	3	-8.03432e-13	-3.27749e-13	-2.11691e-12	-6.88913e-11	-5.945e-11	2.03753e-11	300	610	0	-1.62777e-22	-9.78719e-23	-2.21369e-22	9.38413e-21	-1.39546e-21	-5.97823e-21	300	200	0	3.5424	2.40047	55.9776	129.341	769.013	463.589	-311	200	0	6.14556	5.25394	63.9275	1048.87	-650.72	975.302	-914	200	0
359	4	-1.09524e-12	-2.99449e-13	-2.53853e-12	-8.30913e-11	-7.31228e-11	3.05854e-11	300	610	0	-1.09286e-22	-8.76859e-23	-5.11901e-23	-1.77851e-21	7.25015e-21	-1.58239e-21	300	200	0	3.54572	2.37787	56.0826	151.183	757.712	463.62	-311	200	0	6.25512	5.23914	64.533	1097.58	-585.086	1021.79	-914	200	0
359	5	-1.37567e-12	-1.88131e-13	-2.74546e-12	-9.05589e-11	-8.17404e-11	4.20013e-11	300	610	0	6.41253e-24	-5.17866e-23	2.55413e-22	-2.08246e-20	2.07838e-20	6.39135e-21	300	200	0	3.55388	2.36563	56.1967	177.667	762.196	461.853	-311	200	0	6.34651	5.33007	65.2043	1121.28	-535.795	1058.4	-914	200	0
359	6	-1.57814e-12	4.44927e-14	-2.53604e-12	-8.47682e-11	-7.97787e-11	5.31471e-11	300	610	0	2.06314e-22	2.1391e-23	7.35717e-22	-4.96328e-20	4.00128e-20	1.89345e-20	300	200	0	3.56284	2.37497	56.3043	207.563	781.143	458.966	-311	200	0	6.41489	5.51361	65.9738	1129.15	-514.609	1080	-914	200	0
359	7	-1.60305e-12	4.39864e-13	-1.64591e-12	-5.71186e-11	-5.98235e-11	6.15117e-11	300	610	0	5.11216e-22	1.44231e-22	1.41854e-21	-8.94461e-20	6.516e-20	3.68243e-20	300	200	0	3.56951	2.41092	56.4033	236.956	810.97	455.51	-311	200	0	6.46397	5.76413	66.8213	1125.88	-520.819	1084.31	-914	200	0
359	8	-1.31394e-12	1.03631e-12	2.43569e-13	2.8162e-12	-1.27105e-11	6.33048e-11	300	610	0	9.35517e-22	3.27976e-22	2.31199e-21	-1.40144e-19	9.53861e-20	6.03034e-20	300	200	0	3.57383	2.46818	56.5044	260.416	845.674	451.798	-311	200	0	6.50213	6.04488	67.6509	1110.99	-544.701	1076.34	-914	200	0
359	9	-5.38648e-13	1.8588e-12	3.47939e-12	1.06475e-10	7.18678e-11	5.32963e-11	300	610	0	1.4795e-21	5.79549e-22	3.38654e-21	-1.99262e-19	1.28178e-19	8.86352e-20	300	200	0	3.57857	2.53301	56.6274	272.411	878.215	448.205	-311	200	0	6.53012	6.31322	68.3203	1087.56	-575.542	1065.72	-914	200	0
360	0	9.21504e-13	2.9039e-12	8.38588e-12	2.64688e-10	2.0407e-10	2.48368e-11	300	610	0	2.11884e-21	8.96925e-22	4.55322e-21	-2.60763e-19	1.58632e-19	1.19532e-19	300	200	0	3.58887	2.59098	56.7967	269.002	902.803	445.482	-311	200	0	6.53322	6.52278	68.6908	1063.36	-607.129	1058.69	-914	200	0	9.84617	8.68233	123.964	25673.1	79293.9	-7041.47	0	0	0
360	1	3.27003e-12	4.11943e-12	1.51807e-11	4.84977e-10	3.9169e-10	-2.98124e-11	300	610	0	2.79145e-21	1.26294e-21	5.63821e-21	-3.13658e-19	1.78706e-19	1.48484e-19	300	200	0	3.61028	2.63318	57.0202	249.24	917.134	444.517	-311	200	0	6.49023	6.62734	68.6936	1041.82	-636.071	1052.13	-914	200	0
360	2	6.67667e-12	5.37936e-12	2.38508e-11	7.67553e-10	6.36789e-10	-1.18681e-10	300	610	0	3.38247e-21	1.63765e-21	6.35615e-21	-3.40615e-19	1.76562e-19	1.68049e-19	300	200	0	3.64582	2.65633	57.2705	215.302	923.22	445.808	-311	200	0	6.38848	6.60074	68.3732	1016.99	-657.244	1035.65	-914	200	0
360	3	1.12172e-11	6.45523e-12	3.39847e-11	1.09987e-09	9.31037e-10	-2.48637e-10	300	610	0	3.709e-21	1.94978e-21	6.2868e-21	-3.16869e-19	1.36221e-19	1.67229e-19	300	200	0	3.69325	2.66071	57.4969	171.485	925.622	449.286	-311	200	0	6.23123	6.46265	67.8552	977.95	-664.053	999.692	-914	200	0
360	4	1.67885e-11	6.98787e-12	4.45631e-11	1.44978e-09	1.24975e-09	-4.23108e-10	300	610	0	3.5078e-21	2.08835e-21	4.86251e-21	-2.0986e-19	3.78082e-20	1.31127e-19	300	200	0	3.74386	2.64818	57.6554	123.09	928.684	454.521	-311	200	0	6.03823	6.27998	67.2747	915.154	-653.158	942.285	-914	200	0
360	5	2.29971e-11	6.46525e-12	5.3721e-11	1.75774e-09	1.54493e-09	-6.38823e-10	300	610	0	2.43047e-21	1.8963e-21	1.37697e-21	1.97763e-20	-1.41199e-19	4.11436e-20	300	200	0	3.78481	2.62011	57.722	75.3653	934.739	460.67	-311	200	0	5.84507	6.1312	66.732	826.237	-626.159	870.314	-914	200	0
360	6	2.90268e-11	4.21558e-12	5.85092e-11	1.92887e-09	1.73796e-09	-8.81543e-10	300	610	0	5.27032e-23	1.16906e-21	-4.9709e-21	4.15076e-19	-4.23261e-19	-1.23894e-19	300	200	0	3.80506	2.57701	57.6856	32.5401	943.218	466.471	-311	200	0	5.69708	6.06166	66.2789	720.29	-587.564	798.127	-914	200	0
360	7	3.3495e-11	-5.71378e-13	5.47046e-11	1.82654e-09	1.7133e-09	-1.1209e-09	300	610	0	-4.09383e-21	-3.38248e-22	-1.49808e-20	1.01654e-18	-8.26077e-19	-3.8525e-19	300	200	0	3.80105	2.52009	57.5406	-2.66149	950.991	470.623	-311	200	0	5.63124	6.06737	65.9235	615.684	-543.796	743.283	-914	200	0
360	8	3.43206e-11	-8.77874e-12	3.67434e-11	1.26979e-09	1.31513e-09	-1.30477e-09	300	610	0	-1.04569e-20	-2.88973e-21	-2.92843e-20	1.85186e-18	-1.35539e-18	-7.59932e-19	300	200	0	3.77845	2.45305	57.2973	-29.1933	954.923	472.168	-311	200	0	5.65959	6.1097	65.662	533.017	-501.983	718.7	-914	200	0
360	9	2.86398e-11	-2.12332e-11	-2.11548e-12	3.81405e-11	3.49885e-10	-1.354e-09	300	610	0	-1.93556e-20	-6.72823e-21	-4.80896e-20	2.9207e-18	-1.99494e-18	-1.25402e-18	300	200	0	3.74876	2.38325	56.996	-47.1098	954.68	470.764	-311	200	0	5.77082	6.13972	65.5139	487.677	-467.948	728.118	-914	200	0
361	0	1.28203e-11	-3.8492e-11	-6.92631e-11	-2.11195e-09	-1.40149e-09	-1.15886e-09	300	610	0	-3.08193e-20	-1.20093e-20	-7.0825e-20	4.17405e-18	-2.69362e-18	-1.85335e-18	300	200	0	3.72224	2.31992	56.7006	-56.1872	952.825	466.919	-311	200	0	5.94349	6.11811	65.5157	484.821	-445.831	767.53	-914	200	0	9.84617	8.68233	123.964	25673.1	79293.9	-7041.47	0	0	0
361	1	-1.73528e-11	-6.05278e-11	-1.71689e-10	-5.41361e-09	-4.157e-09	-5.79156e-10	300	610	0	-4.43669e-20	-1.87041e-20	-9.56815e-20	5.48843e-18	-3.35026e-18	-2.51141e-18	300	200	0	3.70393	2.26927	56.4705	-55.5977	952.234	462.061	-311	200	0	6.15462	6.03024	65.7054	520.839	-437.298	826.459	-914	200	0
361	2	-6.62336e-11	-8.63029e-11	-3.14233e-10	-1.00335e-08	-8.08757e-09	5.49215e-10	300	610	0	-5.87298e-20	-2.64697e-20	-1.19073e-19	6.63638e-18	-3.7976e-18	-3.1352e-18	300	200	0	3.6961	2.23064	56.3375	-45.2733	953.372	458.395	-311	200	0	6.37654	5.89448	66.1099	589.99	-438.634	888.999	-914	200	0
361	3	-1.37516e-10	-1.13237e-10	-4.96996e-10	-1.59882e-08	-1.32468e-08	2.39788e-09	300	610	0	-7.15324e-20	-3.44874e-20	-1.35065e-19	7.25684e-18	-3.78816e-18	-3.57e-18	300	200	0	3.6997	2.19843	56.3023	-27.1993	954.448	458.243	-311	200	0	6.57208	5.75091	66.6982	687.356	-440.112	940.023	-914	200	0
361	4	-2.32981e-10	-1.36601e-10	-7.11812e-10	-2.30297e-08	-1.94733e-08	5.11598e-09	300	610	0	-7.89663e-20	-4.12809e-20	-1.34873e-19	6.83117e-18	-2.98622e-18	-3.58594e-18	300	200	0	3.71295	2.16841	56.34	-5.24108	954.252	463.023	-311	200	0	6.70228	5.63298	67.3488	803.69	-432.189	973.193	-914	200	0
361	5	-3.50708e-10	-1.48911e-10	-9.37831e-10	-3.05012e-08	-2.62648e-08	8.78263e-09	300	610	0	-7.5521e-20	-4.45363e-20	-1.0657e-19	4.67426e-18	-9.72172e-19	-2.87007e-18	300	200	0	3.73408	2.14341	56.4163	16.3664	953.868	472.644	-311	200	0	6.74304	5.55165	67.8934	921.579	-412.256	991.342	-914	200	0
361	6	-4.82743e-10	-1.39443e-10	-1.13647e-09	-3.71713e-08	-3.26306e-08	1.33387e-08	300	610	0	-5.38683e-20	-4.09632e-20	-3.52443e-20	-4.64877e-20	2.73241e-18	-1.02981e-18	300	200	0	3.7641	2.13291	56.5077	34.7062	955.811	485.654	-311	200	0	6.69826	5.50463	68.1607	1020.63	-382.977	999.889	-914	200	0
361	7	-6.12285e-10	-9.40591e-11	-1.24629e-09	-4.10644e-08	-3.69361e-08	1.84971e-08	300	610	0	-5.03771e-21	-2.62542e-20	9.6119e-20	-8.24754e-18	8.6091e-18	2.38445e-18	300	200	0	3.80245	2.14691	56.603	48.7844	962.365	499.722	-311	200	0	6.59823	5.48921	68.0052	1084.53	-349.305	1003.07	-914	200	0
361	8	-7.10627e-10	4.37994e-12	-1.17886e-09	-3.93204e-08	-3.67653e-08	2.36332e-08	300	610	0	8.09369e-20	4.77305e-21	3.04665e-19	-2.08012e-17	1.70451e-17	7.82834e-18	300	200	0	3.84288	2.19036	56.6882	59.0083	974.274	512.127	-311	200	0	6.47892	5.50082	67.3853	1103.7	-320.656	1004.9	-914	200	0
361	9	-7.34312e-10	1.74685e-10	-8.17121e-10	-2.81332e-08	-2.88444e-08	2.76657e-08	300	610	0	2.13687e-19	5.77483e-20	6.04206e-19	-3.8322e-17	2.8183e-17	1.56735e-17	300	200	0	3.87799	2.2617	56.7416	66.3484	989.946	520.523	-311	200	0	6.35946	5.52629	66.4164	1075.5	-308.25	1008.79	-914	200	0
362	0	-6.23235e-10	4.34668e-10	-1.85212e-11	-2.84184e-09	-9.08628e-09	2.89424e-08	300	610	0	4.00265e-19	1.37912e-19	9.99901e-19	-6.08489e-17	4.17107e-17	2.60681e-17	300	200	0	3.90673	2.35262	56.7455	71.4466	1005.28	523.932	-311	200	0	6.24292	5.54556	65.3059	1004.86	-315.629	1015.74	-914	200	0	10.1685	7.88516	121.157	25140.2	77409.3	-6304.09	0	0	0
362	1	-3.00805e-10	7.96717e-10	1.37431e-09	4.17362e-08	2.71627e-08	2.51612e-08	300	610	0	6.41775e-19	2.48741e-19	1.48078e-18	-8.74115e-17	5.65899e-17	3.87418e-17	300	200	0	3.9353	2.44833	56.6914	73.6873	1014.86	523.239	-311	200	0	6.13581	5.54318	64.2503	906.398	-334.998	1024.98	-914	200	0
362	2	3.22368e-10	1.26121e-09	3.51184e-09	1.10615e-07	8.45771e-08	1.33671e-08	300	610	0	9.28746e-19	3.89922e-19	2.0101e-18	-1.15485e-16	7.07341e-17	5.2751e-17	300	200	0	3.97038	2.53109	56.5774	70.8139	1014.31	520.684	-311	200	0	6.05437	5.52055	63.3911	804.693	-352.805	1035.48	-914	200	0
362	3	1.33939e-09	1.80756e-09	6.50136e-09	2.07477e-07	1.66898e-07	-9.91798e-09	300	610	0	1.23528e-18	5.5462e-19	2.5139e-18	-1.40365e-16	8.0667e-17	6.61783e-17	300	200	0	4.01137	2.58584	56.4132	59.9505	1002.19	518.387	-311	200	0	6.01038	5.49368	62.8086	726.767	-357.483	1045.8	-914	200	0
362	4	2.83053e-09	2.38298e-09	1.03528e-08	3.32923e-07	2.75469e-07	-4.83605e-08	300	610	0	1.51227e-18	7.26066e-19	2.86886e-18	-1.54532e-16	8.12155e-17	7.58089e-17	300	200	0	4.04894	2.60472	56.2285	39.8266	980.199	516.571	-311	200	0	6.00128	5.47654	62.5118	690.221	-344.557	1053.13	-914	200	0
362	5	4.83709e-09	2.88966e-09	1.49047e-08	4.82072e-07	4.0718e-07	-1.05195e-07	300	610	0	1.68044e-18	8.73697e-19	2.89134e-18	-1.47127e-16	6.53282e-17	7.6839e-17	300	200	0	4.07093	2.58731	56.062	12.4124	952.609	513.258	-311	200	0	6.01024	5.47106	62.437	696.927	-316.257	1053.28	-914	200	0
362	6	7.324e-09	3.1717e-09	1.97311e-08	6.41518e-07	5.51828e-07	-1.82231e-07	300	610	0	1.62447e-18	9.49294e-19	2.33086e-18	-1.03739e-16	2.41489e-17	6.26969e-17	300	200	0	4.06871	2.53761	55.9387	-17.4616	925.235	506.248	-311	200	0	6.01229	5.4742	62.4896	736.1	-277.045	1041.92	-914	200	0
362	7	1.01307e-08	3.00454e-09	2.40339e-08	7.8581e-07	6.88981e-07	-2.7843e-07	300	610	0	1.19026e-18	8.83927e-19	8.72694e-19	-6.76235e-18	-5.2481e-17	2.50988e-17	300	200	0	4.04076	2.46328	55.8617	-43.9432	903.372	495.321	-311	200	0	5.99344	5.48896	62.6178	795.051	-230.631	1015.34	-914	200	0
362	8	1.29115e-08	2.09076e-09	2.65339e-08	8.73825e-07	7.84656e-07	-3.8801e-07	300	610	0	1.8824e-19	5.86939e-19	-1.84442e-18	1.63308e-16	-1.74879e-16	-4.54995e-17	300	200	0	3.99448	2.37772	55.8213	-61.8864	889.622	482.465	-311	200	0	5.96641	5.52426	62.8458	867.052	-180.976	971.391	-914	200	0
362	9	1.50708e-08	6.79057e-11	2.53798e-08	8.45705e-07	7.88352e-07	-4.98141e-07	300	610	0	-1.59359e-18	-5.13161e-20	-6.18778e-18	4.25244e-16	-3.51499e-16	-1.58854e-16	300	200	0	3.94345	2.29825	55.7991	-67.777	883.846	470.503	-311	200	0	5.9626	5.5885	63.2129	945.615	-135.303	911.949	-914	200	0
363	0	1.57012e-08	-3.46449e-09	1.81097e-08	6.21427e-07	6.31302e-07	-5.86392e-07	300	610	0	-4.36224e-18	-1.15078e-18	-1.24589e-17	7.92642e-16	-5.85801e-16	-3.23069e-16	300	200	0	3.9003	2.23833	55.7699	-60.3389	884.828	461.729	-311	200	0	6.00861	5.69447	63.6916	1017.11	-104.783	843.901	-914	200	0	10.5985	9.22978	118.526	24651.7	75115.1	-7875.41	0	0	0
363	1	1.35417e-08	-8.88989e-09	1.70955e-09	1.02483e-07	2.27239e-07	-6.18286e-07	300	610	0	-8.2731e-18	-2.82441e-18	-2.07827e-17	1.26728e-15	-8.71843e-16	-5.41691e-16	300	200	0	3.87127	2.20139	55.7188	-41.1283	890.722	457.431	-311	200	0	6.10676	5.86741	64.1794	1066.25	-101.59	777.651	-914	200	0
363	2	6.97773e-09	-1.64827e-08	-2.71693e-08	-8.21356e-07	-5.2266e-07	-5.45549e-07	300	610	0	-1.33596e-17	-5.14965e-18	-3.09504e-17	1.83002e-15	-1.18856e-15	-8.09607e-16	300	200	0	3.85575	2.18205	55.6525	-14.5201	898.59	457.918	-311	200	0	6.23463	6.12901	64.5311	1085.01	-135.412	725.749	-914	200	0
363	3	-5.8858e-09	-2.62708e-08	-7.17636e-08	-2.25785e-06	-1.71856e-06	-3.0591e-07	300	610	0	-1.94362e-17	-8.12602e-18	-4.22168e-17	2.4293e-15	-1.49295e-15	-1.1077e-15	300	200	0	3.84885	2.17156	55.5919	13.8496	905.413	462.54	-311	200	0	6.36283	6.47208	64.5873	1074.41	-210.831	700.849	-914	200	0
363	4	-2.70385e-08	-3.78473e-08	-1.34444e-07	-4.28811e-06	-3.4422e-06	1.74323e-07	300	610	0	-2.59746e-17	-1.16177e-17	-5.30579e-17	2.96786e-15	-1.71279e-15	-1.39647e-15	300	200	0	3.84363	2.16286	55.5579	39.3299	910.009	469.914	-311	200	0	6.47604	6.86307	64.2415	1042.82	-324.002	710.402	-914	200	0
363	5	-5.82222e-08	-5.01339e-08	-2.15584e-07	-6.93009e-06	-5.72628e-06	9.73434e-07	300	610	0	-3.19605e-17	-1.52816e-17	-6.09112e-17	3.28913e-15	-1.73997e-15	-1.60915e-15	300	200	0	3.83302	2.15373	55.5568	58.8346	913.39	478.644	-311	200	0	6.58783	7.25977	63.5249	1002.97	-460.314	751.34	-914	200	0
363	6	-1.00386e-07	-6.11076e-08	-3.12004e-07	-1.00882e-05	-8.51151e-06	2.16145e-06	300	610	0	-3.57441e-17	-1.84852e-17	-6.19393e-17	3.16586e-15	-1.42643e-15	-1.64536e-15	300	200	0	3.8136	2.14731	55.576	70.0757	916.837	487.87	-311	200	0	6.73496	7.61845	62.6105	966.078	-595.652	810.829	-914	200	0
363	7	-1.52904e-07	-6.75223e-08	-4.15007e-07	-1.3489e-05	-1.15908e-05	3.77954e-06	300	610	0	-3.49128e-17	-2.0224e-17	-5.08835e-17	2.29496e-15	-5.85316e-16	-1.36716e-15	300	200	0	3.78782	2.14965	55.6055	71.5498	920.599	496.907	-311	200	0	6.94032	7.89774	61.7233	936.645	-700.877	872.642	-914	200	0
363	8	-2.1254e-07	-6.46775e-08	-5.08099e-07	-1.66068e-05	-1.4543e-05	5.81009e-06	300	610	0	-2.62271e-17	-1.90546e-17	-2.11029e-17	3.04338e-16	9.98993e-16	-5.99791e-16	300	200	0	3.76133	2.16586	55.6596	63.2044	924.917	504.767	-311	200	0	7.17619	8.05981	61.0252	912.401	-753.002	922.773	-914	200	0
363	9	-2.7219e-07	-4.63177e-08	-5.64649e-07	-1.85859e-05	-1.6662e-05	8.13697e-06	300	610	0	-5.68184e-18	-1.30693e-17	3.50698e-17	-3.22102e-15	3.54739e-15	8.59257e-16	300	200	0	3.73912	2.19713	55.7641	46.7917	930.529	510.433	-311	200	0	7.37505	8.07085	60.5729	889.2	-748.983	952.119	-914	200	0
364	0	-3.19496e-07	-4.78026e-09	-5.45917e-07	-1.81741e-05	-1.68924e-05	1.04967e-05	300	610	0	3.12304e-17	5.09603e-20	1.25498e-16	-8.68468e-15	7.24415e-15	3.21877e-15	300	200	0	3.72403	2.23977	55.9256	25.5951	937.697	513.268	-311	200	0	7.47747	7.91777	60.4054	866.698	-704.138	959.036	-914	200	0	10.5985	9.22978	118.526	24651.7	75115.1	-7875.41	0	0	0
364	1	-3.35521e-07	6.84562e-08	-4.00133e-07	-1.3689e-05	-1.37902e-05	1.24244e-05	300	610	0	8.89548e-17	2.28601e-17	2.56753e-16	-1.63866e-14	1.21717e-14	6.65515e-15	300	200	0	3.71701	2.28581	56.1156	3.54198	945.808	512.924	-311	200	0	7.46103	7.62451	60.6086	848.723	-635.916	949.944	-914	200	0
364	2	-2.93818e-07	1.81639e-07	-6.3599e-08	-3.04966e-06	-5.53502e-06	1.32007e-05	300	610	0	1.70908e-16	5.77911e-17	4.318e-16	-2.63843e-14	1.8218e-14	1.12519e-14	300	200	0	3.7159	2.32573	56.2817	-15.81	953.406	509.152	-311	200	0	7.33463	7.24079	61.2229	837.373	-555.764	933.665	-914	200	0
364	3	-1.60357e-07	3.40831e-07	5.34914e-07	1.60875e-05	9.9708e-06	1.18135e-05	300	610	0	2.78006e-16	1.06562e-16	6.46716e-16	-3.8302e-14	2.49564e-14	1.69137e-14	300	200	0	3.71366	2.3527	56.3765	-30.0893	957.887	501.985	-311	200	0	7.13184	6.82017	62.1494	828.977	-474.635	913.826	-914	200	0
364	4	1.05021e-07	5.47032e-07	1.46497e-06	4.60364e-05	3.48721e-05	6.9511e-06	300	610	0	4.06631e-16	1.69291e-16	8.86407e-16	-5.10876e-14	3.15014e-14	2.32539e-14	300	200	0	3.70108	2.36406	56.3836	-38.5485	955.918	491.976	-311	200	0	6.91331	6.40812	63.2097	817.453	-407.23	887.301	-914	200	0
364	5	5.4481e-07	7.92237e-07	2.77882e-06	8.85795e-05	7.09512e-05	-2.94736e-06	300	610	0	5.46023e-16	2.43288e-16	1.11949e-15	-6.27315e-14	3.63525e-14	2.94591e-14	300	200	0	3.67378	2.36018	56.3257	-41.7291	944.948	480.029	-311	200	0	6.75417	6.03429	64.2774	800.462	-368.565	849.316	-914	200	0
364	6	1.19675e-06	1.05444e-06	4.48773e-06	0.000144205	0.00011899	-1.95523e-05	300	610	0	6.7524e-16	3.21541e-16	1.29273e-15	-6.99751e-14	3.72518e-14	3.41428e-14	300	200	0	3.63538	2.34488	56.2406	-40.655	924.99	467.212	-311	200	0	6.71039	5.71042	65.3337	782.937	-367.106	799.511	-914	200	0
364	7	2.08249e-06	1.29182e-06	6.5294e-06	0.000211051	0.000177868	-4.43786e-05	300	610	0	7.59962e-16	3.90968e-16	1.32599e-15	-6.80634e-14	3.10911e-14	3.52091e-14	300	200	0	3.59361	2.32688	56.1426	-35.9781	899.534	454.83	-311	200	0	6.79084	5.43699	66.393	774.461	-399.56	743.773	-914	200	0
364	8	3.1912e-06	1.43681e-06	8.72646e-06	0.000283549	0.00024339	-7.83556e-05	300	610	0	7.49727e-16	4.30648e-16	1.10887e-15	-5.06243e-14	1.39288e-14	2.97626e-14	300	200	0	3.55548	2.31651	56.0231	-27.2062	874.422	444.179	-311	200	0	6.96117	5.20872	67.3946	778.275	-453.264	691.334	-914	200	0
364	9	4.45782e-06	1.39105e-06	1.07382e-05	0.000350846	0.00030688	-0.000121203	300	610	0	5.76459e-16	4.1036e-16	5.01291e-16	-9.79526e-15	-1.88097e-14	1.41179e-14	300	200	0	3.52474	2.31986	55.885	-13.1517	855.445	435.953	-311	200	0	7.17041	5.01473	68.196	782.646	-514.311	651.097	-914	200	0
365	0	5.73641e-06	1.023e-06	1.20104e-05	0.00039514	0.00035367	-0.000170593	300	610	0	1.55559e-16	2.89979e-16	-6.59405e-16	6.32491e-14	-7.18505e-14	-1.60203e-14	300	200	0	3.50134	2.33778	55.7513	6.21823	846.555	430.034	-311	200	0	7.37042	4.83777	68.6558	769.003	-571.33	629.806	-914	200	0	10.4006	7.07043	121.324	24988.1	77778.4	-5995.82	0	0	0
365	1	6.7707e-06	1.70735e-07	1.17326e-05	0.000390241	0.000361713	-0.000221121	300	610	0	-6.08761e-16	2.04715e-17	-2.54144e-15	1.77178e-13	-1.49204e-13	-6.51169e-14	300	200	0	3.48428	2.36803	55.6447	28.797	849.191	426.009	-311	200	0	7.52117	4.65937	68.7014	728.639	-613.443	630.029	-914	200	0
365	2	7.16562e-06	-1.347e-06	8.81652e-06	0.000300798	0.000300694	-0.00026315	300	610	0	-1.81189e-15	-4.52522e-16	-5.28781e-15	3.38591e-13	-2.52803e-13	-1.37006e-13	300	200	0	3.47527	2.40423	55.5736	51.2665	862.685	423.751	-311	200	0	7.59275	4.47308	68.3365	670.001	-630.248	647.999	-914	200	0
365	3	6.36659e-06	-3.70745e-06	1.91637e-06	8.28564e-05	0.000132212	-0.000281682	300	610	0	-3.52874e-15	-1.18135e-15	-8.96801e-15	5.49121e-13	-3.80568e-13	-2.33632e-13	300	200	0	3.47821	2.43608	55.5295	70.507	885.244	423.208	-311	200	0	7.56694	4.2945	67.6121	613.988	-615.241	674.14	-914	200	0
365	4	3.65664e-06	-7.04412e-06	-1.04823e-05	-0.000313386	-0.000188241	-0.000255504	300	610	0	-5.78308e-15	-2.20402e-15	-1.35092e-14	8.01422e-13	-5.23871e-13	-3.53243e-13	300	200	0	3.49641	2.45558	55.4973	84.316	914.697	423.801	-311	200	0	7.43651	4.15365	66.6012	581.922	-568.085	696.372	-914	200	0
365	5	-1.81498e-06	-1.13868e-05	-2.98733e-05	-0.000937576	-0.000706563	-0.00015699	300	610	0	-8.50479e-15	-3.52568e-15	-1.86063e-14	1.07406e-12	-6.64481e-13	-4.8803e-13	300	200	0	3.53033	2.46239	55.4735	91.5757	948.831	424.559	-311	200	0	7.20441	4.07584	65.4075	582.492	-496.932	704.975	-914	200	0
365	6	-1.09553e-05	-1.65787e-05	-5.74051e-05	-0.00182879	-0.00146155	4.69085e-05	300	610	0	-1.1475e-14	-5.09331e-15	-2.36133e-14	1.32552e-12	-7.7125e-13	-6.21261e-13	300	200	0	3.57769	2.46166	55.4688	92.0861	984.67	424.715	-311	200	0	6.88755	4.07294	64.1839	607.538	-420.408	696.731	-914	200	0
365	7	-2.4581e-05	-2.21711e-05	-9.33865e-05	-0.00299964	-0.00247161	0.000391817	300	610	0	-1.42615e-14	-6.76368e-15	-2.74252e-14	1.48802e-12	-7.97021e-13	-7.24159e-13	300	200	0	3.63482	2.4574	55.4943	86.0716	1017.63	423.84	-311	200	0	6.52244	4.14985	63.1105	639.119	-360.971	675.589	-914	200	0
365	8	-4.31828e-05	-2.73002e-05	-0.000136603	-0.00441405	-0.00371586	0.000910459	300	610	0	-1.61507e-14	-8.26637e-15	-2.83682e-14	1.46209e-12	-6.76569e-13	-7.52962e-13	300	200	0	3.69669	2.44785	55.5514	74.1165	1042.81	421.625	-311	200	0	6.15716	4.30795	62.3561	661.906	-330.184	650.606	-914	200	0
365	9	-6.65817e-05	-3.056e-05	-0.000183442	-0.00595878	-0.00510941	0.00162372	300	610	0	-1.60874e-14	-9.16579e-15	-2.41256e-14	1.1138e-12	-3.26773e-13	-6.46919e-13	300	200	0	3.75781	2.42649	55.6383	57.7674	1057.36	417.933	-311	200	0	5.83555	4.53705	62.0622	672.048	-320.066	632.56	-914	200	0
366	0	-9.34723e-05	-2.98926e-05	-0.000226868	-0.00740984	-0.00647367	0.00252758	300	610	0	-1.26413e-14	-8.82948e-15	-1.17439e-14	2.77068e-13	3.49381e-13	-3.28332e-13	300	200	0	3.81535	2.38779	55.7565	39.6314	1061.9	413.182	-311	200	0	5.59486	4.81108	62.2959	673.6	-310.56	629.366	-914	200	0	10.4007	7.07063	121.325	24988.6	77778.2	-5995.83	0	0	0
366	1	-0.000120859	-2.25332e-05	-0.000255354	-0.00839709	-0.00750408	0.00357552	300	610	0	-4.0262e-15	-6.4136e-15	1.22268e-14	-1.2357e-12	1.45295e-12	2.93864e-13	300	200	0	3.8677	2.3328	55.9006	22.5456	1060.3	408.631	-311	200	0	5.4628	5.09696	62.9732	667.284	-286.743	643.122	-914	200	0
366	2	-0.000143431	-5.06049e-06	-0.000251947	-0.00837293	-0.00774015	0.00465672	300	610	0	1.17927e-14	-8.81761e-16	5.1383e-14	-3.61059e-12	3.07107e-12	1.3151e-12	300	200	0	3.90983	2.26981	56.0471	8.6885	1057.04	406.041	-311	200	0	5.44259	5.36453	63.86	647.971	-250.103	672.683	-914	200	0
366	3	-0.000152947	2.63787e-05	-0.000193776	-0.00659466	-0.00654571	0.00557159	300	610	0	3.68607e-14	8.92249e-15	1.08831e-13	-6.99246e-12	5.24861e-12	2.8186e-12	300	200	0	3.93463	2.21118	56.1594	-0.750923	1053.98	406.95	-311	200	0	5.51128	5.58939	64.6943	613.923	-216.218	718.925	-914	200	0
366	4	-0.000137782	7.55903e-05	-5.24185e-05	-0.00213424	-0.0031109	0.00600745	300	610	0	7.28174e-14	2.41246e-14	1.86182e-13	-1.14245e-11	7.94756e-12	4.84913e-12	300	200	0	3.93941	2.16963	56.2076	-5.35633	1050.46	412.416	-311	200	0	5.63496	5.75489	65.3391	574.175	-203.447	784.285	-914	200	0
366	5	-8.28346e-05	0.000145508	0.000204312	0.00606623	0.0035083	0.0055198	300	610	0	1.20256e-13	4.55627e-14	2.82109e-13	-1.6764e-11	1.09937e-11	7.37524e-12	300	200	0	3.92947	2.15437	56.1847	-5.33769	1045.54	423.101	-311	200	0	5.78161	5.85295	65.8353	544.484	-221.797	865.491	-914	200	0
366	6	2.99115e-05	0.000236941	0.00060847	0.0190712	0.0142934	0.00352701	300	610	0	1.77828e-13	7.34013e-14	3.90453e-13	-2.25745e-11	1.40122e-11	1.02395e-11	300	200	0	3.91508	2.16793	56.1068	-2.14981	1039.15	438.696	-311	200	0	5.92711	5.8786	66.3132	536.824	-268.765	948.824	-914	200	0
366	7	0.000219806	0.000346835	0.00118524	0.0377358	0.0300878	-0.000670372	300	610	0	2.41087e-13	1.06599e-13	4.97926e-13	-2.79995e-11	1.63564e-11	1.30979e-11	300	200	0	3.9034	2.20557	56.0005	1.08774	1031.8	457.166	-311	200	0	6.05282	5.82715	66.8545	552.284	-331.262	1014.24	-914	200	0
366	8	0.000504504	0.000466049	0.00194262	0.0623735	0.0513194	-0.00783178	300	610	0	3.01118e-13	1.42235e-13	5.816e-13	-3.1629e-11	1.70419e-11	1.53534e-11	300	200	0	3.89264	2.25745	55.8933	0.700358	1023.28	475.266	-311	200	0	6.14328	5.70128	67.4363	580.612	-390.481	1044.73	-914	200	0
366	9	0.000895058	0.000576754	0.00285708	0.0922913	0.0776051	-0.0186634	300	610	0	3.43088e-13	1.74721e-13	6.06527e-13	-3.13828e-11	1.47003e-11	1.60925e-11	300	200	0	3.87398	2.31151	55.817	-5.75282	1012.13	490.086	-311	200	0	6.19443	5.5191	67.9742	607.998	-431.237	1034.35	-914	200	0
367	0	0.00138873	0.000649701	0.00385513	0.125189	0.107231	-0.0336325	300	610	0	3.44939e-13	1.94992e-13	5.2411e-13	-2.4447e-11	7.57935e-12	1.40411e-11	300	200	0	3.83835	2.3564	55.808	-18.24	996.603	499.955	-311	200	0	6.21374	5.31536	68.3716	630.161	-452.075	990.238	-914	200	0	9.78804	7.69772	122.897	25308.1	79041.6	-6301.85	0	0	0
367	1	0.0019594	0.00064185	0.00479159	0.156446	0.136522	-0.0526937	300	610	0	2.76632e-13	1.89814e-13	2.72082e-13	-7.31423e-12	-6.37775e-12	7.56146e-12	300	200	0	3.78233	2.38421	55.8904	-33.7211	976.274	504.533	-311	200	0	6.20911	5.132	68.5349	657.342	-463.594	927.427	-914	200	0
367	2	0.00254563	0.000495098	0.00542674	0.178371	0.159158	-0.0749195	300	610	0	1.00462e-13	1.41447e-13	-2.22686e-13	2.40012e-11	-2.93305e-11	-5.27641e-12	300	200	0	3.71016	2.3919	56.0579	-46.9038	952.623	504.798	-311	200	0	6.1902	5.00584	68.3963	706.532	-474.441	861.551	-914	200	0
367	3	0.00303738	0.00013719	0.00540613	0.179515	0.165524	-0.0980406	300	610	0	-2.26779e-13	2.79926e-14	-1.03705e-12	7.34903e-11	-6.31695e-11	-2.65109e-11	300	200	0	3.63179	2.38123	56.2711	-52.488	928.227	502.62	-311	200	0	6.17509	4.9633	67.9584	790.182	-484.368	804.451	-914	200	0
367	4	0.00326281	-0.000513761	0.00424924	0.14428	0.142272	-0.117924	300	610	0	-7.48916e-13	-1.75141e-13	-2.2384e-12	1.44326e-10	-1.08926e-10	-5.79461e-11	300	200	0	3.56002	2.35786	56.4774	-47.1223	905.471	499.735	-311	200	0	6.18197	5.01204	67.3196	908.792	-492.668	761.568	-914	200	0
367	5	0.00297831	-0.00153941	0.00135593	0.0530788	0.0723279	-0.128054	300	610	0	-1.50176e-12	-4.92129e-13	-3.86372e-12	2.37602e-10	-1.65921e-10	-1.00605e-10	300	200	0	3.50663	2.32919	56.6383	-29.6913	885.589	497.055	-311	200	0	6.21015	5.12821	66.6472	1049.73	-502.987	732.347	-914	200	0
367	6	0.00186588	-0.00300407	-0.00395751	-0.116553	-0.0643219	-0.119119	300	610	0	-2.49974e-12	-9.41409e-13	-5.8894e-12	3.50563e-10	-2.30646e-10	-1.53938e-10	300	200	0	3.47788	2.30163	56.7379	-1.04015	868.428	494.788	-311	200	0	6.23396	5.26243	66.0981	1191.34	-516.996	714.527	-914	200	0
367	7	-0.000455854	-0.00492859	-0.0123784	-0.38742	-0.288656	-0.0788774	300	610	0	-3.71716e-12	-1.52762e-12	-8.19136e-12	4.74339e-10	-2.95392e-10	-2.14778e-10	300	200	0	3.47335	2.27744	56.7692	35.5044	853.674	492.773	-311	200	0	6.22448	5.36931	65.747	1310.33	-533.829	706.825	-914	200	0
367	8	-0.00439947	-0.00725385	-0.0244578	-0.778196	-0.618978	0.0074709	300	610	0	-5.06377e-12	-2.23042e-12	-1.04965e-11	5.91258e-10	-3.46749e-10	-2.76057e-10	300	200	0	3.48811	2.25347	56.7222	73.9252	842.617	490.446	-311	200	0	6.17284	5.43543	65.5806	1391.64	-555.008	708.056	-914	200	0
367	9	-0.0103462	-0.00979391	-0.0403956	-1.29649	-1.06514	0.156105	300	610	0	-6.35586e-12	-2.99027e-12	-1.23292e-11	6.72007e-10	-3.6417e-10	-3.25395e-10	300	200	0	3.51467	2.22414	56.5893	107.552	837.562	486.94	-311	200	0	6.08586	5.47839	65.5192	1435.87	-582.552	716.793	-914	200	0
368	0	-0.0185438	-0.0121809	-0.0597391	-1.92911	-1.62028	0.382251	300	610	0	-7.28516e-12	-3.69179e-12	-1.296e-11	6.73101e-10	-3.18953e-10	-3.43731e-10	300	200	0	3.54411	2.18615	56.3799	132.244	839.197	481.86	-311	200	0	5.97443	5.51867	65.4335	1455.93	-617.889	731.74	-914	200	0	9.82057	7.70586	120.396	25458.9	76793.7	-6383.08	0	0	0
368	1	-0.0289564	-0.0138066	-0.0809951	-2.62937	-2.24982	0.696316	300	610	0	-7.39079e-12	-4.14637e-12	-1.13699e-11	5.35425e-10	-1.74168e-10	-3.04345e-10	300	200	0	3.56732	2.14072	56.1291	147.865	845.934	475.685	-311	200	0	5.85822	5.55603	65.2045	1463.07	-664.536	750.816	-914	200	0
368	2	-0.0410621	-0.0137711	-0.101169	-3.30208	-2.87823	1.09817	300	610	0	-6.04192e-12	-4.07721e-12	-6.24634e-12	1.8494e-10	1.13769e-10	-1.72731e-10	300	200	0	3.57682	2.09278	55.885	157.318	855.979	469.035	-311	200	0	5.77234	5.57121	64.8151	1456.99	-722.47	770.597	-914	200	0
368	3	-0.0536025	-0.0108537	-0.115279	-3.78737	-3.37437	1.56938	300	610	0	-2.44296e-12	-3.11144e-12	3.96013e-12	-4.63e-10	5.9098e-10	9.2001e-11	300	200	0	3.56917	2.04978	55.6827	164.063	868.467	462.028	-311	200	0	5.75881	5.54616	64.3672	1430.87	-779.272	787.568	-914	200	0
368	4	-0.0642985	-0.00352893	-0.115915	-3.84605	-3.53756	2.06352	300	610	0	4.32321e-12	-7.86496e-13	2.08908e-11	-1.49394e-09	1.29843e-09	5.33366e-10	300	200	0	3.54636	2.02076	55.5318	169.48	882.025	454.698	-311	200	0	5.84621	5.48439	63.9964	1381.73	-813.791	799.771	-914	200	0
368	5	-0.0695684	0.00994268	-0.0929846	-3.15059	-3.08783	2.49505	300	610	0	1.5195e-11	3.42032e-12	4.6006e-11	-2.97724e-09	2.25964e-09	1.19042e-09	300	200	0	3.5141	2.01354	55.4251	171.926	893.594	447.601	-311	200	0	6.03345	5.41218	63.7785	1312.66	-809.902	807.777	-914	200	0
368	6	-0.0643082	0.0313118	-0.0338199	-1.28765	-1.66532	2.72822	300	610	0	3.09531e-11	1.00279e-11	8.01482e-11	-4.93973e-09	3.46288e-09	2.08637e-09	300	200	0	3.47894	2.03023	55.3454	168.347	899.857	441.75	-311	200	0	6.28958	5.36077	63.7208	1230.28	-765.778	814.646	-914	200	0
368	7	-0.0418239	0.0619856	0.0760969	2.21953	1.15416	2.56803	300	610	0	5.19422e-11	1.94408e-11	1.22911e-10	-7.32871e-09	4.83756e-09	3.21203e-09	300	200	0	3.44612	2.06671	55.2685	157.078	899.899	438.159	-311	200	0	6.56309	5.34752	63.8086	1143.69	-691.948	824.043	-914	200	0
368	8	0.00595539	0.102482	0.251493	7.85923	5.81868	1.75689	300	610	0	7.76771e-11	3.17812e-11	1.718e-10	-9.9641e-09	6.22537e-09	4.5038e-09	300	200	0	3.41934	2.11742	55.1789	139.418	896.154	437.385	-311	200	0	6.79566	5.37164	64.0323	1064.11	-603.889	837.748	-914	200	0
368	9	0.0878219	0.151666	0.504404	16.0385	12.725	-0.0182214	300	610	0	1.0633e-10	4.66543e-11	2.21206e-10	-1.24816e-08	7.34822e-09	5.81662e-09	300	200	0	3.40279	2.17963	55.0848	119.029	892.546	439.134	-311	200	0	6.94223	5.42458	64.3813	1004.12	-515.94	854.385	-914	200	0
369	0	0.211999	0.205759	0.839692	26.9387	22.0982	-3.10186	300	610	0	1.34115e-10	6.28481e-11	2.61266e-10	-1.42719e-08	7.77742e-09	6.89381e-09	300	200	0	3.40269	2.25309	55.0085	100.18	891.591	442.246	-311	200	0	6.98911	5.49797	64.8324	975.258	-436.198	868.649	-914	200	0	10.6797	7.38965	121.089	25890.9	76572.4	-7036.51	0	0	0
369	1	0.384017	0.257176	1.24873	40.311	33.8185	-7.82194	300	610	0	1.54631e-10	7.79811e-11	2.76764e-10	-1.44262e-08	6.91113e-09	7.3378e-09	300	200	0	3.42486	2.33701	54.9655	85.9353	893.398	445.368	-311	200	0	6.95501	5.57869	65.3372	983.402	-363.691	871.857	-914	200	0
369	2	0.603571	0.293274	1.70121	55.2101	47.1906	-14.4095	300	610	0	1.58249e-10	8.81311e-11	2.46328e-10	-1.17032e-08	3.97129e-09	6.58842e-09	300	200	0	3.46958	2.42749	54.9594	77.0575	896.92	447.683	-311	200	0	6.87514	5.64491	65.8167	1025.71	-292.32	856.718	-914	200	0
369	3	0.860277	0.295244	2.13543	69.675	60.6626	-22.879	300	610	0	1.31726e-10	8.75094e-11	1.42312e-10	-4.54027e-09	-1.96541e-09	3.91883e-09	300	200	0	3.52991	2.51562	54.9921	72.4666	900.779	449.042	-311	200	0	6.78366	5.67151	66.1994	1089.85	-217.236	824.286	-914	200	0
369	4	1.12837	0.237446	2.44784	80.3853	71.5148	-32.8655	300	610	0	5.82804e-11	6.82816e-11	-6.81112e-11	8.85957e-09	-1.18834e-08	-1.53696e-09	300	200	0	3.59572	2.58865	55.0688	70.7865	902.959	449.849	-311	200	0	6.70401	5.63739	66.4616	1157.36	-136.442	785.56	-914	200	0
369	5	1.36067	0.087682	2.48362	82.3444	75.5601	-43.4197	300	610	0	-8.15482e-11	2.06799e-11	-4.19972e-10	3.03284e-08	-2.66694e-08	-1.07074e-08	300	200	0	3.6594	2.63657	55.1907	71.3629	901.801	451.073	-311	200	0	6.64789	5.53565	66.5848	1213.29	-49.0619	755.688	-914	200	0
369	6	1.48255	-0.190982	2.03083	68.6764	66.9274	-52.7726	300	610	0	-3.07839e-10	-6.6401e-11	-9.44868e-10	6.13797e-08	-4.6856e-08	-2.44369e-08	300	200	0	3.71939	2.65792	55.3548	74.4522	898.157	453.994	-311	200	0	6.62283	5.38319	66.4796	1254.64	44.2391	746.759	-914	200	0
369	7	1.3871	-0.636052	0.822176	30.6628	38.0344	-58.0966	300	610	0	-6.37585e-10	-2.0409e-10	-1.66188e-09	1.02658e-07	-7.22498e-08	-4.32491e-08	300	200	0	3.7787	2.65822	55.5595	80.8353	895.817	459.499	-311	200	0	6.63532	5.21563	66.002	1287.95	138.281	763.658	-914	200	0
369	8	0.933456	-1.27826	-1.4505	-41.8118	-20.1056	-55.3094	286.139	638.826	0	-1.07889e-09	-4.01247e-10	-2.56433e-09	1.53166e-07	-1.01435e-07	-6.70003e-08	300	200	0	3.83945	2.64467	55.7982	90.9902	899.587	467.473	-311	200	0	6.67933	5.06838	65.0718	1318.67	225.291	803.894	-914	200	0
369	9	-0.0491268	-2.13017	-5.10252	-159.195	-117.058	-38.9924	277.059	641.199	0	-1.62273e-09	-6.60954e-10	-3.60221e-09	2.09251e-07	-1.31161e-07	-9.44166e-08	300	200	0	3.89996	2.6245	56.0473	104.731	912.564	476.844	-311	200	0	6.73089	4.96219	63.7617	1344.25	301.448	860.154	-914	200	0
370	0	-1.74792	-3.17015	-10.3963	-330.345	-261.411	-2.52692	274.855	641.775	0	-2.2321e-09	-9.75597e-10	-4.66038e-09	2.63407e-07	-1.55665e-07	-1.22523e-07	300	200	0	3.95598	2.6058	56.2677	121.511	933.946	486.153	-311	200	0	6.76179	4.90752	62.2466	1357.5	365.781	922.657	-914	200	0	-13.9252	2.78776	62.1103	-11151	91039.6	7587.21	0	0	0
370	1	-4.34015	-4.32158	-17.4479	-559.521	-458.274	61.4207	273.735	642.068	0	-2.82912e-09	-1.32054e-09	-5.53444e-09	3.02978e-07	-1.66005e-07	-1.46e-07	300	200	0	4.0025	2.59553	56.422	140.358	958.676	494.219	-311	200	0	6.75424	4.9152	60.6963	1351.73	415.011	980.051	-914	200	0
370	2	-7.94711	-5.4317	-26.1351	-843.303	-707.001	159.651	272.948	642.267	0	-3.28083e-09	-1.64667e-09	-5.90701e-09	3.08975e-07	-1.49565e-07	-1.56557e-07	300	200	0	4.03432	2.59694	56.4992	159.324	979.661	500.455	-311	200	0	6.70705	4.98968	59.2567	1321.79	444.911	1020.47	-914	200	0
370	3	-12.5847	-6.29326	-36.1168	-1171.62	-1000.83	295.033	272.289	642.44	0	-3.38616e-09	-1.87242e-09	-5.33011e-09	2.55336e-07	-8.99571e-08	-1.42456e-07	300	200	0	4.04683	2.60985	56.5198	175.579	991.485	504.858	-311	200	0	6.63341	5.11819	58.0811	1265.1	450.88	1036.18	-914	200	0
370	4	-18.1576	-6.74851	-46.9971	-1534.74	-1328.72	463.325	271.728	642.656	0	-2.86717e-09	-1.8768e-09	-3.22144e-09	1.09094e-07	3.23717e-08	-8.83885e-08	300	200	0	4.03791	2.63037	56.5157	186.622	992.967	507.727	-311	200	0	6.54701	5.27488	57.3152	1182.8	427.411	1029.74	-914	200	0
370	5	-24.5164	-6.76725	-58.4928	-1929.14	-1681.08	656.589	271.26	642.981	0	-1.36996e-09	-1.49523e-09	1.11413e-09	-1.67883e-07	2.38423e-07	2.3978e-08	300	200	0	4.00944	2.6499	56.5033	191.414	987.029	509.119	-311	200	0	6.44949	5.43013	57.0569	1079.53	374.517	1012.31	-914	200	0
370	6	-31.5392	-6.38296	-70.4868	-2355.91	-2056.82	868.804	270.82	643.423	0	1.51818e-09	-5.21513e-10	8.42387e-09	-6.1481e-07	5.47362e-07	2.14442e-07	300	200	0	3.96615	2.65832	56.4771	190.236	978.693	508.481	-311	200	0	6.33729	5.56011	57.3411	966.084	301.986	994.326	-914	200	0
370	7	-39.1679	-5.59163	-82.9902	-2815.32	-2462.69	1095.42	270.326	643.924	0	6.22665e-09	1.2802e-09	1.93907e-08	-1.26465e-06	9.71189e-07	5.01245e-07	300	200	0	3.91217	2.65057	56.4304	183.888	972.73	505.133	-311	200	0	6.2209	5.65535	58.1171	860.088	225.631	978.328	-914	200	0
370	8	-47.3734	-4.33847	-96.0617	-3303.28	-2905.56	1331.41	269.753	644.387	0	1.31248e-08	4.1484e-09	3.44441e-08	-2.13266e-06	1.50695e-06	8.96133e-07	300	200	0	3.8499	2.63038	56.3758	173.448	971.49	499.253	-311	200	0	6.13505	5.71663	59.2313	777.049	162.859	958.707	-914	200	0
370	9	-56.1164	-2.5524	-109.742	-3812.27	-3385.73	1571.67	269.148	644.739	0	2.24009e-08	8.27676e-09	5.34837e-08	-3.20012e-06	2.1263e-06	1.39713e-06	300	200	0	3.78272	2.60669	56.3387	160.453	973.19	492.099	-311	200	0	6.1248	5.74583	60.4776	721.146	127.511	927.542	-914	200	0
371	0	-65.332	-0.167635	-124.046	-4335.66	-3894.25	1811.71	268.606	644.952	0	3.38896e-08	1.37408e-08	7.55081e-08	-4.39315e-06	2.7626e-06	1.97878e-06	300	200	0	3.7173	2.58626	56.33	146.48	972.827	485.196	-311	200	0	6.21489	5.74985	61.6617	688.043	123.393	882.508	-914	200	0	-98.5529	28.0587	-80.1342	-103063	136367	68684.6	1635.91	1297.91	0
371	1	-74.9229	2.86357	-138.982	-4870.98	-4414.38	2048.11	268.238	645.048	0	4.6844e-08	2.0395e-08	9.81569e-08	-5.55716e-06	3.29643e-06	2.5801e-06	300	200	0	3.66361	2.56926	56.3304	132.118	966.062	479.652	-311	200	0	6.39435	5.74461	62.6171	674.41	141.328	830.07	-914	200	0
371	2	-84.775	6.55495	-154.553	-5419.75	-4925.24	2279.29	268.132	645.067	0	5.96614e-08	2.77392e-08	1.17195e-07	-6.42934e-06	3.54135e-06	3.09094e-06	300	200	0	3.63231	2.55034	56.3075	116.602	952.097	476.024	-311	200	0	6.63136	5.74387	63.2304	682.349	161.57	782.189	-914	200	0
371	3	-94.7831	10.8718	-170.773	-5985	-5404.98	2507.01	268.35	645.047	0	6.95828e-08	3.47606e-08	1.26005e-07	-6.61308e-06	3.23297e-06	3.33848e-06	300	200	0	3.62911	2.52172	56.2391	98.8689	933.57	474.357	-311	200	0	6.89388	5.75336	63.5041	715.612	163.086	750.679	-914	200	0
371	4	-104.866	15.7287	-187.713	-6569.95	-5832.88	2736.38	268.927	645	0	7.24097e-08	3.97647e-08	1.152e-07	-5.56133e-06	2.02622e-06	3.07674e-06	300	200	0	3.6515	2.47751	56.1221	79.5214	915.387	474.512	-311	200	0	7.15735	5.78021	63.5672	773.727	134.753	742.825	-914	200	0
371	5	-114.973	21.0028	-205.504	-7178.73	-6190.72	2974.06	269.875	644.932	0	6.23113e-08	4.02224e-08	7.25179e-08	-2.57881e-06	-4.92838e-07	1.98349e-06	300	200	0	3.69206	2.41958	55.9743	61.5221	902.775	476.691	-311	200	0	7.40811	5.8336	63.5903	850.638	77.823	759.391	-914	200	0
371	6	-125.067	26.5504	-224.294	-7815.5	-6463.59	3226.54	271.182	644.845	0	3.18261e-08	3.26776e-08	-1.67558e-08	3.14337e-06	-4.77197e-06	-3.29291e-07	300	200	0	3.74275	2.35929	55.8279	48.4971	898.294	481.322	-311	200	0	7.64275	5.9122	63.6773	938.558	2.29037	793.946	-914	200	0
371	7	-135.086	32.2165	-244.164	-8480.55	-6640.25	3499.14	272.804	644.733	0	-2.77957e-08	1.27791e-08	-1.68553e-07	1.2444e-05	-1.1225e-05	-4.28357e-06	300	200	0	3.79579	2.31149	55.7131	42.9094	900.43	488.18	-311	200	0	7.85491	6.00181	63.8299	1031.14	-75.7925	833.632	-914	200	0
371	8	-144.88	37.8417	-265.051	-9166.68	-6712.56	3794.8	274.674	644.585	0	-1.25731e-07	-2.448e-08	-3.97619e-07	2.60399e-05	-2.0121e-05	-1.02729e-05	300	200	0	3.84379	2.28595	55.6468	45.2754	905.498	495.849	-311	200	0	8.02624	6.08545	63.9946	1121.72	-140.81	864.362	-914	200	0
371	9	-154.167	43.2679	-286.693	-9858.69	-6676	4112.53	276.714	644.388	0	-2.69995e-07	-8.42076e-08	-7.13575e-07	4.42873e-05	-3.14212e-05	-1.85597e-05	300	200	0	3.88023	2.28338	55.6301	53.5862	910.163	502.241	-311	200	0	8.1385	6.146	64.1339	1200.82	-186.712	879.403	-914	200	0
372	0	-162.534	48.345	-308.582	-10534.7	-6532.03	4445.8	278.832	644.139	0	-4.64922e-07	-1.70629e-07	-1.11514e-06	6.68408e-05	-4.45597e-05	-2.91242e-05	300	200	0	3.89897	2.29778	55.657	63.5993	912.018	505.28	-311	200	0	8.19088	6.16722	64.2723	1256.94	-219.188	883.44	-914	200	0	-154.889	69.2948	-252.454	-211490	191843	118000	728.308	849.317	0
372	1	-169.491	52.9405	-329.957	-11168.1	-6289.4	4782.52	280.939	643.847	0	-7.07547e-07	-2.85556e-07	-1.58233e-06	9.22071e-05	-5.8171e-05	-4.14594e-05	300	200	0	3.89476	2.3213	55.7241	70.708	909.984	503.162	-311	200	0	8.19807	6.14926	64.5009	1279.78	-253.034	887.65	-914	200	0
372	2	-174.553	56.9463	-349.864	-11731.3	-5961.19	5106.44	282.961	643.531	0	-9.82817e-07	-4.26233e-07	-2.06679e-06	0.000117206	-6.97822e-05	-5.43165e-05	300	200	0	3.8667	2.34694	55.827	72.4121	905.642	495.037	-311	200	0	8.17338	6.11941	64.9084	1262.34	-309.638	900.959	-914	200	0
372	3	-177.316	60.2805	-367.314	-12201.2	-5559.78	5398.7	284.864	643.217	0	-1.25779e-06	-5.82523e-07	-2.48081e-06	0.000136381	-7.55069e-05	-6.54152e-05	300	200	0	3.82116	2.36775	55.9505	69.1503	902.866	482.025	-311	200	0	8.12415	6.11699	65.4634	1202.14	-410.381	924.277	-914	200	0
372	4	-177.508	62.8869	-381.475	-12562.5	-5094.63	5640.42	286.645	642.931	0	-1.47521e-06	-7.33559e-07	-2.68647e-06	0.000141451	-6.98062e-05	-7.11541e-05	300	200	0	3.76774	2.37601	56.0773	62.4664	905.039	466.892	-311	200	0	8.06185	6.16619	65.9759	1102.01	-565.446	950.583	-914	200	0
372	5	-175.013	64.7349	-391.817	-12807.9	-4573.93	5816.53	288.326	642.689	0	-1.54747e-06	-8.44138e-07	-2.48709e-06	0.000120937	-4.54157e-05	-6.63806e-05	300	200	0	3.71122	2.36583	56.1999	53.2294	912.676	452.215	-311	200	0	7.9977	6.25924	66.2056	968.218	-765.689	970.579	-914	200	0
372	6	-169.873	65.8225	-398.178	-12939.4	-4007.64	5918.91	289.935	642.496	0	-1.35225e-06	-8.61421e-07	-1.62459e-06	6.01792e-05	6.42385e-06	-4.43132e-05	300	200	0	3.64958	2.33717	56.3163	41.9479	922.924	439.023	-311	200	0	7.92268	6.36237	66.0172	808.848	-982.283	978.867	-914	200	0
372	7	-162.275	66.1825	-400.761	-12966.6	-3409.07	5947.8	291.493	642.355	0	-7.32303e-07	-7.12851e-07	2.12438e-07	-5.7974e-05	9.52551e-05	3.25723e-06	300	200	0	3.57987	2.29528	56.4222	29.5275	930.628	426.857	-311	200	0	7.80762	6.4405	65.4684	637.815	-1174.24	975.312	-914	200	0
372	8	-152.542	65.8897	-400.088	-12905.1	-2793.22	5911.18	293.018	642.256	0	4.97813e-07	-3.06626e-07	3.36348e-06	-0.000251453	0.000230005	8.532e-05	300	200	0	3.50344	2.24636	56.5131	17.2938	930.872	414.699	-311	200	0	7.6328	6.47774	64.7849	480.03	-1303.11	962.889	-914	200	0
372	9	-141.106	65.0629	-396.934	-12773.9	-2173.21	5822.59	294.525	642.182	0	2.5341e-06	4.63495e-07	8.14655e-06	-0.000535825	0.000416677	0.000210357	300	200	0	3.42522	2.19527	56.5854	6.63347	921.832	402.102	-311	200	0	7.40808	6.47776	64.2369	366.113	-1345.33	946.354	-914	200	0
373	0	-128.485	63.8593	-392.225	-12593.7	-1559.36	5698.69	296.024	642.108	0	5.55028e-06	1.70684e-06	1.47763e-05	-0.000919315	0.000654946	0.000384211	300	200	0	3.35102	2.14638	56.6324	-1.65193	905.523	389.849	-311	200	0	7.15357	6.44978	64.0121	316.42	-1293.38	931.432	-914	200	0	-66.2642	66.945	-255.771	-214551	196325	62443.9	753.282	849.857	0
373	1	-115.234	62.4554	-386.916	-12384.5	-961.001	5556.68	297.516	642.008	0	9.64532e-06	3.51542e-06	2.32432e-05	-0.00139568	0.000933551	0.00060692	300	200	0	3.28741	2.10434	56.646	-7.95621	885.896	379.966	-311	200	0	6.87321	6.39721	64.1758	332.43	-1155.12	922.179	-914	200	0
373	2	-101.899	61.0172	-381.844	-12165	-386.905	5412.04	298.987	641.859	0	1.47676e-05	5.93206e-06	3.31497e-05	-0.00193478	0.00122453	0.000868417	300	200	0	3.24293	2.07394	56.6239	-13.7826	866.506	375.243	-311	200	0	6.56598	6.31632	64.6678	404.024	-957.366	919.494	-914	200	0
373	3	-88.9775	59.6736	-377.633	-11950.6	155.419	5276.92	300.412	641.646	0	2.06144e-05	8.90517e-06	4.35057e-05	-0.00247124	0.00147671	0.00114315	300	200	0	3.22699	2.05975	56.5779	-20.634	849.706	377.967	-311	200	0	6.25227	6.20222	65.3084	518.378	-741.495	922.526	-914	200	0
373	4	-76.886	58.5051	-374.665	-11751.7	660.421	5159.3	301.763	641.366	0	2.65089e-05	1.22296e-05	5.2496e-05	-0.00289183	0.00160909	0.00138395	300	200	0	3.24684	2.06557	56.5327	-28.1175	837.064	388.573	-311	200	0	5.96944	6.05733	65.8985	661.194	-548.306	928.315	-914	200	0
373	5	-65.9524	57.5444	-373.092	-11573.4	1125.65	5062.88	303.017	641.02	0	3.12641e-05	1.54757e-05	5.72469e-05	-0.00302368	0.00150568	0.00151577	300	200	0	3.30431	2.093	56.5056	-32.6415	829.637	405.47	-311	200	0	5.74658	5.89684	66.3668	816.935	-406.007	931.376	-914	200	0
373	6	-56.4181	56.7834	-372.866	-11418.3	1550.95	4987.44	304.16	640.623	0	3.30515e-05	1.79125e-05	5.3639e-05	-0.00262601	0.00101358	0.00143073	300	200	0	3.39259	2.13928	56.4925	-29.0427	827.576	425.981	-311	200	0	5.59666	5.74447	66.7911	970.908	-330.563	928.194	-914	200	0
373	7	-48.45	56.1874	-373.801	-11287.1	1935.75	4929.87	305.179	640.195	0	2.93066e-05	1.84363e-05	3.62409e-05	-0.00138981	-5.2495e-05	0.00098613	300	200	0	3.49599	2.19716	56.4802	-14.8358	830.032	447.509	-311	200	0	5.52979	5.62051	67.2974	1107.97	-329.473	920.569	-914	200	0
373	8	-42.15	55.7149	-375.647	-11178.2	2278.48	4885.39	306.065	639.757	0	1.6716e-05	1.55243e-05	-1.53438e-06	0.00104849	-0.00189581	8.36538e-06	300	200	0	3.59494	2.25687	56.4675	7.53349	835.846	468.132	-311	200	0	5.55608	5.53607	67.9711	1211.27	-398.334	912.024	-914	200	0
373	9	-37.5597	55.3349	-378.164	-11087.9	2577.45	4847.91	306.816	639.32	0	-8.64895e-06	7.24024e-06	-6.69178e-05	0.00507195	-0.00470872	-0.00169397	300	200	0	3.67293	2.30775	56.471	32.5841	844.456	486.444	-311	200	0	5.66981	5.49928	68.8207	1269.23	-515.915	903.604	-914	200	0
374	0	-34.6619	55.0404	-381.176	-11012.5	2830.58	4810.56	307.426	638.891	0	-5.09721e-05	-8.66937e-06	-0.000166761	0.0110181	-0.00862473	-0.00430354	300	200	0	3.72127	2.34046	56.5162	54.8544	856.407	501.469	-311	200	0	5.84202	5.51812	69.7617	1284.17	-649.761	894.657	-914	200	0	-33.6524	64.1766	-277.047	-226734	203748	40950.3	727.874	828.086	0
374	1	-33.3882	54.8474	-384.592	-10949.2	3036.19	4766.56	307.895	638.47	0	-0.000114014	-3.45429e-05	-0.000305836	0.0190754	-0.0136473	-0.0079499	300	200	0	3.74137	2.35093	56.6177	71.313	872.158	512.921	-311	200	0	6.02913	5.59259	70.6471	1269.79	-769.839	885.819	-914	200	0
374	2	-33.6304	54.7821	-388.375	-10896.7	3195.52	4710.06	308.228	638.057	0	-0.000200019	-7.23811e-05	-0.000484307	0.0291336	-0.0195529	-0.0126434	300	200	0	3.74334	2.34347	56.76	82.5546	889.39	521.097	-311	200	0	6.18464	5.71239	71.3405	1241.05	-856.641	879.859	-914	200	0
374	3	-35.2485	54.8679	-392.491	-10852.6	3314.22	4636.66	308.444	637.651	0	-0.000308128	-0.000123183	-0.000694287	0.0405864	-0.0257699	-0.0181849	300	200	0	3.73972	2.3291	56.896	91.3885	902.515	526.338	-311	200	0	6.27705	5.86663	71.7477	1209.52	-900.008	879.295	-914	200	0
374	4	-38.0709	55.1213	-396.895	-10814.3	3400.3	4543.62	308.567	637.247	0	-0.000432264	-0.000185997	-0.000915531	0.0520897	-0.0312391	-0.0240521	300	200	0	3.73737	2.31957	56.9696	100.057	906.031	528.711	-311	200	0	6.30719	6.0519	71.8119	1183.78	-897.745	884.005	-914	200	0
374	5	-41.901	55.5468	-401.523	-10779.1	3461.35	4429.82	308.621	636.846	0	-0.000558536	-0.00025668	-0.00111049	0.0612955	-0.0342736	-0.0292694	300	200	0	3.73338	2.3212	56.937	108.931	898.228	527.856	-311	200	0	6.2988	6.26956	71.542	1167.89	-856.935	891.562	-914	200	0
374	6	-46.5322	56.1321	-406.303	-10745.9	3504.22	4295.97	308.625	636.448	0	-0.000662336	-0.00032639	-0.00121929	0.0645965	-0.0324444	-0.0322741	300	200	0	3.71902	2.33266	56.7718	117.013	881.614	522.849	-311	200	0	6.27188	6.51336	71.0219	1161.57	-791.107	899.274	-914	200	0
374	7	-51.763	56.8484	-411.166	-10714.7	3535.74	4144.47	308.599	636.059	0	-0.000705527	-0.000379953	-0.00115569	0.0569427	-0.0225351	-0.0308076	300	200	0	3.68921	2.34714	56.4666	122.747	860.664	512.606	-311	200	0	6.24251	6.75605	70.332	1165.54	-714.121	906.739	-914	200	0
374	8	-57.4054	57.6618	-416.069	-10686.4	3561.96	3978.83	308.561	635.684	0	-0.000634347	-0.000394324	-0.000805424	0.0318226	-0.000626918	-0.0218686	300	200	0	3.64857	2.35698	56.0401	124.211	840.076	496.77	-311	200	0	6.2411	6.94847	69.476	1184.74	-636.618	916.252	-914	200	0
374	9	-63.2888	58.546	-421.019	-10661.5	3587.28	3803.3	308.521	635.323	0	-0.000379003	-0.000337552	-2.9196e-05	-0.0184671	0.0376074	-0.00178633	300	200	0	3.60885	2.35794	55.5437	119.031	824.795	476.34	-311	200	0	6.29641	7.03186	68.4031	1222.14	-565.353	929.192	-914	200	0
375	0	-69.263	59.4877	-426.079	-10639.2	3614.72	3622.59	308.484	634.97	0	0.000143703	-0.000168811	0.00132693	-0.102105	0.0963091	0.0335127	300	200	0	3.58248	2.34984	55.0531	105.347	819.809	453.702	-311	200	0	6.39778	6.95689	67.0621	1270.07	-505.921	943.643	-914	200	0	-83.5103	72.4794	-331.425	-258011	221763	72470.1	655.568	787.785	0
375	1	-75.203	60.4826	-431.349	-10618.6	3646.96	3441.39	308.455	634.617	0	0.00102303	0.000159681	0.00341046	-0.226402	0.178436	0.0879582	300	200	0	3.57819	2.33417	54.6473	83.8552	828.103	431.986	-311	200	0	6.4973	6.706	65.425	1312.69	-466.659	957.869	-914	200	0
375	2	-81.0153	61.5253	-436.904	-10599.1	3686.86	3263.55	308.439	634.259	0	0.0023403	0.000697908	0.00632708	-0.395642	0.284277	0.164414	300	200	0	3.5998	2.31387	54.387	58.4028	848.299	413.796	-311	200	0	6.55133	6.30351	63.5174	1338.96	-454.879	974.542	-914	200	0
375	3	-86.6363	62.6027	-442.755	-10579.8	3736.88	3091.71	308.44	633.895	0	0.00414608	0.00148931	0.0100879	-0.607953	0.409414	0.263299	300	200	0	3.64628	2.29498	54.2961	34.089	874.856	400.51	-311	200	0	6.54871	5.804	61.4425	1350.17	-464.866	999.758	-914	200	0
375	4	-92.0242	63.6952	-448.859	-10559.4	3799	2928.11	308.464	633.525	0	0.00642709	0.00255695	0.0145371	-0.851153	0.542164	0.380688	300	200	0	3.71133	2.28453	54.3604	15.4148	901.422	392.775	-311	200	0	6.50008	5.27577	59.3478	1353.66	-473.511	1038.43	-914	200	0
375	5	-97.1521	64.7806	-455.149	-10537	3876.69	2775.12	308.517	633.151	0	0.00906164	0.00388365	0.0192609	-1.09765	0.660626	0.505919	300	200	0	3.78484	2.28558	54.5458	5.77812	924.482	390.832	-311	200	0	6.41178	4.7873	57.3847	1352.78	-454.151	1090.49	-914	200	0
375	6	-102.006	65.8381	-461.562	-10513	3976.27	2634.56	308.615	632.777	0	0.0117648	0.00538581	0.023483	-1.29875	0.729674	0.618819	300	200	0	3.85809	2.29668	54.8237	6.7675	943.808	393.899	-311	200	0	6.28518	4.39227	55.7223	1344.39	-394.562	1150.8	-914	200	0
375	7	-106.58	66.8538	-468.063	-10488.4	4105	2506.75	308.77	632.408	0	0.0140267	0.00688165	0.0259568	-1.37921	0.698458	0.686862	300	200	0	3.92543	2.31599	55.1811	17.1853	960.079	400.06	-311	200	0	6.14429	4.11886	54.5577	1323.09	-302.381	1212.03	-914	200	0
375	8	-110.876	67.8222	-474.66	-10464.1	4267.28	2390.13	308.99	632.045	0	0.0150521	0.00805632	0.0248769	-1.23316	0.499329	0.662777	300	200	0	3.98025	2.34356	55.6061	33.6799	973.087	407.35	-311	200	0	6.04553	3.96997	54.0584	1285.36	-198.436	1267.69	-914	200	0
375	9	-114.902	68.7442	-481.406	-10440.9	4462.07	2280.97	309.269	631.688	0	0.0137143	0.00842879	0.0178401	-0.723409	0.0494454	0.483449	300	200	0	4.01509	2.37995	56.067	52.8865	981.837	414.751	-311	200	0	6.04552	3.93431	54.2924	1231.84	-103.806	1312.54	-914	200	0
376	0	-118.667	69.6288	-488.402	-10418.9	4683.45	2173.97	309.589	631.333	0	0.00854367	0.00732879	0.0019016	0.313191	-0.743281	0.0712966	300	200	0	4.02649	2.4238	56.5103	72.6802	985.398	422.264	-311	200	0	6.16204	3.99686	55.2031	1168.68	-29.2556	1341.84	-914	200	0	-122.758	81.3196	-410.039	-304056	244790	99177.7	581.355	750.169	0
376	1	-122.192	70.4965	-495.78	-10397.2	4923.42	2064.02	309.931	630.971	0	-0.0022212	0.00389583	-0.0262142	2.05118	-1.96792	-0.660335	300	200	0	4.01634	2.47093	56.8802	91.6621	982.949	430.543	-311	200	0	6.3698	4.14205	56.6022	1105.57	23.5625	1352.36	-914	200	0
376	2	-125.508	71.3745	-503.648	-10374.9	5173.79	1947.89	310.273	630.6	0	-0.0204837	-0.00288289	-0.0696794	4.64869	-3.68983	-1.79591	300	200	0	3.99013	2.51546	57.1445	108.369	971.953	440.298	-311	200	0	6.62516	4.3564	58.1921	1049.74	55.0733	1343.77	-914	200	0
376	3	-128.672	72.2853	-512.05	-10352.4	5427.35	1823.84	310.599	630.218	0	-0.0479996	-0.0140752	-0.130828	8.20249	-5.91957	-3.39859	300	200	0	3.95557	2.55164	57.3022	121.345	947.158	451.329	-311	200	0	6.88761	4.6265	59.6672	1001.79	66.6401	1318.52	-914	200	0
376	4	-131.756	73.2387	-520.973	-10331.3	5679.48	1690.47	310.902	629.831	0	-0.085904	-0.0306229	-0.210054	12.6826	-8.57019	-5.48134	300	200	0	3.9201	2.57518	57.3693	129.935	904.107	461.972	-311	200	0	7.12617	4.92931	60.8473	958.268	64.0279	1282.01	-914	200	0
376	5	-134.841	74.2323	-530.38	-10315	5927.34	1546.17	311.176	629.448	0	-0.134017	-0.0530539	-0.304292	17.8449	-11.4032	-7.96718	300	200	0	3.88811	2.58284	57.3625	134.725	844.177	470.144	-311	200	0	7.31701	5.23022	61.7307	917.862	57.3534	1241.98	-914	200	0
376	6	-138.007	75.2574	-540.239	-10308.6	6168.32	1388.89	311.418	629.082	0	-0.189908	-0.0810662	-0.405098	23.1231	-13.9659	-10.6386	300	200	0	3.86061	2.571	57.2956	136.988	775.36	475.142	-311	200	0	7.44363	5.49279	62.4255	883.89	54.5849	1203.5	-914	200	0
376	7	-141.326	76.3071	-550.552	-10317.9	6401.86	1215.85	311.628	628.741	0	-0.247737	-0.112977	-0.496424	27.5084	-15.5272	-13.0789	300	200	0	3.83548	2.53752	57.1853	137.634	708.605	477.961	-311	200	0	7.50519	5.68845	63.0523	860.051	54.0598	1164.13	-914	200	0
376	8	-144.847	77.3808	-561.381	-10347.4	6633.2	1023.51	311.816	628.432	0	-0.296947	-0.145051	-0.552324	29.4314	-15.0229	-14.6112	300	200	0	3.80718	2.48633	57.0514	136.312	653.815	479.852	-311	200	0	7.51753	5.80316	63.6958	845.451	44.3245	1115.93	-914	200	0
376	9	-148.584	78.486	-572.87	-10400.1	6875.07	807.872	312.001	628.154	0	-0.320959	-0.170758	-0.535017	26.673	-11.0305	-14.2463	300	200	0	3.76829	2.42656	56.9063	131.559	617.979	481.056	-311	200	0	7.49578	5.8411	64.3778	835.747	11.9241	1052.46	-914	200	0
377	0	-152.512	79.6353	-585.271	-10475.6	7148.41	564.968	312.214	627.899	0	-0.296168	-0.18006	-0.393971	16.3442	-1.79928	-10.6575	300	200	0	3.714	2.36592	56.7555	122.007	604.832	481.087	-311	200	0	7.43943	5.82415	65.0461	829.817	-49.6673	974.005	-914	200	0	-155.314	91.4443	-556.167	-394833	296468	120328	518.718	717.162	0
377	1	-156.573	80.831	-598.938	-10568.1	7485.41	290.808	312.498	627.645	0	-0.191633	-0.158902	-0.0669569	-5.00959	14.6295	-2.20565	300	200	0	3.64555	2.30769	56.6161	107.188	614.594	479.889	-311	200	0	7.34034	5.78776	65.5995	834.26	-136.674	887.533	-914	200	0
377	2	-160.685	82.0457	-614.3	-10664.2	7934.24	-19.298	312.916	627.36	0	0.0299191	-0.0891501	0.515696	-41.111	40.17	12.9519	300	200	0	3.57025	2.25279	56.5256	87.7678	643.629	478.336	-311	200	0	7.20102	5.76838	65.9306	858.385	-238.656	802.466	-914	200	0
377	3	-164.75	83.2133	-631.843	-10741.7	8562.05	-370.958	313.551	627.001	0	0.409056	0.0506541	1.42215	-95.3763	76.2622	36.6294	300	200	0	3.49926	2.20168	56.518	65.6822	685.169	477.913	-311	200	0	7.04013	5.78791	65.9643	902.943	-345.536	725.87	-914	200	0
377	4	-168.635	84.2311	-652.118	-10767.8	9456.64	-770.356	314.501	626.512	0	0.983657	0.283308	2.70383	-169.981	123.222	70.2153	300	200	0	3.44461	2.15644	56.5963	43.965	731.552	480.038	-311	200	0	6.88522	5.85026	65.6909	955.445	-453.91	661.694	-914	200	0
377	5	-172.168	84.9646	-675.742	-10699.2	10727.6	-1223.98	315.875	625.833	0	1.77907	0.629211	4.37234	-264.491	179.347	114.07	300	200	0	3.41703	2.12318	56.7282	26.0168	776.127	485.182	-311	200	0	6.76097	5.94706	65.1528	998.627	-566.133	614.501	-914	200	0
377	6	-175.112	85.251	-703.378	-10482.6	12503.1	-1737.96	317.776	624.903	0	2.7936	1.10035	6.36766	-374.024	239.773	166.692	300	200	0	3.42365	2.10991	56.8662	14.3047	813.309	492.383	-311	200	0	6.67515	6.06243	64.386	1023.27	-680.262	591.86	-914	200	0
377	7	-177.155	84.9129	-735.653	-10058.6	14918.9	-2316.46	320.28	623.673	0	3.97884	1.69163	8.51766	-486.972	295.15	223.65	300	200	0	3.46409	2.12165	56.9749	9.07451	838.069	499.587	-311	200	0	6.61212	6.17715	63.4267	1032.95	-784.684	601.054	-914	200	0
377	8	-177.886	83.7854	-773.027	-9368.19	18096.5	-2959.42	323.41	622.119	0	5.21525	2.36923	10.4908	-582.44	330.262	276.338	300	200	0	3.52936	2.15856	57.0404	8.18553	846.896	504.573	-311	200	0	6.54221	6.27152	62.39	1037.86	-866.296	642.826	-914	200	0
377	9	-176.812	81.7121	-815.691	-8361.24	22122.8	-3665.12	327.122	620.251	0	6.28423	3.05648	11.7473	-627.707	322.847	310.675	300	200	0	3.60772	2.21636	57.0593	8.66983	839.685	506.15	-311	200	0	6.43941	6.32468	61.4813	1044.76	-919.497	708.49	-914	200	0
378	0	-173.427	78.4861	-863.593	-7003.46	27045.6	-4442.19	331.318	618.11	0	6.84035	3.61798	11.4966	-576.273	243.002	305.972	300	200	0	3.69115	2.28671	57.0307	8.73071	820.58	505.032	-311	200	0	6.29486	6.31439	60.9063	1053.65	-945.137	784.099	-914	200	0	-131.356	38.1898	-1084.45	-669596	500972	64598.7	455.7	618.771	0
378	1	-167.31	73.849	-916.545	-5280.36	32880.4	-5312.95	335.874	615.761	0	6.38915	3.84434	8.67665	-367.317	53.74	234.345	300	200	0	3.77522	2.35857	56.9588	8.16449	796.504	503.248	-311	200	0	6.12025	6.22453	60.7871	1063.26	-946.187	858.063	-914	200	0
378	2	-158.163	67.6115	-974.2	-3197.52	39609.3	-6293.55	340.658	613.282	0	4.2795	3.44086	1.9727	72.2853	-286.584	61.1697	300	200	0	3.85485	2.42141	56.8551	7.6131	773.154	502.232	-311	200	0	5.94703	6.06193	61.146	1077.21	-928.513	924.419	-914	200	0
378	3	-145.826	59.7534	-1035.89	-778.824	47168.6	-7374.34	345.534	610.752	0	-0.277187	2.02559	-10.0964	821.886	-819.073	-252.714	218.875	118.596	0	3.92331	2.46849	56.7351	8.43237	752.151	501.678	-311	200	0	5.82209	5.86814	61.9109	1101.61	-902.966	980.25	-914	200	0
378	4	-130.286	50.4052	-1100.45	1931.9	55427	-8525.32	350.368	608.245	0	-8.14505	-0.856003	-28.9943	1955.22	-1575.37	-746.241	245.666	132.565	0	3.97337	2.49859	56.604	12.8091	732.844	499.952	-311	200	0	5.78735	5.70634	62.894	1137.7	-880.659	1022.81	-914	200	0
378	5	-111.713	39.7832	-1166.05	4863.55	64164.9	-9713.03	355.027	605.829	0	-20.1405	-5.69039	-55.8505	3520.95	-2564.11	-1449.88	254.09	136.958	0	3.99769	2.51467	56.4463	22.7966	714.815	495.126	-311	200	0	5.85548	5.62838	63.7915	1180.91	-864.894	1049.75	-914	200	0
378	6	-90.5038	28.1686	-1230.28	7911.18	73062.9	-10905.6	359.387	603.57	0	-36.867	-12.8659	-91.1929	5527.28	-3767.2	-2379.74	258.69	139.389	0	3.99095	2.5203	56.2369	39.2193	697.44	486.201	-311	200	0	6.00705	5.65432	64.286	1225.94	-850.788	1062.05	-914	200	0
378	7	-67.3079	15.9199	-1290.27	10938	81714.2	-12068.2	363.331	601.523	0	-58.5862	-22.453	-135.084	7953.05	-5169.86	-3541.66	261.729	141.125	0	3.95378	2.51757	55.965	61.7516	679.942	473.854	-311	200	0	6.20216	5.77893	64.2111	1268.2	-830.912	1065.55	-914	200	0
378	8	-43.0308	3.4712	-1343.18	13789.4	89667.3	-13159.8	366.758	599.734	0	-85.1472	-34.1254	-187.361	10767.1	-6794.91	-4933.69	263.734	142.533	0	3.89324	2.50686	55.6467	88.6712	663.461	459.883	-311	200	0	6.39612	5.98359	63.6418	1302.01	-797.229	1066.14	-914	200	0
378	9	-18.8465	-8.67147	-1386.6	16316.2	96487.5	-14137.2	369.586	598.233	0	-115.903	-47.2885	-247.287	13915.2	-8683.87	-6534.8	264.883	143.728	0	3.81889	2.4863	55.3258	115.356	651.745	445.983	-311	200	0	6.55729	6.23607	62.8265	1319.83	-743.104	1063.56	-914	200	0
379	0	3.84677	-19.9355	-1418.92	18395.6	101817	-14967.5	371.757	597.036	0	-149.606	-61.2004	-312.901	17291.4	-10842.1	-8290.83	265.35	144.738	0	3.73811	2.45264	55.0647	134.53	649.609	432.969	-311	200	0	6.67393	6.48794	62.0351	1311.42	-669.442	1052.9	-914	200	0	-210.122	-134.87	-1817.71	-895697	747352	-47340.9	405.316	488.973	0
379	1	23.5683	-29.7226	-1439.44	19942	105415	-15635	373.234	596.146	0	-184.406	-75.0798	-380.821	20733.3	-13202.9	-10111	265.331	145.556	0	3.65504	2.4048	54.9191	140.074	661.016	420.957	-311	200	0	6.74969	6.68183	61.4802	1264.74	-585.611	1031.08	-914	200	0
379	2	38.947	-37.4828	-1448.26	20908.4	107169	-16136	373.999	595.563	0	-218.025	-88.2595	-446.685	24043	-15624.4	-11875	265.021	146.175	0	3.5736	2.34681	54.9154	130.672	687.824	410.502	-311	200	0	6.79926	6.76693	61.3168	1172.25	-504.585	1000.54	-914	200	0
379	3	48.8908	-42.7762	-1446.25	21288.3	107095	-16472	374.05	595.28	0	-248.002	-100.274	-506.064	27025.1	-17913	-13449.7	264.603	146.597	0	3.49989	2.28657	55.0487	109.474	729.236	403.38	-311	200	0	6.84163	6.71559	61.601	1037.98	-438.449	968.994	-914	200	0
379	4	52.6991	-45.3042	-1434.88	21113.4	105325	-16651.6	373.403	595.286	0	-271.995	-110.844	-555.596	29535.2	-19865	-14713.2	264.246	146.84	0	3.44188	2.2325	55.2912	81.1123	781.465	401.641	-311	200	0	6.89464	6.53448	62.2378	877.294	-392.317	945.829	-914	200	0
379	5	50.1187	-44.9429	-1416.01	20445.9	102089	-16689	372.096	595.561	0	-288.113	-119.826	-593.834	31513.9	-21315.9	-15577.5	264.105	146.931	0	3.40856	2.19177	55.5989	49.4583	837.694	406.061	-311	200	0	6.97602	6.26639	63.0226	709.184	-360.567	937.155	-914	200	0
379	6	41.3577	-41.7697	-1391.61	19367.9	97676.2	-16600.1	370.189	596.082	0	-295.171	-127.141	-621.395	32989.4	-22172.8	-16001	264.318	146.911	0	3.40836	2.16951	55.9214	17.7223	889.216	415.763	-311	200	0	7.09984	5.98257	63.7365	550.521	-331.711	944.311	-914	200	0
379	7	27.0522	-36.0483	-1363.53	17971.8	92398.7	-16402.3	367.764	596.82	0	-292.737	-132.717	-640.357	34046.5	-22413.2	-15984.8	264.999	146.832	0	3.4444	2.16664	56.2159	-9.99382	928.509	428.815	-311	200	0	7.26404	5.76151	64.2213	417.484	-294.977	966.841	-914	200	0
379	8	8.17388	-28.1845	-1333.42	16351.9	86557.5	-16115.3	364.914	597.737	0	-281.041	-136.459	-653.318	34784.7	-22061.6	-15558.7	266.231	146.757	0	3.51029	2.17962	56.4585	-28.2889	953.331	442.976	-311	200	0	7.44296	5.65981	64.4173	327.971	-242.529	1004.37	-914	200	0
379	9	-14.0991	-18.6769	-1302.6	14597.6	80419.3	-15758.6	361.738	598.794	0	-260.917	-138.258	-662.603	35286	-21171.9	-14771.4	268.047	146.746	0	3.59283	2.20338	56.6426	-32.6406	967.797	456.203	-311	200	0	7.59439	5.69773	64.3541	295.346	-172.157	1053.39	-914	200	0
380	0	-38.5183	-8.06401	-1272.1	12787.7	74203.3	-15349.2	358.331	599.948	0	-233.771	-138.044	-669.864	35603	-19819.7	-13685.5	270.412	146.85	0	3.67801	2.23315	56.7704	-21.8149	978.733	466.666	-311	200	0	7.67832	5.86312	64.1181	318.27	-90.8748	1103.33	-914	200	0	-210.662	-65.1308	-1726.83	-782375	679536	51704.2	387.36	451.02	0
380	1	-63.8881	3.12866	-1242.66	10987.1	68077.3	-14902.3	354.783	601.159	0	-201.463	-135.839	-676.036	35764.2	-18100.1	-12374.7	273.226	147.097	0	3.75412	2.26389	56.8463	2.0078	991.294	472.799	-311	200	0	7.67565	6.11807	63.8257	382.379	-11.8377	1138.81	-914	200	0
380	2	-89.1672	14.4257	-1214.71	9244.45	62160.7	-14430.4	351.173	602.39	0	-166.046	-131.763	-681.486	35785.5	-16119.7	-10916.1	276.346	147.489	0	3.81354	2.29064	56.8719	34.1214	1007.22	473.967	-311	200	0	7.5913	6.40701	63.5714	473.625	53.9187	1146.67	-914	200	0
380	3	-113.527	25.4258	-1188.44	7593.56	56531.5	-13942.3	347.568	603.611	0	-129.46	-126.008	-686.223	35678.7	-13984.1	-9381.15	279.622	148.007	0	3.85237	2.31027	56.8447	67.6557	1024.98	471.093	-311	200	0	7.44432	6.67504	63.374	586.355	100.459	1120.86	-914	200	0
380	4	-136.363	35.8153	-1163.86	6055.38	51235.9	-13444.8	344.022	604.797	0	-93.2973	-118.826	-690.088	35456.9	-11787.7	-7828.15	282.919	148.62	0	3.8674	2.32256	56.761	94.6484	1040.1	466.067	-311	200	0	7.26482	6.8872	63.1918	718.558	122.488	1062.79	-914	200	0
380	5	-157.271	45.3724	-1140.92	4641.16	46298.7	-12944	340.58	605.932	0	-58.701	-110.526	-692.902	35136.4	-9607.6	-6300.6	286.134	149.291	0	3.85645	2.32985	56.6242	108.616	1045.82	460.224	-311	200	0	7.09597	7.03004	62.9923	863.727	112.963	980.649	-914	200	0
380	6	-176.022	53.966	-1119.5	3354.98	41730.6	-12445.7	337.276	607.003	0	-26.3885	-101.476	-694.545	34738.3	-7502.68	-4829.48	289.198	149.984	0	3.82244	2.3346	56.4521	106.933	1036.7	453.734	-311	200	0	6.97809	7.0975	62.8109	1008.96	70.0351	887.019	-914	200	0
380	7	-192.525	61.5542	-1099.49	2195.59	37533.6	-11954.7	334.137	608.003	0	3.24992	-92.0849	-695.027	34287.3	-5514.89	-3437.31	292.065	150.668	0	3.77428	2.33735	56.2733	91.6446	1013.11	446.467	-311	200	0	6.92452	7.07942	62.7578	1137.61	4.64199	793.441	-914	200	0
380	8	-206.787	68.1747	-1080.76	1157.68	33702.2	-11474.7	331.184	608.929	0	30.0382	-82.7683	-694.522	33809.1	-3673.79	-2140.97	294.71	151.32	0	3.72377	2.3378	56.1104	68.7872	980.242	438.847	-311	200	0	6.92356	6.96716	62.9863	1232.97	-64.9989	706.561	-914	200	0
380	9	-218.876	73.9265	-1063.26	233.009	30225.6	-11009	328.427	609.781	0	53.9221	-73.8981	-693.349	33326.4	-1999.91	-953.086	297.116	151.934	0	3.68143	2.336	55.972	45.9896	942.621	431.728	-311	200	0	6.95847	6.77419	63.6367	1283.85	-127.524	629.818	-914	200	0
381	0	-228.888	78.9457	-1047	-588.271	27089.9	-10559.9	325.874	610.562	0	74.9051	-65.7614	-691.938	32857.4	-506.298	117.397	299.268	152.514	0	3.6536	2.33125	55.8626	29.0511	902.134	425.917	-311	200	0	7.01286	6.54467	64.7436	1289.33	-183.833	567.143	-914	200	0	-117.079	59.2272	-1569.88	-690769	614855	128365	387.753	441.556	0
381	1	-236.936	83.3789	-1032.06	-1316.25	24279.2	-10129.8	323.525	611.275	0	93.0008	-58.5375	-690.763	32415.5	800.066	1065.36	301.158	153.073	0	3.64296	2.32256	55.7912	19.9241	860.8	422.045	-311	200	0	7.06318	6.33436	66.1712	1257.92	-240.138	523.428	-914	200	0
381	2	-243.151	87.3527	-1018.55	-1960.19	21777.4	-9721.98	321.381	611.924	0	108.198	-52.2971	-690.245	32009.4	1915.47	1889.37	302.775	153.626	0	3.65166	2.31128	55.7663	17.3754	822.463	420.649	-311	200	0	7.07836	6.18453	67.67	1202.69	-301.874	501.771	-914	200	0
381	3	-247.699	90.9501	-1006.5	-2528.12	19569.4	-9340.69	319.443	612.512	0	120.442	-47.0146	-690.673	31643.3	2835.83	2591.35	304.106	154.185	0	3.68133	2.30138	55.7906	19.1642	791.377	421.837	-311	200	0	7.0297	6.11266	69.0221	1137.56	-375.232	501.772	-914	200	0
381	4	-250.779	94.1998	-995.936	-3026.96	17639.9	-8992.86	317.712	613.039	0	129.626	-42.5948	-692.174	31317	3555.61	3175.65	305.137	154.756	0	3.72935	2.29645	55.8649	23.8767	770.413	424.926	-311	200	0	6.90854	6.1175	70.1358	1076.1	-468.101	521.45	-914	200	0
381	5	-252.629	97.083	-986.785	-3462.51	15972.8	-8687.96	316.187	613.509	0	135.611	-38.9162	-694.725	31027.5	4070.16	3646.02	305.859	155.338	0	3.78785	2.29725	55.984	31.5925	760.961	428.809	-311	200	0	6.74051	6.18104	70.9962	1027.6	-583.989	559.639	-914	200	0
381	6	-253.515	99.5543	-978.949	-3839.59	14549.6	-8436.15	314.862	613.922	0	138.258	-35.8743	-698.19	30770.4	4377.38	4003.47	306.27	155.928	0	3.84789	2.30182	56.1245	43.324	763.275	432.501	-311	200	0	6.57763	6.26855	71.5615	992.603	-715.168	614.009	-914	200	0
381	7	-253.709	101.573	-972.311	-4161.81	13349.3	-8245.76	313.729	614.28	0	137.485	-33.4018	-702.384	30541.7	4478.72	4248.32	306.376	156.517	0	3.90206	2.30702	56.25	58.8765	776.032	435.216	-311	200	0	6.47038	6.3411	71.7517	965.269	-842.66	676.559	-914	200	0
381	8	-253.465	103.129	-966.775	-4430.81	12347.8	-8121.11	312.772	614.583	0	133.326	-31.4675	-707.13	30338.3	4382.65	4384.12	306.198	157.097	0	3.94392	2.31015	56.3323	74.47	796.24	436.159	-311	200	0	6.44644	6.37554	71.5064	939.025	-942.697	733.532	-914	200	0
381	9	-252.993	104.254	-962.284	-4646.88	11519.2	-8061.27	311.971	614.829	0	125.963	-30.0677	-712.304	30158.5	4107.17	4419.56	305.766	157.661	0	3.96836	2.30973	56.3609	83.635	820.47	434.53	-311	200	0	6.51163	6.37373	70.8134	908.617	-995.634	772.764	-914	200	0
382	0	-252.447	105.02	-958.837	-4810.17	10838.2	-8060.24	311.303	615.017	0	115.721	-29.2169	-717.845	30003.7	3677.99	4368.38	305.124	158.203	0	3.97217	2.30554	56.3382	81.2449	846.298	430.06	-311	200	0	6.6533	6.3515	69.7191	873.327	-992.126	792.594	-914	200	0	-195.196	79.0716	-1581.99	-680160	611599	151823	380.355	432.071	0
382	1	-251.914	105.52	-956.458	-4920.76	10282.7	-8108.6	310.751	615.145	0	103.029	-28.9442	-723.744	29876.3	3125.2	4248.03	304.318	158.72	0	3.95341	2.29775	56.2749	66.1382	872.344	423.575	-311	200	0	6.83385	6.31351	68.3439	841.208	-934.705	802.732	-914	200	0
382	2	-251.426	105.843	-955.154	-4978.66	9835.15	-8195.89	310.297	615.212	0	88.3674	-29.2852	-730.001	29776.9	2482	4077.52	303.4	159.21	0	3.91205	2.2859	56.191	40.7935	897.18	416.678	-311	200	0	7.00083	6.24302	66.8658	827.112	-835.868	815.719	-914	200	0
382	3	-250.965	106.053	-954.882	-4984.63	9482.98	-8312.53	309.931	615.22	0	72.2112	-30.2688	-736.586	29703	1783.51	3875.48	302.421	159.675	0	3.85129	2.27039	56.1113	10.3801	918.557	410.888	-311	200	0	7.11761	6.12565	65.4703	845.365	-713.759	838.334	-914	200	0
382	4	-250.475	106.178	-955.539	-4940.59	9217.91	-8450.83	309.647	615.17	0	54.9959	-31.9078	-743.416	29648.4	1062.7	3658.27	301.429	160.119	0	3.77806	2.25446	56.0524	-18.0691	933.479	407.135	-311	200	0	7.18052	5.97666	64.3095	902.873	-589.893	869.785	-914	200	0
382	5	-249.868	106.21	-956.971	-4849.36	9035.16	-8605.4	309.441	615.067	0	37.0967	-34.1986	-750.349	29603.1	344.475	3437.62	300.459	160.548	0	3.70242	2.24241	56.0134	-37.4916	938.977	405.792	-311	200	0	7.20645	5.83651	63.4737	996.675	-485.491	903.861	-914	200	0
382	6	-249.046	106.118	-958.996	-4714.41	8933.97	-8773.21	309.316	614.916	0	18.8216	-37.1092	-757.2	29554.1	-358.041	3219.72	299.527	160.969	0	3.63505	2.23663	55.9787	-43.5402	933.667	406.906	-311	200	0	7.20706	5.74783	62.9651	1115.84	-409.408	932.319	-914	200	0
382	7	-247.912	105.862	-961.442	-4539.91	8917.57	-8953.41	309.275	614.722	0	0.415087	-40.5451	-763.809	29487.6	-1041.43	3009.84	298.637	161.394	0	3.58418	2.23761	55.9338	-35.9606	918.659	410.38	-311	200	0	7.18037	5.73874	62.7001	1243.35	-352.429	949.472	-914	200	0
382	8	-246.384	105.402	-964.186	-4330.49	8991.15	-9147.29	309.325	614.491	0	-17.9237	-44.3241	-770.104	29389.5	-1705.44	2819.76	297.785	161.837	0	3.55399	2.24617	55.8833	-16.982	896.193	416.013	-311	200	0	7.12798	5.81259	62.5647	1357.95	-300.58	954.868	-914	200	0
382	9	-244.401	104.709	-967.173	-4090.02	9158.61	-9357.8	309.469	614.229	0	-36.0099	-48.1824	-776.115	29246.1	-2347.87	2670.14	296.975	162.317	0	3.54477	2.2641	55.8531	10.8371	868.618	423.334	-311	200	0	7.06894	5.94218	62.4938	1439.31	-247.988	953.051	-914	200	0
383	0	-241.931	103.771	-970.417	-3820.38	9420.21	-9587.91	309.707	613.937	0	-53.6526	-51.8005	-781.944	29044.1	-2962.78	2586.25	296.211	162.857	0	3.554	2.29212	55.8729	44.6723	839.642	431.485	-311	200	0	7.02884	6.07825	62.5042	1473.3	-193.743	953.642	-914	200	0	-327.327	52.5466	-1677.05	-713696	639744	159247	371.796	426.832	0
383	1	-238.976	102.597	-973.979	-3521.43	9772.64	-9839.49	310.034	613.616	0	-70.6383	-54.8429	-787.711	28772.1	-3539.07	2591.56	295.507	163.474	0	3.57636	2.32761	55.9589	80.9566	814.704	439.38	-311	200	0	7.0184	6.1749	62.6824	1451.43	-136.771	969.608	-914	200	0
383	2	-235.576	101.204	-977.915	-3192.43	10211.3	-10113.3	310.442	613.265	0	-86.7117	-57.0071	-793.495	28421	-4058.33	2703.64	294.886	164.182	0	3.60336	2.36543	56.1065	116.195	798.649	446.114	-311	200	0	7.02561	6.21536	63.1406	1368.83	-78.3353	1009.48	-914	200	0
383	3	-231.807	99.6098	-982.259	-2833.66	10732.3	-10409.1	310.926	612.885	0	-101.57	-58.0554	-799.298	27984.6	-4496.13	2934	294.375	164.989	0	3.62666	2.40051	56.2922	148.252	792.862	451.371	-311	200	0	7.02671	6.21293	63.9216	1229.63	-23.6097	1071.05	-914	200	0
383	4	-227.77	97.828	-987.015	-2446.63	11331.5	-10724.4	311.481	612.479	0	-114.883	-57.8234	-805.047	27459.1	-4828.15	3288.55	294.003	165.891	0	3.64416	2.43047	56.4835	176.57	794.291	455.463	-311	200	0	7.00084	6.18917	64.9325	1053.38	20.977	1144.29	-914	200	0
383	5	-223.569	95.8701	-992.154	-2032.96	12002.6	-11055.1	312.098	612.049	0	-126.335	-56.2291	-810.607	26845	-5037.62	3766.06	293.785	166.883	0	3.66131	2.45713	56.6491	201.138	797.393	458.972	-311	200	0	6.93276	6.15929	65.9864	869.625	49.6666	1216.75	-914	200	0
383	6	-219.298	93.7518	-997.606	-1593.72	12738.2	-11395.3	312.769	611.598	0	-135.662	-53.2907	-815.803	26148	-5120.35	4357.03	293.724	167.948	0	3.686	2.48474	56.7617	221.584	797.693	462.283	-311	200	0	6.80797	6.13168	66.8811	702.426	57.6263	1276.49	-914	200	0
383	7	-215.027	91.4974	-1003.29	-1129.71	13532.4	-11738.9	313.488	611.126	0	-142.675	-49.1357	-820.446	25380.6	-5086.83	5044.11	293.8	169.065	0	3.72342	2.51511	56.7976	237.091	794.611	465.195	-311	200	0	6.61356	6.10398	67.454	561.278	42.2308	1315.06	-914	200	0
383	8	-210.788	89.1436	-1009.15	-642.423	14381.3	-12080.5	314.251	610.637	0	-147.283	-43.9861	-824.354	24561.3	-4960.23	5802.84	293.983	170.205	0	3.77404	2.54448	56.74	246.553	791.914	466.95	-311	200	0	6.35101	6.0615	67.6256	447.112	5.48743	1329.22	-914	200	0
383	9	-206.58	86.7413	-1015.14	-134.899	15280.2	-12415.5	315.052	610.133	0	-149.522	-38.1257	-827.378	23713.2	-4771.44	6603.14	294.233	171.339	0	3.83396	2.56532	56.5872	248.955	794.949	467.027	-311	200	0	6.05468	5.99003	67.42	362.847	-46.3425	1320.37	-914	200	0
384	0	-202.373	84.3532	-1021.28	387.898	16222.6	-12740.1	315.885	609.62	0	-149.577	-31.8656	-829.425	22861.6	-4554.92	7412.96	294.508	172.437	0	3.89617	2.57135	56.3623	243.885	806.884	465.964	-311	200	0	5.78751	5.88767	66.9522	314.807	-107.703	1294.31	-914	200	0	-305.625	73.9482	-1749.36	-752898	670300	147515	374.503	432.198	0
384	1	-198.118	82.0456	-1027.56	919.46	17200.8	-13051	316.739	609.105	0	-147.772	-25.5164	-830.447	22032.4	-4345.9	8202.14	294.767	173.469	0	3.95082	2.5608	56.1197	231.663	827.615	464.877	-311	200	0	5.60598	5.7659	66.3971	306.671	-177.144	1259.58	-914	200	0
384	2	-193.765	79.8769	-1033.96	1452.41	18205.9	-13345	317.608	608.595	0	-144.535	-19.3731	-830.432	21251.6	-4177.66	8944.84	294.969	174.409	0	3.98598	2.53535	55.9355	213.462	854.954	464.209	-311	200	0	5.53926	5.6472	65.9274	336.651	-252.555	1223.54	-914	200	0
384	3	-189.28	77.8929	-1040.36	1978.64	19227.2	-13618.6	318.481	608.098	0	-140.357	-13.7009	-829.391	20543.4	-4079.47	9620.84	295.081	175.231	0	3.99104	2.49674	55.8762	191.5	885.104	463.529	-311	200	0	5.59652	5.55702	65.6545	401.734	-324.778	1189.85	-914	200	0
384	4	-184.648	76.1241	-1046.64	2489.97	20251.2	-13868.4	319.349	607.621	0	-135.739	-8.72014	-827.372	19926.5	-4075.14	10215.8	295.075	175.916	0	3.96204	2.44502	55.9633	168.591	912.506	462.332	-311	200	0	5.76712	5.50833	65.6158	500.693	-381.027	1158.59	-914	200	0
384	5	-179.882	74.5843	-1052.61	2979.98	21264.2	-14091.3	320.201	607.169	0	-131.14	-4.60334	-824.462	19413.2	-4181.79	10720.7	294.928	176.454	0	3.9053	2.38164	56.1606	147.171	932.042	460.216	-311	200	0	6.01336	5.4902	65.7637	628.419	-414.009	1127.8	-914	200	0
384	6	-175.018	73.2718	-1058.13	3444.7	22253.9	-14285.2	321.031	606.745	0	-126.948	-1.48039	-820.787	19008.3	-4409.42	11132	294.628	176.841	0	3.83571	2.31264	56.3952	128.25	942.913	456.545	-311	200	0	6.283	5.47325	65.9652	767.73	-426.463	1094.98	-914	200	0
384	7	-170.114	72.1758	-1063.04	3881.81	23210.8	-14448.8	321.834	606.348	0	-123.456	0.561739	-816.515	18711	-4760.59	11451.1	294.17	177.084	0	3.77083	2.24746	56.5957	111.01	949.505	450.809	-311	200	0	6.53552	5.4327	66.0617	891.721	-428.766	1058.28	-914	200	0
384	8	-165.239	71.2853	-1067.24	4289.57	24125	-14581.5	322.605	605.981	0	-120.858	1.48822	-811.847	18515.1	-5230.6	11683.3	293.557	177.194	0	3.72518	2.19668	56.7184	94.1181	957.952	443.117	-311	200	0	6.75521	5.36883	65.9148	978.741	-429.64	1017.66	-914	200	0
384	9	-160.463	70.5953	-1070.69	4666.25	24986.4	-14682.9	323.337	605.642	0	-119.26	1.32379	-807.014	18409.9	-5808.91	11835.6	292.802	177.188	0	3.7066	2.17152	56.75	77.6433	971.56	433.966	-311	200	0	6.94184	5.30355	65.3956	1023.47	-427.706	975.821	-914	200	0
385	0	-155.846	70.1091	-1073.44	5010.3	25785.6	-14753.6	324.021	605.333	0	-118.683	0.152312	-802.263	18382	-6480.63	11915.8	291.922	177.087	0	3.71448	2.18209	56.6936	63.47	988.824	424.07	-311	200	0	7.09724	5.25959	64.4084	1032.75	-415.673	937.735	-914	200	0	-258.257	64.052	-1744.64	-762028	668334	118217	375.691	438.326	0
385	1	-151.434	69.8343	-1075.55	5320.83	26512.7	-14795.4	324.65	605.053	0	-119.084	-1.89453	-797.825	18417.1	-7228.06	11931.8	290.94	176.916	0	3.74018	2.2327	56.559	54.3915	1005.41	414.441	-311	200	0	7.22537	5.24289	62.977	1016.99	-390.527	908.903	-914	200	0
385	2	-147.266	69.7712	-1077.11	5597.61	27159.6	-14811	325.215	604.803	0	-120.38	-4.65879	-793.88	18502.2	-8033.04	11891	289.881	176.694	0	3.77075	2.3177	56.364	52.8077	1017.32	406.071	-311	200	0	7.33423	5.24279	61.3039	986.701	-354.244	893.31	-914	200	0
385	3	-143.376	69.9051	-1078.17	5841.31	27722	-14804	325.712	604.582	0	-122.464	-7.97984	-790.53	18626.3	-8879.18	11800.7	288.768	176.438	0	3.79487	2.42317	56.1337	59.4204	1022.11	399.572	-311	200	0	7.42349	5.24494	59.7142	950.158	-307.111	892.277	-914	200	0
385	4	-139.795	70.2097	-1078.78	6053.62	28201	-14778.8	326.142	604.388	0	-125.224	-11.7111	-787.812	18779.8	-9752.93	11669.4	287.62	176.162	0	3.80756	2.53351	55.8993	72.8418	1018.48	395.395	-311	200	0	7.47265	5.23743	58.4882	909.813	-247.943	903.159	-914	200	0
385	5	-136.55	70.6514	-1078.96	6236.67	28601.8	-14740	326.509	604.22	0	-128.548	-15.7271	-785.728	18955.3	-10643.4	11506.2	286.454	175.875	0	3.81037	2.6368	55.6925	90.2255	1006.47	394.145	-311	200	0	7.4528	5.21212	57.7445	863.516	-183.317	917.761	-914	200	0
385	6	-133.661	71.1892	-1078.71	6393.01	28931.7	-14691.7	326.821	604.074	0	-132.332	-19.9253	-784.241	19147.7	-11541.4	11320.1	285.283	175.584	0	3.80781	2.72487	55.5319	107.992	987.934	396.288	-311	200	0	7.354	5.1742	57.4923	810.828	-130.882	925.65	-914	200	0
385	7	-131.137	71.7786	-1078.02	6526.24	29196.7	-14637.2	327.084	603.946	0	-136.485	-24.2252	-783.285	19353.5	-12438.5	11119.2	284.12	175.292	0	3.80389	2.7908	55.4211	122.297	966.411	401.656	-311	200	0	7.19645	5.14724	57.7219	755.07	-107.634	921.784	-914	200	0
385	8	-128.977	72.38	-1076.9	6640.64	29402.7	-14578.7	327.303	603.834	0	-140.919	-28.5668	-782.783	19570	-13327.6	10910.9	282.974	174.999	0	3.80046	2.82801	55.3612	129.528	946.174	409.573	-311	200	0	7.01775	5.16195	58.4146	700.129	-116.188	907.928	-914	200	0
385	9	-127.159	72.9668	-1075.39	6741.13	29555.6	-14517.8	327.484	603.732	0	-145.544	-32.902	-782.683	19794.5	-14201.5	10702.4	281.855	174.709	0	3.79709	2.83237	55.3478	127.579	930.599	419.459	-311	200	0	6.85568	5.24403	59.5131	650.786	-147.206	886.395	-914	200	0
386	0	-125.641	73.5307	-1073.59	6833.58	29662	-14455.8	327.629	603.635	0	-150.268	-37.184	-782.984	20023.4	-15051.4	10500.3	280.777	174.427	0	3.79235	2.80569	55.3596	117.557	920.426	431.017	-311	200	0	6.73428	5.40755	60.8992	616.783	-193.431	857.227	-914	200	0	-279.678	29.9878	-1737.13	-753683	656702	102807	370.016	434.46	0
386	1	-124.363	74.0774	-1071.61	6923.86	29728.6	-14394.5	327.742	603.539	0	-154.995	-41.3664	-783.722	20252.1	-15867.6	10310	279.754	174.159	0	3.78563	2.75582	55.3694	103.748	914.315	443.82	-311	200	0	6.65611	5.64569	62.3825	611.86	-255.097	821.754	-914	200	0
386	2	-123.263	74.6123	-1069.58	7015.81	29762.2	-14335.9	327.826	603.441	0	-159.637	-45.4119	-784.914	20475.3	-16640.6	10136.3	278.799	173.914	0	3.77695	2.69388	55.3632	91.3993	911.478	457.089	-311	200	0	6.61417	5.92673	63.7381	643.831	-333.391	785.377	-914	200	0
386	3	-122.288	75.1286	-1067.56	7110.45	29770.3	-14281.9	327.886	603.34	0	-164.116	-49.2982	-786.524	20688.5	-17363.5	9983.05	277.924	173.696	0	3.76512	2.63229	55.336	84.5315	912.54	469.8	-311	200	0	6.61211	6.20533	64.792	704.747	-424.552	756.599	-914	200	0
386	4	-121.405	75.6073	-1065.57	7207.08	29762.3	-14233.4	327.931	603.236	0	-168.36	-53.0132	-788.477	20888.2	-18032.1	9852.1	277.13	173.508	0	3.74685	2.58307	55.2769	85.1317	917.797	480.704	-311	200	0	6.65861	6.44079	65.4725	775.531	-519.815	743.072	-914	200	0
386	5	-120.59	76.0213	-1063.56	7304.9	29747.7	-14191.3	327.97	603.132	0	-172.311	-56.5481	-790.679	21072	-18645.5	9743.35	276.418	173.349	0	3.71803	2.55416	55.1787	93.2371	925.719	488.531	-311	200	0	6.74141	6.6099	65.8119	843.227	-607.143	746.927	-914	200	0
386	6	-119.824	76.339	-1061.48	7403.45	29735.3	-14156.3	328.013	603.025	0	-175.918	-59.8941	-793.033	21237.9	-19203.5	9656.04	275.785	173.219	0	3.67785	2.54613	55.0599	107.089	932.849	492.359	-311	200	0	6.82253	6.70617	65.9396	911.164	-671.92	764.779	-914	200	0
386	7	-119.091	76.5283	-1059.29	7502.52	29732.1	-14129.8	328.068	602.917	0	-179.136	-63.04	-795.447	21384.5	-19704.8	9589.22	275.228	173.116	0	3.63168	2.55388	54.9603	123.433	934.571	491.601	-311	200	0	6.86337	6.72894	66.0249	991.567	-701.146	793.238	-914	200	0
386	8	-118.372	76.5648	-1056.95	7602.67	29742	-14112.9	328.14	602.807	0	-181.924	-65.9724	-797.846	21511.4	-20146.1	9541.63	274.749	173.038	0	3.58817	2.57111	54.9126	138.579	926.585	485.984	-311	200	0	6.84903	6.67517	66.1633	1092.08	-693.283	832.328	-914	200	0
386	9	-117.637	76.4403	-1054.49	7705.89	29766.3	-14106.6	328.228	602.692	0	-184.235	-68.6786	-800.194	21619.1	-20525.1	9512.19	274.35	172.983	0	3.55448	2.5907	54.9273	150.053	907.082	475.944	-311	200	0	6.79068	6.53902	66.325	1209.92	-662.286	882.525	-914	200	0
387	0	-116.846	76.1666	-1052	7815.12	29804.2	-14111.9	328.331	602.571	0	-186.022	-71.1491	-802.517	21709.6	-20842.1	9500.71	274.029	172.948	0	3.53435	2.60391	54.9985	157.578	878.555	462.776	-311	200	0	6.71206	6.31907	66.432	1333.34	-627.747	941.818	-914	200	0	-285.97	2.41371	-1733.54	-743029	659002	91902.6	371.946	428.457	0
387	1	-115.958	75.7675	-1049.6	7933.2	29853.8	-14129.9	328.443	602.442	0	-187.237	-73.3806	-804.891	21785.2	-21098	9507.11	273.788	172.934	0	3.5273	2.60358	55.1147	162.49	846.576	448.241	-311	200	0	6.63343	6.02785	66.4589	1444.87	-601.575	1007.23	-914	200	0
387	2	-114.94	75.2634	-1047.36	8062.3	29913.6	-14161.5	328.561	602.302	0	-187.85	-75.3798	-807.383	21847.4	-21290.7	9529.9	273.63	172.94	0	3.52917	2.58607	55.2683	166.136	816.176	434.357	-311	200	0	6.56068	5.69582	66.4495	1524.48	-584.646	1075.87	-914	200	0
387	3	-113.783	74.6625	-1045.32	8203.98	29982.4	-14207.2	328.683	602.152	0	-187.86	-77.164	-810.007	21896.6	-21417.4	9565.6	273.559	172.967	0	3.53538	2.54987	55.4596	168.646	790.291	423.195	-311	200	0	6.48543	5.36892	66.4708	1552.29	-572.329	1143.08	-914	200	0
387	4	-112.495	73.9617	-1043.43	8358.69	30059.9	-14266.7	328.809	601.989	0	-187.291	-78.7597	-812.74	21933.2	-21478.6	9609.78	273.573	173.013	0	3.5444	2.49675	55.6975	169.022	770.659	415.978	-311	200	0	6.3973	5.09983	66.562	1514.02	-559.466	1202.72	-914	200	0
387	5	-111.097	73.1515	-1041.63	8524.7	30145.7	-14339.6	328.941	601.816	0	-186.193	-80.2054	-815.541	21958.3	-21478.8	9659.04	273.663	173.075	0	3.55803	2.43466	56.0003	166.412	758.045	412.387	-311	200	0	6.30145	4.93407	66.689	1410.73	-543.301	1250.75	-914	200	0
387	6	-109.613	72.2204	-1039.84	8698.04	30239.7	-14425.3	329.081	601.635	0	-184.631	-81.5505	-818.372	21973.6	-21425.6	9712.27	273.819	173.15	0	3.57815	2.3762	56.3866	160.945	752.334	411.236	-311	200	0	6.22756	4.90161	66.745	1261.52	-527.573	1287.54	-914	200	0
387	7	-108.07	71.1629	-1038.01	8874.13	30341.6	-14522.8	329.231	601.451	0	-182.686	-82.848	-821.21	21981	-21327	9769.34	274.03	173.233	0	3.60323	2.33265	56.856	153.041	754.341	411.457	-311	200	0	6.21571	5.01723	66.6281	1092.3	-522.491	1315.4	-914	200	0
387	8	-106.49	69.9841	-1036.09	9049.83	30450.2	-14631	329.39	601.265	0	-180.445	-84.143	-824.062	21982	-21189.5	9829.5	274.286	173.325	0	3.62867	2.30787	57.3737	142.55	766.371	412.294	-311	200	0	6.2858	5.27551	66.3354	923.683	-537.246	1333.98	-914	200	0
387	9	-104.888	68.7027	-1034.08	9224.39	30562.5	-14748.2	329.555	601.08	0	-177.991	-85.4631	-826.967	21977	-21017.4	9891.04	274.585	173.425	0	3.6501	2.29742	57.8727	129.055	789.463	413.211	-311	200	0	6.42225	5.63637	65.9955	769.611	-574.64	1339.73	-914	200	0
388	0	-103.269	67.3506	-1032.02	9398.87	30674.5	-14872	329.723	600.893	0	-175.394	-86.8162	-829.995	21967.1	-20811.9	9951.59	274.925	173.534	0	3.66494	2.29465	58.2775	112.884	821.668	413.785	-311	200	0	6.5906	6.02807	65.8105	639.217	-633.318	1330.45	-914	200	0	-249.687	-23.5275	-1747.24	-737495	664338	70063.2	373.08	421.217	0
388	1	-101.634	65.9676	-1029.98	9574.81	30783.3	-15000	329.887	600.704	0	-172.712	-88.1993	-833.224	21954.7	-20572.5	10008.9	275.31	173.651	0	3.67208	2.29787	58.5335	96.2287	859.802	413.605	-311	200	0	6.76677	6.38169	65.9386	534.952	-709.433	1308.57	-914	200	0
388	2	-99.9902	64.589	-1028.01	9753.15	30888.9	-15130.2	330.047	600.513	0	-169.999	-89.6117	-836.698	21943.2	-20298.7	10062.2	275.74	173.774	0	3.67247	2.31162	58.6199	83.4138	900.811	412.468	-311	200	0	6.95002	6.66188	66.4031	453.963	-794.73	1279.3	-914	200	0
388	3	-98.361	63.2363	-1026.14	9933.72	30992.7	-15261.4	330.203	600.319	0	-167.304	-91.055	-840.424	21934.5	-19990.6	10112.1	276.214	173.901	0	3.6699	2.34167	58.54	78.7572	941.122	410.637	-311	200	0	7.14809	6.86598	67.0726	394.032	-877.487	1247.11	-914	200	0
388	4	-96.7732	61.917	-1024.36	10115.7	31098.1	-15393.9	330.359	600.125	0	-164.67	-92.5228	-844.38	21927.5	-19649.3	10159.5	276.729	174.031	0	3.6695	2.38859	58.3093	83.304	976.615	408.718	-311	200	0	7.35363	7.01147	67.7112	354.218	-945.524	1214.21	-914	200	0
388	5	-95.2513	60.6298	-1022.65	10298.5	31209.1	-15528.3	330.518	599.93	0	-162.122	-93.9973	-848.523	21918.1	-19276.3	10204.7	277.283	174.169	0	3.6749	2.44439	57.9539	94.5176	1003.46	407.051	-311	200	0	7.53868	7.12612	68.084	332.256	-986.619	1182.06	-914	200	0
388	6	-93.8157	59.3692	-1020.98	10482.5	31328.9	-15664.6	330.685	599.733	0	-159.665	-95.455	-852.802	21900.2	-18872.2	10247.1	277.87	174.32	0	3.68566	2.49497	57.5091	109.655	1018.54	405.421	-311	200	0	7.66487	7.2317	68.0418	327.27	-988.083	1154.31	-914	200	0
388	7	-92.4801	58.1292	-1019.33	10667.8	31459.1	-15801.9	330.863	599.534	0	-157.278	-96.8706	-857.157	21867.5	-18435.2	10285.7	278.493	174.488	0	3.6977	2.52724	57.0169	127.999	1020.23	403.624	-311	200	0	7.69641	7.32508	67.5295	340.448	-939.789	1136.91	-914	200	0
388	8	-91.2476	56.9087	-1017.71	10854.3	31601.1	-15938.9	331.051	599.335	0	-154.926	-98.2191	-861.543	21814.9	-17962.9	10319.8	279.15	174.679	0	3.70758	2.53412	56.5279	149.109	1009.52	401.843	-311	200	0	7.61551	7.37674	66.5922	368.775	-842.693	1133.86	-914	200	0
388	9	-90.1082	55.7158	-1016.16	11041.5	31756.8	-16073.5	331.252	599.134	0	-152.562	-99.4778	-865.942	21739.6	-17455.1	10350.1	279.843	174.895	0	3.71471	2.51388	56.0991	170.192	990.494	400.314	-311	200	0	7.43282	7.34965	65.3853	403.365	-714.377	1142.64	-914	200	0
389	0	-89.0382	54.5709	-1014.76	11229.1	31928	-16203.7	331.464	598.934	0	-150.138	-100.626	-870.378	21641.4	-16914.2	10379.3	280.567	175.136	0	3.71947	2.46846	55.7804	186.086	969.585	399.329	-311	200	0	7.18216	7.21887	64.0982	437.189	-579.839	1154.28	-914	200	0	-211.138	-43.9058	-1785.04	-740657	675499	50133.9	372.46	413.515	0
389	1	-88.0068	53.4992	-1013.6	11416.3	32114.3	-16327.4	331.683	598.737	0	-147.611	-101.641	-874.896	21521.7	-16343.5	10410.9	281.32	175.401	0	3.7233	2.40443	55.5915	191.55	953.672	399.607	-311	200	0	6.90592	6.98461	62.8579	473.925	-455.639	1157.93	-914	200	0
389	2	-86.9869	52.5193	-1012.73	11602.3	32312.9	-16443.3	331.907	598.543	0	-144.948	-102.502	-879.529	21382.9	-15746.1	10447.7	282.097	175.688	0	3.73093	2.33304	55.5113	183.981	946.928	402.147	-311	200	0	6.64407	6.67976	61.7444	527.562	-345.36	1145.18	-914	200	0
389	3	-85.9631	51.6367	-1012.14	11785.8	32520.2	-16549.5	332.13	598.356	0	-142.139	-103.192	-884.281	21227.5	-15125.7	10492.1	282.895	175.995	0	3.74812	2.26634	55.499	164.759	948.338	407.589	-311	200	0	6.42761	6.35629	60.8387	609.696	-247.205	1110.58	-914	200	0
389	4	-84.9303	50.8476	-1011.77	11965.3	32733.2	-16644.9	332.352	598.174	0	-139.184	-103.699	-889.129	21058.1	-14486.4	10545.6	283.707	176.316	0	3.77635	2.21305	55.5276	137.849	952.754	415.66	-311	200	0	6.27376	6.05272	60.1952	717.875	-161.898	1051.13	-914	200	0
389	5	-83.8941	50.1419	-1011.53	12139	32949.4	-16728.4	332.574	597.999	0	-136.104	-104.02	-894.023	20876.7	-13831.7	10609.3	284.529	176.649	0	3.81251	2.17785	55.598	107.33	954.228	424.923	-311	200	0	6.18589	5.77726	59.8102	837.135	-92.7857	967.801	-914	200	0
389	6	-82.8718	49.5031	-1011.33	12304.9	33166.5	-16799	332.795	597.833	0	-132.934	-104.166	-898.892	20683.9	-13163	10683.7	285.356	176.99	0	3.85469	2.16277	55.7288	76.7003	947.929	433.127	-311	200	0	6.15876	5.51936	59.6451	948.727	-40.3291	866.699	-914	200	0
389	7	-81.8847	48.911	-1011.07	12462.3	33382.8	-16855.9	333.017	597.674	0	-129.715	-104.149	-903.654	20477.8	-12479.8	10768.3	286.19	177.339	0	3.90516	2.1682	55.9355	49.0809	930.899	438.552	-311	200	0	6.18327	5.27172	59.6532	1038.72	-0.252203	758.068	-914	200	0
389	8	-80.9471	48.351	-1010.67	12612.7	33597.5	-16898.9	333.243	597.52	0	-126.483	-103.986	-908.242	20254.8	-11782.5	10861.9	287.027	177.699	0	3.96534	2.19144	56.2128	27.022	903.377	441.267	-311	200	0	6.2462	5.04392	59.7908	1103.57	31.2393	655.974	-914	200	0
389	9	-80.0595	47.8212	-1010.15	12758.4	33810.4	-16928.2	333.471	597.37	0	-123.264	-103.685	-912.634	20012	-11074.1	10962.9	287.866	178.072	0	4.02994	2.22551	56.5295	12.6378	869.152	442.825	-311	200	0	6.33028	4.85761	60.0106	1147.94	51.5274	578.199	-914	200	0
390	0	-79.2065	47.3346	-1009.6	12901.2	34021.8	-16945.2	333.698	597.221	0	-120.07	-103.251	-916.858	19749	-10361.1	11069.9	288.699	178.46	0	4.08815	2.26152	56.8369	7.73782	833.676	444.875	-311	200	0	6.41948	4.73191	60.2563	1176.13	52.2255	542.7	-914	200	0	-171.416	-44.7243	-1825.06	-748922	694396	38889.4	375.691	408.954	0
390	1	-78.3618	46.9123	-1009.15	13042.7	34232.2	-16951.5	333.922	597.076	0	-116.906	-102.681	-920.97	19468.9	-9651.94	11182.2	289.52	178.86	0	4.12807	2.29194	57.0852	13.3694	802.204	448.299	-311	200	0	6.50663	4.67707	60.5032	1186.31	24.4325	559.812	-914	200	0
390	2	-77.501	46.5693	-1008.92	13184.3	34442.4	-16949.2	334.138	596.932	0	-113.777	-101.974	-925.011	19176.7	-8955.51	11299.6	290.318	179.269	0	4.13995	2.31091	57.241	29.3433	779.186	453.241	-311	200	0	6.59809	4.69552	60.7987	1174.88	-39.3199	625.943	-914	200	0
390	3	-76.6122	46.304	-1008.96	13327	34653.6	-16940.7	334.346	596.791	0	-110.697	-101.131	-928.976	18877.4	-8278.82	11421.8	291.088	179.679	0	4.1188	2.31523	57.2909	53.988	767.375	459.251	-311	200	0	6.70905	4.78081	61.2268	1145.26	-146.461	725.87	-914	200	0
390	4	-75.6963	46.1002	-1009.26	13470.8	34867	-16928.2	334.547	596.653	0	-107.694	-100.164	-932.814	18573.9	-7626.87	11548.4	291.824	180.088	0	4.06488	2.30757	57.2369	84.6585	766.784	465.291	-311	200	0	6.85049	4.91454	61.8257	1109.09	-301.695	842.385	-914	200	0
390	5	-74.764	45.9324	-1009.76	13614.8	35082.8	-16913.9	334.744	596.517	0	-104.804	-99.0953	-936.433	18266.6	-7003.34	11679.1	292.521	180.493	0	3.98161	2.29683	57.0968	119.239	774.711	470.114	-311	200	0	7.02437	5.06375	62.5436	1077.74	-497.64	963.964	-914	200	0
390	6	-73.8329	45.7715	-1010.37	13758.3	35301.8	-16899.3	334.939	596.383	0	-102.065	-97.9575	-939.717	17954.6	-6411.33	11813.6	293.177	180.894	0	3.87477	2.29203	56.9053	156.538	786.708	473.165	-311	200	0	7.23198	5.18779	63.2666	1054.16	-709.591	1083.48	-914	200	0
390	7	-72.9215	45.5904	-1011.02	13901.7	35525.3	-16885.2	335.138	596.25	0	-99.5099	-96.7815	-942.551	17637.6	-5853.81	11950.9	293.789	181.287	0	3.75443	2.2952	56.7035	194.092	797.74	475.033	-311	200	0	7.47468	5.25949	63.8911	1033.73	-906.071	1191.83	-914	200	0
390	8	-72.0423	45.368	-1011.63	14045.9	35755.4	-16871.6	335.344	596.116	0	-97.1686	-95.5908	-944.844	17317.2	-5333.87	12089.5	294.355	181.672	0	3.63554	2.30201	56.5269	226.257	803.369	476.856	-311	200	0	7.73782	5.27898	64.3914	1011.97	-1065.24	1276.33	-914	200	0
390	9	-71.196	45.0946	-1012.21	14192	35994.6	-16858.2	335.56	595.979	0	-95.0606	-94.4008	-946.564	16996.2	-4854.38	12227.8	294.872	182.044	0	3.53455	2.30895	56.3913	245.826	801.479	479.376	-311	200	0	7.98034	5.26318	64.8196	988.613	-1177.43	1326.59	-914	200	0
391	0	-70.3697	44.7763	-1012.81	14341.5	36244.1	-16845.3	335.786	595.84	0	-93.1917	-93.2187	-947.751	16676.9	-4417.34	12365.5	295.339	182.404	0	3.46353	2.31663	56.2906	247.622	793.533	482.303	-311	200	0	8.14678	5.22932	65.2278	966.977	-1234.3	1340.69	-914	200	0	-143.525	-37.3629	-1843.85	-756727	707525	34960.4	379.695	409.241	0
391	1	-69.5418	44.4309	-1013.54	14496	36502.1	-16833.1	336.015	595.698	0	-91.5562	-92.0425	-948.486	16360.4	-4023.2	12502.7	295.758	182.751	0	3.42543	2.32637	56.2157	230.841	783.065	484.386	-311	200	0	8.19056	5.18924	65.5894	954.369	-1224.11	1324.87	-914	200	0
391	2	-68.6946	44.0767	-1014.45	14656.3	36766	-16821.7	336.242	595.552	0	-90.1434	-90.8664	-948.837	16046.5	-3670	12639.7	296.132	183.088	0	3.41571	2.33659	56.1721	199.097	772.756	484.57	-311	200	0	8.09447	5.14791	65.8119	959.264	-1141.54	1287.9	-914	200	0
391	3	-67.8217	43.7242	-1015.57	14822.2	37034.5	-16811.2	336.467	595.405	0	-88.9419	-89.6867	-948.833	15734.6	-3354.07	12776.8	296.465	183.417	0	3.42839	2.34392	56.1791	158.611	763.875	482.947	-311	200	0	7.88109	5.10107	65.8349	982.128	-997.47	1236.04	-914	200	0
391	4	-66.9265	43.377	-1016.88	14992	37308	-16801.4	336.689	595.257	0	-87.9397	-88.5016	-948.468	15425.2	-3073.41	12914.2	296.76	183.737	0	3.45943	2.34643	56.2561	116.008	758.228	479.908	-311	200	0	7.60333	5.03454	65.6913	1011.11	-816.479	1172.53	-914	200	0
391	5	-66.0163	43.0331	-1018.31	15163.7	37588.4	-16792.2	336.912	595.109	0	-87.1235	-87.3128	-947.735	15121	-2829.79	13051.9	297.014	184.045	0	3.50644	2.34473	56.4092	77.3217	759.693	475.062	-311	200	0	7.32115	4.927	65.4683	1030.39	-626.67	1100.2	-914	200	0
391	6	-65.0974	42.6883	-1019.8	15335.6	37878.5	-16782.2	337.143	594.962	0	-86.479	-86.1265	-946.646	14825.4	-2626.89	13189.6	297.225	184.339	0	3.56924	2.3414	56.6229	47.8318	773.141	467.912	-311	200	0	7.08792	4.76269	65.2523	1030.96	-450.348	1023.89	-914	200	0
391	7	-64.1693	42.3387	-1021.29	15505.5	38180.3	-16769.9	337.384	594.818	0	-85.9883	-84.9499	-945.231	14540	-2465.95	13326.4	297.391	184.618	0	3.64946	2.34035	56.8686	31.0335	801.263	458.851	-311	200	0	6.94165	4.55009	65.0956	1010.03	-299.86	951.231	-914	200	0
391	8	-63.2212	41.984	-1022.75	15671.7	38494	-16752.9	337.638	594.677	0	-85.6266	-83.7875	-943.537	14264.9	-2342.57	13461.6	297.517	184.881	0	3.74548	2.34559	57.1237	26.7541	842.045	448.673	-311	200	0	6.88621	4.32223	64.9738	964.578	-178.553	891.826	-914	200	0
391	9	-62.2318	41.6317	-1024.21	15833.4	38817.7	-16729	337.9	594.541	0	-85.3593	-82.6415	-941.63	13999.9	-2247.79	13593.8	297.613	185.132	0	3.84967	2.35971	57.3746	30.6251	888.647	437.701	-311	200	0	6.88732	4.11732	64.7886	893.235	-84.1572	853.997	-914	200	0
392	0	-61.1723	41.3	-1025.72	15991.2	39149.4	-16696.8	338.168	594.41	0	-85.1458	-81.5098	-939.592	13744.5	-2172.21	13721.8	297.688	185.372	0	3.95207	2.38267	57.6002	36.1965	932.068	426.041	-311	200	0	6.89843	3.97167	64.4612	802.004	-12.4803	841.523	-914	200	0	-127.972	-28.7568	-1845.1	-764971	712246	31484	382.413	413.662	0
392	1	-60.0166	41.0139	-1027.36	16147.6	39487.3	-16655.9	338.436	594.283	0	-84.9472	-80.387	-937.52	13498.4	-2108.5	13845	297.751	185.602	0	4.04425	2.41069	57.764	38.1536	965.576	414.261	-311	200	0	6.88895	3.92667	64.018	701.596	40.1646	852.615	-914	200	0
392	2	-58.7514	40.7947	-1029.17	16305.2	39829.6	-16606.6	338.701	594.157	0	-84.7324	-79.2675	-935.508	13260.4	-2051.37	13963.7	297.807	185.825	0	4.12109	2.4376	57.83	34.123	986.972	403.309	-311	200	0	6.8542	4.01814	63.5622	598.964	75.5143	880.784	-914	200	0
392	3	-57.3785	40.6502	-1031.13	16465.4	40173.5	-16549.9	338.961	594.032	0	-84.479	-78.151	-933.619	13028.4	-1996.92	14079.3	297.861	186.045	0	4.18082	2.45967	57.7806	24.4039	996.621	393.926	-311	200	0	6.80785	4.24754	63.2032	493.806	92.7998	916.624	-914	200	0
392	4	-55.9116	40.5745	-1033.21	16627.6	40517	-16486.8	339.215	593.907	0	-84.172	-77.0445	-931.885	12799.8	-1941.03	14194.2	297.917	186.265	0	4.22288	2.47909	57.6157	11.0961	994.849	386.209	-311	200	0	6.76099	4.56748	63.0296	383.73	89.9284	950.812	-914	200	0
392	5	-54.3741	40.5516	-1035.31	16789.6	40861	-16417.5	339.468	593.783	0	-83.8024	-75.9637	-930.305	12571.4	-1877.89	14310.2	297.981	186.487	0	4.24548	2.50222	57.3434	-2.21742	982.095	379.836	-311	200	0	6.70859	4.89916	63.0646	270.732	66.0875	978.118	-914	200	0
392	6	-52.7963	40.5604	-1037.33	16948.9	41208.7	-16341.6	339.726	593.661	0	-83.3661	-74.9294	-928.867	12340.4	-1799.84	14428.5	298.062	186.715	0	4.24623	2.53355	56.9807	-11.1338	960.246	374.888	-311	200	0	6.64326	5.16471	63.2203	162.044	26.7882	998.895	-914	200	0
392	7	-51.2082	40.5797	-1039.18	17103.2	41564	-16259.1	339.997	593.542	0	-82.8647	-73.9632	-927.555	12105.2	-1698.1	14549.2	298.169	186.949	0	4.22429	2.57145	56.5666	-12.2351	932.868	372.275	-311	200	0	6.57268	5.31111	63.3785	68.584	-13.829	1016.42	-914	200	0
392	8	-49.6322	40.5925	-1040.8	17251	41930.5	-16170.3	340.287	593.425	0	-82.3075	-73.0826	-926.372	11866.2	-1564.02	14671.2	298.312	187.191	0	4.18154	2.60953	56.1665	-4.90365	904.428	372.955	-311	200	0	6.51077	5.32129	63.5186	3.75807	-40.4309	1034.36	-914	200	0
392	9	-48.0784	40.5891	-1042.21	17391.4	42308.8	-16076.5	340.595	593.313	0	-81.708	-72.2956	-925.338	11625.4	-1390.07	14791.9	298.498	187.437	0	4.12269	2.63905	55.8473	8.46286	878.629	376.753	-311	200	0	6.46124	5.21894	63.7087	-20.9132	-45.5114	1055.48	-914	200	0
393	0	-46.541	40.5703	-1043.47	17525.3	42694	-15979.3	340.915	593.205	0	-81.075	-71.597	-924.506	11385.7	-1170.92	14907.1	298.733	187.685	0	4.05378	2.64943	55.6424	24.3236	856.548	382.219	-311	200	0	6.42073	5.06467	63.999	-1.36947	-30.9944	1078.46	-914	200	0	-105.766	-22.3289	-1855.05	-773878	719992	24465.6	385.111	416.41	0
393	1	-45.0015	40.543	-1044.68	17654.3	43077.5	-15880	341.235	593.101	0	-80.4027	-70.974	-923.944	11150.1	-905.006	15012.9	299.021	187.932	0	3.97953	2.63145	55.5432	40.0109	837.034	387.602	-311	200	0	6.39124	4.93056	64.3673	58.9725	-5.81378	1095.58	-914	200	0
393	2	-43.4413	40.5117	-1045.93	17780.9	43451.4	-15779.6	341.543	593	0	-79.672	-70.4186	-923.719	10920.3	-595.363	15107.8	299.355	188.178	0	3.90356	2.58286	55.5157	53.829	819.379	391.88	-311	200	0	6.38377	4.8621	64.7333	152.953	18.3233	1096.38	-914	200	0
393	3	-41.8508	40.4733	-1047.27	17906.9	43810.1	-15679.1	341.833	592.901	0	-78.8633	-69.9336	-923.875	10697.4	-247.973	15191.7	299.732	188.421	0	3.83106	2.51183	55.5171	64.6059	804.691	395.329	-311	200	0	6.41505	4.86117	64.9988	269.809	32.6438	1074.38	-914	200	0
393	4	-40.2289	40.419	-1048.7	18033.6	44150.9	-15579.3	342.101	592.804	0	-77.9651	-69.5269	-924.423	10481.9	130.75	15265.8	300.141	188.661	0	3.76851	2.4358	55.5118	71.9688	794.656	399.297	-311	200	0	6.50122	4.90139	65.1079	392.912	32.8192	1031.11	-914	200	0
393	5	-38.5803	40.3346	-1050.21	18161.8	44473.6	-15481.5	342.348	592.706	0	-76.9751	-69.2041	-925.338	10274.3	535.224	15330.6	300.578	188.897	0	3.72062	2.37479	55.49	75.8349	789.545	405.233	-311	200	0	6.64717	4.95218	65.1054	502.379	15.569	974.825	-914	200	0
393	6	-36.9149	40.1995	-1051.75	18290.4	44778.9	-15388	342.576	592.61	0	-75.8991	-68.9701	-926.557	10074.7	960.139	15386.9	301.036	189.127	0	3.68929	2.34203	55.4661	75.2191	787.239	413.967	-311	200	0	6.83888	4.99202	65.1281	581.063	-22.9086	915.785	-914	200	0
393	7	-35.2478	39.9899	-1053.28	18417.5	45066.4	-15301.1	342.787	592.514	0	-74.7492	-68.8322	-928.009	9883.04	1399.68	15435.1	301.508	189.35	0	3.67436	2.33992	55.4597	68.6411	784.256	425.482	-311	200	0	7.04412	5.01352	65.3066	617.2	-85.7931	862.527	-914	200	0
393	8	-33.5959	39.6859	-1054.74	18541.2	45335.3	-15222.7	342.982	592.421	0	-73.5372	-68.7969	-929.627	9697.97	1848.44	15475.4	301.988	189.568	0	3.67283	2.36336	55.4811	55.685	777.926	438.826	-311	200	0	7.22008	5.02488	65.6454	606.244	-175.821	821.178	-914	200	0
393	9	-31.9712	39.2816	-1056.12	18660.8	45584.4	-15154	343.162	592.331	0	-72.2669	-68.8635	-931.37	9517.62	2302.79	15507.5	302.473	189.781	0	3.67806	2.40415	55.5258	37.3816	767.995	452.542	-311	200	0	7.3301	5.04458	66.0172	556.656	-295.262	795.322	-914	200	0
394	0	-30.3777	38.7901	-1057.47	18775	45811.7	-15095.1	343.322	592.245	0	-70.9288	-69.0207	-933.232	9341.04	2760.46	15531	302.958	189.991	0	3.68295	2.45219	55.5755	15.8452	756.78	465.316	-311	200	0	7.36121	5.09123	66.304	492.855	-440.378	785.376	-914	200	0	-77.7386	-26.6705	-1884.28	-786216	735262	11312.5	387.955	416.369	0
394	1	-28.8179	38.2385	-1058.86	18882.7	46014.7	-15046.1	343.457	592.167	0	-69.5081	-69.2515	-935.225	9168.79	3219.89	15545.8	303.443	190.196	0	3.68403	2.49726	55.6147	-5.56338	747.527	475.713	-311	200	0	7.32395	5.17634	66.502	447.695	-593.479	787.832	-914	200	0
394	2	-27.3051	37.6535	-1060.34	18982.6	46190.9	-15006.8	343.562	592.098	0	-67.9986	-69.5407	-937.343	9001.56	3681.08	15552.3	303.927	190.397	0	3.68129	2.53196	55.6448	-22.5337	742.011	481.551	-311	200	0	7.24171	5.30207	66.6795	449.5	-725.514	795.794	-914	200	0
394	3	-25.8669	37.0531	-1061.92	19073.2	46338.4	-14977.7	343.637	592.039	0	-66.4104	-69.8779	-939.534	8839.34	4145.77	15550.4	304.413	190.592	0	3.67583	2.55173	55.6763	-31.2748	739.403	480.543	-311	200	0	7.14429	5.4625	66.8758	512.992	-811.841	801.919	-914	200	0
394	4	-24.5374	36.4478	-1063.53	19152.7	46454.3	-14959.1	343.679	591.991	0	-64.7634	-70.2583	-941.709	8681.76	4615.5	15539.9	304.901	190.781	0	3.66894	2.55219	55.7151	-29.8297	737.309	471.767	-311	200	0	7.05858	5.64704	67.0432	636.644	-844.197	801.562	-914	200	0
394	5	-23.3521	35.8422	-1065.1	19218.7	46536.4	-14950	343.692	591.956	0	-63.0813	-70.683	-943.76	8528.48	5090.33	15520.4	305.394	190.963	0	3.66104	2.52791	55.7607	-18.1813	734.538	456.333	-311	200	0	6.9948	5.84123	67.0748	803.46	-826.709	794.903	-914	200	0
394	6	-22.347	35.237	-1066.51	19269.2	46583.1	-14948.4	343.678	591.932	0	-61.3895	-71.1614	-945.583	8379.56	5568.98	15490.9	305.889	191.138	0	3.65083	2.47528	55.8084	1.93679	733.4	437.142	-311	200	0	6.94519	6.02468	66.8861	985.329	-765.847	787.984	-914	200	0
394	7	-21.5545	34.6344	-1067.65	19302.9	46592.6	-14951.9	343.641	591.92	0	-59.7155	-71.7079	-947.105	8235.8	6048.82	15451.3	306.387	191.304	0	3.63586	2.39841	55.843	26.7819	738.859	418.319	-311	200	0	6.89849	6.1715	66.459	1151.75	-666.832	789.766	-914	200	0
394	8	-20.9944	34.0441	-1068.47	19320.1	46563	-14958.5	343.579	591.918	0	-58.0849	-72.3315	-948.3	8098.22	6526.15	15402.4	306.882	191.46	0	3.61398	2.31193	55.8412	51.0732	754.688	403.922	-311	200	0	6.84885	6.25694	65.825	1276.81	-536.954	806.024	-914	200	0
394	9	-20.6665	33.4867	-1069	19322.7	46492.8	-14966.5	343.492	591.925	0	-56.5158	-73.0251	-949.204	7967.51	6997.38	15345.3	307.372	191.606	0	3.58525	2.23525	55.7954	69.6782	779.977	396.186	-311	200	0	6.78518	6.26556	65.0386	1342.94	-391.594	836.502	-914	200	0
395	0	-20.5471	32.9919	-1069.31	19312.9	46382.7	-14974	343.376	591.939	0	-55.0136	-73.7645	-949.894	7843.88	7460.05	15280.8	307.854	191.742	0	3.55406	2.18144	55.7223	79.2446	809.388	394.968	-311	200	0	6.67981	6.19559	64.1645	1346.9	-255.365	876.551	-914	200	0	-61.5023	-36.1201	-1905.57	-794335	738255	3293.19	385.633	415.729	0
395	1	-20.5958	32.5926	-1069.53	19292.6	46235.6	-14978.7	343.23	591.962	0	-53.5705	-74.5201	-950.466	7726.84	7912.65	15210.8	308.325	191.87	0	3.5286	2.15057	55.649	79.1519	836.063	398.712	-311	200	0	6.5011	6.06125	63.2765	1302.36	-150.699	919.819	-914	200	0
395	2	-20.7698	32.3131	-1069.75	19262.3	46055.8	-14979	343.053	591.994	0	-52.1722	-75.2685	-950.992	7615.51	8353.99	15137.8	308.785	191.992	0	3.51706	2.13372	55.6031	71.6602	853.907	405.285	-311	200	0	6.23962	5.89577	62.4571	1230.79	-81.325	961.006	-914	200	0
395	3	-21.0368	32.1626	-1070.01	19222.6	45847.7	-14974.7	342.848	592.035	0	-50.8087	-75.9958	-951.511	7509.2	8783.03	15064.9	309.231	192.108	0	3.52274	2.12241	55.607	60.6902	859.484	412.233	-311	200	0	5.9192	5.74516	61.7841	1149.42	-31.6348	997.774	-914	200	0
395	4	-21.3769	32.133	-1070.3	19173.9	45615.2	-14965.9	342.619	592.086	0	-49.4796	-76.6945	-952.035	7406.56	9199.32	14994.9	309.663	192.22	0	3.54258	2.11461	55.6696	49.8049	853.932	417.278	-311	200	0	5.587	5.64705	61.278	1068.95	13.2462	1030.92	-914	200	0
395	5	-21.7806	32.2018	-1070.57	19116.3	45361.4	-14953.5	342.371	592.144	0	-48.1942	-77.3633	-952.553	7304.92	9603.76	14929.7	310.082	192.331	0	3.56955	2.11372	55.7894	41.1524	842.248	419.003	-311	200	0	5.29418	5.61535	60.8589	998.994	51.4124	1064.5	-914	200	0
395	6	-22.2443	32.3372	-1070.75	19049.3	45090.8	-14938	342.111	592.21	0	-46.9655	-78.0069	-953.034	7201.62	9997.95	14870	310.491	192.443	0	3.59624	2.12405	55.9622	35.5394	829.595	417.347	-311	200	0	5.08101	5.64731	60.3988	953.643	68.7478	1106.21	-914	200	0
395	7	-22.7643	32.5057	-1070.76	18972.4	44807.8	-14920.1	341.847	592.281	0	-45.8034	-78.6309	-953.444	7096.02	10382.6	14814.4	310.89	192.557	0	3.61787	2.14775	56.1765	32.4725	818.624	413.616	-311	200	0	4.97309	5.7352	59.839	948.618	50.2815	1164.56	-914	200	0
395	8	-23.3298	32.6841	-1070.54	18887.5	44516.9	-14898.8	341.584	592.357	0	-44.7126	-79.2355	-953.765	6989.3	10757.4	14760.7	311.279	192.672	0	3.63401	2.18415	56.4065	30.7397	810.275	409.863	-311	200	0	4.98266	5.86545	59.2481	988.327	-12.7098	1241.44	-914	200	0
395	9	-23.9182	32.868	-1070.09	18797.2	44222.5	-14872.6	341.326	592.434	0	-43.6918	-79.8138	-954.011	6882.79	11122	14706.9	311.658	192.785	0	3.64766	2.23048	56.6222	30.1527	805.387	408.117	-311	200	0	5.11026	6.0175	58.7623	1058.89	-117.885	1327.37	-914	200	0
396	0	-24.494	33.07	-1069.49	18704.3	43930.4	-14840	341.076	592.511	0	-42.7323	-80.3528	-954.226	6777.05	11477	14651.7	312.028	192.898	0	3.66173	2.28309	56.8013	32.4546	804.658	409.699	-311	200	0	5.34375	6.17353	58.483	1136.62	-252.197	1405.36	-914	200	0	-54.9733	-38.8688	-1906.96	-795814	739441	2369.53	386.14	416.134	0
396	1	-25.0128	33.3081	-1068.86	18610.5	43646.7	-14801	340.835	592.589	0	-41.8202	-80.8373	-954.463	6671.93	11823.9	14595.3	312.388	193.01	0	3.67609	2.33774	56.928	39.9755	808.488	414.627	-311	200	0	5.64808	6.32495	58.441	1200.74	-396.756	1457.46	-914	200	0
396	2	-25.4331	33.5935	-1068.31	18517.5	43376.6	-14756.6	340.603	592.667	0	-40.944	-81.2539	-954.757	6566.42	12163.4	14538.7	312.74	193.122	0	3.68691	2.38892	56.9865	53.8084	817.854	421.552	-311	200	0	5.95816	6.46629	58.6413	1242.33	-529.794	1468.94	-914	200	0
396	3	-25.7273	33.9251	-1067.91	18428.1	43123.8	-14708.3	340.382	592.744	0	-40.0996	-81.594	-955.106	6458.76	12496.1	14483.7	313.083	193.238	0	3.68872	2.43019	56.9675	73.1028	834.448	428.424	-311	200	0	6.20063	6.58885	59.1181	1267.2	-631.942	1432.42	-914	200	0
396	4	-25.8823	34.2929	-1067.69	18345.1	42891	-14657.8	340.172	592.818	0	-39.2864	-81.855	-955.48	6347.25	12823.3	14432.7	313.421	193.357	0	3.67834	2.45702	56.8806	94.8383	857.938	433.389	-311	200	0	6.33492	6.68418	59.91	1289.25	-695.727	1351.68	-914	200	0
396	5	-25.8937	34.6808	-1067.63	18269.8	42679.4	-14606	339.976	592.888	0	-38.5041	-82.0435	-955.838	6230.64	13147.9	14387	313.755	193.482	0	3.65749	2.46953	56.756	114.185	883.387	435.282	-311	200	0	6.37072	6.75077	60.9703	1319.14	-724.14	1240.34	-914	200	0
396	6	-25.7621	35.0664	-1067.72	18202.8	42489.1	-14552.7	339.794	592.952	0	-37.752	-82.1742	-956.134	6108.13	13474.7	14346.8	314.093	193.612	0	3.63276	2.47132	56.6287	126.366	903.865	433.657	-311	200	0	6.3478	6.79096	62.157	1356.86	-717.299	1115.39	-914	200	0
396	7	-25.4926	35.424	-1067.92	18143.6	42320.7	-14497.3	339.629	593.01	0	-37.0283	-82.2636	-956.311	5979.23	13808	14311.1	314.439	193.748	0	3.61316	2.46592	56.5193	128.943	915.118	428.759	-311	200	0	6.31127	6.80129	63.3413	1392.23	-670.444	991.575	-914	200	0
396	8	-25.0921	35.7304	-1068.21	18092.6	42176.3	-14439.5	339.483	593.063	0	-36.3269	-82.3231	-956.328	5843.73	14149.3	14278.8	314.796	193.889	0	3.60575	2.45388	56.4311	122.538	916.299	421.432	-311	200	0	6.30513	6.77307	64.4844	1414.29	-587.768	879.286	-914	200	0
396	9	-24.5645	35.9725	-1068.6	18050.7	42060.2	-14379.5	339.36	593.108	0	-35.6373	-82.3561	-956.176	5701.66	14497.5	14249.4	315.162	194.037	0	3.61192	2.43224	56.3612	109.75	908.335	412.968	-311	200	0	6.36361	6.70554	65.5793	1421.37	-488.575	786.063	-914	200	0
397	0	-23.9064	36.1527	-1069.17	18019.8	41977.5	-14318.8	339.262	593.146	0	-34.9442	-82.3569	-955.904	5553.69	14849.5	14222.9	315.535	194.19	0	3.628	2.39794	56.3082	93.8332	893.467	405.062	-311	200	0	6.49423	6.6116	66.5492	1420.02	-394.423	719.221	-914	200	0	-40.0547	-36.8613	-1909.07	-800726	748129	-2667.12	390.61	418.296	0
397	1	-23.1096	36.2857	-1069.99	18002.4	41931.8	-14259.9	339.189	593.175	0	-34.2304	-82.3114	-955.594	5401.42	15202	14199	315.908	194.348	0	3.64932	2.35116	56.2704	77.8986	874.911	399.596	-311	200	0	6.67542	6.50654	67.2574	1415.32	-316.614	683.207	-914	200	0
397	2	-22.1735	36.3867	-1071.12	18000.5	41923.5	-14205.6	339.14	593.195	0	-33.4808	-82.2036	-955.32	5246.87	15553.1	14177.4	316.281	194.508	0	3.67308	2.29441	56.2362	64.0053	855.235	397.984	-311	200	0	6.86949	6.3943	67.6208	1405.74	-258.88	673.302	-914	200	0
397	3	-21.1141	36.4628	-1072.55	18014.7	41950.8	-14157.8	339.113	593.204	0	-32.6857	-82.0242	-955.123	5091.42	15902.1	14157.2	316.649	194.669	0	3.6988	2.23142	56.1847	52.7834	835.345	400.502	-311	200	0	7.03691	6.26725	67.6673	1387.78	-223.443	676.756	-914	200	0
397	4	-19.9631	36.5103	-1074.25	18042.3	42010.7	-14117.8	339.107	593.205	0	-31.8416	-81.7752	-955.011	4935.44	16249.7	14137.8	317.015	194.832	0	3.72809	2.16857	56.0982	44.3086	815.42	406.214	-311	200	0	7.1474	6.11615	67.4873	1361.75	-211.443	682.214	-914	200	0
397	5	-18.7627	36.5163	-1076.14	18078.8	42098	-14086.4	339.12	593.2	0	-30.9524	-81.4705	-954.965	4778.72	16598.1	14118.8	317.381	194.996	0	3.76289	2.11452	55.9712	38.7359	795.994	413.462	-311	200	0	7.18491	5.93656	67.1715	1328.25	-222.599	686.291	-914	200	0
397	6	-17.5597	36.4625	-1078.11	18120.3	42204.3	-14064.5	339.146	593.193	0	-30.0276	-81.1301	-954.945	4620.93	16950.4	14099.8	317.75	195.161	0	3.80211	2.07696	55.812	35.9256	777.998	420.226	-311	200	0	7.14886	5.72977	66.7793	1281.46	-255.628	692.257	-914	200	0
397	7	-16.3962	36.3313	-1080.05	18166	42319.6	-14051.9	339.183	593.18	0	-29.0789	-80.7745	-954.896	4462.21	17309	14080.8	318.127	195.327	0	3.83979	2.06051	55.6444	35.2982	763.437	424.484	-311	200	0	7.05148	5.50866	66.3265	1212.39	-307.109	705.698	-914	200	0
397	8	-15.3015	36.1142	-1081.84	18217.5	42434.7	-14047.3	339.225	593.161	0	-28.1136	-80.4193	-954.775	4303.71	17673.5	14061.4	318.511	195.492	0	3.86746	2.06675	55.5031	36.4653	756.416	425.125	-311	200	0	6.908	5.30061	65.7841	1118.62	-367.578	730.826	-914	200	0
397	9	-14.2874	35.818	-1083.45	18276.6	42542	-14048.8	339.265	593.131	0	-27.1308	-80.0736	-954.576	4147.13	18040.8	14041.5	318.899	195.656	0	3.87895	2.09611	55.4196	39.6264	761.605	422.723	-311	200	0	6.73216	5.13429	65.1114	1006.96	-419.461	767.662	-914	200	0
398	0	-13.3462	35.4677	-1084.91	18343.7	42637.4	-14054.4	339.3	593.092	0	-26.1224	-79.739	-954.346	3993.99	18406.4	14021.6	319.287	195.815	0	3.87231	2.14963	55.4008	44.5825	780.422	419.235	-311	200	0	6.54641	5.02227	64.3001	888.666	-443.475	812.176	-914	200	0	-20.4466	-35.7559	-1924.99	-811406	756327	-10393.1	392.129	420.414	0
398	1	-12.4532	35.1004	-1086.34	18417.9	42721	-14062.8	339.326	593.046	0	-25.0818	-79.4103	-954.163	3845.5	18767.3	14003.1	319.669	195.97	0	3.84773	2.22661	55.4227	49.4605	809.058	416.855	-311	200	0	6.38658	4.96003	63.3911	775.137	-429.064	859.997	-914	200	0
398	2	-11.5812	34.7522	-1087.82	18497.4	42795.2	-14073.1	339.34	592.996	0	-24.0106	-79.0793	-954.1	3702.42	19123.4	13986.4	320.043	196.119	0	3.8059	2.32032	55.449	51.3281	840.929	417.141	-311	200	0	6.28515	4.94171	62.473	675.633	-379.467	909.764	-914	200	0
398	3	-10.7137	34.4476	-1089.41	18579.8	42862.7	-14084.5	339.345	592.945	0	-22.9189	-78.7403	-954.188	3564.86	19476.1	13970.4	320.411	196.264	0	3.74886	2.41915	55.4543	48.1471	870.508	420.867	-311	200	0	6.2512	4.97352	61.6764	595.839	-310.227	962.398	-914	200	0
398	4	-9.84973	34.1967	-1091.1	18662.6	42925.5	-14096.1	339.342	592.896	0	-21.8225	-78.3947	-954.415	3432.6	19827	13953.5	320.774	196.403	0	3.68104	2.5123	55.436	39.8489	893.876	428.081	-311	200	0	6.27167	5.07084	61.1366	538.658	-244.344	1016.46	-914	200	0
398	5	-9.00053	33.9961	-1092.84	18742.9	42985.7	-14106.7	339.334	592.849	0	-20.7397	-78.0529	-954.735	3305.46	20177.4	13934.9	321.134	196.538	0	3.60944	2.59104	55.4141	27.6329	907.174	438.093	-311	200	0	6.33136	5.24342	60.9088	506.618	-205.168	1065.27	-914	200	0
398	6	-8.18422	33.8315	-1094.54	18816.5	43044.2	-14115.1	339.326	592.809	0	-19.6882	-77.7318	-955.077	3183.07	20527.5	13914.7	321.493	196.667	0	3.5415	2.64613	55.4133	12.5852	907.033	449.469	-311	200	0	6.42539	5.48134	60.8938	503.797	-206.305	1100.14	-914	200	0
398	7	-7.41887	33.6864	-1096.14	18879.4	43099.1	-14120.3	339.319	592.776	0	-18.6824	-77.4508	-955.368	3064.38	20876.4	13893.2	321.852	196.792	0	3.48289	2.67032	55.4356	-4.319	892.994	460.163	-311	200	0	6.55321	5.7516	60.8871	536.849	-243.595	1115.51	-914	200	0
398	8	-6.71554	33.5502	-1097.55	18928.3	43146.5	-14121.4	339.312	592.754	0	-17.7329	-77.2271	-955.549	2947.84	21222.8	13870.8	322.21	196.915	0	3.4386	2.66496	55.4482	-21.0152	868.996	468.022	-311	200	0	6.70794	6.00623	60.7423	611.964	-298.924	1110.55	-914	200	0
398	9	-6.07373	33.4233	-1098.75	18961.9	43182.7	-14117.9	339.302	592.742	0	-16.8433	-77.0699	-955.59	2832.16	21565.1	13848.3	322.567	197.036	0	3.41401	2.64196	55.4022	-34.7241	841.976	471.614	-311	200	0	6.86697	6.19482	60.4594	725.725	-353.5	1087.33	-914	200	0
399	0	-5.48076	33.3199	-1099.77	18981	43206.4	-14109.1	339.287	592.741	0	-16.0059	-76.9765	-955.504	2717.12	21900.3	13826.1	322.92	197.156	0	3.41196	2.61774	55.2655	-44.0049	818.183	471.007	-311	200	0	6.9908	6.27919	60.1223	858.13	-398.909	1049.47	-914	200	0	-5.67607	-35.2152	-1940.85	-820275	756966	-15392.9	389.626	421.562	0
399	1	-4.91731	33.2626	-1100.68	18987.8	43217.4	-14094.5	339.264	592.749	0	-15.2039	-76.9355	-955.334	2603.99	22225	13804.6	323.264	197.274	0	3.43059	2.60485	55.0379	-49.2461	800.456	467.897	-311	200	0	7.04322	6.24779	59.8134	978.083	-439.27	1002.69	-914	200	0
399	2	-4.3678	33.2692	-1101.5	18986.4	43215.1	-14073.2	339.233	592.763	0	-14.4231	-76.9347	-955.113	2494.99	22536.5	13783.9	323.596	197.388	0	3.4656	2.60754	54.7467	-51.0542	789.276	464.574	-311	200	0	7.01665	6.12272	59.5874	1059.39	-483.042	954.799	-914	200	0
399	3	-3.82737	33.3438	-1102.24	18980.7	43198.6	-14045.5	339.192	592.78	0	-13.6594	-76.9664	-954.844	2391.88	22833.9	13763.6	323.914	197.495	0	3.51344	2.6229	54.44	-49.0473	785.487	462.315	-311	200	0	6.93249	5.94876	59.4955	1093.18	-532.54	914.293	-914	200	0
399	4	-3.30158	33.4804	-1102.89	18973.1	43166.8	-14012.7	339.14	592.797	0	-12.9176	-77.0278	-954.512	2295.01	23117.3	13742	324.219	197.596	0	3.57156	2.64524	54.1801	-42.1852	790.387	460.63	-311	200	0	6.81837	5.7659	59.6316	1085.5	-581.658	887.558	-914	200	0
399	5	-2.80338	33.669	-1103.39	18964.3	43118.9	-13976.4	339.079	592.813	0	-12.2057	-77.1212	-954.106	2203.21	23386.2	13717.4	324.511	197.691	0	3.63747	2.66998	54.0273	-30.0401	803.748	458.034	-311	200	0	6.69029	5.59559	60.112	1046.13	-620.057	877.606	-914	200	0
399	6	-2.34964	33.8977	-1103.71	18953.8	43054.7	-13938.1	339.009	592.827	0	-11.5308	-77.255	-953.609	2114.53	23638.7	13688.2	324.789	197.783	0	3.70898	2.69444	54.0173	-13.8902	823.237	453.652	-311	200	0	6.55256	5.45466	60.9645	986.275	-639.153	886.556	-914	200	0
399	7	-1.95495	34.1548	-1103.81	18940.4	42975.3	-13898.5	338.934	592.841	0	-10.8974	-77.4379	-953.002	2028.18	23872	13654	325.049	197.872	0	3.78404	2.71537	54.1497	3.62725	845.482	448.299	-311	200	0	6.40659	5.36671	62.0494	925.737	-637.891	915.895	-914	200	0
399	8	-1.62533	34.4331	-1103.69	18922	42883	-13858.1	338.854	592.856	0	-10.3052	-77.6713	-952.284	1945	24082.8	13615.1	325.29	197.958	0	3.8601	2.72569	54.3877	20.295	867.41	444.114	-311	200	0	6.25544	5.35174	63.0962	890.387	-621.505	961.908	-914	200	0
399	9	-1.3561	34.7337	-1103.42	18896.5	42780.1	-13817	338.771	592.875	0	-9.74604	-77.9455	-951.484	1866.43	24269.9	13572.5	325.507	198.038	0	3.93524	2.716	54.6678	35.8027	887.362	443.187	-311	200	0	6.10064	5.41082	63.8091	895.02	-592.552	1014.11	-914	200	0
400	0	-1.13342	35.0672	-1103.07	18862.5	42666.7	-13775.3	338.68	592.9	0	-9.20405	-78.2414	-950.665	1794.15	24434.4	13526.9	325.702	198.113	0	4.00807	2.6817	54.9247	51.331	905.461	446.491	-311	200	0	5.94092	5.52906	63.9818	932.3	-548.286	1059.96	-914	200	0	2.3075	-33.459	-1933.5	-819338	755888	-17899.9	390.759	422.716	0
400	1	-0.938909	35.4511	-1102.76	18819.3	42540.5	-13732.2	338.576	592.934	0	-8.66102	-78.5369	-949.897	1729.8	24579.8	13479.4	325.876	198.179	0	4.07445	2.62741	55.1133	67.2983	922.861	453.654	-311	200	0	5.7795	5.69314	63.5727	982.848	-487.723	1090.21	-914	200	0
400	2	-0.758552	35.9003	-1102.55	18766.9	42397.8	-13686.5	338.454	592.979	0	-8.1061	-78.8172	-949.224	1674.74	24711.8	13430.7	326.034	198.236	0	4.12643	2.56268	55.212	81.2697	940.076	463.246	-311	200	0	5.63142	5.89606	62.7039	1033.49	-413.539	1101.37	-914	200	0
400	3	-0.589793	36.4194	-1102.43	18704.6	42234.9	-13637.1	338.311	593.033	0	-7.54221	-79.0786	-948.647	1629.97	24836.8	13380.9	326.181	198.282	0	4.15602	2.49472	55.2235	88.5163	955.37	473.411	-311	200	0	5.52067	6.12381	61.6116	1081.47	-328.29	1095.5	-914	200	0
400	4	-0.44228	36.9996	-1102.38	18631.9	42048.7	-13583.6	338.144	593.098	0	-6.98409	-79.3249	-948.133	1595	24960.4	13330.2	326.326	198.318	0	4.15742	2.42611	55.1786	85.0605	964.857	482.717	-311	200	0	5.46604	6.34626	60.5691	1126.63	-236.646	1078.37	-914	200	0
400	5	-0.334537	37.6205	-1102.3	18548.6	41836.5	-13526.6	337.954	593.173	0	-6.45273	-79.5662	-947.628	1566.05	25085.6	13279.6	326.472	198.347	0	4.12787	2.35825	55.12	70.2189	964.729	490.675	-311	200	0	5.46741	6.52345	59.7704	1165.87	-149.629	1058.02	-914	200	0
400	6	-0.287881	38.2548	-1102.11	18454.8	41597	-13467.4	337.743	593.255	0	-5.9688	-79.816	-947.062	1536.69	25214.3	13230.5	326.624	198.377	0	4.07095	2.29506	55.0822	46.7644	953.645	497.49	-311	200	0	5.50707	6.6253	59.2768	1192.19	-81.6032	1043.93	-914	200	0
400	7	-0.318701	38.8762	-1101.73	18349.8	41330.7	-13407.2	337.515	593.344	0	-5.5466	-80.0875	-946.364	1500.56	25348.4	13183.8	326.785	198.414	0	3.99793	2.24331	55.0882	19.4243	933.507	503.079	-311	200	0	5.56751	6.64982	59.0803	1197.82	-43.0473	1044.76	-914	200	0
400	8	-0.432902	39.4695	-1101.11	18232.5	41040.9	-13346.8	337.272	593.442	0	-5.19107	-80.3904	-945.49	1453.57	25489.6	13139.8	326.959	198.463	0	3.9218	2.21105	55.1524	-6.64577	909.096	506.17	-311	200	0	5.64636	6.61867	59.1591	1180.65	-35.5608	1065.02	-914	200	0
400	9	-0.62395	40.0345	-1100.28	18101.2	40732.3	-13286.8	337.02	593.549	0	-4.89659	-80.7243	-944.438	1394.74	25638.2	13098.6	327.147	198.523	0	3.84982	2.20378	55.2721	-26.6827	887.048	504.713	-311	200	0	5.75083	6.55736	59.4694	1146.68	-51.1551	1103.26	-914	200	0
401	0	-0.874127	40.585	-1099.33	17954.1	40410.4	-13228.3	336.759	593.668	0	-4.64698	-81.0751	-943.262	1325.86	25791.4	13060.2	327.343	198.594	0	3.78291	2.21923	55.4227	-37.2381	873.602	497.687	-311	200	0	5.87944	6.48486	59.9308	1106.17	-75.745	1150.79	-914	200	0	3.77474	-30.3312	-1918.75	-815846	749588	-16297.3	390.516	424.224	0
401	1	-1.16078	41.1443	-1098.39	17791.1	40078.5	-13171.8	336.488	593.803	0	-4.41981	-81.422	-942.048	1250.42	25943.3	13025	327.539	198.673	0	3.72124	2.24681	55.5744	-36.9783	871.597	486.429	-311	200	0	6.01443	6.4139	60.4266	1069.46	-97.2016	1192.93	-914	200	0
401	2	-1.46541	41.7342	-1097.55	17614.1	39735.6	-13117.3	336.204	593.951	0	-4.19439	-81.7487	-940.883	1172.44	26087.4	12994.1	327.727	198.754	0	3.66814	2.27432	55.7136	-26.2023	878.984	473.933	-311	200	0	6.13491	6.34938	60.8244	1043.97	-114.702	1216.43	-914	200	0
401	3	-1.77921	42.3639	-1096.84	17426.5	39377.4	-13063.9	335.901	594.112	0	-3.95783	-82.0458	-939.822	1095.24	26219.7	12968.2	327.899	198.835	0	3.62831	2.29408	55.8404	-6.1103	890.344	463.01	-311	200	0	6.23339	6.28785	61.017	1032.6	-137.361	1217.64	-914	200	0
401	4	-2.10386	43.0276	-1096.24	17231.3	39000.4	-13011.3	335.577	594.281	0	-3.70644	-82.3089	-938.894	1020.65	26338.6	12947	328.053	198.913	0	3.60453	2.30286	55.9551	20.745	900.447	455.186	-311	200	0	6.31797	6.2246	60.9578	1034.78	-170.542	1201.85	-914	200	0
401	5	-2.45017	43.7102	-1095.71	17030.5	38603.1	-12959.5	335.231	594.457	0	-3.4437	-82.5396	-938.104	949.156	26443.4	12930.6	328.188	198.988	0	3.59649	2.30089	56.0479	49.8529	906.932	450.873	-311	200	0	6.40677	6.15657	60.6765	1046.48	-209.165	1176.29	-914	200	0
401	6	-2.83549	44.3941	-1095.21	16825	38185.7	-12908.4	334.866	594.638	0	-3.17752	-82.7452	-937.436	880.516	26534.4	12919.7	328.305	199.061	0	3.60226	2.29365	56.1043	75.5824	909.611	449.774	-311	200	0	6.51832	6.07465	60.2737	1059.26	-244.728	1144.92	-914	200	0
401	7	-3.28036	45.0622	-1094.69	16614.5	37751	-12858.3	334.486	594.823	0	-2.91759	-82.9359	-936.844	813.946	26613.4	12914.8	328.408	199.131	0	3.61975	2.29065	56.1215	92.7948	908.001	450.788	-311	200	0	6.65638	5.96225	59.9023	1065.21	-271.499	1108.42	-914	200	0
401	8	-3.80246	45.7	-1094.11	16398.3	37303	-12809.4	334.094	595.012	0	-2.67241	-83.1194	-936.269	748.142	26683.3	12915.6	328.5	199.201	0	3.64569	2.29745	56.1107	98.0894	901.198	452.072	-311	200	0	6.79936	5.80619	59.7316	1061.9	-286.471	1066.33	-914	200	0
401	9	-4.40826	46.3016	-1093.47	16175.9	36844.8	-12761.9	333.695	595.207	0	-2.44496	-83.2959	-935.665	681.766	26745.8	12921.1	328.585	199.271	0	3.67551	2.31004	56.0822	91.1871	890.166	451.882	-311	200	0	6.90227	5.60338	59.8787	1049.07	-286.548	1018.82	-914	200	0
402	0	-5.08841	46.8763	-1092.78	15947.8	36377.4	-12715.9	333.289	595.406	0	-2.22942	-83.4548	-935.014	614.049	26801.9	12930.4	328.665	199.343	0	3.70488	2.32057	56.0376	75.7925	878.299	449.526	-311	200	0	6.91655	5.35941	60.347	1024.63	-266.052	967.302	-914	200	0	0.0950456	-26.3337	-1905.27	-813449	741888	-10409.6	389.138	426.09	0
402	1	-5.82264	47.445	-1092.1	15714.5	35900.7	-12672.1	332.873	595.611	0	-2.01456	-83.579	-934.334	545.112	26852.7	12943.3	328.74	199.417	0	3.72952	2.32639	55.9749	57.9381	868.82	445.58	-311	200	0	6.82274	5.09234	61.006	987.228	-221.312	915.381	-914	200	0
402	2	-6.5902	48.0276	-1091.5	15477	35413.8	-12632	332.445	595.82	0	-1.79284	-83.6553	-933.651	475.672	26899.9	12960.1	328.811	199.491	0	3.74538	2.33063	55.8899	42.6636	862.657	441.347	-311	200	0	6.64817	4.83678	61.6189	940.174	-159.206	870.835	-914	200	0
402	3	-7.3757	48.633	-1090.97	15237.5	34916	-12596.4	332.004	596.033	0	-1.56495	-83.6804	-932.983	406.569	26944.6	12981.4	328.88	199.564	0	3.75013	2.33775	55.7774	32.436	859.826	438.046	-311	200	0	6.44829	4.63673	61.9568	891.656	-96.6007	844.403	-914	200	0
402	4	-8.16999	49.2566	-1090.51	14999.4	34408.3	-12564.7	331.553	596.246	0	-1.338	-83.6598	-932.319	338.615	26987.4	13007.1	328.947	199.637	0	3.74339	2.35035	55.6344	28.012	861.607	436.24	-311	200	0	6.26669	4.53665	61.949	852.563	-50.1094	844.719	-914	200	0
402	5	-8.97104	49.8824	-1090.05	14765.5	33893.4	-12534.8	331.093	596.454	0	-1.12438	-83.6071	-931.621	272.229	27028.6	13036.2	329.012	199.708	0	3.7273	2.36686	55.4575	29.0585	869.52	435.707	-311	200	0	6.10787	4.57204	61.7053	831.668	-27.4507	873.058	-914	200	0
402	6	-9.78289	50.4882	-1089.54	14535.6	33375.9	-12504.1	330.633	596.659	0	-0.940456	-83.5434	-930.832	207.074	27069	13067.1	329.08	199.778	0	3.70846	2.38176	55.2428	34.2472	882.847	435.692	-311	200	0	5.94534	4.75194	61.3916	829.071	-28.2416	920.979	-914	200	0
402	7	-10.6091	51.0543	-1088.91	14308.1	32859.9	-12470.3	330.177	596.86	0	-0.801302	-83.4926	-929.891	142.338	27108.2	13097.1	329.152	199.847	0	3.69634	2.38902	54.9958	42.4332	898.479	435.448	-311	200	0	5.75981	5.05087	61.1367	837.267	-51.5932	973.896	-914	200	0
402	8	-11.4441	51.5715	-1088.13	14080.9	32347.6	-12432	329.728	597.06	0	-0.714591	-83.474	-928.759	77.5323	27143.9	13124.1	329.226	199.917	0	3.69799	2.38577	54.7424	53.3569	912.33	434.738	-311	200	0	5.5645	5.41972	61.0412	849.902	-100.337	1018.55	-914	200	0
402	9	-12.2676	52.0469	-1087.23	13852.5	31839.7	-12389.4	329.285	597.259	0	-0.676722	-83.4972	-927.454	13.1043	27172.7	13147.3	329.298	199.986	0	3.71394	2.37408	54.5204	66.5113	920.397	433.944	-311	200	0	5.38846	5.7963	61.189	863.419	-177.621	1047.1	-914	200	0
403	0	-13.0468	52.5057	-1086.28	13621.8	31336.2	-12343.4	328.847	597.46	0	-0.671147	-83.5578	-926.052	-49.7299	27192	13167.7	329.363	200.054	0	3.73837	2.36046	54.3613	80.1224	919.759	433.885	-311	200	0	5.25133	6.11334	61.6083	870.967	-281.363	1057.45	-914	200	0	-5.74469	-20.8052	-1882.89	-809362	736704	-4578.29	390.861	429.116	0
403	1	-13.7463	52.9811	-1085.43	13389.4	30837.1	-12295.5	328.41	597.664	0	-0.673248	-83.6391	-924.664	-109.543	27200.6	13186.6	329.417	200.118	0	3.76244	2.3522	54.2781	91.4668	909.385	435.657	-311	200	0	5.16304	6.31617	62.2568	861.404	-399.863	1052.51	-914	200	0
403	2	-14.3424	53.4969	-1084.74	13157.5	30341.1	-12246.8	327.971	597.87	0	-0.661741	-83.7225	-923.383	-165.096	27199	13205.1	329.456	200.179	0	3.77869	2.35222	54.2645	97.6512	890.656	440.472	-311	200	0	5.13547	6.37834	63.0742	824.131	-510.585	1036.89	-914	200	0
403	3	-14.8335	54.059	-1084.24	12928.5	29845.1	-12197	327.526	598.076	0	-0.625362	-83.7977	-922.251	-215.667	27188.8	13222.8	329.481	200.234	0	3.78392	2.35742	54.3037	96.3713	868.035	449.355	-311	200	0	5.18355	6.30284	64.0237	754.258	-589.494	1013.65	-914	200	0
403	4	-15.2388	54.6624	-1083.89	12703.1	29345.4	-12144.8	327.074	598.28	0	-0.561552	-83.8644	-921.257	-261.184	27172.1	13239.6	329.495	200.284	0	3.77905	2.36218	54.3833	86.9701	848.284	462.857	-311	200	0	5.31446	6.12096	65.065	657.258	-627.618	985.473	-914	200	0
403	5	-15.5876	55.2974	-1083.61	12478.8	28838.8	-12088.6	326.614	598.484	0	-0.476516	-83.93	-920.357	-302.427	27151	13255.5	329.501	200.329	0	3.76658	2.36277	54.5081	71.0544	837.291	480.803	-311	200	0	5.52055	5.8889	66.1085	548.512	-636.849	956.383	-914	200	0
403	6	-15.9102	55.9505	-1083.31	12251.2	28324.1	-12027.8	326.146	598.691	0	-0.387227	-84.0079	-919.487	-341.449	27127.9	13270.6	329.503	200.371	0	3.7492	2.35924	54.6995	51.7968	837.263	501.783	-311	200	0	5.7838	5.66694	67.0281	445.008	-641.519	929.673	-914	200	0
403	7	-16.2331	56.6053	-1082.91	12016.2	27802.6	-11961.8	325.674	598.904	0	-0.316455	-84.1127	-918.575	-380.719	27104.7	13284.5	329.507	200.414	0	3.73103	2.35524	54.975	32.8028	846.589	522.918	-311	200	0	6.08119	5.49188	67.7298	360.765	-666.135	906.816	-914	200	0
403	8	-16.5745	57.2513	-1082.35	11771.3	27276.6	-11890	325.201	599.124	0	-0.282472	-84.2566	-917.569	-420.924	27082.2	13296	329.515	200.459	0	3.71714	2.35583	55.3288	16.968	861.567	540.846	-311	200	0	6.38496	5.37057	68.1976	310.556	-720.734	889.365	-914	200	0
403	9	-16.9387	57.8919	-1081.65	11515	26747.9	-11811.9	324.729	599.354	0	-0.292092	-84.4444	-916.46	-460.135	27058.9	13304.3	329.526	200.502	0	3.70998	2.36444	55.7282	5.38272	877.938	553.081	-311	200	0	6.66814	5.29585	68.4792	308.543	-790.819	879.614	-914	200	0
404	0	-17.3123	58.5461	-1080.88	11246.7	26218	-11727.6	324.256	599.595	0	-0.338941	-84.6685	-915.297	-495.172	27032.6	13309.2	329.534	200.541	0	3.70764	2.38149	56.1233	-2.38851	891.637	558.249	-311	200	0	6.91348	5.25979	68.6396	360.617	-846.513	879.406	-914	200	0	-9.13654	-15.5596	-1867.31	-806869	726663	-145.334	388.657	431.494	0
404	1	-17.6709	59.2385	-1080.15	10967.7	25689	-11637.6	323.783	599.846	0	-0.407653	-84.9081	-914.147	-523.274	27001.4	13310.7	329.537	200.572	0	3.70588	2.40487	56.461	-7.05042	899.843	555.724	-311	200	0	7.11267	5.25198	68.7193	461.871	-863.961	890.566	-914	200	0
404	2	-17.9924	59.9844	-1079.55	10680.9	25163.6	-11541.9	323.309	600.106	0	-0.482991	-85.1403	-913.053	-542.973	26964.7	13307.7	329.532	200.595	0	3.70169	2.43199	56.6996	-9.29182	901.756	545.909	-311	200	0	7.26497	5.25931	68.7237	599.017	-838.096	914.561	-914	200	0
404	3	-18.2662	60.7836	-1079.1	10389.5	24643.7	-11440.2	322.837	600.372	0	-0.555686	-85.3534	-912.019	-554.214	26921.3	13298.4	329.518	200.608	0	3.69509	2.46143	56.8192	-10.0165	897.986	530.761	-311	200	0	7.38335	5.2757	68.6407	752.115	-782.295	949.148	-914	200	0
404	4	-18.4933	61.6244	-1078.8	10096.2	24130.8	-11332.1	322.368	600.641	0	-0.622054	-85.5531	-911.017	-558.198	26868.6	13282.2	329.493	200.613	0	3.68851	2.49167	56.8246	-9.81184	889.865	513.404	-311	200	0	7.48722	5.30554	68.4481	897.742	-721.037	988.607	-914	200	0
404	5	-18.6812	62.49	-1078.58	9802.21	23625.2	-11218.1	321.904	600.912	0	-0.683864	-85.7598	-910.009	-557.33	26802.6	13260.5	329.453	200.612	0	3.68524	2.51866	56.7419	-8.32643	879.348	496.912	-311	200	0	7.57612	5.3573	68.0982	1017.53	-676.597	1027.51	-914	200	0
404	6	-18.8416	63.3631	-1078.37	9507.51	23126.1	-11099.4	321.445	601.183	0	-0.74929	-85.9998	-908.955	-554.82	26720.3	13236.2	329.397	200.61	0	3.68776	2.53567	56.6146	-4.50661	868.616	483.261	-311	200	0	7.61451	5.44454	67.5347	1106.12	-656.073	1060.06	-914	200	0
404	7	-18.9891	64.2289	-1078.11	9211.69	22631.3	-10976.7	320.992	601.456	0	-0.828783	-86.2953	-907.817	-553.378	26623	13211.5	329.326	200.61	0	3.69722	2.53636	56.4902	2.49042	859.301	472.962	-311	200	0	7.55346	5.59124	66.7453	1170.06	-653.112	1079.05	-914	200	0
404	8	-19.1371	65.0801	-1077.77	8914.96	22137.7	-10850.2	320.54	601.728	0	-0.928196	-86.6593	-906.568	-553.851	26514.7	13187.2	329.247	200.611	0	3.7138	2.5193	56.3934	12.7599	851.909	465.565	-311	200	0	7.37344	5.8178	65.7722	1221.17	-662.094	1081.07	-914	200	0
404	9	-19.2911	65.9183	-1077.35	8617.99	21642.9	-10720	320.089	602.001	0	-1.04575	-87.0954	-905.204	-555	26399.4	13162.8	329.164	200.613	0	3.73609	2.49015	56.313	26.2916	846.167	460.736	-311	200	0	7.10297	6.11363	64.6627	1271.51	-683.411	1070.82	-914	200	0
405	0	-19.4445	66.7555	-1076.87	8321.58	21145.3	-10586.2	319.636	602.273	0	-1.1712	-87.5958	-903.751	-554.676	26280.1	13137.9	329.079	200.614	0	3.75995	2.45938	56.2183	43.7726	841.78	458.831	-311	200	0	6.7969	6.43113	63.4701	1328.83	-715.668	1057.58	-914	200	0	-11.2785	-10.166	-1851.49	-804041	713839	2711.34	384.993	433.772	0
405	1	-19.5831	67.6117	-1076.42	8026.84	20643	-10449.1	319.177	602.543	0	-1.28792	-88.1411	-902.257	-551.57	26160.5	13112.1	328.995	200.611	0	3.77935	2.43844	56.0885	65.8602	838.445	460.494	-311	200	0	6.50558	6.70867	62.3276	1391.06	-752.249	1048.51	-914	200	0
405	2	-19.6971	68.5071	-1076.02	7734.97	20133.5	-10309	318.711	602.812	0	-1.38049	-88.7073	-900.771	-546.172	26045.6	13084.6	328.915	200.606	0	3.78874	2.43667	55.9264	91.5135	835.413	465.965	-311	200	0	6.25907	6.89724	61.4718	1444.77	-786.15	1046.31	-914	200	0
405	3	-19.788	69.4502	-1075.68	7446.31	19615.2	-10166.3	318.235	603.078	0	-1.44105	-89.2737	-899.319	-540.266	25940.7	13054.6	328.845	200.601	0	3.78496	2.4585	55.7581	117.776	832.043	474.707	-311	200	0	6.06629	6.97558	61.1486	1472.67	-811.746	1050.74	-914	200	0
405	4	-19.8675	70.4338	-1075.36	7159.73	19088.4	-10021.7	317.751	603.342	0	-1.47047	-89.8271	-897.903	-535.405	25848.8	13020.9	328.788	200.596	0	3.76837	2.50153	55.6243	141.533	829.135	485.398	-311	200	0	5.92366	6.9493	61.4743	1466.9	-822.852	1060.64	-914	200	0
405	5	-19.9538	71.4367	-1075	6873.34	18555.2	-9876.44	317.261	603.606	0	-1.47784	-90.3618	-896.5	-531.998	25768.8	12983.8	328.744	200.593	0	3.74257	2.55752	55.5604	160.811	828.828	495.983	-311	200	0	5.82386	6.83765	62.3687	1435.28	-814.968	1075.46	-914	200	0
405	6	-20.0701	72.4298	-1074.54	6585.44	18018.8	-9731.99	316.769	603.871	0	-1.47802	-90.8781	-895.078	-529.868	25696.4	12945.7	328.709	200.592	0	3.71258	2.61567	55.585	173.917	833.005	504.004	-311	200	0	5.76351	6.66745	63.6023	1393.38	-789.083	1095.85	-914	200	0
405	7	-20.2381	73.3849	-1073.93	6294.53	17482.6	-9590	316.279	604.139	0	-1.48584	-91.381	-893.606	-529.135	25626.8	12910.3	328.678	200.592	0	3.68384	2.66561	55.7014	178.811	842.264	507.425	-311	200	0	5.75038	6.47649	64.9003	1351.88	-751.766	1120.75	-914	200	0
405	8	-20.4715	74.2861	-1073.14	5999.81	16948.8	-9451.67	315.794	604.409	0	-1.51133	-91.8789	-892.069	-530.535	25556.9	12880.5	328.649	200.595	0	3.66185	2.69765	55.8926	174.518	855.672	505.278	-311	200	0	5.80064	6.312	66.0241	1312.37	-715.289	1142.54	-914	200	0
405	9	-20.7697	75.1339	-1072.19	5701.94	16418.3	-9317.54	315.313	604.682	0	-1.55828	-92.376	-890.479	-535.27	25484.8	12857.6	328.619	200.601	0	3.6512	2.70332	56.1153	162.015	870.975	497.81	-311	200	0	5.92367	6.22002	66.8104	1269.84	-696.284	1146.84	-914	200	0
406	0	-21.1154	75.9455	-1071.15	5402.54	15890.8	-9187.82	314.835	604.956	0	-1.62351	-92.8636	-888.875	-544.517	25410.5	12842.7	328.587	200.613	0	3.65507	2.68014	56.3111	143.571	885.338	486.269	-311	200	0	6.10572	6.22739	67.1759	1215.88	-707.049	1120.98	-914	200	0	-14.609	-5.74017	-1828.91	-799206	701254	6999.39	382.779	436.601	0
406	1	-21.4817	76.7465	-1070.1	5103.13	15366	-9062.4	314.359	605.231	0	-1.698	-93.3226	-887.309	-558.981	25336.3	12835.6	328.554	200.63	0	3.67534	2.63514	56.4273	122.35	895.844	472.436	-311	200	0	6.31442	6.32906	67.1027	1143.93	-745.874	1064.16	-914	200	0
406	2	-21.8461	77.5573	-1069.14	4804.89	14844.1	-8940.57	313.884	605.506	0	-1.77224	-93.7338	-885.815	-578.656	25264.8	12834.9	328.522	200.653	0	3.71129	2.58014	56.4366	101.772	900.233	458.298	-311	200	0	6.52987	6.49588	66.6155	1056.85	-796.344	988.806	-914	200	0
406	3	-22.1998	78.3831	-1068.29	4508.47	14326.9	-8821.34	313.411	605.78	0	-1.84111	-94.0829	-884.397	-603.065	25197	12839.2	328.491	200.682	0	3.75755	2.52526	56.3495	84.0737	898.705	445.897	-311	200	0	6.75835	6.69185	65.7724	970.747	-835.381	912.731	-914	200	0
406	4	-22.5456	79.2153	-1067.53	4213.83	13814.9	-8704.24	312.941	606.053	0	-1.90507	-94.3594	-883.034	-632.138	25131.3	12847.2	328.46	200.716	0	3.80465	2.47737	56.205	69.4053	894.502	437.046	-311	200	0	7.00243	6.88387	64.6937	907.729	-841.987	850.141	-914	200	0
406	5	-22.8934	80.039	-1066.81	3920.36	13307.6	-8589.31	312.474	606.325	0	-1.9711	-94.5621	-881.693	-666.621	25065.4	12857.4	328.429	200.756	0	3.84269	2.43975	56.0469	56.0158	891.343	433.182	-311	200	0	7.23634	7.04726	63.5877	880.99	-800.716	807.286	-914	200	0
406	6	-23.2569	80.8374	-1066.06	3626.89	12804.7	-8476.72	312.011	606.598	0	-2.0526	-94.7034	-880.331	-707.533	24997.2	12868.6	328.395	200.804	0	3.86454	2.41137	55.9135	41.3797	890.146	435.144	-311	200	0	7.42421	7.16795	62.7058	885.239	-705.689	783.766	-914	200	0
406	7	-23.6486	81.5943	-1065.21	3332.01	12306	-8366.4	311.553	606.872	0	-2.16477	-94.805	-878.912	-755.562	24926.4	12881.5	328.361	200.86	0	3.86713	2.38948	55.8414	24.205	888.823	442.398	-311	200	0	7.54661	7.23952	62.2446	901.973	-568.593	776.37	-914	200	0
406	8	-24.0758	82.2973	-1064.18	3035.3	11810.1	-8257.82	311.098	607.148	0	-2.31662	-94.8894	-877.413	-810.357	24855.5	12897.5	328.328	200.924	0	3.85147	2.37292	55.8587	5.95637	885.165	452.82	-311	200	0	7.60644	7.26204	62.2625	914.482	-419.997	781.223	-914	200	0
406	9	-24.5377	82.9444	-1062.97	2737.99	11315.3	-8150.13	310.645	607.424	0	-2.50446	-94.9707	-875.843	-869.695	24788.4	12917.9	328.302	200.993	0	3.8215	2.3598	55.9646	-9.67655	879.211	463.847	-311	200	0	7.62414	7.24322	62.6608	917.225	-299.222	793.149	-914	200	0
407	0	-25.0233	83.5483	-1061.63	2442.46	10821	-8042.58	310.193	607.699	0	-2.71134	-95.0501	-874.253	-929.852	24727.9	12943.7	328.285	201.064	0	3.78306	2.34348	56.1279	-18.92	872.978	473.614	-311	200	0	7.62708	7.19444	63.2321	912.004	-238.067	804.939	-914	200	0	-19.2121	0.255761	-1805.72	-793701	687978	12104.2	380.195	439.311	0
407	1	-25.5149	84.1305	-1060.27	2150.86	10329.6	-7935.02	309.742	607.971	0	-2.91407	-95.1166	-872.719	-987.548	24674.5	12976.4	328.273	201.132	0	3.74272	2.31629	56.3075	-19.8985	868.188	481.273	-311	200	0	7.62889	7.12154	63.7314	901.92	-246.273	810.228	-914	200	0
407	2	-25.9971	84.7108	-1058.97	1864.18	9843.35	-7827.64	309.295	608.24	0	-3.09245	-95.1582	-871.306	-1041.51	24627.2	13016.9	328.265	201.195	0	3.70459	2.27762	56.4719	-12.9963	864.503	487.069	-311	200	0	7.61457	7.02108	63.9404	891.506	-310.936	807.532	-914	200	0
407	3	-26.4612	85.3007	-1057.8	1582.61	9362.64	-7720.7	308.851	608.504	0	-3.23312	-95.1713	-870.057	-1092.1	24585.3	13064.6	328.257	201.255	0	3.66952	2.23618	56.6022	0.227975	860.897	492.125	-311	200	0	7.55731	6.88888	63.7392	886.234	-408.693	799.531	-914	200	0
407	4	-26.9033	85.901	-1056.73	1305.89	8885.35	-7614.37	308.408	608.764	0	-3.32992	-95.1604	-868.983	-1140.49	24549.3	13117.9	328.251	201.312	0	3.6382	2.20504	56.6854	17.4442	857.883	497.599	-311	200	0	7.45138	6.72805	63.1568	888.974	-513.759	789.526	-914	200	0
407	5	-27.3255	86.4997	-1055.71	1033	8409.19	-7508.84	307.965	609.021	0	-3.38459	-95.1331	-868.071	-1188.8	24520.1	13173.8	328.247	201.369	0	3.61364	2.19581	56.7149	35.3129	856.857	503.704	-311	200	0	7.3144	6.5439	62.3446	897.639	-597.757	779.838	-914	200	0
407	6	-27.7356	87.0747	-1054.68	762.161	7934.16	-7404.3	307.523	609.277	0	-3.40486	-95.0976	-867.278	-1239.93	24498.6	13229.4	328.248	201.43	0	3.60119	2.21539	56.6976	50.8975	858.676	509.424	-311	200	0	7.16445	6.3335	61.4975	904.265	-633.301	771.106	-914	200	0
407	7	-28.1417	87.604	-1053.6	492.206	7462.34	-7300.72	307.083	609.533	0	-3.3994	-95.0627	-866.558	-1296.17	24486	13282.2	328.257	201.496	0	3.60613	2.26313	56.6464	63.1752	863.851	513.243	-311	200	0	7.01417	6.08768	60.7932	897.917	-605.213	761.749	-914	200	0
407	8	-28.5434	88.0744	-1052.43	223.87	6995.33	-7197.85	306.647	609.787	0	-3.37217	-95.0342	-865.877	-1358.25	24483.7	13330.7	328.276	201.569	0	3.62952	2.32866	56.5641	72.2916	872.514	514.16	-311	200	0	6.87988	5.80772	60.346	872.217	-517.594	748.76	-914	200	0
407	9	-28.9278	88.4854	-1051.18	-40.4052	6532.84	-7095.57	306.215	610.038	0	-3.31823	-95.0126	-865.227	-1424.89	24492.8	13374.1	328.308	201.647	0	3.66725	2.39617	56.4458	78.6831	883.99	512.029	-311	200	0	6.77872	5.51402	60.1344	829.06	-387.961	730.109	-914	200	0
408	0	-29.2736	88.8498	-1049.91	-298.112	6073.71	-6994.09	305.785	610.284	0	-3.22376	-94.9923	-864.624	-1493.64	24513.4	13411.4	328.352	201.728	0	3.71286	2.45283	56.2994	83.4982	897.413	507.177	-311	200	0	6.71645	5.23576	59.9959	775.154	-235.574	707.985	-914	200	0	-21.4371	2.88016	-1792.32	-789687	675412	18183.6	375.979	440.474	0
408	1	-29.5605	89.1887	-1048.68	-548.214	5617.72	-6893.52	305.357	610.523	0	-3.07247	-94.9628	-864.101	-1562.64	24545.9	13442.7	328.406	201.808	0	3.76005	2.49217	56.1549	88.5067	912.253	500.017	-311	200	0	6.68638	4.99752	59.7747	718.742	-76.4032	689.292	-914	200	0
408	2	-29.7798	89.5214	-1047.57	-791.259	5165.96	-6793.72	304.931	610.755	0	-2.85426	-94.9131	-863.677	-1631.31	24592.2	13468.3	328.474	201.889	0	3.80389	2.51229	56.0556	95.2579	927.627	490.886	-311	200	0	6.68143	4.81211	59.4629	668.39	72.3477	681.168	-914	200	0
408	3	-29.935	89.858	-1046.59	-1028.59	4720.29	-6694.56	304.51	610.983	0	-2.57004	-94.8391	-863.343	-1699.47	24653.1	13488.6	328.555	201.968	0	3.84049	2.51481	56.0384	104.505	941.977	479.845	-311	200	0	6.70116	4.67823	59.1781	629.056	187.159	685.96	-914	200	0
408	4	-30.0392	90.1979	-1045.71	-1261.75	4282.69	-6595.83	304.095	611.207	0	-2.23165	-94.7486	-863.065	-1766.53	24726	13503.6	328.649	202.047	0	3.86519	2.50515	56.1121	115.395	954.188	466.752	-311	200	0	6.74482	4.58548	59.0406	597.843	241.747	700.864	-914	200	0
408	5	-30.1136	90.5325	-1044.86	-1491.87	3854.39	-6496.98	303.689	611.428	0	-1.85891	-94.6597	-862.794	-1831.67	24806.1	13514	328.751	202.123	0	3.87264	2.49132	56.2531	124.813	964.455	451.81	-311	200	0	6.80215	4.52491	59.0592	566.896	218.804	721.377	-914	200	0
408	6	-30.1861	90.8484	-1043.94	-1719.54	3435.77	-6397.38	303.291	611.647	0	-1.47536	-94.5958	-862.472	-1894.64	24889.3	13520.5	328.858	202.197	0	3.8601	2.47971	56.417	128.302	973.769	436.029	-311	200	0	6.85375	4.49744	59.1257	532.808	121.427	743.418	-914	200	0
408	7	-30.2849	91.1331	-1042.87	-1945.22	3027.27	-6296.49	302.903	611.865	0	-1.10286	-94.5782	-862.046	-1956.31	24973.6	13523.2	328.97	202.269	0	3.83187	2.47157	56.5515	122.087	983.329	421.126	-311	200	0	6.88164	4.51059	59.141	501.154	-28.1556	762.817	-914	200	0
408	8	-30.4292	91.3815	-1041.61	-2169.24	2629.36	-6193.41	302.524	612.083	0	-0.755488	-94.6197	-861.483	-2018.28	25058.4	13521.8	329.087	202.343	0	3.79968	2.46337	56.6099	104.722	994.089	408.969	-311	200	0	6.8808	4.56601	59.1104	479.636	-203.135	776.496	-914	200	0
408	9	-30.6215	91.6027	-1040.18	-2390.96	2241.82	-6086.78	302.155	612.299	0	-0.435434	-94.7202	-860.795	-2081.49	25143.2	13516.1	329.209	202.418	0	3.77657	2.45004	56.5648	78.1398	1005.41	400.827	-311	200	0	6.85547	4.65604	59.0981	469.477	-381.571	785.888	-914	200	0
409	0	-30.8461	91.8186	-1038.7	-2608.6	1863.55	-5975.96	301.794	612.511	0	-0.133604	-94.8668	-860.039	-2144.79	25228.3	13506.3	329.334	202.494	0	3.76902	2.42917	56.4076	47.8587	1014.03	396.679	-311	200	0	6.80451	4.76942	59.1564	466.558	-542.423	796.681	-914	200	0	-19.8326	4.74505	-1776.42	-784534	667571	20106.8	374.975	441.569	0
409	1	-31.0766	92.057	-1037.28	-2819.83	1492.95	-5861.56	301.439	612.718	0	0.164488	-95.0401	-859.293	-2205.5	25314.5	13492.4	329.46	202.567	0	3.77473	2.40323	56.15	21.2311	1015.45	395.146	-311	200	0	6.72423	4.89224	59.3079	470.459	-663.032	814.3	-914	200	0
409	2	-31.2901	92.3401	-1036.04	-3022.4	1128.26	-5744.7	301.089	612.917	0	0.470707	-95.2267	-858.631	-2261.46	25401.6	13474.5	329.584	202.634	0	3.78688	2.37903	55.8306	4.75648	1007.43	394.344	-311	200	0	6.62456	5.00956	59.5574	489.3	-726.756	841.434	-914	200	0
409	3	-31.476	92.6769	-1034.99	-3215.01	768.678	-5626.09	300.743	613.106	0	0.790034	-95.4247	-858.095	-2311.6	25488.7	13452.9	329.704	202.694	0	3.79917	2.3659	55.5051	2.33898	992.465	392.793	-311	200	0	6.52608	5.11521	59.9019	532.334	-731.084	877.846	-914	200	0
409	4	-31.6351	93.0616	-1034.12	-3398.09	416.324	-5506	300.403	613.286	0	1.12116	-95.6407	-857.705	-2354.98	25573.9	13428.7	329.817	202.746	0	3.80735	2.37032	55.2276	14.1567	976.649	389.858	-311	200	0	6.44373	5.21961	60.3137	599.953	-687.987	918.815	-914	200	0
409	5	-31.7752	93.4755	-1033.38	-3573.91	76.601	-5384.98	300.074	613.458	0	1.45824	-95.8845	-857.45	-2390.44	25655.2	13402.5	329.92	202.788	0	3.80855	2.38889	55.0415	36.2957	966.208	386.22	-311	200	0	6.38554	5.34158	60.7089	683.971	-618.899	955.402	-914	200	0
409	6	-31.909	93.8901	-1032.73	-3745.13	-244.496	-5264.3	299.763	613.626	0	1.79208	-96.1667	-857.296	-2417.66	25730.7	13374.3	330.014	202.82	0	3.8014	2.40902	54.9776	62.3771	964.666	383.865	-311	200	0	6.35819	5.4846	60.9519	771.963	-548.808	978.844	-914	200	0
409	7	-32.0499	94.2736	-1032.09	-3913.36	-543.616	-5145.85	299.473	613.792	0	2.11184	-96.4947	-857.193	-2437.62	25799.6	13343.3	330.098	202.844	0	3.78747	2.41702	55.0403	86.0407	971.592	385.015	-311	200	0	6.36434	5.6218	60.9226	848.502	-499.527	984.473	-914	200	0
409	8	-32.2032	94.5997	-1031.43	-4078.35	-820.984	-5031.46	299.204	613.954	0	2.40796	-96.8724	-857.096	-2452.26	25861.9	13308.8	330.174	202.861	0	3.77064	2.40545	55.192	102.349	983.325	390.8	-311	200	0	6.40139	5.7123	60.6003	898.509	-480.427	973.179	-914	200	0
409	9	-32.3579	94.8558	-1030.73	-4238.25	-1078.81	-4921.99	298.953	614.112	0	2.678	-97.2981	-856.988	-2463.47	25918.3	13270.6	330.243	202.875	0	3.7533	2.37637	55.3697	108.566	995.597	400.699	-311	200	0	6.46482	5.73609	60.0945	912.858	-482.814	950.742	-914	200	0
410	0	-32.4871	95.0462	-1030.02	-4390.42	-1318.99	-4817.31	298.719	614.262	0	2.93159	-97.7627	-856.886	-2472.06	25968.1	13229	330.305	202.885	0	3.73583	2.34081	55.5247	104.678	1005.59	412.85	-311	200	0	6.55262	5.71006	59.6006	892.307	-488.727	924.176	-914	200	0	-16.9129	3.33511	-1767.95	-781660	664502	19090	375.109	442	0
410	1	-32.559	95.1887	-1029.39	-4532.08	-1541.85	-4717.1	298.502	614.403	0	3.18634	-98.2525	-856.831	-2477.81	26010.3	13184.8	330.356	202.892	0	3.71955	2.31322	55.6439	92.4058	1011.97	424.776	-311	200	0	6.67091	5.67083	59.3211	848.993	-489.304	898.255	-914	200	0
410	2	-32.5505	95.3043	-1028.86	-4661.15	-1746.63	-4621.43	298.302	614.53	0	3.45729	-98.7571	-856.86	-2480.67	26044.5	13138.8	330.395	202.895	0	3.70683	2.30426	55.7386	73.2988	1014.53	434.301	-311	200	0	6.83008	5.64771	59.4043	803.907	-491.876	875.776	-914	200	0
410	3	-32.4544	95.4067	-1028.45	-4777.6	-1933.31	-4530.5	298.12	614.646	0	3.7509	-99.2726	-856.974	-2481.57	26072.3	13091.7	330.424	202.896	0	3.69985	2.3163	55.818	48.3145	1014.16	440.463	-311	200	0	7.03292	5.65259	59.9052	780.213	-508.354	859.298	-914	200	0
410	4	-32.2754	95.4974	-1028.09	-4883.71	-2103.91	-4443.67	297.954	614.75	0	4.06575	-99.7993	-857.145	-2481.71	26096.4	13044.8	330.446	202.895	0	3.70094	2.34308	55.8802	19.2744	1012.27	443.772	-311	200	0	7.26971	5.687	60.7691	793.293	-541.976	852.144	-914	200	0
410	5	-32.0285	95.5675	-1027.72	-4982.63	-2261.99	-4358.89	297.799	614.848	0	4.39505	-100.341	-857.328	-2481.34	26118.7	12998.8	330.465	202.894	0	3.71209	2.373	55.9229	-10.0299	1009.92	445.524	-311	200	0	7.52068	5.75056	61.8575	841.353	-586.808	858.553	-914	200	0
410	6	-31.7373	95.6026	-1027.23	-5076.87	-2411.71	-4273.5	297.652	614.942	0	4.72942	-100.903	-857.473	-2479.74	26138.7	12954.5	330.483	202.892	0	3.73228	2.39477	55.9496	-34.7673	1007.07	447.106	-311	200	0	7.76031	5.83976	62.9962	905.413	-635.878	881.566	-914	200	0
410	7	-31.4283	95.5907	-1026.55	-5168.2	-2556.99	-4185.4	297.509	615.035	0	5.05821	-101.495	-857.545	-2475.53	26152.5	12912.7	330.497	202.887	0	3.75661	2.40171	55.9617	-50.7421	1002.34	449.868	-311	200	0	7.96378	5.94082	64.0123	959.796	-686.059	920.15	-914	200	0
410	8	-31.1216	95.5284	-1025.66	-5257.76	-2700.05	-4093.72	297.368	615.126	0	5.36911	-102.118	-857.539	-2466.47	26153.5	12874.4	330.498	202.876	0	3.77829	2.39264	55.9555	-55.0865	993.796	454.819	-311	200	0	8.11274	6.02969	64.7757	983.816	-733.195	969.295	-914	200	0
410	9	-30.8248	95.4259	-1024.59	-5346.07	-2840.97	-3998.72	297.227	615.218	0	5.65074	-102.76	-857.487	-2449.78	26134.7	12839.8	330.478	202.857	0	3.79061	2.36951	55.9289	-46.5681	980.659	461.851	-311	200	0	8.1954	6.08656	65.2476	968.687	-767.345	1022.04	-914	200	0
411	0	-30.5294	95.3084	-1023.44	-5433.04	-2979.66	-3901.5	297.089	615.309	0	5.89703	-103.398	-857.458	-2423.16	26092	12808.5	330.43	202.826	0	3.78768	2.33453	55.8854	-26.0467	964.339	469.556	-311	200	0	8.20634	6.1083	65.4918	919.124	-777.637	1070.71	-914	200	0	-12.4212	-2.81628	-1755.61	-776598	664666	16061.5	377.959	442.061	0
411	1	-30.2173	95.2097	-1022.29	-5518.15	-3117.75	-3803.53	296.95	615.398	0	6.10375	-104.011	-857.529	-2385.44	26022.4	12780.6	330.346	202.782	0	3.76667	2.29013	55.8329	3.30083	947.245	476.221	-311	200	0	8.14927	6.09974	65.6323	848.169	-757.082	1107.91	-914	200	0
411	2	-29.8756	95.1575	-1021.22	-5601	-3258.28	-3706.44	296.809	615.485	0	6.25883	-104.59	-857.751	-2336.38	25923.2	12755.9	330.222	202.724	0	3.731	2.2399	55.7795	36.1414	930.779	481.186	-311	200	0	8.03463	6.06009	65.7669	768.268	-702.641	1128.68	-914	200	0
411	3	-29.5051	95.1626	-1020.23	-5681.81	-3403.37	-3611.9	296.664	615.569	0	6.33945	-105.141	-858.132	-2276.19	25792	12734.4	330.056	202.652	0	3.6906	2.18838	55.73	66.2814	914.871	485.299	-311	200	0	7.87623	5.9845	65.895	687.425	-617.436	1132.85	-914	200	0
411	4	-29.118	95.2173	-1019.29	-5761.32	-3552.02	-3521.29	296.515	615.652	0	6.31839	-105.677	-858.657	-2205.71	25628	12715.9	329.847	202.569	0	3.65845	2.14245	55.6872	88.895	898.856	489.967	-311	200	0	7.69292	5.87335	65.9377	611.707	-514.33	1123.8	-914	200	0
411	5	-28.7338	95.3006	-1018.36	-5840.53	-3700.27	-3435.06	296.366	615.735	0	6.16933	-106.212	-859.294	-2126.39	25431.8	12699.4	329.596	202.475	0	3.64592	2.11197	55.6566	101.714	882.379	496.031	-311	200	0	7.50717	5.73782	65.8584	546.61	-415.477	1105.29	-914	200	0
411	6	-28.3771	95.3856	-1017.36	-5920.85	-3843.45	-3352.83	296.222	615.82	0	5.868	-106.768	-859.987	-2039.47	25203.8	12684.2	329.307	202.372	0	3.65676	2.10582	55.6463	104.887	866.357	503.69	-311	200	0	7.33833	5.59699	65.7474	495.207	-345.046	1080.57	-914	200	0
411	7	-28.0719	95.446	-1016.25	-6004.44	-3978.45	-3274.01	296.085	615.909	0	5.39438	-107.369	-860.665	-1945.78	24944.2	12670.6	328.983	202.261	0	3.68287	2.12701	55.6626	100.474	853.753	512.582	-311	200	0	7.19669	5.47002	65.7481	457.456	-318.643	1052.17	-914	200	0
411	8	-27.8323	95.463	-1014.97	-6093.52	-4104.78	-3197.85	295.956	616.004	0	4.73797	-108.033	-861.26	-1845.66	24655.1	12659.5	328.627	202.143	0	3.70805	2.17051	55.7138	91.2329	849.468	521.404	-311	200	0	7.07992	5.37152	65.9314	431.531	-338.708	1021.29	-914	200	0
411	9	-27.6546	95.4321	-1013.54	-6189.07	-4224.07	-3123.06	295.832	616.106	0	3.90233	-108.764	-861.73	-1738.86	24339.6	12650.9	328.245	202.018	0	3.71681	2.22448	55.8168	79.2779	858.626	527.889	-311	200	0	6.97601	5.30995	66.2856	416.743	-396.635	989.456	-914	200	0
412	0	-27.5166	95.3686	-1011.99	-6289.8	-4338.82	-3047.74	295.713	616.215	0	2.90785	-109.547	-862.076	-1624.38	23999.2	12643.7	327.839	201.884	0	3.69994	2.27548	55.9877	66.2374	883.491	529.641	-311	200	0	6.87401	5.28727	66.7589	417.456	-476.189	959.614	-914	200	0	-18.1066	-9.4525	-1746.49	-769774	657804	14911.4	375.847	440.278	0
412	1	-27.3867	95.303	-1010.44	-6392.63	-4451.41	-2969.97	295.595	616.327	0	1.7903	-110.355	-862.326	-1500.62	23633.9	12636	327.407	201.74	0	3.65634	2.31444	56.22	53.9049	921.517	525.342	-311	200	0	6.77041	5.30127	67.2347	440.376	-560.436	934.493	-914	200	0
412	2	-27.2384	95.267	-1008.96	-6494.4	-4562.7	-2888.48	295.478	616.437	0	0.591965	-111.158	-862.509	-1366.48	23245.6	12625.6	326.951	201.584	0	3.59285	2.3378	56.479	43.5257	966.329	515.426	-311	200	0	6.66271	5.34663	67.5176	484.628	-639.197	915.189	-914	200	0
412	3	-27.0564	95.2806	-1007.6	-6593.33	-4671.43	-2802.65	295.364	616.544	0	-0.647418	-111.934	-862.639	-1222.82	22839.4	12611	326.476	201.418	0	3.5208	2.34558	56.7216	35.0094	1010.33	501.642	-311	200	0	6.5439	5.41449	67.4437	539.877	-706.485	900.358	-914	200	0
412	4	-26.8345	95.349	-1006.39	-6688.87	-4776.38	-2712.45	295.254	616.646	0	-1.89259	-112.669	-862.725	-1073.21	22423.1	12592.4	325.991	201.244	0	3.45117	2.34151	56.9138	27.8761	1046.51	485.945	-311	200	0	6.4098	5.49925	67.0049	597.887	-753.568	885.29	-914	200	0
412	5	-26.572	95.4663	-1005.31	-6781.23	-4878.53	-2618.46	295.147	616.745	0	-3.11434	-113.359	-862.773	-923.026	22004.4	12570.9	325.504	201.07	0	3.39111	2.3337	57.0255	22.8101	1068.81	469.732	-311	200	0	6.26706	5.60534	66.3469	661.436	-771.434	864.15	-914	200	0
412	6	-26.2731	95.6179	-1004.33	-6871.01	-4980.46	-2521.59	295.041	616.841	0	-4.29424	-114.01	-862.789	-777.329	21589.2	12548.2	325.023	200.901	0	3.34233	2.33027	57.0238	21.416	1073.14	453.677	-311	200	0	6.13185	5.73814	65.6772	738.628	-759.03	835.908	-914	200	0
412	7	-25.946	95.7843	-1003.4	-6958.63	-5084.56	-2422.54	294.933	616.935	0	-5.42498	-114.633	-862.766	-639.384	21181.9	12525.3	324.551	200.741	0	3.3037	2.334	56.8874	24.1227	1060.43	438.108	-311	200	0	6.02424	5.89181	65.1652	829.532	-723.92	807.182	-914	200	0
412	8	-25.6002	95.9495	-1002.45	-7044.51	-5191.35	-2321.71	294.821	617.027	0	-6.50434	-115.238	-862.706	-510.892	20785.8	12502.7	324.094	200.592	0	3.2769	2.34462	56.6238	28.9039	1038.94	423.637	-311	200	0	5.96339	6.05477	64.8929	919.409	-675.22	787.658	-914	200	0
412	9	-25.2405	96.1093	-1001.47	-7129.75	-5298.66	-2219.71	294.709	617.119	0	-7.52819	-115.836	-862.63	-391.879	20401.8	12481.5	323.651	200.454	0	3.26693	2.36457	56.2669	32.558	1021.04	411.399	-311	200	0	5.96581	6.21796	64.8726	986.311	-619.205	783.379	-914	200	0
413	0	-24.8617	96.2763	-1000.48	-7215.73	-5402.68	-2117.5	294.6	617.212	0	-8.48682	-116.426	-862.597	-280.038	20027.4	12463.1	323.218	200.325	0	3.27792	2.39793	55.8646	33.2937	1014.98	402.659	-311	200	0	6.04082	6.36777	65.0847	1016.48	-558.702	794.372	-914	200	0	-24.4843	-12.4361	-1740.44	-764382	651401	13631.3	373.323	438.607	0
413	1	-24.4518	96.4726	-999.57	-7303.15	-5499.74	-2016.05	294.498	617.306	0	-9.36791	-117	-862.685	-171.809	19659	12449.7	322.788	200.199	0	3.31027	2.44361	55.4724	31.6999	1019.31	398.327	-311	200	0	6.17775	6.47875	65.4847	1013.44	-491.639	816.258	-914	200	0
413	2	-24.0028	96.7159	-998.805	-7391.87	-5587.88	-1915.92	294.405	617.401	0	-10.1643	-117.545	-862.956	-64.0367	19294.9	12442.8	322.359	200.074	0	3.36064	2.49187	55.1441	28.9763	1025.79	398.567	-311	200	0	6.34141	6.52514	66.0094	995.052	-412.064	843.048	-914	200	0
413	3	-23.5178	97.011	-998.201	-7481.5	-5668.85	-1817.29	294.321	617.495	0	-10.8777	-118.054	-863.42	46.3374	18934.5	12442.7	321.93	199.946	0	3.42395	2.52921	54.9215	25.2266	1027.57	402.483	-311	200	0	6.48958	6.50244	66.5871	984.219	-316.913	870.439	-914	200	0
413	4	-23.012	97.3523	-997.722	-7571.96	-5747.72	-1720.16	294.239	617.589	0	-11.5162	-118.525	-864.045	162.762	18576.2	12448.2	321.499	199.812	0	3.49578	2.54707	54.8312	20.206	1023.67	408.375	-311	200	0	6.59787	6.43251	67.1226	999.822	-212.604	897.644	-914	200	0
413	5	-22.51	97.7257	-997.302	-7663.44	-5828.97	-1624.58	294.155	617.684	0	-12.0944	-118.965	-864.776	287.979	18217	12457	321.066	199.667	0	3.57261	2.54532	54.8801	14.9977	1016.61	414.883	-311	200	0	6.67052	6.34477	67.4976	1048.06	-113.712	924.577	-914	200	0
413	6	-22.0414	98.111	-996.847	-7756.29	-5913.36	-1530.75	294.068	617.781	0	-12.6349	-119.391	-865.551	423.016	17852.8	12467.1	320.626	199.511	0	3.65044	2.52919	55.0459	12.2432	1008.16	421.853	-311	200	0	6.72726	6.25633	67.62	1117.68	-34.3045	948.349	-914	200	0
413	7	-21.6326	98.487	-996.273	-7851.01	-5998.96	-1438.88	293.979	617.88	0	-13.1643	-119.821	-866.322	567.411	17479.3	12477.4	320.177	199.345	0	3.72253	2.50468	55.2821	14.6101	998.098	429.67	-311	200	0	6.78104	6.17019	67.4575	1187.01	20.1388	964.835	-914	200	0
413	8	-21.2984	98.8406	-995.544	-7947.99	-6083.97	-1348.62	293.889	617.984	0	-13.7012	-120.269	-867.061	719.968	17092.3	12486.6	319.713	199.17	0	3.77847	2.47545	55.5362	23.2582	985.385	438.063	-311	200	0	6.83171	6.08563	67.0311	1236.31	54.8712	972.551	-914	200	0
413	9	-21.0339	99.1752	-994.685	-8046.79	-6168.1	-1259.23	293.799	618.09	0	-14.2491	-120.74	-867.779	879.527	16687.2	12493.7	319.23	198.986	0	3.80821	2.44277	55.7614	37.688	969.253	445.969	-311	200	0	6.87433	6.00431	66.4088	1252.98	82.5653	974.554	-914	200	0
414	0	-20.8123	99.5115	-993.789	-8145.8	-6251.57	-1170.05	293.709	618.197	0	-14.8	-121.229	-868.542	1045.76	16260.5	12498.6	318.722	198.796	0	3.80971	2.41003	55.9179	55.9753	949.774	452.379	-311	200	0	6.90635	5.92892	65.7014	1231.57	116.234	977.341	-914	200	0	-26.5392	-13.516	-1745.18	-762362	647730	13217.9	370.15	436.23	0
414	1	-20.594	99.8788	-992.973	-8243.39	-6333.7	-1080.8	293.622	618.302	0	-15.3429	-121.73	-869.447	1219.42	15810	12501.8	318.184	198.597	0	3.79144	2.38584	55.9765	74.8949	928.154	457.13	-311	200	0	6.92531	5.85606	65.0565	1174.97	161.17	986.197	-914	200	0
414	2	-20.3436	100.3	-992.333	-8339.21	-6413.71	-991.498	293.537	618.404	0	-15.8678	-122.24	-870.575	1401.38	15336.5	12503.1	317.617	198.39	0	3.76726	2.37923	55.9264	90.9568	906.771	460.745	-311	200	0	6.92235	5.76739	64.6369	1094.47	211.997	1000.27	-914	200	0
414	3	-20.0404	100.782	-991.903	-8433.98	-6492.18	-902.161	293.455	618.503	0	-16.3698	-122.764	-871.963	1591.63	14843.5	12501.8	317.023	198.175	0	3.74975	2.39272	55.7791	101.67	888.94	463.455	-311	200	0	6.88817	5.63697	64.5456	1005.77	257.944	1013.23	-914	200	0
414	4	-19.6808	101.317	-991.663	-8528.51	-6570.32	-812.76	293.374	618.6	0	-16.8534	-123.316	-873.603	1789.9	14334.8	12497.8	316.409	197.951	0	3.74613	2.42235	55.5634	106.071	878.272	464.685	-311	200	0	6.82891	5.45974	64.7429	923.016	288.486	1019.41	-914	200	0
414	5	-19.2759	101.885	-991.558	-8623.15	-6648.86	-723.597	293.295	618.697	0	-17.3369	-123.91	-875.446	1996.61	13812.3	12491.5	315.777	197.719	0	3.75567	2.461	55.317	104.401	877.689	463.794	-311	200	0	6.76497	5.26983	65.0686	855.505	292.032	1018.35	-914	200	0
414	6	-18.8448	102.459	-991.505	-8717.71	-6728.86	-635.572	293.214	618.792	0	-17.8471	-124.557	-877.41	2212.26	13276.4	12482.9	315.131	197.479	0	3.77094	2.49988	55.0754	96.4859	888.273	461.167	-311	200	0	6.70902	5.12598	65.3697	809.406	256.097	1013.87	-914	200	0
414	7	-18.4075	103.013	-991.42	-8811.02	-6812.37	-550.035	293.129	618.887	0	-18.4102	-125.271	-879.387	2436.31	12727.6	12471.2	314.473	197.23	0	3.78486	2.53159	54.8654	80.9572	907.729	458.236	-311	200	0	6.64984	5.07967	65.5959	790.285	175.615	1010.34	-914	200	0
414	8	-17.9788	103.524	-991.242	-8901.21	-6901.18	-468.6	293.038	618.98	0	-19.0438	-126.063	-881.268	2667.75	12166.5	12455.4	313.806	196.973	0	3.79627	2.55316	54.7103	57.71	930.309	456.538	-311	200	0	6.55991	5.15121	65.7909	801.299	60.1441	1010.08	-914	200	0
414	9	-17.5639	103.981	-990.959	-8986.44	-6995.7	-392.704	292.94	619.068	0	-19.7542	-126.938	-882.981	2906.45	11592.8	12435.4	313.129	196.708	0	3.80743	2.56272	54.6374	30.1352	949.93	457.095	-311	200	0	6.41828	5.3259	66.0343	837.99	-66.5775	1011.77	-914	200	0
415	0	-17.1566	104.387	-990.611	-9064.71	-7095.69	-322.973	292.837	619.151	0	-20.5356	-127.893	-884.517	3153.56	11003.8	12412.5	312.441	196.435	0	3.819	2.55511	54.6818	3.18216	963.092	460.445	-311	200	0	6.22985	5.5672	66.3714	885.639	-175.372	1010.6	-914	200	0	-30.1414	-18.8714	-1759.26	-763092	645202	11846.6	365.651	433.019	0
415	1	-16.7425	104.759	-990.278	-9133.67	-7200.96	-259.059	292.728	619.223	0	-21.3752	-128.914	-885.923	3411.04	10395.1	12388.9	311.734	196.15	0	3.82927	2.52511	54.8866	-19.9981	968.282	466.506	-311	200	0	6.02666	5.83149	66.7413	924.194	-246.679	1002.33	-914	200	0
415	2	-16.3095	105.113	-990.039	-9192.18	-7310.27	-200.19	292.616	619.285	0	-22.2629	-129.979	-887.271	3680.43	9762.84	12365.9	311.003	195.852	0	3.83672	2.47299	55.2869	-38.8626	963.868	474.4	-311	200	0	5.84626	6.07688	67.0132	938.884	-278.237	988.305	-914	200	0
415	3	-15.8535	105.455	-989.931	-9241.83	-7421.28	-145.809	292.503	619.336	0	-23.1974	-131.072	-888.633	3961.81	9106.05	12343.3	310.247	195.542	0	3.84244	2.40541	55.8801	-54.4251	947.838	482.99	-311	200	0	5.69784	6.26745	67.1155	927.091	-278.481	975.745	-914	200	0
415	4	-15.3796	105.779	-989.949	-9286.31	-7532.81	-95.7074	292.391	619.381	0	-24.1832	-132.185	-890.047	4253.95	8425.91	12319.4	309.467	195.221	0	3.85022	2.33346	56.6047	-68.0505	919.969	491.907	-311	200	0	5.54906	6.37305	67.0748	895.129	-259.228	973.533	-914	200	0
415	5	-14.9028	106.077	-990.054	-9329.67	-7645.68	-49.9514	292.278	619.423	0	-25.2242	-133.316	-891.516	4555.72	7724.32	12292.5	308.664	194.89	0	3.86362	2.26915	57.351	-80.2336	883.753	501.891	-311	200	0	5.35737	6.37405	66.9309	850.925	-235.022	986.936	-914	200	0
415	6	-14.4477	106.339	-990.186	-9374.99	-7761.81	-8.8608	292.161	619.468	0	-26.3204	-134.466	-893.015	4867.24	7002.68	12261.8	307.842	194.55	0	3.88227	2.2214	57.9955	-89.696	845.373	513.654	-311	200	0	5.11671	6.27452	66.6789	802.053	-220.124	1014.48	-914	200	0
415	7	-14.0418	106.557	-990.282	-9423.89	-7883.53	27.189	292.039	619.516	0	-27.4661	-135.637	-894.513	5189.45	6261.71	12227.6	307	194.199	0	3.89983	2.19348	58.437	-93.8089	810.834	526.357	-311	200	0	4.86986	6.10702	66.3268	757.225	-220.477	1049.69	-914	200	0
415	8	-13.706	106.733	-990.305	-9476.15	-8012.81	57.8187	291.909	619.569	0	-28.6506	-136.83	-895.994	5522.69	5501.13	12191.8	306.14	193.836	0	3.90519	2.18326	58.6266	-90.4539	784.518	537.553	-311	200	0	4.68069	5.92017	65.964	725.489	-232.666	1085.17	-914	200	0
415	9	-13.4478	106.876	-990.265	-9529.61	-8150.63	82.4415	291.769	619.623	0	-29.8586	-138.04	-897.468	5866.42	4720.03	12156.4	305.259	193.463	0	3.88838	2.18612	58.5762	-79.7303	769.688	544.621	-311	200	0	4.59937	5.75763	65.7181	714.05	-253.414	1114.61	-914	200	0
416	0	-13.261	107.003	-990.227	-9581.15	-8296.42	100.407	291.622	619.676	0	-31.0707	-139.256	-898.969	6219.95	3917.94	12122.9	304.358	193.081	0	3.84652	2.19773	58.3344	-63.935	768.723	546.291	-311	200	0	4.64722	5.64329	65.6771	723.64	-282.739	1132.63	-914	200	0	-40.9182	-28.6804	-1774.14	-764270	642245	10056.6	360.654	429.783	0
416	1	-13.1324	107.136	-990.283	-9628.29	-8447.54	111.56	291.47	619.723	0	-32.2662	-140.459	-900.53	6582.58	3095.33	12092	303.437	192.69	0	3.78409	2.21495	57.9525	-46.2719	782.367	543.092	-311	200	0	4.8146	5.58641	65.8812	742.982	-316.752	1135.4	-914	200	0
416	2	-13.0526	107.293	-990.506	-9669.67	-8600.22	116.669	291.317	619.762	0	-33.4325	-141.64	-902.156	6953	2252.45	12063.3	302.497	192.293	0	3.70993	2.23575	57.4787	-30.0647	808.997	536.677	-311	200	0	5.06034	5.59257	66.3295	753.575	-348.863	1122.2	-914	200	0
416	3	-13.0222	107.479	-990.916	-9704.99	-8751.44	117.225	291.168	619.794	0	-34.5737	-142.802	-903.819	7329	1387.51	12036.6	301.535	191.891	0	3.63539	2.25864	56.9719	-18.5268	844.217	528.617	-311	200	0	5.32095	5.6595	66.9616	744.611	-379.513	1097.04	-914	200	0
416	4	-13.049	107.69	-991.485	-9734.98	-8899.51	114.684	291.024	619.819	0	-35.7094	-143.967	-905.476	7708.03	497.666	12012.4	300.55	191.487	0	3.57171	2.28291	56.4974	-13.6233	881.552	519.614	-311	200	0	5.5305	5.7687	67.6608	722.442	-416.076	1067.46	-914	200	0
416	5	-13.1463	107.911	-992.148	-9761.16	-9044.08	109.862	290.884	619.839	0	-36.8667	-145.162	-907.074	8088.68	-417.581	11991.8	299.54	191.083	0	3.52517	2.30918	56.1006	-14.7561	915.42	509.893	-311	200	0	5.63824	5.88922	68.2803	707.309	-463.031	1039.31	-914	200	0
416	6	-13.3303	108.116	-992.807	-9784.65	-9186.42	103.064	290.747	619.856	0	-38.0747	-146.414	-908.551	8472.02	-1356.11	11975.3	298.507	190.675	0	3.49466	2.33799	55.7945	-19.2277	944.604	499.885	-311	200	0	5.62542	5.99187	68.6753	722.047	-516.12	1013.57	-914	200	0
416	7	-13.6155	108.279	-993.366	-9805.88	-9328.29	94.5258	290.609	619.871	0	-39.3612	-147.745	-909.851	8861.16	-2315.81	11962.8	297.455	190.261	0	3.47548	2.3677	55.5675	-24.2729	972.049	490.295	-311	200	0	5.52139	6.06456	68.7541	779.67	-566.583	987.992	-914	200	0
416	8	-14.0084	108.379	-993.762	-9825.07	-9470.27	84.3629	290.47	619.887	0	-40.7478	-149.167	-910.943	9259.78	-3295.35	11954.3	296.382	189.835	0	3.46516	2.39463	55.397	-28.6445	1000.63	481.823	-311	200	0	5.39684	6.11508	68.5304	876.513	-610.464	959.877	-914	200	0
416	9	-14.5002	108.415	-993.99	-9842.34	-9612.1	71.975	290.33	619.902	0	-42.2448	-150.683	-911.844	9671.04	-4292.93	11950.9	295.292	189.394	0	3.46453	2.41434	55.2566	-32.1196	1030.06	474.98	-311	200	0	5.32824	6.16055	68.1391	995.285	-650.197	929.051	-914	200	0
417	0	-15.0649	108.4	-994.106	-9857.17	-9754.32	55.9147	290.188	619.916	0	-43.8505	-152.28	-912.622	10097	-5304.91	11953.6	294.187	188.936	0	3.47481	2.42227	55.1304	-34.0239	1057.84	469.987	-311	200	0	5.36536	6.21724	67.776	1115.71	-685.916	899.412	-914	200	0	-61.0666	-43.6483	-1788.41	-765184	635994	11128.5	353.741	426.464	0
417	1	-15.6659	108.355	-994.207	-9868.39	-9898.6	34.5262	290.044	619.926	0	-45.555	-153.933	-913.371	10537.9	-6326.23	11961.6	293.074	188.463	0	3.49625	2.41582	55.025	-32.92	1081.29	466.748	-311	200	0	5.52615	6.2929	67.5724	1221.82	-710.996	876.697	-914	200	0
417	2	-16.2696	108.298	-994.378	-9875.12	-10047.6	6.61847	289.896	619.931	0	-47.346	-155.619	-914.166	10991.3	-7353.57	11973.2	291.956	187.977	0	3.52855	2.39622	54.9576	-27.3078	1098.63	465.15	-311	200	0	5.80246	6.37791	67.5263	1301.12	-716.443	864.559	-914	200	0
417	3	-16.8542	108.234	-994.663	-9877.08	-10205	-28.2647	289.74	619.93	0	-49.2106	-157.326	-915.048	11452.6	-8387.98	11986.8	290.833	187.484	0	3.56936	2.36622	54.9312	-16.4378	1109.38	465.336	-311	200	0	6.16151	6.44666	67.5828	1344.91	-695.264	862.211	-914	200	0
417	4	-17.4114	108.162	-995.072	-9874.26	-10373.3	-69.847	289.575	619.923	0	-51.1365	-159.047	-916.018	11917.4	-9433.38	12002.3	289.702	186.99	0	3.61213	2.3281	54.9266	-0.964186	1113.96	467.378	-311	200	0	6.5577	6.47522	67.7274	1351.85	-645.154	866.535	-914	200	0
417	5	-17.9452	108.073	-995.58	-9866.86	-10552.7	-117.171	289.4	619.911	0	-53.1153	-160.775	-917.048	12382.9	-10493.1	12021.1	288.558	186.497	0	3.64912	2.28632	54.9244	17.0517	1112.34	470.933	-311	200	0	6.95475	6.45374	67.948	1326.64	-570.62	877.252	-914	200	0
417	6	-18.4714	107.957	-996.132	-9855.65	-10740.9	-168.88	289.217	619.894	0	-55.1442	-162.509	-918.085	12848.2	-11568.7	12044.3	287.399	186.005	0	3.67856	2.24666	54.9276	34.971	1103.04	475.366	-311	200	0	7.3345	6.38265	68.186	1275.99	-482.96	897.689	-914	200	0
417	7	-19.0126	107.8	-996.645	-9842.3	-10935.1	-223.917	289.028	619.875	0	-57.2233	-164.247	-919.071	13313.9	-12659.9	12073.2	286.225	185.514	0	3.70618	2.20949	54.9528	50.351	1083.48	480.023	-311	200	0	7.69128	6.27036	68.3867	1206.61	-396.846	930.733	-914	200	0
417	8	-19.5888	107.587	-997.054	-9828.45	-11132.8	-282.065	288.834	619.857	0	-59.3521	-165.991	-919.973	13781.4	-13764.9	12108.9	285.038	185.02	0	3.73818	2.16925	55.0094	61.3896	1051.89	484.255	-311	200	0	8.02334	6.13865	68.5213	1122.81	-322.798	977.011	-914	200	0
417	9	-20.2078	107.317	-997.342	-9813.8	-11332.6	-343.712	288.637	619.84	0	-61.5248	-167.733	-920.79	14251.4	-14879.7	12151.7	283.84	184.523	0	3.77463	2.12362	55.0948	67.9066	1010.14	487.284	-311	200	0	8.31957	6.0207	68.5551	1026.14	-262.046	1035.63	-914	200	0
418	0	-20.8618	107.002	-997.557	-9795.75	-11532.7	-409.099	288.439	619.82	0	-63.7233	-169.458	-921.558	14724.7	-15999.4	12200.9	282.639	184.022	0	3.80961	2.07901	55.1998	71.8587	964.865	488.187	-311	200	0	8.54909	5.94277	68.4513	917.832	-210.534	1103.65	-914	200	0	-85.6024	-62.9267	-1802.57	-765477	626311	13015.6	344.867	422.769	0
418	1	-21.5336	106.664	-997.79	-9771.42	-11731.5	-477.897	288.243	619.793	0	-65.9193	-171.141	-922.316	15202.9	-17120.4	12255.9	281.438	183.517	0	3.83542	2.04524	55.3103	75.8952	925.654	486.238	-311	200	0	8.67351	5.9071	68.1713	800.711	-167.026	1175.41	-914	200	0
418	2	-22.2104	106.325	-998.117	-9740.29	-11927.2	-549.556	288.05	619.759	0	-68.0855	-172.767	-923.08	15687.7	-18242	12315.9	280.238	183.005	0	3.84635	2.02785	55.4108	81.2708	901.289	481.506	-311	200	0	8.67637	5.894	67.65	683.496	-136.951	1243.84	-914	200	0
418	3	-22.8934	105.998	-998.568	-9704.59	-12117.7	-623.888	287.865	619.719	0	-70.2053	-174.33	-923.834	16178.8	-19365.4	12380.8	279.038	182.487	0	3.84013	2.0252	55.4898	87.1542	896.382	475.191	-311	200	0	8.57296	5.87545	66.8265	582.905	-130.491	1302.82	-914	200	0
418	4	-23.5959	105.681	-999.117	-9667.14	-12301.2	-701.101	287.688	619.676	0	-72.2728	-175.839	-924.541	16673.4	-20490.9	12450	277.837	181.966	0	3.81753	2.03093	55.5361	91.7596	909.944	469.107	-311	200	0	8.39099	5.82874	65.7133	515.467	-160.53	1348.86	-914	200	0
418	5	-24.3363	105.365	-999.699	-9629.83	-12478.1	-781.339	287.518	619.633	0	-74.2879	-177.306	-925.14	17166.7	-21615.2	12522	276.636	181.444	0	3.78085	2.03991	55.5334	94.0686	935.895	464.672	-311	200	0	8.15501	5.74788	64.3991	487.868	-240.427	1380.73	-914	200	0
418	6	-25.1325	105.029	-1000.23	-9594.1	-12650.9	-864.106	287.352	619.592	0	-76.2517	-178.753	-925.562	17653.6	-22732.2	12594.6	275.44	180.927	0	3.73323	2.0522	55.472	94.3892	964.744	462.62	-311	200	0	7.89032	5.64709	62.9774	497.075	-373.098	1398.25	-914	200	0
418	7	-25.9989	104.655	-1000.62	-9561.25	-12821.9	-948.047	287.186	619.555	0	-78.1617	-180.201	-925.743	18130.4	-23835	12664.5	274.253	180.415	0	3.67933	2.07122	55.3644	93.3119	986.281	463.627	-311	200	0	7.62943	5.5521	61.4917	537.749	-538.546	1402.05	-914	200	0
418	8	-26.9412	104.232	-1000.86	-9531.54	-12993.3	-1031.34	287.018	619.523	0	-80.0073	-181.67	-925.654	18595.7	-24919.5	12728.5	273.079	179.911	0	3.6254	2.10018	55.2411	90.6796	993.191	468.443	-311	200	0	7.40754	5.48392	59.9599	606.301	-700.58	1394.09	-914	200	0
418	9	-27.951	103.768	-1000.94	-9503.65	-13168.5	-1112.44	286.844	619.495	0	-81.7658	-183.177	-925.323	19050.7	-25984.5	12783.5	271.918	179.412	0	3.5784	2.1413	55.1384	86.0151	983.911	477.241	-311	200	0	7.24723	5.44816	58.4418	696.016	-829.55	1376.29	-914	200	0
419	0	-29.0026	103.291	-1000.97	-9475.36	-13351.8	-1190.62	286.661	619.466	0	-83.4037	-184.726	-924.826	19497.9	-27030.6	12826.1	270.772	178.917	0	3.54369	2.19577	55.0946	79.0108	962.329	489.149	-311	200	0	7.14537	5.43982	57.0903	792.389	-912.682	1347.16	-914	200	0	-111.557	-81.8111	-1804.43	-763201	614065	15479.4	337.072	420.562	0
419	1	-30.0606	102.833	-1001.06	-9445.16	-13546.1	-1265.92	286.468	619.435	0	-84.8881	-186.312	-924.259	19939.8	-28057.5	12852.9	269.643	178.426	0	3.52186	2.26098	55.1407	69.4766	934.465	502.195	-311	200	0	7.07899	5.45174	56.1394	877.515	-944.978	1301.3	-914	200	0
419	2	-31.0948	102.417	-1001.29	-9413.06	-13750.4	-1338.72	286.267	619.401	0	-86.1975	-187.922	-923.687	20377.2	-29063	12861.3	268.536	177.939	0	3.50848	2.3285	55.2864	58.3305	905.727	513.794	-311	200	0	7.02216	5.47455	55.8193	938.154	-923.764	1234.84	-914	200	0
419	3	-32.0911	102.049	-1001.69	-9379.7	-13961.4	-1409.4	286.062	619.364	0	-87.3236	-189.542	-923.128	20809.2	-30043.3	12851	267.455	177.458	0	3.49756	2.38713	55.5202	48.1078	880.628	521.936	-311	200	0	6.95817	5.49812	56.2505	970.727	-854.742	1151.78	-914	200	0
419	4	-33.0522	101.721	-1002.21	-9345.43	-14174.6	-1478.45	285.857	619.325	0	-88.2691	-191.152	-922.579	21233.7	-30995.4	12824	266.404	176.984	0	3.48705	2.42828	55.8207	41.0602	862.778	526.172	-311	200	0	6.88761	5.52022	57.392	982.445	-753.869	1061.9	-914	200	0
419	5	-33.9938	101.423	-1002.8	-9310.82	-14385.9	-1546.38	285.654	619.285	0	-89.0518	-192.73	-922.036	21648.6	-31918.3	12784.1	265.383	176.521	0	3.48158	2.44929	56.1604	37.5855	853.77	527.569	-311	200	0	6.82467	5.55124	59.0609	987.565	-639.513	972.211	-914	200	0
419	6	-34.9421	101.137	-1003.38	-9277.46	-14590.9	-1613.82	285.458	619.246	0	-89.7105	-194.253	-921.493	22051.7	-32813	12735.2	264.391	176.07	0	3.48746	2.45374	56.5049	37.3474	852.208	527.862	-311	200	0	6.77803	5.60696	60.9985	998.295	-525.123	883.991	-914	200	0
419	7	-35.9279	100.842	-1003.87	-9247.05	-14787.3	-1681.29	285.27	619.211	0	-90.3043	-195.695	-920.939	22440.6	-33681.3	12680.9	263.427	175.633	0	3.50557	2.44903	56.8204	40.9786	854.612	528.461	-311	200	0	6.73706	5.69594	62.9785	1016.22	-419.846	797.62	-914	200	0
419	8	-36.9767	100.524	-1004.22	-9220.03	-14976.6	-1748.66	285.086	619.181	0	-90.9018	-197.032	-920.379	22811.9	-34523	12623.5	262.49	175.215	0	3.53136	2.44279	57.0851	49.6746	858.051	529.955	-311	200	0	6.67705	5.81746	64.8891	1032.48	-331.189	715.365	-914	200	0
419	9	-38.0979	100.181	-1004.42	-9195.38	-15163.6	-1815.13	284.903	619.155	0	-91.5658	-198.236	-919.848	23162	-35336.1	12565.1	261.585	174.82	0	3.55864	2.44056	57.2945	63.1228	861.718	532.458	-311	200	0	6.57669	5.96886	66.6753	1035.84	-260.922	639.1	-914	200	0
420	0	-39.2812	99.8286	-1004.5	-9171.35	-15352.8	-1879.88	284.716	619.13	0	-92.3389	-199.283	-919.428	23488.3	-36118.2	12508.8	260.717	174.453	0	3.58229	2.44637	57.4563	78.0399	866.078	536.024	-311	200	0	6.43419	6.14235	68.2443	1020.14	-201.953	569.031	-914	200	0	-132.439	-93.5884	-1807.14	-762221	606221	19854	331.672	419.076	0
420	1	-40.5034	99.4923	-1004.58	-9146.48	-15547.4	-1942.4	284.524	619.105	0	-93.238	-200.149	-919.222	23790.2	-36867.7	12459.4	259.893	174.119	0	3.59975	2.46431	57.5833	88.631	871.66	540.467	-311	200	0	6.27246	6.31322	69.5031	987.092	-146.415	505.891	-914	200	0
420	2	-41.7398	99.198	-1004.75	-9120.48	-15747.6	-2002.32	284.327	619.077	0	-94.2651	-200.815	-919.315	24067.4	-37582.7	12422.9	259.119	173.82	0	3.61009	2.49569	57.6869	88.7406	878.458	545.164	-311	200	0	6.12841	6.43988	70.4547	945.125	-95.2605	452.917	-914	200	0
420	3	-42.9739	98.9591	-1005.05	-9094.57	-15951.6	-2059.35	284.129	619.049	0	-95.4187	-201.27	-919.747	24319.5	-38260.2	12404.7	258.401	173.559	0	3.61134	2.53369	57.7723	74.7483	885.578	549.053	-311	200	0	6.02435	6.47943	71.1882	904.722	-57.2446	415.672	-914	200	0
420	4	-44.1983	98.7738	-1005.47	-9071.11	-16156.8	-2113.39	283.931	619.022	0	-96.6974	-201.507	-920.511	24545.1	-38896.2	12407.8	257.745	173.335	0	3.60135	2.56389	57.8426	47.6626	891.702	550.745	-311	200	0	5.94622	6.40305	71.769	871.109	-40.9417	400.708	-914	200	0
420	5	-45.4144	98.6272	-1005.95	-9052.48	-16361.7	-2164	283.735	618.999	0	-98.0942	-201.524	-921.556	24742.7	-39486.9	12431.8	257.152	173.151	0	3.58173	2.57236	57.9071	12.6665	895.954	549.225	-311	200	0	5.855	6.19797	72.1713	839.754	-50.4683	412.247	-914	200	0
420	6	-46.6277	98.4973	-1006.41	-9039.85	-16565.8	-2210.06	283.54	618.982	0	-99.5902	-201.328	-922.795	24911.3	-40030.1	12473.2	256.621	173.004	0	3.55779	2.55465	57.9758	-23.572	898.059	544.81	-311	200	0	5.71421	5.86801	72.3246	799.62	-87.6563	448.273	-914	200	0
420	7	-47.842	98.362	-1006.78	-9033.15	-16768.3	-2250.53	283.345	618.972	0	-101.15	-200.938	-924.113	25050.2	-40527	12526.3	256.145	172.893	0	3.53468	2.51816	58.0501	-55.1629	898.088	539.165	-311	200	0	5.51064	5.44529	72.1837	741.402	-154.513	500.712	-914	200	0
420	8	-49.0566	98.2068	-1007.01	-9031.56	-16968.8	-2285.35	283.149	618.969	0	-102.725	-200.392	-925.388	25159	-40983	12584.5	255.713	172.812	0	3.51649	2.47663	58.1247	-77.514	896.441	534.221	-311	200	0	5.26731	4.99401	71.7424	663.436	-253.823	559.905	-914	200	0
420	9	-50.2641	98.0317	-1007.07	-9033.02	-17168.5	-2315.25	282.952	618.97	0	-104.258	-199.727	-926.527	25238.5	-41405.1	12641.4	255.311	172.76	0	3.50719	2.44167	58.1941	-87.3108	893.783	531.237	-311	200	0	5.04017	4.59433	71.034	573.055	-386.42	620.262	-914	200	0
421	0	-51.4487	97.8529	-1007.02	-9034.02	-17369.1	-2340.86	282.752	618.971	0	-105.687	-198.967	-927.484	25291.4	-41799.6	12691.9	254.932	172.731	0	3.50968	2.41798	58.252	-83.0866	890.482	530.78	-311	200	0	4.89425	4.3223	70.1424	484.752	-544.106	683.618	-914	200	0	-155.94	-88.8121	-1808.24	-762044	606708	31339.2	331.138	418.862	0
421	1	-52.5895	97.6981	-1006.91	-9031.06	-17572.3	-2362.18	282.548	618.969	0	-106.954	-198.122	-928.248	25321.7	-42169.3	12733.5	254.571	172.721	0	3.52349	2.40501	58.2914	-66.3471	886.648	532.82	-311	200	0	4.87826	4.23372	69.1817	414.47	-708.195	755.41	-914	200	0
421	2	-53.6708	97.5933	-1006.81	-9022.74	-17778	-2378.83	282.342	618.962	0	-108.019	-197.195	-928.811	25333.9	-42515.5	12765.9	254.226	172.724	0	3.54351	2.40146	58.3118	-41.9444	883.437	536.332	-311	200	0	5.01215	4.34929	68.2492	373.654	-857.04	836.302	-914	200	0
421	3	-54.6897	97.552	-1006.75	-9010.44	-17982.8	-2390.46	282.138	618.95	0	-108.866	-196.191	-929.15	25331.6	-42839.6	12789.4	253.894	172.737	0	3.56138	2.40728	58.3313	-16.007	883.256	539.213	-311	200	0	5.28147	4.6449	67.3932	368.851	-973.099	920.099	-914	200	0
421	4	-55.6546	97.5723	-1006.71	-8997.37	-18181.7	-2397.09	281.94	618.937	0	-109.509	-195.121	-929.235	25317.2	-43143.5	12803.9	253.571	172.755	0	3.57027	2.42297	58.3863	7.65524	887.581	539.091	-311	200	0	5.63324	5.05269	66.6046	401.015	-1045.57	999.603	-914	200	0
421	5	-56.5822	97.6396	-1006.64	-8987.17	-18370.1	-2399.2	281.751	618.928	0	-109.98	-193.996	-929.027	25292.8	-43428.9	12809.1	253.253	172.775	0	3.56824	2.4488	58.5128	28.7646	895.475	534.597	-311	200	0	5.98557	5.47813	65.8409	460.403	-1068.68	1071.35	-914	200	0
421	6	-57.4956	97.7291	-1006.45	-8982.84	-18547.2	-2397.12	281.572	618.925	0	-110.323	-192.834	-928.468	25260.9	-43696.3	12804.9	252.937	172.793	0	3.55667	2.48463	58.7277	48.0978	905.3	526.165	-311	200	0	6.26146	5.83301	65.0733	529.052	-1037.86	1135.18	-914	200	0
421	7	-58.4218	97.8133	-1006.07	-8985.73	-18714.3	-2390.62	281.399	618.931	0	-110.58	-191.649	-927.49	25224.7	-43946.9	12791.5	252.617	172.803	0	3.53665	2.52909	59.0214	65.0982	917.093	515.647	-311	200	0	6.42747	6.06672	64.3153	592.905	-947.554	1190.97	-914	200	0
421	8	-59.383	97.8739	-1005.45	-8995.28	-18873.5	-2379.11	281.229	618.946	0	-110.786	-190.45	-926.049	25186.3	-44182	12769.9	252.29	172.802	0	3.50883	2.57624	59.3526	78.2332	932.599	505.228	-311	200	0	6.49844	6.17664	63.6183	647.619	-795.103	1235.05	-914	200	0
421	9	-60.3875	97.9106	-1004.58	-9010	-19025.4	-2362.25	281.061	618.969	0	-110.959	-189.233	-924.153	25146.5	-44403.1	12741	251.953	172.79	0	3.47813	2.61385	59.6515	86.7207	953.816	496.575	-311	200	0	6.50404	6.19409	63.035	693.014	-591.345	1260.35	-914	200	0
422	0	-61.4237	97.9414	-1003.53	-9028.7	-19170.5	-2340.08	280.897	618.997	0	-111.103	-187.981	-921.861	25105.1	-44610.4	12706	251.608	172.767	0	3.45773	2.63042	59.8386	91.4943	981.611	490.513	-311	200	0	6.45929	6.1556	62.5953	727.544	-364.451	1260.29	-914	200	0	-167.956	-74.7945	-1778.98	-752865	594887	41847.3	329.617	420.972	0
422	1	-62.465	97.9935	-1002.39	-9051.09	-19309.7	-2312.51	280.736	619.03	0	-111.216	-186.67	-919.242	25061.7	-44802.3	12666	251.262	172.737	0	3.46243	2.6246	59.8494	94.4497	1014.58	487.258	-311	200	0	6.3677	6.07865	62.3204	748.12	-151.395	1231.88	-914	200	0
422	2	-63.4831	98.0873	-1001.26	-9077.85	-19445.1	-2279.12	280.579	619.066	0	-111.296	-185.277	-916.352	25015.2	-44978	12621.6	250.916	172.701	0	3.49803	2.60375	59.6577	96.9414	1049.17	486.341	-311	200	0	6.24422	5.96063	62.2134	750.827	9.08635	1178.09	-914	200	0
422	3	-64.4613	98.2274	-1000.18	-9110.25	-19579.4	-2239.98	280.424	619.109	0	-111.343	-183.793	-913.206	24964.3	-45138.2	12572.5	250.572	172.663	0	3.56512	2.57277	59.2763	99.2404	1081.93	485.693	-311	200	0	6.12598	5.79828	62.2179	734.218	83.2097	1110.59	-914	200	0
422	4	-65.3988	98.4049	-999.15	-9149.02	-19714	-2196.3	280.269	619.157	0	-111.368	-182.221	-909.787	24908	-45285.2	12517.3	250.224	172.622	0	3.6655	2.52933	58.734	100.944	1111.37	481.583	-311	200	0	6.05505	5.60439	62.2307	705.634	54.7581	1047.33	-914	200	0
422	5	-66.308	98.6025	-998.107	-9193.76	-19847.6	-2149.92	280.115	619.211	0	-111.388	-180.576	-906.052	24844.6	-45421.6	12454	249.869	172.579	0	3.79374	2.47126	58.0589	101.152	1137.45	470.139	-311	200	0	6.05762	5.40667	62.168	679.812	-70.912	1003.76	-914	200	0
422	6	-67.2094	98.7967	-996.978	-9243.29	-19976.6	-2102.3	279.963	619.271	0	-111.426	-178.88	-901.941	24772	-45548.4	12380.7	249.5	172.535	0	3.9357	2.40178	57.2848	98.5748	1160.87	448.843	-311	200	0	6.14439	5.2327	61.9908	668.786	-276.911	986.783	-914	200	0
422	7	-68.1247	98.965	-995.679	-9295.69	-20097.6	-2053.83	279.815	619.336	0	-111.508	-177.155	-897.393	24687.3	-45663.5	12295.4	249.115	172.49	0	4.07594	2.32793	56.459	92.5992	1182.45	417.635	-311	200	0	6.31405	5.09789	61.6767	675.527	-542.843	996.634	-914	200	0
422	8	-69.0685	99.0952	-994.147	-9348.46	-20208.8	-2004.13	279.672	619.404	0	-111.653	-175.418	-892.366	24588.1	-45763.2	12195.9	248.717	172.446	0	4.19465	2.25963	55.6445	84.3937	1202.13	379.525	-311	200	0	6.54279	5.00845	61.2067	695.323	-843.461	1030.74	-914	200	0
422	9	-70.0389	99.1911	-992.361	-9399.56	-20310.4	-1952.27	279.533	619.472	0	-111.862	-173.679	-886.854	24474.2	-45844.6	12080.2	248.306	172.403	0	4.27021	2.20751	54.9163	76.5164	1219.7	339.532	-311	200	0	6.78309	4.96858	60.5872	719.81	-1146.31	1083.03	-914	200	0
423	0	-71.0145	99.2699	-990.351	-9448.7	-20405.2	-1896.7	279.396	619.541	0	-112.122	-171.934	-880.896	24347.4	-45906.9	11947.4	247.886	172.361	0	4.29112	2.17881	54.348	71.3714	1235.48	302.725	-311	200	0	6.98135	4.98039	59.8817	741.431	-1414	1141.45	-914	200	0	-177.113	-55.7145	-1710.36	-731701	563393	52297.4	324.131	426.021	0
423	1	-71.9649	99.3549	-988.182	-9497.67	-20497.3	-1835.64	279.258	619.611	0	-112.407	-170.169	-874.561	24209.7	-45950.4	11797.9	247.459	172.318	0	4.25839	2.1754	53.9953	69.5819	1248.02	272.67	-311	200	0	7.09298	5.04468	59.2289	757.593	-1610.99	1190.53	-914	200	0
423	2	-72.868	99.4618	-985.904	-9549.13	-20589.7	-1768.13	279.116	619.686	0	-112.693	-168.367	-867.903	24061.8	-45975.6	11633.8	247.027	172.276	0	4.18327	2.19163	53.8882	69.3144	1252.29	250.596	-311	200	0	7.09865	5.16796	58.7983	771.503	-1713.91	1218.58	-914	200	0
423	3	-73.7174	99.591	-983.527	-9604.95	-20682.3	-1694.4	278.971	619.766	0	-112.956	-166.514	-860.937	23903.2	-45982.8	11457.2	246.59	172.236	0	4.08608	2.21651	54.0217	67.8014	1242	235.943	-311	200	0	7.02654	5.36167	58.684	787.919	-1719	1222.48	-914	200	0
423	4	-74.5179	99.7312	-981.022	-9666.22	-20772.3	-1615.44	278.826	619.853	0	-113.175	-164.599	-853.641	23732.8	-45971.5	11269.8	246.147	172.198	0	3.98952	2.24464	54.3449	64.3702	1213.03	227.714	-311	200	0	6.94512	5.62368	58.8426	806.323	-1637.96	1207.21	-914	200	0
423	5	-75.28	99.8651	-978.325	-9733.83	-20856.5	-1532.36	278.681	619.95	0	-113.33	-162.612	-845.972	23549.1	-45939	11071.6	245.697	172.163	0	3.91142	2.28023	54.7725	61.5144	1165.74	225.21	-311	200	0	6.91569	5.92425	59.1328	818.111	-1483.51	1182.59	-914	200	0
423	6	-76.016	99.9734	-975.349	-9807.99	-20932.4	-1445.89	278.539	620.056	0	-113.4	-160.539	-837.867	23351.2	-45880.6	10862	245.241	172.13	0	3.86255	2.3258	55.2163	62.313	1105.65	227.663	-311	200	0	6.95353	6.21951	59.4058	812.357	-1261.49	1159.44	-914	200	0
423	7	-76.7345	100.04	-972.007	-9887.54	-20998.7	-1356.19	278.397	620.172	0	-113.367	-158.363	-829.269	23138	-45789.6	10640.4	244.783	172.098	0	3.84634	2.3736	55.6049	67.3365	1041.23	233.511	-311	200	0	7.0371	6.47448	59.5812	784.235	-981.803	1145.24	-914	200	0
423	8	-77.4346	100.055	-968.256	-9969.82	-21054.6	-1262.94	278.255	620.297	0	-113.213	-156.062	-820.138	22909.4	-45658.2	10407.2	244.329	172.066	0	3.859	2.41215	55.886	74.3575	979.97	240.518	-311	200	0	7.1434	6.66509	59.683	737.226	-672.703	1140.98	-914	200	0
423	9	-78.1027	100.019	-964.106	-10051.7	-21099.4	-1165.41	278.115	620.426	0	-112.907	-153.619	-810.467	22666	-45479.3	10163.6	243.885	172.033	0	3.89086	2.43562	56.0349	80.0264	926.207	246.799	-311	200	0	7.26909	6.76684	59.8111	681.146	-375.868	1142.75	-914	200	0
424	0	-78.7138	99.9415	-959.614	-10130.9	-21132.8	-1062.36	277.978	620.557	0	-112.411	-151.016	-800.278	22409.3	-45248.1	9910.34	243.46	171.998	0	3.92957	2.44474	56.0654	81.5296	881.468	251.607	-311	200	0	7.42559	6.7553	60.06	630.693	-129.164	1146.24	-914	200	0	-173.786	-29.3481	-1562.71	-686303	523056	60469.3	329.016	438.04	0
424	1	-79.2398	99.842	-954.853	-10206.4	-21154	-952.382	277.846	620.689	0	-111.681	-148.237	-789.593	22140.9	-44962	9648.86	243.057	171.959	0	3.96308	2.44392	56.0188	78.0852	845.226	254.846	-311	200	0	7.62091	6.61697	60.4451	600.18	42.2147	1149.9	-914	200	0
424	2	-79.6608	99.7369	-949.881	-10279	-21161	-834.699	277.723	620.821	0	-110.677	-145.27	-778.407	21861.8	-44618.3	9380.71	242.68	171.915	0	3.98033	2.43919	55.9343	71.5039	815.534	256.142	-311	200	0	7.84867	6.3541	60.906	594.874	125.228	1155.87	-914	200	0
424	3	-79.9713	99.6343	-944.71	-10350.7	-21152.1	-709.714	277.61	620.957	0	-109.37	-142.109	-766.687	21571.8	-44214.7	9107.06	242.33	171.864	0	3.97261	2.43318	55.8282	64.3893	790.187	255.125	-311	200	0	8.08589	5.98381	61.369	611.316	118.19	1167.57	-914	200	0
424	4	-80.1773	99.5304	-939.314	-10423.6	-21126.3	-578.775	277.509	621.097	0	-107.747	-138.757	-754.386	21269.3	-43750.8	8828.33	242.005	171.806	0	3.93634	2.42111	55.6954	57.9947	768.726	252.283	-311	200	0	8.29302	5.54147	61.792	648.12	30.4286	1185.65	-914	200	0
424	5	-80.29	99.4108	-933.641	-10499.3	-21082.8	-443.686	277.419	621.245	0	-105.803	-135.222	-741.439	20950.7	-43226.9	8544.59	241.699	171.743	0	3.87385	2.39567	55.5285	52.4932	753.066	248.972	-311	200	0	8.42656	5.085	62.167	709.613	-120.294	1207.01	-914	200	0
424	6	-80.3221	99.2536	-927.607	-10578.4	-21021.6	-306.426	277.338	621.404	0	-103.546	-131.52	-727.754	20611.8	-42641.5	8255.92	241.407	171.678	0	3.7929	2.3542	55.3356	47.9491	745.277	246.513	-311	200	0	8.46611	4.68223	62.5067	794.55	-310.195	1227.85	-914	200	0
424	7	-80.285	99.0366	-921.114	-10660.8	-20943.2	-168.621	277.263	621.574	0	-100.989	-127.675	-713.231	20249.1	-41990.7	7962.74	241.126	171.609	0	3.70712	2.29972	55.141	44.1088	745.345	245.378	-311	200	0	8.42788	4.38351	62.8217	886.842	-511.247	1247.2	-914	200	0
424	8	-80.1846	98.7431	-914.087	-10745.4	-20848.7	-30.9898	277.192	621.755	0	-98.1509	-123.715	-697.788	19862.3	-41269.7	7666.35	240.856	171.535	0	3.63343	2.23849	54.9727	40.3401	751.653	245.221	-311	200	0	8.33977	4.20743	63.102	961.762	-696.548	1266.04	-914	200	0
424	9	-80.0135	98.3678	-906.498	-10830.4	-20738	106.455	277.123	621.948	0	-95.0451	-119.666	-681.388	19454.5	-40476	7368.97	240.598	171.449	0	3.58495	2.17785	54.8545	36.406	763.161	245.439	-311	200	0	8.20541	4.15112	63.3325	999.701	-845.408	1282.2	-914	200	0
425	0	-79.7488	97.9204	-898.375	-10914.3	-20611.8	243.845	277.057	622.149	0	-91.6754	-115.54	-664.063	19030.9	-39610.9	7072.94	240.351	171.342	0	3.56674	2.12503	54.799	33.4248	780.596	245.615	-311	200	0	8.00715	4.20392	63.5309	996.928	-943.344	1288.89	-914	200	0	-136.242	7.37394	-1309.2	-605520	454988	60855.4	342.11	462.503	0
425	1	-79.3584	97.4203	-889.779	-10995.7	-20472.2	381.295	276.992	622.358	0	-88.0358	-111.33	-645.884	18596.2	-38677.8	6780.07	240.116	171.208	0	3.57655	2.08567	54.8023	34.0126	805.019	245.435	-311	200	0	7.73685	4.34907	63.7496	969.183	-981.952	1279.74	-914	200	0
425	2	-78.812	96.8832	-880.756	-11074.7	-20322.4	519.051	276.926	622.574	0	-84.1167	-107.019	-626.917	18153.1	-37681	6492.08	239.895	171.044	0	3.60755	2.06189	54.853	40.4932	834.985	244.402	-311	200	0	7.40794	4.56192	64.0186	943.133	-962.528	1255.11	-914	200	0
425	3	-78.0879	96.3119	-871.316	-11152.6	-20162.8	657.316	276.859	622.8	0	-79.9136	-102.589	-607.193	17702.2	-36624.3	6211.09	239.683	170.846	0	3.65113	2.05153	54.9453	52.5383	865.458	241.937	-311	200	0	7.04235	4.80686	64.2918	938.59	-900.818	1223.52	-914	200	0
425	4	-77.1742	95.6971	-861.437	-11231	-19990.5	795.802	276.794	623.038	0	-75.4288	-98.0378	-586.706	17241.8	-35509.4	5938.83	239.477	170.613	0	3.69839	2.05107	55.074	66.9465	889.803	237.901	-311	200	0	6.65497	5.03379	64.4642	956.753	-825.749	1194.62	-914	200	0
425	5	-76.0676	95.022	-851.074	-11311.1	-19799.6	933.469	276.736	623.29	0	-70.6717	-93.3754	-565.418	16768.2	-34335.4	5676.02	239.274	170.344	0	3.74208	2.0594	55.2252	79.6314	903.219	233.276	-311	200	0	6.25503	5.18968	64.4276	984.459	-768.928	1169.66	-914	200	0
425	6	-74.7701	94.2647	-840.152	-11394.8	-19584	1068.17	276.69	623.563	0	-65.6591	-88.6191	-543.263	16275.9	-33099.5	5423.25	239.073	170.04	0	3.77876	2.07791	55.3763	87.7828	905.695	229.999	-311	200	0	5.86746	5.24179	64.092	1007.33	-751.262	1141.54	-914	200	0
425	7	-73.2828	93.401	-828.573	-11483.5	-19339.8	1196.41	276.659	623.859	0	-60.4152	-83.7856	-520.152	15758.5	-31799.3	5181.28	238.865	169.704	0	3.80752	2.10782	55.5037	90.5552	902.343	229.611	-311	200	0	5.54539	5.19336	63.3934	1018.1	-773.76	1103.25	-914	200	0
425	8	-71.5992	92.4129	-816.244	-11576.8	-19066.4	1313.92	276.641	624.183	0	-54.9687	-78.8844	-495.996	15209.5	-30433.1	4950.1	238.643	169.335	0	3.8283	2.14802	55.5932	88.5545	900.089	232.174	-311	200	0	5.34718	5.08004	62.3644	1016.91	-818.836	1053.97	-914	200	0
425	9	-69.7001	91.2976	-803.116	-11671.8	-18765.5	1416.92	276.634	624.533	0	-49.3509	-73.9207	-470.744	14623.4	-29002	4728.58	238.391	168.936	0	3.84266	2.19522	55.6461	83.5313	903.94	236.118	-311	200	0	5.29834	4.94912	61.2132	1008.83	-863.838	998.115	-914	200	0
426	0	-67.5551	90.0686	-789.217	-11765.1	-18440.3	1503.17	276.635	624.907	0	-43.5941	-68.9024	-444.412	13997.9	-27511.2	4514.79	238.095	168.502	0	3.85213	2.24625	55.6807	78.0039	916.2	238.961	-311	200	0	5.37515	4.83974	60.2744	1000.24	-894.395	940.459	-914	200	0	-62.4339	42.6854	-913.662	-474780	352239	46072.8	381.745	521.5	0
426	1	-65.133	88.7461	-774.628	-11853.1	-18094.3	1572.15	276.641	625.302	0	-37.7352	-63.8484	-417.096	13333.8	-25970.1	4306.71	237.736	168.032	0	3.85415	2.29911	55.7243	73.9319	937.364	238.767	-311	200	0	5.51939	4.77393	59.8523	994.564	-905.537	883.851	-914	200	0
426	2	-62.4159	87.3428	-759.422	-11932.7	-17728.5	1624.09	276.655	625.713	0	-31.8232	-58.7946	-388.963	12635.2	-24391.1	4102.8	237.292	167.516	0	3.84195	2.35074	55.8048	71.7679	966.412	235.223	-311	200	0	5.6693	4.75589	60.0996	990.925	-896.021	831.742	-914	200	0
426	3	-59.4074	85.8556	-743.627	-12001.5	-17343.3	1658.78	276.677	626.139	0	-25.9269	-53.7943	-360.245	11907.9	-22788	3902.04	236.743	166.945	0	3.80898	2.39536	55.9516	71.1248	1000.56	229.556	-311	200	0	5.78368	4.7848	60.9871	985.72	-866.003	790.107	-914	200	0
426	4	-56.1297	84.2664	-727.228	-12058.6	-16940.3	1675.54	276.706	626.582	0	-20.1347	-48.9138	-331.228	11158.5	-21175.1	3704.05	236.071	166.312	0	3.75334	2.4264	56.1881	71.5266	1035.36	223.813	-311	200	0	5.847	4.86496	62.3513	974.052	-817.279	765.271	-914	200	0
426	5	-52.6194	82.5448	-710.173	-12103.2	-16523.9	1674.05	276.733	627.043	0	-14.5475	-44.2271	-302.243	10395.2	-19565.7	3509.15	235.265	165.607	0	3.67921	2.43933	56.5164	72.0516	1065.35	220.181	-311	200	0	5.86432	4.9931	63.977	950.898	-752.86	759.085	-914	200	0
426	6	-48.9252	80.6502	-692.377	-12132.8	-16099	1654.63	276.748	627.523	0	-9.26683	-39.8066	-273.638	9627.16	-17970.9	3317.79	234.326	164.818	0	3.59549	2.43375	56.9193	71.2827	1085.29	220.401	-311	200	0	5.8548	5.14994	65.652	914.199	-676.508	765.215	-914	200	0
426	7	-45.1019	78.5417	-673.736	-12143.6	-15671.1	1618.1	276.74	628.024	0	-4.38678	-35.7097	-245.77	8863.95	-16400.1	3130.2	233.27	163.934	0	3.51499	2.41491	57.3721	68.0441	1092.12	225.311	-311	200	0	5.843	5.31801	67.1804	868.151	-590.957	771.905	-914	200	0
426	8	-41.2009	76.1907	-654.182	-12130.9	-15245.1	1565.47	276.696	628.544	0	0.0101579	-31.965	-218.99	8113.44	-14864	2946.48	232.125	162.951	0	3.4525	2.3917	57.8374	61.6397	1086.74	234.843	-311	200	0	5.85017	5.4932	68.4046	819.506	-496.34	771.414	-914	200	0
426	9	-37.2646	73.5866	-633.722	-12091.1	-14823.6	1497.53	276.609	629.08	0	3.8599	-28.5641	-193.625	7381.7	-13374.1	2766.62	230.928	161.876	0	3.41864	2.37215	58.2595	51.7878	1073.58	248.35	-311	200	0	5.89093	5.66799	69.2316	767.294	-392.973	766.952	-914	200	0
427	0	-33.3234	70.7387	-612.446	-12021.2	-14407.3	1414.81	276.476	629.628	0	7.12455	-25.457	-169.932	6672.39	-11940.5	2589.79	229.734	160.735	0	3.41559	2.36101	58.5772	38.9769	1058.22	264.784	-311	200	0	5.97763	5.81797	69.6112	700.715	-283.611	769.419	-914	200	0	6.17956	49.517	-475.982	-308255	238286	16252.8	500.129	651.796	0
427	1	-29.4016	67.67	-590.487	-11917.3	-13997.3	1317.61	276.295	630.182	0	9.79527	-22.5653	-148.059	5986.08	-10567.9	2413.42	228.624	159.57	0	3.43888	2.35985	58.7493	24.5565	1044.89	282.318	-311	200	0	6.12479	5.9151	69.512	611.62	-170.434	787.962	-914	200	0
427	2	-25.5283	64.4086	-567.965	-11774.6	-13596	1206.3	276.062	630.731	0	11.8867	-19.8122	-128.006	5320.59	-9255.4	2233.44	227.696	158.435	0	3.48087	2.36844	58.7728	10.2521	1035.34	298.048	-311	200	0	6.34266	5.94183	68.9463	507.82	-55.5246	824.472	-914	200	0
427	3	-21.7437	60.9796	-544.95	-11588.5	-13205.5	1081.68	275.768	631.265	0	13.4214	-17.1451	-109.65	4672.71	-7999.01	2045.78	227.05	157.385	0	3.53354	2.38605	58.6808	-2.27974	1029.38	308.915	-311	200	0	6.62439	5.89089	67.9999	411.784	51.6994	875.581	-914	200	0
427	4	-18.0942	57.4045	-521.49	-11357.2	-12826	945.125	275.405	631.778	0	14.409	-14.5408	-92.8075	4040.16	-6796.55	1847.56	226.767	156.467	0	3.59082	2.41166	58.5234	-11.6384	1026.95	313.495	-311	200	0	6.94178	5.76991	66.8324	345.675	133.079	937.147	-914	200	0
427	5	-14.6271	53.7045	-497.628	-11082.7	-12455.7	798.25	274.97	632.271	0	14.8313	-12.0046	-77.2966	3422.99	-5650.83	1637.64	226.894	155.716	0	3.64883	2.44353	58.3494	-16.7715	1029.01	312.746	-311	200	0	7.25481	5.60921	65.6472	319.758	170.537	1006.21	-914	200	0
427	6	-11.384	49.9051	-473.412	-10769.2	-12091	642.778	274.46	632.748	0	14.6461	-9.57216	-62.9784	2824.64	-4570.16	1416.5	227.433	155.149	0	3.70391	2.47838	58.1953	-17.3658	1036.35	308.76	-311	200	0	7.52776	5.45485	64.6398	333.808	152.723	1080.52	-914	200	0
427	7	-8.39207	46.0424	-448.903	-10421.8	-11727	480.725	273.876	633.216	0	13.8159	-7.30258	-49.7888	2252.36	-3567.1	1186.42	228.355	154.762	0	3.7518	2.51128	58.0797	-14.777	1048.8	303.071	-311	200	0	7.74501	5.34939	63.9333	381.934	75.6452	1157.68	-914	200	0
427	8	-5.65259	42.1671	-424.194	-10045.5	-11358.2	314.74	273.224	633.681	0	12.3525	-5.26484	-37.7583	1716.91	-2656.92	952.221	229.633	154.529	0	3.78949	2.53709	57.9991	-12.1895	1065.2	296.361	-311	200	0	7.91297	5.31561	63.529	452.834	-54.823	1233.09	-914	200	0
427	9	-3.13303	38.3376	-399.416	-9645.5	-10976.8	148.413	272.518	634.149	0	10.3678	-3.52163	-27.029	1232.48	-1857.59	722.688	231.274	154.401	0	3.81608	2.5516	57.9312	-12.6167	1082.55	289.063	-311	200	0	8.03816	5.35513	63.3131	530.638	-222.197	1298.88	-914	200	0
428	0	-0.76585	34.6134	-374.728	-9225.95	-10572.8	-14.1089	271.785	634.62	0	8.09855	-2.11529	-17.8522	815.609	-1188.68	510.481	233.415	154.313	0	3.83056	2.55123	57.8477	-16.5418	1096.16	281.686	-311	200	0	8.11196	5.45497	63.1024	600.574	-406.27	1347.31	-914	200	0	23.8196	28.9935	-147.998	-145012	149966	-7981.37	1017.44	986.603	0
428	1	1.54085	31.0491	-350.285	-8789.14	-10136.6	-169.504	271.062	635.091	0	5.84507	-1.05675	-10.4797	479.962	-664.128	328.527	236.627	154.201	0	3.82903	2.53409	57.732	-21.8696	1102.33	274.753	-311	200	0	8.12342	5.5859	62.6988	652.836	-586.932	1375.59	-914	200	0
428	2	3.88205	27.6818	-326.183	-8335.53	-9661.47	-316.417	270.38	635.555	0	3.85255	-0.322143	-4.99147	229.758	-283.355	184.743	243.232	153.97	0	3.80598	2.50203	57.5869	-25.8492	1100.01	268.713	-311	200	0	8.06849	5.70413	61.9583	680.228	-742.566	1386.8	-914	200	0
428	3	6.33663	24.521	-302.433	-7864.27	-9143.86	-455.227	269.766	636.003	0	2.24763	0.138626	-1.24089	58.5098	-30.6459	80.0488	275.303	152.849	0	3.75928	2.45891	57.4239	-27.258	1089.41	263.95	-311	200	0	7.94169	5.77017	60.8544	677.362	-854.644	1388.03	-914	200	0
428	4	8.95661	21.5596	-278.975	-7374.19	-8581.69	-587.397	269.239	636.433	0	1.0569	0.387018	1.06346	-46.9254	118.303	10.3107	300	200	0	3.69357	2.40625	57.2481	-27.2164	1071.24	260.789	-311	200	0	7.7418	5.76482	59.5104	645.683	-914.759	1387.74	-914	200	0
428	5	11.7584	18.7919	-255.726	-6865.28	-7974.74	-715.008	268.815	636.846	0	0.246285	0.483689	2.26155	-101.951	189.837	-31.0147	300	200	0	3.61994	2.34447	57.0532	-27.3186	1048.09	259.439	-311	200	0	7.49468	5.69071	58.1693	596.29	-923.562	1390.89	-914	200	0
428	6	14.713	16.2224	-232.634	-6339.61	-7325.16	-839.833	268.512	637.252	0	-0.249145	0.481602	2.68077	-121.433	208.332	-51.077	300	200	0	3.55286	2.27915	56.8241	-27.0563	1024.32	259.867	-311	200	0	7.25148	5.56974	57.0773	545.975	-885.393	1395.09	-914	200	0
428	7	17.7413	13.8651	-209.706	-5801.05	-6636.7	-962.218	268.352	637.663	0	-0.504289	0.422984	2.60218	-118.156	194.128	-56.5222	300	200	0	3.50663	2.22153	56.5435	-24.4046	1003.66	261.513	-311	200	0	7.05489	5.43963	56.3803	512.76	-806.26	1393.57	-914	200	0
428	8	20.7147	11.7422	-187.021	-5254.71	-5915.33	-1080.33	268.371	638.097	0	-0.59086	0.33885	2.24675	-102.185	162.816	-52.914	300	200	0	3.49205	2.1803	56.2031	-18.7343	986.606	263.042	-311	200	0	6.91728	5.34582	56.1307	512.514	-695.517	1380.56	-914	200	0
428	9	23.4607	9.88162	-164.733	-4706.47	-5171.49	-1189.86	268.607	638.57	0	-0.570189	0.250078	1.77453	-80.8193	125.401	-44.5309	300	200	0	3.51268	2.1548	55.8143	-11.7209	970.25	262.574	-311	200	0	6.83259	5.32509	56.3389	551.779	-568.092	1352.61	-914	200	0
429	0	25.7726	8.31018	-143.077	-4162.04	-4421.12	-1284.16	269.1	639.09	0	-0.490324	0.169223	1.29145	-58.8994	88.9387	-34.4017	300	200	0	3.56341	2.13819	55.4048	-5.6668	951.287	258.579	-311	200	0	6.79569	5.38515	56.9662	622.097	-443.555	1308.78	-914	200	0	32.5027	12.5623	48.4905	-19164.7	90586.5	-19753.8	0	0	0
429	1	27.4272	7.03997	-122.342	-3627	-3683.23	-1355.02	269.894	639.646	0	-0.385946	0.10256	0.859736	-39.2742	57.3708	-24.4764	300	200	0	3.63324	2.12558	55.0087	-1.8612	929.583	250.863	-311	200	0	6.80403	5.50304	57.9089	704.782	-340.228	1252.15	-914	200	0
429	2	28.211	6.05421	-102.819	-3107.44	-2976.91	-1393.7	271.047	640.222	0	-0.279919	0.0520038	0.509018	-23.3083	32.3808	-15.8517	300	200	0	3.70804	2.11727	54.6592	-0.218074	908.904	241.075	-311	200	0	6.84748	5.64763	59.0481	780.789	-269.126	1188.86	-914	200	0
429	3	27.9598	5.30299	-84.7419	-2610.05	-2320.6	-1392.27	272.616	640.8	0	-0.185586	0.0167365	0.246684	-11.3497	14.1521	-9.00293	300	200	0	3.77213	2.11575	54.3881	-0.0541698	894.155	232.271	-311	200	0	6.90304	5.7954	60.2901	835.483	-233.456	1124.89	-914	200	0
429	4	26.6032	4.71344	-68.2704	-2141.13	-1731.54	-1345.45	274.637	641.363	0	-0.109222	-0.00553596	0.0664437	-3.12091	1.98426	-3.99186	300	200	0	3.81305	2.12098	54.2213	-1.37462	888.393	227.452	-311	200	0	6.94294	5.92666	61.5329	860.589	-231.463	1065.39	-914	200	0
429	5	24.2011	4.20551	-53.5048	-1706.11	-1223.12	-1252.11	277.14	641.887	0	-0.0522947	-0.0176815	-0.0451074	1.98232	-5.24825	-0.634814	300	200	0	3.82821	2.12867	54.1654	-5.04431	892.3	228.101	-311	200	0	6.95021	6.02341	62.6489	857.957	-257.289	1015.76	-914	200	0
429	6	20.9509	3.70574	-40.4946	-1309.86	-802.414	-1115.8	280.185	642.346	0	-0.0133294	-0.0225565	-0.103866	4.68009	-8.78087	1.37101	300	200	0	3.82508	2.13434	54.2047	-11.2861	904.898	233.509	-311	200	0	6.92577	6.06971	63.5441	840.65	-300.287	981.405	-914	200	0
429	7	17.1575	3.16222	-29.2531	-957.429	-470.349	-945.096	283.921	642.729	0	0.010663	-0.0226701	-0.125266	5.67319	-9.76506	2.3608	300	200	0	3.81309	2.13807	54.3227	-18.7469	924.12	241.076	-311	200	0	6.88099	6.0478	64.2043	827.312	-348.007	966.779	-914	200	0
429	8	13.1855	2.56237	-19.7899	-654.356	-223.526	-753.845	288.705	643.065	0	0.0231861	-0.0200326	-0.122635	5.56779	-9.16668	2.64842	300	200	0	3.79528	2.14143	54.5165	-25.5122	947.645	247.851	-311	200	0	6.82575	5.94912	64.6737	830.299	-393.954	973.203	-914	200	0
429	9	9.40549	1.94016	-12.1402	-406.075	-54.3271	-560.326	295.525	643.449	0	0.0276219	-0.0161277	-0.106501	4.84337	-7.72974	2.49803	300	200	0	3.76782	2.1418	54.7841	-30.493	973.732	252.438	-311	200	0	6.76253	5.79759	65.0205	845.484	-440.246	995.543	-914	200	0
430	0	6.12167	1.35527	-6.31709	-215.469	49.6118	-383.239	307.854	644.109	0	0.0268791	-0.0119598	-0.0845272	3.84941	-5.98199	2.11373	300	200	0	3.72671	2.13468	55.1026	-33.8749	1001.17	255.546	-311	200	0	6.68921	5.64786	65.3047	856.132	-487.401	1022.37	-914	200	0	11.2447	8.05684	116.387	24239.8	73082.6	-6982.49	0	0	0
430	1	3.50378	0.857402	-2.21593	-80.1909	103.457	-235.731	346.688	646.188	0	0.0232473	-0.00813754	-0.0618156	2.81899	-4.26392	1.64077	300	200	0	3.67425	2.12069	55.4223	-36.8109	1028.47	258.66	-311	200	0	6.60468	5.55759	65.5345	848.115	-525.421	1040.86	-914	200	0
430	2	1.58088	0.468929	0.406231	7.1484	122.08	-122.816	300	610	0	0.0183876	-0.00496973	-0.0413876	1.89045	-2.76774	1.17322	300	200	0	3.61891	2.10606	55.6835	-40.4235	1053.81	262.293	-311	200	0	6.51131	5.56843	65.6621	821.714	-541.412	1042.44	-914	200	0
430	3	0.286824	0.189668	1.86541	56.512	118.233	-43.2529	300	610	0	0.0134012	-0.00255588	-0.024708	1.1312	-1.57753	0.764523	300	200	0	3.5699	2.09611	55.8383	-44.4465	1075.96	265.402	-311	200	0	6.41949	5.70105	65.6388	792.317	-532.899	1025.21	-914	200	0
430	4	-0.49139	0.00649314	2.48197	78.156	101.924	7.64906	300	610	0	0.00893652	-0.000863303	-0.0121723	0.559796	-0.705135	0.438392	300	200	0	3.53231	2.09101	55.8597	-46.7165	1094.2	266.23	-311	200	0	6.35263	5.94733	65.4821	781.13	-510.137	992.712	-914	200	0
430	5	-0.88024	-0.0995976	2.54054	81.282	80.3959	36.0032	300	610	0	0.00530408	0.000212772	-0.00351359	0.164527	-0.119481	0.198616	300	200	0	3.50707	2.08855	55.7461	-44.0011	1107.27	263.91	-311	200	0	6.33682	6.26278	65.2837	803.094	-487.728	952.545	-914	200	0
430	6	-0.998862	-0.14872	2.27133	73.3885	58.4329	48.013	300	610	0	0.00258323	0.000806094	0.00188365	-0.0823492	0.231487	0.0370759	300	200	0	3.4929	2.0883	55.5241	-33.5497	1113.6	259.586	-311	200	0	6.38102	6.5735	65.1418	860.892	-475.199	917.069	-914	200	0
430	7	-0.947975	-0.159232	1.84574	60.1004	38.8385	49.1937	300	610	0	0.000710887	0.00105112	0.00476221	-0.214473	0.405677	-0.060222	300	200	0	3.48638	2.09252	55.2434	-15.1059	1112.21	255.918	-311	200	0	6.47151	6.8004	65.1047	945.294	-472.849	900.81	-914	200	0
430	8	-0.805695	-0.146291	1.38099	45.2949	22.9422	44.0074	300	610	0	-0.000450375	0.00106668	0.00584947	-0.264867	0.457461	-0.108984	300	200	0	3.48152	2.10463	54.963	7.41319	1103.49	255.256	-311	200	0	6.58172	6.89122	65.1997	1037.18	-473.16	912.919	-914	200	0
430	9	-0.627832	-0.121409	0.949133	31.3822	11.0673	35.7788	300	610	0	-0.00106435	0.000948447	0.00577719	-0.262263	0.432694	-0.124026	300	200	0	3.47198	2.12743	54.7309	26.6864	1090.37	258.199	-311	200	0	6.68845	6.83933	65.4693	1113.28	-468.48	951.53	-914	200	0
431	0	-0.450716	-0.0926286	0.587675	19.6415	2.92034	26.782	300	610	0	-0.00129046	0.000767392	0.00504685	-0.229497	0.366866	-0.117887	300	200	0	3.45476	2.16191	54.567	35.5855	1078.49	263.526	-311	200	0	6.78351	6.67255	65.9342	1157.62	-460.943	1005.23	-914	200	0	10.0527	8.20285	121.487	25336.9	78403.1	-6848.84	0	0	0
431	1	-0.295146	-0.0650373	0.309789	10.5494	-2.11196	18.4162	300	610	0	-0.0012666	0.000571802	0.00402522	-0.183296	0.285278	-0.100303	300	200	0	3.43164	2.20751	54.4669	30.9912	1072.9	268.988	-311	200	0	6.8669	6.42615	66.5451	1170.33	-461.86	1060.19	-914	200	0
431	2	-0.170512	-0.0414196	0.113084	4.06414	-4.75349	11.4106	300	610	0	-0.00110188	0.000391174	0.00295793	-0.13488	0.204357	-0.0782337	300	200	0	3.40762	2.26302	54.4213	15.1884	1074.6	272.577	-311	200	0	6.93287	6.12776	67.1853	1164.44	-479.099	1106.32	-914	200	0
431	3	-0.0785247	-0.0229023	-0.0134948	-0.149111	-5.70551	6.02226	300	610	0	-0.000875796	0.000240684	0.00199163	-0.0909615	0.133467	-0.0562178	300	200	0	3.38945	2.32716	54.4261	-6.20667	1081.28	273.689	-311	200	0	6.96645	5.8008	67.7104	1156.01	-507.2	1138.18	-914	200	0
431	4	-0.0162741	-0.00952525	-0.0846624	-2.55375	-5.57263	2.20624	300	610	0	-0.000641394	0.000125464	0.0011986	-0.0548658	0.0767958	-0.0368572	300	200	0	3.38506	2.39752	54.4804	-27.9673	1090.02	273.128	-311	200	0	6.95033	5.47061	68.0262	1158.69	-530.664	1152.68	-914	200	0
431	5	0.0214573	-0.000698433	-0.115486	-3.63183	-4.83183	-0.25082	300	610	0	-0.000430154	4.42596e-05	0.000599748	-0.0275711	0.0350567	-0.0213315	300	200	0	3.40093	2.46945	54.5867	-46.7614	1098.49	272.155	-311	200	0	6.88195	5.16172	68.1501	1182.11	-537.233	1147.43	-914	200	0
431	6	0.0405927	0.00445982	-0.11944	-3.81867	-3.82984	-1.63361	300	610	0	-0.000257416	-7.70584e-06	0.00018393	-0.00859085	0.00687915	-0.00986168	300	200	0	3.43795	2.53679	54.7583	-60.3849	1104.22	271.682	-311	200	0	6.78521	4.89376	68.1573	1229.48	-526.931	1121.5	-914	200	0
431	7	0.046755	0.00689385	-0.107473	-3.47081	-2.79712	-2.23388	300	610	0	-0.00012741	-3.66647e-05	-7.70746e-05	0.00334613	-0.0101417	-0.00209135	300	200	0	3.48909	2.59142	55.0201	-67.992	1104.47	272.023	-311	200	0	6.69628	4.68596	68.0868	1296.15	-507.848	1077.59	-914	200	0
431	8	0.0447236	0.00747137	-0.0877786	-2.857	-1.86988	-2.31267	300	610	0	-3.7472e-05	-4.89433e-05	-0.00021795	0.00981036	-0.0187188	0.00262555	300	200	0	3.5411	2.62258	55.3886	-70.8945	1097.83	272.845	-311	200	0	6.64129	4.56145	67.9461	1371.38	-489.108	1022.06	-914	200	0
431	9	0.0382235	0.00691265	-0.0659901	-2.16346	-1.11382	-2.08224	300	610	0	1.87055e-05	-5.01676e-05	-0.000272962	0.0123573	-0.0214184	0.00502451	300	200	0	3.5813	2.62148	55.8471	-71.2378	1085.67	273.247	-311	200	0	6.63011	4.53924	67.7488	1443	-477.552	961.819	-914	200	0
432	0	0.0299291	0.00576725	-0.0455951	-1.50677	-0.546328	-1.7015	300	610	0	4.87746e-05	-4.48903e-05	-0.000272047	0.0123484	-0.020417	0.00580475	300	200	0	3.60432	2.58933	56.3488	-69.6952	1071.67	272.285	-311	200	0	6.66112	4.61906	67.4907	1503.03	-471.781	902.373	-914	200	0	10.0222	7.70945	126.583	26582.5	81953.4	-6429.16	0	0	0
432	1	0.0215919	0.0044211	-0.0284329	-0.949565	-0.154912	-1.27973	300	610	0	6.02477e-05	-3.6504e-05	-0.000239086	0.0108711	-0.017407	0.00556127	300	200	0	3.61243	2.53936	56.8408	-65.4395	1060.06	269.537	-311	200	0	6.72686	4.77498	67.14	1547.77	-457.54	850.317	-914	200	0
432	2	0.0142241	0.00312002	-0.0151756	-0.515985	0.0886025	-0.88466	300	610	0	5.96612e-05	-2.73302e-05	-0.00019163	0.00872554	-0.013601	0.00475824	300	200	0	3.6104	2.48873	57.2803	-57.9781	1053.82	264.909	-311	200	0	6.81702	4.96567	66.6981	1571.3	-412.655	814.884	-914	200	0
432	3	0.00829211	0.00199998	-0.00574392	-0.205179	0.218048	-0.552039	300	610	0	5.22108e-05	-1.87972e-05	-0.000141498	0.00645167	-0.00979119	0.00372924	300	200	0	3.60075	2.44753	57.6365	-47.4902	1053.83	258.165	-311	200	0	6.91061	5.15346	66.2731	1563.55	-320.014	804.046	-914	200	0
432	4	0.00389288	0.00111756	0.000363636	-0.00201836	0.266476	-0.294981	300	610	0	4.17024e-05	-1.165e-05	-9.58044e-05	0.0043751	-0.00643337	0.00269299	300	200	0	3.58393	2.41543	57.8941	-33.569	1059.08	249.052	-311	200	0	6.96691	5.31883	66.0781	1517.89	-180.236	819.785	-914	200	0
432	5	0.000899412	0.000476975	0.00383183	0.11503	0.262549	-0.112016	300	610	0	3.06886e-05	-6.15181e-06	-5.81106e-05	0.00265956	-0.00373577	0.00177613	300	200	0	3.56104	2.38759	58.0617	-15.3387	1066.66	237.631	-311	200	0	6.94017	5.46342	66.3143	1437.8	-14.3551	857.393	-914	200	0
432	6	-0.00092892	5.18008e-05	0.00536902	0.168612	0.228989	0.00653477	300	610	0	2.06973e-05	-2.25714e-06	-2.95102e-05	0.00135611	-0.00173939	0.00103722	300	200	0	3.53447	2.36045	58.1649	6.82913	1071.98	224.301	-311	200	0	6.80891	5.5994	67.0312	1335.19	144.758	908.662	-914	200	0
432	7	-0.00186937	-0.00019883	0.00561271	0.179317	0.182392	0.0739167	300	610	0	1.24852e-05	2.51211e-07	-9.54805e-06	0.000445016	-0.000384184	0.000488718	300	200	0	3.50746	2.33181	58.223	30.4277	1070.32	210.03	-311	200	0	6.59142	5.72826	68.1076	1226	266.124	965.816	-914	200	0
432	8	-0.00218721	-0.000319224	0.00508364	0.164092	0.133856	0.103845	300	610	0	6.27509e-06	1.66344e-06	3.06759e-06	-0.000131878	0.000440796	0.00011509	300	200	0	3.48561	2.30062	58.24	51.6545	1058.82	196.705	-311	200	0	6.33688	5.82908	69.3671	1127.22	331.046	1022.02	-914	200	0
432	9	-0.00210918	-0.000350386	0.00417336	0.135775	0.0899905	0.108672	300	610	0	1.95643e-06	2.27708e-06	9.95524e-06	-0.000447841	0.000862566	-0.00011345	300	200	0	3.47584	2.2675	58.2213	67.0948	1037.22	186.657	-311	200	0	6.09978	5.87403	70.682	1050.36	334.292	1069.62	-914	200	0
433	0	-0.00181285	-0.000326528	0.00315242	0.103306	0.0540411	0.0984905	300	610	0	-7.59852e-07	2.35841e-06	1.27284e-05	-0.00057611	0.00100222	-0.000231323	300	200	0	3.48238	2.23335	58.1874	75.1653	1007.89	181.402	-311	200	0	5.91891	5.8505	71.952	992.725	280.567	1100.98	-914	200	0	10.0145	7.70774	126.59	26587.4	81951.3	-6424.47	0	0	0
433	1	-0.00142634	-0.00027388	0.00218958	0.0723216	0.0269289	0.0808941	300	610	0	-2.23099e-06	2.12399e-06	1.28053e-05	-0.000581172	0.000963029	-0.000271515	300	200	0	3.50444	2.19794	58.1737	76.2878	976.236	180.828	-311	200	0	5.81183	5.76679	73.067	939.389	182.889	1110.27	-914	200	0
433	2	-0.00103406	-0.000210957	0.00137494	0.0458843	0.00813007	0.0611325	300	610	0	-2.81083e-06	1.73597e-06	1.13228e-05	-0.000514792	0.000825677	-0.000262252	300	200	0	3.53674	2.16069	58.2181	72.0709	949.961	183.547	-311	200	0	5.77769	5.65036	73.9462	874.811	61.879	1093.9	-914	200	0
433	3	-0.000685229	-0.000149628	0.000742639	0.0252136	-0.00364764	0.042482	300	610	0	-2.80909e-06	1.30591e-06	9.12043e-06	-0.000415251	0.000648265	-0.000225659	300	200	0	3.57212	2.12277	58.3365	64.8354	935.387	187.823	-311	200	0	5.80675	5.54397	74.5301	789.813	-57.2765	1051.5	-914	200	0
433	4	-0.000402973	-9.6527e-05	0.000290553	0.0103229	-0.00998436	0.0266939	300	610	0	-2.47317e-06	9.0295e-07	6.76682e-06	-0.000308511	0.000468973	-0.000177716	300	200	0	3.60509	2.08897	58.5041	57.365	933.457	192.332	-311	200	0	5.88943	5.49187	74.7017	683.57	-152.282	988.097	-914	200	0
433	5	-0.000192645	-5.44883e-05	-4.01516e-06	0.0005307	-0.0124373	0.014434	300	610	0	-1.98517e-06	5.63613e-07	4.60683e-06	-0.000210359	0.000309975	-0.000128962	300	200	0	3.63293	2.06577	58.6639	51.829	939.713	196.706	-311	200	0	6.01496	5.52076	74.291	565.892	-213.753	915.142	-914	200	0
433	6	-4.87489e-05	-2.38217e-05	-0.000172899	-0.00516261	-0.0123648	0.00566421	300	610	0	-1.46792e-06	3.01314e-07	2.81569e-06	-0.000128846	0.000181602	-8.55562e-05	300	200	0	3.65505	2.05488	58.7588	48.1154	948.607	201.56	-311	200	0	6.16849	5.6278	73.1956	453.471	-249.049	847.142	-914	200	0
433	7	3.97966e-05	-3.34975e-06	-0.000249385	-0.00782047	-0.0108489	-5.32938e-05	300	610	0	-9.95505e-07	1.1458e-07	1.45017e-06	-6.66182e-05	8.61422e-05	-5.03992e-05	300	200	0	3.67326	2.04983	58.7581	43.6419	956.839	207.585	-311	200	0	6.33339	5.78434	71.4764	362.492	-274.236	795.207	-914	200	0
433	8	8.59612e-05	8.81999e-06	-0.000263628	-0.00841622	-0.00868384	-0.00333423	300	610	0	-6.05203e-07	-6.44318e-09	4.92171e-07	-2.28978e-05	2.09873e-05	-2.41768e-05	300	200	0	3.69106	2.04121	58.6581	36.0532	962.969	214.446	-311	200	0	6.49172	5.95175	69.3575	306.966	-300.449	764.857	-914	200	0
433	9	0.000102255	1.47654e-05	-0.000240386	-0.00775532	-0.00640373	-0.00482308	300	610	0	-3.08643e-07	-7.52576e-08	-1.17314e-07	4.96932e-06	-1.89758e-05	-6.21776e-06	300	200	0	3.71171	2.02482	58.4696	25.9692	966.655	220.686	-311	200	0	6.62116	6.09174	67.168	297.523	-326.725	759.508	-914	200	0
434	0	9.94315e-05	1.64234e-05	-0.000198363	-0.0064507	-0.00432929	-0.00510406	300	610	0	-1.01337e-07	-1.0585e-07	-4.53751e-07	2.03991e-05	-3.96903e-05	4.84915e-06	300	200	0	3.7372	2.00443	58.2108	16.2749	969.397	224.698	-311	200	0	6.70042	6.168	65.2445	334.679	-344.419	782.138	-914	200	0	10.2948	7.71783	123.925	25350.4	79380.3	-6743.4	0	0	0
434	1	8.59536e-05	1.54185e-05	-0.000150552	-0.00493153	-0.00262043	-0.00465708	300	610	0	2.99354e-08	-1.10819e-07	-5.93088e-07	2.68383e-05	-4.6868e-05	1.06339e-05	300	200	0	3.76692	1.98766	57.9104	9.87442	974.789	225.659	-311	200	0	6.72388	6.15324	63.8234	405.068	-346.479	831.425	-914	200	0
434	2	6.79566e-05	1.30025e-05	-0.000105113	-0.00347012	-0.0013255	-0.00384485	300	610	0	1.01842e-07	-1.00464e-07	-6.02488e-07	2.73408e-05	-4.5407e-05	1.26921e-05	300	200	0	3.79554	1.97979	57.6037	8.77633	986.734	223.74	-311	200	0	6.70756	6.04353	62.9913	487.694	-332.021	898.195	-914	200	0
434	3	4.9507e-05	1.00632e-05	-6.6456e-05	-0.00221615	-0.000422942	-0.00291945	300	610	0	1.31042e-07	-8.25321e-08	-5.36062e-07	2.437e-05	-3.91534e-05	1.23622e-05	300	200	0	3.81401	1.98092	57.3124	13.4127	1006.58	219.95	-311	200	0	6.68431	5.86869	62.6923	564.24	-305.013	968.336	-914	200	0
434	4	3.2997e-05	7.17344e-06	-3.63068e-05	-0.00123096	0.000146409	-0.00203932	300	610	0	1.32208e-07	-6.23823e-08	-4.33958e-07	1.97564e-05	-3.08897e-05	1.06987e-05	300	200	0	3.81474	1.98787	57.0292	21.7703	1031.57	215.825	-311	200	0	6.69172	5.68202	62.7442	624.828	-269.567	1029.4	-914	200	0
434	5	1.95704e-05	4.65672e-06	-1.46439e-05	-0.000517761	0.000456303	-0.00129015	300	610	0	1.17115e-07	-4.33597e-08	-3.23514e-07	1.47484e-05	-2.24557e-05	8.46664e-06	300	200	0	3.79521	1.99645	56.7322	29.9878	1056.46	212.889	-311	200	0	6.74648	5.52795	62.9124	666.967	-223.438	1074.17	-914	200	0
434	6	9.51753e-06	2.65454e-06	-4.42783e-07	-4.59772e-05	0.000580074	-0.000705598	300	610	0	9.44746e-08	-2.7253e-08	-2.21443e-07	1.01106e-05	-1.49293e-05	6.17391e-06	300	200	0	3.75857	2.00144	56.4127	34.6583	1077.01	212.132	-311	200	0	6.82553	5.41874	63.0278	691.686	-156.605	1100.28	-914	200	0
434	7	2.60287e-06	1.18689e-06	7.77493e-06	0.000230757	0.000582077	-0.000285382	300	610	0	7.01937e-08	-1.47432e-08	-1.36356e-07	6.23867e-06	-8.82203e-06	4.11962e-06	300	200	0	3.71339	1.99826	56.087	35.3028	1091.72	213.786	-311	200	0	6.88378	5.34502	63.0315	701.216	-59.7371	1109.11	-914	200	0
434	8	-1.68304e-06	2.01554e-07	1.15727e-05	0.000362354	0.00051383	-9.75392e-06	300	610	0	4.78645e-08	-5.79296e-09	-7.1178e-08	3.2687e-06	-4.25883e-06	2.44733e-06	300	200	0	3.6699	1.98756	55.7812	34.7514	1100.58	217.43	-311	200	0	6.89428	5.29975	62.938	699.527	63.1587	1104.82	-914	200	0
434	9	-3.94658e-06	-3.88994e-07	1.23765e-05	0.000394814	0.00041333	0.000149882	300	610	0	2.93197e-08	4.36811e-11	-2.52176e-08	1.1714e-06	-1.12746e-06	1.19407e-06	300	200	0	3.6337	1.97596	55.5127	36.6604	1103.66	222.19	-311	200	0	6.8703	5.28412	62.8039	695.04	188.933	1092.85	-914	200	0
435	0	-4.77747e-06	-6.82153e-07	1.13631e-05	0.000366405	0.000306268	0.000223795	300	610	0	1.51616e-08	3.39426e-09	4.21398e-09	-1.74105e-07	8.07351e-07	3.31142e-07	300	200	0	3.60523	1.97119	55.29	42.6604	1101.02	226.944	-311	200	0	6.85126	5.3021	62.7129	701.301	283.243	1077.68	-914	200	0	10.5531	7.47342	116.591	24454.7	74208.9	-6509.76	0	0	0
435	1	-4.68559e-06	-7.69376e-07	9.42565e-06	0.000306387	0.000208198	0.00023961	300	610	0	5.21382e-09	4.916e-09	2.06333e-08	-9.26948e-07	1.82352e-06	-2.0448e-07	300	200	0	3.58456	1.97706	55.1122	51.7915	1093.44	230.574	-311	200	0	6.87042	5.35891	62.7377	733.18	316.442	1061.16	-914	200	0
435	2	-4.07413e-06	-7.27795e-07	7.18793e-06	0.00023535	0.00012699	0.000220135	300	610	0	-1.12731e-09	5.20481e-09	2.76136e-08	-1.24928e-06	2.19035e-06	-4.88058e-07	300	200	0	3.57397	1.99117	54.9599	61.7851	1082.95	232.263	-311	200	0	6.93352	5.45193	62.8965	800.06	277.564	1042.44	-914	200	0
435	3	-3.23683e-06	-6.17117e-07	5.04438e-06	0.000166448	6.5159e-05	0.000182692	300	610	0	-4.63875e-09	4.75032e-09	2.83347e-08	-1.28566e-06	2.14012e-06	-5.92913e-07	300	200	0	3.57607	2.00589	54.8045	70.3925	1071.85	231.718	-311	200	0	7.01995	5.55329	63.1582	898.385	178.475	1020.29	-914	200	0
435	4	-2.36951e-06	-4.79907e-07	3.21052e-06	0.000106988	2.18406e-05	0.000139383	300	610	0	-6.1046e-09	3.92266e-09	2.53711e-08	-1.15329e-06	1.85608e-06	-5.82509e-07	300	200	0	3.5898	2.01272	54.6353	75.9088	1061.13	229.161	-311	200	0	7.09624	5.61375	63.4698	1011.58	43.5572	995.59	-914	200	0
435	5	-1.58834e-06	-3.43801e-07	1.77336e-06	6.00454e-05	-5.66939e-06	9.78641e-05	300	610	0	-6.21957e-09	2.97911e-09	2.06423e-08	-9.39688e-07	1.47148e-06	-5.07078e-07	300	200	0	3.609	2.00727	54.4616	77.0677	1050.88	225.358	-311	200	0	7.13074	5.59429	63.7508	1119.63	-104.982	970.534	-914	200	0
435	6	-9.49837e-07	-2.24557e-07	7.35642e-07	2.58969e-05	-2.08103e-05	6.23251e-05	300	610	0	-5.54415e-09	2.08143e-09	1.54624e-08	-7.04841e-07	1.07492e-06	-4.03252e-07	300	200	0	3.62731	1.99255	54.304	73.1426	1042.83	221.646	-311	200	0	7.10496	5.49021	63.8789	1206.24	-253.497	946.921	-914	200	0
435	7	-4.69483e-07	-1.29224e-07	5.12951e-08	3.17564e-06	-2.70345e-05	3.44612e-05	300	610	0	-4.49481e-09	1.31715e-09	1.06407e-08	-4.85781e-07	7.18758e-07	-2.95479e-07	300	200	0	3.64439	1.97928	54.1934	64.6343	1040.9	219.295	-311	200	0	7.0194	5.32625	63.7205	1260.19	-397.144	926.935	-914	200	0
435	8	-1.37328e-07	-5.9006e-08	-3.48287e-07	-1.02666e-05	-2.73899e-05	1.43321e-05	300	610	0	-3.3556e-09	7.2069e-10	6.5998e-09	-3.01914e-07	4.28288e-07	-1.98287e-07	300	200	0	3.66566	1.98075	54.1599	53.7812	1048.87	218.745	-311	200	0	6.8926	5.14512	63.195	1277.56	-539.358	914.423	-914	200	0
435	9	7.00171e-08	-1.15989e-08	-5.36502e-07	-1.67712e-05	-2.43287e-05	1.05018e-06	300	610	0	-2.30053e-09	2.91829e-10	3.48963e-09	-1.60204e-07	2.1022e-07	-1.18765e-07	300	200	0	3.69608	2.00463	54.2126	43.7481	1067.49	219.795	-311	200	0	6.75655	5.0042	62.3178	1264.28	-688.531	912.624	-914	200	0
436	0	1.80883e-07	1.70407e-08	-5.80753e-07	-1.85115e-05	-1.96681e-05	-6.71152e-06	300	610	0	-1.41964e-09	1.04618e-11	1.28538e-09	-5.96275e-08	5.97772e-08	-5.88843e-08	300	200	0	3.73544	2.04866	54.3378	36.7087	1093.57	222.142	-311	200	0	6.6518	4.96071	61.2141	1234.06	-849.572	919.974	-914	200	0	10.5531	7.47342	116.591	24454.7	74208.9	-6509.76	0	0	0
436	1	2.2306e-07	3.14754e-08	-5.36954e-07	-1.7305e-05	-1.46435e-05	-1.03739e-05	300	610	0	-7.43916e-10	-1.52558e-10	-1.35202e-10	5.30824e-09	-3.38468e-08	-1.74352e-08	300	200	0	3.77836	2.10323	54.5154	33.1381	1121.17	225.322	-311	200	0	6.61422	5.04441	60.1058	1201.52	-1014.05	929.948	-914	200	0
436	2	2.20715e-07	3.6022e-08	-4.47754e-07	-1.45482e-05	-1.00087e-05	-1.12428e-05	300	610	0	-2.66712e-10	-2.28098e-10	-9.3585e-10	4.20103e-08	-8.36407e-08	8.47472e-09	300	200	0	3.81691	2.15801	54.7237	33.2262	1144.18	228.566	-311	200	0	6.64869	5.24694	59.2624	1175.24	-1156.79	935.322	-914	200	0
436	3	1.93052e-07	3.43413e-08	-3.43084e-07	-1.12286e-05	-6.15069e-06	-1.04019e-05	300	610	0	3.9455e-11	-2.44334e-10	-1.28461e-09	5.81035e-08	-1.02298e-07	2.23613e-08	300	200	0	3.84386	2.20607	54.9315	37.8866	1158.78	231.247	-311	200	0	6.71574	5.53264	58.9162	1156.63	-1245.33	931.889	-914	200	0
436	4	1.5413e-07	2.92807e-08	-2.42e-07	-7.9813e-06	-3.19918e-06	-8.67832e-06	300	610	0	2.10782e-10	-2.24539e-10	-1.33197e-09	6.04289e-08	-1.00828e-07	2.76793e-08	300	200	0	3.85426	2.24245	55.1004	47.4018	1163.98	233.252	-311	200	0	6.75751	5.85206	59.177	1144.18	-1257.8	919.938	-914	200	0
436	5	1.13376e-07	2.28801e-08	-1.55029e-07	-5.16268e-06	-1.12078e-06	-6.65264e-06	300	610	0	2.84157e-10	-1.86387e-10	-1.20039e-09	5.45613e-08	-8.79619e-08	2.74369e-08	300	200	0	3.84423	2.26225	55.2034	59.4872	1160.66	234.696	-311	200	0	6.74105	6.1548	60.0026	1136.47	-1193.06	903.998	-914	200	0
436	6	7.64274e-08	1.64722e-08	-8.65419e-08	-2.92659e-06	2.07819e-07	-4.69482e-06	300	610	0	2.92465e-10	-1.42229e-10	-9.81628e-10	4.46826e-08	-7.00772e-08	2.40263e-08	300	200	0	3.81114	2.26241	55.2373	69.9272	1151	235.547	-311	200	0	6.67153	6.40448	61.2201	1131.79	-1066.48	890.04	-914	200	0
436	7	4.60715e-08	1.0824e-08	-3.6847e-08	-1.29202e-06	9.46923e-07	-3.00942e-06	300	610	0	2.62372e-10	-9.98834e-11	-7.38814e-10	3.36755e-08	-5.14394e-08	1.92009e-08	300	200	0	3.75633	2.24428	55.2294	75.2804	1138.26	235.719	-311	200	0	6.5735	6.58657	62.5639	1126.21	-902.194	882.012	-914	200	0
436	8	2.31254e-08	6.28612e-09	-3.88179e-09	-1.98184e-07	1.25898e-06	-1.6816e-06	300	610	0	2.13789e-10	-6.36281e-11	-5.11122e-10	2.33321e-08	-3.45907e-08	1.41373e-08	300	200	0	3.685	2.2132	55.2419	73.9784	1125.1	235.31	-311	200	0	6.47781	6.70295	63.7573	1112.85	-727.086	881.275	-914	200	0
436	9	7.17544e-09	2.92759e-09	1.55344e-08	4.54348e-07	1.28829e-06	-7.17682e-07	300	610	0	1.60367e-10	-3.5197e-11	-3.19272e-10	1.46033e-08	-2.07795e-08	9.5404e-09	300	200	0	3.60289	2.17574	55.3454	65.3784	1111.56	234.633	-311	200	0	6.41907	6.75926	64.6067	1086.61	-562.991	888.12	-914	200	0
437	0	-2.85052e-09	6.47552e-10	2.48457e-08	7.75352e-07	1.15155e-06	-7.79097e-08	300	610	0	1.10533e-10	-1.46541e-11	-1.70902e-10	7.8436e-09	-1.03612e-08	5.75998e-09	300	200	0	3.51642	2.13842	55.5697	49.4358	1095.56	234.115	-311	200	0	6.42321	6.75232	65.0271	1048.83	-421.974	901.747	-914	200	0	10.1481	8.20827	118.831	24692.3	75284.3	-7119.52	0	0	0
437	1	-8.27511e-09	-7.40562e-10	2.7237e-08	8.67472e-07	9.35632e-07	2.99217e-07	300	610	0	6.87017e-11	-1.0958e-12	-6.52213e-11	3.02195e-09	-3.13594e-09	2.89969e-09	300	200	0	3.43521	2.10834	55.8898	27.4099	1075.51	233.898	-311	200	0	6.49016	6.67008	65.0095	1004.78	-309.413	918.592	-914	200	0
437	2	-1.04074e-08	-1.45037e-09	2.53646e-08	8.17013e-07	6.99942e-07	4.80373e-07	300	610	0	3.646e-11	6.8302e-12	3.31632e-12	-1.10556e-10	1.39214e-09	9.09445e-10	300	200	0	3.36947	2.09227	56.2517	2.35093	1051.65	233.399	-311	200	0	6.59342	6.50699	64.5992	957.06	-228.245	931.858	-914	200	0
437	3	-1.03925e-08	-1.68555e-09	2.12639e-08	6.90592e-07	4.80981e-07	5.27256e-07	300	610	0	1.35757e-11	1.05729e-11	4.23267e-11	-1.89841e-09	3.82958e-09	-3.43277e-10	300	200	0	3.32544	2.09453	56.5952	-21.2277	1025.08	231.571	-311	200	0	6.70099	6.27394	63.8992	902.301	-179.23	932.964	-914	200	0
437	4	-9.14491e-09	-1.61981e-09	1.6371e-08	5.35571e-07	2.97744e-07	4.91349e-07	300	610	0	-1.20024e-12	1.14643e-11	5.97094e-11	-2.70001e-09	4.77441e-09	-1.0226e-09	300	200	0	3.30649	2.11631	56.8705	-38.8166	997.542	227.765	-311	200	0	6.79262	5.99604	63.0534	836.532	-158.341	914.956	-914	200	0
437	5	-7.3373e-09	-1.38889e-09	1.1606e-08	3.82588e-07	1.56893e-07	4.12123e-07	300	610	0	-9.55259e-12	1.06099e-11	6.25847e-11	-2.83897e-09	4.74841e-09	-1.29126e-09	300	200	0	3.31594	2.15646	57.0556	-47.857	972.421	222.233	-311	200	0	6.85626	5.70977	62.1971	766.557	-155.48	877.418	-914	200	0
437	6	-5.42322e-09	-1.09053e-09	7.48266e-09	2.49016e-07	5.72048e-08	3.17437e-07	300	610	0	-1.32159e-11	8.85373e-12	5.67762e-11	-2.5804e-09	4.16734e-09	-1.29178e-09	300	200	0	3.35476	2.21212	57.1539	-48.4442	953.454	216.041	-311	200	0	6.88013	5.45367	61.4183	711.577	-158.222	827.646	-914	200	0
437	7	-3.67614e-09	-7.88971e-10	4.2198e-09	1.42529e-07	-6.93115e-09	2.25151e-07	300	610	0	-1.37464e-11	6.78842e-12	4.66675e-11	-2.12408e-09	3.33639e-09	-1.13806e-09	300	200	0	3.41729	2.27806	57.1804	-42.1521	942.055	210.893	-311	200	0	6.85325	5.25442	60.7623	690.758	-156.783	775.93	-914	200	0
437	8	-2.23336e-09	-5.21523e-10	1.84071e-09	6.43119e-08	-4.29798e-08	1.45247e-07	300	610	0	-1.24125e-11	4.79162e-12	3.52915e-11	-1.60848e-09	2.46086e-09	-9.13998e-10	300	200	0	3.49124	2.34555	57.1662	-30.1554	936.656	208.741	-311	200	0	6.77191	5.12605	60.2719	711.59	-145.598	731.084	-914	200	0
437	9	-1.13756e-09	-3.05576e-10	2.53387e-10	1.1673e-08	-5.85818e-08	8.19888e-08	300	610	0	-1.01657e-11	3.07228e-12	2.45432e-11	-1.12026e-09	1.66407e-09	-6.762e-10	300	200	0	3.56212	2.40417	57.1599	-12.5872	933.944	210.97	-311	200	0	6.65166	5.0752	60.0101	768.282	-122.383	699.149	-914	200	0
438	0	-3.71904e-10	-1.44984e-10	-6.89454e-10	-1.99835e-08	-6.05677e-08	3.58435e-08	300	610	0	-7.66193e-12	1.71745e-12	1.54373e-11	-7.05994e-10	1.00756e-09	-4.58858e-10	300	200	0	3.61761	2.44678	57.2017	10.1071	930.559	217.734	-311	200	0	6.53269	5.10118	60.0447	848.758	-87.3332	682.938	-914	200	0	10.1481	8.20827	118.831	24692.3	75284.3	-7119.52	0	0	0
438	1	1.12652e-10	-3.53656e-11	-1.14934e-09	-3.58019e-08	-5.44884e-08	5.03875e-09	300	610	0	-5.30886e-12	7.33722e-13	8.36137e-12	-3.8364e-10	5.09973e-10	-2.79189e-10	300	200	0	3.65014	2.47273	57.2994	35.9575	924.26	228.128	-311	200	0	6.46374	5.19802	60.41	943.67	-44.7764	682.806	-914	200	0
438	2	3.77817e-10	3.1876e-11	-1.27672e-09	-4.06282e-08	-4.44966e-08	-1.32732e-08	300	610	0	-3.32302e-12	8.06495e-14	3.29615e-12	-1.52563e-10	1.63082e-10	-1.42602e-10	300	200	0	3.65944	2.48562	57.4324	62.1767	914.04	241.052	-311	200	0	6.47988	5.35406	61.0611	1047.79	-4.60015	698.371	-914	200	0
438	3	4.85229e-10	6.67362e-11	-1.19775e-09	-3.85592e-08	-3.34468e-08	-2.22192e-08	300	610	0	-1.78506e-12	-3.04451e-13	-9.08613e-15	-1.51504e-12	-5.58069e-11	-4.70696e-11	300	200	0	3.65289	2.4887	57.5663	85.8823	899.328	255.743	-311	200	0	6.59326	5.54471	61.8666	1153.25	20.9686	727.951	-914	200	0
438	4	4.89134e-10	7.88225e-11	-1.00954e-09	-3.27724e-08	-2.31059e-08	-2.47137e-08	300	610	0	-6.87991e-13	-4.89566e-13	-1.90835e-12	8.55105e-11	-1.75004e-10	1.3469e-11	300	200	0	3.63944	2.48337	57.6582	103.833	879.148	271.42	-311	200	0	6.78723	5.73655	62.6845	1244.35	23.188	767.369	-914	200	0
438	5	4.33062e-10	7.63739e-11	-7.80962e-10	-2.5538e-08	-1.44057e-08	-2.32013e-08	300	610	0	2.47976e-14	-5.3763e-13	-2.77282e-12	1.25351e-10	-2.22671e-10	4.66698e-11	300	200	0	3.62243	2.47228	57.6702	113.322	853.51	286.744	-311	200	0	7.01425	5.90727	63.4517	1302.29	0.846449	811.626	-914	200	0
438	6	3.49192e-10	6.58604e-11	-5.56433e-10	-1.83338e-08	-7.68591e-09	-1.95656e-08	300	610	0	4.3166e-13	-5.01166e-13	-2.93925e-12	1.33312e-10	-2.2353e-10	6.01945e-11	300	200	0	3.59956	2.46135	57.5912	114.083	825.916	299.833	-311	200	0	7.21496	6.05465	64.1832	1317.22	-39.5064	857.202	-914	200	0
438	7	2.59338e-10	5.19634e-11	-3.60999e-10	-1.20059e-08	-2.90602e-09	-1.51426e-08	300	610	0	6.14121e-13	-4.20449e-13	-2.68451e-12	1.21996e-10	-1.97373e-10	6.07938e-11	300	200	0	3.56843	2.45688	57.4426	108.32	801.821	308.784	-311	200	0	7.34411	6.18002	64.8985	1294.84	-85.7983	901.468	-914	200	0
438	8	1.76757e-10	3.7778e-11	-2.05594e-10	-6.93623e-09	1.88651e-10	-1.07942e-08	300	610	0	6.45809e-13	-3.23912e-13	-2.21799e-12	1.00944e-10	-1.58803e-10	5.38903e-11	300	200	0	3.53109	2.46082	57.2597	98.7166	784.654	312.203	-311	200	0	7.38172	6.26962	65.5616	1249.85	-123.56	940.406	-914	200	0
438	9	1.08203e-10	2.5118e-11	-9.17314e-11	-3.19446e-09	1.94544e-09	-7.0071e-09	300	610	0	5.87031e-13	-2.2979e-13	-1.68532e-12	7.68054e-11	-1.17693e-10	4.3496e-11	300	200	0	3.49437	2.46866	57.0733	87.1198	775.553	309.623	-311	200	0	7.3362	6.30023	66.0791	1193.45	-141.668	969.099	-914	200	0
439	0	5.58871e-11	1.48444e-11	-1.53294e-11	-6.62259e-10	2.72357e-09	-3.9943e-09	300	610	0	4.83248e-13	-1.48278e-13	-1.17813e-12	5.37697e-11	-8.00251e-11	3.2334e-11	300	200	0	3.46539	2.47211	56.9039	74.995	775.457	301.694	-311	200	0	7.23415	6.26202	66.3392	1126.67	-137.814	985.464	-914	200	0	10.4108	8.31862	121.188	25354.3	77128.1	-7041.99	0	0	0
439	1	1.9145e-11	7.16777e-12	3.04257e-11	8.72588e-10	2.84624e-09	-1.78587e-09	300	610	0	3.65963e-13	-8.37337e-14	-7.46055e-13	3.41146e-11	-4.88268e-11	2.20613e-11	300	200	0	3.44702	2.46505	56.7656	64.107	784.856	289.749	-311	200	0	7.09603	6.16755	66.262	1044.29	-119.135	991.437	-914	200	0
439	2	-4.26251e-12	1.8995e-12	5.31051e-11	1.65102e-09	2.57742e-09	-3.03204e-10	300	610	0	2.54897e-13	-3.66408e-14	-4.08686e-13	1.87465e-11	-2.5068e-11	1.35248e-11	300	200	0	3.43797	2.44659	56.6695	56.2997	802.287	274.99	-311	200	0	6.93058	6.03907	65.8423	945.528	-98.6601	989.591	-914	200	0
439	3	-1.72125e-11	-1.35597e-12	5.98132e-11	1.90173e-09	2.11557e-09	5.85404e-10	300	610	0	1.6065e-13	-5.19622e-15	-1.6599e-13	7.67562e-12	-8.41908e-12	7.00421e-12	300	200	0	3.43524	2.42042	56.623	52.8302	824.875	258.058	-311	200	0	6.75589	5.89726	65.153	841.919	-86.5205	981.611	-914	200	0
439	4	-2.26059e-11	-3.06604e-12	5.65388e-11	1.81915e-09	1.5978e-09	1.02652e-09	300	610	0	8.73087e-14	1.35024e-14	-6.66099e-15	3.95247e-13	2.15699e-12	2.42012e-12	300	200	0	3.43585	2.3927	56.6216	53.9072	850.341	239.147	-311	200	0	6.60647	5.75973	64.3079	753.681	-80.2106	971.126	-914	200	0
439	5	-2.30117e-11	-3.6837e-12	4.79153e-11	1.55478e-09	1.10961e-09	1.15775e-09	300	610	0	3.47317e-14	2.26434e-14	8.57394e-14	-3.83774e-12	7.98056e-12	-5.04054e-13	300	200	0	3.43968	2.36835	56.6467	58.6311	877.591	218.459	-311	200	0	6.51029	5.6375	63.4218	697.825	-66.852	965.126	-914	200	0
439	6	-2.05014e-11	-3.59963e-12	3.72446e-11	1.21741e-09	6.96632e-10	1.09517e-09	300	610	0	3.61642e-16	2.51994e-14	1.28643e-13	-5.81394e-12	1.03773e-11	-2.12521e-12	300	200	0	3.45138	2.34966	56.678	65.3794	905.517	196.703	-311	200	0	6.46914	5.52984	62.6058	680.941	-37.1336	970.91	-914	200	0
439	7	-1.66139e-11	-3.12213e-12	2.66689e-11	8.78292e-10	3.76133e-10	9.28614e-10	300	610	0	-1.94426e-14	2.36645e-14	1.37973e-13	-6.25699e-12	1.05181e-11	-2.80392e-12	300	200	0	3.47699	2.33826	56.7046	72.603	931.861	175.011	-311	200	0	6.46211	5.42709	61.9881	699.511	5.41707	990.821	-914	200	0
439	8	-1.23979e-11	-2.47536e-12	1.74088e-11	5.78603e-10	1.47017e-10	7.2214e-10	300	610	0	-2.8511e-14	1.99607e-14	1.26887e-13	-5.76574e-12	9.34506e-12	-2.85985e-12	300	200	0	3.51764	2.33504	56.7226	79.4945	953.411	154.645	-311	200	0	6.46209	5.32424	61.6838	742.634	49.0466	1018.56	-914	200	0
439	9	-8.4958e-12	-1.80837e-12	1.00091e-11	3.37312e-10	-2.24144e-12	5.17331e-10	300	610	0	-3.03257e-14	1.54513e-14	1.05385e-13	-4.79587e-12	7.55643e-12	-2.55104e-12	300	200	0	3.56619	2.33877	56.7245	85.6554	967.333	137.321	-311	200	0	6.45265	5.23122	61.7118	797.498	85.3656	1040.47	-914	200	0
440	0	-5.23936e-12	-1.20928e-12	4.56134e-12	1.58365e-10	-8.77906e-11	3.37897e-10	300	610	0	-2.77535e-14	1.10165e-14	8.04584e-14	-3.66645e-12	5.62714e-12	-2.06934e-12	300	200	0	3.60975	2.34701	56.6954	90.078	972.4	125.178	-311	200	0	6.43126	5.16371	61.982	856.097	116.531	1042.21	-914	200	0	9.99626	7.38456	118.435	24844.6	75459	-6213.99	0	0	0
440	1	-2.74241e-12	-7.20655e-13	8.85303e-13	3.65985e-11	-1.2651e-10	1.94445e-10	300	610	0	-2.29656e-14	7.1532e-15	5.65339e-14	-2.57996e-12	3.847e-12	-1.54567e-12	300	200	0	3.63554	2.3572	56.6261	91.112	968.885	119.535	-311	200	0	6.39974	5.12665	62.371	916.126	152.576	1017.19	-914	200	0
440	2	-9.79817e-13	-3.538e-13	-1.33379e-12	-3.77748e-11	-1.33689e-10	8.87844e-11	300	610	0	-1.74748e-14	4.07918e-15	3.60382e-14	-1.64769e-12	2.36484e-12	-1.0603e-12	300	200	0	3.63668	2.36773	56.5269	87.5208	957.63	119.88	-311	200	0	6.3594	5.11238	62.7764	976.608	200.415	969.883	-914	200	0
440	3	1.50405e-13	-1.00695e-13	-2.45064e-12	-7.60322e-11	-1.21877e-10	1.74495e-11	300	610	0	-1.22344e-14	1.82542e-15	1.99575e-14	-9.15227e-13	1.23073e-12	-6.54824e-13	300	200	0	3.61568	2.37925	56.416	79.1579	940.117	124.55	-311	200	0	6.31459	5.11002	63.1184	1035.43	254.404	911.795	-914	200	0
440	4	7.82296e-13	5.68339e-14	-2.8006e-12	-8.89634e-11	-1.00555e-10	-2.56451e-11	300	610	0	-7.76278e-15	3.11987e-16	8.33246e-15	-3.8498e-13	4.31933e-13	-3.43623e-13	300	200	0	3.58251	2.39246	56.2987	67.0761	919.614	132.059	-311	200	0	6.27661	5.11005	63.3475	1089.87	301.233	855.559	-914	200	0
440	5	1.05233e-12	1.40629e-13	-2.6679e-12	-8.57915e-11	-7.63076e-11	-4.73648e-11	300	610	0	-4.26629e-15	-5.95361e-16	6.55191e-16	-3.42154e-14	-7.88324e-14	-1.23729e-13	300	200	0	3.5496	2.40407	56.1742	53.0207	901.096	141.451	-311	200	0	6.26059	5.10352	63.4516	1136.67	332.929	812.036	-914	200	0
440	6	1.08213e-12	1.72041e-13	-2.27353e-12	-7.37393e-11	-5.32685e-11	-5.42055e-11	300	610	0	-1.74734e-15	-1.04606e-15	-3.83698e-15	1.71537e-13	-3.63099e-13	1.74509e-14	300	200	0	3.52861	2.40796	56.0524	38.2765	888.88	151.961	-311	200	0	6.27249	5.08533	63.4202	1173.21	347.921	789.771	-914	200	0
440	7	9.7024e-13	1.69589e-13	-1.77572e-12	-5.80183e-11	-3.36712e-11	-5.16759e-11	300	610	0	-9.07321e-17	-1.18047e-15	-5.9623e-15	2.69383e-13	-4.83248e-13	9.65419e-14	300	200	0	3.52836	2.40095	55.9428	23.3076	884.07	162.978	-311	200	0	6.30133	5.05745	63.2133	1201.72	341.364	795.098	-914	200	0
440	8	7.90234e-13	1.47961e-13	-1.2778e-12	-4.20623e-11	-1.83893e-11	-4.40605e-11	300	610	0	8.72552e-16	-1.11701e-15	-6.47339e-15	2.93522e-13	-4.94712e-13	1.30505e-13	300	200	0	3.55265	2.38452	55.8391	8.58139	884.62	174.16	-311	200	0	6.32737	5.02303	62.802	1229.89	301.126	831.076	-914	200	0
440	9	5.92523e-13	1.17885e-13	-8.39169e-13	-2.78735e-11	-7.41043e-12	-3.44288e-11	300	610	0	1.32236e-15	-9.4735e-16	-5.99546e-15	2.72406e-13	-4.42321e-13	1.34473e-13	300	200	0	3.59857	2.36078	55.7339	-4.6475	887.489	185.359	-311	200	0	6.33984	4.97923	62.2337	1264.8	215.095	894.907	-914	200	0
441	0	4.08206e-13	8.65375e-14	-4.86929e-13	-1.63924e-11	-2.1462e-13	-2.47863e-11	300	610	0	1.42332e-15	-7.36854e-16	-5.00586e-15	2.27788e-13	-3.59464e-13	1.20722e-13	300	200	0	3.65668	2.32952	55.6375	-14.4238	889.948	196.631	-311	200	0	6.3534	4.91917	61.6295	1308.19	86.2247	976.872	-914	200	0	9.99626	7.38456	118.435	24844.6	75459	-6213.99	0	0	0
441	1	2.53564e-13	5.8197e-14	-2.26354e-13	-7.83691e-12	3.94821e-12	-1.62872e-11	300	610	0	1.31168e-15	-5.27978e-16	-3.84007e-15	1.74976e-13	-2.68967e-13	9.84223e-14	300	200	0	3.71508	2.28974	55.5754	-18.7488	890.028	208.028	-311	200	0	6.39995	4.84025	61.1385	1354.91	-59.051	1062.37	-914	200	0
441	2	1.34421e-13	3.4964e-14	-4.95488e-14	-1.98358e-12	5.8709e-12	-9.4588e-12	300	610	0	1.0911e-15	-3.44936e-16	-2.71196e-15	1.23751e-13	-1.84869e-13	7.38668e-14	300	200	0	3.76501	2.24254	55.573	-15.9832	887.398	218.798	-311	200	0	6.49645	4.75294	60.9003	1392.14	-184.164	1136.9	-914	200	0
441	3	4.98932e-14	1.74376e-14	5.80129e-14	1.61829e-12	6.2764e-12	-4.40506e-12	300	610	0	8.34191e-16	-1.98571e-16	-1.74002e-15	7.95443e-14	-1.14475e-13	5.09418e-14	300	200	0	3.80403	2.19156	55.6355	-5.34579	883.676	227.182	-311	200	0	6.62976	4.68466	61.0038	1402.53	-266.114	1191.5	-914	200	0
441	4	-4.65457e-15	5.28181e-15	1.12939e-13	3.49625e-12	5.76124e-12	-9.74212e-13	300	610	0	5.87025e-16	-9.07433e-17	-9.73746e-16	4.46441e-14	-6.03539e-14	3.16875e-14	300	200	0	3.8359	2.1408	55.7296	12.0875	881.084	231.477	-311	200	0	6.76739	4.67033	61.4444	1372.96	-304.843	1223.29	-914	200	0
441	5	-3.54619e-14	-2.33693e-15	1.31054e-13	4.15914e-12	4.77816e-12	1.11451e-12	300	610	0	3.74929e-16	-1.79288e-17	-4.17082e-16	1.92555e-14	-2.20412e-14	1.68393e-14	300	200	0	3.86757	2.09329	55.7927	33.2422	880.357	231.119	-311	200	0	6.87165	4.733	62.1	1302.67	-311.89	1232.99	-914	200	0
441	6	-4.89467e-14	-6.43871e-15	1.25844e-13	4.0444e-12	3.64326e-12	2.18254e-12	300	610	0	2.08283e-16	2.60735e-17	-4.73003e-17	2.36255e-15	2.61467e-15	6.29465e-15	300	200	0	3.90266	2.05201	55.7702	54.1097	880.406	227.012	-311	200	0	6.91744	4.8701	62.776	1205.57	-295.29	1224.46	-914	200	0
441	7	-5.08642e-14	-8.02938e-15	1.07845e-13	3.49624e-12	2.55638e-12	2.5364e-12	300	610	0	8.7637e-17	4.82641e-17	1.70945e-16	-7.63175e-15	1.64788e-14	-5.18509e-16	300	200	0	3.93625	2.02022	55.6376	70.6216	880.548	221.01	-311	200	0	6.9088	5.05011	63.319	1105.11	-260.921	1204.51	-914	200	0
441	8	-4.59023e-14	-7.98663e-15	8.46383e-14	2.76423e-12	1.6267e-12	2.43744e-12	300	610	0	7.82296e-18	5.52683e-17	2.76045e-16	-1.24681e-14	2.24854e-14	-4.37392e-15	300	200	0	3.95838	2.00111	55.3956	79.5612	882.598	214.721	-311	200	0	6.87641	5.22465	63.6726	1022.64	-221.912	1180.78	-914	200	0
441	9	-3.75768e-14	-7.00985e-15	6.12047e-14	2.01379e-12	8.98227e-13	2.08995e-12	300	610	0	-3.89989e-17	5.2706e-17	3.03561e-16	-1.37622e-14	2.3258e-14	-6.06912e-15	300	200	0	3.96375	1.9989	55.0657	79.9981	889.551	208.847	-311	200	0	6.86203	5.35797	63.8311	966.876	-196.26	1159.6	-914	200	0
442	0	-2.83099e-14	-5.61249e-15	4.04344e-14	1.34224e-12	3.72302e-13	1.64098e-12	300	610	0	-6.12696e-17	4.49489e-17	2.83189e-16	-1.28655e-14	2.09293e-14	-6.32018e-15	300	200	0	3.95515	2.01971	54.6917	73.8456	902.25	203.811	-311	200	0	6.90084	5.44508	63.7828	934.785	-198.214	1146.31	-914	200	0	10.9258	7.35853	116.96	24506.7	74499	-6183.87	0	0	0
442	1	-1.96066e-14	-4.13993e-15	2.36717e-14	7.96096e-13	2.55332e-14	1.1872e-12	300	610	0	-6.67693e-17	3.513e-17	2.37713e-16	-1.0816e-14	1.70951e-14	-5.711e-15	300	200	0	3.93868	2.0676	54.328	64.9512	918.448	200.316	-311	200	0	7.00543	5.50017	63.4978	921.501	-234.93	1145.62	-914	200	0
442	2	-1.22651e-14	-2.7997e-15	1.12117e-14	3.87176e-13	-1.76886e-13	7.84752e-13	300	610	0	-6.19707e-17	2.52961e-17	1.83225e-16	-8.34815e-15	1.28525e-14	-4.67986e-15	300	200	0	3.91966	2.14012	54.0222	57.7508	934.38	198.641	-311	200	0	7.16281	5.53538	62.9634	927.127	-305.936	1158.86	-914	200	0
442	3	-6.58176e-15	-1.69534e-15	2.7111e-15	1.05907e-13	-2.72178e-13	4.59803e-13	300	610	0	-5.18233e-17	1.66263e-17	1.30052e-16	-5.93393e-15	8.88083e-15	-3.52905e-15	300	200	0	3.90109	2.22905	53.8056	55.8098	946.361	198.081	-311	200	0	7.3371	5.54649	62.2459	951.916	-401.001	1181.02	-914	200	0
442	4	-2.5294e-15	-8.58254e-16	-2.49957e-15	-6.84366e-14	-2.94516e-13	2.18153e-13	300	610	0	-3.98105e-17	9.65922e-18	8.39748e-17	-3.83839e-15	5.5385e-15	-2.44664e-15	300	200	0	3.88073	2.32223	53.69	59.9043	951.837	197.832	-311	200	0	7.47175	5.51183	61.5129	986.356	-498.217	1202.9	-914	200	0
442	5	1.02071e-16	-2.74647e-16	-5.19744e-15	-1.60516e-13	-2.72246e-13	5.32072e-14	300	610	0	-2.81572e-17	4.5019e-18	4.74707e-17	-2.17593e-15	2.9565e-15	-1.5326e-15	300	200	0	3.85049	2.40386	53.6737	67.0495	949.001	197.926	-311	200	0	7.51163	5.4093	60.9678	1014.66	-569.507	1216.23	-914	200	0
442	6	1.60287e-15	9.3643e-17	-6.12892e-15	-1.9432e-13	-2.26983e-13	-4.79725e-14	300	610	0	-1.81001e-17	9.99945e-19	2.08229e-17	-9.6067e-16	1.11949e-15	-8.24352e-16	300	200	0	3.80337	2.45749	53.7569	72.4448	935.95	198.872	-311	200	0	7.43638	5.23618	60.7556	1029.29	-594.041	1216.46	-914	200	0
442	7	2.27466e-15	2.94227e-16	-5.93376e-15	-1.90587e-13	-1.73897e-13	-1.00426e-13	300	610	0	-1.01598e-17	-1.13272e-18	3.01915e-18	-1.47418e-16	-7.01755e-17	-3.18859e-16	300	200	0	3.74085	2.47294	53.9396	72.9645	912.36	200.909	-311	200	0	7.26368	5.0137	60.9176	1034.27	-568.579	1202.96	-914	200	0
442	8	2.3897e-15	3.74474e-16	-5.11409e-15	-1.65719e-13	-1.22642e-13	-1.18611e-13	300	610	0	-4.3832e-18	-2.22386e-18	-7.57713e-18	3.37738e-16	-7.45808e-16	9.79064e-18	300	200	0	3.6725	2.45187	54.2026	68.6222	882.24	204.009	-311	200	0	7.02554	4.77916	61.4123	1036.27	-506.599	1177.64	-914	200	0
442	9	2.17094e-15	3.75966e-16	-4.0331e-15	-1.31663e-13	-7.85509e-14	-1.14925e-13	300	610	0	-5.39345e-19	-2.58606e-18	-1.27661e-17	5.76412e-16	-1.04534e-15	1.97581e-16	300	200	0	3.61029	2.40635	54.5031	61.1521	853.577	208.095	-311	200	0	6.75713	4.57544	62.1571	1038.59	-428.046	1143.23	-914	200	0
443	0	1.78633e-15	3.31999e-16	-2.93073e-15	-9.63845e-14	-4.38355e-14	-9.91043e-14	300	610	0	1.73499e-18	-2.48599e-18	-1.42274e-17	6.44916e-16	-1.09293e-15	2.81995e-16	300	200	0	3.56337	2.35042	54.8014	52.2556	834.636	212.891	-311	200	0	6.49848	4.44401	63.0382	1040.57	-346.271	1102.87	-914	200	0	9.7305	7.81249	120.086	25186.2	76504.8	-6493.73	0	0	0
443	1	1.35222e-15	2.67137e-16	-1.94751e-15	-6.46098e-14	-1.86496e-14	-7.81921e-14	300	610	0	2.83576e-18	-2.13206e-18	-1.33714e-17	6.07412e-16	-9.89988e-16	2.96908e-16	300	200	0	3.53548	2.29335	55.0853	43.3173	829.888	217.958	-311	200	0	6.28114	4.41921	63.903	1037.42	-260.305	1060.62	-914	200	0
443	2	9.41411e-16	1.97996e-16	-1.15001e-15	-3.86379e-14	-1.94537e-15	-5.68462e-14	300	610	0	3.13056e-18	-1.67438e-18	-1.1285e-17	5.1343e-16	-8.12769e-16	2.70083e-16	300	200	0	3.52518	2.23831	55.3622	35.7235	838.047	222.96	-311	200	0	6.10912	4.51966	64.5907	1023.1	-160.178	1021.13	-914	200	0
443	3	5.92976e-16	1.34636e-16	-5.54378e-16	-1.90986e-14	7.89067e-15	-3.77958e-14	300	610	0	2.92681e-18	-1.2116e-18	-8.73996e-18	3.98181e-16	-6.13974e-16	2.22459e-16	300	200	0	3.5277	2.1851	55.6345	30.4144	852.971	227.692	-311	200	0	5.96965	4.74137	65.0073	999.986	-41.1367	988.82	-914	200	0
443	4	3.21946e-16	8.2156e-17	-1.45823e-16	-5.5875e-15	1.26051e-14	-2.23366e-14	300	610	0	2.46072e-18	-8.01074e-19	-6.23467e-18	2.84446e-16	-4.26475e-16	1.68556e-16	300	200	0	3.53854	2.13426	55.8946	27.0441	866.808	232.029	-311	200	0	5.86319	5.05372	65.1776	984.785	90.4358	967.578	-914	200	0
443	5	1.27732e-16	4.21872e-17	1.06462e-16	2.84692e-15	1.38129e-14	-1.07852e-14	300	610	0	1.89936e-18	-4.69533e-19	-4.05092e-18	1.8514e-16	-2.67826e-16	1.17467e-16	300	200	0	3.55683	2.08969	56.1389	24.304	873.916	235.989	-311	200	0	5.80595	5.4028	65.1895	997.414	221.219	960.721	-914	200	0
443	6	8.39845e-19	1.41774e-17	2.38821e-16	7.35687e-15	1.28604e-14	-2.85784e-15	300	610	0	1.35015e-18	-2.22933e-19	-2.3124e-18	1.05971e-16	-1.44679e-16	7.4089e-17	300	200	0	3.58359	2.05898	56.38	21.3985	873.206	239.671	-311	200	0	5.80634	5.72942	65.082	1042.15	332.914	968.991	-914	200	0
443	7	-7.22171e-17	-3.61725e-18	2.86447e-16	9.07275e-15	1.07795e-14	2.04073e-15	300	610	0	8.73414e-19	-5.45708e-20	-1.03714e-18	4.78183e-17	-5.66262e-17	4.03154e-17	300	200	0	3.61596	2.05056	56.6454	18.7672	868.065	242.933	-311	200	0	5.85264	5.99038	64.8131	1105.6	404.967	987.475	-914	200	0
443	8	-1.05611e-16	-1.3417e-17	2.79678e-16	8.9776e-15	8.29793e-15	4.61386e-15	300	610	0	4.95179e-19	4.87355e-20	-1.80273e-19	8.68207e-18	7.51241e-19	1.60906e-17	300	200	0	3.64625	2.06837	56.9585	17.4338	864.49	245.208	-311	200	0	5.9208	6.16666	64.3372	1171.99	423.172	1007.55	-914	200	0
443	9	-1.1222e-16	-1.74518e-17	2.42442e-16	7.85254e-15	5.88181e-15	5.5432e-15	300	610	0	2.18675e-19	1.02321e-19	3.33876e-19	-1.48545e-17	3.36509e-17	2.44065e-19	300	200	0	3.6679	2.10917	57.3079	18.4586	867.542	245.998	-311	200	0	5.98943	6.26096	63.6827	1231.92	385.673	1024.03	-914	200	0
444	0	-1.0264e-16	-1.76909e-17	1.92128e-16	6.26946e-15	3.79139e-15	5.41663e-15	300	610	0	3.36269e-20	1.20931e-19	5.89681e-19	-2.66158e-17	4.85546e-17	-8.89599e-18	300	200	0	3.67867	2.16411	57.6357	23.0798	878.094	245.717	-311	200	0	6.05211	6.29157	62.9383	1277.52	301.381	1037.83	-914	200	0	9.7305	7.81249	120.086	25186.2	76504.8	-6493.73	0	0	0
444	1	-8.48947e-17	-1.57191e-17	1.40293e-16	4.61179e-15	2.13748e-15	4.69807e-15	300	610	0	-7.67759e-20	1.17213e-19	6.66451e-19	-3.02047e-17	5.13345e-17	-1.30905e-17	300	200	0	3.67847	2.22193	57.8732	32.4488	892.744	245.715	-311	200	0	6.12076	6.28044	62.1988	1299.5	186.405	1050.52	-914	200	0
444	2	-6.45705e-17	-1.27114e-17	9.37641e-17	3.10887e-15	9.31718e-16	3.7248e-15	300	610	0	-1.31098e-19	1.011e-19	6.31132e-19	-2.8667e-17	4.68125e-17	-1.39414e-17	300	200	0	3.66909	2.27155	57.9924	46.5515	906.589	247.248	-311	200	0	6.21561	6.24015	61.5481	1291.85	61.7963	1060.28	-914	200	0
444	3	-4.51866e-17	-9.46653e-18	5.58332e-17	1.87411e-15	1.27379e-16	2.72113e-15	300	610	0	-1.46701e-19	7.97826e-20	5.35579e-19	-2.43651e-17	3.86314e-17	-1.27684e-17	300	200	0	3.65564	2.30565	58.0124	63.545	916.013	250.436	-311	200	0	6.34573	6.1754	61.0498	1254.94	-51.7901	1064.96	-914	200	0
444	4	-2.86545e-17	-6.47227e-18	2.73681e-17	9.40743e-16	-3.50263e-16	1.81964e-15	300	610	0	-1.38181e-19	5.8014e-20	4.16786e-19	-1.89867e-17	2.93218e-17	-1.05717e-17	300	200	0	3.64465	2.32588	57.9644	80.7385	919.748	253.863	-311	200	0	6.49608	6.08999	60.7246	1194.44	-142.731	1065.7	-914	200	0
444	5	-1.5733e-17	-3.97905e-18	7.73907e-18	2.91941e-16	-5.83124e-16	1.08438e-15	300	610	0	-1.16808e-19	3.85813e-20	2.98795e-19	-1.36308e-17	2.04733e-17	-8.04832e-18	300	200	0	3.6406	2.34275	57.8692	96.3421	919.009	255.044	-311	200	0	6.63306	5.98409	60.541	1118.16	-213.611	1065.69	-914	200	0
444	6	-6.42796e-18	-2.07117e-18	-4.46935e-18	-1.15895e-16	-6.47484e-16	5.32357e-16	300	610	0	-9.05933e-20	2.28086e-20	1.95332e-19	-8.92622e-18	1.29449e-17	-5.63792e-18	300	200	0	3.64411	2.36653	57.7436	110.123	917.09	251.885	-311	200	0	6.72518	5.85749	60.4397	1032.2	-277.553	1067.16	-914	200	0
444	7	-3.11666e-19	-7.27299e-19	-1.09557e-17	-3.36564e-16	-6.07292e-16	1.515e-16	300	610	0	-6.472e-20	1.10208e-20	1.12557e-19	-5.1571e-18	7.07313e-18	-3.57988e-18	300	200	0	3.65175	2.39951	57.6093	122.55	917.565	244.149	-311	200	0	6.76216	5.72009	60.3864	943.177	-346.539	1070.75	-914	200	0
444	8	3.24207e-18	1.32075e-19	-1.33789e-17	-4.2331e-16	-5.11779e-16	-8.55369e-17	300	610	0	-4.21279e-20	2.92934e-21	5.15458e-20	-2.37518e-18	2.85384e-18	-1.96979e-18	300	200	0	3.65801	2.43678	57.4905	133.454	922.669	233.46	-311	200	0	6.75802	5.58938	60.3935	864.482	-421.967	1076.65	-914	200	0
444	9	4.89875e-18	6.10427e-19	-1.3177e-17	-4.22716e-16	-3.95847e-16	-2.11623e-16	300	610	0	-2.41158e-20	-2.07208e-21	1.03219e-20	-4.92537e-19	8.76994e-20	-8.09222e-19	300	200	0	3.65845	2.47065	57.4029	141.822	933.879	222.207	-311	200	0	6.73712	5.48245	60.4882	813.092	-495.551	1085.49	-914	200	0
445	0	5.26721e-18	8.12678e-19	-1.14899e-17	-3.71976e-16	-2.81997e-16	-2.58886e-16	300	610	0	-1.08845e-20	-4.70061e-21	-1.46105e-20	6.48616e-19	-1.51315e-18	-4.54717e-20	300	200	0	3.65071	2.49313	57.3413	147.087	952.41	212.915	-311	200	0	6.71348	5.41373	60.6707	795.971	-558.093	1098.74	-914	200	0	10.1574	8.4941	116.196	24256.1	72380	-6976.81	0	0	0
445	1	4.85108e-18	8.3207e-19	-9.15e-18	-2.98454e-16	-1.82917e-16	-2.55194e-16	300	610	0	-1.97945e-21	-5.65145e-21	-2.72035e-20	1.22739e-18	-2.25316e-18	3.99069e-19	300	200	0	3.63259	2.49761	57.2817	150.156	977.235	208.105	-311	200	0	6.68299	5.39412	60.8651	802.965	-608.715	1116.95	-914	200	0
445	2	4.03345e-18	7.44017e-19	-6.71376e-18	-2.206e-16	-1.04143e-16	-2.22646e-16	300	610	0	3.37652e-21	-5.52435e-21	-3.12005e-20	1.41382e-18	-2.40999e-18	6.07079e-19	300	200	0	3.6022	2.48301	57.1984	152.53	1004.26	209.45	-311	200	0	6.635	5.43555	60.8918	815.223	-654.914	1136.53	-914	200	0
445	3	3.08246e-18	6.04685e-19	-4.5126e-18	-1.49536e-16	-4.64353e-17	-1.77387e-16	300	610	0	6.05337e-21	-4.79263e-21	-2.97787e-20	1.35245e-18	-2.21283e-18	6.54296e-19	300	200	0	3.56126	2.45762	57.0768	154.465	1029.64	216.66	-311	200	0	6.56563	5.55539	60.5701	819.268	-701.564	1150.62	-914	200	0
445	4	2.16819e-18	4.52482e-19	-2.70902e-18	-9.08493e-17	-7.71988e-18	-1.30217e-16	300	610	0	6.87072e-21	-3.80052e-21	-2.54108e-20	1.15592e-18	-1.83565e-18	6.03435e-19	300	200	0	3.51675	2.43658	56.9076	154.507	1052.44	227.645	-311	200	0	6.48358	5.76231	59.8837	815.426	-742.006	1153.94	-914	200	0
445	5	1.38402e-18	3.11025e-19	-1.34907e-18	-4.62759e-17	1.546e-17	-8.75709e-17	300	610	0	6.52149e-21	-2.77699e-21	-1.98699e-20	9.05106e-19	-1.39993e-18	5.02248e-19	300	200	0	3.47779	2.43315	56.685	151.083	1072.67	239.723	-311	200	0	6.41238	6.03765	59.0008	815.63	-763.892	1145.52	-914	200	0
445	6	7.68152e-19	1.92613e-19	-4.06321e-19	-1.5131e-17	2.69441e-17	-5.2611e-17	300	610	0	5.54318e-21	-1.85743e-21	-1.43152e-20	6.52991e-19	-9.8251e-19	3.84189e-19	300	200	0	3.45041	2.45068	56.4149	144.028	1087.99	250.37	-311	200	0	6.3831	6.33632	58.1635	831.746	-762.968	1127.37	-914	200	0
445	7	3.22475e-19	1.01567e-19	1.84158e-19	4.5797e-18	3.03345e-17	-2.62382e-17	300	610	0	4.31981e-21	-1.10727e-21	-9.41476e-21	4.30184e-19	-6.25372e-19	2.70507e-19	300	200	0	3.43441	2.4821	56.1199	134.676	1093.39	257.473	-311	200	0	6.41668	6.60144	57.5826	866.131	-746.747	1101.67	-914	200	0
445	8	2.77853e-20	3.7111e-20	5.01698e-19	1.53664e-17	2.86671e-17	-7.94683e-18	300	610	0	3.1014e-21	-5.4395e-22	-5.47477e-21	2.50792e-19	-3.45475e-19	1.72893e-19	300	200	0	3.42456	2.51698	55.8402	125.375	1083.43	259.817	-311	200	0	6.50965	6.78194	57.3727	912.309	-725.451	1069.89	-914	200	0
445	9	-1.4496e-19	-4.37278e-21	6.24453e-19	1.97362e-17	2.42907e-17	3.51725e-18	300	610	0	2.03111e-21	-1.55217e-22	-2.55674e-21	1.17749e-19	-1.43359e-19	9.61572e-20	300	200	0	3.41467	2.54847	55.6293	118.231	1056.06	257.657	-311	200	0	6.63292	6.84793	57.5517	959.658	-703.223	1033.86	-914	200	0
446	0	-2.26997e-19	-2.77026e-20	6.20581e-19	1.98955e-17	1.88784e-17	9.6892e-18	300	610	0	1.17359e-21	8.67917e-23	-5.74188e-22	2.72179e-20	-1.00598e-20	4.05734e-20	300	200	0	3.40048	2.57413	55.5312	113.504	1015.6	252.751	-311	200	0	6.74302	6.79715	58.0939	997.987	-678.531	997.088	-914	200	0	10.1574	8.4941	116.196	24256.1	72380	-6976.81	0	0	0
446	1	-2.471e-19	-3.78132e-20	5.44366e-19	1.76151e-17	1.35158e-17	1.20826e-17	300	610	0	5.40632e-22	2.15587e-22	6.34142e-22	-2.80784e-20	6.77801e-20	3.77802e-21	300	200	0	3.38086	2.59297	55.5497	110.004	971.259	247.576	-311	200	0	6.79771	6.65279	58.9573	1021.81	-650.888	965.438	-914	200	0
446	2	-2.29198e-19	-3.91181e-20	4.35644e-19	1.42038e-17	8.82111e-18	1.20181e-17	300	610	0	1.12257e-22	2.63935e-22	1.25327e-21	-5.65234e-20	1.04453e-19	-1.7828e-20	300	200	0	3.35873	2.60393	55.6413	106.797	932.031	244.04	-311	200	0	6.76954	6.45181	60.0902	1029.78	-623.571	944.039	-914	200	0
446	3	-1.91579e-19	-3.52044e-20	3.21194e-19	1.0549e-17	5.07022e-18	1.05482e-17	300	610	0	-1.47422e-22	2.60264e-22	1.45981e-21	-6.61389e-20	1.13085e-19	-2.81248e-20	300	200	0	3.34148	2.60566	55.74	103.548	902.972	242.553	-311	200	0	6.65103	6.22857	61.4453	1020.2	-598.464	931.853	-914	200	0
446	4	-1.47109e-19	-2.8757e-20	2.17097e-19	7.19001e-18	2.30914e-18	8.44543e-18	300	610	0	-2.79149e-22	2.27124e-22	1.40452e-21	-6.37819e-20	1.04565e-19	-3.06918e-20	300	200	0	3.33801	2.59486	55.7903	99.7927	885.063	242.204	-311	200	0	6.45566	6.00993	62.9603	990.081	-573.004	922.856	-914	200	0
446	5	-1.04002e-19	-2.16215e-20	1.31363e-19	4.4015e-18	4.46351e-19	6.22954e-18	300	610	0	-3.21603e-22	1.80991e-22	1.20528e-21	-5.48224e-20	8.72e-20	-2.85085e-20	300	200	0	3.35169	2.56609	55.7627	94.9967	877.59	241.783	-311	200	0	6.22374	5.81781	64.5205	937.461	-545.107	913.563	-914	200	0
446	6	-6.68177e-20	-1.49411e-20	6.64078e-20	2.27347e-18	-6.7788e-19	4.2128e-18	300	610	0	-3.07669e-22	1.32889e-22	9.47021e-22	-4.31348e-20	6.68194e-20	-2.38542e-20	300	200	0	3.37677	2.51677	55.6478	89.5602	879.961	240.408	-311	200	0	6.01824	5.66577	65.9719	862.19	-517.513	907.543	-914	200	0
446	7	-3.74723e-20	-9.31888e-21	2.11445e-20	7.78906e-19	-1.24344e-18	2.551e-18	300	610	0	-2.62976e-22	8.93881e-23	6.85628e-22	-3.12723e-20	4.7135e-20	-1.83343e-20	300	200	0	3.40452	2.45252	55.4476	84.5857	891.053	237.515	-311	200	0	5.89784	5.56006	67.1773	766.604	-496.54	911.854	-914	200	0
446	8	-1.61324e-20	-4.97531e-21	-7.40064e-21	-1.73261e-19	-1.42036e-18	1.2914e-18	300	610	0	-2.05927e-22	5.37201e-23	4.53596e-22	-2.07235e-20	3.01978e-20	-1.29746e-20	300	200	0	3.43064	2.38594	55.1779	79.9805	908.392	232.976	-311	200	0	5.88858	5.50564	68.0642	657.971	-488.792	929.299	-914	200	0
446	9	-1.93966e-21	-1.88479e-21	-2.29304e-20	-7.00054e-19	-1.35274e-18	4.1323e-19	300	610	0	-1.48574e-22	2.6808e-23	2.66109e-22	-1.21877e-20	1.68594e-20	-8.34621e-21	300	200	0	3.455	2.32864	54.8802	74.0096	928.878	227.301	-311	200	0	5.974	5.50247	68.6423	549.065	-497.342	955.665	-914	200	0
447	0	6.45174e-21	1.16827e-22	-2.91253e-20	-9.1947e-19	-1.15258e-18	-1.40946e-19	300	610	0	-9.78855e-23	8.13865e-24	1.26586e-22	-5.82696e-21	7.18036e-21	-4.69001e-21	300	200	0	3.47792	2.28385	54.6194	65.008	949.588	221.579	-311	200	0	6.10642	5.54375	68.9756	454.867	-518.777	984.141	-914	200	0	9.61836	8.2464	121.315	24920.6	77940.1	-6816.35	0	0	0
447	1	1.05072e-20	1.25373e-21	-2.92147e-20	-9.36e-19	-9.00078e-19	-4.42765e-19	300	610	0	-5.70716e-23	-3.56565e-24	3.12748e-23	-1.47511e-21	7.59325e-22	-2.02871e-21	300	200	0	3.49905	2.24708	54.4597	52.7843	967.711	217.092	-311	200	0	6.22918	5.62438	69.1172	387.185	-545.597	1010.09	-914	200	0
447	2	1.15861e-20	1.75792e-21	-2.57829e-20	-8.33909e-19	-6.47592e-19	-5.63508e-19	300	610	0	-2.68012e-23	-9.86993e-24	-2.72531e-23	1.20286e-21	-3.02299e-21	-2.56718e-22	300	200	0	3.51773	2.21375	54.4418	39.153	980.392	214.8	-311	200	0	6.29379	5.74029	69.0412	349.199	-574.901	1032.29	-914	200	0
447	3	1.08251e-20	1.83821e-21	-2.07358e-20	-6.75789e-19	-4.25216e-19	-5.65745e-19	300	610	0	-6.20185e-24	-1.23178e-23	-5.76546e-23	2.59915e-21	-4.83722e-21	7.92699e-22	300	200	0	3.53418	2.1858	54.5679	27.71	985.519	215.103	-311	200	0	6.27194	5.87844	68.6429	332.318	-612.999	1051.5	-914	200	0
447	4	9.09696e-21	1.66522e-21	-1.53618e-20	-5.04307e-19	-2.46664e-19	-4.9958e-19	300	610	0	6.3812e-24	-1.22567e-23	-6.82601e-23	3.09207e-21	-5.30359e-21	1.30155e-21	300	200	0	3.55098	2.1714	54.8004	22.0168	983.057	218.034	-311	200	0	6.16608	6.01711	67.8333	320.41	-666.617	1068.74	-914	200	0
447	5	7.01876e-21	1.36722e-21	-1.04405e-20	-3.45587e-19	-1.14597e-19	-4.01976e-19	300	610	0	1.2855e-23	-1.07602e-23	-6.62194e-23	3.00682e-21	-4.93941e-21	1.43894e-21	300	200	0	3.57152	2.17834	55.0817	23.4035	975.582	223.671	-311	200	0	6.00574	6.13558	66.6343	301.281	-730.351	1083.76	-914	200	0
447	6	4.98709e-21	1.03288e-21	-6.36618e-21	-2.13128e-19	-2.50017e-20	-2.97933e-19	300	610	0	1.50445e-23	-8.61692e-24	-5.71511e-23	2.59932e-21	-4.14113e-21	1.34638e-21	300	200	0	3.59593	2.20697	55.3595	30.4018	967.65	232.153	-311	200	0	5.83215	6.21823	65.1905	275.34	-786.125	1093.07	-914	200	0
447	7	3.22439e-21	7.17501e-22	-3.26465e-21	-1.1156e-19	2.94919e-20	-2.02592e-19	300	610	0	1.45097e-23	-6.35729e-24	-4.51234e-23	2.05512e-21	-3.18843e-21	1.13263e-21	300	200	0	3.61995	2.24849	55.5985	39.475	964.428	242.958	-311	200	0	5.68576	6.25253	63.7168	254.229	-814.107	1090.68	-914	200	0
447	8	1.82649e-21	4.50632e-22	-1.0922e-21	-3.98629e-20	5.73069e-20	-1.23622e-19	300	610	0	1.24723e-23	-4.30016e-24	-3.28283e-23	1.49721e-21	-2.26053e-21	8.74703e-22	300	200	0	3.63881	2.28889	55.782	46.2069	969.634	254.283	-311	200	0	5.59243	6.23311	62.4381	252.997	-801.751	1072.77	-914	200	0
447	9	8.05006e-22	2.43468e-22	2.87076e-22	6.11212e-21	6.64668e-20	-6.34787e-20	300	610	0	9.81386e-24	-2.60472e-24	-2.18452e-23	9.97934e-22	-1.45752e-21	6.22119e-22	300	200	0	3.65122	2.31488	55.908	47.0509	983.239	263.537	-311	200	0	5.55091	6.16823	61.5612	282.356	-746.105	1039.97	-914	200	0
448	0	1.21725e-22	9.53317e-23	1.04586e-21	3.18168e-20	6.38087e-20	-2.13312e-20	300	610	0	7.11533e-24	-1.31938e-24	-1.2926e-23	5.91896e-22	-8.22057e-22	4.02723e-22	300	200	0	3.65891	2.31834	55.9815	40.9094	1001.01	268.536	-311	200	0	5.53538	6.07734	61.2503	342.895	-654.914	995.109	-914	200	0	9.40813	8.22151	117.877	24182.9	74817.8	-6921.11	0	0	0
448	1	-2.85641e-22	-1.20546e-24	1.35744e-21	4.28024e-20	5.46729e-20	5.44479e-21	300	610	0	4.71549e-24	-4.23068e-25	-6.25673e-24	2.87875e-22	-3.58687e-22	2.28567e-22	300	200	0	3.6644	2.29715	56.0061	29.2266	1016.62	268.249	-311	200	0	5.51101	5.98247	61.5556	423.424	-545.951	942.547	-914	200	0
448	2	-4.85801e-22	-5.65659e-23	1.37474e-21	4.40155e-20	4.29018e-20	2.01905e-20	300	610	0	2.77349e-24	1.42708e-25	-1.6763e-24	7.87563e-23	-4.9507e-23	1.01185e-22	300	200	0	3.67103	2.25418	55.9804	14.5754	1024.1	262.82	-311	200	0	5.45734	5.89795	62.3423	508.197	-439.775	889.703	-914	200	0
448	3	-5.42964e-22	-8.16514e-23	1.22078e-21	3.94652e-20	3.10191e-20	2.62614e-20	300	610	0	1.32626e-24	4.50987e-25	1.15709e-24	-5.08667e-23	1.34159e-22	1.58822e-23	300	200	0	3.68161	2.19717	55.9005	-1.13742	1019.48	253.254	-311	200	0	5.38891	5.82888	63.3279	586.642	-349.476	845.898	-914	200	0
448	4	-5.11095e-22	-8.63394e-23	9.86713e-22	3.21437e-20	2.04888e-20	2.66208e-20	300	610	0	3.36056e-25	5.74464e-25	2.64819e-24	-1.19329e-22	2.23763e-22	-3.50561e-23	300	200	0	3.69425	2.13836	55.7702	-17.1607	1001.69	240.954	-311	200	0	5.34753	5.78565	64.2002	653.596	-276.756	818.003	-914	200	0
448	5	-4.31836e-22	-7.8741e-23	7.34496e-22	2.41019e-20	1.19917e-20	2.36536e-20	300	610	0	-2.73331e-25	5.76966e-25	3.18977e-24	-1.44465e-22	2.48602e-22	-6.01636e-23	300	200	0	3.70249	2.09175	55.6074	-32.6163	972.55	227.401	-311	200	0	5.37106	5.79006	64.6936	705.127	-218.795	807.934	-914	200	0
448	6	-3.34781e-22	-6.49844e-23	5.01913e-22	1.66047e-20	5.67649e-21	1.91275e-20	300	610	0	-5.91111e-25	5.09616e-25	3.12086e-24	-1.41692e-22	2.33244e-22	-6.74261e-23	300	200	0	3.70044	2.06715	55.4377	-45.716	936.297	214.198	-311	200	0	5.47362	5.85412	64.645	739.849	-178.393	814.477	-914	200	0
448	7	-2.39064e-22	-4.93272e-23	3.08349e-22	1.03145e-20	1.3688e-21	1.42447e-20	300	610	0	-7.03344e-25	4.10134e-25	2.70915e-24	-1.23205e-22	1.96606e-22	-6.35629e-23	300	200	0	3.68705	2.06529	55.2794	-54.479	898.129	203.042	-311	200	0	5.6454	5.96152	64.0641	761.392	-164.734	835.782	-914	200	0
448	8	-1.55529e-22	-3.44441e-23	1.60296e-22	5.46817e-21	-1.27111e-21	9.73905e-21	300	610	0	-6.84016e-25	3.04039e-25	2.14944e-24	-9.7887e-23	1.521e-22	-5.37634e-23	300	200	0	3.66561	2.08091	55.1325	-57.4174	862.117	195.184	-311	200	0	5.85503	6.07869	63.131	776.6	-183.77	869.125	-914	200	0
448	9	-8.8958e-23	-2.17804e-23	5.60612e-23	2.02983e-21	-2.63738e-21	5.98736e-21	300	610	0	-5.91352e-25	2.0679e-25	1.57136e-24	-7.16596e-23	1.08377e-22	-4.17192e-23	300	200	0	3.63939	2.10954	54.986	-54.247	829.76	190.972	-311	200	0	6.05788	6.17279	62.1199	790.631	-232.277	909.753	-914	200	0
449	0	-4.00767e-23	-1.19026e-23	-1.05526e-23	-1.89053e-22	-3.10847e-21	3.11648e-21	300	610	0	-4.6757e-25	1.26222e-25	1.05165e-24	-4.80364e-23	7.03173e-23	-2.98204e-23	300	200	0	3.60909	2.14809	54.8394	-46.5337	800.643	190.134	-311	200	0	6.21934	6.21905	61.3076	801.414	-305.829	951.169	-914	200	0	9.40813	8.22151	117.877	24182.9	74817.8	-6921.11	0	0	0
449	1	-7.19413e-24	-4.80429e-24	-4.75941e-23	-1.44226e-21	-3.00872e-21	1.0943e-21	300	610	0	-3.40656e-25	6.48505e-26	6.27462e-25	-2.87272e-23	4.00513e-23	-1.94239e-23	300	200	0	3.57512	2.19211	54.7127	-36.6481	775.073	192.327	-311	200	0	6.33312	6.20838	60.8705	799.215	-407.354	986.782	-914	200	0
449	2	1.25694e-23	-1.50307e-25	-6.32167e-23	-1.99085e-21	-2.59266e-21	-1.98823e-22	300	610	0	-2.27071e-25	2.18331e-26	3.08763e-25	-1.42003e-23	1.78746e-23	-1.11305e-23	300	200	0	3.53994	2.23607	54.6333	-26.2648	755.872	197.413	-311	200	0	6.41543	6.14969	60.8354	775.064	-539.365	1012.86	-914	200	0
449	3	2.24339e-23	2.54343e-24	-6.4662e-23	-2.06889e-21	-2.04433e-21	-9.186e-22	300	610	0	-1.34693e-25	-5.50286e-27	8.87148e-26	-4.15499e-24	2.99303e-24	-5.03524e-24	300	200	0	3.50714	2.27493	54.6263	-16.6563	746.934	205.341	-311	200	0	6.48921	6.0614	61.1119	730.917	-691.672	1029.96	-914	200	0
449	4	2.54309e-23	3.78895e-24	-5.77836e-23	-1.8671e-21	-1.48533e-21	-1.22292e-21	300	610	0	-6.55216e-26	-2.05636e-26	-4.83794e-26	2.11594e-24	-5.92001e-24	-9.30408e-25	300	200	0	3.48095	2.30611	54.713	-9.45876	750.776	215.495	-311	200	0	6.57868	5.96853	61.552	681.006	-843.504	1039.81	-914	200	0
449	5	2.41219e-23	4.05333e-24	-4.69396e-23	-1.52848e-21	-9.86847e-22	-1.25208e-21	300	610	0	-1.79394e-26	-2.67711e-26	-1.21434e-25	5.46915e-24	-1.03388e-23	1.5406e-24	300	200	0	3.46711	2.33205	54.9027	-6.08509	767.967	226.035	-311	200	0	6.70857	5.90224	62.0262	644.968	-973.657	1042.88	-914	200	0
449	6	2.04934e-23	3.72208e-24	-3.51085e-23	-1.15155e-21	-5.82586e-22	-1.11957e-21	300	610	0	1.15568e-26	-2.71483e-26	-1.48959e-25	6.74502e-24	-1.16467e-23	2.77763e-24	300	200	0	3.47004	2.36017	55.1838	-6.73364	797.062	234.467	-311	200	0	6.89211	5.8852	62.4946	640.665	-1064.61	1040.13	-914	200	0
449	7	1.59639e-23	3.08786e-24	-2.41203e-23	-7.97545e-22	-2.80696e-22	-9.09903e-22	300	610	0	2.71379e-26	-2.41285e-26	-1.47024e-25	6.6744e-24	-1.10101e-23	3.15769e-24	300	200	0	3.487	2.39765	55.5259	-10.6648	834.213	239.19	-311	200	0	7.11481	5.9162	62.9957	678.641	-1100.61	1033.54	-914	200	0
449	8	1.14563e-23	2.35506e-24	-1.49269e-23	-4.9892e-22	-7.36583e-23	-6.8087e-22	300	610	0	3.28607e-26	-1.95155e-26	-1.28383e-25	5.83805e-24	-9.33141e-24	2.99974e-24	300	200	0	3.5082	2.44483	55.8943	-17.4725	874.175	240.256	-311	200	0	7.33725	5.97323	63.5658	757.005	-1067.25	1024.49	-914	200	0
449	9	7.49882e-24	1.65296e-24	-7.86151e-24	-2.67742e-22	5.41603e-23	-4.68011e-22	300	610	0	3.22333e-26	-1.45365e-26	-1.02359e-25	4.66115e-24	-7.25371e-24	2.55128e-24	300	200	0	3.52543	2.4942	56.2676	-27.2465	912.255	238.924	-311	200	0	7.51964	6.02608	64.1895	858.743	-958.904	1013.69	-914	200	0
450	0	4.3294e-24	1.05221e-24	-2.86195e-24	-1.02904e-22	1.21192e-22	-2.89829e-22	300	610	0	2.80295e-26	-9.9407e-27	-7.51927e-26	3.42876e-24	-5.19431e-24	1.98926e-24	300	200	0	3.53887	2.53589	56.6443	-39.2078	945.342	236.887	-311	200	0	7.63854	6.04639	64.818	957.683	-790.403	1001.03	-914	200	0	10.9226	8.49083	121.384	25164.6	77091.2	-7221.16	0	0	0
450	1	1.99096e-24	5.81356e-25	3.53771e-25	4.13865e-24	1.45284e-22	-1.52828e-22	300	610	0	2.22707e-26	-6.11316e-27	-5.06085e-26	2.3114e-24	-3.39096e-24	1.42896e-24	300	200	0	3.55483	2.56177	57.0298	-50.9147	972.048	235.665	-311	200	0	7.68161	6.02161	65.4036	1034.64	-595.653	985.857	-914	200	0
450	2	4.09099e-25	2.41327e-25	2.16047e-24	6.51895e-23	1.41813e-22	-5.58378e-23	300	610	0	1.63044e-26	-3.18367e-27	-3.04399e-26	1.3934e-24	-1.94984e-24	9.36441e-25	300	200	0	3.58028	2.56648	57.4162	-59.0742	993.019	236.214	-311	200	0	7.64906	5.96667	65.8891	1087.72	-409.844	969.408	-914	200	0
450	3	-5.49169e-25	1.70551e-26	2.94166e-24	9.25185e-23	1.2291e-22	6.58387e-24	300	610	0	1.09302e-26	-1.11979e-27	-1.52148e-26	6.99462e-25	-8.88793e-25	5.41622e-25	300	200	0	3.61868	2.55003	57.7777	-61.365	1011.02	238.613	-311	200	0	7.56757	5.91788	66.1822	1123.51	-255.179	955.77	-914	200	0
450	4	-1.03465e-24	-1.13924e-25	3.04008e-24	9.72008e-23	9.73881e-23	4.16883e-23	300	610	0	6.53718e-27	2.00354e-28	-4.64711e-27	2.1709e-25	-1.72777e-25	2.50045e-25	300	200	0	3.66882	2.51994	58.0781	-57.84	1028.84	241.967	-311	200	0	7.48221	5.91421	66.2065	1142.87	-139.664	949.589	-914	200	0
450	5	-1.19042e-24	-1.75648e-25	2.73422e-24	8.83042e-23	7.11029e-23	5.69014e-23	300	610	0	3.23199e-27	9.35484e-28	1.98285e-27	-8.61333e-26	2.59497e-25	5.25912e-26	300	200	0	3.72684	2.48932	58.2794	-50.4463	1046.14	245.041	-311	200	0	7.42338	5.97383	66.0033	1139.4	-61.3899	953.12	-914	200	0
450	6	-1.13806e-24	-1.90195e-25	2.23237e-24	7.26609e-23	4.7513e-23	5.88641e-23	300	610	0	9.46329e-28	1.24661e-27	5.55835e-27	-2.50202e-25	4.77095e-25	-6.72055e-26	300	200	0	3.78753	2.47069	58.347	-41.62	1059.42	247.126	-311	200	0	7.38603	6.07795	65.7176	1107.42	-12.9133	964.471	-914	200	0
450	7	-9.72263e-25	-1.75882e-25	1.67768e-24	5.50038e-23	2.82852e-23	5.29745e-23	300	610	0	-4.8064e-28	1.27687e-27	6.9514e-27	-3.14704e-25	5.45322e-25	-1.2807e-25	300	200	0	3.84393	2.46936	58.2578	-33.6542	1065.55	248.284	-311	200	0	7.34013	6.1867	65.4373	1046.82	17.5643	979.041	-914	200	0
450	8	-7.61022e-25	-1.46684e-25	1.15874e-24	3.8294e-23	1.38578e-23	4.32723e-23	300	610	0	-1.24377e-27	1.14203e-27	6.92355e-27	-3.14268e-25	5.19533e-25	-1.47795e-25	300	200	0	3.88942	2.48233	58.011	-28.3856	1064.29	248.958	-311	200	0	7.25571	6.27147	65.1029	963.223	44.6751	993.281	-914	200	0
450	9	-5.48836e-25	-1.12408e-25	7.22221e-25	2.41211e-23	3.9106e-24	3.25349e-23	300	610	0	-1.53425e-27	9.28348e-28	6.08207e-27	-2.76549e-25	4.42764e-25	-1.41515e-25	300	200	0	3.9195	2.50267	57.634	-26.4461	1057.98	249.55	-311	200	0	7.11853	6.32158	64.5984	866.711	77.5295	1006.32	-914	200	0
451	0	-3.61404e-25	-7.92988e-26	3.85138e-25	1.30965e-23	-2.27481e-24	2.24825e-23	300	610	0	-1.51834e-27	6.94808e-28	4.87313e-27	-2.21891e-25	3.45837e-25	-1.21032e-25	300	200	0	3.93083	2.52285	57.1898	-26.6629	1049.6	250.367	-311	200	0	6.93142	6.33163	63.8629	769.59	113.839	1018.61	-914	200	0	9.55574	7.71952	119.405	24689.1	76434.5	-6172.67	0	0	0
451	1	-2.10551e-25	-5.08084e-26	1.45414e-25	5.19648e-24	-5.55991e-24	1.40223e-23	300	610	0	-1.32816e-27	4.77695e-28	3.59705e-27	-1.6401e-25	2.48876e-25	-9.48257e-26	300	200	0	3.92128	2.53487	56.7683	-26.5856	1040.2	251.482	-311	200	0	6.7133	6.29842	62.9219	685.409	145.964	1030.41	-914	200	0
451	2	-9.87155e-26	-2.83701e-26	-9.75288e-27	3.47926e-26	-6.7858e-24	7.48634e-24	300	610	0	-1.06047e-27	2.95912e-28	2.43451e-27	-1.11178e-25	1.63456e-25	-6.84525e-26	300	200	0	3.89168	2.5306	56.4527	-24.1533	1027.94	252.241	-311	200	0	6.49553	6.22085	61.8865	627.956	168.817	1042.78	-914	200	0
451	3	-2.26459e-26	-1.20868e-26	-9.78035e-26	-2.93707e-24	-6.68159e-24	2.8359e-24	300	610	0	-7.8013e-28	1.56116e-28	1.47585e-27	-6.75461e-26	9.48559e-26	-4.51279e-26	300	200	0	3.84646	2.50506	56.2802	-18.9259	1010.24	251.488	-311	200	0	6.31059	6.09324	60.9181	605.868	179.253	1059.36	-914	200	0
451	4	2.37903e-26	-1.28365e-27	-1.36768e-25	-4.29558e-24	-5.82506e-24	-1.75983e-25	300	610	0	-5.25935e-28	5.71268e-29	7.48706e-28	-3.4407e-26	4.41048e-26	-2.63371e-26	300	200	0	3.79275	2.46065	56.229	-11.8555	986.619	248.871	-311	200	0	6.17936	5.91258	60.1766	618.365	174.507	1083.84	-914	200	0
451	5	4.76525e-26	5.08069e-27	-1.42864e-25	-4.56451e-24	-4.63811e-24	-1.88669e-24	300	610	0	-3.1708e-28	-6.59801e-30	2.41371e-28	-1.12514e-26	9.66698e-27	-1.23932e-26	300	200	0	3.73979	2.40714	56.2355	-4.54392	959.519	245.719	-311	200	0	6.09964	5.70051	59.8096	657.926	157.25	1115.19	-914	200	0
451	6	5.56907e-26	8.13413e-27	-1.29336e-25	-4.17493e-24	-3.40269e-24	-2.64532e-24	300	610	0	-1.59195e-28	-4.245e-29	-7.90999e-29	3.40338e-27	-1.12856e-26	-2.89856e-27	300	200	0	3.70015	2.35629	56.2305	1.52078	932.997	244.269	-311	200	0	6.04152	5.49974	59.9381	713.816	136.109	1146.65	-914	200	0
451	7	5.36726e-26	8.91992e-27	-1.06138e-25	-3.45318e-24	-2.28669e-24	-2.76611e-24	300	610	0	-4.9439e-29	-5.8002e-29	-2.53924e-28	1.14234e-26	-2.19868e-26	2.90596e-27	300	200	0	3.68744	2.3165	56.1695	5.91077	910.755	246.053	-311	200	0	5.96006	5.33915	60.5941	773.051	115.263	1168.63	-914	200	0
451	8	4.61131e-26	8.30823e-27	-8.01462e-26	-2.62651e-24	-1.37242e-24	-2.50576e-24	300	610	0	1.95599e-29	-6.00284e-29	-3.24165e-28	1.46725e-26	-2.55181e-26	5.89682e-27	300	200	0	3.70734	2.29266	56.0373	9.39315	895.98	250.991	-311	200	0	5.81838	5.21226	61.7081	824.181	88.9103	1173.41	-914	200	0
451	9	3.6269e-26	6.96599e-27	-5.56466e-26	-1.83807e-24	-6.83132e-25	-2.05733e-24	300	610	0	5.68989e-29	-5.40366e-29	-3.25902e-28	1.47913e-26	-2.4506e-26	6.91337e-27	300	200	0	3.75165	2.28756	55.8345	12.9429	892.047	257.614	-311	200	0	5.6076	5.08941	63.1445	864.399	49.0304	1159.82	-914	200	0
452	0	2.62849e-26	5.36374e-27	-3.4926e-26	-1.16561e-24	-2.05378e-25	-1.55422e-24	300	610	0	7.15832e-29	-4.41491e-29	-2.88045e-28	1.30961e-26	-2.10024e-26	6.67359e-27	300	200	0	3.80373	2.3006	55.57	16.8621	900.967	264.034	-311	200	0	5.35425	4.94545	64.704	900.631	-8.18145	1133.51	-914	200	0	9.55574	7.71952	119.405	24689.1	76434.5	-6172.67	0	0	0
452	1	1.74107e-26	3.80304e-27	-1.88487e-26	-6.40004e-25	9.37938e-26	-1.07965e-24	300	610	0	7.14915e-29	-3.32005e-29	-2.31937e-28	1.05601e-26	-1.6484e-26	5.74007e-27	300	200	0	3.84799	2.32662	55.2661	20.5951	920.817	268.92	-311	200	0	5.10738	4.7784	66.1413	939.32	-86.5764	1103.27	-914	200	0
452	2	1.02327e-26	2.45229e-27	-7.35773e-27	-2.61504e-25	2.5462e-25	-6.78076e-25	300	610	0	6.29152e-29	-2.29473e-29	-1.72024e-28	7.84294e-27	-1.19208e-26	4.51898e-27	300	200	0	3.87321	2.3578	54.9584	22.7288	946.346	271.756	-311	200	0	4.91375	4.6074	67.2587	976.35	-192.173	1076.81	-914	200	0
452	3	4.88569e-27	1.3833e-27	1.26219e-28	-1.27075e-26	3.16731e-25	-3.66346e-25	300	610	0	5.04831e-29	-1.43163e-29	-1.17068e-28	5.34565e-27	-7.87592e-27	3.27813e-27	300	200	0	3.87243	2.38586	54.6899	20.9117	971.802	272.743	-311	200	0	4.79878	4.45882	67.979	999.574	-322.452	1057.05	-914	200	0
452	4	1.22893e-27	6.03763e-28	4.41408e-27	1.31854e-25	3.14679e-25	-1.43439e-25	300	610	0	3.73164e-29	-7.64708e-30	-7.15136e-29	3.27249e-27	-4.61132e-27	2.17388e-27	300	200	0	3.84425	2.40216	54.4984	12.3935	992.383	272.733	-311	200	0	4.76266	4.35097	68.3159	998.14	-456.677	1041.52	-914	200	0
452	5	-1.02005e-27	8.35814e-29	6.35312e-27	1.99249e-25	2.75981e-25	1.82281e-27	300	610	0	2.52972e-29	-2.90085e-30	-3.67957e-29	1.69036e-27	-2.18454e-27	1.2798e-27	300	200	0	3.79186	2.39817	54.407	-4.75488	1004.77	272.692	-311	200	0	4.79481	4.28817	68.3059	968.081	-566.13	1026.81	-914	200	0
452	6	-2.19149e-27	-2.25463e-28	6.71052e-27	2.14243e-25	2.20828e-25	8.51242e-26	300	610	0	1.53707e-29	1.73854e-31	-1.24477e-29	5.79184e-28	-5.28814e-28	6.13165e-28	300	200	0	3.71956	2.36927	54.4232	-30.8986	1008.14	272.991	-311	200	0	4.89191	4.2711	67.989	913.76	-634.765	1012.71	-914	200	0
452	7	-2.60373e-27	-3.76267e-28	6.11595e-27	1.9732e-25	1.6279e-25	1.22869e-25	300	610	0	7.8308e-30	1.92093e-30	3.03537e-30	-1.28743e-28	4.86198e-28	1.56778e-28	300	200	0	3.63214	2.31968	54.5397	-64.5203	1004.61	273.492	-311	200	0	5.05587	4.30646	67.4118	846.847	-665.027	1000.85	-914	200	0
452	8	-2.53032e-27	-4.18112e-28	5.04493e-27	1.64065e-25	1.10012e-25	1.29922e-25	300	610	0	2.56213e-30	2.69639e-30	1.15755e-29	-5.20418e-28	1.01181e-27	-1.24314e-28	300	200	0	3.53727	2.26213	54.7286	-101.237	998.223	274.113	-311	200	0	5.28024	4.39901	66.6252	781.18	-668.082	991.374	-914	200	0
452	9	-2.18643e-27	-3.92321e-28	3.82766e-27	1.25384e-25	6.65509e-26	1.18487e-25	300	610	0	-7.72569e-31	2.82077e-30	1.51055e-29	-6.83565e-28	1.19338e-27	-2.71107e-28	300	200	0	3.44702	2.21102	54.9408	-132.869	993.589	274.832	-311	200	0	5.5424	4.53946	65.6814	725.155	-655.665	982.472	-914	200	0
453	0	-1.72804e-27	-3.30718e-28	2.67143e-27	8.81957e-26	3.36285e-26	9.77857e-26	300	610	0	-2.59775e-30	2.55597e-30	1.53342e-29	-6.95868e-28	1.1555e-27	-3.23183e-28	300	200	0	3.376	2.17629	55.1241	-149.051	995.28	275.283	-311	200	0	5.80306	4.70784	64.6132	679.443	-637.71	972.832	-914	200	0	9.07686	7.22609	117.946	24363.6	75047.5	-5764.96	0	0	0
453	1	-1.25846e-27	-2.5587e-28	1.68816e-27	5.6299e-26	1.06903e-26	7.4225e-26	300	610	0	-3.33742e-30	2.09899e-30	1.36374e-29	-6.19977e-28	9.95948e-28	-3.14593e-28	300	200	0	3.3375	2.16259	55.2492	-141.721	1006.5	274.778	-311	200	0	6.01435	4.886	63.4133	644.941	-619.725	964.392	-914	200	0
453	2	-8.3843e-28	-1.82329e-28	9.21554e-28	3.12477e-26	-3.77259e-27	5.18293e-26	300	610	0	-3.36479e-30	1.586e-30	1.10359e-29	-5.02427e-28	7.85474e-28	-2.72146e-28	300	200	0	3.3396	2.1696	55.3134	-109.181	1026.87	272.885	-311	200	0	6.13649	5.05732	62.0823	631.536	-599.73	962.974	-914	200	0
453	3	-4.96975e-28	-1.18309e-28	3.70921e-28	1.31189e-26	-1.16383e-26	3.27735e-26	300	610	0	-2.97936e-30	1.10196e-30	8.22446e-30	-3.74939e-28	5.70814e-28	-2.15295e-28	300	200	0	3.38248	2.19209	55.3215	-56.9052	1051.62	269.894	-311	200	0	6.1519	5.196	60.715	652.41	-571.155	974.512	-914	200	0
453	4	-2.41402e-28	-6.73949e-29	1.01103e-29	1.13164e-27	-1.47731e-26	1.79099e-26	300	610	0	-2.40255e-30	6.92279e-31	5.62744e-30	-2.56938e-28	3.79339e-28	-1.5694e-28	300	200	0	3.45746	2.22226	55.2786	4.94715	1073.54	266.715	-311	200	0	6.0663	5.27356	59.518	708.147	-531.245	999.882	-914	200	0
453	5	-6.56794e-29	-3.00867e-29	-1.98543e-28	-5.89538e-27	-1.48141e-26	7.22874e-27	300	610	0	-1.78446e-30	3.74197e-31	3.46334e-30	-1.58459e-28	2.24024e-28	-1.04677e-28	300	200	0	3.54934	2.25267	55.204	65.7585	1085.85	264.162	-311	200	0	5.89918	5.28136	58.7402	781.645	-485.8	1034.14	-914	200	0
453	6	4.31833e-29	-5.04919e-30	-2.94838e-28	-9.2327e-27	-1.30715e-26	2.25751e-28	300	610	0	-1.21634e-30	1.46701e-31	1.80617e-30	-8.29466e-29	1.08016e-28	-6.21486e-29	300	200	0	3.64157	2.278	55.1307	117.701	1084.19	262.222	-311	200	0	5.67585	5.23957	58.5886	848.28	-447.406	1069.47	-914	200	0
453	7	1.00626e-28	9.94814e-30	-3.1505e-28	-1.00507e-26	-1.05111e-26	-3.82754e-27	300	610	0	-7.44677e-31	-1.58789e-33	6.38042e-31	-2.96412e-29	2.84385e-29	-3.0287e-29	300	200	0	3.7213	2.2953	55.0856	156.352	1066.61	260.335	-311	200	0	5.42681	5.18932	59.1664	886.392	-431.213	1097.9	-914	200	0
453	8	1.21655e-28	1.73848e-29	-2.8911e-28	-9.32275e-27	-7.78584e-27	-5.70164e-27	300	610	0	-3.84711e-31	-8.66577e-32	-1.09648e-31	4.54078e-30	-2.07051e-29	-8.35721e-30	300	200	0	3.78142	2.30247	55.0758	179.484	1032.99	258.306	-311	200	0	5.18678	5.17541	60.4131	880.836	-449.33	1113.54	-914	200	0
453	9	1.19242e-28	1.95878e-29	-2.39726e-28	-7.79269e-27	-5.29067e-27	-6.09938e-27	300	610	0	-1.31881e-31	-1.25237e-31	-5.2646e-31	2.36524e-29	-4.64916e-29	5.24776e-30	300	200	0	3.81957	2.2972	55.0935	185.77	986.046	256.411	-311	200	0	4.98982	5.22294	62.0877	825.768	-504.458	1114.84	-914	200	0
454	0	1.03637e-28	1.85191e-29	-1.82751e-28	-5.9839e-27	-3.22529e-27	-5.60087e-27	300	610	0	2.92076e-32	-1.32487e-31	-7.03339e-31	3.18207e-29	-5.57747e-29	1.24443e-29	300	200	0	3.83646	2.27828	55.1309	174.861	931.756	254.551	-311	200	0	4.86467	5.33287	63.8525	728.837	-586.571	1105.22	-914	200	0	9.07686	7.22609	117.946	24363.6	75047.5	-5764.96	0	0	0
454	1	8.23095e-29	1.56967e-29	-1.28205e-28	-4.2305e-27	-1.65326e-27	-4.64648e-27	300	610	0	1.18343e-31	-1.20859e-31	-7.21181e-31	3.27232e-29	-5.44622e-29	1.50983e-29	300	200	0	3.83415	2.24842	55.1912	148.554	877.099	251.799	-311	200	0	4.83123	5.50192	65.4081	608.391	-676.884	1090.55	-914	200	0
454	2	6.02337e-29	1.22025e-29	-8.15585e-29	-2.718e-27	-5.52311e-28	-3.54378e-27	300	610	0	1.55483e-31	-9.97647e-32	-6.45456e-31	2.93407e-29	-4.72144e-29	1.48241e-29	300	200	0	3.81423	2.21467	55.2859	111.516	828.381	247.145	-311	200	0	4.90094	5.72722	66.5685	482.875	-759.024	1075.72	-914	200	0
454	3	4.03598e-29	8.73867e-30	-4.50151e-29	-1.52433e-27	1.46531e-28	-2.48727e-27	300	610	0	1.58298e-31	-7.57418e-32	-5.24963e-31	2.38978e-29	-3.74181e-29	1.2899e-29	300	200	0	3.7781	2.18442	55.4218	70.462	791.704	240.493	-311	200	0	5.07962	5.98686	67.2644	365.491	-827.14	1064.1	-914	200	0
454	4	2.41214e-29	5.70527e-30	-1.86375e-29	-6.56295e-28	5.3086e-28	-1.58328e-27	300	610	0	1.41044e-31	-5.28995e-32	-3.93097e-31	1.79191e-29	-2.73245e-29	1.02543e-29	300	200	0	3.72844	2.1614	55.5956	32.0623	772.052	232.75	-311	200	0	5.36422	6.23641	67.5159	267.85	-882.964	1059.21	-914	200	0
454	5	1.19092e-29	3.281e-30	-1.24964e-30	-7.89672e-29	6.8854e-28	-8.74768e-28	300	610	0	1.14308e-31	-3.34593e-32	-2.70413e-31	1.23453e-29	-1.82634e-29	7.51119e-30	300	200	0	3.66898	2.14581	55.7972	1.50348	771.144	225.113	-311	200	0	5.73446	6.43056	67.3949	201.345	-928.512	1064.09	-914	200	0
454	6	3.46792e-30	1.49598e-30	8.89654e-30	2.62383e-28	6.97106e-28	-3.63112e-28	300	610	0	8.53075e-32	-1.82929e-32	-1.67636e-31	7.66875e-30	-1.08763e-29	5.03849e-30	300	200	0	3.60445	2.13717	56.0076	-18.326	786.828	218.43	-311	200	0	6.14863	6.54013	66.9997	172.318	-960.843	1079.05	-914	200	0
454	7	-1.79887e-30	2.91325e-31	1.36694e-29	4.27361e-28	6.1892e-28	-2.56424e-29	300	610	0	5.84628e-32	-7.39194e-33	-8.85581e-32	4.06564e-30	-5.33235e-30	3.01608e-30	300	200	0	3.54234	2.13528	56.1965	-28.2417	813.863	212.9	-311	200	0	6.55015	6.55222	66.4381	178.137	-971.67	1100.5	-914	200	0
454	8	-4.61255e-30	-4.36029e-31	1.47839e-29	4.71264e-28	5.00176e-28	1.71444e-28	300	610	0	3.60581e-32	-2.43039e-34	-3.25338e-32	1.50929e-30	-1.50912e-30	1.4937e-30	300	200	0	3.49184	2.13962	56.3293	-32.8452	845.551	208.058	-311	200	0	6.88413	6.46749	65.8065	208.094	-953.775	1122.84	-914	200	0
454	9	-5.68034e-30	-8.02238e-31	1.3662e-29	4.40322e-28	3.72271e-28	2.64318e-28	300	610	0	1.88774e-32	3.8963e-33	3.55604e-33	-1.40448e-31	8.68941e-31	4.40313e-31	300	200	0	3.45833	2.14977	56.3791	-37.6821	875.891	203.43	-311	200	0	7.11483	6.30165	65.2207	250.043	-905.384	1142.55	-914	200	0
455	0	-5.61703e-30	-9.17146e-31	1.13882e-29	3.70035e-28	2.54349e-28	2.86203e-28	300	610	0	6.74857e-33	5.81179e-33	2.38817e-32	-1.07224e-30	2.13257e-30	-2.17837e-31	300	200	0	3.43918	2.16673	56.3438	-45.8389	900.067	199.455	-311	200	0	7.23487	6.08302	64.8552	298.784	-826.414	1159.29	-914	200	0	10.0295	8.09899	122.121	24801	78003	-6757.04	0	0	0
455	1	-4.91094e-30	-8.7387e-31	8.72308e-30	2.85509e-28	1.56227e-28	2.64663e-28	300	610	0	-1.02968e-33	6.22029e-33	3.27204e-32	-1.48016e-30	2.6048e-30	-5.70273e-31	300	200	0	3.42557	2.19239	56.2576	-56.6944	913.431	197.373	-311	200	0	7.26417	5.84501	64.8574	355.745	-717.453	1171.9	-914	200	0
455	2	-3.91945e-30	-7.44804e-31	6.1508e-30	2.02874e-28	8.11869e-29	2.20724e-28	300	610	0	-5.37921e-33	5.71363e-33	3.39007e-32	-1.53824e-30	2.56569e-30	-7.04915e-31	300	200	0	3.40858	2.22684	56.173	-67.124	912.375	198.392	-311	200	0	7.23524	5.61936	65.2074	420.801	-585.836	1175.14	-914	200	0
455	3	-2.88209e-30	-5.81801e-31	3.93856e-30	1.31177e-28	2.8365e-29	1.69144e-28	300	610	0	-7.23884e-33	4.74114e-33	3.05373e-32	-1.38825e-30	2.23727e-30	-6.98276e-31	300	200	0	3.38528	2.26572	56.1269	-73.6556	896.686	203.453	-311	200	0	7.17186	5.43036	65.7064	489.352	-445.608	1161.01	-914	200	0
455	4	-1.94202e-30	-4.18719e-31	2.19707e-30	7.43172e-29	-5.38501e-30	1.1932e-28	300	610	0	-7.44516e-33	3.61667e-33	2.49626e-32	-1.1365e-30	1.78168e-30	-6.11188e-31	300	200	0	3.36108	2.30063	56.131	-73.9533	870.447	213.184	-311	200	0	7.08015	5.2936	66.0844	558.357	-309.546	1124.66	-914	200	0
455	5	-1.16998e-30	-2.75033e-31	9.33852e-31	3.27652e-29	-2.41464e-29	7.6445e-29	300	610	0	-6.67625e-33	2.53871e-33	1.87815e-32	-8.56236e-31	1.30734e-30	-4.88211e-31	300	200	0	3.34733	2.32431	56.1883	-67.2098	841.075	227.324	-311	200	0	6.95964	5.21893	66.1286	631.015	-186.871	1069.9	-914	200	0
455	6	-5.86575e-31	-1.59624e-31	9.62087e-32	4.96574e-30	-3.20547e-29	4.26766e-29	300	610	0	-5.43816e-33	1.61578e-33	1.29891e-32	-5.92959e-31	8.78822e-31	-3.59243e-31	300	200	0	3.35692	2.33621	56.3038	-53.7569	816.558	244.092	-311	200	0	6.82503	5.20432	65.7718	713.542	-88.5349	1008.26	-914	200	0
455	7	-1.81191e-31	-7.42265e-32	-3.9692e-31	-1.16168e-29	-3.27826e-29	1.81691e-29	300	610	0	-4.0777e-33	8.91716e-34	8.1115e-33	-3.70789e-31	5.27848e-31	-2.42182e-31	300	200	0	3.39959	2.34049	56.4828	-34.6491	802.021	260.359	-311	200	0	6.71433	5.22518	65.0893	810.221	-28.4092	952.184	-914	200	0
455	8	7.35057e-32	-1.62567e-32	-6.33227e-31	-1.97793e-29	-2.92988e-29	1.9077e-30	300	610	0	-2.80873e-33	3.67937e-34	4.34232e-33	-1.98679e-31	2.63431e-31	-1.45899e-31	300	200	0	3.47654	2.33965	56.7194	-11.8304	798.341	272.829	-311	200	0	6.66703	5.24227	64.2218	921.046	-14.2484	909.519	-914	200	0
455	9	2.11189e-31	1.90436e-32	-6.93767e-31	-2.21357e-29	-2.38138e-29	-7.67373e-30	300	610	0	-1.74316e-33	2.13475e-35	1.66093e-33	-7.5798e-32	8.04715e-32	-7.30198e-32	300	200	0	3.57717	2.33269	56.988	11.9301	803.263	279.309	-311	200	0	6.70162	5.22784	63.3204	1037.96	-38.788	882.555	-914	200	0
456	0	2.65161e-31	3.71146e-32	-6.46112e-31	-2.08824e-29	-1.78386e-29	-1.2271e-29	300	610	0	-9.20965e-34	-1.82434e-34	-7.41056e-35	4.20817e-33	-3.36519e-32	-2.22744e-32	300	200	0	3.68256	2.31694	57.25	34.3005	813.473	279.252	-311	200	0	6.81993	5.1846	62.5541	1142.88	-81.5445	868.744	-914	200	0	11.6396	8.10163	122.808	25860.2	78610.4	-7119.26	0	0	0
456	1	2.64538e-31	4.31386e-32	-5.42019e-31	-1.77134e-29	-1.23013e-29	-1.34517e-29	300	610	0	-3.36001e-34	-2.80085e-34	-1.05699e-33	5.00962e-32	-9.44003e-32	9.68623e-33	300	200	0	3.77449	2.29076	57.4707	54.8041	826.733	273.782	-311	200	0	7.01596	5.13902	62.1191	1216.6	-117.105	862.638	-914	200	0
456	2	2.32556e-31	4.15294e-32	-4.1797e-31	-1.38301e-29	-7.68355e-30	-1.25224e-29	300	610	0	4.35752e-35	-3.05082e-34	-1.48937e-33	7.09408e-32	-1.17063e-31	2.69942e-32	300	200	0	3.84326	2.25732	57.6272	74.3164	843.072	265.315	-311	200	0	7.2743	5.11851	62.1762	1253.39	-127.228	860.392	-914	200	0
456	3	1.86296e-31	3.57284e-32	-2.97292e-31	-1.00046e-29	-4.15162e-30	-1.04833e-29	300	610	0	2.60451e-34	-2.84878e-34	-1.5536e-33	7.48877e-32	-1.15066e-31	3.37231e-32	300	200	0	3.88705	2.22551	57.7036	93.1742	864.041	256.666	-311	200	0	7.56923	5.13938	62.7669	1264.99	-111.903	861.584	-914	200	0
456	4	1.37268e-31	2.82024e-32	-1.92937e-31	-6.66665e-30	-1.66835e-30	-8.03846e-30	300	610	0	3.5825e-34	-2.39939e-34	-1.39973e-33	6.85378e-32	-9.92454e-32	3.341e-32	300	200	0	3.9062	2.20589	57.6892	110.588	890.327	250.023	-311	200	0	7.86661	5.21391	63.822	1269.71	-84.7634	865.89	-914	200	0
456	5	9.24116e-32	2.05558e-32	-1.10305e-31	-3.9924e-30	-8.09662e-32	-5.63793e-30	300	610	0	3.75627e-34	-1.83995e-34	-1.14212e-33	5.67675e-32	-7.77647e-32	2.88453e-32	300	200	0	3.90102	2.20635	57.5862	125.07	919.336	246.33	-311	200	0	8.13159	5.35546	65.2076	1278.33	-57.6151	872.259	-914	200	0
456	6	5.52182e-32	1.36975e-32	-4.97584e-32	-1.98506e-30	8.15621e-31	-3.53244e-30	300	610	0	3.43373e-34	-1.24982e-34	-8.61785e-34	4.28261e-32	-5.64027e-32	2.20459e-32	300	200	0	3.87435	2.2304	57.4169	134.121	945.259	245.277	-311	200	0	8.34194	5.56605	66.7084	1290.76	-35.0937	882.636	-914	200	0
456	7	2.68016e-32	8.0185e-33	-8.65844e-33	-5.4088e-31	1.23704e-30	-1.8297e-30	300	610	0	2.83608e-34	-6.63218e-35	-6.118e-34	2.85859e-32	-3.90144e-32	1.43432e-32	300	200	0	3.83463	2.27646	57.2215	134.39	962.604	245.632	-311	200	0	8.49095	5.82349	68.0352	1303.44	-19.9481	903.005	-914	200	0
456	8	6.80136e-33	3.55639e-33	1.71035e-32	4.99925e-31	1.38462e-30	-5.451e-31	300	610	0	2.10303e-34	-8.34341e-36	-4.23553e-34	1.48645e-32	-2.80112e-32	6.53461e-33	300	200	0	3.79476	2.33875	57.0463	123.451	969.805	245.808	-311	200	0	8.58073	6.087	68.9303	1313.26	-15.0126	938.562	-914	200	0
456	9	-5.90938e-33	1.35578e-34	3.20401e-32	1.3155e-30	1.43251e-30	3.5637e-31	300	610	0	1.30581e-34	5.02723e-35	-3.12546e-34	1.76589e-33	-2.47611e-32	-9.35515e-34	300	200	0	3.76573	2.40847	56.9216	101.697	968.977	244.849	-311	200	0	8.61722	6.31765	69.2609	1314.74	-21.1667	987.608	-914	200	0
457	0	-1.27159e-32	-2.52034e-33	4.03749e-32	2.07442e-30	1.52185e-30	9.27938e-31	300	610	0	4.64493e-35	1.11043e-34	-2.82851e-34	-1.09807e-32	-2.98436e-32	-7.78876e-33	300	200	0	3.75164	2.47346	56.8451	72.7481	963.377	243.19	-311	200	0	8.60434	6.49744	69.0309	1302.61	-38.3338	1041.51	-914	200	0	11.6396	8.10163	122.808	25860.2	78610.4	-7119.26	0	0	0
457	1	-1.49302e-32	-4.70057e-33	4.56207e-32	2.91342e-30	1.75785e-30	1.2181e-30	300	610	0	-4.32609e-35	1.74217e-34	-3.2981e-34	-2.36944e-32	-4.31232e-32	-1.37311e-32	300	200	0	3.75015	2.52095	56.7892	42.1612	956.531	242.247	-311	200	0	8.54081	6.63288	68.3533	1278.6	-67.2996	1090.94	-914	200	0
457	2	-1.3607e-32	-6.63791e-33	5.03307e-32	3.91698e-30	2.20628e-30	1.25589e-30	300	610	0	-1.40797e-34	2.37267e-34	-4.40825e-34	-3.64229e-32	-6.36252e-32	-1.82874e-32	300	200	0	3.75444	2.54496	56.7217	15.5642	952.289	243.18	-311	200	0	8.42462	6.73975	67.4079	1250.44	-107.918	1130.07	-914	200	0
457	3	-9.47523e-33	-8.45193e-33	5.59364e-32	5.09551e-30	2.88683e-30	1.04333e-30	300	610	0	-2.47242e-34	2.9336e-34	-5.94349e-34	-4.86283e-32	-8.92192e-32	-2.06598e-32	300	200	0	3.75549	2.54961	56.623	-3.00687	953.699	246.11	-311	200	0	8.25791	6.82263	66.3946	1224.64	-156.873	1155.82	-914	200	0
457	4	-2.96237e-33	-1.00996e-32	6.26143e-32	6.36041e-30	3.76177e-30	5.54515e-31	300	610	0	-3.60084e-34	3.29885e-34	-7.57415e-34	-5.88785e-32	-1.16139e-31	-1.96258e-32	300	200	0	3.74558	2.54427	56.4899	-12.3375	962.49	250.343	-311	200	0	8.05698	6.8701	65.4927	1202.23	-207.291	1166.02	-914	200	0
457	5	5.70898e-33	-1.1331e-32	6.91444e-32	7.49603e-30	4.71959e-30	-2.58859e-31	300	610	0	-4.70624e-34	3.27217e-34	-8.82241e-34	-6.45632e-32	-1.38397e-31	-1.34938e-32	300	200	0	3.7219	2.53768	56.3265	-13.7526	979.662	254.918	-311	200	0	7.86117	6.86638	64.8256	1179.63	-250.948	1159.21	-914	200	0
457	6	1.63628e-32	-1.16518e-32	7.27607e-32	8.1311e-30	5.55477e-30	-1.45479e-30	300	610	0	-5.61285e-34	2.58063e-34	-9.02793e-34	-6.1673e-32	-1.4719e-31	-1.50264e-34	300	200	0	3.68768	2.53394	56.1388	-9.52652	1005.22	258.815	-311	200	0	7.71533	6.80052	64.4332	1150.25	-284.558	1135.34	-914	200	0
457	7	2.86574e-32	-1.02984e-32	6.90236e-32	7.71518e-30	5.94661e-30	-3.08014e-30	300	610	0	-6.03103e-34	8.78577e-35	-7.32514e-34	-4.47084e-32	-1.30462e-31	2.27629e-32	300	200	0	3.65176	2.52979	55.9371	-2.37821	1037.66	261.036	-311	200	0	7.64135	6.67066	64.2538	1106.07	-312.476	1096.98	-914	200	0
457	8	4.18262e-32	-6.24029e-33	5.17857e-32	5.5098e-30	5.44256e-30	-5.14051e-30	300	610	0	-5.5384e-34	-2.23091e-34	-2.64886e-34	-6.81895e-33	-7.28318e-32	5.74892e-32	300	200	0	3.62657	2.51828	55.7357	3.95544	1074.12	260.887	-311	200	0	7.63644	6.49095	64.1314	1041.72	-339.642	1050.17	-914	200	0
457	9	5.43834e-32	1.7745e-33	1.33599e-32	6.07884e-31	3.45413e-30	-7.55995e-30	300	610	0	-3.57474e-34	-7.14909e-34	6.21042e-34	5.96924e-32	4.38013e-32	1.05563e-31	300	200	0	3.62229	2.49589	55.546	5.69682	1109.99	258.241	-311	200	0	7.68761	6.29401	63.876	957.91	-365.954	1003.15	-914	200	0
458	0	6.38168e-32	1.51032e-32	-5.49594e-32	-8.00055e-30	-7.23385e-31	-1.0131e-29	300	610	0	5.38925e-35	-1.41997e-33	2.0476e-33	1.62338e-31	2.38609e-31	1.66934e-31	300	200	0	3.64118	2.46409	55.373	1.31058	1139.24	253.602	-311	200	0	7.77361	6.12268	63.3409	860.741	-390.2	961.977	-914	200	0	11.394	8.65791	116.691	24158.9	73962.3	-7575.66	0	0	0
458	1	6.63079e-32	3.49936e-32	-1.61838e-31	-2.12947e-29	-7.85302e-30	-1.24574e-29	300	610	0	7.54336e-34	-2.35034e-33	4.11508e-33	3.06706e-31	5.28714e-31	2.38774e-31	300	200	0	3.67796	2.42653	55.2164	-7.79216	1156.08	247.714	-311	200	0	7.86263	6.01345	62.4734	759.463	-412.917	927.676	-914	200	0
458	2	5.65468e-32	6.22388e-32	-3.14108e-31	-3.9998e-29	-1.86434e-29	-1.38955e-29	300	610	0	1.81303e-33	-3.4802e-33	6.86524e-33	4.93857e-31	9.24161e-31	3.14003e-31	300	200	0	3.72514	2.38653	55.0691	-18.9458	1155.88	241.002	-311	200	0	7.92278	5.98144	61.3403	665.798	-431.031	899.597	-914	200	0
458	3	2.77352e-32	9.66759e-32	-5.14036e-31	-6.42406e-29	-3.35639e-29	-1.35046e-29	300	610	0	3.27606e-33	-4.72313e-33	1.02296e-32	7.16741e-31	1.42062e-30	3.79592e-31	300	200	0	3.77615	2.34535	54.9255	-30.0599	1135.68	233.538	-311	200	0	7.93261	6.01469	60.1139	594.019	-435.329	879.97	-914	200	0
458	4	-2.80874e-32	1.36514e-31	-7.55537e-31	-9.30952e-29	-5.25717e-29	-1.00231e-29	300	610	0	5.1397e-33	-5.9053e-33	1.39625e-32	9.55653e-31	1.98967e-30	4.1487e-31	300	200	0	3.82359	2.30273	54.7951	-39.4077	1096.25	225.371	-311	200	0	7.87526	6.0772	58.9968	556.702	-419.93	870.619	-914	200	0
458	5	-1.19233e-31	1.77507e-31	-1.0193e-30	-1.23989e-28	-7.47437e-29	-1.89353e-30	300	610	0	7.31429e-33	-6.73684e-33	1.75607e-32	1.17297e-30	2.56687e-30	3.90155e-31	300	200	0	3.85925	2.25803	54.702	-44.2786	1043.76	216.471	-311	200	0	7.73539	6.12595	58.1422	557.666	-391.502	866.203	-914	200	0
458	6	-2.52884e-31	2.12017e-31	-1.26707e-30	-1.52024e-28	-9.78181e-29	1.26316e-29	300	610	0	9.57921e-33	-6.78625e-33	2.01773e-32	1.30772e-30	3.03847e-30	2.66251e-31	300	200	0	3.87885	2.20964	54.6761	-41.0014	987.811	206.582	-311	200	0	7.51479	6.1339	57.6169	591.07	-362.875	855.969	-914	200	0
458	7	-4.32748e-31	2.28099e-31	-1.43557e-30	-1.69269e-28	-1.17674e-28	3.52677e-29	300	610	0	1.15319e-32	-5.46509e-33	2.05438e-32	1.27093e-30	3.22858e-30	-4.45964e-33	300	200	0	3.8841	2.15716	54.7421	-27.0506	937.598	195.639	-311	200	0	7.24677	6.10129	57.3923	645.66	-341.987	834.057	-914	200	0
458	8	-6.55709e-31	2.08794e-31	-1.43119e-30	-1.64171e-28	-1.27811e-28	6.73177e-29	300	610	0	1.2537e-32	-2.03414e-33	1.69201e-32	9.43441e-31	2.88968e-30	-4.7436e-31	300	200	0	3.87771	2.10599	54.9041	-3.24007	899.278	184.484	-311	200	0	6.98876	6.05393	57.3826	707.943	-331.419	806.171	-914	200	0
458	9	-9.07421e-31	1.3194e-31	-1.12697e-30	-1.21267e-28	-1.18942e-28	1.09096e-28	300	610	0	1.16854e-32	4.3549e-33	7.10805e-33	1.78249e-31	1.70095e-30	-1.19326e-30	300	200	0	3.85951	2.06442	55.1402	26.3558	875.268	174.921	-311	200	0	6.79261	6.02901	57.5328	765.99	-328.591	784.813	-914	200	0
459	0	-1.15697e-30	-2.90725e-32	-3.6426e-31	-2.15004e-29	-7.88525e-29	1.59133e-28	300	610	0	7.78135e-33	1.4564e-32	-1.14327e-32	-1.18956e-30	-7.1937e-31	-2.19617e-30	300	200	0	3.82882	2.03449	55.4136	56.4603	864.965	168.867	-311	200	0	6.67174	6.05047	57.8719	813.869	-322.687	778.838	-914	200	0	10.6343	7.08906	121.188	25068.8	77783	-6341.17	0	0	0
459	1	-1.35103e-30	-3.03078e-31	1.03778e-30	1.56477e-28	7.22611e-30	2.13159e-28	300	610	0	-6.22284e-34	2.93004e-32	-4.13101e-32	-3.32185e-30	-4.77985e-30	-3.48509e-30	300	200	0	3.78647	2.01026	55.6838	82.8081	866.207	167.461	-311	200	0	6.60067	6.11192	58.4708	850.286	-302.27	787.982	-914	200	0
459	2	-1.40838e-30	-7.16795e-31	3.26108e-30	4.3358e-28	1.55443e-28	2.6292e-28	300	610	0	-1.51093e-32	4.8855e-32	-8.47094e-32	-6.34164e-30	-1.0851e-29	-5.00416e-30	300	200	0	3.73424	1.98615	55.9123	103.375	876.737	170.78	-311	200	0	6.54815	6.17724	59.3685	871.661	-268.257	804.91	-914	200	0
459	3	-1.21604e-30	-1.28772e-30	6.45178e-30	8.2563e-28	3.81e-28	2.94948e-28	300	610	0	-3.7173e-32	7.2735e-32	-1.42628e-31	-1.02788e-29	-1.91604e-29	-6.60856e-30	300	200	0	3.67684	1.96444	56.0707	118.047	894.96	178.003	-311	200	0	6.50047	6.19474	60.5609	870.571	-234.969	820.354	-914	200	0
459	4	-6.29352e-31	-2.01369e-30	1.06634e-29	1.33631e-27	6.94302e-28	2.89491e-28	300	610	0	-6.78394e-32	9.91862e-32	-2.13787e-31	-1.49952e-29	-2.96394e-29	-8.02866e-30	300	200	0	3.62561	1.9532	56.1429	127.437	919.434	187.741	-311	200	0	6.45811	6.11865	62.0333	842.616	-221.112	828.099	-914	200	0
459	5	5.2157e-31	-2.85877e-30	1.57774e-29	1.94741e-27	1.09525e-27	2.19969e-28	300	610	0	-1.07109e-31	1.24624e-31	-2.93222e-31	-2.00888e-29	-4.17193e-29	-8.83373e-30	300	200	0	3.59546	1.95817	56.1245	132.317	947.358	198.419	-311	200	0	6.43063	5.92765	63.7573	791.196	-240.13	827.116	-914	200	0
459	6	2.41518e-30	-3.7358e-30	2.14005e-29	2.60647e-27	1.56549e-27	5.34374e-29	300	610	0	-1.53199e-31	1.43026e-31	-3.70577e-31	-2.47823e-29	-5.40783e-29	-8.40216e-30	300	200	0	3.59544	1.97786	56.0253	133.337	973.855	208.422	-311	200	0	6.43649	5.63128	65.6471	725.404	-292.494	819.496	-914	200	0
459	7	5.20787e-30	-4.48653e-30	2.67428e-29	3.21226e-27	2.05873e-27	-2.47289e-28	300	610	0	-2.01594e-31	1.45372e-31	-4.28274e-31	-2.78066e-29	-6.43601e-29	-5.90922e-30	300	200	0	3.62367	2.00457	55.8687	130.452	993.605	216.007	-311	200	0	6.49273	5.26416	67.5331	656.3	-364.283	808.309	-914	200	0
459	8	8.98519e-30	-4.86189e-30	3.0489e-29	3.59978e-27	2.48972e-27	-7.19055e-28	300	610	0	-2.43963e-31	1.19308e-31	-4.39815e-31	-2.73005e-29	-6.8897e-29	-3.47934e-31	300	200	0	3.67083	2.02859	55.6853	123.138	1003.55	219.534	-311	200	0	6.60493	4.87263	69.184	596.518	-437.302	798.504	-914	200	0
459	9	1.36918e-29	-4.50657e-30	3.06823e-29	3.52733e-27	2.72304e-27	-1.39048e-27	300	610	0	-2.67065e-31	4.92349e-32	-3.68686e-31	-2.0759e-29	-6.2501e-29	9.39683e-30	300	200	0	3.72541	2.04333	55.5011	111.441	1003.93	218.073	-311	200	0	6.77023	4.5007	70.3682	559.896	-501.328	797.7	-914	200	0
460	0	1.90386e-29	-2.95407e-30	2.46562e-29	2.66986e-27	2.56419e-27	-2.26994e-27	300	610	0	-2.51866e-31	-8.28514e-32	-1.68521e-31	-5.07698e-30	-3.8416e-29	2.43971e-29	300	200	0	3.77546	2.04884	55.3363	96.6535	996.846	211.876	-311	200	0	6.98068	4.18611	70.9224	556.148	-553.651	813.534	-914	200	0	10.6343	7.08906	121.188	25068.8	77783	-6341.17	0	0	0
460	1	2.43903e-29	3.58747e-31	9.06217e-30	6.24853e-28	1.75618e-27	-3.32885e-27	300	610	0	-1.73201e-31	-2.95406e-31	2.14568e-31	2.32513e-29	1.14405e-29	4.54276e-29	300	200	0	3.80974	2.0508	55.2073	80.9436	984.783	202.108	-311	200	0	7.22243	3.96501	70.8071	586.794	-591.73	849.433	-914	200	0
460	2	2.86407e-29	6.04626e-30	-1.99393e-29	-3.06156e-27	-1.33508e-29	-4.48031e-27	300	610	0	-4.66246e-34	-6.03839e-31	8.36372e-31	6.77004e-29	9.57826e-29	7.25854e-29	300	200	0	3.82026	2.05613	55.1205	65.9444	970.581	189.912	-311	200	0	7.47373	3.86576	70.1281	647.342	-612.968	902.332	-914	200	0
460	3	3.00941e-29	1.46846e-29	-6.62462e-29	-8.83839e-27	-3.08829e-27	-5.55395e-27	300	610	0	3.00065e-31	-1.01508e-30	1.74443e-30	1.30971e-28	2.22615e-28	1.04769e-28	300	200	0	3.80335	2.06879	55.0643	51.7384	957.06	175.793	-311	200	0	7.69875	3.89381	69.0743	729.342	-617.462	963.589	-914	200	0
460	4	2.63816e-29	2.66641e-29	-1.33049e-28	-1.70531e-26	-7.79605e-27	-6.26961e-27	300	610	0	7.60549e-31	-1.51984e-30	2.96205e-30	2.13857e-28	3.97049e-28	1.39019e-28	300	200	0	3.75946	2.08823	55.01	37.2299	946.048	160.042	-311	200	0	7.84992	4.03118	67.801	820.428	-605.855	1023.09	-914	200	0
460	5	1.4454e-29	4.19704e-29	-2.21649e-28	-2.78046e-26	-1.43675e-26	-6.21424e-27	300	610	0	1.40375e-30	-2.0826e-30	4.46561e-30	3.13673e-28	6.18104e-28	1.69762e-28	300	200	0	3.69405	2.11191	54.9268	21.2161	938.562	143.639	-311	200	0	7.88434	4.24788	66.3906	906.845	-578.265	1072.98	-914	200	0
460	6	-9.28887e-30	5.98892e-29	-3.29786e-28	-4.07387e-26	-2.28178e-26	-4.82932e-27	300	610	0	2.23136e-30	-2.62954e-30	6.15471e-30	4.22236e-28	8.74406e-28	1.88029e-28	300	200	0	3.61635	2.13791	54.798	3.72746	935.462	128.611	-311	200	0	7.77587	4.51262	64.914	978.1	-536.826	1107.56	-914	200	0
460	7	-4.8658e-29	7.8636e-29	-4.4948e-28	-5.47869e-26	-3.27836e-26	-1.41912e-27	300	610	0	3.2081e-30	-3.03554e-30	7.81625e-30	5.23499e-28	1.13887e-27	1.80811e-28	300	200	0	3.53526	2.16442	54.6293	-13.4316	937.038	117.475	-311	200	0	7.51933	4.8061	63.4827	1030.12	-485.854	1123	-914	200	0
460	8	-1.07042e-28	9.49355e-29	-5.64455e-28	-6.78596e-26	-4.33186e-26	4.80643e-27	300	610	0	4.24167e-30	-3.11222e-30	9.08529e-30	5.91068e-28	1.36267e-27	1.30762e-28	300	200	0	3.45773	2.18994	54.4511	-28.0265	942.448	112.089	-311	200	0	7.13894	5.12557	62.2764	1065.55	-431.762	1119.46	-914	200	0
460	9	-1.86391e-28	1.03599e-28	-6.47379e-28	-7.6525e-26	-5.26592e-26	1.46377e-26	300	610	0	5.15976e-30	-2.60023e-30	9.40854e-30	5.86022e-28	1.46936e-27	1.65983e-29	300	200	0	3.39128	2.21407	54.3057	-38.7036	950.526	112.674	-311	200	0	6.69118	5.46807	61.5438	1092.21	-384.556	1102.12	-914	200	0
461	0	-2.8575e-28	9.71831e-29	-6.57363e-28	-7.5728e-26	-5.79854e-26	2.87017e-26	300	610	0	5.68662e-30	-1.17053e-30	8.01976e-30	4.55725e-28	1.35023e-27	-1.85407e-28	300	200	0	3.34443	2.2362	54.224	-44.7403	960.643	117.917	-311	200	0	6.2456	5.81173	61.4805	1117.66	-355.972	1079.61	-914	200	0	9.89256	8.16865	120.016	24975.4	77238	-6871.66	0	0	0
461	1	-3.99308e-28	6.58725e-29	-5.38413e-28	-5.86382e-26	-5.5225e-26	4.72111e-26	300	610	0	5.42377e-30	1.55884e-30	3.94126e-30	1.346e-28	8.6304e-28	-4.98302e-28	300	200	0	3.32279	2.25486	54.2132	-45.517	972.35	125.904	-311	200	0	5.85907	6.11732	62.0581	1141.04	-354.753	1059.69	-914	200	0
461	2	-5.14014e-28	-2.24501e-30	-2.19879e-28	-1.67549e-26	-3.8972e-26	6.96141e-26	300	610	0	3.84189e-30	5.98272e-30	-3.96968e-30	-4.51836e-28	-1.63288e-28	-9.39184e-28	300	200	0	3.32644	2.26924	54.2601	-40.4473	984.758	134.906	-311	200	0	5.57057	6.34881	63.0386	1152.99	-380.52	1044.38	-914	200	0
461	3	-6.06932e-28	-1.20255e-28	3.79736e-28	5.95662e-26	-2.62215e-27	9.41437e-26	300	610	0	2.93894e-31	1.24365e-29	-1.69058e-29	-1.37812e-27	-1.9145e-27	-1.51125e-27	300	200	0	3.352	2.28009	54.3448	-29.1992	996.517	143.808	-311	200	0	5.41239	6.4944	64.1799	1145.4	-420.9	1030.64	-914	200	0
461	4	-6.42684e-28	-3.0057e-28	1.34389e-27	1.79958e-25	6.11441e-26	1.17285e-25	300	610	0	-5.93801e-30	2.10824e-29	-3.58997e-29	-2.7034e-27	-4.56333e-27	-2.19284e-27	300	200	0	3.3956	2.28899	54.4546	-12.4286	1006.72	152.388	-311	200	0	5.40748	6.56639	65.3679	1117.55	-458.887	1016.64	-914	200	0
461	5	-5.71597e-28	-5.5186e-28	2.74214e-27	3.52035e-25	1.59372e-25	1.33214e-25	300	610	0	-1.55457e-29	3.17484e-29	-6.14909e-29	-4.44784e-27	-8.22412e-27	-2.9236e-27	300	200	0	3.45283	2.29749	54.5837	7.12109	1015.71	161.252	-311	200	0	5.55032	6.58178	66.5362	1073.11	-482.19	1005.39	-914	200	0
461	6	-3.29427e-28	-8.74487e-28	4.60547e-27	5.78326e-25	2.9717e-25	1.33294e-25	300	610	0	-2.90324e-29	4.3716e-29	-9.325e-29	-6.55959e-27	-1.28858e-26	-3.58834e-27	300	200	0	3.5162	2.30692	54.7321	24.4955	1023.96	171.114	-311	200	0	5.8044	6.54542	67.5499	1014.39	-485.171	1001.62	-914	200	0
461	7	1.60086e-28	-1.25429e-27	6.8913e-27	8.51983e-25	4.75215e-25	1.05793e-25	300	610	0	-4.64693e-29	5.54657e-29	-1.29151e-28	-8.87227e-27	-1.83218e-26	-4.00042e-27	300	200	0	3.5742	2.31824	54.912	34.7588	1030.22	181.929	-311	200	0	6.12195	6.44819	68.2408	940.318	-468.842	1006.08	-914	200	0
461	8	9.78288e-28	-1.65477e-27	9.43796e-27	1.15128e-24	6.86342e-25	3.6024e-26	300	610	0	-6.71608e-29	6.44e-29	-1.64812e-28	-1.10549e-26	-2.39771e-26	-3.88758e-27	300	200	0	3.61481	2.33154	55.1354	36.1585	1032.21	192.762	-311	200	0	6.45674	6.27978	68.5326	849.822	-441.461	1014.38	-914	200	0
461	9	2.19851e-27	-2.00817e-27	1.19102e-26	1.4331e-24	9.11228e-25	-9.27947e-26	300	610	0	-8.92222e-29	6.6585e-29	-1.92659e-28	-1.25586e-26	-2.88413e-26	-2.88517e-27	300	200	0	3.6308	2.3449	55.3989	30.6308	1029.02	202.37	-311	200	0	6.76697	6.0434	68.4984	746.09	-413.498	1021.14	-914	200	0
462	0	3.86491e-27	-2.20641e-27	1.37404e-26	1.62609e-24	1.11341e-24	-2.97604e-25	300	610	0	-1.09091e-28	5.65778e-29	-2.01143e-28	-1.25698e-26	-3.13207e-26	-5.43422e-28	300	200	0	3.6223	2.35362	55.6892	20.9775	1022.1	209.763	-311	200	0	7.01971	5.75793	68.3078	637.917	-389.175	1023.51	-914	200	0	9.89256	8.16865	120.016	24975.4	77238	-6871.66	0	0	0
462	1	5.9618e-27	-2.09368e-27	1.40743e-26	1.62455e-24	1.23417e-24	-5.92111e-25	300	610	0	-1.21028e-28	2.74403e-29	-1.74187e-28	-9.98269e-27	-2.91383e-26	3.64222e-27	300	200	0	3.59519	2.35235	55.9952	8.7635	1014.09	214.082	-311	200	0	7.19215	5.45013	68.1234	538.415	-366.807	1020.22	-914	200	0
462	2	8.3726e-27	-1.46345e-27	1.17365e-26	1.28501e-24	1.18829e-24	-9.81557e-25	300	610	0	-1.16691e-28	-2.89282e-29	-9.11848e-29	-3.41297e-27	-1.93001e-26	1.01669e-26	300	200	0	3.55722	2.33909	56.3062	-4.31908	1007.57	214.082	-311	200	0	7.27466	5.15005	68.0201	461.452	-347.899	1008.9	-914	200	0
462	3	1.08295e-26	-6.3833e-29	5.23667e-27	4.27982e-25	8.62085e-25	-1.45537e-24	300	610	0	-8.49516e-29	-1.2097e-28	7.20886e-29	8.72133e-27	1.81327e-27	1.9407e-26	300	200	0	3.51564	2.31639	56.5946	-14.4503	1004.8	208.613	-311	200	0	7.27369	4.89039	67.9648	415.098	-339.996	985.923	-914	200	0
462	4	1.2857e-26	2.38373e-27	-7.15421e-27	-1.15137e-24	1.15949e-25	-1.97767e-24	300	610	0	-1.2131e-29	-2.55971e-28	3.41118e-28	2.80177e-26	3.81593e-26	3.14536e-26	300	200	0	3.4777	2.28984	56.8112	-16.7096	1007.27	198.033	-311	200	0	7.19715	4.7005	67.8468	395.823	-349.693	950.474	-914	200	0
462	5	1.37173e-26	6.14641e-27	-2.72219e-26	-3.65956e-24	-1.20583e-24	-2.47599e-24	300	610	0	1.1704e-28	-4.37696e-28	7.38298e-28	5.57697e-26	9.34623e-26	4.58836e-26	300	200	0	3.45032	2.26552	56.9123	-8.28393	1015.03	184.536	-311	200	0	7.04216	4.59906	67.5242	389.412	-377.437	908.824	-914	200	0
462	6	1.23691e-26	1.14162e-26	-5.64802e-26	-7.26312e-24	-3.25473e-24	-2.82928e-24	300	610	0	3.17433e-28	-6.63002e-28	1.27601e-27	9.24732e-26	1.70269e-25	6.14668e-26	300	200	0	3.43781	2.24676	56.8852	10.0619	1026.34	171.132	-311	200	0	6.8125	4.5929	66.8826	378.012	-418.636	872.312	-914	200	0
462	7	7.45934e-27	1.82145e-26	-9.56566e-26	-1.20246e-23	-6.14341e-24	-2.85705e-24	300	610	0	6.00149e-28	-9.1739e-28	1.94663e-27	1.37135e-25	2.68548e-25	7.58242e-26	300	200	0	3.44041	2.23312	56.7448	35.127	1038.05	160.578	-311	200	0	6.5389	4.67556	65.9029	349.293	-467.054	850.208	-914	200	0
462	8	-2.62693e-27	2.62616e-26	-1.43959e-25	-1.78126e-23	-9.89369e-24	-2.3129e-24	300	610	0	9.6742e-28	-1.1696e-27	2.70937e-27	1.86378e-25	3.83797e-25	8.50723e-26	300	200	0	3.45394	2.22144	56.5247	62.2875	1046.35	154.622	-311	200	0	6.27327	4.82794	64.7166	301.916	-518.865	845.553	-914	200	0
462	9	-1.9625e-26	3.4812e-26	-1.98119e-25	-2.41859e-23	-1.43649e-23	-8.8685e-25	300	610	0	1.4056e-27	-1.36574e-27	3.47416e-27	2.33376e-25	5.04659e-25	8.35164e-26	300	200	0	3.47071	2.20647	56.2782	86.2139	1047.87	153.433	-311	200	0	6.06591	5.03173	63.6058	241.896	-571.872	857.282	-914	200	0
463	0	-4.51199e-26	4.24646e-26	-2.51234e-25	-3.02555e-23	-1.91627e-23	1.77735e-24	300	610	0	1.87623e-27	-1.42367e-27	4.08391e-27	2.66724e-25	6.10223e-25	6.34916e-26	300	200	0	3.48373	2.18181	56.0718	102.817	1040.85	155.777	-311	200	0	5.94243	5.28074	62.8939	176.593	-618.209	882.293	-914	200	0	9.90087	7.62018	121.888	24741.9	77956.8	-6538.3	0	0	0
463	1	-8.01062e-26	4.69691e-26	-2.9152e-25	-3.45382e-23	-2.35338e-23	6.04257e-24	300	610	0	2.30574e-27	-1.2292e-27	4.29758e-27	2.69417e-25	6.67289e-25	1.54971e-26	300	200	0	3.49081	2.14319	55.9562	111.111	1025.74	160.035	-311	200	0	5.89525	5.56936	62.7724	116.233	-644.144	914.102	-914	200	0
463	2	-1.24346e-25	4.50637e-26	-3.01136e-25	-3.48251e-23	-2.62562e-23	1.2208e-23	300	610	0	2.57463e-27	-6.36076e-28	3.77804e-27	2.18233e-25	6.28171e-25	-7.11922e-26	300	200	0	3.49395	2.09097	55.9339	112.975	1004.98	165.012	-311	200	0	5.89613	5.87301	63.2169	78.5906	-639.881	944.265	-914	200	0
463	3	-1.75506e-25	3.24051e-26	-2.55416e-25	-2.81025e-23	-2.55467e-23	2.03998e-23	300	610	0	2.50843e-27	5.27436e-28	2.09098e-27	8.39552e-26	4.29871e-25	-2.07206e-25	300	200	0	3.49624	2.02881	55.9649	111.125	982.208	169.969	-311	200	0	5.91769	6.15408	64.0443	86.3576	-604.907	968.633	-914	200	0
463	4	-2.28093e-25	3.66862e-27	-1.22932e-25	-1.05825e-23	-1.90151e-23	3.04174e-23	300	610	0	1.87312e-27	2.44173e-27	-1.27688e-27	-1.67e-25	-4.16659e-27	-4.00805e-25	300	200	0	3.50021	1.96178	56.0113	107.154	961.788	174.688	-311	200	0	5.95131	6.3877	65.0047	155.105	-546.247	990.199	-914	200	0
463	5	-2.72259e-25	-4.70729e-26	1.32987e-25	2.20841e-23	-3.71171e-24	4.15333e-23	300	610	0	3.79715e-28	5.2649e-27	-6.86975e-27	-5.68851e-25	-7.58215e-25	-6.54414e-25	300	200	0	3.50925	1.89719	56.0646	101.087	947.333	179.512	-311	200	0	6.01398	6.57003	65.832	280.383	-475.814	1014.96	-914	200	0
463	6	-2.92618e-25	-1.25565e-25	5.50523e-25	7.43209e-23	2.36748e-23	5.22544e-23	300	610	0	-2.29647e-27	9.08341e-27	-1.51728e-26	-1.14982e-24	-1.91249e-24	-9.59807e-25	300	200	0	3.5278	1.84564	56.1299	92.6657	939.934	184.953	-311	200	0	6.13414	6.70967	66.297	437.192	-406.317	1047.11	-914	200	0
463	7	-2.6735e-25	-2.36047e-25	1.16258e-24	1.49764e-22	6.63981e-23	6.00655e-23	300	610	0	-6.47488e-27	1.38413e-26	-2.64677e-26	-1.92186e-24	-3.5235e-24	-1.29194e-24	300	200	0	3.55718	1.81767	56.2049	82.7578	939.589	191.362	-311	200	0	6.32192	6.8245	66.2858	594.683	-346.735	1086.51	-914	200	0
463	8	-1.67962e-25	-3.79258e-25	1.98603e-24	2.49923e-22	1.26937e-22	6.11958e-23	300	610	0	-1.23996e-26	1.92463e-26	-4.06242e-26	-2.86611e-24	-5.59485e-24	-1.60171e-24	300	200	0	3.59261	1.81783	56.2814	73.2737	947.751	198.647	-311	200	0	6.54934	6.93189	65.8423	730.162	-300.194	1127.15	-914	200	0
463	9	3.97312e-26	-5.49696e-25	3.0064e-24	3.72304e-22	2.05909e-22	5.04718e-23	300	610	0	-2.01332e-26	2.46562e-26	-5.68223e-26	-3.9141e-24	-8.03733e-24	-1.80834e-24	300	200	0	3.62524	1.84253	56.3531	66.0732	965.744	206.128	-311	200	0	6.75753	7.02184	65.1266	830.071	-263.888	1158.78	-914	200	0
464	0	3.92728e-25	-7.32148e-25	4.1577e-24	5.07954e-22	3.00565e-22	2.13536e-23	300	610	0	-2.9409e-26	2.89525e-26	-7.32122e-26	-4.9252e-24	-1.06188e-23	-1.79274e-24	300	200	0	3.64617	1.8825	56.418	62.3922	991.786	212.907	-311	200	0	6.88607	7.04738	64.3318	889.985	-230.755	1173.23	-914	200	0	9.97112	8.21976	118.346	24880.8	75290.8	-6968.91	0	0	0
464	1	9.2525e-25	-8.9766e-25	5.29795e-24	6.38556e-22	4.02871e-22	-3.3719e-23	300	610	0	-3.94439e-26	3.04214e-26	-8.65372e-26	-5.66246e-24	-1.29067e-23	-1.39387e-24	300	200	0	3.65021	1.927	56.474	63.4781	1021.94	218.107	-311	200	0	6.90208	6.95879	63.6128	920.54	-192.376	1170.67	-914	200	0
464	2	1.65959e-24	-9.99387e-25	6.18256e-24	7.33294e-22	4.97267e-22	-1.22513e-22	300	610	0	-4.8718e-26	2.66678e-26	-9.17682e-26	-5.77057e-24	-1.42097e-23	-4.11066e-25	300	200	0	3.63807	1.96878	56.5124	71.0533	1052.48	220.777	-311	200	0	6.80898	6.74816	63.0442	943.728	-143.246	1158.71	-914	200	0
464	3	2.59266e-24	-9.6908e-25	6.43909e-24	7.4601e-22	5.58333e-22	-2.51546e-22	300	610	0	-5.47458e-26	1.46092e-26	-8.18369e-26	-4.76198e-24	-1.35292e-23	1.38354e-24	300	200	0	3.6139	2.00669	56.5187	85.9837	1079.9	219.998	-311	200	0	6.63874	6.45861	62.6212	977.282	-85.0619	1144.65	-914	200	0
464	4	3.67791e-24	-7.15415e-25	5.55003e-24	6.1343e-22	5.48764e-22	-4.23809e-22	300	610	0	-5.38774e-26	-9.39337e-27	-4.75933e-26	-2.02029e-24	-9.54028e-24	4.21795e-24	300	200	0	3.58094	2.04229	56.4775	106.706	1100.48	215.102	-311	200	0	6.44054	6.1578	62.2972	1024.54	-27.2362	1130.14	-914	200	0
464	5	4.80279e-24	-1.25868e-25	2.85281e-24	2.55632e-22	4.18327e-22	-6.35537e-22	300	610	0	-4.11948e-26	-4.91927e-26	2.18349e-26	3.16721e-24	-6.24055e-25	8.27313e-24	300	200	0	3.54134	2.07681	56.3701	129.983	1111.62	205.837	-311	200	0	6.26668	5.90002	62.0236	1078.69	16.5463	1112.56	-914	200	0
464	6	5.76333e-24	9.25619e-25	-2.42997e-24	-4.19688e-22	1.04713e-22	-8.72003e-22	300	610	0	-1.05938e-26	-1.08214e-25	1.38062e-25	1.15329e-23	1.50132e-23	1.36107e-23	300	200	0	3.49967	2.11296	56.1792	153.297	1112.84	192.711	-311	200	0	6.15141	5.70209	61.7785	1132.94	33.7963	1089.02	-914	200	0
464	7	6.23887e-24	2.5625e-24	-1.11143e-23	-1.50723e-21	-4.62462e-22	-1.10246e-21	300	610	0	4.48267e-26	-1.88428e-25	3.11584e-25	2.36917e-23	3.90974e-23	2.00717e-23	300	200	0	3.46491	2.15633	55.9073	175.882	1105.03	177.34	-311	200	0	6.09965	5.55496	61.58	1183.13	16.9753	1059.74	-914	200	0
464	8	5.77222e-24	4.87813e-24	-2.39141e-23	-3.08621e-21	-1.35304e-21	-1.27468e-21	300	610	0	1.31923e-25	-2.8887e-25	5.48775e-25	3.99264e-23	7.28791e-23	2.71471e-23	300	200	0	3.4472	2.21262	55.5914	197.24	1089.33	162.029	-311	200	0	6.10181	5.45674	61.443	1223.36	-38.5939	1028.82	-914	200	0
464	9	3.76364e-24	7.89408e-24	-4.12174e-23	-5.19253e-21	-2.62142e-21	-1.30989e-21	300	610	0	2.56051e-25	-4.03664e-25	8.4752e-25	5.98837e-23	1.16522e-22	3.38238e-23	300	200	0	3.44964	2.28292	55.2925	215.127	1067.89	148.555	-311	200	0	6.14889	5.42231	61.3214	1247.46	-137.672	1001.41	-914	200	0
465	0	-5.1029e-25	1.15027e-23	-6.27657e-23	-7.77926e-21	-4.2839e-21	-1.0995e-21	300	610	0	4.18848e-25	-5.19618e-25	1.19137e-24	8.2177e-23	1.68267e-22	3.84225e-23	300	200	0	3.4645	2.35891	55.0657	225.367	1044.34	137.354	-311	200	0	6.22353	5.45657	61.1612	1255.35	-280.22	980.554	-914	200	0	9.97112	8.21976	118.346	24880.8	75290.8	-6968.91	0	0	0
465	1	-7.83803e-24	1.53938e-23	-8.72287e-23	-1.06651e-20	-6.28709e-21	-5.05575e-22	300	610	0	6.15142e-25	-6.13541e-25	1.54238e-24	1.03911e-22	2.23373e-22	3.84534e-23	300	200	0	3.47952	2.42255	54.9408	223.521	1022.76	127.987	-311	200	0	6.29117	5.52792	61.0091	1252.2	-453.048	966.789	-914	200	0
465	2	-1.89577e-23	1.89695e-23	-1.11688e-22	-1.34729e-20	-8.46745e-21	6.32258e-22	300	610	0	8.28994e-25	-6.49674e-25	1.83304e-24	1.20164e-22	2.72898e-22	3.05333e-23	300	200	0	3.48613	2.45448	54.9222	207.01	1007.07	120.224	-311	200	0	6.3176	5.58145	60.9726	1240.99	-631.167	960.205	-914	200	0
465	3	-3.43666e-23	2.12548e-23	-1.3107e-22	-1.55626e-20	-1.05039e-20	2.48016e-21	300	610	0	1.02904e-24	-5.77798e-25	1.95847e-24	1.23515e-22	3.02445e-22	1.04266e-23	300	200	0	3.48179	2.4448	54.9943	176.754	1000.7	114.355	-311	200	0	6.29214	5.57966	61.0774	1220.85	-787.428	962.322	-914	200	0
465	4	-5.40406e-23	2.08222e-23	-1.37601e-22	-1.597e-20	-1.18676e-20	5.17987e-21	300	610	0	1.16358e-24	-3.32971e-25	1.77051e-24	1.03732e-22	2.9112e-22	-2.67068e-23	300	200	0	3.46929	2.3978	55.1358	137.486	1005.27	110.692	-311	200	0	6.22415	5.51924	61.2504	1191.17	-896.311	975.997	-914	200	0
465	5	-7.7053e-23	1.5752e-23	-1.20427e-22	-1.33669e-20	-1.17786e-20	8.80129e-21	300	610	0	1.1563e-24	1.61899e-25	1.07645e-24	4.78114e-23	2.11054e-22	-8.57541e-23	300	200	0	3.4557	2.32918	55.333	96.4138	1019.69	109.271	-311	200	0	6.12211	5.41225	61.4239	1151.52	-934.578	1003.86	-914	200	0
465	6	-1.011e-22	3.66695e-24	-6.55835e-23	-6.06758e-21	-9.18129e-21	1.32749e-20	300	610	0	9.03862e-25	9.89042e-25	-3.53926e-25	-5.93638e-23	2.80311e-23	-1.70671e-22	300	200	0	3.44962	2.258	55.5678	61.1349	1040.58	109.906	-311	200	0	5.98591	5.27027	61.5924	1099.3	-891.378	1045.42	-914	200	0
465	7	-1.21959e-22	-1.81126e-23	4.34044e-23	7.88615e-21	-2.75999e-21	1.83029e-20	300	610	0	2.77374e-25	2.22258e-24	-2.76836e-24	-2.33461e-22	-2.96109e-22	-2.82974e-22	300	200	0	3.45624	2.19756	55.7988	37.6101	1063.3	112.004	-311	200	0	5.81372	5.11253	61.7817	1032.73	-777.996	1095.04	-914	200	0
465	8	-1.3295e-22	-5.22374e-23	2.23964e-22	3.05202e-20	8.98076e-21	2.32527e-20	300	610	0	-8.69781e-25	3.90716e-24	-6.39367e-24	-4.87853e-22	-7.98475e-22	-4.19621e-22	300	200	0	3.47406	2.15125	55.9683	28.8496	1083.6	114.3	-311	200	0	5.60821	4.97685	62.0034	954.535	-620.409	1144.17	-914	200	0
465	9	-1.24496e-22	-1.00758e-22	4.91565e-22	6.35584e-20	2.75389e-20	2.70399e-20	300	610	0	-2.68464e-24	6.0269e-24	-1.13733e-23	-8.29147e-22	-1.50665e-21	-5.70274e-22	300	200	0	3.49793	2.11575	56.0309	34.7802	1098.27	115.226	-311	200	0	5.37853	4.90971	62.2064	870.207	-442.645	1186.29	-914	200	0
466	0	-8.39755e-23	-1.64254e-22	8.55064e-22	1.07841e-19	5.4106e-20	2.80197e-20	300	610	0	-5.28448e-24	8.46395e-24	-1.76757e-23	-1.25082e-21	-2.42595e-21	-7.14045e-22	300	200	0	3.52388	2.08784	55.9669	52.733	1104.74	114.004	-311	200	0	5.13442	4.93999	62.2509	783.66	-258.685	1219.19	-914	200	0	8.6637	7.51045	116.494	24120.1	74055.1	-6026.86	0	0	0
466	1	3.9137e-24	-2.40632e-22	1.30998e-21	1.62498e-19	8.90938e-20	2.39137e-20	300	610	0	-8.71051e-24	1.09475e-23	-2.49721e-23	-1.72484e-21	-3.52179e-21	-8.16034e-22	300	200	0	3.5486	2.06913	55.7803	78.1374	1101.32	111.318	-311	200	0	4.88106	5.06079	61.9891	695.834	-76.0395	1242.37	-914	200	0
466	2	1.55966e-22	-3.23574e-22	1.82956e-21	2.23866e-19	1.31472e-19	1.18132e-20	300	610	0	-1.28631e-23	1.2997e-23	-3.24843e-23	-2.19162e-21	-4.69747e-21	-8.24205e-22	300	200	0	3.56733	2.06479	55.4999	105.548	1088.66	108.718	-311	200	0	4.63482	5.23581	61.4084	607.568	95.6783	1253.19	-914	200	0
466	3	3.88085e-22	-4.00737e-22	2.35386e-21	2.84179e-19	1.77918e-19	-1.16825e-20	300	610	0	-1.74181e-23	1.38665e-23	-3.88138e-23	-2.54903e-21	-5.76822e-21	-6.67505e-22	300	200	0	3.57531	2.07808	55.1764	129.326	1070.29	107.509	-311	200	0	4.4409	5.41904	60.6796	523.693	242.044	1248.55	-914	200	0
466	4	7.11329e-22	-4.51845e-22	2.77766e-21	3.30152e-19	2.21805e-19	-5.01255e-20	300	610	0	-2.17288e-23	1.25033e-23	-4.1774e-23	-2.64207e-21	-6.4344e-21	-2.56542e-22	300	200	0	3.56939	2.1051	54.868	143.997	1051.16	108.177	-311	200	0	4.35472	5.5685	60.0638	453.858	350.511	1230.49	-914	200	0
466	5	1.12604e-21	-4.47039e-22	2.93878e-21	3.41649e-19	2.52143e-19	-1.06594e-19	300	610	0	-2.47204e-23	7.53967e-24	-3.82601e-23	-2.25602e-21	-6.25882e-21	5.11435e-22	300	200	0	3.54721	2.13488	54.6297	145.427	1035.48	110.457	-311	200	0	4.40312	5.65486	59.7753	410.119	413.873	1206.62	-914	200	0
466	6	1.61382e-21	-3.45979e-22	2.6096e-21	2.908e-19	2.52622e-19	-1.82705e-19	300	610	0	-2.47974e-23	-2.65698e-24	-2.42147e-23	-1.11675e-21	-4.65557e-21	1.74111e-21	300	200	0	3.5093	2.15574	54.5021	132.653	1025.39	113.683	-311	200	0	4.56737	5.67185	59.8983	403.272	427.897	1183.89	-914	200	0
466	7	2.12757e-21	-9.84642e-23	1.49593e-21	1.42056e-19	2.01071e-19	-2.77196e-19	300	610	0	-1.97893e-23	-1.98408e-23	5.23555e-24	1.09632e-21	-9.0166e-22	3.5188e-21	300	200	0	3.46307	2.16171	54.4988	108.626	1020.23	117.094	-311	200	0	4.79876	5.64084	60.3858	437.928	394.25	1163.43	-914	200	0
466	8	2.57994e-21	3.52451e-22	-7.51252e-22	-1.46107e-19	6.97146e-20	-3.84062e-19	300	610	0	-6.97522e-24	-4.5614e-23	5.5372e-23	4.71814e-21	5.8144e-21	5.88103e-21	300	200	0	3.42041	2.15379	54.6086	78.4554	1017.16	120.207	-311	200	0	5.05115	5.59931	61.111	508.311	324.825	1142.15	-914	200	0
466	9	2.83173e-21	1.06363e-21	-4.50395e-21	-6.17006e-19	-1.73208e-19	-4.9029e-19	300	610	0	1.67585e-23	-8.09819e-23	1.31091e-22	1.00391e-20	1.62898e-20	8.77007e-21	300	200	0	3.38957	2.13806	54.8086	46.5084	1013.07	122.995	-311	200	0	5.3033	5.57671	61.9127	598.927	237.438	1117.7	-914	200	0
467	0	2.68248e-21	2.08001e-21	-1.0097e-20	-1.30808e-18	-5.59799e-19	-5.7338e-19	300	610	0	5.45629e-23	-1.25704e-22	2.35604e-22	1.7212e-20	3.11315e-20	1.19763e-20	300	200	0	3.37075	2.12368	55.0749	15.586	1005.32	125.417	-311	200	0	5.55682	5.57476	62.6258	691.807	147.433	1091.31	-914	200	0	9.50322	7.5348	117.713	24503.1	74726.9	-6116.86	0	0	0
467	1	1.86663e-21	3.41646e-21	-1.7731e-20	-2.23881e-18	-1.11611e-18	-5.98998e-19	300	610	0	1.09001e-22	-1.77421e-22	3.68524e-22	2.61184e-20	5.04897e-20	1.50694e-20	300	200	0	3.35997	2.12014	55.384	-11.5356	992.303	127.255	-311	200	0	5.81602	5.57022	63.1222	775.557	64.1234	1068.1	-914	200	0
467	2	6.05602e-23	5.03245e-21	-2.73319e-20	-3.39335e-18	-1.85224e-18	-5.19343e-19	300	610	0	1.8108e-22	-2.3058e-22	5.2329e-22	3.61931e-20	7.36891e-20	1.73242e-20	300	200	0	3.35531	2.13312	55.7071	-31.3287	975.646	128.672	-311	200	0	6.06534	5.53573	63.3342	847.471	-6.95227	1054.72	-914	200	0
467	3	-3.09325e-21	6.79955e-21	-3.83629e-20	-4.69775e-18	-2.74848e-18	-2.73107e-19	300	610	0	2.68897e-22	-2.75224e-22	6.83959e-22	4.62107e-20	9.87588e-20	1.76536e-20	300	200	0	3.3584	2.16196	56.008	-41.215	960.658	130.329	-311	200	0	6.26778	5.4603	63.2554	908.078	-62.0653	1054.5	-914	200	0
467	4	-7.93717e-21	8.46305e-21	-4.95937e-20	-5.99231e-18	-3.73736e-18	2.11799e-19	300	610	0	3.65874e-22	-2.95801e-22	8.21578e-22	5.40514e-20	1.21883e-19	1.45656e-20	300	200	0	3.37155	2.20025	56.2525	-41.3782	952.615	133.007	-311	200	0	6.39022	5.35968	62.9502	956.384	-100.816	1064.67	-914	200	0
467	5	-1.47162e-20	9.60137e-21	-5.88431e-20	-7.00131e-18	-4.6823e-18	1.01127e-18	300	610	0	4.58675e-22	-2.70252e-22	8.90568e-22	5.64803e-20	1.36828e-19	6.17446e-21	300	200	0	3.39578	2.23932	56.419	-34.1913	952.613	137.571	-311	200	0	6.42746	5.26721	62.5316	991.736	-125.408	1079.59	-914	200	0
467	6	-2.34552e-20	9.59025e-21	-6.27284e-20	-7.30442e-18	-5.35486e-18	2.19206e-18	300	610	0	5.24969e-22	-1.69772e-22	8.25888e-22	4.89927e-20	1.34448e-19	-9.70048e-21	300	200	0	3.43097	2.27294	56.502	-22.2602	957.419	145.056	-311	200	0	6.39992	5.2059	62.0824	1017.93	-136.038	1095.76	-914	200	0
467	7	-3.37909e-20	7.58222e-21	-5.64783e-20	-6.31692e-18	-5.41421e-18	3.79122e-18	300	610	0	5.31411e-22	4.01941e-23	5.4213e-22	2.58102e-20	1.02428e-19	-3.52999e-20	300	200	0	3.47472	2.29892	56.5085	-7.03607	962.501	156.317	-311	200	0	6.32973	5.16784	61.6026	1040.54	-130.496	1112.08	-914	200	0
467	8	-4.47605e-20	2.5174e-21	-3.3896e-20	-3.28947e-18	-4.39472e-18	5.78645e-18	300	610	0	4.32419e-22	3.97049e-22	-6.38218e-23	-1.98626e-20	2.5497e-20	-7.25043e-20	300	200	0	3.52102	2.31774	56.4526	10.8939	964.355	171.528	-311	200	0	6.22589	5.12608	61.0571	1060.05	-109.567	1127.37	-914	200	0
467	9	-5.45579e-20	-6.81375e-21	1.24098e-20	2.65822e-18	-1.71024e-18	8.0568e-18	300	610	0	1.70576e-22	9.35384e-22	-1.10451e-21	-9.51815e-20	-1.13594e-19	-1.22178e-19	300	200	0	3.56264	2.33321	56.3496	30.2677	961.325	190.118	-311	200	0	6.09748	5.06463	60.4753	1069.83	-79.6267	1139.72	-914	200	0
468	0	-6.02849e-20	-2.16303e-20	9.03751e-20	1.24517e-17	3.31348e-18	1.03349e-17	300	610	0	-3.20214e-22	1.67773e-21	-2.68551e-21	-2.06445e-19	-3.31958e-19	-1.8324e-19	300	200	0	3.59495	2.35229	56.2173	48.7725	954.458	210.898	-311	200	0	5.96688	4.99388	59.9797	1060.75	-47.6085	1146.98	-914	200	0	9.50322	7.5348	117.713	24503.1	74726.9	-6116.86	0	0	0
468	1	-5.77447e-20	-4.29149e-20	2.07238e-19	2.69032e-17	1.1364e-17	1.21539e-17	300	610	0	-1.10743e-21	2.62098e-21	-4.87843e-21	-3.57153e-19	-6.42915e-19	-2.51445e-19	300	200	0	3.61704	2.37926	56.0838	64.3198	946.92	231.959	-311	200	0	5.8569	4.94524	59.7186	1029.03	-14.4059	1147.22	-914	200	0
468	2	-4.13524e-20	-7.10358e-20	3.6752e-19	4.64596e-17	2.30096e-17	1.27975e-17	300	610	0	-2.24698e-21	3.71805e-21	-7.68091e-21	-5.45215e-19	-1.05044e-18	-3.17931e-19	300	200	0	3.63086	2.4114	55.9868	76.0632	941.465	250.88	-311	200	0	5.77228	4.95334	59.795	980.882	22.6273	1139.76	-914	200	0
468	3	-4.2665e-21	-1.05215e-19	5.70085e-19	7.08394e-17	3.84932e-17	1.12631e-17	300	610	0	-3.76302e-21	4.85515e-21	-1.09624e-20	-7.59248e-19	-1.54141e-18	-3.67642e-19	300	200	0	3.63953	2.44153	55.9567	84.3046	939.616	265.527	-311	200	0	5.70102	5.0359	60.2623	926.984	62.6551	1125.03	-914	200	0
468	4	6.11209e-20	-1.42845e-19	8.04186e-19	9.85532e-17	5.74412e-17	6.25879e-18	300	610	0	-5.61952e-21	5.82611e-21	-1.43967e-20	-9.74069e-19	-2.07571e-18	-3.77866e-19	300	200	0	3.64544	2.46161	55.999	89.3443	942.601	274.643	-311	200	0	5.63267	5.18901	61.1534	872.989	102.907	1104.89	-914	200	0
468	5	1.62173e-19	-1.78673e-19	1.04459e-18	1.26318e-16	7.84858e-17	-3.74298e-18	300	610	0	-7.68319e-21	6.30674e-21	-1.73845e-20	-1.14571e-18	-2.57457e-18	-3.17292e-19	300	200	0	3.64822	2.46367	56.0972	90.4286	950.965	278.08	-311	200	0	5.56791	5.39605	62.4586	817.711	142.824	1083.79	-914	200	0
468	6	3.04302e-19	-2.03936e-19	1.24611e-18	1.48416e-16	9.88128e-17	-2.03627e-17	300	610	0	-9.67927e-21	5.83488e-21	-1.89761e-20	-1.20667e-18	-2.90836e-18	-1.46142e-19	300	200	0	3.64491	2.44122	56.2276	86.5882	963.402	277.053	-311	200	0	5.50859	5.62943	64.0568	758.637	181.447	1065.99	-914	200	0
468	7	4.88403e-19	-2.05587e-19	1.33821e-18	1.56073e-16	1.13677e-16	-4.50464e-17	300	610	0	-1.11438e-20	3.80424e-21	-1.78094e-20	-1.06247e-18	-2.88582e-18	1.8184e-19	300	200	0	3.634	2.39358	56.3683	78.5711	976.426	274.132	-311	200	0	5.45597	5.84545	65.71	696.305	213.284	1050.89	-914	200	0
468	8	7.07326e-19	-1.65827e-19	1.22089e-18	1.37027e-16	1.15957e-16	-7.86372e-17	300	610	0	-1.13803e-20	-5.16476e-22	-1.2087e-20	-5.91349e-19	-2.24819e-18	7.14585e-19	300	200	0	3.61785	2.32992	56.4997	69.1518	985.321	272.706	-311	200	0	5.42455	5.99054	67.1446	634.719	228.802	1034.44	-914	200	0
468	9	9.41419e-19	-6.22853e-20	7.63681e-19	7.54862e-17	9.58773e-17	-1.20754e-16	300	610	0	-9.43167e-21	-7.9243e-21	3.72114e-22	3.50692e-19	-6.72973e-19	1.493e-18	300	200	0	3.59932	2.26704	56.6067	61.3623	986.423	275.877	-311	200	0	5.43733	6.02682	68.1322	581.468	221.789	1014.48	-914	200	0
469	0	1.15336e-18	1.30718e-19	-1.89901e-19	-4.7204e-17	4.10713e-17	-1.68967e-16	300	610	0	-4.08668e-21	-1.91653e-20	2.19649e-20	1.91644e-18	2.20631e-18	2.53727e-18	300	200	0	3.57797	2.22134	56.6806	56.9045	979.04	284.99	-311	200	0	5.49942	5.95812	68.5322	547.83	197.458	991.244	-914	200	0	8.74432	7.8491	119.687	24588	76656.7	-6236.69	0	0	0
469	1	1.2828e-18	4.39297e-19	-1.80907e-18	-2.50808e-16	-6.27682e-17	-2.17785e-16	300	610	0	6.05719e-21	-3.47424e-20	5.49659e-20	4.24231e-18	6.75668e-18	3.82742e-18	300	200	0	3.55165	2.20239	56.7131	55.8402	965.551	299.106	-311	200	0	5.58762	5.82479	68.3164	545.262	169.279	965.229	-914	200	0
469	2	1.24194e-18	8.84907e-19	-4.25011e-18	-5.52923e-16	-2.30358e-16	-2.57532e-16	300	610	0	2.24441e-20	-5.46309e-20	1.00966e-19	7.40793e-18	1.32699e-17	5.27766e-18	300	200	0	3.52119	2.21255	56.6884	56.5704	950.348	315.866	-311	200	0	5.65867	5.66915	67.5518	577.984	146.715	938.391	-914	200	0
469	3	9.13337e-19	1.47645e-18	-7.61443e-18	-9.63727e-16	-4.74075e-16	-2.73259e-16	300	610	0	4.62915e-20	-7.78939e-20	1.60036e-19	1.13777e-17	2.18465e-17	6.70563e-18	300	200	0	3.49258	2.24885	56.5906	56.0884	938.466	332.377	-311	200	0	5.65886	5.51352	66.3603	636.015	127.179	915.829	-914	200	0
469	4	1.52406e-19	2.19914e-18	-1.18869e-17	-1.47839e-15	-7.9966e-16	-2.43949e-16	300	610	0	7.81693e-20	-1.02202e-19	2.29589e-19	1.59228e-17	3.22334e-17	7.79876e-18	300	200	0	3.47445	2.30379	56.4204	51.4949	934.339	345.651	-311	200	0	5.54822	5.37006	64.8995	695.745	98.9357	903.115	-914	200	0
469	5	-1.20267e-18	3.00007e-18	-1.68531e-17	-2.06695e-15	-1.20012e-15	-1.42383e-16	300	610	0	1.17404e-19	-1.23288e-19	3.02952e-19	2.05263e-17	4.3615e-17	8.08281e-18	300	200	0	3.47307	2.36657	56.1905	42.1092	940.949	353.382	-311	200	0	5.32999	5.25237	63.327	731.448	52.4356	901.626	-914	200	0
469	6	-3.31013e-18	3.771e-18	-2.19959e-17	-2.66202e-15	-1.64777e-15	6.37929e-17	300	610	0	1.61299e-19	-1.34396e-19	3.67729e-19	2.42765e-17	5.43665e-17	6.90076e-18	300	200	0	3.4886	2.42505	55.9106	29.94	958.869	354.786	-311	200	0	5.05048	5.16773	61.7663	728.31	-10.3537	906.88	-914	200	0
469	7	-6.28918e-18	4.32989e-18	-2.63794e-17	-3.145e-15	-2.08466e-15	4.09162e-16	300	610	0	2.04196e-19	-1.25847e-19	4.0414e-19	2.5765e-17	6.17927e-17	3.41387e-18	300	200	0	3.51482	2.46781	55.5881	17.9791	985.762	350.686	-311	200	0	4.77652	5.11042	60.3369	685.232	-80.2912	911.238	-914	200	0
469	8	-1.01664e-17	4.40408e-18	-2.85334e-17	-3.33287e-15	-2.41225e-15	9.25009e-16	300	610	0	2.36463e-19	-8.4882e-20	3.83664e-19	2.30113e-17	6.18951e-17	-3.35872e-18	300	200	0	3.54222	2.48765	55.2404	8.31101	1017.29	342.966	-311	200	0	4.57174	5.07575	59.1651	610.738	-153.306	908.469	-914	200	0
469	9	-1.48018e-17	3.61987e-18	-2.63629e-17	-2.96851e-15	-2.48181e-15	1.63039e-15	300	610	0	2.4355e-19	3.9694e-21	2.68493e-19	1.345e-17	4.92383e-17	-1.44417e-17	300	200	0	3.56145	2.48439	54.8987	1.55066	1047.89	333.953	-311	200	0	4.47519	5.07475	58.3378	520.106	-231.448	897.619	-914	200	0
470	0	-1.97947e-17	1.50527e-18	-1.71211e-17	-1.71921e-15	-2.08815e-15	2.51917e-15	300	610	0	2.05372e-19	1.57684e-19	1.2501e-20	-5.96884e-18	1.70143e-17	-3.07233e-17	300	200	0	3.56717	2.46337	54.603	-2.62856	1071.37	325.885	-311	200	0	4.49313	5.12121	57.8966	431.731	-311.664	883.138	-914	200	0	8.74432	7.8491	119.687	24588	76656.7	-6236.69	0	0	0
470	1	-2.4374e-17	-2.48474e-18	2.50329e-18	8.10178e-16	-9.70448e-16	3.5426e-15	300	610	0	9.63835e-20	3.92337e-19	-4.35332e-19	-3.85058e-17	-4.25604e-17	-5.26705e-17	300	200	0	3.5618	2.43095	54.3829	-4.52271	1083.02	320.4	-311	200	0	4.60972	5.20894	57.8538	361.159	-381.476	870.424	-914	200	0
470	2	-2.72844e-17	-8.90923e-18	3.61164e-17	5.04148e-15	1.17478e-15	4.58803e-15	300	610	0	-1.13165e-19	7.19108e-19	-1.12396e-18	-8.71119e-17	-1.37352e-16	-7.99209e-17	300	200	0	3.55411	2.39164	54.2395	-3.67799	1080.74	318.209	-311	200	0	4.79858	5.31272	58.1652	318.076	-430.232	862.857	-914	200	0
470	3	-2.66884e-17	-1.82357e-17	8.70898e-17	1.13554e-14	4.66232e-15	5.45492e-15	300	610	0	-4.54161e-19	1.13833e-18	-2.08862e-18	-1.53587e-16	-2.73738e-16	-1.10744e-16	300	200	0	3.55215	2.3481	54.1569	0.347814	1064.72	319.186	-311	200	0	5.02113	5.40959	58.7269	307.012	-461.293	862.865	-914	200	0
470	4	-2.01176e-17	-3.06757e-17	1.57687e-16	1.99825e-14	9.76132e-15	5.83151e-15	300	610	0	-9.53071e-19	1.63143e-18	-3.33331e-18	-2.37358e-16	-4.54188e-16	-1.41389e-16	300	200	0	3.55898	2.30189	54.1291	6.32595	1037.62	322.72	-311	200	0	5.22909	5.49394	59.4302	326.915	-487.809	871.52	-914	200	0
470	5	-4.51748e-18	-4.59511e-17	2.47777e-16	3.08436e-14	1.66057e-14	5.27726e-15	300	610	0	-1.62318e-18	2.15077e-18	-4.80696e-18	-3.33838e-16	-6.73858e-16	-1.65371e-16	300	200	0	3.57381	2.25493	54.1577	11.5845	1004.57	327.966	-311	200	0	5.38729	5.56867	60.1928	370.291	-517.047	886.764	-914	200	0
470	6	2.35523e-17	-6.29906e-17	3.53087e-16	4.33382e-14	2.50666e-14	3.21894e-15	300	610	0	-2.45209e-18	2.60804e-18	-6.37325e-18	-4.32418e-16	-9.1619e-16	-1.7279e-16	300	200	0	3.59292	2.21168	54.2322	14.0553	971.443	334.075	-311	200	0	5.4968	5.62949	60.9394	427.333	-543.733	905.051	-914	200	0
470	7	6.74894e-17	-7.95649e-17	4.63033e-16	5.60829e-14	3.45845e-14	-1.02855e-15	300	610	0	-3.38533e-18	2.86255e-18	-7.77587e-18	-5.14207e-16	-1.14769e-15	-1.49862e-16	300	200	0	3.61039	2.18015	54.3325	13.5248	943.062	340.611	-311	200	0	5.5931	5.66707	61.5791	492.102	-558.003	924.462	-914	200	0
470	8	1.29913e-16	-9.18933e-17	5.58242e-16	6.66199e-14	4.3967e-14	-8.20282e-15	300	610	0	-4.30647e-18	2.71161e-18	-8.60296e-18	-5.49832e-16	-1.31233e-15	-7.89079e-17	300	200	0	3.62175	2.16909	54.4504	11.0545	922	347.724	-311	200	0	5.71783	5.67576	62.0049	563.9	-553.534	945.425	-914	200	0
470	9	2.11546e-16	-9.42803e-17	6.08078e-16	7.11319e-14	5.11687e-14	-1.89799e-14	300	610	0	-5.01559e-18	1.88679e-18	-8.25756e-18	-4.97777e-16	-1.32656e-15	6.08635e-17	300	200	0	3.62682	2.18182	54.5933	7.60519	908.409	355.587	-311	200	0	5.88682	5.65641	62.1149	643.501	-526.779	969.322	-914	200	0
471	0	3.09661e-16	-7.88814e-17	5.68661e-16	6.42293e-14	5.30838e-14	-3.37884e-14	300	610	0	-5.20889e-18	6.09478e-20	-5.94448e-18	-3.04017e-16	-1.07623e-15	2.91344e-16	300	200	0	3.62916	2.21329	54.7704	4.16246	901.014	363.616	-311	200	0	6.08583	5.61999	61.8577	725.695	-475.649	996.432	-914	200	0	9.67763	8.01213	115.087	23644.3	72624.5	-6497.33	0	0	0
471	1	4.16098e-16	-3.57412e-17	3.82183e-16	3.89048e-14	4.54068e-14	-5.25381e-14	300	610	0	-4.46494e-18	-3.12734e-18	-6.88698e-19	9.60272e-17	-4.17665e-16	6.31799e-16	300	200	0	3.63403	2.255	54.9823	3.19155	898.624	370.312	-311	200	0	6.29151	5.58783	61.2765	795.171	-404.701	1026.11	-914	200	0
471	2	5.14935e-16	4.6703e-17	-2.14046e-17	-1.32091e-14	2.26387e-14	-7.42543e-14	300	610	0	-2.24513e-18	-8.02415e-18	8.59537e-18	7.71903e-16	8.14375e-16	1.09293e-15	300	200	0	3.64471	2.30198	55.2264	8.19382	900.788	374.116	-311	200	0	6.48664	5.58387	60.505	835.833	-326	1059.58	-914	200	0
471	3	5.80062e-16	1.80412e-16	-7.18917e-16	-1.01111e-13	-2.16558e-14	-9.6627e-14	300	610	0	2.0813e-18	-1.48771e-17	2.29606e-17	1.78737e-15	2.78836e-15	1.66833e-15	300	200	0	3.65987	2.35309	55.5013	21.0148	907.153	374.642	-311	200	0	6.66085	5.62882	59.7187	844.218	-247.938	1099.17	-914	200	0
471	4	5.7305e-16	3.75558e-16	-1.78301e-15	-2.33029e-13	-9.42057e-14	-1.15502e-13	300	610	0	9.17458e-18	-2.37114e-17	4.31844e-17	3.18292e-15	5.64347e-15	2.32316e-15	300	200	0	3.67711	2.40656	55.8039	39.657	916.775	372.935	-311	200	0	6.80996	5.74007	59.0874	828.188	-169.305	1143.19	-914	200	0
471	5	4.42024e-16	6.37092e-16	-3.26402e-15	-4.14149e-13	-2.00855e-13	-1.2438e-13	300	610	0	1.96093e-17	-3.41596e-17	6.94043e-17	4.95013e-15	9.43902e-15	2.98034e-15	300	200	0	3.69796	2.45943	56.1243	58.3228	928.478	370.722	-311	200	0	6.94139	5.9261	58.7157	794.673	-89.4241	1184.33	-914	200	0
471	6	1.22473e-16	9.59863e-16	-5.16307e-15	-6.43287e-13	-3.44697e-13	-1.1403e-13	300	610	0	3.36918e-17	-4.52485e-17	1.00616e-16	6.99731e-15	1.40832e-14	3.50534e-15	300	200	0	3.72625	2.51151	56.4404	70.1191	941.342	369.559	-311	200	0	7.0768	6.16926	58.5909	744.195	-16.0726	1213.52	-914	200	0
471	7	-4.58713e-16	1.32221e-15	-7.3954e-15	-9.08426e-13	-5.23401e-13	-7.23815e-14	300	610	0	5.11987e-17	-5.51523e-17	1.34037e-16	9.10694e-15	1.92404e-14	3.69158e-15	300	200	0	3.76176	2.56296	56.7182	70.6734	954.21	370.286	-311	200	0	7.23676	6.42134	58.628	677.037	40.4694	1224.54	-914	200	0
471	8	-1.37443e-15	1.67825e-15	-9.74449e-15	-1.1812e-12	-7.25681e-13	1.50662e-14	300	610	0	7.10312e-17	-6.09409e-17	1.64372e-16	1.08877e-14	2.42204e-14	3.25e-15	300	200	0	3.79748	2.60712	56.9223	59.5514	965.301	372.93	-311	200	0	7.41801	6.62955	58.7929	600.102	75.9369	1215.01	-914	200	0
471	9	-2.68212e-15	1.94949e-15	-1.18095e-14	-1.41069e-12	-9.2702e-13	1.64038e-13	300	610	0	9.07961e-17	-5.83719e-17	1.83047e-16	1.17272e-14	2.78594e-14	1.80802e-15	300	200	0	3.82235	2.63345	57.0327	39.5191	973.538	376.999	-311	200	0	7.59551	6.76047	59.1679	525.825	93.4127	1183.2	-914	200	0
472	0	-4.40036e-15	2.01699e-15	-1.29523e-14	-1.51731e-12	-1.08497e-12	3.89125e-13	300	610	0	1.06345e-16	-4.17993e-17	1.7757e-16	1.07555e-14	2.84117e-14	-1.0749e-15	300	200	0	3.82564	2.6393	57.0587	15.5034	979.758	381.786	-311	200	0	7.7441	6.80161	59.8628	469.132	99.9752	1127.04	-914	200	0	10.6727	9.13447	120.582	24972.9	77014.8	-7672.32	0	0	0
472	1	-6.47639e-15	1.71615e-15	-1.22541e-14	-1.38811e-12	-1.13471e-12	6.99922e-13	300	610	0	1.11336e-16	-4.3073e-18	1.31223e-16	6.83512e-15	2.34807e-14	-5.8662e-15	300	200	0	3.80234	2.63245	57.0331	-6.87421	984.905	386.423	-311	200	0	7.84492	6.76265	60.876	446.728	103.576	1048.55	-914	200	0
472	2	-8.74419e-15	8.37023e-16	-8.49865e-15	-8.75553e-13	-9.85921e-13	1.09535e-12	300	610	0	9.69294e-17	6.17949e-17	2.34005e-17	-1.40086e-15	1.00351e-14	-1.29832e-14	300	200	0	3.75828	2.62168	56.9832	-23.408	987.625	389.795	-311	200	0	7.8765	6.67739	62.0768	472.753	111.365	957.835	-914	200	0
472	3	-1.08753e-14	-8.65586e-16	-2.0451e-16	1.97487e-13	-5.22686e-13	1.55596e-12	300	610	0	5.17731e-17	1.63951e-16	-1.68984e-16	-1.5435e-14	-1.54313e-14	-2.26693e-14	300	200	0	3.70906	2.60977	56.9114	-32.6018	984.993	390.89	-311	200	0	7.81663	6.58876	63.282	552.041	128.589	871.465	-914	200	0
472	4	-1.23267e-14	-3.6474e-15	1.42637e-14	2.02285e-12	3.91395e-13	2.03445e-12	300	610	0	-3.75024e-17	3.07631e-16	-4.68554e-16	-3.66437e-14	-5.65247e-14	-3.48153e-14	300	200	0	3.67031	2.59641	56.8097	-35.2644	974.565	389.467	-311	200	0	7.6596	6.52789	64.3227	678.241	153.911	805.77	-914	200	0
472	5	-1.2295e-14	-7.72941e-15	3.64702e-14	4.7782e-12	1.90007e-12	2.44479e-12	300	610	0	-1.85e-16	4.93738e-16	-8.92426e-16	-6.59327e-14	-1.16276e-13	-4.8721e-14	300	200	0	3.6493	2.58268	56.6788	-33.0913	954.852	386.222	-311	200	0	7.42338	6.50715	65.1196	835.224	174.724	768.951	-914	200	0
472	6	-9.69022e-15	-1.32263e-14	6.75307e-14	8.57967e-12	4.13008e-12	2.65153e-12	300	610	0	-4.03178e-16	7.15045e-16	-1.4446e-15	-1.03202e-13	-1.96089e-13	-6.2804e-14	300	200	0	3.64536	2.5704	56.5272	-27.4704	925.412	382.381	-311	200	0	7.13632	6.52199	65.7195	999.111	173.366	758.213	-914	200	0
472	7	-3.15043e-15	-2.00443e-14	1.0755e-13	1.34124e-11	7.15223e-12	2.46126e-12	300	610	0	-6.99044e-16	9.51685e-16	-2.10542e-15	-1.46624e-13	-2.94243e-13	-7.42748e-14	300	200	0	3.65391	2.55963	56.3657	-19.3999	887.876	379.297	-311	200	0	6.82796	6.55068	66.2106	1144.25	137.821	762.752	-914	200	0
472	8	8.87737e-15	-2.77462e-14	1.54853e-13	1.90365e-11	1.09255e-11	1.61996e-12	300	610	0	-1.06868e-15	1.16592e-15	-2.81818e-15	-1.91741e-13	-4.03945e-13	-7.88236e-14	300	200	0	3.66832	2.54816	56.2109	-9.86966	846.522	378.167	-311	200	0	6.53273	6.56424	66.6137	1250.74	64.7512	769.513	-914	200	0
472	9	2.79562e-14	-3.53884e-14	2.05014e-13	2.48709e-11	1.52226e-11	-1.7922e-13	300	610	0	-1.48997e-15	1.29676e-15	-3.47348e-15	-2.30453e-13	-5.10983e-13	-7.039e-14	300	200	0	3.68022	2.53322	56.08	0.0155232	807.62	379.694	-311	200	0	6.28107	6.54723	66.8777	1304.77	-41.2231	769.792	-914	200	0
473	0	5.53424e-14	-4.13418e-14	2.49745e-13	2.98612e-11	1.95399e-11	-3.27133e-12	300	610	0	-1.91374e-15	1.25543e-15	-3.89294e-15	-2.49995e-13	-5.91191e-13	-4.11252e-14	300	200	0	3.68066	2.51333	55.9854	8.62356	778.017	383.832	-311	200	0	6.07918	6.50322	66.9462	1294.2	-168.012	763.026	-914	200	0	10.6727	9.13447	120.582	24972.9	77014.8	-7672.32	0	0	0
473	1	9.14985e-14	-4.31236e-14	2.75757e-13	3.23486e-11	2.2997e-11	-7.97101e-12	300	610	0	-2.25396e-15	9.23213e-16	-3.81524e-15	-2.32143e-13	-6.08102e-13	1.83024e-14	300	200	0	3.66376	2.48813	55.9346	14.0143	762.777	389.879	-311	200	0	5.90944	6.44449	66.7933	1211.32	-299.794	754.659	-914	200	0
473	2	1.3541e-13	-3.72803e-14	2.63817e-13	2.99667e-11	2.4241e-11	-1.44921e-11	300	610	0	-2.3783e-15	1.53948e-16	-2.88895e-15	-1.52955e-13	-5.11417e-13	1.17868e-13	300	200	0	3.63014	2.45903	55.9325	16.1056	763.146	396.89	-311	200	0	5.75505	6.38703	66.4088	1062.59	-420.938	752.023	-914	200	0
473	3	1.83706e-13	-1.93866e-14	1.88342e-13	1.96101e-11	2.13779e-11	-2.2829e-11	300	610	0	-2.10138e-15	-1.21594e-15	-6.78807e-16	1.64914e-14	-2.37203e-13	2.66599e-13	300	200	0	3.58695	2.43144	55.9852	18.0436	777.235	404.216	-311	200	0	5.61878	6.35103	65.7932	872.388	-514.329	762.59	-914	200	0
473	4	2.29611e-13	1.57556e-14	1.80156e-14	-2.46957e-12	1.19652e-11	-3.25952e-11	300	610	0	-1.18398e-15	-3.34642e-15	3.30601e-15	3.07787e-13	2.88918e-13	4.7e-13	300	200	0	3.54491	2.41431	56.1023	23.8927	801.935	412.155	-311	200	0	5.51503	6.35525	64.9906	676.161	-561.073	792.473	-914	200	0
473	5	2.61839e-13	7.36106e-14	-2.81966e-13	-4.03601e-11	-6.88728e-12	-4.28223e-11	300	610	0	6.57141e-16	-6.35797e-15	9.55117e-15	7.50606e-13	1.14408e-12	7.26308e-13	300	200	0	3.51596	2.41608	56.286	35.2578	833.14	421.78	-311	200	0	5.45379	6.40515	64.1255	507.01	-548.003	843.194	-914	200	0
473	6	2.63597e-13	1.58972e-13	-7.45247e-13	-9.78929e-11	-3.82488e-11	-5.17301e-11	300	610	0	3.7231e-15	-1.02775e-14	1.84326e-14	1.36514e-12	2.39419e-12	1.02149e-12	300	200	0	3.51047	2.4412	56.5215	50.4924	865.992	433.395	-311	200	0	5.43913	6.48167	63.4041	384.94	-474.574	908.934	-914	200	0
473	7	2.11993e-13	2.74474e-13	-1.39648e-12	-1.77659e-10	-8.48638e-11	-5.64961e-11	300	610	0	8.2836e-15	-1.49634e-14	3.00577e-14	2.15091e-12	4.07202e-12	1.32307e-12	300	200	0	3.53209	2.48848	56.7865	66.2184	897.156	445.67	-311	200	0	5.46958	6.54001	63.0512	318.438	-354.398	978.066	-914	200	0
473	8	7.82785e-14	4.18448e-13	-2.23958e-12	-2.79554e-10	-1.48342e-10	-5.30703e-11	300	610	0	1.44979e-14	-2.00106e-14	4.4044e-14	3.07154e-12	6.14583e-12	1.57324e-12	300	200	0	3.57437	2.55032	57.0654	78.9898	926.285	456.84	-311	200	0	5.53258	6.52377	63.1956	311.496	-213.09	1038.72	-914	200	0
473	9	-1.7052e-13	5.82087e-13	-3.24155e-12	-3.98807e-10	-2.27988e-10	-3.61069e-11	300	610	0	2.22998e-14	-2.46396e-14	5.92368e-14	4.03586e-12	8.47833e-12	1.68212e-12	300	200	0	3.62387	2.61404	57.3451	86.1815	954.27	465.956	-311	200	0	5.61174	6.39516	63.7827	363.356	-79.996	1083.17	-914	200	0
474	0	-5.67889e-13	7.45995e-13	-4.31207e-12	-5.23523e-10	-3.19237e-10	8.84561e-13	300	610	0	3.12454e-14	-2.75813e-14	7.33776e-14	4.87617e-12	1.07771e-11	1.52268e-12	300	200	0	3.66659	2.66702	57.6051	86.6384	980.473	472.644	-311	200	0	5.69967	6.16995	64.5803	465.178	22.8925	1108.82	-914	200	0	9.51918	8.53751	121.163	25052.6	77054.7	-6628.6	0	0	0
474	1	-1.14126e-12	8.76384e-13	-5.27982e-12	-6.31879e-10	-4.11746e-10	6.50395e-11	300	610	0	4.0325e-14	-2.69784e-14	8.27565e-14	5.32656e-12	1.25405e-11	9.29625e-13	300	200	0	3.69319	2.70321	57.8197	81.2648	1001.86	476.539	-311	200	0	5.7954	5.91905	65.2686	599.399	87.387	1117.19	-914	200	0
474	2	-1.90186e-12	9.21434e-13	-5.86816e-12	-6.89309e-10	-4.87263e-10	1.63136e-10	300	610	0	4.77549e-14	-2.03353e-14	8.19081e-14	5.00536e-12	1.3007e-11	-2.94642e-13	300	200	0	3.70075	2.72464	57.9666	72.898	1014.36	477.378	-311	200	0	5.89768	5.72113	65.5783	742.488	119.306	1112.91	-914	200	0
474	3	-2.83038e-12	8.08714e-13	-5.67459e-12	-6.46257e-10	-5.17565e-10	2.99924e-10	300	610	0	5.07749e-14	-4.56424e-15	6.34476e-14	3.40877e-12	1.11212e-11	-2.36288e-12	300	200	0	3.69116	2.73528	58.0273	65.1789	1015.22	475.361	-311	200	0	6.00592	5.60967	65.4048	874.149	131.941	1103.67	-914	200	0
474	4	-3.85839e-12	4.44965e-13	-4.1612e-12	-4.37367e-10	-4.62945e-10	4.75642e-10	300	610	0	4.54985e-14	2.38124e-14	1.81828e-14	-7.50008e-14	5.53518e-12	-5.47015e-12	300	200	0	3.66775	2.73474	57.9823	60.8801	1004.57	471.285	-311	200	0	6.12202	5.56431	64.8344	985.914	134.557	1098.22	-914	200	0
474	5	-4.84631e-12	-2.79967e-13	-6.6611e-13	1.66466e-11	-2.71947e-10	6.82634e-10	300	610	0	2.68866e-14	6.82294e-14	-6.43157e-14	-6.1187e-12	-5.3283e-12	-9.74023e-12	300	200	0	3.63329	2.71884	57.8223	60.5696	985.595	466.226	-311	200	0	6.24699	5.54398	64.083	1077.94	124.661	1102.29	-914	200	0
474	6	-5.5596e-12	-1.48277e-12	5.55095e-12	8.0285e-10	1.16645e-10	9.01094e-10	300	610	0	-1.10599e-14	1.31335e-13	-1.94467e-13	-1.53616e-11	-2.3118e-11	-1.51473e-11	300	200	0	3.59108	2.68381	57.5695	62.2868	963.863	460.903	-311	200	0	6.37356	5.5189	63.3731	1150.37	91.2165	1116.55	-914	200	0
474	7	-5.64735e-12	-3.2673e-12	1.52131e-11	2.00379e-09	7.68326e-10	1.0942e-09	300	610	0	-7.47661e-14	2.13858e-13	-3.8051e-13	-2.8252e-11	-4.92653e-11	-2.14106e-11	300	200	0	3.54622	2.62939	57.2754	62.2437	945.907	455.509	-311	200	0	6.48659	5.47823	62.8066	1201.67	25.0379	1138.54	-914	200	0
474	8	-4.62891e-12	-5.69357e-12	2.88635e-11	3.67705e-09	1.74246e-09	1.20317e-09	300	610	0	-1.70065e-13	3.13041e-13	-6.25186e-13	-4.48136e-11	-8.45269e-11	-2.78645e-11	300	200	0	3.50501	2.56052	56.9922	56.5657	936.226	450.065	-311	200	0	6.57173	5.42663	62.3348	1231.23	-74.439	1165.87	-914	200	0
474	9	-1.89768e-12	-8.73288e-12	4.66201e-11	5.82481e-09	3.07541e-09	1.1432e-09	300	610	0	-3.0055e-13	4.20635e-13	-9.21103e-13	-6.4326e-11	-1.28329e-10	-3.33115e-11	300	200	0	3.4726	2.48578	56.7514	43.5569	935.139	444.305	-311	200	0	6.61614	5.37965	61.8682	1239.14	-199.535	1196.45	-914	200	0
475	0	3.2462e-12	-1.22082e-11	6.78364e-11	8.3525e-09	4.75606e-09	8.01837e-10	300	610	0	-4.65177e-13	5.20546e-13	-1.24478e-12	-8.49244e-11	-1.77901e-10	-3.58776e-11	300	200	0	3.44941	2.41304	56.5652	24.5609	939.613	437.341	-311	200	0	6.60162	5.35511	61.4133	1226.03	-334.355	1226.7	-914	200	0	9.06701	7.99627	122.622	25572.9	78548.2	-5993.24	0	0	0
475	1	1.15197e-11	-1.57211e-11	9.06704e-11	1.10168e-08	6.69293e-09	4.18369e-11	300	610	0	-6.55047e-13	5.86376e-13	-1.54962e-12	-1.0314e-10	-2.27231e-10	-3.2901e-11	300	200	0	3.43074	2.34763	56.44	2.48326	945.528	428.365	-311	200	0	6.50493	5.36478	61.1009	1195.95	-454.561	1251.68	-914	200	0
475	2	2.35208e-11	-1.85711e-11	1.11583e-10	1.33663e-08	8.6738e-09	-1.28869e-09	300	610	0	-8.4945e-13	5.79277e-13	-1.75849e-12	-1.13435e-10	-2.65909e-10	-2.09014e-11	300	200	0	3.4125	2.29373	56.384	-20.3193	949.064	417.985	-311	200	0	6.30937	5.41118	61.1155	1158	-536.163	1267.73	-914	200	0
475	3	3.95167e-11	-1.9677e-11	1.24818e-10	1.46811e-08	1.03204e-08	-3.33562e-09	300	610	0	-1.01142e-12	4.46808e-13	-1.75711e-12	-1.07819e-10	-2.7804e-10	4.30355e-12	300	200	0	3.39737	2.25619	56.3989	-42.6712	946.865	408.406	-311	200	0	6.02111	5.48607	61.6015	1123.87	-567.615	1274.34	-914	200	0
475	4	5.91435e-11	-1.75202e-11	1.21954e-10	1.39234e-08	1.10443e-08	-6.2041e-09	300	610	0	-1.0834e-12	1.23756e-13	-1.39035e-12	-7.56917e-11	-2.41485e-10	4.72495e-11	300	200	0	3.39263	2.24108	56.4683	-63.2996	936.62	402.045	-311	200	0	5.67697	5.57195	62.586	1101.54	-551.641	1273.65	-914	200	0
475	5	8.10157e-11	-1.01357e-11	9.16834e-11	9.71836e-09	1.00131e-08	-9.90667e-09	300	610	0	-9.83941e-13	-4.63785e-13	-4.64148e-13	-4.11813e-12	-1.27828e-10	1.12147e-10	300	200	0	3.40273	2.25317	56.5593	-79.4288	918.607	400.135	-311	200	0	5.33578	5.64829	63.9649	1088.94	-499.204	1269.58	-914	200	0
475	6	1.02258e-10	4.80967e-12	2.00226e-11	3.89375e-10	6.14315e-09	-1.42922e-08	300	610	0	-6.0691e-13	-1.38951e-12	1.24303e-12	1.21222e-10	9.63582e-11	2.01765e-10	300	200	0	3.4266	2.29037	56.6385	-87.4989	896.071	402.361	-311	200	0	5.06067	5.69576	65.563	1074.47	-425.185	1267.15	-914	200	0
475	7	1.17999e-10	2.98065e-11	-1.08767e-10	-1.59171e-08	-1.86163e-09	-1.89561e-08	300	610	0	1.74704e-13	-2.71146e-12	3.95452e-12	3.14087e-10	4.663e-10	3.15798e-10	300	200	0	3.45969	2.34194	56.6855	-85.1528	873.615	407.348	-311	200	0	4.8995	5.70428	67.1943	1044.97	-346.997	1270.19	-914	200	0
475	8	1.20908e-10	6.71022e-11	-3.10214e-10	-4.09778e-08	-1.53981e-08	-2.3137e-08	300	610	0	1.49792e-12	-4.44844e-12	7.85052e-12	5.84401e-10	1.01304e-09	4.48647e-10	300	200	0	3.49627	2.39327	56.6889	-71.7559	855.251	413.679	-311	200	0	4.8655	5.68715	68.6597	995.751	-281.279	1278.98	-914	200	0
475	9	1.00895e-10	1.18055e-10	-5.96259e-10	-7.60681e-08	-3.57488e-08	-2.56111e-08	300	610	0	3.48874e-12	-6.54708e-12	1.29988e-11	9.33367e-10	1.75389e-09	5.86674e-10	300	200	0	3.53266	2.43217	56.6414	-47.4621	843.262	420.539	-311	200	0	4.92929	5.67522	69.7561	937.276	-237.796	1290.87	-914	200	0
476	0	4.5166e-11	1.82196e-10	-9.70126e-10	-1.21326e-07	-6.37312e-08	-2.46033e-08	300	610	0	6.22789e-12	-8.83956e-12	1.92576e-11	1.34677e-09	2.67875e-09	7.05085e-10	300	200	0	3.56877	2.45299	56.5475	-12.9146	838.365	427.41	-311	200	0	5.0391	5.6897	70.3488	892.217	-219.648	1302.26	-914	200	0	9.06701	7.99627	122.622	25572.9	78548.2	-5993.24	0	0	0
476	1	-6.11287e-11	2.55973e-10	-1.41921e-09	-1.74883e-07	-9.91847e-08	-1.77486e-08	300	610	0	9.70058e-12	-1.09938e-11	2.61501e-11	1.78652e-09	3.73186e-09	7.64826e-10	300	200	0	3.60553	2.45781	56.4213	29.9162	840.429	433.717	-311	200	0	5.15852	5.72628	70.4128	881.311	-232.186	1309.4	-914	200	0
476	2	-2.33329e-10	3.31212e-10	-1.90601e-09	-2.31769e-07	-1.40281e-07	-2.14589e-09	300	610	0	1.3729e-11	-1.24609e-11	3.27154e-11	2.1809e-09	4.78965e-09	7.10132e-10	300	200	0	3.64187	2.45437	56.2713	76.9464	848.214	438.892	-311	200	0	5.28672	5.76224	70.0177	908.59	-284.051	1308.51	-914	200	0
476	3	-4.84448e-10	3.93391e-10	-2.35744e-09	-2.82648e-07	-1.82669e-07	2.54365e-08	300	610	0	1.78886e-11	-1.24286e-11	3.73502e-11	2.41459e-09	5.63623e-09	4.67747e-10	300	200	0	3.67413	2.45092	56.1032	122.37	858.695	442.544	-311	200	0	5.44929	5.77304	69.3198	960.339	-374.49	1296.1	-914	200	0
476	4	-8.20756e-10	4.19963e-10	-2.65374e-09	-3.1253e-07	-2.18514e-07	6.81353e-08	300	610	0	2.14138e-11	-9.79513e-12	3.76662e-11	2.32034e-09	5.9399e-09	-5.08215e-11	300	200	0	3.69721	2.45134	55.9383	160.624	867.763	444.574	-311	200	0	5.67335	5.74231	68.5262	1018.53	-486.983	1269.4	-914	200	0
476	5	-1.23549e-09	3.79093e-10	-2.61881e-09	-2.99696e-07	-2.35547e-07	1.28271e-07	300	610	0	2.31047e-11	-3.18368e-12	3.04052e-11	1.67527e-09	5.23635e-09	-9.42218e-10	300	200	0	3.70682	2.45518	55.813	188.598	872.192	445.007	-311	200	0	5.96549	5.66178	67.8018	1074.16	-599.807	1228.18	-914	200	0
476	6	-1.70064e-09	2.29398e-10	-2.015e-09	-2.15226e-07	-2.16327e-07	2.06266e-07	300	610	0	2.12544e-11	8.97565e-12	1.14714e-11	2.05908e-10	2.92683e-09	-2.29722e-09	300	200	0	3.70143	2.4601	55.7502	205.65	871.186	443.671	-311	200	0	6.30571	5.53803	67.1901	1129.05	-697.272	1175.42	-914	200	0
476	7	-2.157e-09	-7.85324e-11	-5.46966e-10	-2.3679e-08	-1.3804e-07	2.99147e-07	300	610	0	1.36289e-11	2.82629e-11	-2.38387e-11	-2.39241e-09	-1.69699e-09	-4.17758e-09	300	200	0	3.68245	2.46195	55.7424	211.91	866.96	440.426	-311	200	0	6.65329	5.40433	66.631	1188.43	-767.347	1115.56	-914	200	0
476	8	-2.50345e-09	-5.97824e-10	2.11978e-09	3.14384e-07	2.67481e-08	3.98661e-07	300	610	0	-2.46018e-12	5.59479e-11	-8.03093e-11	-6.41552e-09	-9.3872e-09	-6.58176e-09	300	200	0	3.65359	2.45474	55.7665	207.901	864.149	435.631	-311	200	0	6.96085	5.30772	66.0617	1254.75	-797.36	1053.43	-914	200	0
476	9	-2.5869e-09	-1.37705e-09	6.31841e-09	8.37178e-07	3.07813e-07	4.89075e-07	300	610	0	-2.99334e-11	9.24983e-11	-1.61874e-10	-1.20824e-08	-2.0816e-08	-9.39848e-09	300	200	0	3.62085	2.43323	55.8008	195.607	867.347	430.263	-311	200	0	7.19493	5.27603	65.4948	1326.9	-781.848	994.091	-914	200	0
477	0	-2.1956e-09	-2.44678e-09	1.23108e-08	1.57286e-06	7.32834e-07	5.44912e-07	300	610	0	-7.15098e-11	1.36889e-10	-2.7017e-10	-1.94333e-08	-3.63774e-08	-1.23486e-08	300	200	0	3.59156	2.39582	55.8286	178.65	878.078	425.824	-311	200	0	7.34423	5.30404	64.9901	1400.03	-728.798	941.566	-914	200	0	10.2918	7.62353	118.019	25168.7	74757	-6270.61	0	0	0
477	1	-1.05974e-09	-3.79997e-09	2.01803e-08	2.52626e-06	1.3201e-06	5.29032e-07	300	610	0	-1.28994e-10	1.8571e-10	-4.02504e-10	-2.81888e-08	-5.58995e-08	-1.4919e-08	300	200	0	3.57282	2.34529	55.8401	160.788	893.937	423.652	-311	200	0	7.40754	5.36719	64.5539	1465.39	-652.023	898.122	-914	200	0
477	2	1.1356e-09	-5.36556e-09	2.9683e-08	3.66062e-06	2.06777e-06	3.9171e-07	300	610	0	-2.02226e-10	2.32113e-10	-5.49204e-10	-3.75715e-08	-7.82623e-08	-1.6296e-08	300	200	0	3.56916	2.28712	55.8343	144.191	911.135	423.702	-311	200	0	7.38426	5.43521	64.1057	1514.18	-566.379	865.629	-914	200	0
477	3	4.71842e-09	-6.97592e-09	4.00555e-08	4.87451e-06	2.9394e-06	7.16414e-08	300	610	0	-2.87662e-10	2.6469e-10	-6.90469e-10	-4.60997e-08	-1.00928e-07	-1.53117e-08	300	200	0	3.57917	2.22845	55.8159	129.122	928.242	424.38	-311	200	0	7.27743	5.47687	63.5695	1543.77	-490.918	845.841	-914	200	0
477	4	9.9715e-09	-8.33022e-09	4.97901e-08	5.97499e-06	3.84587e-06	-4.99903e-07	300	610	0	-3.76608e-10	2.66462e-10	-7.9299e-10	-5.1373e-08	-1.19422e-07	-1.04246e-08	300	200	0	3.59495	2.17868	55.7869	114.842	946.636	423.881	-311	200	0	7.09719	5.46983	62.9391	1560.12	-442.799	839.19	-914	200	0
477	5	1.70403e-08	-8.95831e-09	5.63964e-08	6.65003e-06	4.62497e-06	-1.39031e-06	300	610	0	-4.53215e-10	2.14289e-10	-8.06862e-10	-4.98919e-08	-1.26824e-07	2.37069e-10	300	200	0	3.60793	2.14861	55.7382	100.544	966.779	421.516	-311	200	0	6.86094	5.41163	62.2033	1572.69	-424.428	844.898	-914	200	0
477	6	2.58014e-08	-8.1931e-09	5.61921e-08	6.44512e-06	5.02099e-06	-2.65068e-06	300	610	0	-4.92473e-10	7.91091e-11	-6.63675e-10	-3.69699e-08	-1.13398e-07	1.87315e-08	300	200	0	3.61466	2.14582	55.6534	85.9684	984.986	417.898	-311	200	0	6.58935	5.31871	61.2794	1584.26	-422.149	861.474	-914	200	0
477	7	3.5689e-08	-5.16322e-09	4.41843e-08	4.75223e-06	4.6686e-06	-4.29316e-06	300	610	0	-4.58633e-10	-1.7241e-10	-2.77009e-10	-6.82866e-09	-6.65329e-08	4.70143e-08	300	200	0	3.61646	2.1691	55.5177	71.6657	994.693	414.403	-311	200	0	6.30492	5.21904	60.1161	1586.02	-417.967	886.01	-914	200	0
477	8	4.54856e-08	1.17725e-09	1.41371e-08	8.22383e-07	3.08758e-06	-6.25962e-06	300	610	0	-3.04671e-10	-5.7412e-10	4.52952e-10	4.70113e-08	2.87758e-08	8.64567e-08	300	200	0	3.61678	2.20891	55.3229	58.263	990.72	412.649	-311	200	0	6.04051	5.14569	58.834	1566.04	-402.197	913.66	-914	200	0
477	9	5.30925e-08	1.1961e-08	-4.10548e-08	-6.18325e-06	-3.02511e-07	-8.38181e-06	300	610	0	2.62912e-11	-1.15375e-09	1.62863e-09	1.30906e-07	1.88577e-07	1.3713e-07	300	200	0	3.62011	2.25417	55.0718	45.4288	972.071	413.913	-311	200	0	5.83941	5.12315	57.702	1521.59	-377.882	939.058	-914	200	0
478	0	5.53135e-08	2.82366e-08	-1.28536e-07	-1.70858e-05	-6.13609e-06	-1.03348e-05	300	610	0	5.96474e-10	-1.92264e-09	3.33574e-09	2.49676e-07	4.27411e-07	1.96829e-07	300	200	0	3.63063	2.29762	54.7868	32.48	941.671	418.514	-311	200	0	5.73726	5.15331	56.9902	1461.51	-352.543	958.409	-914	200	0	10.2918	7.62353	118.019	25168.7	74757	-6270.61	0	0	0
478	1	4.77062e-08	5.06891e-08	-2.54035e-07	-3.25054e-05	-1.50099e-05	-1.15885e-05	300	610	0	1.46449e-09	-2.86127e-09	5.61316e-09	4.04475e-07	7.5418e-07	2.59846e-07	300	200	0	3.64939	2.33511	54.5145	19.5905	904.851	425.83	-311	200	0	5.74861	5.22096	56.8674	1401.41	-326.445	968.682	-914	200	0
478	2	2.45825e-08	7.92291e-08	-4.19635e-07	-5.25838e-05	-2.73313e-05	-1.1366e-05	300	610	0	2.67053e-09	-3.90048e-09	8.41025e-09	5.89841e-07	1.16613e-06	3.15567e-07	300	200	0	3.67342	2.36396	54.3139	7.55769	867.655	434.835	-311	200	0	5.86543	5.31016	57.3635	1357.77	-294.884	965.796	-914	200	0
478	3	-2.07337e-08	1.12439e-07	-6.20642e-07	-7.66017e-05	-4.30942e-05	-8.62207e-06	300	610	0	4.21439e-09	-4.89912e-09	1.15312e-08	7.89931e-07	1.64081e-06	3.47044e-07	300	200	0	3.69831	2.38397	54.2321	-2.90655	835.257	444.405	-311	200	0	6.05863	5.40746	58.3673	1340.19	-258.691	947.013	-914	200	0
478	4	-9.52516e-08	1.46883e-07	-8.41549e-07	-0.000102491	-6.1574e-05	-2.0617e-06	300	610	0	6.02567e-09	-5.62013e-09	1.45682e-08	9.74138e-07	2.12617e-06	3.29826e-07	300	200	0	3.72036	2.39916	54.2846	-11.4643	811.392	453.354	-311	200	0	6.28393	5.4953	59.7027	1344.73	-223.866	913.671	-914	200	0
478	5	-2.05107e-07	1.76334e-07	-1.05126e-06	-0.000126266	-8.09471e-05	9.77613e-06	300	610	0	7.92648e-09	-5.70874e-09	1.68294e-08	1.09252e-06	2.52944e-06	2.31486e-07	300	200	0	3.73575	2.41734	54.4524	-18.0787	798.193	460.546	-311	200	0	6.4897	5.5523	61.2363	1354.54	-191.848	869.716	-914	200	0
478	6	-3.53644e-07	1.90991e-07	-1.19801e-06	-0.000141435	-9.78566e-05	2.83382e-05	300	610	0	9.58883e-09	-4.67906e-09	1.72724e-08	1.07188e-06	2.70632e-06	1.24415e-08	300	200	0	3.74013	2.44555	54.6997	-22.3785	795.411	465.018	-311	200	0	6.62931	5.55674	62.8859	1349.04	-153.636	822.709	-914	200	0
478	7	-5.38658e-07	1.76878e-07	-1.20482e-06	-0.000138489	-0.000106975	5.47464e-05	300	610	0	1.04917e-08	-1.91789e-09	1.44613e-08	8.13694e-07	2.45278e-06	-3.71117e-07	300	200	0	3.7301	2.48511	54.9984	-23.6193	800.552	466.037	-311	200	0	6.68102	5.48875	64.5572	1315.83	-95.5129	786.869	-914	200	0
478	8	-7.48749e-07	1.15654e-07	-9.66833e-07	-0.000104647	-0.000100651	8.9325e-05	300	610	0	9.8865e-09	3.28225e-09	6.57325e-09	1.95912e-07	1.50317e-06	-9.61275e-07	300	200	0	3.70455	2.53182	55.3349	-21.7512	810.751	463.359	-311	200	0	6.65304	5.34352	66.1368	1257.11	-13.9629	776.526	-914	200	0
478	9	-9.5889e-07	-1.48137e-08	-3.52416e-07	-2.40869e-05	-6.87813e-05	0.000130944	300	610	0	6.78371e-09	1.16461e-08	-8.50936e-09	-9.19207e-07	-4.60168e-07	-1.78839e-06	300	200	0	3.66499	2.57916	55.6936	-18.1437	824.121	457.578	-311	200	0	6.56547	5.14817	67.5328	1187.83	76.9186	794.224	-914	200	0
479	0	-1.12554e-06	-2.38662e-07	7.89306e-07	0.000121025	9.12564e-07	0.000176178	300	610	0	-1.96004e-11	2.37782e-08	-3.29777e-08	-2.6681e-06	-3.77954e-06	-2.85612e-06	300	200	0	3.61619	2.61963	56.0414	-14.983	838.804	450.172	-311	200	0	6.43872	4.95367	68.674	1126.45	156.741	828.901	-914	200	0	9.95969	7.67506	121.335	25458.6	78236.9	-6162.83	0	0	0
479	1	-1.182e-06	-5.78506e-07	2.6114e-06	0.000348318	0.00012194	0.000218318	300	610	0	-1.18484e-08	3.99485e-08	-6.86964e-08	-5.15663e-06	-8.76909e-06	-4.12094e-06	300	200	0	3.56631	2.64474	56.3333	-13.6517	851.43	443.292	-311	200	0	6.2981	4.80713	69.485	1084.73	214.973	864.787	-914	200	0
479	2	-1.03509e-06	-1.04963e-06	5.23902e-06	0.000671415	0.000307155	0.000246341	300	610	0	-2.9965e-08	5.97892e-08	-1.16576e-07	-8.41558e-06	-1.56289e-05	-5.46627e-06	300	200	0	3.52692	2.64616	56.5347	-13.7171	858.429	439.148	-311	200	0	6.17353	4.73468	69.9014	1064.36	253.552	891.239	-914	200	0
479	3	-5.64935e-07	-1.65138e-06	8.72278e-06	0.00109414	0.000565601	0.000243998	300	610	0	-5.52611e-08	8.18994e-08	-1.75678e-07	-1.23387e-05	-2.43191e-05	-6.67265e-06	300	200	0	3.5112	2.62008	56.6367	-13.5744	859.377	438.888	-311	200	0	6.08945	4.74069	69.9189	1061.52	277.205	906.736	-914	200	0
479	4	3.6995e-07	-2.35556e-06	1.29732e-05	0.00160249	0.000897825	0.000189325	300	610	0	-8.77988e-08	1.03372e-07	-2.42043e-07	-1.66034e-05	-3.43909e-05	-7.38722e-06	300	200	0	3.5282	2.57233	56.6574	-11.4113	856.621	441.878	-311	200	0	6.05829	4.81515	69.625	1072.29	285.33	915.42	-914	200	0
479	5	1.91926e-06	-3.09186e-06	1.76757e-05	0.00215436	0.00128948	5.49752e-05	300	610	0	-1.26184e-07	1.19283e-07	-3.07279e-07	-2.05781e-05	-4.4777e-05	-7.09819e-06	300	200	0	3.57841	2.51875	56.6334	-5.72652	851.432	446.365	-311	200	0	6.08819	4.94079	69.164	1091.49	273.776	921.609	-914	200	0
479	6	4.21595e-06	-3.73134e-06	2.21893e-05	0.00266746	0.00170327	-0.000190097	300	610	0	-1.66781e-07	1.22222e-07	-3.57024e-07	-2.32238e-05	-5.35562e-05	-5.12356e-06	300	200	0	3.65577	2.47753	56.603	3.73032	843.306	450.876	-311	200	0	6.19418	5.09406	68.6504	1109.23	242.908	928.999	-914	200	0
479	7	7.33629e-06	-4.06983e-06	2.54384e-05	0.00300676	0.00206978	-0.000576926	300	610	0	-2.02806e-07	1.01989e-07	-3.69509e-07	-2.30098e-05	-5.77198e-05	-6.26698e-07	300	200	0	3.75033	2.45924	56.5896	15.1582	832.595	454.828	-311	200	0	6.3871	5.24787	68.1126	1114.92	202.689	941.841	-914	200	0
479	8	1.12421e-05	-3.81461e-06	2.58144e-05	0.00297338	0.00227804	-0.00113009	300	610	0	-2.23408e-07	4.56485e-08	-3.14601e-07	-1.7866e-05	-5.29924e-05	7.32456e-06	300	200	0	3.84836	2.46391	56.6006	25.4673	821.667	458.235	-311	200	0	6.64806	5.3826	67.5226	1105.58	170.024	963.057	-914	200	0
479	9	1.57043e-05	-2.5797e-06	2.11154e-05	0.00229876	0.00216787	-0.00185787	300	610	0	-2.12914e-07	-6.18089e-08	-1.53863e-07	-5.21478e-06	-3.37814e-05	1.96351e-05	300	200	0	3.93478	2.4854	56.6331	31.893	813.972	461.285	-311	200	0	6.93115	5.49069	66.8561	1085.7	159.386	992.547	-914	200	0
480	0	2.02086e-05	1.03102e-07	8.56392e-06	0.000648712	0.00152672	-0.0027384	300	610	0	-1.5051e-07	-2.3589e-07	1.57611e-07	1.78706e-05	6.63693e-06	3.6975e-05	300	200	0	3.99886	2.51341	56.6839	32.7645	812.908	464.279	-311	200	0	7.19177	5.56523	66.1065	1059.65	172.497	1028.03	-914	200	0	10.9994	7.99481	119.389	25015.5	75935.6	-6480.24	0	0	0
480	1	2.38523e-05	4.74785e-06	-1.50424e-05	-0.00235569	9.49849e-05	-0.00370205	300	610	0	-1.07615e-08	-4.8975e-07	6.66667e-07	5.43167e-05	7.55594e-05	5.94665e-05	300	200	0	4.03781	2.53405	56.7577	27.3722	821.09	467.73	-311	200	0	7.39488	5.58829	65.282	1028.89	197.224	1065.5	-914	200	0
480	2	2.52437e-05	1.18418e-05	-5.29811e-05	-0.00709269	-0.00241489	-0.00461043	300	610	0	2.34531e-07	-8.29726e-07	1.41381e-06	0.000106443	0.000179766	8.62542e-05	300	200	0	4.05452	2.53569	56.8594	15.7568	839.289	472.108	-311	200	0	7.50678	5.54296	64.4316	996.459	217.326	1099.2	-914	200	0
480	3	2.24289e-05	2.17246e-05	-0.000107981	-0.0138609	-0.00627951	-0.00523431	300	610	0	6.12529e-07	-1.24898e-06	2.42013e-06	0.000175033	0.000323734	0.000114959	300	200	0	4.05295	2.51441	56.9706	-1.21464	864.572	477.317	-311	200	0	7.506	5.43928	63.6384	969.607	219.745	1123.41	-914	200	0
480	4	1.28822e-05	3.44086e-05	-0.000181249	-0.0227584	-0.011699	-0.00523399	300	610	0	1.14296e-06	-1.71919e-06	3.66855e-06	0.000258034	0.000507002	0.000141047	300	200	0	4.03617	2.47253	57.0407	-21.8071	889.894	482.458	-311	200	0	7.40547	5.31852	62.951	956.823	192.404	1136.23	-914	200	0
480	5	-6.3934e-06	4.93345e-05	-0.000271097	-0.0335143	-0.018699	-0.00414808	300	610	0	1.8285e-06	-2.18051e-06	5.07916e-06	0.000348888	0.000720622	0.000157172	300	200	0	4.00576	2.41588	57.0142	-43.7287	907.384	486.022	-311	200	0	7.25763	5.23499	62.3572	967.101	122.89	1141.57	-914	200	0
480	6	-3.85933e-05	6.50644e-05	-0.000371153	-0.045272	-0.0269964	-0.00139922	300	610	0	2.6417e-06	-2.53071e-06	6.47937e-06	0.000434562	0.000942733	0.000152626	300	200	0	3.96084	2.35308	56.8675	-64.2121	912.346	486.444	-311	200	0	7.13091	5.23611	61.853	1009.89	5.16741	1146.33	-914	200	0
480	7	-8.65949e-05	7.89309e-05	-0.000468212	-0.0563342	-0.0358299	0.00367197	300	610	0	3.50826e-06	-2.61502e-06	7.57112e-06	0.000493459	0.00113356	0.00011307	300	200	0	3.89931	2.29307	56.6132	-80.0274	904.25	482.691	-311	200	0	7.0684	5.33769	61.4748	1087.97	-153.06	1156.92	-914	200	0
480	8	-0.000152126	8.66812e-05	-0.000539935	-0.0638927	-0.0437638	0.0117307	300	610	0	4.28798e-06	-2.2194e-06	7.89998e-06	0.00049357	0.00123039	2.08242e-05	300	200	0	3.82221	2.24216	56.2787	-88.5864	885.677	474.677	-311	200	0	7.06486	5.51053	61.2425	1190.55	-329.184	1176.65	-914	200	0
480	9	-0.000234558	8.21863e-05	-0.000552718	-0.0637898	-0.0484879	0.0233146	300	610	0	4.75493e-06	-1.07108e-06	6.83378e-06	0.000391415	0.00114367	-0.000143935	300	200	0	3.73671	2.20426	55.8898	-89.4256	861.218	463.577	-311	200	0	7.08235	5.70776	61.1332	1298.59	-491.056	1203.03	-914	200	0
481	0	-0.00032929	5.73259e-05	-0.000460335	-0.050383	-0.0466498	0.0386275	300	610	0	4.58109e-06	1.14827e-06	3.56227e-06	0.000132573	0.000755685	-0.00040065	300	200	0	3.65389	2.18427	55.4731	-84.2315	836.532	451.687	-311	200	0	7.08372	5.90403	61.1195	1397.01	-607.309	1227.96	-914	200	0	10.9997	7.99406	119.394	25018.6	75934.6	-6480.66	0	0	0
481	1	-0.000425772	2.19933e-06	-0.000204198	-0.0166172	-0.0337793	0.057251	300	610	0	3.32877e-06	4.77023e-06	-2.86648e-06	-0.000345117	-7.58337e-05	-0.000764067	300	200	0	3.58398	2.18788	55.0624	-75.6184	817.531	441.737	-311	200	0	7.05568	6.09561	61.2024	1478.95	-657.197	1241.3	-914	200	0
481	2	-0.00050529	-9.41372e-05	0.000283639	0.0455567	-0.00438916	0.0777704	300	610	0	4.60359e-07	1.00806e-05	-1.34535e-05	-0.00110439	-0.00150635	-0.00123771	300	200	0	3.535	2.2155	54.699	-65.9719	809.349	436.069	-311	200	0	7.01137	6.27301	61.4087	1539.3	-636.324	1235.78	-914	200	0
481	3	-0.000538815	-0.000242172	0.00107331	0.144248	0.0476386	0.0973324	300	610	0	-4.62406e-06	1.72266e-05	-2.90774e-05	-0.00219596	-0.00368205	-0.00180485	300	200	0	3.51343	2.25949	54.4238	-56.937	815.06	435.895	-311	200	0	6.97716	6.41401	61.7843	1570.57	-558.1	1210.8	-914	200	0
481	4	-0.000485393	-0.000449428	0.00222419	0.285986	0.128251	0.111173	300	610	0	-1.25084e-05	2.60831e-05	-5.0222e-05	-0.00363913	-0.00670267	-0.00241699	300	200	0	3.52299	2.30964	54.2624	-49.6494	835.091	440.821	-311	200	0	6.97499	6.50023	62.3902	1567.08	-446.385	1170.71	-914	200	0
481	5	-0.000291823	-0.000716708	0.00376467	0.473206	0.241863	0.112192	300	610	0	-2.36277e-05	3.60783e-05	-7.65842e-05	-0.00539459	-0.0105665	-0.00298048	300	200	0	3.56257	2.35845	54.2145	-44.9326	867.671	448.961	-311	200	0	7.0143	6.52662	63.2634	1528.55	-321.624	1119.39	-914	200	0
481	6	0.000105363	-0.00103296	0.00566334	0.700706	0.389311	0.0906995	300	610	0	-3.80676e-05	4.59814e-05	-0.000106554	-0.00732916	-0.0150956	-0.0033425	300	200	0	3.62472	2.40172	54.2629	-42.9552	909.627	457.804	-311	200	0	7.09011	6.49744	64.3642	1458.67	-194.753	1057.76	-914	200	0
481	7	0.000774331	-0.00136881	0.00779127	0.951089	0.565036	0.0345103	300	610	0	-5.52887e-05	5.36706e-05	-0.000136585	-0.0091741	-0.0198426	-0.00327903	300	200	0	3.69584	2.43648	54.3868	-43.3015	956.589	465.513	-311	200	0	7.17745	6.41798	65.5674	1363.97	-72.5948	987.468	-914	200	0
481	8	0.00177728	-0.00166911	0.00987669	1.18935	0.753501	-0.0703746	300	610	0	-7.3776e-05	5.59149e-05	-0.000160494	-0.0104806	-0.0239844	-0.00248869	300	200	0	3.76043	2.45878	54.5598	-45.8151	1002.12	471.759	-311	200	0	7.23507	6.28957	66.6877	1255.87	37.2887	914.161	-914	200	0
481	9	0.00315315	-0.00184529	0.0114557	1.35713	0.925044	-0.238205	300	610	0	-9.0632e-05	4.82235e-05	-0.000168797	-0.0105796	-0.0262145	-0.000597982	300	200	0	3.80721	2.46356	54.7558	-50.9512	1037.83	477.149	-311	200	0	7.22126	6.11695	67.5464	1150.02	125.693	844.252	-914	200	0
482	0	0.00489231	-0.00176907	0.0118266	1.36751	1.03158	-0.480714	300	610	0	-0.000101155	2.48462e-05	-0.000148236	-0.00855795	-0.0246573	0.00281448	300	200	0	3.83148	2.44785	54.9619	-58.5695	1057.02	481.643	-311	200	0	7.10746	5.91883	68.0418	1057.78	180.913	782.276	-914	200	0	10.1777	8.08917	120.141	24933.2	77582	-6697.26	0	0	0
482	1	0.00690269	-0.00126965	0.0100192	1.102	1.00297	-0.80282	300	610	0	-9.84821e-05	-2.09658e-05	-8.17348e-05	-0.00326714	-0.0168359	0.00816607	300	200	0	3.83385	2.41353	55.1659	-66.5067	1057.98	483.944	-311	200	0	6.88992	5.72344	68.1354	980.161	193.583	733.658	-914	200	0
482	2	0.00896792	-0.000137747	0.004798	0.411689	0.745218	-1.19658	300	610	0	-7.34109e-05	-9.62979e-05	5.08775e-05	0.00661254	0.000258858	0.0157806	300	200	0	3.81932	2.3672	55.3363	-70.8793	1042.36	482.602	-311	200	0	6.59768	5.5535	67.8008	911.781	162.592	704.567	-914	200	0
482	3	0.0107003	0.00185951	-0.00527805	-0.87433	0.142387	-1.6333	300	610	0	-1.45823e-05	-0.000207352	0.000270977	0.0224248	0.0299378	0.025752	300	200	0	3.79617	2.31901	55.4315	-67.629	1012.55	477.296	-311	200	0	6.28454	5.4155	67.0599	844.293	90.2308	696.442	-914	200	0
482	4	0.0114945	0.0049477	-0.0217086	-2.92977	-0.93563	-2.05419	300	610	0	9.0761e-05	-0.00035751	0.0005976	0.0452767	0.0753496	0.0377551	300	200	0	3.77318	2.28004	55.4307	-54.3579	972.685	469.051	-311	200	0	6.00111	5.30041	66.0443	767.653	-20.7848	704.326	-914	200	0
482	5	0.0104923	0.00929294	-0.0457843	-5.89721	-2.61658	-2.36026	300	610	0	0.000255161	-0.000544539	0.00104177	0.0756335	0.138708	0.0508026	300	200	0	3.75701	2.25701	55.3498	-31.551	929.941	459.428	-311	200	0	5.76729	5.19747	64.9635	676.716	-158.681	721.097	-914	200	0
482	6	0.00657342	0.0149235	-0.0781646	-9.83554	-4.99764	-2.40318	300	610	0	0.000488188	-0.000756917	0.00159827	0.112749	0.220144	0.0629611	300	200	0	3.75091	2.24856	55.232	-1.9728	892.625	449.469	-311	200	0	5.57773	5.11077	64.0074	577.957	-299.385	741.61	-914	200	0
482	7	-0.00160568	0.0216219	-0.118274	-14.6458	-8.10262	-1.97948	300	610	0	0.000792252	-0.000969343	0.00223475	0.153922	0.316132	0.0710521	300	200	0	3.75407	2.24793	55.1226	30.3841	867.343	439.391	-311	200	0	5.43098	5.05772	63.2809	487.703	-415.877	764.593	-914	200	0
482	8	-0.0154984	0.0287888	-0.16351	-19.9752	-11.8228	-0.832085	300	610	0	0.00115682	-0.0011378	0.00287837	0.193616	0.417527	0.070391	300	200	0	3.76086	2.24825	55.0474	60.5674	857.629	429.185	-311	200	0	5.33838	5.04924	62.8238	424.051	-488.894	791.361	-914	200	0
482	9	-0.036448	0.0352841	-0.208281	-25.1024	-15.8417	1.33611	300	610	0	0.00155102	-0.00119486	0.00340092	0.222506	0.507302	0.0546444	300	200	0	3.76169	2.24345	55.013	83.5479	863.708	419.261	-311	200	0	5.30563	5.07626	62.7061	399.098	-510.956	821.255	-914	200	0
483	0	-0.065327	0.0392645	-0.24296	-28.8145	-19.5465	4.83013	300	610	0	0.00191501	-0.00104632	0.00360454	0.226613	0.558247	0.0159253	300	200	0	3.74863	2.22713	55.0161	95.5445	882.492	410.585	-311	200	0	5.31984	5.11495	63.0902	415.825	-482.507	849.73	-914	200	0	9.19288	7.4165	123.714	26366.9	79406.2	-6011.65	0	0	0
483	1	-0.102009	0.0380455	-0.252896	-29.2958	-21.937	9.90561	300	610	0	0.00215099	-0.000571004	0.00321125	0.186764	0.531094	-0.0547202	300	200	0	3.72169	2.19599	55.0451	94.6232	908.12	404.319	-311	200	0	5.35688	5.13936	64.1419	470.53	-407.372	872.544	-914	200	0
483	2	-0.144656	0.028036	-0.217734	-24.058	-21.5458	16.6792	300	610	0	0.00211538	0.00037411	0.0018613	0.0787275	0.373736	-0.166245	300	200	0	3.68866	2.15466	55.0854	81.1728	933.858	401.433	-311	200	0	5.39299	5.13289	65.8466	557.41	-294.348	889.753	-914	200	0
483	3	-0.188835	0.00481298	-0.111427	-9.95919	-16.3975	25.0016	300	610	0	0.00161478	0.00194035	-0.000872612	-0.125503	0.0225476	-0.325745	300	200	0	3.65991	2.11408	55.1316	58.4501	954.355	402.848	-311	200	0	5.4126	5.10158	67.93	670.795	-159.949	903.189	-914	200	0
483	4	-0.226515	-0.0365763	0.0965754	16.6278	-4.04287	34.2922	300	610	0	0.000409262	0.00426211	-0.00544669	-0.454692	-0.592942	-0.535611	300	200	0	3.6435	2.08425	55.1924	32.0647	967.174	409.682	-311	200	0	5.41485	5.08195	69.9499	804.231	-26.3787	912.555	-914	200	0
483	5	-0.245081	-0.100979	0.438323	59.4219	18.2836	43.3401	300	610	0	-0.00177234	0.00741649	-0.0122728	-0.932955	-1.54049	-0.789559	300	200	0	3.64266	2.07005	55.2799	8.25908	973.332	422.587	-311	200	0	5.41318	5.12498	71.4518	949.198	84.4153	917	-914	200	0
483	6	-0.226551	-0.192054	0.941825	121.531	53.3242	50.0896	300	610	0	-0.00519923	0.0113649	-0.0216004	-1.57132	-2.8691	-1.06752	300	200	0	3.65556	2.07293	55.3983	-8.06452	975.788	440.653	-311	200	0	5.42564	5.26047	72.1105	1097.17	155.493	917.899	-914	200	0
483	7	-0.147343	-0.310633	1.62225	204.354	103.212	51.442	300	610	0	-0.0100814	0.0158756	-0.0333445	-2.35579	-4.58497	-1.3296	300	200	0	3.67764	2.0918	55.5455	-14.9774	977.124	461.169	-311	200	0	5.46122	5.47144	71.8355	1243.45	175.61	918.115	-914	200	0
483	8	0.0209751	-0.45246	2.4693	306.03	168.578	43.127	300	610	0	-0.0164823	0.0204289	-0.0468562	-3.23168	-6.61858	-1.50972	300	200	0	3.70365	2.12303	55.7127	-13.9436	978.976	480.613	-311	200	0	5.5128	5.70113	70.7912	1385.06	139.614	920.773	-914	200	0
483	9	0.309378	-0.605313	3.43052	419.414	247.31	19.7217	300	610	0	-0.0241974	0.0241121	-0.0606405	-4.08496	-8.78312	-1.50993	300	200	0	3.72812	2.16221	55.8761	-8.42819	982.271	495.89	-311	200	0	5.5664	5.88025	69.3112	1514.24	51.1679	928.533	-914	200	0
484	0	0.746837	-0.745645	4.39096	529.647	332.964	-25.0761	300	610	0	-0.0325984	0.0255182	-0.0720404	-4.72197	-10.7265	-1.19719	300	200	0	3.74537	2.2057	56.0038	-2.07894	986.755	504.971	-311	200	0	5.61946	5.95356	67.748	1617.55	-74.8368	942.075	-914	200	0	12.2786	9.39676	113.839	19039.3	81707.6	-7889.11	0	0	0
484	1	1.35283	-0.8351	5.1509	611.543	412.894	-97.7921	300	610	0	-0.0404503	0.0226722	-0.0769294	-4.85073	-11.8824	-0.404999	300	200	0	3.75021	2.25006	56.0816	2.35899	991.05	507.189	-311	200	0	5.68679	5.89985	66.3362	1680.56	-213.12	959.815	-914	200	0
484	2	2.12629	-0.817516	5.40453	627.17	466.295	-203.987	300	610	0	-0.0457189	0.0130208	-0.0694801	-4.06881	-11.4287	1.05683	300	200	0	3.7393	2.29168	56.1291	3.91781	993.655	503.25	-311	200	0	5.78587	5.72969	65.1598	1692.85	-333.082	980.357	-914	200	0
484	3	3.03064	-0.617408	4.72495	524.296	462.481	-346.389	300	610	0	-0.045402	-0.00646577	-0.042116	-1.8651	-8.26972	3.3802	300	200	0	3.71122	2.32799	56.1855	4.00508	993.531	494.554	-311	200	0	5.92384	5.4639	64.2119	1651.74	-408.927	1004.41	-914	200	0
484	4	3.97509	-0.141335	2.56319	236.649	359.945	-522.236	300	610	0	-0.0354359	-0.0390175	0.0142113	2.35451	-1.06051	6.72025	300	200	0	3.66544	2.35888	56.2698	5.7651	990.13	482.466	-311	200	0	6.10104	5.12885	63.4657	1562.64	-430.234	1032.69	-914	200	0
484	5	4.79347	0.715995	-1.72825	-312.722	106.965	-719.79	361.892	790.948	0	-0.0107539	-0.0875432	0.109233	9.20535	11.6982	11.136	300	200	0	3.60305	2.38592	56.3542	12.5123	983.129	468.27	-311	200	0	6.31283	4.76877	62.9353	1436.84	-400.936	1063.15	-914	200	0
484	6	5.22285	2.05866	-8.83386	-1203.38	-355.217	-914.132	259.789	746.224	0	0.0344048	-0.153789	0.251851	19.212	31.4634	16.507	300	200	0	3.52903	2.40987	56.388	26.8735	972.244	453.405	-311	200	0	6.54225	4.44375	62.6918	1290.87	-330.194	1091.89	-914	200	0
484	7	4.88662	3.96703	-19.3607	-2502.95	-1085.42	-1062.59	243.937	739.28	0	0.105814	-0.237119	0.447678	32.6324	59.3161	22.4256	300	200	0	3.45346	2.42975	56.3485	50.4152	957.951	439.475	-311	200	0	6.76068	4.20866	62.7749	1145.41	-232.555	1115.68	-914	200	0
484	8	3.28851	6.46358	-33.6549	-4244.23	-2130.37	-1100.45	236.7	736.11	0	0.208072	-0.332882	0.695443	49.2074	95.4596	28.0694	300	200	0	3.38896	2.44457	56.2649	82.1109	942.228	428.074	-311	200	0	6.94231	4.0992	63.1239	1018.08	-133.382	1133.83	-914	200	0
484	9	-0.112197	9.47658	-51.6448	-6407.93	-3509.72	-946.082	232.041	734.077	0	0.342781	-0.430413	0.982164	67.832	138.528	32.065	300	200	0	3.34405	2.45427	56.1957	117.095	927.678	420.41	-311	200	0	7.07556	4.13744	63.6468	915.764	-60.3784	1148.52	-914	200	0
485	0	-5.66617	12.8587	-72.9336	-8940.62	-5210.18	-532.224	228.563	732.586	0	0.505996	-0.510793	1.27718	86.1594	184.71	32.3653	300	200	0	3.31819	2.45731	56.1886	147.855	915.461	416.931	-311	200	0	7.15524	4.33383	64.2992	836.696	-25.8261	1162.41	-914	200	0	-45.0112	42.4127	-90.1242	-126207	127873	41887.7	1389.4	1418.69	0
485	1	-13.3458	16.4996	-97.0971	-11795.8	-7197.85	154.426	225.87	731.485	0	0.684945	-0.544676	1.52546	100.169	226.731	26.176	300	200	0	3.30443	2.44906	56.2559	166.667	904.809	417.255	-311	200	0	7.17225	4.67297	65.0421	777.695	-21.8064	1176.29	-914	200	0
485	2	-22.8656	20.4087	-123.837	-14947.6	-9433.96	1076.57	223.819	730.704	0	0.854154	-0.49066	1.64096	103.765	252.801	9.98325	300	200	0	3.29685	2.42571	56.376	168.026	895.228	420.35	-311	200	0	7.12516	5.10542	65.7727	736.393	-30.3168	1189.21	-914	200	0
485	3	-33.9077	24.6537	-152.909	-18371.6	-11872.8	2186.53	222.354	730.148	0	0.971334	-0.294965	1.50156	88.5008	245.722	-20.2507	300	200	0	3.29585	2.3899	56.5166	151.134	888.002	424.934	-311	200	0	7.03779	5.56255	66.3497	710.451	-33.7333	1199.08	-914	200	0
485	4	-46.1641	29.2726	-184.027	-22027.2	-14448.7	3443.6	221.486	729.696	0	0.97372	0.106568	0.947738	43.6007	182.455	-68.6366	300	200	0	3.30859	2.35096	56.6545	121.094	885.083	429.941	-311	200	0	6.95089	5.98474	66.6703	698.462	-21.3887	1201.95	-914	200	0
485	5	-59.275	34.2456	-216.92	-25865	-17075.7	4804.33	221.281	729.237	0	0.775954	0.782847	-0.212044	-43.5342	34.581	-138.56	300	200	0	3.34506	2.3199	56.7667	86.7881	887.307	434.715	-311	200	0	6.88746	6.34072	66.7123	700.253	5.87584	1191.85	-914	200	0
485	6	-72.8057	39.4779	-251.588	-29864.2	-19667.3	6223.69	221.828	728.703	0	0.271079	1.79675	-2.18525	-186.059	-229.784	-231.444	194.848	285.143	0	3.41058	2.30445	56.8207	56.6642	893.455	439.154	-311	200	0	6.83424	6.62	66.5222	714.99	35.0004	1164.7	-914	200	0
485	7	-86.281	44.8253	-288.592	-34069.8	-22160.3	7663.77	223.212	728.055	0	-0.663252	3.18762	-5.16407	-395.366	-641.938	-345.002	175.691	276.561	0	3.50072	2.30775	56.7933	35.9431	900.796	444.042	-311	200	0	6.76396	6.81119	66.1762	740.522	46.1835	1124.44	-914	200	0
485	8	-99.2579	50.1993	-329.139	-38599.5	-24524.6	9092.45	225.489	727.274	0	-2.15078	4.94573	-9.27421	-677.424	-1225.67	-470.969	167.841	273.044	0	3.60488	2.32788	56.6935	26.4643	906.445	450.734	-311	200	0	6.66145	6.90354	65.7579	774.527	24.389	1082.09	-914	200	0
485	9	-111.42	55.6647	-374.905	-43620.1	-26758.7	10485.4	228.626	726.35	0	-4.292	6.978	-14.4997	-1027.53	-1986.79	-592.397	162.978	270.865	0	3.71353	2.35938	56.5556	28.072	908.445	459.78	-311	200	0	6.53081	6.91142	65.3503	814.41	-29.9662	1047.74	-914	200	0
486	0	-122.678	61.4585	-427.664	-49306.7	-28881	11838.1	232.468	725.293	0	-7.12617	9.06569	-20.5816	-1423.38	-2898.59	-680.752	159.166	269.158	0	3.81958	2.3983	56.417	39.8942	906.694	470.005	-311	200	0	6.40105	6.8741	65.0171	857.867	-100.903	1025.08	-914	200	0	-185.619	125.243	-670.695	-512365	280570	154243	404.306	772.321	0
486	1	-133.232	67.9317	-488.736	-55789.1	-30918	13172.6	236.739	724.15	0	-10.5847	10.8899	-27.0011	-1825.64	-3895.9	-700.926	155.713	267.614	0	3.91481	2.44364	56.2996	60.1766	902.583	479.159	-311	200	0	6.32259	6.82049	64.7945	903.648	-167.075	1012.86	-914	200	0
486	2	-143.534	75.446	-558.322	-63088.9	-32885.8	14529.8	241.099	722.997	0	-14.4822	12.2282	-33.2714	-2202.59	-4905.53	-633.276	152.56	266.201	0	3.98822	2.49245	56.2074	85.5265	897.344	485.193	-311	200	0	6.3422	6.74563	64.6865	946.807	-212.839	1008.57	-914	200	0
486	3	-154.117	84.26	-634.874	-71057.6	-34770.4	15949.6	245.233	721.924	0	-18.6266	13.1468	-39.4208	-2565.92	-5904.66	-489.262	150.214	265.091	0	4.02731	2.53716	56.137	111.305	891.367	487.018	-311	200	0	6.47655	6.62926	64.6555	973.919	-234.114	1009.13	-914	200	0
486	4	-165.287	94.4352	-714.759	-79340.3	-36511.6	17437.7	248.918	721.003	0	-23.0113	13.9129	-46.1919	-2980.78	-6950.71	-292.467	149.525	264.531	0	4.02196	2.56944	56.0836	132.522	884.212	484.879	-311	200	0	6.69917	6.46554	64.6335	970.696	-238.345	1009.13	-914	200	0
486	5	-176.749	105.782	-792.421	-87389.5	-37999.3	18932.4	252.047	720.282	0	-27.9065	14.7482	-54.8358	-3546.39	-8157.92	-48.2113	151.23	264.673	0	3.96999	2.5847	56.0391	144.718	874.685	480.349	-311	200	0	6.94434	6.26569	64.5572	936.467	-240.438	1001.39	-914	200	0
486	6	-187.371	117.867	-861.248	-94553.5	-39087.1	20287.1	254.616	719.787	0	-33.7748	15.6867	-66.7875	-4371.6	-9652.92	266.232	155.468	265.455	0	3.88086	2.583	55.9883	145.994	861.495	475.296	-311	200	0	7.13278	6.0438	64.4101	886.342	-258.848	981.564	-914	200	0
486	7	-195.237	130.1	-915.096	-100227	-39625.9	21283.6	256.698	719.526	0	-41.1333	16.5826	-83.4613	-5560.94	-11544.1	693.662	161.683	266.629	0	3.77328	2.56803	55.9126	138.144	844.358	470.518	-311	200	0	7.20625	5.809	64.2601	838.207	-308.695	951.375	-914	200	0
486	8	-198.039	141.833	-949.922	-104009	-39506.9	21679.8	258.41	719.493	0	-50.4504	17.2072	-106.228	-7213.51	-13915.6	1282.92	169.003	267.906	0	3.66821	2.54506	55.8008	124.433	825.455	465.629	-311	200	0	7.14518	5.56372	64.2655	800.44	-389.269	917.662	-914	200	0
486	9	-193.711	152.449	-964.83	-105802	-38696	21280	259.893	719.659	0	-62.0877	17.334	-136.451	-9425.27	-16834.8	2078.38	176.623	269.075	0	3.5828	2.51857	55.6509	107.216	809.383	460.132	-311	200	0	6.96394	5.3073	64.6143	772.526	-482.623	890.422	-914	200	0
487	0	-181.059	161.429	-962.103	-105810	-37246.1	19997.6	261.287	719.978	0	-76.273	16.7465	-175.365	-12280.2	-20350.8	3116.81	183.952	270.027	0	3.52699	2.49032	55.4642	88.4685	800.522	454.302	-311	200	0	6.70046	5.04661	65.3956	753.513	-570.216	880.128	-914	200	0	-197.651	174.356	-1193.03	-717924	414164	121147	338.792	608.463	0
487	1	-160.093	168.412	-946.319	-104458	-35285.4	17878.7	262.713	720.384	0	-93.0749	15.2157	-223.747	-15826.3	-24477	4424.88	190.604	270.733	0	3.50187	2.45971	55.2552	70.7196	800.979	449.125	-311	200	0	6.40626	4.80612	66.4966	744.974	-645.832	892.63	-914	200	0
487	2	-131.972	173.222	-923.004	-102269	-32986.6	15082.8	264.262	720.801	0	-112.352	12.5204	-281.445	-20042.8	-29165.7	6012.71	196.371	271.214	0	3.50171	2.42837	55.0666	56.3408	811.037	445.583	-311	200	0	6.13289	4.62629	67.6365	747.482	-712.553	925.776	-914	200	0
487	3	-98.6407	175.86	-897.374	-99746.3	-30531	11836.8	265.977	721.154	0	-133.692	8.51011	-346.931	-24808.3	-34284.9	7863.69	201.177	271.508	0	3.51884	2.40463	54.9571	46.9399	830.377	444.124	-311	200	0	5.92403	4.54535	68.5068	760.596	-773.543	971.799	-914	200	0
487	4	-62.3783	176.45	-873.478	-97284.6	-28080	8385.79	267.853	721.376	0	-156.361	3.18052	-416.996	-29877	-39603.5	9925.02	205.027	271.648	0	3.54732	2.39965	54.9676	43.7337	858.378	444.765	-311	200	0	5.81141	4.57587	68.8882	785.384	-824.449	1021.66	-914	200	0
487	5	-25.4209	175.207	-853.838	-95139.1	-25759.3	4955.23	269.831	721.425	0	-179.246	-3.26765	-486.755	-34876.7	-44790.8	12102.1	207.981	271.651	0	3.58331	2.41887	55.0947	47.311	892.835	447.305	-311	200	0	5.80432	4.69714	68.6974	821.718	-852.545	1067.16	-914	200	0
487	6	10.2641	172.432	-839.518	-93431.4	-23655.7	1729.94	271.822	721.292	0	-200.789	-10.4292	-550.161	-39350.5	-49439.8	14256	210.136	271.525	0	3.62331	2.45878	55.2987	56.4319	928.554	451.325	-311	200	0	5.89031	4.86673	67.9958	865.528	-846.513	1101.99	-914	200	0
487	7	43.0729	168.529	-830.492	-92185.9	-21822.2	-1150.79	273.724	721.002	0	-219.01	-17.7712	-601.168	-42850.6	-53132.6	16209.1	211.618	271.279	0	3.66186	2.50805	55.536	67.7075	958.362	456.21	-311	200	0	6.0505	5.03996	66.9927	912.115	-804.733	1122.32	-914	200	0
487	8	71.7934	164.013	-826.124	-91373.1	-20287.4	-3591.8	275.443	720.605	0	-231.734	-24.7364	-635.296	-45060.6	-55537	17765.7	212.581	270.929	0	3.69054	2.55002	55.7837	77.7017	975.484	461.223	-311	200	0	6.26152	5.18932	65.9955	959.442	-730.529	1127.59	-914	200	0
487	9	95.6127	159.483	-825.615	-90946.4	-19063.2	-5539.61	276.91	720.156	0	-237.039	-30.8172	-650.876	-45886.8	-56491.6	18745.9	213.207	270.5	0	3.70271	2.56921	56.0349	86.0903	975.048	465.691	-311	200	0	6.48874	5.31212	65.2746	1007.79	-626.817	1121.03	-914	200	0
488	0	114.107	155.56	-828.294	-90865	-18145.8	-6979.33	278.093	719.701	0	-233.758	-35.6024	-649.319	-45469.7	-56039	19022.2	213.696	270.027	0	3.69997	2.55975	56.2805	96.0866	956.101	469.189	-311	200	0	6.69354	5.41891	64.963	1059.55	-500.588	1106.61	-914	200	0	11.7421	137.078	-1303.55	-746547	446085	-15811	342.275	577.445	0
488	1	127.211	152.811	-833.726	-91103.9	-17516.8	-7930.25	278.99	719.273	0	-221.762	-38.8133	-634.335	-44116.7	-54393.4	18543.3	214.251	269.548	0	3.68987	2.5265	56.4956	111.126	923.911	471.467	-311	200	0	6.84595	5.51537	65.0873	1117.25	-364.987	1085.5	-914	200	0
488	2	135.159	151.671	-841.673	-91652.5	-17146.7	-8440.13	279.628	718.893	0	-201.921	-40.3342	-610.659	-42200.9	-51866.5	17338.2	215.065	269.107	0	3.67901	2.47852	56.6483	131.74	888.448	472.288	-311	200	0	6.92731	5.59694	65.6427	1176.37	-232.923	1057.07	-914	200	0
488	3	138.424	152.396	-851.984	-92505.1	-16999.2	-8577.7	280.048	718.576	0	-175.829	-40.2315	-582.874	-40071	-48789	15504.2	216.296	268.747	0	3.67119	2.42394	56.7192	155.589	859.293	471.309	-311	200	0	6.93041	5.66325	66.5959	1221.92	-115.488	1021.86	-914	200	0
488	4	137.645	155.04	-864.497	-93651	-17035.2	-8423.62	280.295	718.33	0	-145.42	-38.7407	-554.683	-37998.2	-45456.1	13184.5	218.05	268.504	0	3.66809	2.36969	56.7071	178.999	841.982	468.218	-311	200	0	6.86218	5.733	67.8099	1237.26	-26.7768	983.969	-914	200	0
488	5	133.563	159.458	-878.957	-95065.9	-17214.1	-8060.38	280.415	718.158	0	-112.629	-36.2191	-528.618	-36158.1	-42099.8	10542.7	220.359	268.401	0	3.66891	2.32085	56.6258	197.745	837.537	463.174	-311	200	0	6.7339	5.82994	68.9999	1214.93	20.0351	951.701	-914	200	0
488	6	126.949	165.343	-894.963	-96707.3	-17494.4	-7562.94	280.452	718.057	0	-79.1749	-33.0848	-506.061	-34635	-38883.2	7741.34	223.165	268.44	0	3.67187	2.27703	56.509	207.604	843.763	456.862	-311	200	0	6.54501	5.95555	69.8224	1158.26	22.542	934.167	-914	200	0
488	7	118.536	172.28	-911.985	-98515.1	-17836.1	-6992.23	280.443	718.023	0	-46.493	-29.7654	-487.442	-33439.8	-35909.6	4928.43	226.331	268.603	0	3.6777	2.23239	56.408	205.561	857.011	449.998	-311	200	0	6.29051	6.08813	70.0402	1078.45	-10.2661	936.021	-914	200	0
488	8	108.964	179.821	-929.449	-100418	-18202.9	-6392.09	280.415	718.041	0	-15.7705	-26.6661	-472.531	-32533.3	-33238.2	2233.91	229.659	268.849	0	3.69068	2.18273	56.3649	191.003	873.167	443.118	-311	200	0	5.98121	6.20379	69.6222	994.195	-63.4859	955.361	-914	200	0
488	9	98.7506	187.571	-946.835	-102346	-18564.7	-5789.25	280.393	718.093	0	11.9759	-24.1549	-460.742	-31849.5	-30902.6	-228.754	232.929	269.127	0	3.71375	2.12998	56.3841	166.194	888.151	436.865	-311	200	0	5.65067	6.29639	68.7282	929.522	-120.58	985.705	-914	200	0
489	0	88.2768	195.245	-963.762	-104238	-18897	-5196.18	280.392	718.158	0	35.8504	-22.5449	-451.402	-31316.5	-28924.2	-2361.25	235.924	269.376	0	3.74232	2.07956	56.4273	135.612	899.006	431.958	-311	200	0	5.35321	6.38567	67.6056	901.398	-167.837	1019.05	-914	200	0	116.339	203.689	-1339.3	-820666	467693	5215.36	353.021	619.76	0
489	1	77.7978	202.705	-980.01	-106052	-19181.4	-4615.63	280.427	718.215	0	55.0922	-22.0697	-443.914	-30872.6	-27318.6	-4082.67	238.46	269.546	0	3.76518	2.03824	56.4362	104.02	904.869	428.812	-311	200	0	5.1519	6.50045	66.4506	906.507	-199.092	1047.63	-914	200	0
489	2	67.4665	209.942	-995.48	-107765	-19404.7	-4045.08	280.507	718.254	0	69.1418	-22.8548	-437.843	-30476.4	-26095	-5335.91	240.401	269.606	0	3.7717	2.0135	56.3661	74.2885	906.8	427.587	-311	200	0	5.08899	6.64812	65.3219	925.856	-218.434	1065.7	-914	200	0
489	3	57.37	217.038	-1010.17	-109373	-19558.5	-3480.15	280.638	718.272	0	77.7207	-24.8953	-432.942	-30108.7	-25254.6	-6094.61	241.667	269.544	0	3.75788	2.01093	56.2063	46.6827	906.465	428.723	-311	200	0	5.16199	6.80584	64.1706	940.767	-236.583	1072.12	-914	200	0
489	4	47.5673	224.123	-1024.15	-110888	-19640.3	-2916.95	280.823	718.273	0	80.881	-28.053	-429.162	-29769.6	-24788.2	-6364.92	242.24	269.367	0	3.72785	2.03227	55.9759	21.0263	904.772	432.827	-311	200	0	5.33052	6.93608	62.9636	940.226	-261.696	1070.87	-914	200	0
489	5	38.1107	231.33	-1037.58	-112334	-19655	-2353.9	281.057	718.265	0	79.0057	-32.084	-426.606	-29473.7	-24674.8	-6181.99	242.16	269.089	0	3.69119	2.07576	55.7108	-0.867184	901.923	439.564	-311	200	0	5.53923	7.00186	61.7814	919.06	-295.843	1067.94	-914	200	0
489	6	29.0504	238.76	-1050.7	-113747	-19615.9	-1792.95	281.331	718.258	0	72.7625	-36.6855	-425.455	-29244.1	-24882.4	-5604.47	241.516	268.736	0	3.65818	2.13637	55.4536	-16.4339	898.934	447.21	-311	200	0	5.73013	6.97512	60.7925	875.083	-342.772	1067.51	-914	200	0
489	7	20.4326	246.452	-1063.82	-115170	-19542.8	-1239.63	281.63	718.261	0	63.0301	-41.5427	-425.876	-29105.9	-25368.3	-4709.19	240.433	268.344	0	3.63594	2.20688	55.241	-24.761	898.469	453.929	-311	200	0	5.85374	6.84357	60.1352	809.06	-412.865	1069.27	-914	200	0
489	8	12.2986	254.383	-1077.27	-116645	-19460.2	-702.505	281.936	718.278	0	50.8116	-46.3632	-427.945	-29080.5	-26080.2	-3584.74	239.057	267.954	0	3.62687	2.28242	55.0957	-26.6164	902.953	459.204	-311	200	0	5.89163	6.61304	59.8172	729.913	-512.295	1067.5	-914	200	0
489	9	4.68574	262.468	-1091.42	-118212	-19395.5	-192.873	282.229	718.309	0	37.1452	-50.8999	-431.605	-29178.5	-26957.8	-2323.03	237.541	267.605	0	3.63108	2.36326	55.0279	-23.2791	912.112	463.714	-311	200	0	5.86498	6.30144	59.7179	656.772	-628.482	1054.26	-914	200	0
490	0	-2.37455	270.57	-1106.64	-119900	-19376.2	276.206	282.491	718.347	0	23.0191	-54.9631	-436.645	-29396.4	-27936.3	-1010.43	236.021	267.323	0	3.65079	2.45053	55.0463	-15.2257	923.434	468.056	-311	200	0	5.81777	5.93679	59.6657	609.376	-729.898	1025.42	-914	200	0	-35.9149	242.735	-1551.46	-954247	524539	87839	336.681	622.322	0
490	1	-8.86887	278.518	-1123.23	-121733	-19424.5	691.771	282.707	718.377	0	9.29597	-58.4282	-442.702	-29715.3	-28950.4	278.481	234.605	267.123	0	3.68979	2.54032	55.1603	-1.70427	934.354	472.012	-311	200	0	5.79504	5.56661	59.5292	596.212	-780.401	982.641	-914	200	0
490	2	-14.8227	286.116	-1141.46	-123720	-19549.7	1042.22	282.873	718.387	0	-3.34158	-61.2336	-449.279	-30105.2	-29938.7	1484.24	233.363	267.008	0	3.7475	2.62316	55.3687	17.2669	942.803	475.044	-311	200	0	5.82554	5.25455	59.3091	610.386	-756.803	930.675	-914	200	0
490	3	-20.3042	293.154	-1161.49	-125864	-19741.3	1316.67	283.003	718.365	0	-14.4121	-63.3667	-455.822	-30531.3	-30849.1	2563.68	232.322	266.981	0	3.81488	2.68829	55.6465	38.6084	946.305	477.049	-311	200	0	5.91395	5.04813	59.1489	634.16	-660.901	875.032	-914	200	0
490	4	-25.3969	299.421	-1183.49	-128162	-19962.9	1502.4	283.132	718.292	0	-23.6239	-64.8456	-461.807	-30960.3	-31640.7	3489.35	231.485	267.042	0	3.8756	2.72771	55.9473	56.7987	942.639	478.276	-311	200	0	6.04516	4.9426	59.2097	651.75	-520.95	820.907	-914	200	0
490	5	-30.1521	304.701	-1207.73	-130611	-20143.6	1581.17	283.321	718.145	0	-30.8478	-65.7064	-466.821	-31365.1	-32285.3	4246.92	230.84	267.189	0	3.91149	2.73843	56.2254	66.8887	932.104	478.673	-311	200	0	6.19364	4.88124	59.5317	661.445	-377.358	771.901	-914	200	0
490	6	-34.5336	308.766	-1234.75	-133214	-20167	1525.76	283.667	717.887	0	-36.088	-65.9965	-470.609	-31728.4	-32767.6	4831.9	230.372	267.42	0	3.91066	2.7226	56.4625	66.5098	917.597	477.819	-311	200	0	6.33669	4.7989	60.0193	674.697	-261.8	729.885	-914	200	0
490	7	-38.3554	311.359	-1265.44	-135986	-19860	1296.65	284.306	717.461	0	-39.4538	-65.774	-473.095	-32044.9	-33086.8	5247.9	230.063	267.734	0	3.87322	2.68473	56.6741	55.0141	902.233	475.71	-311	200	0	6.4598	4.66393	60.5342	704.373	-189.674	695.078	-914	200	0
490	8	-41.2185	312.173	-1301.26	-138955	-18985.2	838.8	285.41	716.785	0	-41.1376	-65.1096	-474.383	-32318.7	-33256.3	5506.1	229.896	268.128	0	3.80979	2.63019	56.8859	32.1266	888.024	473.19	-311	200	0	6.54656	4.48386	60.988	754.656	-164.576	664.76	-914	200	0
490	9	-42.4571	310.825	-1344.18	-142161	-17241.2	79.1095	287.173	715.76	0	-41.3935	-64.0824	-474.735	-32561.2	-33302.5	5624.67	229.85	268.588	0	3.73501	2.56657	57.105	-1.3473	875.652	471.087	-311	200	0	6.57523	4.29005	61.363	821.811	-180.59	633.393	-914	200	0
491	0	-41.1025	306.852	-1396.61	-145644	-14275.8	-1074.13	289.778	714.284	0	-40.5142	-62.7772	-474.538	-32787.7	-33260	5627.96	229.911	269.094	0	3.66244	2.50381	57.3096	-42.2577	864.648	469.343	-311	200	0	6.53394	4.1226	61.6754	902.344	-224.363	596.38	-914	200	0	48.8066	170.533	-2216.31	-1.39366e+06	774607	-6613.35	350.345	632.351	0
491	1	-35.881	299.71	-1461.06	-149433	-9716.96	-2728.67	293.349	712.277	0	-38.8117	-61.2878	-474.242	-33016.1	-33165.2	5544.75	230.067	269.619	0	3.60332	2.45077	57.4584	-85.715	855.319	467.264	-311	200	0	6.44057	4.01782	61.9354	995.163	-280.508	554.63	-914	200	0
491	2	-25.2807	288.802	-1539.68	-153526	-3218.6	-4999.94	297.91	709.713	0	-36.6048	-59.7246	-474.291	-33265.9	-33052.5	5405.63	230.312	270.138	0	3.56587	2.41115	57.5106	-126.862	850.435	464.062	-311	200	0	6.3392	3.99905	62.1541	1095.89	-331.921	514.848	-914	200	0
491	3	-7.71767	273.5	-1633.9	-157885	5493.73	-7996.56	303.362	706.63	0	-34.2033	-58.2073	-475.064	-33557.6	-32952.8	5240.46	230.635	270.638	0	3.55375	2.38369	57.4453	-161.954	852.902	459.057	-311	200	0	6.26527	4.0758	62.371	1194.54	-358.796	484.265	-914	200	0
491	4	18.2425	253.181	-1744.18	-162438	16583.6	-11807.6	309.508	703.132	0	-31.8887	-56.8397	-476.862	-33909.6	-32893.2	5077.03	231.022	271.11	0	3.56528	2.36601	57.2734	-188.273	861.688	451.847	-311	200	0	6.22199	4.24526	62.6276	1278.44	-345.414	466.694	-914	200	0
491	5	53.6414	227.368	-1869.59	-167078	30050.5	-16490.5	316.073	699.366	0	-29.898	-55.693	-479.933	-34336.3	-32897	4940.08	231.455	271.544	0	3.59364	2.35661	57.0449	-203.596	871.879	442.857	-311	200	0	6.19666	4.48706	62.9346	1333.97	-286.115	464.114	-914	200	0
491	6	98.8611	195.998	-2007.29	-171642	45662.6	-22040.7	322.748	695.51	0	-28.4192	-54.8154	-484.483	-34848.1	-32985	4850.58	231.917	271.929	0	3.62856	2.35319	56.8372	-206.645	878.885	433.693	-311	200	0	6.18509	4.76444	63.301	1347.87	-187.282	478.222	-914	200	0
491	7	153.365	159.646	-2152.25	-175917	62908.3	-28355.6	329.229	691.737	0	-27.5961	-54.2469	-490.675	-35452.7	-33176.2	4826.05	232.387	272.253	0	3.65923	2.35225	56.712	-198.088	881.338	426.521	-311	200	0	6.19342	5.04316	63.7217	1309.99	-67.9594	510.28	-914	200	0
491	8	215.518	119.507	-2297.47	-179655	80990.4	-35231.9	335.252	688.197	0	-27.5308	-54.0205	-498.639	-36155.8	-33487.4	4880.87	232.843	272.509	0	3.67579	2.35173	56.6839	-180.228	880.198	423.027	-311	200	0	6.2275	5.30852	64.1271	1214.41	51.3193	560.411	-914	200	0
491	9	282.603	77.1853	-2434.58	-182599	98867.5	-42397.9	340.61	685.002	0	-28.2766	-54.1547	-508.479	-36961.3	-33930.8	5025.28	233.27	272.69	0	3.67177	2.35237	56.7338	-155.759	876.517	423.696	-311	200	0	6.28765	5.56214	64.4447	1060.59	164.314	623.963	-914	200	0
492	0	350.999	34.5452	-2554.79	-184532	115358	-49537.6	345.153	682.23	0	-29.8333	-54.6555	-520.262	-37870.4	-34513.8	5264.6	233.661	272.791	0	3.64912	2.35562	56.8421	-126.538	870.79	427.855	-311	200	0	6.3672	5.80417	64.7072	858.486	275.99	689.966	-914	200	0	452.932	-126.965	-3106.51	-1.92702e+06	1.11662e+06	-394030	366.289	618.24	0
492	1	416.415	-6.35141	-2650.28	-185320	129297	-56295.1	348.786	679.925	0	-32.158	-55.5216	-533.979	-38880.5	-35237.3	5599.21	234.01	272.813	0	3.61814	2.36038	57.0015	-92.7085	864.28	434.459	-311	200	0	6.44794	6.02051	65.0244	634.643	384.962	747.536	-914	200	0
492	2	474.233	-43.3577	-2715.37	-184943	139718	-62291.8	351.454	678.11	0	-35.1843	-56.7426	-549.484	-39984.4	-36096	6025.72	234.309	272.767	0	3.59071	2.36238	57.201	-53.8738	859.343	442.603	-311	200	0	6.50203	6.18737	65.4472	430.094	474.484	793.105	-914	200	0
492	3	520.024	-74.4543	-2747.35	-183499	145979	-67167.2	353.135	676.791	0	-38.8355	-58.2958	-566.487	-41170.7	-37079.6	6538.4	234.545	272.677	0	3.57426	2.35844	57.4055	-11.7679	857.635	451.342	-311	200	0	6.50601	6.28627	65.8825	283.978	520.845	830.153	-914	200	0
492	4	550.175	-97.9789	-2746.74	-181191	147835	-70626.5	353.822	675.966	0	-43.0291	-60.1496	-584.607	-42424.6	-38176.2	7128.63	234.698	272.57	0	3.57027	2.35062	57.5638	29.4977	859.547	459.513	-311	200	0	6.45498	6.31697	66.1367	212.576	509.303	862.455	-914	200	0
492	5	562.414	-112.815	-2716.9	-178289	145429	-72479.8	353.528	675.622	0	-47.6771	-62.2633	-603.43	-43729.9	-39372.7	7785.14	234.752	272.469	0	3.57589	2.34341	57.6338	65.8935	865.207	465.875	-311	200	0	6.36738	6.30353	66.0452	205.915	441.134	888.14	-914	200	0
492	6	556.11	-118.507	-2663.18	-175084	139231	-72668.4	352.28	675.742	0	-52.6844	-64.5816	-622.564	-45071.2	-40651.6	8494.91	234.703	272.396	0	3.58587	2.3387	57.5937	95.1169	874.552	469.62	-311	200	0	6.2754	6.28695	65.5632	245.129	329.865	901.621	-914	200	0
492	7	532.296	-115.288	-2591.76	-171828	129926	-71269.6	350.131	676.298	0	-57.9435	-67.034	-641.669	-46435.8	-41989.2	9242.46	234.563	272.367	0	3.59479	2.33631	57.4441	116.648	887.029	471.045	-311	200	0	6.20734	6.30009	64.7757	319.544	196.05	900.118	-914	200	0
492	8	493.436	-104.017	-2508.64	-168707	118299	-68478.1	347.157	677.25	0	-63.322	-69.5319	-660.484	-47813.7	-43356.7	10008.9	234.356	272.392	0	3.60128	2.33784	57.2111	131.501	901.676	471.701	-311	200	0	6.18081	6.34645	63.8616	429.105	59.7272	885.938	-914	200	0
492	9	442.979	-86.0353	-2419.03	-165824	105130	-64572.4	343.46	678.55	0	-68.6533	-71.965	-678.832	-49195.7	-44723.9	10771.8	234.116	272.471	0	3.60902	2.34787	56.9404	141.376	916.903	473.526	-311	200	0	6.20408	6.41043	63.0103	574.165	-68.3489	864.834	-914	200	0
493	0	384.818	-62.9691	-2327	-163215	91127	-59868.3	339.161	680.14	0	-73.7327	-74.2044	-696.615	-50572.8	-46062.3	11505	233.877	272.598	0	3.62197	2.37227	56.6749	147.376	930.963	477.338	-311	200	0	6.27045	6.48566	62.3442	744.035	-187.532	844.382	-914	200	0	64.3218	-9.82299	-2608.01	-1.5372e+06	875442	-103160	336.674	589.067	0
493	1	322.761	-36.5224	-2235.53	-160860	76882.7	-54672.6	334.391	681.956	0	-78.3224	-76.1137	-713.783	-51936.7	-47345.9	12180.6	233.669	272.763	0	3.64006	2.41471	56.4342	149.482	943.857	482.233	-311	200	0	6.35547	6.58236	61.9209	915.5	-301.102	831.093	-914	200	0
493	2	260.121	-8.28655	-2146.62	-158713	62863.3	-49247.3	329.285	683.936	0	-82.1692	-77.5633	-730.285	-53280.8	-48551.1	12771	233.518	272.959	0	3.6605	2.4722	56.219	147.1	957.776	486.728	-311	200	0	6.42983	6.71008	61.7558	1060.61	-409.587	826.066	-914	200	0
493	3	199.49	20.399	-2061.55	-156720	49408.5	-43792.6	323.967	686.021	0	-85.0245	-78.4452	-746.04	-54599	-49657.3	13250.1	233.439	273.185	0	3.68064	2.5342	56.0307	140.416	974.437	490.136	-311	200	0	6.47521	6.86352	61.8074	1157.55	-506.428	822.589	-914	200	0
493	4	142.678	48.5199	-1981.08	-154835	36747.8	-38446.4	318.549	688.157	0	-86.6649	-78.6873	-760.938	-55884.6	-50648.4	13594.1	233.439	273.442	0	3.69854	2.58716	55.8718	131.001	993.352	492.625	-311	200	0	6.48813	7.01802	61.9904	1198.59	-578.296	809.552	-914	200	0
493	5	90.7843	75.3953	-1905.7	-153031	25024.2	-33295.3	313.131	690.302	0	-86.9067	-78.266	-774.852	-57130	-51510.9	13783.4	233.522	273.73	0	3.71292	2.61983	55.7412	120.653	1013.09	494.542	-311	200	0	6.47381	7.12894	62.232	1189.81	-610.204	781.383	-914	200	0
493	6	44.3513	100.639	-1835.7	-151295	14316.3	-28390.6	307.799	692.418	0	-85.6192	-77.2143	-787.656	-58326.7	-52233.1	13804.6	233.685	274.051	0	3.72291	2.62597	55.6435	110.257	1032.44	496.107	-311	200	0	6.43913	7.14432	62.4944	1144.3	-592.847	745.335	-914	200	0
493	7	3.53348	124.083	-1771.21	-149625	4654.96	-23765.3	302.628	694.476	0	-82.7379	-75.6221	-799.251	-59466.2	-52806	13653	233.931	274.402	0	3.72638	2.60514	55.5889	99.8331	1050.33	497.413	-311	200	0	6.38875	7.03133	62.7627	1076.54	-529.69	716.454	-914	200	0
493	8	-31.7499	145.679	-1712.26	-148024	-3962.23	-19448.5	297.686	696.45	0	-78.2785	-73.6267	-809.608	-60539.8	-53225.8	13333.9	234.257	274.777	0	3.7199	2.56048	55.5784	89.0718	1065.15	498.203	-311	200	0	6.32831	6.79621	63.0456	1002.36	-438.657	705.468	-914	200	0
493	9	-61.7082	165.388	-1658.82	-146495	-11559.8	-15474.6	293.031	698.313	0	-72.3421	-71.3977	-818.798	-61539.3	-53496.6	12862.9	234.665	275.158	0	3.70171	2.49647	55.5992	77.9878	1074.39	497.791	-311	200	0	6.27474	6.48005	63.3918	938.86	-343.385	711.9	-914	200	0
494	0	-86.63	183.101	-1610.82	-145035	-18176.8	-11884.7	288.716	700.038	0	-65.1081	-69.117	-826.993	-62457.9	-53632.3	12264.4	235.148	275.524	0	3.67256	2.42107	55.629	67.668	1075.95	495.756	-311	200	0	6.25284	6.13512	63.8633	896.283	-259.91	727.114	-914	200	0	-153.527	165.593	-2207.04	-1.23995e+06	693352	134219	310.599	565.22	0
494	1	-106.875	198.62	-1568.12	-143633	-23864.1	-8721.02	284.782	701.596	0	-56.8281	-66.9607	-834.417	-63291.4	-53654.6	11569.8	235.698	275.851	0	3.63313	2.34748	55.642	60.2043	1070.15	492.596	-311	200	0	6.27182	5.80034	64.4687	869.905	-192.304	741.48	-914	200	0
494	2	-122.87	211.695	-1530.51	-142274	-28683.4	-6016.73	281.259	702.958	0	-47.8226	-65.0902	-841.289	-64039.4	-53589.2	10814.9	236.301	276.121	0	3.58438	2.28997	55.6186	57.4995	1059.49	489.035	-311	200	0	6.31745	5.49201	65.1637	845.713	-138.97	748.716	-914	200	0
[truncated: 1,627 more rows]
[truncated: 234 more columns]
