# Supplementary material for: Independent effects of mental fatigue and drop height on drop jump performance in American football athletes: an exploration of central-peripheral interaction
Source: PeerJ. 2026 Jan 13;14:e20574. doi: 10.7717/peerj.20574 (PMC12810397; doi:10.7717/peerj.20574)
Supplement: Supplemental Information 1 [file peerj-14-20574-s001.zip › data/1/9/C-DJ-40-02.csv]

Devices
1000
		Force1 - Force			Force1 - Moment			Force1 - CoP			Force2 - Force			Force2 - Moment			Force2 - CoP			Imported AMTI 400600 V1.00 #3 - Force			Imported AMTI 400600 V1.00 #3 - Moment			Imported AMTI 400600 V1.00 #3 - CoP			Imported AMTI 400600 V1.00 #4 - Force			Imported AMTI 400600 V1.00 #4 - Moment			Imported AMTI 400600 V1.00 #4 - CoP			Combined Force			Combined Moment			Combined CoP
Frame	Sub Frame	Fx	Fy	Fz	Mx	My	Mz	Cx	Cy	Cz	Fx	Fy	Fz	Mx	My	Mz	Cx	Cy	Cz	Fx	Fy	Fz	Mx	My	Mz	Cx	Cy	Cz	Fx	Fy	Fz	Mx	My	Mz	Cx	Cy	Cz	Fx	Fy	Fz	Mx	My	Mz	Cx	Cy	Cz
		N	N	N	N.mm	N.mm	N.mm	mm	mm	mm	N	N	N	N.mm	N.mm	N.mm	mm	mm	mm	N	N	N	N.mm	N.mm	N.mm	mm	mm	mm	N	N	N	N.mm	N.mm	N.mm	mm	mm	mm	N	N	N	N.mm	N.mm	N.mm	mm	mm	mm
366	0	-1.63291e-11	-2.88246e-11	-7.11005e-11	-1.14258e-09	8.21855e-09	-2.77145e-09	300	610	0	-1.66885e-17	-3.288e-18	-2.00383e-17	6.15268e-16	1.23519e-15	-1.92289e-15	300	200	0	3.48449	2.72214	54.782	1.11718	893.69	479.805	-311	200	0	5.28289	7.98111	61.0248	1555.02	-465.537	925.296	-914	200	0	9.50094	9.21804	117.436	24294.1	74142.5	-7409.83	0	0	0
366	1	-6.05929e-11	-3.32385e-11	-1.70991e-10	-4.98039e-09	1.51162e-08	-2.40761e-09	300	610	0	-5.20407e-18	3.11714e-18	1.11485e-17	-1.43882e-15	1.7257e-15	-1.44202e-15	300	200	0	3.52355	2.61581	55.0981	-12.5386	903.391	474.353	-311	200	0	5.65993	7.76614	61.0063	1385.91	-337.116	914.824	-914	200	0
366	2	-1.25015e-10	-3.4023e-11	-3.09271e-10	-1.06227e-08	2.39786e-08	-1.27554e-09	300	610	0	1.58497e-17	1.36111e-17	6.30791e-17	-4.71308e-15	2.22099e-15	-3.06625e-16	300	200	0	3.55606	2.52921	55.387	-18.975	911.288	470.713	-311	200	0	5.96426	7.5408	60.9847	1210.81	-227.591	915.196	-914	200	0
366	3	-2.11139e-10	-2.83321e-11	-4.85646e-10	-1.82334e-08	3.44204e-08	9.57948e-10	300	610	0	4.91813e-17	2.90405e-17	1.40321e-16	-9.4306e-15	2.62189e-15	1.73173e-15	300	200	0	3.58434	2.46303	55.6519	-18.3855	913.998	468.107	-311	200	0	6.17769	7.32011	60.9996	1033.88	-143.805	920.508	-914	200	0
366	4	-3.1715e-10	-1.25591e-11	-6.91704e-10	-2.76895e-08	4.5444e-08	4.64396e-09	300	610	0	9.69558e-17	4.98545e-17	2.45567e-16	-1.56801e-14	2.77546e-15	4.91789e-15	300	200	0	3.61061	2.41108	55.9057	-13.2287	910.745	465.186	-311	200	0	6.30318	7.10812	61.0415	857.018	-96.9226	925.172	-914	200	0
366	5	-4.35766e-10	1.74789e-11	-9.06662e-10	-3.83945e-08	5.51936e-08	1.0092e-08	300	610	0	1.59944e-16	7.57178e-17	3.77698e-16	-2.32982e-14	2.46703e-15	9.43971e-15	300	200	0	3.63572	2.36593	56.158	-7.75201	904.508	461.424	-311	200	0	6.35069	6.89738	61.073	687.181	-98.4513	927.76	-914	200	0
366	6	-5.5171e-10	6.60988e-11	-1.09252e-09	-4.90518e-08	6.07056e-08	1.74748e-08	300	610	0	2.3633e-16	1.05e-16	5.29189e-16	-3.17169e-14	1.41902e-15	1.53469e-14	300	200	0	3.66176	2.3266	56.4016	-6.40102	899.796	457.836	-311	200	0	6.33273	6.67826	61.0729	538.344	-150.822	929.641	-914	200	0
366	7	-6.38963e-10	1.36956e-10	-1.18923e-09	-5.74161e-08	5.77042e-08	2.6692e-08	300	610	0	3.2018e-16	1.34156e-16	6.82939e-16	-3.97825e-14	-6.98027e-16	2.24388e-14	300	200	0	3.69265	2.29832	56.6049	-11.3255	899.849	455.961	-311	200	0	6.26515	6.45118	61.0654	423.885	-240.725	934.954	-914	200	0
366	8	-6.58221e-10	2.31796e-10	-1.11084e-09	-6.00579e-08	4.05181e-08	3.71882e-08	300	610	0	3.99625e-16	1.57048e-16	8.08733e-16	-4.55612e-14	-4.23541e-15	3.01205e-14	300	200	0	3.73054	2.28508	56.7299	-21.1203	905.725	456.235	-311	200	0	6.16677	6.22308	61.1052	350.126	-343.705	950.96	-914	200	0
366	9	-5.55224e-10	3.48682e-10	-7.44131e-10	-5.21987e-08	2.22459e-09	4.77325e-08	300	610	0	4.54934e-16	1.64297e-16	8.59822e-16	-4.61641e-14	-9.50963e-15	3.72352e-14	300	200	0	3.77387	2.28427	56.7725	-31.835	916.316	457.343	-311	200	0	6.05749	5.99393	61.2604	314.795	-436.43	982.479	-914	200	0
367	0	-2.60949e-10	4.79676e-10	4.79785e-11	-2.77052e-08	-6.48397e-08	5.61739e-08	300	610	0	4.56793e-16	1.42835e-16	7.70381e-16	-3.764e-14	-1.6711e-14	4.18883e-14	300	200	0	3.81922	2.28931	56.7711	-39.4309	928.994	456.839	-311	200	0	5.95769	5.75921	61.6147	306.266	-503.227	1024.95	-914	200	0	9.50094	9.21804	117.436	24294.1	74142.5	-7409.83	0	0	0
367	1	3.04989e-10	6.08042e-10	1.41573e-09	2.06408e-08	-1.68038e-07	5.92072e-08	300	610	0	3.65303e-16	7.58873e-17	4.55069e-16	-1.50089e-14	-2.57709e-14	4.12952e-14	300	200	0	3.86157	2.29628	56.7686	-41.982	940.827	452.69	-311	200	0	5.88495	5.52459	62.2444	307.912	-533.103	1065.4	-914	200	0
367	2	1.22607e-09	7.05219e-10	3.50105e-09	1.00448e-07	-3.12682e-07	5.22056e-08	300	610	0	1.30425e-16	-5.62892e-17	-1.87712e-16	2.74652e-14	-3.61845e-14	3.17003e-14	300	200	0	3.89368	2.30555	56.7769	-39.9708	949.452	444.978	-311	200	0	5.84331	5.30845	63.1714	309.024	-517.41	1090.73	-914	200	0
367	3	2.57384e-09	7.27999e-10	6.40201e-09	2.18425e-07	-4.9942e-07	2.92021e-08	300	610	0	-3.05137e-16	-2.74508e-16	-1.26676e-15	9.56442e-14	-4.67933e-14	8.43866e-15	300	200	0	3.90892	2.31851	56.776	-34.6787	953.75	436.291	-311	200	0	5.81611	5.12567	64.3554	311.168	-455.6	1095.22	-914	200	0
367	4	4.38425e-09	6.16658e-10	1.012e-08	3.78327e-07	-7.20646e-07	-1.68629e-08	300	610	0	-9.99427e-16	-5.97129e-16	-2.88085e-15	1.94393e-13	-5.55417e-14	-3.37697e-14	300	200	0	3.90537	2.33483	56.735	-26.5262	954.061	430.136	-311	200	0	5.77531	4.97225	65.7176	322.342	-361.207	1082.53	-914	200	0
367	5	6.62393e-09	2.95131e-10	1.44881e-08	5.77987e-07	-9.55982e-07	-9.34859e-08	300	610	0	-1.99974e-15	-1.03443e-15	-5.0908e-15	3.25834e-13	-5.92401e-14	-1.00179e-13	300	200	0	3.88712	2.35208	56.6395	-15.1832	951.358	428.773	-311	200	0	5.69922	4.82807	67.1199	348.211	-256.2	1062.13	-914	200	0
367	6	9.14578e-09	-3.25293e-10	1.90812e-08	8.05399e-07	-1.16706e-06	-2.07369e-07	300	610	0	-3.32489e-15	-1.58052e-15	-7.87887e-15	4.8688e-13	-5.33882e-14	-1.9491e-13	300	200	0	3.86151	2.36702	56.5049	-0.566468	945.968	432.052	-311	200	0	5.58229	4.66879	68.3517	392.088	-158.383	1043.84	-914	200	0
367	7	1.16354e-08	-1.33693e-09	2.31129e-08	1.03392e-06	-1.29218e-06	-3.62442e-07	300	610	0	-4.94023e-15	-2.20256e-15	-1.10943e-14	6.66021e-13	-3.21394e-14	-3.19255e-13	300	200	0	3.83411	2.37689	56.3639	17.1231	936.614	437.865	-311	200	0	5.4368	4.47735	69.1989	458.179	-76.5234	1034.7	-914	200	0
367	8	1.35529e-08	-2.81921e-09	2.53325e-08	1.21698e-06	-1.24183e-06	-5.56998e-07	300	610	0	-6.72531e-15	-2.82774e-15	-1.43862e-14	8.39488e-13	1.14828e-14	-4.69324e-13	300	200	0	3.80808	2.37941	56.2472	37.4857	920.619	443.753	-311	200	0	5.28877	4.2547	69.5488	548.567	-14.6246	1038.04	-914	200	0
367	9	1.40774e-08	-4.8127e-09	2.39398e-08	1.28301e-06	-8.96758e-07	-7.79885e-07	300	610	0	-8.43547e-15	-3.32873e-15	-1.71286e-14	9.67114e-13	8.49729e-14	-6.33014e-13	300	200	0	3.78896	2.37338	56.1768	59.2928	896.108	448.084	-311	200	0	5.16143	4.02302	69.4473	658.068	26.2109	1053.12	-914	200	0
368	0	1.20706e-08	-7.28195e-09	1.65533e-08	1.13181e-06	-1.10622e-07	-1.00582e-06	300	610	0	-9.66068e-15	-3.50981e-15	-1.83465e-14	9.88545e-13	1.95172e-13	-7.8645e-13	300	200	0	3.7861	2.36012	56.1589	80.1457	865.244	450.051	-311	200	0	5.06342	3.81959	69.0627	774.584	52.0213	1075.9	-914	200	0	9.28742	6.71439	124.333	25758.9	80731.4	-5014.68	0	0	0
368	1	6.07714e-09	-1.00666e-08	2.7345e-10	6.34123e-07	1.27963e-06	-1.19022e-06	300	610	0	-9.78838e-15	-3.09696e-15	-1.66603e-14	8.20829e-13	3.46367e-13	-8.90236e-13	300	200	0	3.80661	2.34363	56.1738	96.5453	835.141	449.542	-311	200	0	4.99804	3.68717	68.5895	885.37	76.0512	1101.51	-914	200	0
368	2	-5.60735e-09	-1.28225e-08	-2.80984e-08	-3.62981e-07	3.4323e-06	-1.26413e-06	300	610	0	-7.9807e-15	-1.73669e-15	-1.02727e-14	3.58913e-13	5.37512e-13	-8.86144e-13	300	200	0	3.84834	2.32985	56.1877	104.515	814.53	447.417	-311	200	0	4.97487	3.65974	68.1789	984.051	109.325	1126.09	-914	200	0
368	3	-2.47671e-08	-1.49568e-08	-7.16182e-08	-2.02195e-06	6.46466e-06	-1.13054e-06	300	610	0	-3.18173e-15	9.8933e-16	2.96718e-15	-5.18914e-13	7.58506e-13	-6.95272e-13	300	200	0	3.89842	2.3258	56.177	101.508	809.147	445.254	-311	200	0	5.00758	3.74808	67.9157	1070.4	152.574	1146.21	-914	200	0
368	4	-5.29555e-08	-1.55673e-08	-1.3246e-07	-4.48808e-06	1.03982e-05	-6.63759e-07	300	610	0	5.8248e-15	5.52548e-15	2.53798e-14	-1.93809e-12	9.85587e-13	-2.19116e-13	300	200	0	3.93824	2.33675	56.1313	88.1221	820.059	444.562	-311	200	0	5.10385	3.93508	67.8068	1142.59	198.852	1158.37	-914	200	0
368	5	-9.10017e-08	-1.34012e-08	-2.10814e-07	-7.84669e-06	1.50836e-05	2.85749e-07	300	610	0	2.02818e-14	1.22693e-14	5.90986e-14	-4.00455e-12	1.17617e-12	6.54488e-13	300	200	0	3.95263	2.36423	56.0468	67.4363	844.993	446.386	-311	200	0	5.26228	4.18312	67.7957	1194.44	239.526	1160.56	-914	200	0
368	6	-1.38304e-07	-6.85463e-09	-3.03376e-07	-1.20611e-05	2.01049e-05	1.87795e-06	300	610	0	4.12208e-14	2.14545e-14	1.0549e-13	-6.76828e-12	1.26374e-12	2.03821e-12	300	200	0	3.93588	2.40652	55.9274	43.0352	880.027	451.029	-311	200	0	5.47659	4.44676	67.8215	1222.57	265.856	1152.41	-914	200	0
368	7	-1.91896e-07	5.95302e-09	-4.01459e-07	-1.68901e-05	2.46692e-05	4.25781e-06	300	610	0	6.90917e-14	3.29811e-14	1.64302e-13	-1.01717e-11	1.154e-12	4.02223e-12	300	200	0	3.89195	2.45797	55.7925	18.0208	919.843	457.748	-311	200	0	5.73256	4.6853	67.877	1229.26	269.166	1132.4	-914	200	0
368	8	-2.45316e-07	2.69946e-08	-4.88803e-07	-2.17866e-05	2.74924e-05	7.51413e-06	300	610	0	1.0324e-13	4.619e-14	2.32523e-13	-1.39819e-11	7.23837e-13	6.63893e-12	300	200	0	3.83306	2.50771	55.6719	-4.81873	957.097	465.149	-311	200	0	6.00638	4.87339	68.0237	1216.67	240.522	1097.87	-914	200	0
368	9	-2.87357e-07	5.79941e-08	-5.39358e-07	-2.57853e-05	2.67016e-05	1.16196e-05	300	610	0	1.41224e-13	5.95857e-14	3.0296e-13	-1.77095e-11	-1.74441e-13	9.8134e-12	300	200	0	3.77702	2.54309	55.586	-22.9702	983.593	471.777	-311	200	0	6.2759	5.00858	68.3474	1187.16	170.895	1050.76	-914	200	0
369	0	-3.0089e-07	9.98847e-08	-5.15443e-07	-2.7393e-05	1.97893e-05	1.63506e-05	300	610	0	1.78005e-13	7.05285e-14	3.62647e-13	-2.05205e-11	-1.70062e-12	1.32997e-11	300	200	0	3.73983	2.55608	55.5278	-35.4069	993.876	476.137	-311	200	0	6.52699	5.1105	68.8633	1149.47	59.0537	1001.03	-914	200	0	10.3224	7.53348	120.458	25333.3	77681.3	-6195.22	0	0	0
369	1	-2.62034e-07	1.52032e-07	-3.66962e-07	-2.4509e-05	3.66326e-06	2.11887e-05	300	610	0	2.05065e-13	7.49359e-14	3.91258e-13	-2.11544e-11	-4.00243e-12	1.66055e-11	300	200	0	3.7282	2.54639	55.469	-43.995	987.748	477.17	-311	200	0	6.74705	5.20474	69.4556	1116.34	-77.1205	960.631	-914	200	0
369	2	-1.40115e-07	2.11203e-07	-3.26183e-08	-1.44105e-05	-2.51441e-05	2.52096e-05	300	610	0	2.09606e-13	6.70624e-14	3.59887e-13	-1.78703e-11	-7.17594e-12	1.89118e-11	300	200	0	3.73916	2.51922	55.3846	-52.1194	969.569	475.104	-311	200	0	6.91812	5.30204	69.9205	1096.22	-202.436	934.105	-914	200	0
369	3	1.0099e-07	2.70323e-07	5.55663e-07	6.14175e-06	-7.0034e-05	2.69754e-05	300	610	0	1.74039e-13	3.94619e-14	2.30696e-13	-8.45255e-12	-1.12075e-11	1.90014e-11	300	200	0	3.76462	2.48173	55.2669	-61.1279	945.952	470.942	-311	200	0	7.01995	5.39217	70.0738	1089.67	-282.562	916.039	-914	200	0
369	4	4.99398e-07	3.17093e-07	1.46362e-06	4.06143e-05	-0.000133587	2.44529e-05	300	610	0	7.60883e-14	-1.67261e-14	-4.18415e-14	9.68024e-12	-1.58955e-11	1.5217e-11	300	200	0	3.79455	2.44171	55.1167	-68.9959	923.389	465.243	-311	200	0	7.04013	5.45386	69.8328	1092.91	-303.291	896.707	-914	200	0
369	5	1.08878e-06	3.32685e-07	2.73931e-06	9.21495e-05	-0.000216423	1.4995e-05	300	610	0	-1.10053e-13	-1.10984e-13	-5.07183e-13	3.92109e-11	-2.0753e-11	5.47938e-12	300	200	0	3.81995	2.40642	54.9297	-72.599	906.813	458.239	-311	200	0	6.98092	5.46888	69.2205	1104.58	-275.913	869.269	-914	200	0
369	6	1.88811e-06	2.90816e-07	4.39005e-06	0.000162675	-0.000315618	-4.56451e-06	300	610	0	-4.10983e-13	-2.51911e-13	-1.21137e-12	8.24418e-11	-2.48981e-11	-1.25933e-11	300	200	0	3.83594	2.37969	54.6982	-70.7307	899.579	450.515	-311	200	0	6.8588	5.42865	68.3159	1128.63	-228.13	833.966	-914	200	0
369	7	2.88683e-06	1.5769e-07	6.35079e-06	0.000251605	-0.000422698	-3.76374e-05	300	610	0	-8.4916e-13	-4.44784e-13	-2.18495e-12	1.40537e-10	-2.69446e-11	-4.14152e-11	300	200	0	3.8413	2.36174	54.4299	-64.6815	903.327	442.712	-311	200	0	6.69881	5.33044	67.1965	1170.99	-190.629	797.409	-914	200	0
369	8	4.02525e-06	-1.06554e-07	8.44414e-06	0.000354105	-0.000521287	-8.73555e-05	300	610	0	-1.43519e-12	-6.88011e-13	-3.42519e-12	2.12438e-10	-2.49166e-11	-8.29564e-11	300	200	0	3.83687	2.35249	54.1679	-56.0743	916.394	434.974	-311	200	0	6.52661	5.17748	65.9237	1234.23	-186.018	768.048	-914	200	0
369	9	5.17059e-06	-5.44051e-07	1.0334e-05	0.000458952	-0.000584664	-0.000155715	300	610	0	-2.15684e-12	-9.68381e-13	-4.87205e-12	2.93441e-10	-1.62226e-11	-1.38006e-10	300	200	0	3.82634	2.35262	53.9815	-45.0497	933.258	427.12	-311	200	0	6.36371	4.98953	64.5772	1314.77	-221.188	751.837	-914	200	0
370	0	6.09045e-06	-1.19216e-06	1.14781e-05	0.000546139	-0.000573654	-0.00024232	300	610	0	-2.96474e-12	-1.25521e-12	-6.37824e-12	3.73479e-10	2.2628e-12	-2.05134e-10	300	200	0	3.81745	2.36217	53.9318	-30.6909	947.094	419.343	-311	200	0	6.22463	4.80659	63.2641	1402.91	-287.292	750.262	-914	200	0	10.3224	7.53348	120.458	25333.2	77681.3	-6195.21	0	0	0
370	1	6.42739e-06	-2.0722e-06	1.10879e-05	0.000584531	-0.000435548	-0.000342703	300	610	0	-3.75512e-12	-1.4938e-12	-7.6753e-12	4.3524e-10	3.39448e-11	-2.79352e-10	300	200	0	3.8194	2.38008	54.0475	-12.1958	952.759	412.684	-311	200	0	6.1143	4.67736	62.0742	1482.6	-370.052	761.229	-914	200	0
370	2	5.6806e-06	-3.17312e-06	8.10994e-06	0.000530094	-0.000105027	-0.000446231	300	610	0	-4.35112e-12	-1.59902e-12	-8.33966e-12	4.52407e-10	8.20096e-11	-3.50509e-10	300	200	0	3.83718	2.40407	54.3245	10.1758	947.931	408.607	-311	200	0	6.03153	4.64122	61.0695	1532.27	-458.442	782.136	-914	200	0
370	3	3.20377e-06	-4.42993e-06	1.24869e-06	0.000325489	0.000491621	-0.000533763	300	610	0	-4.48547e-12	-1.45044e-12	-7.7658e-12	3.8845e-10	1.48602e-10	-4.01587e-10	300	200	0	3.86808	2.43118	54.7354	34.4725	933.855	408.112	-311	200	0	5.98086	4.71035	60.3346	1532.7	-541.71	810.724	-914	200	0
370	4	-1.76847e-06	-5.69726e-06	-1.09439e-05	-9.78707e-05	0.00142741	-0.00057532	300	610	0	-3.78901e-12	-8.91236e-13	-5.15734e-12	1.9666e-10	2.33609e-10	-4.07151e-10	300	200	0	3.90256	2.45946	55.2367	57.7364	916.048	411.431	-311	200	0	5.97989	4.86274	59.9993	1477.34	-605.761	843.017	-914	200	0
370	5	-1.00499e-05	-6.72008e-06	-2.98807e-05	-0.000813916	0.00275901	-0.000528299	300	610	0	-1.79195e-12	2.66178e-13	4.48949e-13	-1.77695e-10	3.33018e-10	-3.32399e-10	300	200	0	3.92805	2.489	55.778	77.7607	902.394	418.154	-311	200	0	6.04636	5.05516	60.1781	1375.16	-636.98	873.66	-914	200	0
370	6	-2.23695e-05	-7.10554e-06	-5.66209e-05	-0.00189054	0.00450292	-0.000336965	300	610	0	2.05307e-12	2.22405e-12	1.01067e-11	-7.91956e-10	4.36861e-10	-1.33456e-10	300	200	0	3.93478	2.52076	56.3101	93.9802	898.422	427.072	-311	200	0	6.17214	5.24151	60.91	1245.08	-626.494	898.201	-914	200	0
370	7	-3.91582e-05	-6.30252e-06	-9.13884e-05	-0.00337106	0.0066023	6.56939e-05	300	610	0	8.31489e-12	5.16813e-12	2.48085e-11	-1.6961e-09	5.26883e-10	2.40235e-10	300	200	0	3.91982	2.55475	56.7823	106.76	903.82	435.955	-311	200	0	6.31137	5.38312	62.1732	1110.67	-573.26	913.345	-914	200	0
370	8	-6.02382e-05	-3.59891e-06	-0.000132908	-0.00524704	0.00888462	0.000752406	300	610	0	1.74817e-11	9.21703e-12	4.52346e-11	-2.91695e-09	5.74199e-10	8.40371e-10	300	200	0	3.88511	2.59117	57.1396	116.776	912.887	442.069	-311	200	0	6.39867	5.45815	63.8968	997.507	-485.46	917.276	-914	200	0
370	9	-8.44109e-05	1.8497e-06	-0.000177561	-0.00742185	0.0110118	0.00179077	300	610	0	2.98003e-11	1.43479e-11	7.13811e-11	-4.43547e-09	5.37426e-10	1.70991e-09	300	200	0	3.83391	2.63324	57.3436	125.659	917.306	443.514	-311	200	0	6.38395	5.46988	65.9082	926.111	-374.924	911.971	-914	200	0
371	0	-0.00010895	1.09428e-05	-0.000218406	-0.0096654	0.0124282	0.00322542	300	610	0	4.50461e-11	2.02966e-11	1.02055e-10	-6.15683e-09	3.62023e-10	2.8677e-09	300	200	0	3.77039	2.68604	57.3974	136.048	909.861	440.137	-311	200	0	6.26084	5.43931	67.9156	901.429	-249.702	903.707	-914	200	0	9.79131	8.27476	122.995	25788.3	78792.8	-6531.63	0	0	0
371	1	-0.000129038	2.4489e-05	-0.000244156	-0.0115633	0.0123145	0.00505184	300	610	0	6.22218e-11	2.64343e-11	1.34243e-10	-7.87404e-09	-1.81217e-11	4.28676e-09	300	200	0	3.69876	2.75071	57.3365	149.723	889.157	433.086	-311	200	0	6.07096	5.38667	69.597	911.678	-116.164	899.299	-914	200	0
371	2	-0.000137218	4.29715e-05	-0.000238313	-0.0124664	0.00956304	0.00718091	300	610	0	7.91925e-11	3.16278e-11	1.6239e-10	-9.22795e-09	-6.75541e-10	5.86598e-09	300	200	0	3.62221	2.81964	57.2034	165.796	861.299	423.991	-311	200	0	5.87986	5.32806	70.7151	938.556	11.5009	901.578	-914	200	0
371	3	-0.000122992	6.62069e-05	-0.000178732	-0.0114521	0.0027945	0.00939489	300	610	0	9.22875e-11	3.41023e-11	1.7767e-10	-9.6692e-09	-1.67889e-09	7.39627e-09	300	200	0	3.54525	2.87856	57.0328	180.823	834.741	414.724	-311	200	0	5.74779	5.2863	71.1609	968.476	111.336	908.371	-914	200	0
371	4	-7.27443e-05	9.28906e-05	-3.80428e-05	-0.0073132	-0.00955735	0.0112974	300	610	0	9.5926e-11	3.13345e-11	1.67404e-10	-8.43161e-09	-3.07585e-09	8.52414e-09	300	200	0	3.47584	2.91436	56.8542	190.092	814.615	407.271	-311	200	0	5.71309	5.28634	70.9298	998.747	167.164	915.125	-914	200	0
371	5	2.97354e-05	0.000120039	0.000214544	0.00140206	-0.0290588	0.0122638	300	610	0	8.23627e-11	2.00229e-11	1.14836e-10	-4.53067e-09	-4.86773e-09	8.7182e-09	300	200	0	3.4243	2.92182	56.6971	189.296	803.382	403.238	-311	200	0	5.78132	5.33732	70.0828	1035.93	174.519	918.795	-914	200	0
371	6	0.00020181	0.000142365	0.000609374	0.0162696	-0.0569514	0.0114015	300	610	0	4.16931e-11	-3.8033e-12	-4.09037e-13	3.19366e-09	-6.97491e-09	7.24788e-09	300	200	0	3.39927	2.90469	56.5848	176.588	803.424	403.499	-311	200	0	5.92494	5.43073	68.7287	1085.18	130.596	919.022	-914	200	0
371	7	0.000459247	0.000151675	0.00116973	0.0387546	-0.0936546	0.00753736	300	610	0	-3.76884e-11	-4.4455e-11	-2.00767e-10	1.59661e-08	-9.19351e-09	3.18762e-09	300	200	0	3.40256	2.8715	56.5227	154.005	816.038	408.26	-311	200	0	6.1015	5.55445	67.0081	1138.97	28.2797	914.968	-914	200	0
371	8	0.000811769	0.000136415	0.00190178	0.0698258	-0.138071	-0.000746368	300	610	0	-1.67939e-10	-1.05941e-10	-5.07612e-10	3.48702e-08	-1.11459e-08	-4.5353e-09	300	200	0	3.42744	2.82967	56.5021	127.303	839.147	417.127	-311	200	0	6.27579	5.69998	65.0776	1177.05	-133.701	903.983	-914	200	0
371	9	0.00125657	8.15868e-05	0.00278066	0.109388	-0.186692	-0.0149993	300	610	0	-3.59658e-10	-1.90914e-10	-9.36041e-10	6.05188e-08	-1.22303e-08	-1.70271e-08	300	200	0	3.46392	2.78225	56.5117	103.766	867.344	429.034	-311	200	0	6.43447	5.85838	63.1199	1179.8	-337.988	886.184	-914	200	0
372	0	0.00176963	-3.06935e-05	0.00373266	0.155514	-0.232545	-0.0366788	300	610	0	-6.18528e-10	-2.99116e-10	-1.48709e-09	9.25793e-08	-1.15803e-08	-3.52231e-08	300	200	0	3.50502	2.73027	56.5331	88.5361	894.34	442.427	-311	200	0	6.58842	6.01553	61.3623	1142.8	-550.892	867.69	-914	200	0	9.78942	8.27301	122.989	25784.2	78795.4	-6531.15	0	0	0
372	1	0.00229503	-0.000219615	0.00461443	0.203492	-0.264073	-0.0667795	300	610	0	-9.40514e-10	-4.25284e-10	-2.13716e-09	1.29144e-07	-8.04831e-09	-5.95668e-08	300	200	0	3.54714	2.67705	56.53	82.8653	915.774	455.771	-311	200	0	6.75659	6.15262	60.042	1078.7	-740.121	857.152	-914	200	0
372	2	0.00273294	-0.000502662	0.0051912	0.244742	-0.26415	-0.105285	300	610	0	-1.30551e-09	-5.56536e-10	-2.82462e-09	1.65959e-07	-2.36348e-10	-8.95552e-08	300	200	0	3.58738	2.62839	56.4639	85.7678	930.356	467.932	-311	200	0	6.94496	6.25009	59.3161	1010.21	-890.322	860.255	-914	200	0
372	3	0.00292786	-0.000890725	0.00511788	0.265736	-0.209507	-0.150425	300	610	0	-1.66961e-09	-6.69412e-10	-3.43459e-09	1.95577e-07	1.33998e-08	-1.23143e-07	300	200	0	3.62311	2.58984	56.32	95.8828	939.17	478.1	-311	200	0	7.1431	6.29498	59.1848	962.401	-1003.44	876.992	-914	200	0
372	4	0.00265974	-0.00138097	0.00392909	0.247145	-0.0710251	-0.197742	300	610	0	-1.95668e-09	-7.26922e-10	-3.78328e-09	2.06536e-07	3.43383e-08	-1.56025e-07	300	200	0	3.65292	2.56478	56.1053	111.365	944.43	485.662	-311	200	0	7.33308	6.28726	59.5083	951.417	-1089.61	903.223	-914	200	0
372	5	0.00164187	-0.00194727	0.00104669	0.163562	0.184562	-0.239036	300	610	0	-2.05021e-09	-6.7621e-10	-3.60522e-09	1.82767e-07	6.36355e-08	-1.80863e-07	300	200	0	3.67741	2.55419	55.8304	128.91	947.616	490.329	-311	200	0	7.4931	6.235	60.1095	974.986	-1157.45	935.528	-914	200	0
372	6	-0.000468951	-0.00252843	-0.00418365	-0.0157293	0.590828	-0.261288	300	610	0	-1.78775e-09	-4.47785e-10	-2.54792e-09	1.03527e-07	1.01396e-07	-1.86557e-07	300	200	0	3.69866	2.55686	55.5082	143.983	947.818	492.129	-311	200	0	7.60117	6.14419	60.834	1016.69	-1206.07	973.106	-914	200	0
372	7	-0.00404301	-0.00301492	-0.0124131	-0.324305	1.17492	-0.24581	300	610	0	-9.60542e-10	4.23647e-11	-1.80644e-10	-5.57612e-08	1.46045e-07	-1.57776e-07	300	200	0	3.71788	2.569	55.1649	152.58	942.938	491.181	-311	200	0	7.64523	6.01692	61.5362	1058.19	-1224.59	1013.82	-914	200	0
372	8	-0.00942092	-0.00323588	-0.0241524	-0.793755	1.94718	-0.167916	300	610	0	6.77389e-10	8.86087e-10	3.97417e-09	-3.21245e-07	1.93418e-07	-7.50005e-08	300	200	0	3.73466	2.58566	54.8439	152.661	932.205	487.526	-311	200	0	7.62697	5.85851	62.1058	1085.39	-1202.72	1051.34	-914	200	0
372	9	-0.016821	-0.00294917	-0.0395619	-1.44566	2.88658	0.00238372	300	610	0	3.38574e-09	2.16981e-09	1.03764e-08	-7.1638e-07	2.35705e-07	8.45218e-08	300	200	0	3.74803	2.60369	54.5949	144.472	916.681	481.174	-311	200	0	7.55364	5.68874	62.5303	1088.42	-1141.15	1078.05	-914	200	0
373	0	-0.0262037	-0.00183894	-0.0581595	-2.27973	3.92187	0.298087	300	610	0	7.39422e-09	3.95262e-09	1.936e-08	-1.25508e-06	2.60376e-07	3.44449e-07	300	200	0	3.7556	2.621	54.4547	130.245	899.005	472.505	-311	200	0	7.42871	5.54181	62.8718	1061.86	-1051.41	1089.49	-914	200	0	10.6855	8.38394	117.072	24466.4	73687.3	-6745.94	0	0	0
373	1	-0.0370892	0.000473382	-0.0784456	-3.25766	4.90927	0.750585	300	610	0	1.28328e-08	6.23378e-09	3.09704e-08	-1.93176e-06	2.49293e-07	7.25107e-07	300	200	0	3.75207	2.63361	54.4291	112.905	883.97	462.56	-311	200	0	7.25149	5.4439	63.1831	1006.86	-952.503	1085.75	-914	200	0
373	2	-0.0483309	0.00439699	-0.0974619	-4.28304	5.60863	1.38196	300	610	0	1.96309e-08	8.90868e-09	4.47419e-08	-2.70812e-06	1.78322e-07	1.23681e-06	300	200	0	3.73123	2.63561	54.4876	94.6976	877.859	452.741	-311	200	0	7.02556	5.39363	63.4668	932.688	-869.315	1069.84	-914	200	0
373	3	-0.0578612	0.0103095	-0.110326	-5.17829	5.66197	2.19352	300	610	0	2.73839e-08	1.17137e-08	5.94164e-08	-3.49685e-06	1.79056e-08	1.87034e-06	300	200	0	3.6907	2.62266	54.5726	77.7167	885.07	444.14	-311	200	0	6.76803	5.37306	63.6711	854.806	-824.361	1045.41	-914	200	0
373	4	-0.0624387	0.018455	-0.109823	-5.66159	4.58064	3.15019	300	610	0	3.519e-08	1.41634e-08	7.26185e-08	-4.14356e-06	-2.64816e-07	2.58438e-06	300	200	0	3.63423	2.59632	54.6215	65.0859	904.621	437.041	-311	200	0	6.50794	5.37229	63.7147	789.331	-825.529	1015.45	-914	200	0
373	5	-0.0574526	0.0287955	-0.0861745	-5.32816	1.75004	4.16087	300	610	0	4.14699e-08	1.54872e-08	8.05221e-08	-4.40912e-06	-7.01634e-07	3.29038e-06	300	200	0	3.56908	2.56505	54.592	60.0001	929.888	430.946	-311	200	0	6.27009	5.3957	63.5659	745.05	-862.764	982.261	-914	200	0
373	6	-0.0368667	0.0408093	-0.0271733	-3.64336	-3.53605	5.0559	300	610	0	4.37929e-08	1.4578e-08	7.75711e-08	-3.95671e-06	-1.31589e-06	3.836e-06	300	200	0	3.50235	2.53927	54.4772	63.3925	952.197	425.189	-311	200	0	6.06069	5.4513	63.3017	718.1	-913.288	948.716	-914	200	0
373	7	0.00658279	0.0532422	0.081081	0.0424843	-11.9968	5.56418	300	610	0	3.87521e-08	9.97379e-09	5.63529e-08	-2.34936e-06	-2.11137e-06	3.98953e-06	300	200	0	3.44029	2.52562	54.3001	73.1714	965.737	419.589	-311	200	0	5.87234	5.54418	63.0606	698.44	-948.923	919.399	-914	200	0
373	8	0.0807885	0.0638259	0.252552	6.44438	-24.2246	5.29441	300	610	0	2.19489e-08	-1.02504e-10	7.76289e-09	9.33451e-07	-3.05712e-06	3.42926e-06	300	200	0	3.38874	2.52541	54.0976	85.5103	969.906	414.512	-311	200	0	5.70051	5.67309	62.9412	678.881	-945.165	900.303	-914	200	0
373	9	0.1931	0.0689984	0.498417	16.2427	-40.4689	3.72732	300	610	0	-1.18279e-08	-1.76067e-08	-7.83583e-08	6.4496e-06	-4.06809e-06	1.7437e-06	300	200	0	3.35165	2.53597	53.9146	96.5272	967.963	410.546	-311	200	0	5.55245	5.82597	62.9436	651.579	-891.051	896.201	-914	200	0
374	0	0.348399	0.0636871	0.822689	29.9166	-60.3303	0.228801	300	610	0	-6.81225e-08	-4.44004e-08	-2.11898e-07	1.47063e-05	-4.98287e-06	-1.54956e-06	300	200	0	3.3299	2.55368	53.8035	103.748	964.223	408.264	-311	200	0	5.44188	5.98366	62.9875	604.079	-795.396	906.31	-914	200	0	9.83245	7.94173	118.509	24806.9	74753.5	-7054.29	0	0	0
374	1	0.546261	0.0412427	1.21609	47.4955	-82.3644	-5.90354	300	610	0	-1.51908e-07	-8.17949e-08	-4.00221e-07	2.60174e-05	-5.54066e-06	-6.95611e-06	300	200	0	3.32307	2.57756	53.8086	107.207	961.722	408.133	-311	200	0	5.38034	6.12423	62.9829	528.397	-683.496	923.35	-914	200	0
374	2	0.777122	-0.00634658	1.64815	68.2213	-103.608	-15.3452	300	610	0	-2.66134e-07	-1.29873e-07	-6.44774e-07	4.02954e-05	-5.36186e-06	-1.49172e-05	300	200	0	3.33121	2.60905	53.9471	108.761	961.633	410.423	-311	200	0	5.37635	6.2214	62.8968	433.957	-583.956	939.197	-914	200	0
374	3	1.0175	-0.0878016	2.05786	90.1224	-119.073	-28.5848	300	610	0	-4.09618e-07	-1.86563e-07	-9.36416e-07	5.6773e-05	-3.93901e-06	-2.56703e-05	300	200	0	3.35419	2.6479	54.2085	109.688	964.452	414.993	-311	200	0	5.43504	6.25068	62.7806	350.613	-514.258	949.889	-914	200	0
374	4	1.2246	-0.211267	2.34372	109.526	-121.278	-45.6847	300	610	0	-5.74236e-07	-2.46475e-07	-1.24948e-06	7.36593e-05	-6.47463e-07	-3.90499e-05	300	200	0	3.39086	2.69041	54.563	109.632	970.81	421.502	-311	200	0	5.55078	6.20049	62.7181	315.436	-476.048	955.404	-914	200	0
374	5	1.33086	-0.382199	2.3549	120.563	-99.964	-65.9526	300	610	0	-7.41475e-07	-2.9957e-07	-1.53489e-06	8.7755e-05	5.21171e-06	-5.42231e-05	300	200	0	3.43891	2.73109	54.9676	107.926	980.669	430.092	-311	200	0	5.70404	6.07872	62.7175	351.575	-462.261	959.939	-914	200	0
374	6	1.2397	-0.600242	1.88603	114.758	-42.1646	-87.5279	300	610	0	-8.78593e-07	-3.29795e-07	-1.71301e-06	9.40738e-05	1.43217e-05	-6.93696e-05	300	200	0	3.49546	2.76389	55.374	104.471	992.3	441.01	-311	200	0	5.86866	5.91714	62.6813	457.087	-463.762	971.266	-914	200	0
374	7	0.824079	-0.85501	0.679436	80.8651	67.1079	-106.903	300	610	0	-9.34891e-07	-3.13977e-07	-1.6676e-06	8.55563e-05	2.71967e-05	-8.13286e-05	300	200	0	3.55821	2.78243	55.7439	99.2019	1001.92	453.21	-311	200	0	6.0164	5.75959	62.5166	609.67	-466.575	993.348	-914	200	0
374	8	-0.0696914	-1.12082	-1.56006	5.14724	243.247	-118.434	455.922	606.701	0	-8.38943e-07	-2.21357e-07	-1.24281e-06	5.30007e-05	4.39502e-05	-8.52639e-05	300	200	0	3.6243	2.78034	56.0604	92.0755	1004.08	464.202	-311	200	0	6.11746	5.6292	62.2482	779.879	-448.584	1020.65	-914	200	0
374	9	-1.60975	-1.35072	-5.13167	-127.615	499.162	-113.93	397.271	634.868	0	-4.98096e-07	-1.43638e-08	-2.46259e-07	-1.46132e-05	6.39755e-05	-7.44277e-05	300	200	0	3.68714	2.75287	56.3193	83.3531	994.001	471.526	-311	200	0	6.14784	5.51276	62.0094	943.162	-387.343	1042.92	-914	200	0
375	0	-3.95454	-1.47049	-10.2796	-332.061	840.759	-82.4714	381.789	642.303	0	1.98019e-07	3.48634e-07	1.53808e-06	-0.000129182	8.55387e-05	-4.01467e-05	300	200	0	3.73687	2.70027	56.5201	73.0871	971.121	474.029	-311	200	0	6.09981	5.38477	61.95	1084.63	-274.266	1053.02	-914	200	0	-18.9099	11.0446	61.827	-12085	96061	12399.6	0	0	0
375	1	-7.21275	-1.37387	-17.1015	-618.793	1260.55	-10.6544	373.71	646.183	0	1.36769e-06	9.07693e-07	4.3226e-06	-0.000301662	0.000105305	2.78023e-05	300	200	0	3.76482	2.62859	56.6691	61.1529	940.292	472.112	-311	200	0	5.99056	5.24315	62.1562	1197.36	-120.043	1048.95	-914	200	0
375	2	-11.3937	-0.954044	-25.4736	-988.868	1732.75	114.064	368.022	648.819	0	3.11847e-06	1.69183e-06	8.26928e-06	-0.000539097	0.000117848	0.000140219	300	200	0	3.76717	2.54706	56.7704	48.3918	908.949	467.083	-311	200	0	5.86414	5.12077	62.628	1278.42	50.9266	1032.79	-914	200	0
375	3	-16.3936	-0.187986	-35.1132	-1429.98	2219.52	297.202	363.211	650.725	0	5.5169e-06	2.70483e-06	1.34189e-05	-0.000840273	0.000115226	0.000306667	300	200	0	3.74566	2.46663	56.8085	37.3684	882.956	460.294	-311	200	0	5.77821	5.06412	63.3098	1326.69	207.5	1009.61	-914	200	0
375	4	-22.0761	0.845531	-45.7829	-1923.69	2690.83	537.702	358.774	652.018	0	8.54441e-06	3.90583e-06	1.95929e-05	-0.00118986	8.67718e-05	0.000532574	300	200	0	3.7058	2.39975	56.7595	31.2796	864.988	452.895	-311	200	0	5.78345	5.10285	64.1168	1342.93	318.004	985.319	-914	200	0
375	5	-28.3955	2.07864	-57.434	-2460.73	3142.32	835.354	354.712	652.844	0	1.20383e-05	5.18477e-06	2.62683e-05	-0.00155115	1.92883e-05	0.000815051	300	200	0	3.65399	2.35513	56.6237	30.89	855.717	445.874	-311	200	0	5.90677	5.23723	64.9221	1329.73	357.458	964.25	-914	200	0
375	6	-35.4238	3.55288	-70.1663	-3046.76	3594.37	1194.04	351.226	653.422	0	1.56188e-05	6.33406e-06	3.24316e-05	-0.00185788	-0.000102084	0.00113734	300	200	0	3.59563	2.3318	56.4333	32.7001	854.843	440	-311	200	0	6.13973	5.44006	65.5558	1291.49	314.339	948.84	-914	200	0
375	7	-43.2709	5.40491	-84.0975	-3694.35	4076.65	1619.61	348.475	653.929	0	1.86074e-05	7.01953e-06	3.6426e-05	-0.0020061	-0.000292015	0.00146205	300	200	0	3.53473	2.32111	56.2326	31.4197	860.796	435.814	-311	200	0	6.44027	5.66382	65.8675	1233.81	195.959	940.298	-914	200	0
375	8	-52.0093	7.7918	-99.2875	-4411.85	4616.18	2117.47	346.493	654.435	0	1.9947e-05	6.75615e-06	3.58199e-05	-0.00184791	-0.000561805	0.00172364	300	200	0	3.47504	2.31447	56.0591	23.8957	870.935	433.623	-311	200	0	6.75231	5.85761	65.7926	1162.66	27.0295	938.98	-914	200	0
375	9	-61.6644	10.8318	-115.772	-5198.19	5238.25	2691.8	345.246	654.9	0	1.81406e-05	4.89706e-06	2.7338e-05	-0.00118959	-0.000914545	0.00182118	300	200	0	3.42152	2.30837	55.9412	10.3916	882.876	433.719	-311	200	0	7.02516	5.98795	65.3609	1084.77	-162.827	944.262	-914	200	0
376	0	-72.2589	14.6006	-133.679	-6046.97	5975.27	3347.57	344.699	655.235	0	1.1237e-05	6.48096e-07	6.9165e-06	0.000202109	-0.00133841	0.00161318	300	200	0	3.38024	2.30457	55.8956	-6.41299	894.899	436.472	-311	200	0	7.22143	6.0503	64.6595	1007.44	-351.826	953.87	-914	200	0	-136.788	55.7352	-149.718	-149074	179335	105922	1150.59	1010.95	0
376	1	-83.8843	19.1661	-153.365	-6957.04	6875.61	4094.29	344.832	655.363	0	-3.10047e-06	-6.87642e-06	-3.00363e-05	0.00258074	-0.0017981	0.000916895	300	200	0	3.35779	2.30687	55.921	-23.088	905.165	441.801	-311	200	0	7.32509	6.06525	63.8053	936.411	-526.832	963.558	-914	200	0
376	2	-96.7649	24.615	-175.488	-7940.43	8007.88	4949.63	345.632	655.248	0	-2.73943e-05	-1.85377e-05	-8.80791e-05	0.00618269	-0.00222475	-0.00048427	300	200	0	3.36078	2.31723	55.9951	-36.8077	912.026	448.869	-311	200	0	7.35156	6.05955	62.9653	872.435	-674.729	967.54	-914	200	0
376	3	-111.28	31.0576	-201.003	-9022.95	9458.69	5940.87	347.057	654.89	0	-6.39675e-05	-3.49758e-05	-0.000170767	0.0111654	-0.00250548	-0.00282086	300	200	0	3.39365	2.33489	56.0854	-45.6021	915.97	456.591	-311	200	0	7.34044	6.049	62.3614	811.556	-775.913	959.566	-914	200	0
376	4	-127.918	38.6151	-231.035	-10239.6	11322.9	7102.66	349.009	654.32	0	-0.000114314	-5.63135e-05	-0.000279173	0.0175164	-0.0024742	-0.0062999	300	200	0	3.45397	2.35711	56.1676	-48.3741	920.373	464.253	-311	200	0	7.33285	6.03788	62.1873	751.452	-810.937	935.368	-914	200	0
376	5	-147.159	47.3906	-266.656	-11626.1	13687.5	8469.63	351.33	653.599	0	-0.000178175	-8.17482e-05	-0.00040983	0.0249302	-0.00190674	-0.0110445	300	200	0	3.52949	2.38015	56.2325	-45.1865	928.792	471.556	-311	200	0	7.35833	6.02547	62.5028	696.541	-776.847	895.838	-914	200	0
376	6	-169.3	57.4224	-308.555	-13207.2	16608.9	10065.3	353.828	652.803	0	-0.0002523	-0.000109034	-0.000552095	0.0326553	-0.000524362	-0.0170065	300	200	0	3.6026	2.40184	56.2804	-36.9343	941.749	478.156	-311	200	0	7.42785	6.00509	63.2017	656.161	-693.322	848.217	-914	200	0
376	7	-194.242	68.6238	-356.653	-14982.6	20083	11888.7	356.31	652.009	0	-0.000328906	-0.000133883	-0.000685047	0.0393198	0.00198871	-0.0238495	300	200	0	3.65948	2.42267	56.3144	-24.7947	957.385	483.605	-311	200	0	7.52345	5.95971	64.0686	640.67	-589.929	803.306	-914	200	0
376	8	-221.31	80.7366	-409.773	-16914.8	24017.9	13902.6	358.613	651.279	0	-0.000393942	-0.000149338	-0.000774233	0.0427575	0.00594724	-0.0308057	300	200	0	3.69541	2.44329	56.3333	-9.58674	973.859	487.839	-311	200	0	7.60413	5.86628	64.8704	659.707	-487.906	770.081	-914	200	0
376	9	-249.193	93.3239	-465.512	-18923.6	28223.6	16028.6	360.629	650.651	0	-0.000425366	-0.000145252	-0.000768803	0.0398703	0.011599	-0.0365165	300	200	0	3.71319	2.46339	56.324	8.97616	989.43	491.127	-311	200	0	7.63195	5.71103	65.4352	720.533	-392.445	751.571	-914	200	0
377	0	-276.03	105.803	-520.423	-20892.5	32429.8	18152.4	362.314	650.145	0	-0.000391816	-0.000108025	-0.000599934	0.026581	0.0190237	-0.038877	300	200	0	3.7181	2.4826	56.2641	31.2421	1001.91	493.411	-311	200	0	7.59171	5.50697	65.7063	824.046	-300.185	744.243	-914	200	0	-293.208	142.153	-496.224	-369022	318759	240735	613.059	756.629	0
377	1	-299.674	117.515	-570.501	-22685.4	36328.8	20135.9	363.679	649.764	0	-0.000252213	-2.08755e-05	-0.00018182	-0.00204491	0.0279925	-0.0349207	300	200	0	3.71556	2.49868	56.1311	55.2577	1009.8	493.985	-311	200	0	7.48455	5.29853	65.7405	959.945	-212.15	741.286	-914	200	0
377	2	-318.047	127.807	-611.883	-24172.2	39634.1	21837.4	364.774	649.505	0	4.28946e-05	0.00013503	0.0005831	-0.0514092	0.037787	-0.0207982	300	200	0	3.71175	2.5065	55.9153	76.5706	1013.2	491.794	-311	200	0	7.30755	5.14384	65.6491	1106.95	-137.159	738.623	-914	200	0
377	3	-329.5	136.123	-641.608	-25254.4	42137.6	23135.9	365.675	649.361	0	0.000547274	0.000378193	0.00179259	-0.126607	0.0469867	0.00807751	300	200	0	3.71301	2.50148	55.6268	90.8831	1012.27	486.069	-311	200	0	7.05105	5.08498	65.5452	1240.48	-84.2826	738.362	-914	200	0
377	4	-333.079	142.056	-658.218	-25884.3	43749.4	23952.3	366.466	649.325	0	0.00131104	0.000722696	0.00352452	-0.231143	0.053244	0.0566254	300	200	0	3.72392	2.48371	55.291	96.6309	1005.54	477.111	-311	200	0	6.71841	5.12963	65.5253	1342.02	-55.7138	745.706	-914	200	0
377	5	-328.655	145.389	-661.963	-26069.7	44506.2	24261.7	367.234	649.382	0	0.00236759	0.00117202	0.00580595	-0.365029	0.0530864	0.129321	300	200	0	3.74588	2.45896	54.9363	94.9524	990.75	466.519	-311	200	0	6.33706	5.25528	65.6391	1403.37	-47.2542	763.485	-914	200	0
377	6	-316.891	146.095	-654.58	-25864.9	44548.5	24094.1	368.057	649.514	0	0.00371425	0.00171048	0.00857004	-0.522199	0.0418039	0.228943	300	200	0	3.7769	2.43502	54.5941	87.7615	967.881	456.29	-311	200	0	5.94487	5.42668	65.8692	1425.77	-52.8291	789.933	-914	200	0
377	7	-299.081	144.343	-638.789	-25354.9	44077.4	23524.5	369.001	649.692	0	0.00528627	0.00229233	0.0116004	-0.687276	0.0135118	0.354738	300	200	0	3.81247	2.41485	54.3091	76.5206	940.381	447.614	-311	200	0	5.57547	5.61344	66.1607	1415.62	-67.2071	819.645	-914	200	0
377	8	-276.921	140.485	-617.698	-24636.8	43307	22658	370.11	649.885	0	0.00692426	0.00282896	0.0144656	-0.831873	-0.0384979	0.499971	300	200	0	3.84745	2.39351	54.1379	62.661	913.279	440.723	-311	200	0	5.26073	5.80011	66.4458	1377.29	-87.9658	846.14	-914	200	0
377	9	-252.272	135.034	-594.3	-23803.7	42428.3	21613.8	371.392	650.053	0	0.00833732	0.00317569	0.0164492	-0.910865	-0.120974	0.648893	300	200	0	3.87781	2.36363	54.1301	48.2665	890.268	435.802	-311	200	0	5.03483	5.98207	66.6372	1311.31	-118.06	864.856	-914	200	0
378	0	-226.945	128.611	-571.143	-22936.2	41590.1	20507.8	372.819	650.158	0	0.00906615	0.00312022	0.0164883	-0.859373	-0.239337	0.773352	300	200	0	3.90113	2.32262	54.3101	35.5669	872.106	433.609	-311	200	0	4.92443	6.14971	66.6257	1223.3	-163.316	874.003	-914	200	0	-144.021	116.072	-400.164	-307662	282267	137249	686.927	781.793	0
378	1	-202.531	121.857	-550.17	-22099.4	40895.2	19440.1	374.332	650.168	0	0.00845378	0.00237672	0.0131372	-0.59161	-0.395573	0.829455	300	200	0	3.91548	2.27376	54.6709	25.8144	857.3	435.005	-311	200	0	4.93467	6.27616	66.3086	1128.33	-223.498	872.967	-914	200	0
378	2	-180.285	115.348	-532.656	-21342.7	40403.5	18487	375.853	650.069	0	0.00563568	0.000590704	0.00458454	-0.00321522	-0.585283	0.755033	300	200	0	3.91812	2.22432	55.1744	19.1869	844.897	440.186	-311	200	0	5.05208	6.3275	65.6527	1041.82	-286.774	861.727	-914	200	0
378	3	-161.089	109.541	-519.234	-20699.2	40137.1	17700.3	377.301	649.865	0	-0.000434426	-0.00263816	-0.0112417	1.02083	-0.793873	0.469024	300	200	0	3.90621	2.18303	55.7459	16.177	836.244	448.59	-311	200	0	5.26027	6.29244	64.7181	973.296	-336.138	842.872	-914	200	0
378	4	-145.465	104.774	-509.992	-20186.1	40087.5	17109.7	378.604	649.581	0	-0.0109019	-0.00770698	-0.0364367	2.59025	-0.992047	-0.125684	300	200	0	3.87941	2.15521	56.2806	18.7478	833.424	459.248	-311	200	0	5.5384	6.19396	63.5789	930.752	-361.059	822.237	-914	200	0
378	5	-133.627	101.273	-504.614	-19807.1	40225.5	16727.7	379.716	649.252	0	-0.0268472	-0.0149249	-0.0727021	4.78278	-1.13101	-1.13398	300	200	0	3.83998	2.14087	56.6752	29.0175	837.222	470.779	-311	200	0	5.84542	6.06869	62.2622	919.404	-360.243	806.036	-914	200	0
378	6	-125.558	99.1786	-502.529	-19557.4	40511.9	16553.8	380.616	648.918	0	-0.0490132	-0.024384	-0.120702	7.6044	-1.13817	-2.65255	300	200	0	3.79088	2.13858	56.8716	46.8385	846.588	481.21	-311	200	0	6.12718	5.94388	60.8056	932.373	-336.908	799.181	-914	200	0
378	7	-121.068	98.5471	-503.058	-19427.4	40906.8	16576.2	381.316	648.619	0	-0.0774024	-0.0357795	-0.179157	10.9351	-0.914617	-4.74371	300	200	0	3.73591	2.14715	56.877	69.5438	859.322	488.253	-311	200	0	6.34706	5.83278	59.3395	951.109	-297.376	805.569	-914	200	0
378	8	-119.837	99.3636	-505.542	-19404.6	41374.9	16773.6	381.843	648.384	0	-0.110728	-0.0481801	-0.243677	14.4606	-0.336127	-7.39713	300	200	0	3.67892	2.16389	56.7449	93.3989	873.978	490.086	-311	200	0	6.50051	5.74214	58.0853	955.468	-252.808	825.291	-914	200	0
378	9	-121.45	101.547	-509.427	-19474.9	41887.1	17117.6	382.224	648.229	0	-0.145731	-0.0597573	-0.305363	17.5937	0.739727	-10.4783	300	200	0	3.62235	2.18487	56.5323	114.524	890.541	486.267	-311	200	0	6.60361	5.67972	57.2691	930.693	-219.263	851.983	-914	200	0
379	0	-125.423	104.953	-514.306	-19622.3	42421.8	17575.2	382.484	648.153	0	-0.176389	-0.0675016	-0.349332	19.3947	2.45754	-13.6644	300	200	0	3.56791	2.20578	56.2767	129.264	908.646	478.025	-311	200	0	6.67842	5.65281	57.0199	870.733	-213.764	876.732	-914	200	0	-147.891	135.72	-425.12	-321466	287402	148317	658.22	770.608	0
379	1	-131.242	109.376	-519.901	-19829	42965.3	18111.4	382.641	648.14	0	-0.193137	-0.0669736	-0.353366	18.5054	4.93569	-16.3724	300	200	0	3.51632	2.22163	56.0052	134.558	926.217	467.58	-311	200	0	6.73515	5.66081	57.3364	778.194	-247.748	893.808	-914	200	0
379	2	-138.388	114.552	-525.995	-20075	43512.1	18691.5	382.723	648.166	0	-0.182215	-0.0521673	-0.287107	13.1213	8.22239	-17.6873	300	200	0	3.46598	2.22993	55.747	128.263	940.219	457.15	-311	200	0	6.75839	5.69426	58.1212	658.799	-324.425	902.267	-914	200	0
379	3	-146.373	120.174	-532.401	-20340.3	44064.5	19282.6	382.766	648.205	0	-0.125433	-0.0155973	-0.112327	1.03598	12.2338	-16.3066	300	200	0	3.41527	2.23511	55.5281	109.982	947.94	448.6	-311	200	0	6.7292	5.73936	59.2117	516.501	-439.662	905.303	-914	200	0
379	4	-154.746	125.916	-538.955	-20607.1	44630.3	19854.5	382.809	648.235	0	-0.000664587	0.0512425	0.214956	-20.1986	16.674	-10.5237	300	200	0	3.36643	2.24764	55.3699	82.3038	947.306	443.607	-311	200	0	6.65854	5.77978	60.3787	356.385	-581.093	907.658	-914	200	0
379	5	-163.105	131.463	-545.534	-20861.4	45219	20380.6	382.889	648.24	0	0.216481	0.15687	0.739617	-52.9431	20.939	1.71662	300	200	0	3.32468	2.27715	55.2938	50.7662	937.189	443.402	-311	200	0	6.58091	5.79717	61.3615	193.422	-730.324	910.958	-914	200	0
379	6	-171.104	136.538	-552.049	-21094.3	45840.6	20838.1	383.037	648.211	0	0.549267	0.308055	1.49878	-98.9161	24.015	22.6499	300	200	0	3.29445	2.32413	55.3171	22.0275	918.69	447.779	-311	200	0	6.52335	5.77174	61.9663	55.6766	-870.431	913.4	-914	200	0
379	7	-178.453	140.921	-558.445	-21301.4	46503.4	21210	383.273	648.144	0	1.01417	0.507128	2.50838	-158.364	24.3852	54.362	300	200	0	3.27826	2.37764	55.4382	1.8393	896.02	454.771	-311	200	0	6.49259	5.68549	62.1454	-26.3399	-988.701	914.912	-914	200	0
379	8	-184.923	144.482	-564.686	-21481.7	47209.4	21486.6	383.603	648.042	0	1.61247	0.748211	3.74419	-228.922	19.9724	98.2452	300	200	0	3.27698	2.423	55.6268	-6.34499	875.502	461.747	-311	200	0	6.48696	5.53407	61.9874	-36.1608	-1073.27	919.564	-914	200	0
379	9	-190.342	147.179	-570.74	-21636.6	47947.9	21665.9	384.01	647.91	0	2.31871	1.01237	5.11721	-304.17	8.15573	154.198	300	200	0	3.28996	2.45198	55.8333	-2.61701	863.122	466.832	-311	200	0	6.51024	5.33827	61.6465	20.6958	-1114	932.62	-914	200	0
380	0	-194.6	149.063	-576.548	-21770.1	48692.5	21752.6	384.455	647.759	0	3.06623	1.26188	6.44413	-371.974	-14.088	219.539	300	200	0	3.31564	2.46587	56.0132	9.11316	862.123	469.435	-311	200	0	6.56779	5.13551	61.2763	121.136	-1109.18	957.159	-914	200	0	-194.338	157.304	-495.402	-357021	316419	182067	618.912	735.145	0
380	1	-197.668	150.258	-582.001	-21888	49403.1	21757.4	384.885	647.608	0	3.73055	1.43418	7.41573	-412.769	-49.8546	287.662	300	200	0	3.35258	2.47193	56.1411	23.4121	871.956	469.973	-311	200	0	6.6538	4.95743	60.9754	235.929	-1068.85	992.952	-914	200	0
380	2	-199.604	150.944	-586.93	-21997.9	50033.8	21696.4	385.247	647.48	0	4.11239	1.43646	7.56784	-398.129	-101.724	346.494	300	200	0	3.40099	2.47875	56.2101	36.4881	888.928	469.406	-311	200	0	6.75531	4.8191	60.7555	340.153	-1008.68	1036.86	-914	200	0
380	3	-200.56	151.326	-591.153	-22109.3	50545.1	21589.9	385.503	647.4	0	3.92375	1.14255	6.26309	-290.107	-170.847	376.969	300	200	0	3.46127	2.49156	56.2245	46.6718	908.37	468.809	-311	200	0	6.86989	4.72572	60.5941	417.091	-940.47	1084.19	-914	200	0
380	4	-200.757	151.623	-594.577	-22232.7	50918.1	21460.4	385.638	647.393	0	2.78201	0.394435	2.69502	-42.0694	-255.641	351.804	300	200	0	3.52858	2.50868	56.1868	53.0031	927.084	469.141	-311	200	0	7.00417	4.68282	60.4943	459.158	-868.387	1131.58	-914	200	0
380	5	-200.455	152.042	-597.328	-22377.1	51171.5	21330.9	385.667	647.462	0	0.219311	-0.988537	-4.0697	398.061	-350.112	235.082	213.971	102.189	0	3.59173	2.52241	56.0889	54.8524	943.512	471.284	-311	200	0	7.15245	4.69845	60.432	470.734	-789.834	1178.97	-914	200	0
380	6	-199.92	152.765	-599.886	-22544.6	51384.6	21224.2	385.657	647.582	0	-4.28342	-3.18892	-14.9915	1081.03	-441.821	-16.6784	270.529	127.891	0	3.64071	2.524	55.9248	52.1165	956.612	475.807	-311	200	0	7.28806	4.77396	60.3124	467.184	-700.529	1226.99	-914	200	0
380	7	-199.381	153.934	-603.21	-22725.5	51724.1	21160.7	385.748	647.674	0	-11.2301	-6.36558	-30.9464	2050.21	-511.104	-451.089	283.484	133.75	0	3.67289	2.50929	55.7038	45.1006	966.358	482.535	-311	200	0	7.37209	4.89214	60.0639	465.763	-604.796	1273.15	-914	200	0
380	8	-198.975	155.641	-608.822	-22891.1	52469.7	21156.4	386.182	647.599	0	-21.0619	-10.629	-52.7666	3347.23	-530.772	-1114.21	289.941	136.565	0	3.69175	2.48101	55.4503	34.434	973.85	490.851	-311	200	0	7.36792	5.02028	59.743	477.125	-520.65	1311.28	-914	200	0
380	9	-198.683	157.919	-618.831	-22986.4	54032.3	21218.9	387.313	647.145	0	-34.1894	-16.0366	-81.4296	5023.74	-464.457	-2043.58	294.296	138.306	0	3.70306	2.44713	55.195	20.5379	979.301	500.244	-311	200	0	7.25982	5.1334	59.4888	504.605	-470.579	1333.5	-914	200	0
381	0	-198.248	160.719	-635.918	-22925.4	56962.5	21337	389.575	646.051	0	-50.988	-22.6554	-118.036	7133.75	-276.907	-3261.43	297.654	139.563	0	3.71071	2.41716	54.9717	3.27171	980.953	509.968	-311	200	0	7.06569	5.23242	59.3818	547.639	-466.467	1333.07	-914	200	0	-296.898	97.7904	-1221.53	-633692	616296	149680	492.452	522.313	0
381	1	-197.11	163.855	-663.286	-22592.1	61944	21473.9	393.39	644.061	0	-71.6472	-30.611	-163.342	9702.17	38.3253	-4770.9	300.235	140.602	0	3.71238	2.39627	54.8157	-17.2641	976.556	518.703	-311	200	0	6.83322	5.33222	59.376	604.448	-503.341	1307.71	-914	200	0
381	2	-194.377	166.957	-704.473	-21844.5	69764	21572.1	399.03	641.008	0	-95.9846	-39.9838	-217.075	12693.1	445.6	-6551.93	302.053	141.527	0	3.70026	2.3811	54.7522	-39.8144	965.775	525.21	-311	200	0	6.61904	5.43645	59.3487	674.962	-563.327	1261.03	-914	200	0
381	3	-188.827	169.435	-762.977	-20525.6	81245.9	21555.8	406.485	636.902	0	-123.342	-50.6533	-277.408	15994.5	886.181	-8554.89	303.195	142.343	0	3.66788	2.36457	54.7781	-61.5107	951.403	528.917	-311	200	0	6.45932	5.533	59.1914	764.113	-622.474	1200.91	-914	200	0
381	4	-178.943	170.492	-841.806	-18481.2	97153.2	21329.3	415.41	631.954	0	-152.57	-62.2616	-340.889	19422.8	1303.15	-10699.8	303.823	143.023	0	3.61495	2.34504	54.8641	-78.0401	937.853	529.495	-311	200	0	6.3595	5.614	58.8891	877.913	-659.755	1136.05	-914	200	0
381	5	-163.054	169.177	-943.159	-15575.4	118110	20781.3	425.228	626.514	0	-182.05	-74.2692	-402.941	22749.2	1654.84	-12880.8	304.107	143.542	0	3.54457	2.32771	54.9837	-85.3514	928.655	526.038	-311	200	0	6.31158	5.69411	58.5473	1012.42	-665.548	1072.57	-914	200	0
381	6	-139.521	164.478	-1068.12	-11708.6	144524	19800.5	435.307	620.962	0	-209.741	-86.0225	-458.822	25745.3	1927.05	-14971.1	304.2	143.888	0	3.45943	2.31767	55.1273	-81.3254	925.752	516.933	-311	200	0	6.30691	5.80275	58.3145	1149.8	-642.167	1012.69	-914	200	0
381	7	-106.9	155.509	-1216	-6847.45	176434	18304.7	445.094	615.631	0	-233.392	-96.8769	-504.75	28234.3	2144.62	-16837.1	304.249	144.063	0	3.36496	2.31351	55.2913	-65.4239	929.25	501.028	-311	200	0	6.33627	5.95977	58.2592	1266.3	-599.676	956.094	-914	200	0
381	8	-64.0942	141.758	-1383.37	-1064.18	213275	16278.3	454.171	610.769	0	-250.944	-106.371	-538.738	30126.7	2368.4	-18364.2	304.396	144.079	0	3.2741	2.30795	55.4604	-38.3057	936.368	479.277	-311	200	0	6.39365	6.15847	58.3401	1342.35	-551.873	903.438	-914	200	0
381	9	-10.5996	123.173	-1563.22	5434.36	253657	13773.8	462.266	606.524	0	-260.915	-114.303	-560.817	31425.7	2677.91	-19477.7	304.775	143.965	0	3.20603	2.29432	55.6028	-2.65095	941.922	455.031	-311	200	0	6.47631	6.36368	58.487	1369.12	-508.768	859.441	-914	200	0
382	0	53.1222	100.017	-1744.71	12301.9	295277	10856.9	469.241	602.949	0	-262.61	-120.66	-572.646	32205.3	3151.36	-20145.6	305.503	143.761	0	3.17879	2.27324	55.6892	37.106	941.044	432.629	-311	200	0	6.57765	6.52623	58.6919	1351.02	-468.709	831.919	-914	200	0	161.751	-147.621	-2498.27	-1.28681e+06	1.23939e+06	-242518	499.01	512.079	0
382	1	125.247	72.7645	-1914.1	19082.7	335093	7563.86	475.065	600.03	0	-256.132	-125.507	-576.756	32577.2	3848.22	-20372.8	306.672	143.516	0	3.20132	2.25238	55.7194	76.4345	931.408	415.497	-311	200	0	6.68994	6.60962	59.0376	1301.76	-421.793	828.154	-914	200	0
382	2	202.383	42.2194	-2056.81	25274.8	369776	3923.05	479.781	597.712	0	-242.283	-128.902	-575.788	32659	4795.41	-20191.3	308.328	143.279	0	3.27069	2.23972	55.7253	111.494	913.761	404.856	-311	200	0	6.81235	6.60977	59.6531	1234.49	-361.371	852.4	-914	200	0
382	3	279.65	9.6464	-2160.23	30412	396343	1.85703	483.473	595.922	0	-222.422	-130.891	-571.979	32552.1	5980.8	-19653.3	310.456	143.089	0	3.37512	2.23715	55.7473	138.886	892.103	399.754	-311	200	0	6.94392	6.55397	60.6002	1155.69	-286.334	904.441	-914	200	0
382	4	351.159	-23.2894	-2216.33	34145.7	412749	-4074.82	486.23	594.594	0	-198.292	-131.546	-566.946	32330.9	7357.59	-18826.4	312.978	142.974	0	3.49794	2.24019	55.8084	155.885	873.16	398.379	-311	200	0	7.07118	6.48103	61.777	1068.29	-196.387	978.999	-914	200	0
382	5	410.93	-54.7184	-2223.29	36302.4	418261	-8132.08	488.127	593.672	0	-171.784	-130.992	-561.687	32043.5	8857.19	-17787.5	315.769	142.951	0	3.62104	2.24322	55.9069	161.053	863.424	399.177	-311	200	0	7.16769	6.41605	62.953	974.267	-97.3662	1067.35	-914	200	0
382	6	453.999	-82.7472	-2185.59	36896.6	413518	-11956.8	489.202	593.118	0	-144.682	-129.376	-556.696	31717.6	10404.8	-16613.1	318.69	143.025	0	3.72823	2.24416	56.0205	154.415	865.545	400.986	-311	200	0	7.20034	6.35915	63.904	871.868	-9.61082	1158.2	-914	200	0
382	7	477.299	-105.617	-2112.7	36101	400268	-15315.8	489.458	592.912	0	-118.477	-126.859	-552.136	31367.3	11931.9	-15371.7	321.61	143.189	0	3.8069	2.24405	56.1158	137.773	877.185	403.053	-311	200	0	7.14702	6.29789	64.5208	756.869	38.4112	1236.41	-914	200	0
382	8	480.038	-121.874	-2016.73	34189.4	380896	-17988.4	488.868	593.047	0	-94.2695	-123.606	-547.997	30998.9	13383.5	-14121.8	324.423	143.432	0	3.84878	2.24433	56.1662	115.449	892.921	405.342	-311	200	0	7.02197	6.22938	64.8436	631.328	24.06	1286.62	-914	200	0
382	9	463.543	-130.534	-1909.89	31470.6	357905	-19802.7	487.396	593.522	0	-72.7483	-119.784	-544.182	30615.1	14718.3	-12910.5	327.047	143.741	0	3.85173	2.24663	56.1676	93.6764	907.548	408.445	-311	200	0	6.87464	6.16814	65.0282	510.257	-60.8625	1301.86	-914	200	0
383	0	430.696	-131.192	-1802.5	28234.4	333501	-20664	485.022	594.336	0	-54.2557	-115.56	-540.565	30218.2	15907.4	-11774	329.427	144.099	0	3.82113	2.25341	56.1308	77.3908	918.067	412.857	-311	200	0	6.75808	6.1342	65.2535	417.686	-203.258	1286.17	-914	200	0	172.318	-133.802	-1872.38	-939583	927463	-177352	499.489	498.16	0
383	1	385.197	-124.059	-1701.81	24720	309352	-20565.9	481.778	595.474	0	-38.8779	-111.101	-537.033	29811.9	16931.2	-10738.7	331.527	144.488	0	3.7672	2.26613	56.063	67.3635	923.52	418.209	-311	200	0	6.70468	6.13998	65.613	374.256	-367.262	1249.11	-914	200	0
383	2	330.887	-109.92	-1611.76	21109.5	286521	-19584	477.769	596.903	0	-26.5414	-106.575	-533.497	29401.3	17777.2	-9820.83	333.322	144.89	0	3.7	2.2817	55.9618	61.0621	924.245	423.278	-311	200	0	6.72514	6.1902	66.0545	387.067	-509.634	1200.17	-914	200	0
383	3	271.275	-90.0108	-1533.38	17534.1	265534	-17856.5	473.169	598.565	0	-17.0941	-102.146	-529.9	28993.4	18439.2	-9027.9	334.798	145.285	0	3.62738	2.29194	55.8285	55.4687	921.294	426.763	-311	200	0	6.81267	6.28181	66.4039	448.037	-603.212	1146.13	-914	200	0
383	4	209.309	-65.8394	-1465.64	14083.9	246510	-15555.2	468.193	600.391	0	-10.354	-97.9846	-526.228	28597.3	18918.2	-8360.3	335.951	145.656	0	3.55597	2.288	55.6811	48.584	915.963	427.908	-311	200	0	6.94374	6.39603	66.4663	539.293	-649.72	1090.76	-914	200	0
383	5	147.34	-38.9864	-1406.46	10814	229309	-12859	463.04	602.311	0	-6.12615	-94.2685	-522.547	28225.4	19224.6	-7813.87	336.79	145.985	0	3.49244	2.26618	55.5483	39.6864	910.168	426.669	-311	200	0	7.0871	6.50158	66.1596	642.212	-672.71	1037.04	-914	200	0
383	6	87.176	-10.9517	-1353.57	7750.93	213671	-9933.95	457.857	604.274	0	-4.20539	-91.1706	-519.035	27894.2	19379.1	-7382.38	337.337	146.257	0	3.44347	2.23125	55.4508	29.733	907.275	423.778	-311	200	0	7.21921	6.57339	65.5663	742.902	-695.678	988.299	-914	200	0
383	7	30.1361	16.9481	-1305.08	4900.32	199318	-6922.05	452.725	606.245	0	-4.37531	-88.8423	-515.997	27624.2	19409.5	-7059.06	337.615	146.464	0	3.41417	2.19427	55.39	21.2321	911.138	420.646	-311	200	0	7.32379	6.60586	64.832	828.855	-726.871	947.582	-914	200	0
383	8	-22.9102	43.6271	-1259.71	2257.93	186017	-3939.29	447.667	608.208	0	-6.40491	-87.3959	-513.851	27436.9	19350.4	-6836.79	337.658	146.605	0	3.40655	2.16554	55.3542	16.3175	923.53	418.823	-311	200	0	7.37776	6.60964	64.029	884.514	-760.575	917.547	-914	200	0
383	9	-71.4911	68.2451	-1216.75	-180.506	173609	-1078.87	442.682	610.148	0	-10.0484	-86.891	-513.084	27350.9	19246.9	-6708.84	337.512	146.693	0	3.42031	2.14948	55.3381	14.4789	942.503	419.345	-311	200	0	7.35427	6.59642	63.1483	895.396	-782.303	900.267	-914	200	0
384	0	-115.438	90.2156	-1175.88	-2414.08	161996	1585.76	437.766	612.053	0	-15.0476	-87.3269	-514.214	27378	19160	-6670.23	337.261	146.758	0	3.45389	2.14537	55.3544	12.4271	962.412	422.426	-311	200	0	7.24052	6.5598	62.185	856.277	-775.915	896.164	-914	200	0	-273.532	52.749	-1480.76	-693121	713101	163297	472.379	469.528	0
384	1	-154.763	109.211	-1136.99	-4437.69	151132	4000.59	432.923	613.903	0	-21.132	-88.6455	-517.744	27521.6	19169.3	-6718.77	337.025	146.843	0	3.50301	2.15112	55.4183	6.40892	975.609	427.57	-311	200	0	7.04367	6.47092	61.166	773.433	-736.993	903.526	-914	200	0
384	2	-189.561	125.146	-1100.05	-6246.22	140994	6132.48	428.171	615.678	0	-28.0104	-90.7462	-524.133	27778.9	19373.7	-6853.63	336.963	147	0	3.5609	2.16586	55.5229	-4.87191	976.093	434.085	-311	200	0	6.78585	6.30313	60.1285	661.778	-680.179	917.945	-914	200	0
384	3	-219.942	138.146	-1065.03	-7838.54	131572	7968.86	423.539	617.36	0	-35.3537	-93.5029	-533.808	28139.9	19894.8	-7070.61	337.27	147.285	0	3.62171	2.18989	55.6372	-19.1306	963.626	441.635	-311	200	0	6.50049	6.06036	59.1487	543.168	-629.782	932.503	-914	200	0
384	4	-246.005	148.483	-1031.9	-9219.17	122865	9514.86	419.067	618.934	0	-42.7772	-96.7715	-547.212	28586.7	20882.7	-7357.87	338.162	147.759	0	3.68131	2.22315	55.7266	-32.2346	944.797	450.249	-311	200	0	6.22864	5.77594	58.3699	443.723	-602.085	941.193	-914	200	0
384	5	-267.842	156.515	-1000.62	-10397.6	114871	10789.3	414.8	620.391	0	-49.8314	-100.395	-564.853	29093.6	22515.7	-7694.74	339.861	148.493	0	3.73627	2.26398	55.7701	-41.2585	928.458	459.944	-311	200	0	6.01332	5.49051	57.9524	386.698	-596.474	942.522	-914	200	0
384	6	-285.545	162.619	-971.141	-11386.8	107583	11820	410.78	621.725	0	-55.9925	-104.204	-587.286	29627.5	24984.7	-8051.05	342.543	149.552	0	3.78485	2.30982	55.7603	-45.5974	918.864	470.436	-311	200	0	5.8896	5.23703	57.9819	385.58	-603.282	939.585	-914	200	0
384	7	-299.228	167.139	-943.46	-12202	100995	12638.2	407.048	622.933	0	-60.6747	-107.989	-615.047	30148.5	28471.6	-8384.66	346.292	150.982	0	3.82621	2.3587	55.6887	-45.6185	913.505	480.845	-311	200	0	5.87136	5.04326	58.4011	441.554	-613.911	937.525	-914	200	0
384	8	-309.061	170.35	-917.609	-12859.9	95093.6	13271.2	403.632	624.015	0	-63.2952	-111.462	-648.673	30613.4	33143.7	-8638.5	351.095	152.806	0	3.85711	2.40891	55.5422	-41.9565	906.694	489.414	-311	200	0	5.94392	4.93665	59.0458	544.093	-617.092	940.29	-914	200	0
384	9	-315.299	172.442	-893.676	-13377.6	89862.1	13736.9	400.553	624.969	0	-63.3422	-114.271	-688.804	30983	39167.8	-8745.33	356.864	155.019	0	3.87194	2.45837	55.3165	-36.2666	894.087	493.972	-311	200	0	6.06331	4.92971	59.7808	675.089	-592.785	949.378	-914	200	0
385	0	-318.291	173.506	-871.789	-13770.9	85279.4	14041.9	397.821	625.796	0	-60.391	-116.072	-736.138	31226.7	46701.4	-8644.37	363.441	157.58	0	3.86696	2.50517	55.0335	-31.3456	874.712	492.973	-311	200	0	6.16685	4.99599	60.5831	815.625	-519.261	965.137	-914	200	0	-282.031	67.9122	-1714.39	-656160	814446	202121	466.892	384.429	0
385	1	-318.469	173.562	-852.093	-14053.8	81323.8	14181.5	395.44	626.493	0	-54.0937	-116.613	-791.098	31322.5	55841.4	-8298.25	370.587	160.406	0	3.84305	2.54693	54.7407	-30.0659	850.521	486.008	-311	200	0	6.20495	5.07368	61.5094	947.973	-383.69	986.673	-914	200	0
385	2	-316.314	172.593	-834.723	-14237.4	77973.6	14145	393.413	627.056	0	-44.1859	-115.77	-853.392	31253.3	66559	-7697.95	377.993	163.378	0	3.80489	2.57932	54.4947	-34.1283	824.946	473.704	-311	200	0	6.16861	5.10274	62.6232	1053.28	-185.112	1010.64	-914	200	0
385	3	-312.327	170.594	-819.771	-14330.1	75204.7	13924.9	391.739	627.481	0	-30.5345	-113.519	-921.724	31005.1	78654.3	-6854.59	385.334	166.362	0	3.75946	2.59765	54.3449	-43.346	801.492	457.694	-311	200	0	6.08161	5.05711	63.9203	1116.77	62.1048	1033.96	-914	200	0
385	4	-306.974	167.62	-807.27	-14337.8	72988.1	13524.4	390.413	627.761	0	-13.2147	-109.884	-993.772	30567	91746	-5785.33	392.321	169.241	0	3.7139	2.60131	54.3209	-55.5737	782.923	440.479	-311	200	0	5.98375	4.94777	65.2917	1138.99	321.951	1057.02	-914	200	0
385	5	-300.66	163.788	-797.188	-14266.2	71289	12960.2	389.426	627.896	0	7.45754	-104.911	-1066.37	29935	105292	-4505.37	398.739	171.928	0	3.67323	2.59516	54.4306	-67.2383	771.337	424.738	-311	200	0	5.92495	4.80919	66.5724	1134.58	542.277	1081.24	-914	200	0
385	6	-293.708	159.269	-789.412	-14120.8	70066.1	12259.8	388.757	627.888	0	30.9297	-98.6596	-1135.78	29115.6	118630	-3030.06	404.448	174.365	0	3.6396	2.58527	54.6651	-74.9035	768.046	412.389	-311	200	0	5.94346	4.68141	67.602	1116.96	674.889	1105.45	-914	200	0
385	7	-286.347	154.261	-783.747	-13906.3	69272.4	11457.7	388.386	627.743	0	56.3789	-91.2486	-1198.03	28127.4	131034	-1384.21	409.374	176.522	0	3.61348	2.57468	54.9955	-77.1289	773.299	404.008	-311	200	0	6.03522	4.5917	68.2347	1090.52	694.395	1125.75	-914	200	0
385	8	-278.713	148.967	-779.952	-13627	68858.6	10589.9	388.286	627.472	0	82.674	-82.8924	-1249.32	27001.5	141782	387.578	413.488	178.387	0	3.59561	2.56318	55.3684	-74.2814	786.665	399.079	-311	200	0	6.15742	4.54801	68.3646	1056.23	603.635	1136.38	-914	200	0
385	9	-270.866	143.587	-777.788	-13289.3	68777	9690.88	388.426	627.086	0	108.413	-73.887	-1286.45	25777.8	150242	2221.07	416.788	179.962	0	3.58772	2.5491	55.7236	-66.872	807.078	396.855	-311	200	0	6.26382	4.55152	67.9721	1016.34	425.72	1131.82	-914	200	0
386	0	-262.816	138.306	-777.062	-12901.1	68985.1	8790.27	388.777	626.602	0	132.029	-64.5595	-1307.37	24501	155948	4042.45	419.283	181.259	0	3.59098	2.52989	56.0199	-55.5507	832.722	396.797	-311	200	0	6.33011	4.61142	67.1195	972.948	192.981	1110.67	-914	200	0	-65.5141	93.2983	-1875.52	-686050	894649	141700	475.085	367.989	0
386	1	-254.562	133.282	-777.644	-12470.4	69447.4	7910.98	389.305	626.036	0	151.946	-55.2528	-1311.54	23219	158669	5776.86	420.979	182.296	0	3.60452	2.50276	56.2441	-42.3174	861.659	398.409	-311	200	0	6.35511	4.74219	65.9227	928.081	-57.8762	1077.66	-914	200	0
386	2	-246.12	128.625	-779.453	-12002.1	70138	7066.99	389.984	625.398	0	166.768	-46.3342	-1300.03	21981.8	158438	7353.61	421.873	183.091	0	3.62611	2.4669	56.4059	-30.3672	891.773	401.447	-311	200	0	6.35641	4.95137	64.5506	887.082	-289.574	1040.86	-914	200	0
386	3	-237.547	124.392	-782.44	-11496.7	71041.6	6262.4	390.795	624.693	0	175.447	-38.1858	-1275.34	20838	155530	8712.55	421.952	183.661	0	3.65408	2.42552	56.5232	-22.7092	919.763	406.401	-311	200	0	6.36729	5.23242	63.194	856.99	-472.606	1006.27	-914	200	0
386	4	-228.945	120.586	-786.592	-10952.3	72153.4	5491.36	391.729	623.924	0	177.396	-31.1763	-1240.87	19830.9	150398	9809.96	421.203	184.019	0	3.68722	2.38585	56.609	-20.5779	941.802	414.048	-311	200	0	6.42153	5.56213	62.0016	838.934	-592.148	974.742	-914	200	0
386	5	-220.454	117.162	-791.929	-10367.6	73476.9	4738.94	392.782	623.092	0	172.518	-25.6268	-1200.36	18994.6	143587	10621	419.62	184.176	0	3.72152	2.3572	56.6704	-22.0671	956.314	424.095	-311	200	0	6.5304	5.90381	61.0579	825.97	-649.566	944.546	-914	200	0
386	6	-212.229	114.038	-798.482	-9743.42	75020.9	3984.91	393.954	622.202	0	161.168	-21.7756	-1157.25	18349.8	135650	11138.5	417.218	184.144	0	3.74854	2.34796	56.7162	-22.5658	965.195	434.613	-311	200	0	6.67786	6.21908	60.3812	808.771	-659.197	916.745	-914	200	0
386	7	-204.401	111.122	-806.28	-9080.55	76794.1	3210.56	395.245	621.262	0	144.065	-19.7478	-1114.3	17900.5	127085	11371.2	414.049	183.936	0	3.75927	2.36227	56.7575	-17.9186	971.467	443.225	-311	200	0	6.83802	6.47847	59.9153	780.177	-639.766	896.991	-914	200	0
386	8	-197.057	108.326	-815.358	-8377.87	78802.5	2403.79	396.648	620.275	0	122.204	-19.5449	-1073.42	17633.7	118295	11340.7	410.204	183.572	0	3.74916	2.39725	56.7914	-7.78206	976.259	448.631	-311	200	0	6.98624	6.66716	59.5719	736.226	-604.185	890.881	-914	200	0
386	9	-190.213	105.569	-825.76	-7631.41	81046.9	1559.79	398.148	619.242	0	96.7422	-21.0515	-1035.63	17523.1	109581	11079.8	405.811	183.08	0	3.71894	2.44342	56.7921	4.31672	977.857	450.775	-311	200	0	7.09523	6.7886	59.3147	677.575	-557.367	898.2	-914	200	0
387	0	-183.819	102.769	-837.537	-6834.78	83522.9	679.123	399.724	618.161	0	68.9034	-24.0511	-1001.3	17535.2	101140	10629.7	401.009	182.488	0	3.67239	2.48916	56.728	13.7851	972.672	450.371	-311	200	0	7.13955	6.85842	59.2085	611.447	-503.988	912.484	-914	200	0	-194.246	48.2155	-1677.66	-690000	793044	113129	466.859	412.408	0
387	1	-177.763	99.8426	-850.71	-5980.55	86222.5	-234.073	401.354	617.03	0	39.8914	-28.2476	-970.306	17634.2	93086.8	10036.3	395.936	181.826	0	3.61439	2.52626	56.5819	17.4749	957.5	448.817	-311	200	0	7.10873	6.88727	59.4041	552.152	-452.398	925.855	-914	200	0
387	2	-171.901	96.7	-865.238	-5061.83	89136.8	-1173.13	403.02	615.85	0	10.809	-33.2943	-942.252	17786.9	85475	9345.13	390.713	181.123	0	3.55006	2.55103	56.3542	14.6271	932.185	448.002	-311	200	0	7.00982	6.87321	60.0563	517.708	-407.754	934.661	-914	200	0
387	3	-166.076	93.2516	-881.011	-4073.75	92257.5	-2129.53	404.718	614.624	0	-17.4194	-38.8298	-916.606	17965.8	78316.9	8597.01	385.442	180.4	0	3.48452	2.56185	56.067	6.67597	900.829	449.616	-311	200	0	6.86358	6.81754	61.2081	521.6	-366.903	941.436	-914	200	0
387	4	-160.127	89.4206	-897.866	-3015.04	95575.9	-3093.55	406.448	613.358	0	-44.1004	-44.5112	-892.835	18150.4	71600.3	7825.43	380.194	179.671	0	3.42305	2.55843	55.769	-3.45983	870.414	454.352	-311	200	0	6.70018	6.73904	62.7513	565.159	-322.78	952.681	-914	200	0
387	5	-153.898	85.1603	-915.612	-1889.03	99081.4	-4054.94	408.213	612.063	0	-68.7812	-50.042	-870.492	18325.4	65301.7	7056.32	375.017	178.948	0	3.37162	2.54325	55.513	-12.2966	848.247	461.576	-311	200	0	6.54712	6.65925	64.4896	635.608	-271.101	975.278	-914	200	0
387	6	-147.247	80.4683	-934.031	-704.006	102758	-5002.81	410.016	610.754	0	-91.2193	-55.1956	-849.252	18478.6	59398.1	6309.29	369.942	178.241	0	3.33656	2.52236	55.3238	-17.1064	839.846	469.72	-311	200	0	6.4152	6.57673	66.2046	711.414	-209.639	1012.47	-914	200	0
387	7	-140.058	75.3955	-952.908	526.502	106583	-5924.31	411.851	609.448	0	-111.332	-59.8305	-828.927	18600.2	53874.5	5598.39	364.993	177.561	0	3.32302	2.50423	55.1956	-16.9013	847.278	477.031	-311	200	0	6.3012	6.46483	67.687	774.479	-134.194	1060.12	-914	200	0
387	8	-132.253	70.0494	-972.039	1784.07	110528	-6803.45	413.708	608.165	0	-129.14	-63.8905	-809.458	18684.1	48725.6	4931.63	360.195	176.918	0	3.33308	2.49494	55.1159	-11.8141	868.52	482.119	-311	200	0	6.20495	6.29816	68.7442	819.496	-44.325	1107.65	-914	200	0
387	9	-123.795	64.5891	-991.252	3047.79	114557	-7620.83	415.568	606.925	0	-144.726	-67.3945	-790.898	18729.8	43952.6	4310.6	355.573	176.318	0	3.36491	2.49376	55.081	-1.53561	898.807	484.142	-311	200	0	6.13426	6.0797	69.2062	850.776	48.1868	1144.72	-914	200	0
388	0	-114.682	59.2122	-1010.41	4296.95	118629	-8354.63	417.406	605.747	0	-158.202	-70.421	-773.391	18741.6	39557.3	3731.85	351.148	175.767	0	3.41475	2.49504	55.0933	14.7503	933.268	482.929	-311	200	0	6.09377	5.84342	68.9708	872.974	123.657	1165.93	-914	200	0	-247.828	-25.9531	-1685.21	-756778	790823	53917.7	461.925	448.076	0
388	1	-104.953	54.1317	-1029.42	5511.76	122700	-8982.48	419.194	604.646	0	-169.691	-73.0837	-757.119	18728	35538.3	3189.11	346.939	175.264	0	3.48087	2.49455	55.1576	36.6749	968.826	479.217	-311	200	0	6.08156	5.63574	68.054	887.841	165.618	1169.35	-914	200	0
388	2	-94.6839	49.5506	-1048.14	6672.5	126726	-9482.99	420.905	603.634	0	-179.315	-75.5004	-742.237	18698.6	31890.6	2675.58	342.966	174.808	0	3.5634	2.49336	55.2814	61.9878	1004.02	474.603	-311	200	0	6.0971	5.49473	66.5783	898.226	168.77	1155.79	-914	200	0
388	3	-83.9994	45.6421	-1066.41	7759.27	130656	-9836.57	422.52	602.724	0	-187.202	-77.7628	-728.821	18661.8	28605.9	2186.93	339.25	174.395	0	3.65808	2.49499	55.4637	87.711	1037.2	470.846	-311	200	0	6.14023	5.43903	64.7152	910.727	143.825	1131.26	-914	200	0
388	4	-73.0582	42.5429	-1083.98	8752.58	134442	-10026.3	424.026	601.926	0	-193.486	-79.9089	-716.851	18623.2	25672.3	1724.4	335.813	174.021	0	3.75205	2.50046	55.6788	111.58	1065.05	468.969	-311	200	0	6.1994	5.46546	62.655	931.999	114.646	1105.31	-914	200	0
388	5	-62.0398	40.3537	-1100.62	9634.31	138033	-10039.5	425.414	601.246	0	-198.313	-81.9122	-706.232	18584.5	23074.8	1296.9	332.673	173.685	0	3.82812	2.509	55.8856	132.898	1083.36	468.917	-311	200	0	6.25087	5.55277	60.6205	963.565	103.155	1084.85	-914	200	0
388	6	-51.1316	39.1415	-1116.05	10389.2	141383	-9869.73	426.682	600.691	0	-201.835	-83.6905	-696.825	18544.3	20796	920.364	329.844	173.387	0	3.87354	2.52259	56.0541	152.053	1089.12	469.787	-311	200	0	6.27454	5.67386	58.8737	1000.34	114.288	1072.29	-914	200	0
388	7	-40.518	38.9361	-1130.02	11006.4	144451	-9518.01	427.83	600.26	0	-204.195	-85.1279	-688.494	18498.2	18815.2	613.703	327.328	173.132	0	3.8861	2.54682	56.176	168.948	1081.79	470.391	-311	200	0	6.26712	5.81007	57.6701	1033.76	136.304	1068.91	-914	200	0
388	8	-30.3687	39.7276	-1142.32	11480.7	147199	-8993.03	428.86	599.95	0	-205.509	-86.1033	-681.137	18439.7	17111	393.072	325.121	172.928	0	3.87297	2.58693	56.2636	182.284	1063.38	469.884	-311	200	0	6.23881	5.95336	57.1792	1056.42	152.43	1076.07	-914	200	0
388	9	-20.8271	41.4678	-1152.8	11811.8	149595	-8310.98	429.767	599.754	0	-205.858	-86.5212	-674.687	18361.3	15662.5	267.86	323.214	172.785	0	3.84378	2.64462	56.3441	190.41	1038.14	467.852	-311	200	0	6.19816	6.09937	57.4383	1062.43	151.1	1093.27	-914	200	0
389	0	-12	44.0794	-1161.43	12002.8	151615	-7494.55	430.542	599.666	0	-205.299	-86.3331	-669.1	18257	14448.3	239.653	321.594	172.714	0	3.80413	2.71763	56.4471	192.708	1011.05	463.778	-311	200	0	6.14373	6.24223	58.3405	1044.03	131.012	1117.44	-914	200	0	-167.643	-6.07403	-1708.84	-793846	797056	16713.7	461.448	464.135	0
389	1	-3.95817	47.4609	-1168.24	12060.3	153239	-6571	431.171	599.677	0	-203.878	-85.5429	-664.33	18122.2	13445.3	303.091	320.239	172.721	0	3.75372	2.79807	56.5914	189.919	986.119	456.83	-311	200	0	6.07584	6.37282	59.6194	992.303	100.323	1143.32	-914	200	0
389	2	3.2544	51.4845	-1173.29	11994.3	154460	-5569.92	431.647	599.777	0	-201.652	-84.2039	-660.293	17954.7	12627.8	447.532	319.124	172.808	0	3.6889	2.87134	56.7755	182.572	966.079	446.593	-311	200	0	6.01125	6.4827	60.8958	903.308	69.4948	1163.74	-914	200	0
389	3	9.61121	55.9964	-1176.63	11817.2	155288	-4520.83	431.977	599.957	0	-198.703	-82.4089	-656.85	17754.6	11967.9	659.471	318.22	172.97	0	3.60679	2.92188	56.9711	169.652	952.071	434.065	-311	200	0	5.97026	6.56514	61.8427	781.501	45.474	1171.19	-914	200	0
389	4	15.101	60.8242	-1178.34	11542.6	155746	-3451.49	432.174	600.204	0	-195.133	-80.2742	-653.842	17525.2	11439.5	924.912	317.496	173.197	0	3.50848	2.94089	57.1315	149.756	942.985	421.501	-311	200	0	5.94701	6.60639	62.3445	637.741	33.9171	1160.6	-914	200	0
389	5	19.7301	65.7897	-1178.49	11185.7	155870	-2387.25	432.262	600.508	0	-191.072	-77.9229	-651.132	17272.5	11020.5	1230.81	316.925	173.473	0	3.39996	2.92607	57.2183	123.369	935.497	410.877	-311	200	0	5.90877	6.58078	62.5008	487.749	40.8762	1130.98	-914	200	0
389	6	23.5273	70.7238	-1177.19	10762.6	155701	-1351.19	432.265	600.857	0	-186.669	-75.4701	-648.643	17002.7	10695.2	1566.06	316.489	173.787	0	3.2903	2.87673	57.2205	93.6953	925.579	402.728	-311	200	0	5.82684	6.45853	62.5025	352.244	64.1572	1085.55	-914	200	0
389	7	26.5494	75.4783	-1174.56	10289.6	155286	-363.938	432.208	601.24	0	-182.094	-73.0127	-646.369	16721	10452.9	1921.89	316.172	174.131	0	3.19054	2.79414	57.1474	65.4294	910.228	396.508	-311	200	0	5.69715	6.22459	62.5169	254.41	84.1237	1030.77	-914	200	0
389	8	28.8847	79.9345	-1170.78	9783.69	154668	557.168	432.107	601.643	0	-177.522	-70.6209	-644.375	16431.7	10287.1	2291.58	315.965	174.5	0	3.11503	2.68597	57.0163	42.5404	889.024	391.61	-311	200	0	5.53774	5.89886	62.6483	211.624	71.4334	973.661	-914	200	0
389	9	30.6509	84.008	-1166.1	9261.63	153889	1398.63	431.97	602.058	0	-173.12	-68.3352	-642.783	16139.2	10193.1	2670.47	315.858	174.892	0	3.07889	2.56646	56.85	27.0045	865.898	388.063	-311	200	0	5.37926	5.53438	62.9407	226.637	8.53486	919.397	-914	200	0
390	0	31.9851	87.6494	-1160.79	8739.13	152988	2150.42	431.796	602.471	0	-169.03	-66.1672	-641.759	15848.8	10165.8	3056.66	315.84	175.304	0	3.0896	2.45139	56.6701	19.2838	848.016	386.66	-311	200	0	5.2544	5.18944	63.3634	289.15	-99.091	871.659	-914	200	0	-114.225	45.801	-1667.63	-775639	777682	24631.1	462.776	466.215	0
390	1	33.0247	90.8356	-1155.18	8230.05	151999	2805.28	431.581	602.876	0	-165.362	-64.1108	-641.475	15565.5	10199.7	3450.49	315.9	175.735	0	3.14113	2.35344	56.488	18.9395	840.992	388.409	-311	200	0	5.18679	4.90018	63.8118	385.225	-232.939	834.222	-914	200	0
390	2	33.882	93.5555	-1149.52	7745.08	150952	3358.16	431.318	603.262	0	-162.195	-62.1574	-642.063	15292.3	10289.8	3852.94	316.026	176.183	0	3.21716	2.28042	56.3085	24.4483	845.791	393.365	-311	200	0	5.18462	4.67674	64.1881	501.428	-375.186	811.472	-914	200	0
390	3	34.6253	95.7975	-1143.99	7290.61	149865	3806.09	431.003	603.627	0	-159.577	-60.3024	-643.585	15030.3	10431.9	4264.66	316.209	176.646	0	3.30043	2.23531	56.1384	33.5564	859.874	399.904	-311	200	0	5.24443	4.51881	64.4721	621.945	-510.618	806.699	-914	200	0
390	4	35.2768	97.5497	-1138.68	6869.24	148752	4148.29	430.636	603.967	0	-157.524	-58.5412	-646.031	14778.7	10622.6	4686.31	316.443	177.124	0	3.38076	2.21749	55.9841	44.0526	879.698	405.738	-311	200	0	5.36227	4.43045	64.6775	729.15	-625.249	819.186	-914	200	0
390	5	35.821	98.806	-1133.61	6481.22	147625	4386.28	430.226	604.283	0	-156.018	-56.8671	-649.34	14536	10858.2	5118.89	316.722	177.614	0	3.4557	2.22388	55.8452	53.3866	902.1	409.73	-311	200	0	5.54107	4.42483	64.7964	811.418	-711.183	843.53	-914	200	0
390	6	36.2162	99.5706	-1128.74	6125.54	146494	4523.88	429.786	604.573	0	-155.011	-55.2682	-653.41	14298.8	11134.5	5563.03	317.041	178.117	0	3.52636	2.24872	55.7161	58.4984	924.328	412.254	-311	200	0	5.78717	4.51793	64.8198	867.583	-770.341	872.583	-914	200	0
390	7	36.4085	99.8604	-1124.01	5801.25	145367	4567.02	429.329	604.839	0	-154.429	-53.7216	-658.115	14062.8	11448.1	6018.25	317.395	178.632	0	3.59415	2.28361	55.5911	57.5389	943.672	414.153	-311	200	0	6.10028	4.71406	64.7511	901.468	-808.969	900.543	-914	200	0
390	8	36.3458	99.7076	-1119.38	5508.29	144250	4523.17	428.866	605.079	0	-154.179	-52.189	-663.318	13823.9	11798.8	6483.08	317.788	179.16	0	3.6592	2.31924	55.4699	51.1072	957.489	415.921	-311	200	0	6.4623	4.99661	64.6056	914.345	-829.004	923.95	-914	200	0
390	9	35.9888	99.1614	-1114.83	5246.59	143147	4401.01	428.402	605.294	0	-154.155	-50.6218	-668.896	13579.3	12189	6956.39	318.223	179.699	0	3.72005	2.34777	55.3599	41.3087	963.845	417.701	-311	200	0	6.83127	5.33039	64.4259	903.168	-828.787	942.243	-914	200	0
391	0	35.32	98.2883	-1110.4	5014.22	142062	4210.2	427.938	605.484	0	-154.251	-48.9734	-674.765	13328.2	12622	7438.13	318.706	180.248	0	3.77404	2.36392	55.2699	30.4525	963.089	419.501	-311	200	0	7.15374	5.66699	64.2773	864.223	-809.938	957.637	-914	200	0	-114.788	59.4423	-1675.9	-763707	773760	35042.1	458.135	457.185	0
391	1	34.3461	97.1634	-1106.15	4807.17	140998	3960.89	427.467	605.654	0	-154.361	-47.2104	-680.882	13070.3	13100.9	7928.36	319.241	180.804	0	3.81615	2.36483	55.2003	20.5269	958.528	421.135	-311	200	0	7.38976	5.95243	64.2174	799.371	-776.244	973.17	-914	200	0
391	2	33.0919	95.8575	-1102.11	4620.35	139949	3663.07	426.983	605.808	0	-154.398	-45.3188	-687.208	12804.5	13627.4	8426.14	319.83	181.367	0	3.83866	2.35103	55.1444	13.1776	953.937	422.159	-311	200	0	7.52541	6.14352	64.2367	719.191	-728.7	990.113	-914	200	0
391	3	31.5943	94.4267	-1098.27	4448.5	138911	3326.58	426.482	605.95	0	-154.291	-43.3051	-693.67	12529.6	14200.4	8929.72	320.471	181.937	0	3.83455	2.32814	55.0966	10.0181	951.021	422.357	-311	200	0	7.56926	6.22376	64.2096	638.254	-667.573	1006.91	-914	200	0
391	4	29.8999	92.9124	-1094.57	4286.05	137876	2961.23	425.964	606.084	0	-153.995	-41.1947	-700.179	12245.2	14817.5	9437.3	321.162	182.511	0	3.80338	2.30679	55.0562	12.8192	949.86	422.281	-311	200	0	7.54199	6.20536	63.9573	568.854	-597.169	1020.81	-914	200	0
391	5	28.0646	91.346	-1090.91	4127.03	136835	2576.66	425.432	606.217	0	-153.484	-39.0318	-706.656	11952	15475.7	9946.89	321.9	183.087	0	3.75368	2.29894	55.0274	23.0857	949.37	422.997	-311	200	0	7.46197	6.12069	63.3912	520.104	-526.464	1029.86	-914	200	0
391	6	26.1517	89.7515	-1087.18	3965.73	135780	2182.11	424.892	606.352	0	-152.75	-36.8735	-713.049	11651.8	16172.2	10455.6	322.68	183.659	0	3.69859	2.31258	55.0182	41.1063	947.088	425.494	-311	200	0	7.32878	6.01135	62.5635	498.415	-463.941	1032.6	-914	200	0
391	7	24.2286	88.1485	-1083.26	3797.66	134706	1786.41	424.352	606.494	0	-151.797	-34.7808	-719.337	11348.5	16904.6	10959	323.5	184.224	0	3.64953	2.34885	55.0367	65.1766	941.219	430.55	-311	200	0	7.1211	5.9152	61.5945	504.067	-412.502	1028.07	-914	200	0
391	8	22.3637	86.56	-1079.07	3619.7	133610	1398.04	423.82	606.646	0	-150.631	-32.8106	-725.526	11049.3	17669.1	11450.8	324.354	184.771	0	3.61407	2.40224	55.0907	91.8355	932.871	438.814	-311	200	0	6.82706	5.85513	60.6037	527.648	-373.991	1017.8	-914	200	0
391	9	20.6248	85.0186	-1074.58	3430.03	132492	1024.93	423.297	606.808	0	-149.265	-31.014	-731.652	10762.6	18459.4	11923.7	325.23	185.29	0	3.59768	2.46152	55.1861	117.079	924.708	450.659	-311	200	0	6.47584	5.8375	59.6947	554.643	-357.217	1006.64	-914	200	0
392	0	19.0764	83.5678	-1069.82	3228.1	131351	673.94	422.778	606.983	0	-147.716	-29.4378	-737.768	10495.4	19266.4	12370.5	326.114	185.774	0	3.60553	2.51251	55.3191	137.278	918.345	465.661	-311	200	0	6.12665	5.85905	58.9584	575.996	-376.056	1000.62	-914	200	0	-113.314	60.6854	-1695.46	-753642	772914	40590.7	452.377	445.984	0
392	1	17.7695	82.2545	-1064.9	3014.9	130191	350.105	422.257	607.169	0	-146.006	-28.125	-743.922	10253.1	20080.1	12784.8	326.992	186.218	0	3.64217	2.54391	55.4783	149.229	914.181	482.258	-311	200	0	5.83735	5.91055	58.4805	591.511	-438.485	1005.58	-914	200	0
392	2	16.7268	81.1176	-1059.92	2792.67	129020	56.7361	421.726	607.365	0	-144.155	-27.1144	-750.135	10039.8	20892.1	13159.8	327.851	186.616	0	3.70776	2.55126	55.6501	150.548	912.927	498.322	-311	200	0	5.64844	5.97791	58.3558	601.284	-537.426	1025.99	-914	200	0
392	3	15.9333	80.1805	-1054.96	2563.65	127846	-203.606	421.186	607.57	0	-142.19	-26.4418	-756.393	9858.06	21695.2	13489.5	328.682	186.967	0	3.79209	2.53553	55.8181	140.478	916.278	511.997	-311	200	0	5.57813	6.05047	58.6849	598.03	-650.793	1062.22	-914	200	0
392	4	15.34	79.451	-1050.06	2328.25	126679	-428.584	420.64	607.783	0	-140.14	-26.1385	-762.64	9708.72	22484.4	13768.8	329.482	187.27	0	3.87332	2.50005	55.965	119.916	925.946	521.934	-311	200	0	5.62208	6.12373	59.5282	572.76	-748.686	1109.37	-914	200	0
392	5	14.8749	78.9241	-1045.22	2084.64	125526	-616.455	420.095	608.006	0	-138.035	-26.2272	-768.787	9590.83	23256.7	13994	330.251	187.525	0	3.92704	2.45033	56.0793	91.0526	941.955	527.307	-311	200	0	5.7578	6.18554	60.8561	526.807	-802.513	1159.11	-914	200	0
392	6	14.4562	78.5854	-1040.45	1830.21	124391	-766.349	419.555	608.241	0	-135.903	-26.7162	-774.727	9503.03	24009.1	14161.4	330.99	187.734	0	3.94017	2.39553	56.156	57.3433	961.32	527.758	-311	200	0	5.94847	6.21167	62.5671	475.302	-795.409	1201.9	-914	200	0
392	7	14.0062	78.4181	-1035.69	1563.13	123273	-877.851	419.025	608.491	0	-133.765	-27.5976	-780.356	9445.01	24736.4	14267.6	331.699	187.897	0	3.9179	2.34712	56.1989	22.6658	978.295	523.267	-311	200	0	6.14729	6.18318	64.5407	438.92	-731.773	1229.51	-914	200	0
392	8	13.4624	78.4115	-1030.91	1282.53	122168	-950.513	418.505	608.756	0	-131.635	-28.8469	-785.606	9417.76	25432.3	14311.2	332.373	188.012	0	3.8788	2.31476	56.2275	-10.4652	986.882	514.298	-311	200	0	6.308	6.10059	66.6478	434.146	-637.166	1238.07	-914	200	0
392	9	12.7856	78.5657	-1026.11	988.345	121071	-983.869	417.99	609.037	0	-129.516	-30.4253	-790.458	9422.47	26092.4	14293.6	333.009	188.08	0	3.8437	2.30314	56.2731	-41.4206	984.056	502.047	-311	200	0	6.40172	5.98529	68.7198	469.475	-544.661	1227.88	-914	200	0
393	0	11.9635	78.8916	-1021.33	681.547	119976	-977.735	417.47	609.333	0	-127.403	-32.2846	-794.943	9459.29	26715.1	14217.7	333.606	188.101	0	3.82441	2.31195	56.3598	-70.1461	970.894	488.147	-311	200	0	6.43016	5.87429	70.5503	542.074	-479.151	1199.56	-914	200	0	-101.762	48.5166	-1685.85	-735984	775539	37485.3	456.843	437.701	0
393	1	11.0039	79.4047	-1016.65	364.139	118878	-932.467	416.931	609.642	0	-125.289	-34.3746	-799.124	9526.46	27301.2	14086.8	334.164	188.079	0	3.81822	2.33911	56.4868	-95.7196	950.847	473.961	-311	200	0	6.42391	5.80472	71.9658	634.341	-452.296	1153.22	-914	200	0
393	2	9.91876	80.1148	-1012.12	38.6614	117771	-849.029	416.361	609.962	0	-123.165	-36.6517	-803.072	9620.57	27852.7	13904.2	334.683	188.02	0	3.81297	2.38266	56.629	-115.765	926.966	460.304	-311	200	0	6.42335	5.79458	72.8923	719.126	-463.401	1092.06	-914	200	0
393	3	8.71524	81.02	-1007.75	-292.417	116651	-728.957	415.755	610.29	0	-121.035	-39.0826	-806.839	9738.05	28371	13673.8	335.163	187.931	0	3.79913	2.43828	56.7544	-126.921	900.805	447.754	-311	200	0	6.45366	5.8399	73.3439	772.618	-498.726	1023.21	-914	200	0
393	4	7.39609	82.1051	-1003.5	-627.443	115515	-574.47	415.113	610.625	0	-118.918	-41.6398	-810.454	9875.71	28856.3	13400.8	335.605	187.815	0	3.7755	2.49753	56.8438	-126.152	874.058	437.085	-311	200	0	6.51302	5.92369	73.3831	785.115	-535.146	953.891	-914	200	0
393	5	5.96244	83.3425	-999.31	-966.106	114362	-388.631	414.441	610.967	0	-116.843	-44.2987	-813.911	10030.8	29309.6	13091	336.011	187.676	0	3.74462	2.55045	56.8989	-112.046	849.848	429.626	-311	200	0	6.57627	6.02033	73.0949	763.377	-551.247	888.929	-914	200	0
393	6	4.41622	84.6951	-995.114	-1309.14	113193	-175.333	413.748	611.316	0	-114.836	-47.038	-817.19	10201.3	29732.5	12750.4	336.384	187.517	0	3.70886	2.58915	56.931	-85.0928	831.471	426.797	-311	200	0	6.60718	6.09959	72.568	723.677	-537.903	832.197	-914	200	0
393	7	2.76448	86.1233	-990.838	-1657.61	112009	60.7604	413.045	611.673	0	-112.924	-49.841	-820.271	10385.5	30125.9	12385.7	336.727	187.339	0	3.67242	2.61029	56.9433	-47.1522	821.189	428.562	-311	200	0	6.58177	6.1381	71.8864	680.754	-501.198	787.858	-914	200	0
393	8	1.02412	87.5932	-986.431	-2012.01	110817	314.154	412.341	612.04	0	-111.125	-52.6896	-823.146	10580.6	30490.1	12003.5	337.041	187.146	0	3.64217	2.61576	56.93	-1.44314	820.567	432.829	-311	200	0	6.50303	6.13399	71.1316	643.198	-455.178	759.914	-914	200	0
393	9	-0.774875	89.0827	-981.877	-2370.57	109623	578.634	411.646	612.414	0	-109.443	-55.5562	-825.829	10783.1	30825.9	11610.7	337.327	186.943	0	3.6262	2.61023	56.8928	47.1768	830.499	437.011	-311	200	0	6.38594	6.11364	70.3603	617.513	-409.665	751.035	-914	200	0
394	0	-2.58947	90.5833	-977.204	-2728.35	108434	847.833	410.963	612.792	0	-107.867	-58.4028	-828.361	10989.4	31135.8	11213.5	337.587	186.734	0	3.63177	2.59689	56.8497	92.9298	849.803	439.907	-311	200	0	6.24454	6.12024	69.5648	609.094	-367.257	760.733	-914	200	0	-100.821	36.2437	-1668.49	-716146	762137	38871.6	453.592	430.013	0
394	1	-4.37134	92.0932	-972.476	-3079.06	107252	1116.14	410.288	613.166	0	-106.374	-61.1861	-830.802	11197	31424	10818.1	337.824	186.523	0	3.66088	2.57535	56.8137	130.274	874.399	441.871	-311	200	0	6.10463	6.18549	68.6928	617.383	-332.937	784.993	-914	200	0
394	2	-6.08042	93.6072	-967.754	-3418.4	106081	1379.35	409.616	613.532	0	-104.931	-63.8671	-833.203	11404.5	31695.4	10429.6	338.04	186.313	0	3.70641	2.54479	56.7658	154.882	899.503	443.507	-311	200	0	6.01231	6.30456	67.7466	635.742	-317.604	818.552	-914	200	0
394	3	-7.69343	95.1104	-963.083	-3745.05	104924	1634.47	408.946	613.889	0	-103.509	-66.4177	-835.589	11610.9	31954.9	10052.6	338.242	186.105	0	3.7543	2.50884	56.6621	164.963	922.459	444.638	-311	200	0	6.01644	6.4379	66.8591	655.07	-325.675	856.689	-914	200	0
394	4	-9.20295	96.5799	-958.486	-4058.54	103788	1878.99	408.283	614.234	0	-102.089	-68.822	-837.966	11814.9	32206.9	9690.14	338.435	185.901	0	3.79128	2.47496	56.4681	162.09	942.741	444.588	-311	200	0	6.13986	6.53861	66.2563	665.21	-346.14	895.155	-914	200	0
394	5	-10.6131	97.9891	-953.965	-4357.9	102679	2110.53	407.634	614.568	0	-100.661	-71.0749	-840.329	12014.1	32455.6	9344.82	338.622	185.703	0	3.81245	2.44899	56.1893	149.889	960.807	442.881	-311	200	0	6.36385	6.57535	66.1403	659.059	-360.621	929.805	-914	200	0
394	6	-11.9335	99.3107	-949.522	-4642.72	101607	2326.95	407.008	614.89	0	-99.2273	-73.1814	-842.663	12205.9	32704.2	9019.33	338.811	185.515	0	3.82211	2.43231	55.8775	131.755	978.063	439.202	-311	200	0	6.63778	6.53414	66.5825	638.795	-356.108	957.581	-914	200	0
394	7	-13.1718	100.521	-945.173	-4913.54	100583	2526.27	406.418	615.199	0	-97.7972	-75.1516	-844.95	12388	32954.8	8717.74	339.002	185.339	0	3.8261	2.4244	55.6031	110.828	996.468	433.205	-311	200	0	6.90736	6.41714	67.478	615.731	-331.371	978.341	-914	200	0
394	8	-14.3286	101.607	-940.961	-5170.11	99619	2706.83	405.869	615.495	0	-96.3791	-76.9907	-847.186	12558.3	33209.8	8444.83	339.2	185.176	0	3.82511	2.42623	55.415	91.4834	1016.79	424.995	-311	200	0	7.14091	6.24474	68.5771	602.751	-296.88	994.405	-914	200	0
394	9	-15.3941	102.57	-936.967	-5410.29	98722.9	2867.66	405.364	615.774	0	-94.9745	-78.6902	-849.392	12713.9	33472.9	8204.15	339.408	185.032	0	3.81619	2.44031	55.3273	78.2506	1037.55	415.696	-311	200	0	7.33473	6.04957	69.5722	606.067	-267.79	1007.39	-914	200	0
395	0	-16.3486	103.427	-933.302	-5630.58	97900.1	3008.4	404.897	616.033	0	-93.576	-80.2273	-851.621	12852.4	33748.4	7996.73	339.628	184.908	0	3.79762	2.46644	55.3319	73.0813	1055.94	407.296	-311	200	0	7.49667	5.86517	70.1904	623.583	-253.963	1016.88	-914	200	0	-94.1216	30.3893	-1665.64	-703468	751782	38793.8	448.32	422.97	0
395	1	-17.1681	104.198	-930.086	-5827.44	97153.2	3128.82	404.456	616.266	0	-92.1695	-81.5727	-853.945	12972.6	34041	7821.26	339.863	184.809	0	3.7702	2.49664	55.4096	74.8651	1069.33	401.835	-311	200	0	7.62837	5.71727	70.271	649.175	-255.968	1023.11	-914	200	0
395	2	-17.8341	104.892	-927.401	-5998.57	96482.5	3228.2	404.035	616.468	0	-90.7396	-82.7051	-856.418	13074.7	34355.2	7675.32	340.115	184.733	0	3.7351	2.51717	55.5366	80.7445	1076.6	400.495	-311	200	0	7.72371	5.62601	69.8033	676.2	-269.042	1030.03	-914	200	0
395	3	-18.3406	105.506	-925.269	-6143.1	95886.3	3305.12	403.631	616.639	0	-89.2722	-83.6187	-859.062	13160.1	34695.1	7556.62	340.387	184.681	0	3.69238	2.5181	55.688	87.3407	1078.99	403.279	-311	200	0	7.77594	5.61492	68.9002	698.733	-288.463	1044.17	-914	200	0
395	4	-18.6939	106.024	-923.667	-6260.98	95363	3357.62	403.244	616.778	0	-87.7555	-84.3214	-861.872	13230.2	35063.2	7463.72	340.683	184.649	0	3.64207	2.50005	55.8398	91.7656	1078.88	409.476	-311	200	0	7.77935	5.70307	67.7368	712.165	-312.432	1069.34	-914	200	0
395	5	-18.91	106.425	-922.536	-6353.09	94912.8	3383.53	402.882	616.887	0	-86.1831	-84.8325	-864.824	13285.7	35460.4	7395.99	341.003	184.638	0	3.58553	2.47131	55.9735	92.4208	1077.17	418.047	-311	200	0	7.72857	5.88098	66.5029	714.252	-343.895	1101.81	-914	200	0
395	6	-19.0114	106.682	-921.785	-6421.09	94536.7	3381.26	402.558	616.966	0	-84.5574	-85.1795	-867.89	13326.7	35886.5	7353.02	341.349	184.645	0	3.52564	2.44056	56.0808	89.2853	1072.72	427.556	-311	200	0	7.62174	6.1027	65.3888	707.367	-389.225	1131.65	-914	200	0
395	7	-19.024	106.771	-921.305	-6466.41	94234	3350.59	402.283	617.019	0	-82.8882	-85.3913	-871.043	13353.4	36341.6	7333.44	341.722	184.67	0	3.46698	2.41283	56.1591	83.4759	1064.04	436.342	-311	200	0	7.46536	6.30777	64.5684	697.918	-450.535	1149.13	-914	200	0
395	8	-18.9732	106.677	-921.007	-6490.15	94001.5	3292.3	402.064	617.047	0	-81.1849	-85.4925	-874.28	13367.5	36825.7	7334.71	342.121	184.71	0	3.41654	2.39023	56.2111	76.3253	1050.16	443.362	-311	200	0	7.28019	6.45251	64.1598	691.754	-518.472	1149.62	-914	200	0
395	9	-18.8782	106.399	-920.856	-6494.03	93835.5	3207.4	401.9	617.052	0	-79.4498	-85.5009	-877.62	13371.6	37337.2	7354.18	342.544	184.764	0	3.38292	2.37373	56.2526	68.6216	1030.76	448.782	-311	200	0	7.10255	6.52639	64.1931	692.744	-575.299	1133.77	-914	200	0
396	0	-18.7465	105.952	-920.88	-6480.67	93730.5	3097.05	401.784	617.037	0	-77.6774	-85.4267	-881.1	13369.2	37872.4	7389.9	342.983	184.827	0	3.37323	2.36401	56.3125	60.5912	1007.17	453.448	-311	200	0	6.97331	6.54792	64.5857	705.931	-605.06	1104.96	-914	200	0	-76.1596	27.0929	-1700.23	-710124	764474	33277.9	447.17	418.186	0
396	1	-18.5771	105.369	-921.133	-6453.03	93678	2963.27	401.699	617.006	0	-75.8613	-85.2725	-884.766	13363.8	38424.9	7439.91	343.429	184.896	0	3.39067	2.36171	56.414	52.5718	982.461	457.756	-311	200	0	6.92189	6.54771	65.1398	738.338	-601.503	1067.66	-914	200	0
396	2	-18.3707	104.683	-921.644	-6414.16	93666.2	2809.19	401.63	616.96	0	-73.9992	-85.0382	-888.645	13358.3	38986.4	7501.74	343.872	184.968	0	3.43449	2.36658	56.5499	44.9688	959.459	461.08	-311	200	0	6.96007	6.54927	65.6138	794.063	-571.338	1026.61	-914	200	0
396	3	-18.1388	103.924	-922.397	-6367.57	93681.1	2638.84	401.563	616.903	0	-72.0966	-84.7265	-892.724	13355.5	39547.7	7572.57	344.3	185.04	0	3.49981	2.37492	56.6822	36.9653	938.96	462.121	-311	200	0	7.08213	6.56139	65.8312	869.391	-531.223	984.911	-914	200	0
396	4	-17.9025	103.11	-923.331	-6316.96	93707.9	2456.52	401.489	616.841	0	-70.1662	-84.3452	-896.956	13358.5	40099.1	7649.11	344.706	185.107	0	3.57781	2.37977	56.7695	26.6632	920.101	459.594	-311	200	0	7.26092	6.58173	65.7251	955.6	-497.882	943.841	-914	200	0
396	5	-17.6854	102.253	-924.355	-6265.89	93732.3	2266.41	401.403	616.779	0	-68.2274	-83.9099	-901.274	13369.5	40632.1	7727.39	345.083	185.166	0	3.65697	2.37724	56.795	13.4968	901.992	452.791	-311	200	0	7.45272	6.59596	65.3129	1045.81	-480.382	906.663	-914	200	0
396	6	-17.5112	101.359	-925.356	-6217.81	93743.7	2072.2	401.306	616.719	0	-66.3041	-83.4462	-905.588	13389.4	41138.6	7803.35	345.428	185.215	0	3.72551	2.37173	56.7709	-0.776	884.606	442.092	-311	200	0	7.61907	6.57525	64.6714	1134.11	-481.9	880.078	-914	200	0
396	7	-17.4024	100.434	-926.233	-6175.78	93736.2	1876.98	401.202	616.668	0	-64.4205	-82.9863	-909.792	13418.5	41611	7873.54	345.737	185.251	0	3.77481	2.37299	56.7232	-13.4088	868.8	429.204	-311	200	0	7.74142	6.49271	63.9323	1208.87	-501.99	868.844	-914	200	0
396	8	-17.3762	99.4846	-926.908	-6141.74	93705.7	1683.35	401.095	616.626	0	-62.5956	-82.5604	-913.785	13456	42043.4	7935.06	346.01	185.274	0	3.80066	2.38919	56.673	-21.8665	856.208	416.735	-311	200	0	7.8179	6.35207	63.2792	1255.25	-531.16	870.49	-914	200	0
396	9	-17.4387	98.5288	-927.354	-6116.1	93647.5	1493.71	400.984	616.595	0	-60.8395	-82.1896	-917.5	13501.2	42432.8	7985.44	346.248	185.285	0	3.80231	2.42248	56.6332	-24.8644	848.766	407.3	-311	200	0	7.85844	6.19621	62.9156	1263.92	-550.015	877.254	-914	200	0
397	0	-17.5816	97.5971	-927.595	-6098.18	93556.2	1310.03	400.859	616.574	0	-59.1501	-81.8828	-920.924	13554.9	42779.2	8022.78	346.453	185.281	0	3.78204	2.468	56.614	-22.9391	847.54	402.848	-311	200	0	7.88042	6.08126	62.9627	1232.02	-542.802	882.704	-914	200	0	-60.3516	21.6166	-1737.21	-717888	773806	27334.8	443.45	413.598	0
397	1	-17.7871	96.728	-927.697	-6087.21	93428.3	1133.67	400.71	616.562	0	-57.5147	-81.642	-924.08	13619.5	43083.6	8046.25	346.623	185.262	0	3.74348	2.51608	56.6195	-16.9901	851.852	404.322	-311	200	0	7.89661	6.03273	63.3589	1161.47	-510.014	886.371	-914	200	0
397	2	-18.0389	95.9559	-927.716	-6083.09	93264.8	965.755	400.532	616.557	0	-55.92	-81.4711	-926.992	13697.7	43344.6	8056.33	346.758	185.223	0	3.68881	2.55597	56.6332	-6.65629	859.892	411.309	-311	200	0	7.90703	6.02236	63.8834	1061.41	-464.031	892.805	-914	200	0
397	3	-18.3294	95.2984	-927.669	-6086	93070.2	807.666	400.327	616.561	0	-54.3644	-81.3807	-929.643	13791.4	43558.6	8054.46	346.855	185.165	0	3.62051	2.5785	56.6203	8.81292	870.038	422.124	-311	200	0	7.90557	5.99567	64.2788	948.397	-414.844	907.266	-914	200	0
397	4	-18.6616	94.7538	-927.535	-6095.51	92850.3	660.758	400.104	616.572	0	-52.8618	-81.3854	-931.975	13900.6	43721.6	8042.49	346.913	185.085	0	3.54657	2.57884	56.5534	28.5774	881.3	434.535	-311	200	0	7.88749	5.92748	64.3736	842.72	-363.445	933.168	-914	200	0
397	5	-19.0467	94.3035	-927.265	-6110.37	92610.1	525.958	399.874	616.59	0	-51.4391	-81.4993	-933.907	14024.6	43833.1	8021.77	346.935	184.983	0	3.47966	2.55842	56.4359	50.0442	892.582	446.422	-311	200	0	7.84503	5.84819	64.149	763.954	-308.674	972.17	-914	200	0
397	6	-19.5005	93.9193	-926.805	-6128.93	92354.5	403.489	399.648	616.613	0	-50.1289	-81.7332	-935.357	14161.8	43896.4	7992.69	346.93	184.859	0	3.4291	2.52213	56.2975	70.5391	901.479	456.01	-311	200	0	7.76276	5.81772	63.7132	724.256	-256.326	1023.39	-914	200	0
397	7	-20.0338	93.5728	-926.116	-6149.35	92089.2	292.572	399.436	616.64	0	-48.9598	-82.0952	-936.269	14311.2	43917.3	7954.69	346.907	184.715	0	3.3958	2.47376	56.1654	88.3782	904.373	461.886	-311	200	0	7.62618	5.87733	63.2101	723.677	-219.89	1080.81	-914	200	0
397	8	-20.6422	93.2451	-925.212	-6170.09	91821.5	191.525	399.244	616.669	0	-47.9482	-82.5907	-936.642	14471.9	43899.9	7906.74	346.87	184.549	0	3.37631	2.41557	56.0386	102.329	898.34	463.225	-311	200	0	7.43292	6.02079	62.744	753.456	-213.551	1132.65	-914	200	0
397	9	-21.3025	92.9308	-924.168	-6190.37	91560.6	98.0998	399.074	616.698	0	-47.0936	-83.2175	-936.537	14643.2	43845.5	7847.86	346.817	184.365	0	3.36898	2.3497	55.8975	110.927	883.006	460.375	-311	200	0	7.18893	6.20329	62.3391	801.783	-243.776	1167.18	-914	200	0
398	0	-21.975	92.6382	-923.118	-6209.4	91314.1	9.43748	398.919	616.727	0	-46.3777	-83.9592	-936.072	14823.7	43753.6	7777.63	346.742	184.164	0	3.37482	2.27935	55.7325	112.696	860.921	454.966	-311	200	0	6.90147	6.37644	61.9371	858.685	-307.744	1182.11	-914	200	0	-58.0603	12.0711	-1739.4	-715448	766720	24892.5	438.912	411.423	0
398	1	-22.6115	92.3846	-922.214	-6225.15	91086	-77.7947	398.769	616.75	0	-45.7703	-84.7864	-935.399	15011.9	43623.9	7696.73	346.637	183.951	0	3.3955	2.21027	55.5568	106.783	835.733	449.29	-311	200	0	6.59025	6.51455	61.4558	922.284	-398.227	1187.27	-914	200	0
398	2	-23.1719	92.1815	-921.588	-6234.17	90878.7	-166.626	398.611	616.765	0	-45.2421	-85.6649	-934.658	15205.8	43457.5	7606.78	346.496	183.731	0	3.43251	2.15014	55.3972	93.7245	809.051	445.601	-311	200	0	6.30198	6.61095	60.8709	996.762	-505.533	1196.71	-914	200	0
398	3	-23.6364	92.023	-921.31	-6232.82	90696.5	-259.009	398.443	616.765	0	-44.7754	-86.5658	-933.939	15403.4	43258.5	7509.42	346.318	183.507	0	3.48528	2.10618	55.2733	76.1861	779.722	445.554	-311	200	0	6.09529	6.66121	60.2525	1078.15	-615.663	1218.35	-914	200	0
398	4	-24.0056	91.8862	-921.386	-6218.66	90545.4	-355.757	398.271	616.749	0	-44.3639	-87.4706	-933.268	15602.6	43032.8	7405.89	346.11	183.282	0	3.54856	2.08324	55.1811	58.6148	746.947	449.718	-311	200	0	6.00496	6.6564	59.7314	1146.51	-710.311	1249.98	-914	200	0
398	5	-24.2913	91.7389	-921.771	-6190.77	90432	-457.145	398.107	616.716	0	-44.0066	-88.3712	-932.633	15801.5	42787.9	7297.19	345.879	183.057	0	3.61311	2.0821	55.0961	45.4185	713.006	457.318	-311	200	0	6.02992	6.58512	59.4268	1175.63	-769.347	1282.47	-914	200	0
398	6	-24.5093	91.5465	-922.378	-6149.09	90360.9	-563.576	397.965	616.667	0	-43.7022	-89.2661	-932	15997.8	42532.1	7184.07	345.635	182.835	0	3.66915	2.09973	54.9934	39.3128	681.967	466.504	-311	200	0	6.15103	6.4372	59.4008	1148.23	-775.046	1306.11	-914	200	0
398	7	-24.674	91.2798	-923.108	-6094.71	90335.4	-675.88	397.86	616.602	0	-43.4485	-90.1569	-931.34	16189.1	42274.7	7067.53	345.391	182.617	0	3.70811	2.13274	54.8699	40.7113	656.69	475.54	-311	200	0	6.34173	6.21569	59.6576	1063.45	-717.776	1315.03	-914	200	0
398	8	-24.7922	90.9214	-923.883	-6030.05	90357.1	-795.331	397.801	616.527	0	-43.2414	-91.046	-930.65	16373.3	42025.3	6949.59	345.157	182.407	0	3.72342	2.17858	54.744	47.3785	638.256	483.732	-311	200	0	6.56045	5.95088	60.1542	936.731	-601.148	1308.07	-914	200	0
398	9	-24.8608	90.4679	-924.671	-5957.84	90425.2	-923.509	397.792	616.443	0	-43.0718	-91.9309	-929.97	16548.9	41793.9	6832.77	344.941	182.205	0	3.71307	2.23218	54.6294	54.9941	627.792	490.827	-311	200	0	6.75452	5.69057	60.8055	795.027	-442.949	1286.08	-914	200	0
399	0	-24.8651	89.9282	-925.487	-5879.73	90534.5	-1062.13	397.824	616.353	0	-42.9218	-92.7975	-929.374	16715.2	41590.3	6718.56	344.751	182.015	0	3.68267	2.28539	54.5202	59.207	627.666	496.302	-311	200	0	6.8859	5.46947	61.4896	669.57	-267.978	1248.48	-914	200	0	-54.7519	-1.06752	-1744.05	-717932	767120	17541.9	438.061	411.388	0
399	1	-24.7832	89.3184	-926.376	-5796.26	90677.6	-1212.69	397.884	616.257	0	-42.7696	-93.6266	-928.939	16872.2	41422.1	6606.99	344.591	181.837	0	3.64454	2.33159	54.407	57.4864	640.549	499.851	-311	200	0	6.95163	5.29427	62.0679	589.001	-97.006	1194	-914	200	0
399	2	-24.5958	88.6541	-927.376	-5707.46	90847.2	-1375.54	397.962	616.154	0	-42.5982	-94.4065	-928.721	17020.9	41292.3	6497.59	344.461	181.673	0	3.61171	2.36745	54.2941	49.6135	667.599	502.013	-311	200	0	6.97451	5.15565	62.4376	571.891	57.7553	1125.64	-914	200	0
399	3	-24.2929	87.9457	-928.507	-5612.89	91037	-1549.35	398.047	616.045	0	-42.3938	-95.1351	-928.732	17162.1	41200.8	6390.39	344.362	181.521	0	3.59259	2.38902	54.1891	37.2057	707.312	503.706	-311	200	0	6.97393	5.04173	62.5736	619.557	188.099	1052.96	-914	200	0
399	4	-23.8757	87.1968	-929.756	-5511.49	91241.1	-1731.79	398.134	615.928	0	-42.1383	-95.8141	-928.951	17296.3	41146.6	6286	344.294	181.381	0	3.58947	2.39047	54.0898	23.0968	755.699	505.159	-311	200	0	6.95146	4.9419	62.4922	718.013	282.081	988.804	-914	200	0
399	5	-23.3571	86.4055	-931.076	-5402.64	91454	-1920.45	398.224	615.803	0	-41.8116	-96.4485	-929.327	17423.5	41128.2	6184.83	344.256	181.251	0	3.59771	2.36868	53.9924	10.754	807.814	505.678	-311	200	0	6.90135	4.84778	62.193	848.921	323.632	944.24	-914	200	0
399	6	-22.7582	85.5673	-932.4	-5287.11	91671.9	-2112.94	398.318	615.67	0	-41.3999	-97.0482	-929.795	17543.8	41144.8	6086.63	344.252	181.132	0	3.60697	2.32846	53.9101	2.83969	859.61	504.627	-311	200	0	6.82487	4.751	61.6779	994.573	302.878	924.637	-914	200	0
399	7	-22.1001	84.6824	-933.668	-5166.09	91892.4	-2307.03	398.421	615.533	0	-40.8944	-97.6247	-930.305	17657.4	41195.2	5990.44	344.281	181.02	0	3.60735	2.28256	53.8769	-0.108818	908.371	502.36	-311	200	0	6.734	4.64352	61.0235	1133.53	224.258	927.577	-914	200	0
399	8	-21.3961	83.76	-934.851	-5039.54	92113.9	-2500.64	398.533	615.391	0	-40.2848	-98.1852	-930.843	17764	41277.8	5894.74	344.345	180.916	0	3.59725	2.2466	53.9289	0.963229	951.336	499.956	-311	200	0	6.64181	4.52281	60.4029	1239.81	105.513	943.809	-914	200	0
399	9	-20.6477	82.8193	-935.968	-4906.52	92335.9	-2691.83	398.653	615.242	0	-39.5593	-98.7272	-931.427	17863.2	41389.6	5798.17	344.437	180.822	0	3.5852	2.23342	54.0806	4.8392	984.739	498.176	-311	200	0	6.55471	4.39108	60.0316	1291.34	-25.8706	961.653	-914	200	0
400	0	-19.8441	81.8873	-937.088	-4766.87	92561.3	-2878.96	398.775	615.087	0	-38.7076	-99.2374	-932.106	17955.6	41526	5700.36	344.551	180.737	0	3.583	2.25005	54.3152	10.4478	1004.98	496.899	-311	200	0	6.47844	4.25307	60.095	1280.35	-139.714	971.43	-914	200	0	-38.0574	-15.308	-1764.05	-725856	778415	5510.98	439.954	410.87	0
400	1	-18.9671	80.9951	-938.309	-4621.91	92795.1	-3061.02	398.896	614.926	0	-37.7241	-99.6978	-932.946	18043.7	41681.1	5602.05	344.677	180.659	0	3.59684	2.29659	54.5916	17.0523	1010.29	495.602	-311	200	0	6.41839	4.1221	60.6943	1216.93	-215.452	966.912	-914	200	0
400	2	-18.0029	80.1688	-939.716	-4474.19	93042	-3237.55	399.011	614.761	0	-36.6108	-100.094	-933.992	18130.9	41848.4	5504.37	344.806	180.588	0	3.62469	2.36643	54.8618	24.1388	1001.43	494.176	-311	200	0	6.37161	4.02219	61.7923	1122.69	-249.461	946.305	-914	200	0
400	3	-16.9514	79.4204	-941.339	-4326.64	93305.2	-3408	399.12	614.596	0	-35.3793	-100.425	-935.237	18219.7	42022.8	5408.43	344.933	180.519	0	3.66004	2.44823	55.0909	31.1801	981.809	493.115	-311	200	0	6.33101	3.9746	63.1755	1018.85	-252.567	914.388	-914	200	0
400	4	-15.8256	78.748	-943.154	-4181.25	93586.5	-3571.38	399.227	614.433	0	-34.0501	-100.699	-936.626	18309.9	42200.4	5315.58	345.056	180.451	0	3.69681	2.52776	55.2725	37.3986	956.441	492.931	-311	200	0	6.29481	3.98377	64.5213	919.324	-241.075	880.849	-914	200	0
400	5	-14.6469	78.1412	-945.097	-4038.59	93887	-3726.4	399.341	614.273	0	-32.651	-100.939	-938.073	18400.6	42376.4	5227.41	345.174	180.385	0	3.7314	2.58994	55.4259	41.4465	929.93	493.539	-311	200	0	6.2672	4.04021	65.5594	833.711	-224.025	854.111	-914	200	0
400	6	-13.4397	77.584	-947.084	-3898.51	94207.5	-3871.88	399.471	614.116	0	-31.2148	-101.173	-939.485	18490.4	42544.1	5144.95	345.284	180.319	0	3.76254	2.62287	55.5736	41.9823	905.816	494.354	-311	200	0	6.2575	4.13243	66.16	770.648	-198.029	838.065	-914	200	0
400	7	-12.2252	77.0575	-949.029	-3760.77	94547	-4006.94	399.625	613.963	0	-29.7753	-101.427	-940.778	18577.3	42697	5067.98	345.385	180.253	0	3.79029	2.62193	55.722	38.9676	887.891	494.695	-311	200	0	6.27451	4.25154	66.3001	734.211	-157.036	833.92	-914	200	0
400	8	-11.0179	76.5459	-950.864	-3624.72	94902.6	-4130.96	399.807	613.812	0	-28.3614	-101.723	-941.88	18658.6	42832.2	4994.99	345.475	180.19	0	3.8136	2.59107	55.8601	34.0939	880.22	493.788	-311	200	0	6.31014	4.38772	66.0253	720.13	-102.696	842.136	-914	200	0
400	9	-9.8237	76.0441	-952.56	-3489.07	95269.5	-4243.38	400.014	613.663	0	-26.9929	-102.069	-942.753	18732.5	42949.1	4923.74	345.557	180.13	0	3.82917	2.54012	55.9678	29.9206	885.542	491.08	-311	200	0	6.33669	4.52963	65.4623	718.045	-41.8371	861.887	-914	200	0
401	0	-8.63782	75.5613	-954.148	-3352.18	95642.9	-4343.73	400.239	613.513	0	-25.6781	-102.465	-943.416	18799	43047.3	4852.21	345.629	180.073	0	3.83398	2.48114	56.0238	28.7844	904.422	486.992	-311	200	0	6.33092	4.66942	64.8003	716.05	20.4977	889.243	-914	200	0	-13.8182	-22.2346	-1785.93	-736138	791795	-9988.18	442.71	411.37	0
401	1	-7.44622	75.1161	-955.712	-3212.73	96019.4	-4431.88	400.469	613.362	0	-24.417	-102.903	-943.92	18860.3	43126.3	4778.66	345.689	180.019	0	3.82727	2.42655	56.0124	32.2184	934.644	482.536	-311	200	0	6.29653	4.80752	64.2108	704.392	77.257	916.269	-914	200	0
401	2	-6.2328	74.7264	-957.337	-3069.98	96396.9	-4508.09	400.693	613.207	0	-23.21	-103.371	-944.324	18918.8	43186	4701.15	345.732	179.966	0	3.8093	2.38799	55.9331	40.2872	970.631	478.186	-311	200	0	6.25817	4.94964	63.8173	679.047	112.853	933.248	-914	200	0
401	3	-4.9859	74.4028	-959.079	-2923.52	96774.3	-4572.48	400.903	613.048	0	-22.0638	-103.859	-944.661	18976.8	43228.3	4618.3	345.761	179.912	0	3.78174	2.37386	55.8056	50.7323	1005.01	473.771	-311	200	0	6.23365	5.09718	63.732	642.361	112.241	933.101	-914	200	0
401	4	-3.70103	74.1454	-960.956	-2773.43	97152.3	-4624.96	401.1	612.886	0	-20.9917	-104.359	-944.941	19035.8	43256.5	4530.47	345.777	179.855	0	3.74827	2.38633	55.6621	59.4604	1031.91	469.189	-311	200	0	6.22018	5.24542	64.0174	599.725	74.6355	914.776	-914	200	0
401	5	-2.38288	73.9415	-962.951	-2620.75	97532.2	-4666.07	401.285	612.722	0	-20.0111	-104.863	-945.162	19096.2	43274.9	4439.94	345.786	179.796	0	3.71099	2.4207	55.5351	62.8364	1048.77	464.769	-311	200	0	6.20943	5.39305	64.5948	557.328	13.4414	884.025	-914	200	0
401	6	-1.04652	73.7682	-965.005	-2467.69	97915	-4697.59	401.466	612.557	0	-19.1415	-105.369	-945.318	19156.8	43287.9	4350.24	345.792	179.735	0	3.66702	2.46669	55.454	59.3813	1055.49	461.049	-311	200	0	6.20216	5.54731	65.2822	521.955	-50.8587	850.837	-914	200	0
401	7	0.284681	73.5992	-967.038	-2316.75	98300.4	-4722.02	401.651	612.396	0	-18.399	-105.873	-945.396	19215.6	43301.2	4265.07	345.802	179.675	0	3.61114	2.51027	55.4416	49.4078	1052.98	458.395	-311	200	0	6.20729	5.71737	65.9223	500.217	-97.5639	823.926	-914	200	0
401	8	1.58523	73.4156	-968.98	-2169.31	98687.1	-4741.73	401.846	612.239	0	-17.7885	-106.369	-945.392	19270.5	43322.7	4187.18	345.825	179.616	0	3.54268	2.53872	55.5039	33.9066	1042.66	456.837	-311	200	0	6.23709	5.90353	66.4186	497.191	-114.603	806.053	-914	200	0
401	9	2.83797	73.2132	-970.808	-2025.58	99073.2	-4758.43	402.052	612.087	0	-17.2957	-106.849	-945.345	19319.3	43358.8	4118.03	345.866	179.564	0	3.47083	2.54739	55.6221	13.6959	1026.15	456.009	-311	200	0	6.30072	6.0935	66.6936	515.081	-104.154	793.478	-914	200	0
402	0	4.04211	73.0035	-972.565	-1885.8	99457.3	-4773.09	402.263	611.939	0	-16.8862	-107.305	-945.357	19360.8	43413.4	4058.48	345.923	179.52	0	3.41214	2.53989	55.762	-10.2077	1005.12	455.408	-311	200	0	6.40085	6.26993	66.691	553.103	-79.8143	779.608	-914	200	0	4.16252	-27.8751	-1809.65	-747007	802589	-20789.1	443.349	411.834	0
402	1	5.21005	72.8072	-974.336	-1750.16	99837.7	-4785.84	402.467	611.796	0	-16.5146	-107.72	-945.56	19394.6	43489.4	4009.35	345.993	179.489	0	3.38086	2.52115	55.8907	-34.9619	981.401	454.956	-311	200	0	6.53633	6.41586	66.4237	608.041	-58.1076	761.973	-914	200	0
402	2	6.35355	72.6435	-976.184	-1618.22	100211	-4796.06	402.656	611.658	0	-16.1372	-108.084	-946.071	19420.7	43590.9	3970.96	346.076	179.472	0	3.38218	2.49389	55.9866	-55.9012	957.361	454.9	-311	200	0	6.70207	6.50998	65.9877	673.017	-49.42	747.282	-914	200	0
402	3	7.47161	72.5211	-978.121	-1489.35	100571	-4802.6	402.821	611.523	0	-15.7206	-108.392	-946.948	19438.7	43722.5	3942.4	346.172	179.472	0	3.41382	2.46186	56.0432	-68.8931	936.202	455.108	-311	200	0	6.88402	6.52609	65.5163	736.656	-55.9767	746.577	-914	200	0
402	4	8.54832	72.4372	-980.097	-1363.48	100915	-4804.13	402.965	611.391	0	-15.24	-108.646	-948.184	19448.5	43887.4	3922	346.286	179.489	0	3.47035	2.43164	56.0665	-72.1965	920.993	454.992	-311	200	0	7.05542	6.44685	65.1315	787.483	-77.7005	765.389	-914	200	0
402	5	9.55832	72.3793	-982.027	-1241.29	101240	-4799.62	403.093	611.264	0	-14.677	-108.852	-949.734	19450.6	44087.1	3908.57	346.42	179.52	0	3.54398	2.40896	56.0654	-66.8998	912.433	454.011	-311	200	0	7.18179	6.28111	64.9227	821.819	-114.311	801.737	-914	200	0
402	6	10.475	72.3305	-983.809	-1124.36	101544	-4788.5	403.215	611.143	0	-14.0215	-109.013	-951.532	19444.7	44323.2	3902.06	346.581	179.565	0	3.62337	2.39603	56.0448	-56.4188	908.92	451.809	-311	200	0	7.23658	6.06868	64.9416	845.205	-162.884	850.416	-914	200	0
402	7	11.2781	72.2765	-985.361	-1015.16	101825	-4770.53	403.338	611.03	0	-13.2696	-109.131	-953.505	19430.4	44597.9	3903.27	346.773	179.622	0	3.69521	2.3943	55.9993	-44.4976	908.691	447.98	-311	200	0	7.21398	5.86495	65.2172	863.721	-222.593	905.032	-914	200	0
402	8	11.9603	72.2142	-986.64	-916.32	102084	-4745.71	403.466	610.929	0	-12.4175	-109.202	-955.599	19407.6	44912.3	3913.07	346.999	179.691	0	3.74803	2.4082	55.9182	-32.8308	910.252	441.924	-311	200	0	7.12938	5.71698	65.7616	875.742	-301.271	958.837	-914	200	0
402	9	12.5309	72.1548	-987.66	-829.683	102321	-4714.46	403.6	610.84	0	-11.4583	-109.218	-957.803	19376.4	45263	3931.75	347.257	179.77	0	3.7754	2.44414	55.803	-20.7906	911.717	433.121	-311	200	0	7.01269	5.64885	66.5162	873.496	-409.73	1006.72	-914	200	0
403	0	13.0158	72.1235	-988.493	-755.376	102537	-4677.37	403.73	610.764	0	-10.3794	-109.164	-960.148	19337.1	45643	3959.04	347.538	179.86	0	3.77691	2.50554	55.6708	-7.35396	911.82	421.943	-311	200	0	6.89958	5.66016	67.3078	852.18	-547.767	1045.83	-914	200	0	21.5501	-26.7611	-1842.01	-757188	817676	-25931	444.196	410.15	0
403	1	13.4484	72.1494	-989.246	-691.439	102728	-4634.55	403.845	610.699	0	-9.16485	-109.028	-962.671	19290.4	46045	3994.27	347.83	179.962	0	3.7572	2.58661	55.5334	6.95969	910.999	410.178	-311	200	0	6.81822	5.73325	67.931	815.743	-693.638	1073.35	-914	200	0
403	2	13.8565	72.251	-989.997	-635.182	102889	-4585.85	403.928	610.642	0	-7.80366	-108.808	-965.377	19238	46462.8	4036.22	348.129	180.072	0	3.72305	2.66878	55.3894	19.8564	910.246	400.338	-311	200	0	6.77512	5.84334	68.2774	773.079	-804.934	1083.79	-914	200	0
403	3	14.2524	72.427	-990.765	-585.091	103014	-4531.75	403.975	610.591	0	-6.2983	-108.516	-968.228	19182.6	46890.2	4083.53	348.429	180.188	0	3.68011	2.72751	55.2413	28.8331	909.32	394.428	-311	200	0	6.75462	5.9637	68.356	734.428	-836.813	1070.01	-914	200	0
403	4	14.6335	72.6583	-991.514	-541.296	103102	-4473.41	403.984	610.546	0	-4.66676	-108.176	-971.164	19126.3	47320.1	4135.15	348.725	180.306	0	3.63272	2.74718	55.1106	33.1381	906.611	393.391	-311	200	0	6.73343	6.06666	68.2165	712.812	-770.119	1028.45	-914	200	0
403	5	14.9884	72.9167	-992.181	-504.855	103151	-4412.18	403.964	610.509	0	-2.93851	-107.822	-974.106	19069.9	47746.4	4189.83	349.016	180.423	0	3.58639	2.72821	55.0286	34.1181	900.746	397.27	-311	200	0	6.69473	6.1251	67.8816	718.938	-624.769	963.571	-914	200	0
403	6	15.3026	73.1737	-992.695	-477.087	103163	-4349.47	403.922	610.481	0	-1.14799	-107.487	-976.966	19013.1	48164.4	4245.92	349.3	180.539	0	3.54753	2.68027	55.0094	33.9744	892.284	405.526	-311	200	0	6.63393	6.11782	67.3399	751.793	-443.066	887.034	-914	200	0
403	7	15.5638	73.4065	-993.001	-459.326	103141	-4286.94	403.868	610.463	0	0.671855	-107.2	-979.668	18956.7	48569.8	4301.86	349.578	180.65	0	3.51812	2.61375	55.0347	34.5089	883.942	417.158	-311	200	0	6.55867	6.04046	66.5985	799.212	-259.851	813.201	-914	200	0
403	8	15.7643	73.6018	-993.069	-452.808	103091	-4226.27	403.81	610.456	0	2.49398	-106.981	-982.168	18903.4	48960.1	4356.05	349.849	180.753	0	3.49301	2.53977	55.0715	36.4514	879.69	430.864	-311	200	0	6.4835	5.90857	65.7504	845.265	-89.4308	755.425	-914	200	0
403	9	15.9034	73.7589	-992.904	-458.185	103018	-4168.53	403.755	610.462	0	4.29957	-106.836	-984.461	18856.1	49335.3	4406.33	350.114	180.846	0	3.46588	2.47295	55.0931	39.8709	883.606	445.313	-311	200	0	6.41988	5.74776	64.9821	874.952	64.8589	724.09	-914	200	0
404	0	15.9881	73.892	-992.553	-474.767	102925	-4113.78	403.698	610.478	0	6.07721	-106.76	-986.583	18816.3	49695	4450.89	350.371	180.928	0	3.43674	2.42749	55.0823	45.0552	898.259	459.27	-311	200	0	6.36886	5.58788	64.484	877.555	198.119	724.597	-914	200	0	38.9204	-24.1143	-1864.17	-761620	826075	-28062.1	443.869	407.721	0
404	1	16.0314	74.0251	-992.105	-500.344	102813	-4061.15	403.631	610.504	0	7.81871	-106.742	-988.597	18784.6	50036.3	4489.17	350.613	180.999	0	3.41191	2.40919	55.0316	51.7868	923.143	471.639	-311	200	0	6.32473	5.46211	64.3369	848.702	301.654	756.762	-914	200	0
404	2	16.0409	74.1802	-991.645	-531.903	102681	-4009.29	403.546	610.536	0	9.51425	-106.774	-990.562	18761.2	50355	4521.16	350.835	181.06	0	3.39942	2.41523	54.9538	57.875	954.849	481.609	-311	200	0	6.28647	5.40032	64.5099	789.383	365.888	817.388	-914	200	0
404	3	16.0133	74.3682	-991.224	-566.783	102530	-3957.16	403.438	610.572	0	11.1485	-106.855	-992.522	18746.2	50646.2	4546.63	351.028	181.113	0	3.40613	2.44081	54.8776	59.7921	988.421	488.417	-311	200	0	6.26295	5.42443	64.9454	706.925	384.56	902.573	-914	200	0
404	4	15.9362	74.5889	-990.857	-603.332	102363	-3904.55	403.308	610.609	0	12.6991	-106.983	-994.494	18739.6	50904.5	4565.32	351.186	181.157	0	3.4349	2.48052	54.8217	54.9852	1018.52	491.145	-311	200	0	6.26496	5.54797	65.5771	617.494	360.442	1006.23	-914	200	0
404	5	15.7945	74.8334	-990.534	-640.69	102182	-3851.95	403.159	610.647	0	14.1401	-107.158	-996.459	18741	51125.7	4577.07	351.307	181.192	0	3.47976	2.52486	54.7819	43.229	1040.75	489.413	-311	200	0	6.29372	5.76733	66.279	541.214	305.39	1117.68	-914	200	0
404	6	15.5758	75.0855	-990.214	-678.418	101987	-3800.19	402.995	610.685	0	15.4481	-107.381	-998.377	18749.3	51307.2	4581.76	351.391	181.22	0	3.52713	2.56235	54.7498	26.4652	1052.55	484.206	-311	200	0	6.34034	6.05057	66.8815	492.428	232.005	1223.07	-914	200	0
404	7	15.2728	75.326	-989.849	-716.266	101778	-3749.96	402.822	610.724	0	16.6083	-107.655	-1000.2	18761.8	51447.4	4579.37	351.437	181.242	0	3.56477	2.58548	54.7321	7.91311	1052.71	477.596	-311	200	0	6.39409	6.34391	67.2687	476.566	147.47	1309.44	-914	200	0
404	8	14.8838	75.5423	-989.396	-753.956	101559	-3701.58	402.647	610.762	0	17.616	-107.986	-1001.9	18776.1	51547.2	4570.24	351.45	181.259	0	3.58752	2.59152	54.7463	-9.69748	1041.46	471.483	-311	200	0	6.44747	6.59494	67.4567	493.019	54.9506	1367	-914	200	0
404	9	14.414	75.7365	-988.854	-791.06	101332	-3655.51	402.474	610.8	0	18.4767	-108.37	-1003.46	18790.6	51610	4555.26	351.432	181.274	0	3.5952	2.58143	54.8112	-25.5973	1021.62	466.473	-311	200	0	6.4958	6.76791	67.5666	537.032	-43.5879	1390.8	-914	200	0
405	0	13.8794	75.9242	-988.266	-826.49	101099	-3612.51	402.299	610.836	0	19.2067	-108.792	-1004.93	18805	51640.5	4535.77	351.387	181.287	0	3.58982	2.56139	54.9409	-39.8368	998.053	461.957	-311	200	0	6.53714	6.84018	67.7035	601.347	-145.054	1382.83	-914	200	0	42.6458	-24.9517	-1875.29	-762423	828897	-26998	442.846	405.703	0
405	1	13.3059	76.1241	-987.704	-857.875	100861	-3573.1	402.116	610.869	0	19.8304	-109.231	-1006.37	18820	51644.2	4513.77	351.318	181.299	0	3.57561	2.54116	55.1328	-51.2827	974.936	457.346	-311	200	0	6.57169	6.79964	67.8903	678.057	-243.562	1351.47	-914	200	0
405	2	12.718	76.3483	-987.233	-881.837	100619	-3537.29	401.921	610.893	0	20.3746	-109.662	-1007.81	18837.9	51628.1	4491.69	351.228	181.308	0	3.55769	2.52737	55.3561	-58.2629	954.146	453.145	-311	200	0	6.59609	6.65501	68.1315	756.031	-332.807	1308.37	-914	200	0
405	3	12.1313	76.597	-986.879	-895.069	100379	-3504.98	401.713	610.907	0	20.8615	-110.07	-1009.28	18861.9	51599.3	4471.25	351.125	181.312	0	3.54038	2.51954	55.5596	-60.3563	936.192	450.774	-311	200	0	6.60328	6.4391	68.4466	818.594	-409.143	1265.11	-914	200	0
405	4	11.5536	76.8588	-986.622	-895.648	100142	-3476.12	401.499	610.908	0	21.3052	-110.445	-1010.75	18892.8	51563.6	4452.94	351.015	181.308	0	3.5288	2.51194	55.6974	-58.1375	921.29	451.071	-311	200	0	6.59287	6.19428	68.7761	851.253	-470.577	1228.36	-914	200	0
405	5	10.9867	77.1135	-986.41	-884.085	99909.4	-3450.46	401.286	610.896	0	21.7113	-110.782	-1012.16	18928.7	51525.3	4436.22	350.906	181.299	0	3.53006	2.49801	55.7554	-51.5711	909.359	452.909	-311	200	0	6.57312	5.95552	68.9157	850.58	-514.573	1195.33	-914	200	0
405	6	10.4291	77.3364	-986.177	-863.188	99686.7	-3427.85	401.084	610.875	0	22.0797	-111.088	-1013.48	18966.6	51486.7	4420.3	350.802	181.286	0	3.55114	2.47388	55.7586	-39.6384	899.921	454.002	-311	200	0	6.5511	5.74447	68.6195	821.139	-538.546	1154.97	-914	200	0
405	7	9.88154	77.5055	-985.869	-836.681	99479.3	-3408.75	400.905	610.849	0	22.4102	-111.375	-1014.66	19004.3	51447.6	4404.72	350.704	181.27	0	3.59533	2.43861	55.7487	-22.1587	892.733	453.395	-311	200	0	6.52601	5.57429	67.7935	767.921	-540.626	1096.31	-914	200	0
405	8	9.35374	77.6068	-985.456	-807.641	99291.8	-3394.15	400.757	610.82	0	22.7082	-111.657	-1015.71	19041.4	51405.7	4389.32	350.611	181.253	0	3.65941	2.3922	55.7556	-1.69157	888.337	452.558	-311	200	0	6.49286	5.45416	66.6003	694.45	-518.167	1018.21	-914	200	0
405	9	8.86801	77.6377	-984.947	-777.859	99126	-3385	400.641	610.79	0	22.9875	-111.94	-1016.66	19077.7	51358.4	4373.81	350.517	181.235	0	3.73438	2.33678	55.7881	17.4206	887.397	453.946	-311	200	0	6.45597	5.38544	65.3624	605.052	-469.65	932.641	-914	200	0
406	0	8.4598	77.6106	-984.415	-748.192	98982.7	-3382.07	400.55	610.76	0	23.2687	-112.224	-1017.6	19115.1	51301.9	4357.84	350.415	181.215	0	3.80951	2.27948	55.8422	32.0725	890.157	458.776	-311	200	0	6.43627	5.35634	64.3468	509.505	-399.512	858.648	-914	200	0	44.4041	-28.9381	-1890.05	-764139	825534	-26836.5	437.636	403.367	0
406	1	8.17111	77.5492	-983.99	-718.789	98862.7	-3385.86	400.471	610.73	0	23.5737	-112.5	-1018.6	19158.5	51229.4	4341.32	350.294	181.191	0	3.87635	2.23133	55.9094	42.1038	896.692	465.923	-311	200	0	6.45748	5.34525	63.6345	427.094	-316.315	812.254	-914	200	0
406	2	8.03643	77.4748	-983.797	-688.91	98764.4	-3396.3	400.391	610.7	0	23.9187	-112.766	-1019.74	19215	51133.1	4323.8	350.143	181.157	0	3.93086	2.20182	55.9767	49.6881	906.029	472.81	-311	200	0	6.52936	5.33102	63.1642	380.841	-227.959	799.507	-914	200	0
406	3	8.07108	77.3938	-983.905	-657.307	98684.6	-3412.77	400.299	610.668	0	24.3074	-113.026	-1021.01	19289.6	51007.5	4303.9	349.958	181.107	0	3.97171	2.19465	56.0207	57.7426	914.672	477.606	-311	200	0	6.65004	5.30047	62.8528	382.92	-143.426	816.445	-914	200	0
406	4	8.26945	77.2979	-984.312	-623.259	98620.4	-3434.43	400.192	610.633	0	24.7285	-113.295	-1022.39	19383.9	50849.7	4279.98	349.736	181.041	0	3.99628	2.20831	56.0083	68.244	917.237	480.313	-311	200	0	6.80951	5.2521	62.646	427.715	-74.3631	853.325	-914	200	0
406	5	8.60866	77.1723	-984.96	-587.218	98570.9	-3459.97	400.076	610.596	0	25.156	-113.594	-1023.82	19496.5	50656.4	4250.56	349.478	180.957	0	4.00054	2.23964	55.9099	81.1637	909.294	481.687	-311	200	0	6.98446	5.19603	62.4726	498.816	-29.2628	898.215	-914	200	0
406	6	9.05371	77.0042	-985.753	-550.783	98535.5	-3487.41	399.96	610.559	0	25.5534	-113.95	-1025.24	19626.1	50424.8	4213.57	349.184	180.857	0	3.98301	2.28526	55.7218	94.776	889.948	481.89	-311	200	0	7.14231	5.14561	62.2292	579.134	-9.59253	939.148	-914	200	0
406	7	9.56601	76.7883	-986.594	-516.866	98514.6	-3514.4	399.853	610.524	0	25.8817	-114.387	-1026.55	19772	50153.6	4166.52	348.857	180.739	0	3.94699	2.34006	55.4802	106.565	862.43	480.373	-311	200	0	7.25127	5.11006	61.8644	656.396	-13.4065	966.671	-914	200	0
406	8	10.113	76.5283	-987.413	-489.453	98507.9	-3539.06	399.764	610.496	0	26.1088	-114.918	-1027.7	19933.5	49843.4	4107.67	348.5	180.604	0	3.89928	2.39656	55.2488	113.824	832.831	476.428	-311	200	0	7.286	5.09519	61.4428	724.979	-38.5966	976.34	-914	200	0
406	9	10.6759	76.2384	-988.19	-472.264	98512.9	-3560.11	399.69	610.478	0	26.2197	-115.544	-1028.64	20109	49494.9	4036.68	348.117	180.451	0	3.84746	2.44662	55.0868	114.562	807.556	469.876	-311	200	0	7.232	5.10218	61.1104	784.353	-84.2058	969.856	-914	200	0
407	0	11.2517	75.9434	-988.953	-467.67	98523.2	-3576.31	399.624	610.473	0	26.2172	-116.252	-1029.4	20296.7	49108.1	3954.43	347.706	180.283	0	3.7973	2.48292	55.0236	108.404	790.846	461.646	-311	200	0	7.08716	5.12487	61.0277	834.573	-150.991	954.326	-914	200	0	49.3524	-37.2508	-1905.01	-768919	825600	-33202.6	434.358	402.5	0
407	1	11.8466	75.6737	-989.752	-476.614	98529	-3586.12	399.549	610.482	0	26.1122	-117.026	-1030	20495.3	48682.5	3862.32	347.265	180.102	0	3.75067	2.50065	55.0615	96.2628	784.432	453.622	-311	200	0	6.86145	5.15179	61.3181	873.669	-235.998	938.965	-914	200	0
407	2	12.4642	75.4527	-990.624	-498.73	98519.9	-3588.07	399.452	610.503	0	25.9158	-117.846	-1030.47	20703.1	48217.9	3762.09	346.792	179.909	0	3.70514	2.49951	55.1899	79.7013	788.753	447.655	-311	200	0	6.57633	5.17155	62.0172	899.121	-325.36	930.593	-914	200	0
407	3	13.1006	75.2902	-991.569	-532.623	98487.1	-3581.02	399.325	610.537	0	25.6366	-118.704	-1030.82	20918.4	47716.1	3656.19	346.29	179.707	0	3.65667	2.48432	55.3919	61.2954	803.431	444.522	-311	200	0	6.26076	5.18024	63.0278	909.093	-394.948	931.393	-914	200	0
407	4	13.7449	75.1852	-992.558	-576.956	98425.1	-3564.16	399.163	610.581	0	25.2804	-119.597	-1031.05	21139.2	47182	3547.01	345.761	179.497	0	3.60431	2.46317	55.6457	44.6425	826.914	443.677	-311	200	0	5.94649	5.18513	64.1067	901.062	-417.922	939.529	-914	200	0
407	5	14.3801	75.1326	-993.542	-631.721	98331.5	-3536.88	398.971	610.636	0	24.8483	-120.526	-1031.16	21364.3	46623.2	3436.05	345.214	179.281	0	3.55193	2.44493	55.921	32.7811	856.345	444.143	-311	200	0	5.66451	5.2005	64.951	870.738	-376.757	951.235	-914	200	0
407	6	14.9826	75.1276	-994.461	-698.288	98207.4	-3498.8	398.754	610.702	0	24.3371	-121.49	-1031.1	21592.3	46047.6	3324.21	344.658	179.059	0	3.50564	2.43745	56.1729	26.695	887.906	445.581	-311	200	0	5.44031	5.23883	65.3694	815.501	-276.749	963.974	-914	200	0
407	7	15.5287	75.1713	-995.253	-778.396	98055.6	-3449.69	398.523	610.782	0	23.7453	-122.487	-1030.87	21822.2	45461.3	3212.39	344.1	178.831	0	3.47161	2.44527	56.3539	25.8091	917.502	448.148	-311	200	0	5.29036	5.30408	65.3633	740.384	-149.054	978.615	-914	200	0
407	8	16.0028	75.2721	-995.881	-873.36	97879.1	-3389.16	398.284	610.877	0	23.0785	-123.506	-1030.46	22053.5	44866.7	3101.46	343.54	178.598	0	3.45601	2.46764	56.4393	29.4493	941.177	451.573	-311	200	0	5.22273	5.39185	65.0429	656.468	-36.9323	998.033	-914	200	0
407	9	16.4014	75.4445	-996.363	-983.766	97678.8	-3316.33	398.035	610.987	0	22.3503	-124.533	-1029.93	22286.4	44262	2992.54	342.976	178.361	0	3.46337	2.50044	56.432	36.9021	955.16	454.807	-311	200	0	5.23958	5.49224	64.5331	574.231	24.3311	1024.44	-914	200	0
408	0	16.732	75.7049	-996.77	-1109.12	97453.2	-3230.18	397.769	611.113	0	21.5806	-125.547	-1029.34	22521	43643.6	2886.96	342.4	178.121	0	3.49353	2.53953	56.3485	46.5599	957.116	456.564	-311	200	0	5.33733	5.58776	63.9698	504.808	20.5426	1058.12	-914	200	0	44.9463	-43.1729	-1907.47	-771254	819909	-35732.7	430.729	403.05	0
408	1	17.0096	76.0689	-997.199	-1247.52	97199.4	-3130.03	397.472	611.251	0	20.7895	-126.527	-1028.79	22757.6	43006.8	2785.75	341.803	177.879	0	3.54184	2.58169	56.2133	56.5883	948.448	456.145	-311	200	0	5.50386	5.65319	63.4901	462.013	-38.7265	1095.9	-914	200	0
408	2	17.2481	76.5455	-997.727	-1396.02	96916.5	-3015.68	397.137	611.399	0	19.9901	-127.462	-1028.34	22996.8	42347.1	2689.41	341.18	177.637	0	3.60297	2.62386	56.0621	66.6879	934.615	453.62	-311	200	0	5.71952	5.66551	63.1768	455.257	-127.803	1130.31	-914	200	0
408	3	17.4522	77.1339	-998.389	-1551.79	96607.2	-2887.53	396.763	611.554	0	19.1853	-128.348	-1028.03	23238.5	41661.9	2597.64	340.526	177.395	0	3.67225	2.66168	55.9357	78.1584	922.748	449.314	-311	200	0	5.96408	5.6127	63.0346	483.514	-219.436	1152.88	-914	200	0
408	4	17.6171	77.822	-999.169	-1712.7	96277.1	-2746.95	396.357	611.714	0	18.3693	-129.189	-1027.86	23481.8	40952.8	2509.56	339.843	177.155	0	3.74203	2.68871	55.8617	91.7667	918.646	443.675	-311	200	0	6.22377	5.49333	63.0347	536.361	-295.374	1159.49	-914	200	0
408	5	17.7313	78.5878	-1000.01	-1877.06	95932.7	-2595.88	395.932	611.877	0	17.5314	-129.997	-1027.78	23725.6	40225.7	2424.24	339.138	176.916	0	3.80128	2.69885	55.8442	106.098	924.845	437.805	-311	200	0	6.49232	5.3196	63.1665	597.148	-348.527	1152.64	-914	200	0
408	6	17.7786	79.402	-1000.81	-2043.74	95579.6	-2436	395.502	612.042	0	16.6596	-130.784	-1027.76	23969.1	39488.3	2341.39	338.422	176.678	0	3.84269	2.6905	55.8729	118.518	940.612	433.54	-311	200	0	6.76301	5.1231	63.4313	648.132	-379.217	1137.88	-914	200	0
408	7	17.742	80.2344	-1001.47	-2212.75	95222.2	-2268.74	395.082	612.209	0	15.7454	-131.562	-1027.73	24212.3	38747.4	2261.78	337.702	176.441	0	3.86762	2.66753	55.9335	127.279	963.094	432.858	-311	200	0	7.01654	4.9444	63.8152	677.816	-388.671	1118.85	-914	200	0
408	8	17.6119	81.062	-1001.93	-2385.63	94863.1	-2095.94	394.681	612.381	0	14.7868	-132.338	-1027.63	24456.4	38007.3	2186.87	336.985	176.201	0	3.8822	2.63803	56.0049	131.71	988.369	437.132	-311	200	0	7.21603	4.81196	64.2898	685.313	-377.128	1097.38	-914	200	0
408	9	17.3928	81.8746	-1002.16	-2565	94503.6	-1919.75	394.3	612.56	0	13.7901	-133.11	-1027.44	24702.8	37269.6	2117.88	336.274	175.957	0	3.89145	2.61113	56.061	131.005	1012.28	446.222	-311	200	0	7.31952	4.73314	64.8029	678.885	-349.296	1077.07	-914	200	0
409	0	17.1049	82.6772	-1002.24	-2753.07	94142.8	-1742.14	393.932	612.747	0	12.7711	-133.866	-1027.17	24951.1	36533.3	2055.45	335.567	175.709	0	3.89803	2.59196	56.0838	124.88	1030.71	458.071	-311	200	0	7.30619	4.70192	65.2572	670.107	-320.416	1063.29	-914	200	0	34.4145	-42.5427	-1909.34	-771798	808287	-31402.1	423.932	402.96	0
409	1	16.7796	83.4865	-1002.25	-2950.36	93777	-1564.36	393.566	612.944	0	11.749	-134.59	-1026.87	25199	35795	1999.67	334.858	175.46	0	3.90318	2.58016	56.0721	115.537	1039.45	469.513	-311	200	0	7.19576	4.71224	65.5289	668.204	-314.296	1059	-914	200	0
409	2	16.4472	84.3187	-1002.27	-3155.61	93400.3	-1386.64	393.189	613.148	0	10.7351	-135.27	-1026.58	25444.5	35051.6	1950.17	334.144	175.214	0	3.9067	2.57221	56.034	107.137	1035.24	477.545	-311	200	0	7.04344	4.76552	65.5293	680.915	-349.871	1062.48	-914	200	0
409	3	16.1282	85.1834	-1002.33	-3366.96	93008.3	-1208.6	392.792	613.359	0	9.72782	-135.907	-1026.29	25686.1	34301.5	1906.55	333.423	174.972	0	3.90628	2.5635	55.9768	102.578	1018.05	480.389	-311	200	0	6.91301	4.8666	65.2537	719.102	-424.3	1070.06	-914	200	0
409	4	15.8319	86.0827	-1002.45	-3583.07	92598.9	-1030.07	392.373	613.574	0	8.71531	-136.517	-1026.02	25923.5	33543.4	1868.73	332.693	174.734	0	3.89859	2.55173	55.9035	101.202	991.406	478.455	-311	200	0	6.84572	5.00408	64.7696	794.967	-508.681	1079.46	-914	200	0
409	5	15.5587	87.0113	-1002.58	-3803.05	92172.3	-851.068	391.935	613.793	0	7.67923	-137.123	-1025.71	26156.5	32775.8	1836.2	331.954	174.499	0	3.88251	2.54111	55.815	99.7924	960.492	474.254	-311	200	0	6.84138	5.13218	64.1743	913.594	-565.401	1089.13	-914	200	0
409	6	15.301	87.9567	-1002.7	-4026.34	91728.9	-671.603	391.482	614.016	0	6.59867	-137.748	-1025.32	26383.6	31997.6	1807.39	331.207	174.268	0	3.86097	2.53946	55.7147	95.7894	930.742	470.559	-311	200	0	6.86434	5.19081	63.5754	1066.08	-571.924	1097.63	-914	200	0
409	7	15.0477	88.9029	-1002.74	-4253.1	91269.6	-491.715	391.02	614.241	0	5.45731	-138.408	-1024.78	26603.7	31208.1	1780.46	330.454	174.039	0	3.83772	2.54856	55.6117	89.4684	907.065	468.499	-311	200	0	6.87594	5.15668	63.0557	1229.17	-526.826	1105.99	-914	200	0
409	8	14.7899	89.8372	-1002.67	-4483.95	90796.4	-311.423	390.555	614.472	0	4.25129	-139.107	-1024.04	26817.6	30406.7	1754.93	329.693	173.812	0	3.81318	2.56032	55.5207	83.0082	892.209	467.365	-311	200	0	6.86307	5.06583	62.612	1372.9	-440.464	1116.83	-914	200	0
409	9	14.5268	90.7564	-1002.49	-4719.67	90311.8	-130.702	390.088	614.708	0	2.99317	-139.84	-1023.13	27028.4	29594.1	1731.63	328.925	173.583	0	3.78341	2.56421	55.4557	78.2636	885.415	465.847	-311	200	0	6.83169	4.98573	62.1538	1472.58	-330.259	1128.5	-914	200	0
410	0	14.2705	91.6685	-1002.25	-4960.99	89818.4	50.1089	389.616	614.95	0	1.70992	-140.588	-1022.11	27239.7	28771.5	1711.35	328.149	173.35	0	3.74163	2.55459	55.4174	76.0553	883.873	463.313	-311	200	0	6.78445	4.97684	61.6171	1515.71	-222.193	1134.75	-914	200	0	20.4891	-40.1758	-1901.46	-770185	793759	-25408.8	417.696	403.841	0
410	1	14.0419	92.5878	-1002.05	-5208.15	89318.2	230.215	389.135	615.198	0	0.434661	-141.331	-1021.08	27453	27940.7	1694.07	327.364	173.114	0	3.68208	2.53093	55.3924	76.4339	885.862	460.1	-311	200	0	6.71827	5.07275	61.0863	1499.7	-144.513	1131.58	-914	200	0
410	2	13.8565	93.5231	-1001.96	-5460.07	88813.1	408.923	388.639	615.449	0	-0.804355	-142.05	-1020.1	27667.3	27104.6	1679.22	326.571	172.878	0	3.60589	2.49751	55.369	78.3929	891.356	456.917	-311	200	0	6.63999	5.26977	60.7634	1427.75	-113.052	1120.04	-914	200	0
410	3	13.7123	94.4721	-1001.99	-5714.51	88304.5	585.754	388.129	615.703	0	-1.99188	-142.735	-1019.19	27881	26267.2	1666.05	325.773	172.644	0	3.52357	2.4648	55.3481	80.0626	899.557	454.287	-311	200	0	6.57364	5.5275	60.8061	1308.49	-122.571	1102.76	-914	200	0
410	4	13.5906	95.4239	-1002.1	-5969.15	87794.3	759.814	387.61	615.957	0	-3.12724	-143.388	-1018.36	28092.8	25433	1653.91	324.975	172.414	0	3.44997	2.44408	55.3359	80.0369	907.548	452.667	-311	200	0	6.54915	5.79073	61.2097	1156.3	-152.554	1081.41	-914	200	0
410	5	13.463	96.3638	-1002.23	-6222.6	87284.2	930.108	387.09	616.209	0	-4.22079	-144.022	-1017.57	28301	24607.1	1642.11	324.182	172.188	0	3.3957	2.4384	55.3339	77.7527	911.908	452.7	-311	200	0	6.58607	6.01631	61.8251	989.201	-182.521	1056.43	-914	200	0
410	6	13.2979	97.2751	-1002.31	-6474.1	86777.1	1096.74	386.577	616.459	0	-5.28905	-144.652	-1016.8	28502.2	23794.1	1629.92	323.401	171.969	0	3.36348	2.44238	55.3465	72.1184	911.319	454.891	-311	200	0	6.68673	6.18375	62.449	826.252	-203.656	1027.97	-914	200	0
410	7	13.0688	98.1439	-1002.26	-6722.83	86276.1	1260.99	386.081	616.708	0	-6.34848	-145.292	-1016.01	28693.2	22998.1	1617.05	322.636	171.759	0	3.35145	2.45133	55.3926	61.4561	908.172	459.111	-311	200	0	6.83907	6.29319	62.8968	685.061	-217.758	997.007	-914	200	0
410	8	12.7616	98.9638	-1002.09	-6967.86	85783.6	1424.39	385.605	616.953	0	-7.40685	-145.955	-1015.2	28872.7	22222.8	1603.95	321.89	171.56	0	3.35719	2.46663	55.4993	46.0907	907.738	464.61	-311	200	0	7.01971	6.36001	63.0339	578.486	-230.463	964.6	-914	200	0
410	9	12.3787	99.7393	-1001.82	-7208.36	85298.8	1587.71	385.144	617.195	0	-8.45729	-146.642	-1014.38	29041.8	21470.9	1591.52	321.167	171.37	0	3.37749	2.49125	55.677	29.428	915.308	470.361	-311	200	0	7.19377	6.40685	62.8173	511.591	-246.387	929.992	-914	200	0
411	0	11.9403	100.485	-1001.56	-7443.12	84818.5	1750.37	384.686	617.432	0	-9.4808	-147.344	-1013.59	29203.5	20743.3	1580.77	320.465	171.188	0	3.4064	2.52467	55.9048	15.3261	934.041	475.311	-311	200	0	7.32234	6.45536	62.3674	482.667	-262.825	890.364	-914	200	0	7.20318	-37.1319	-1894.36	-769837	780392	-20724.7	411.874	405.214	0
411	1	11.4763	101.223	-1001.4	-7670.6	84339	1910.72	384.221	617.66	0	-10.4553	-148.043	-1012.87	29361.6	20038.2	1572.6	319.784	171.012	0	3.43481	2.56415	56.1368	5.65241	964.206	478.679	-311	200	0	7.37905	6.52018	61.9594	488.116	-265.191	843.24	-914	200	0
411	2	11.0127	101.971	-1001.41	-7889.72	83857.8	2067.44	383.74	617.879	0	-11.3645	-148.718	-1012.26	29518.8	19351.3	1568.1	319.117	170.839	0	3.45326	2.60653	56.3189	0.748852	1002.53	480.339	-311	200	0	7.35923	6.6017	61.8555	524.079	-234.257	789.166	-914	200	0
411	3	10.5624	102.736	-1001.61	-8100.33	83375.3	2220.34	383.241	618.087	0	-12.2029	-149.355	-1011.72	29675.5	18677.8	1568.71	318.461	170.668	0	3.45826	2.64754	56.4037	0.893691	1042.12	480.729	-311	200	0	7.27608	6.68192	62.1171	582.391	-161.701	732.303	-914	200	0
411	4	10.1255	103.515	-1001.98	-8302.8	82893	2369.74	382.729	618.286	0	-12.9732	-149.948	-1011.22	29830.1	18014	1575.68	317.814	170.501	0	3.45551	2.68373	56.3609	6.88169	1074.2	480.397	-311	200	0	7.15086	6.73564	62.6006	647.197	-58.7176	680.195	-914	200	0
411	5	9.69291	104.298	-1002.43	-8497.45	82411	2515.79	382.211	618.477	0	-13.6832	-150.499	-1010.7	29979.8	17359.7	1589.26	317.176	170.338	0	3.45584	2.71472	56.1812	19.7948	1091.74	479.774	-311	200	0	7.00164	6.7488	63.1219	697.977	49.0948	643.745	-914	200	0
411	6	9.25074	105.066	-1002.84	-8684.61	81928.5	2658.34	381.696	618.66	0	-14.3439	-151.016	-1010.11	30120.7	16717.5	1608.83	316.55	170.181	0	3.46902	2.74133	55.8792	40.0148	1093.11	479.159	-311	200	0	6.84028	6.71837	63.5808	717.63	132.609	634.838	-914	200	0
411	7	8.78621	105.801	-1003.12	-8865.39	81444	2797.21	381.191	618.838	0	-14.9683	-151.505	-1009.41	30249.7	16091.3	1633.7	315.941	170.032	0	3.49941	2.76346	55.4956	65.8202	1082.46	478.808	-311	200	0	6.68606	6.63736	63.9538	700.712	169.465	661.041	-914	200	0
411	8	8.29207	106.491	-1003.19	-9042.02	80957.9	2932.05	380.701	619.013	0	-15.5699	-151.972	-1008.61	30366.6	15484.4	1663.24	315.352	169.893	0	3.54436	2.78049	55.092	92.8733	1066.4	479.348	-311	200	0	6.57774	6.49572	64.2425	658.025	153.854	721.666	-914	200	0
411	9	7.77046	107.131	-1003.04	-9217.03	80473.1	3062.27	380.229	619.189	0	-16.1587	-152.408	-1007.74	30473.7	14898.3	1696.5	314.784	169.76	0	3.59582	2.7904	54.7363	115.621	1050	482.001	-311	200	0	6.55864	6.2967	64.4365	612.947	99.6414	808.627	-914	200	0
412	0	7.23562	107.732	-1002.75	-9391.78	79993.6	3187.19	379.774	619.366	0	-16.7376	-152.8	-1006.88	30574.4	14333	1732.52	314.235	169.635	0	3.6435	2.78942	54.4834	130.119	1034.83	487.907	-311	200	0	6.64795	6.05966	64.4999	590.188	30.1141	910.196	-914	200	0	-3.12593	-34.3017	-1888.57	-769052	768920	-14430.9	406.8	406.112	0
412	1	6.70983	108.309	-1002.42	-9566.26	79522.3	3306.23	379.331	619.543	0	-17.3019	-153.131	-1006.12	30671.8	13788	1770.43	313.704	169.515	0	3.67919	2.77552	54.3628	135.714	1019.52	497.1	-311	200	0	6.83215	5.80802	64.38	603.911	-37.101	1013.99	-914	200	0
412	2	6.21375	108.878	-1002.12	-9739.81	79061.3	3419.06	378.894	619.719	0	-17.8442	-153.39	-1005.53	30768.4	13264.2	1809.16	313.191	169.401	0	3.70144	2.7527	54.3835	133.798	1002.12	508.046	-311	200	0	7.08045	5.56552	64.0545	650.336	-95.5613	1108.5	-914	200	0
412	3	5.76165	109.445	-1001.91	-9911.4	78611.5	3525.83	378.461	619.892	0	-18.3579	-153.579	-1005.13	30865.2	12762.4	1847.63	312.697	169.292	0	3.71536	2.73059	54.5415	125.768	982.453	518.112	-311	200	0	7.3598	5.35836	63.6087	710.852	-148.156	1184.17	-914	200	0
412	4	5.36236	110.008	-1001.79	-10079.8	78172.6	3627.44	378.033	620.062	0	-18.84	-153.711	-1004.92	30961.4	12282.6	1885.04	312.222	169.19	0	3.72647	2.71811	54.8118	112.748	963.215	524.78	-311	200	0	7.63331	5.21202	63.224	766.916	-205.747	1235.14	-914	200	0
412	5	5.01838	110.564	-1001.72	-10244.2	77744.1	3725.37	377.611	620.227	0	-19.2908	-153.802	-1004.87	31054.8	11825.9	1920.81	311.769	169.096	0	3.73616	2.71738	55.1405	96.2622	948.818	526.724	-311	200	0	7.85149	5.14901	63.0479	812.799	-279.884	1261.23	-914	200	0
412	6	4.72431	111.107	-1001.66	-10405.1	77326.6	3821.31	377.198	620.388	0	-19.7111	-153.866	-1004.94	31142.8	11394.6	1954.65	311.339	169.01	0	3.74286	2.7233	55.4657	78.327	942.685	524.272	-311	200	0	7.95729	5.18358	63.1287	853.55	-370.181	1266.92	-914	200	0
412	7	4.46953	111.625	-1001.59	-10564.3	76921.5	3916.96	376.799	620.548	0	-20.0984	-153.913	-1005.07	31223.6	10990.7	1986.85	310.935	168.934	0	3.74352	2.72759	55.7496	60.789	945.598	519.28	-311	200	0	7.91044	5.30833	63.4795	895.583	-461.653	1257.45	-914	200	0
412	8	4.2434	112.109	-1001.48	-10723.4	76530.4	4013.24	376.418	620.708	0	-20.4447	-153.951	-1005.24	31296.5	10615.9	2018.28	310.561	168.867	0	3.73426	2.72364	55.9814	44.3407	956.696	514.225	-311	200	0	7.71062	5.48668	64.1245	940.691	-534.733	1236.22	-914	200	0
412	9	4.04139	112.559	-1001.31	-10883.5	76154.4	4109.79	376.055	620.869	0	-20.7355	-153.984	-1005.43	31361.7	10273	2049.81	310.217	168.808	0	3.71392	2.70823	56.1537	28.4991	975.636	510.814	-311	200	0	7.39925	5.65976	65.0296	983.844	-575.117	1205.48	-914	200	0
413	0	3.87241	112.987	-1001.12	-11044.7	75792	4205.74	375.707	621.032	0	-20.9481	-154.012	-1005.68	31419.9	9965.97	2081.84	309.91	168.757	0	3.68578	2.67803	56.2508	12.9161	1003.14	509.147	-311	200	0	7.04204	5.77103	66.025	1016.55	-576.236	1167.75	-914	200	0	-5.56585	-31.056	-1888.12	-769080	764674	-9548.57	404.585	406.334	0
413	1	3.75749	113.409	-1000.98	-11207.1	75438.3	4300.8	375.365	621.196	0	-21.0548	-154.025	-1006.02	31471.6	9698.55	2114	309.641	168.717	0	3.65257	2.62662	56.2596	-1.73359	1038.44	508.148	-311	200	0	6.70199	5.79632	66.8714	1035.06	-540.065	1125.01	-914	200	0
413	2	3.71528	113.839	-1000.93	-11370.3	75087	4395.15	375.018	621.36	0	-21.0328	-154.016	-1006.51	31517.3	9471.1	2145.38	309.41	168.687	0	3.61236	2.54968	56.1782	-14.1576	1076.39	506.755	-311	200	0	6.41155	5.74466	67.4117	1045.13	-477.716	1077.69	-914	200	0
413	3	3.74985	114.283	-1000.97	-11533.7	74732.5	4488.82	374.66	621.523	0	-20.8745	-153.987	-1007.15	31557.5	9279.42	2174.96	309.214	168.667	0	3.56164	2.45277	56.02	-23.2219	1108.57	504.576	-311	200	0	6.16329	5.63241	67.6426	1059.89	-403.96	1026.27	-914	200	0
413	4	3.85056	114.741	-1001.07	-11696.8	74371.6	4581.61	374.292	621.684	0	-20.5899	-153.95	-1007.9	31593.3	9115.3	2202.18	309.044	168.654	0	3.50077	2.34991	55.8184	-28.1515	1128.07	501.725	-311	200	0	5.93209	5.47257	67.6748	1091.99	-330.747	973.442	-914	200	0
413	5	3.99551	115.208	-1001.16	-11859.1	74003	4673.36	373.917	621.845	0	-20.2018	-153.923	-1008.7	31625.9	8968.41	2227.3	308.891	168.647	0	3.43576	2.25502	55.6231	-28.2434	1132.95	498.569	-311	200	0	5.70234	5.28748	67.6583	1143.76	-266.883	923.786	-914	200	0
413	6	4.15477	115.668	-1001.19	-12020.9	73627.7	4764	373.54	622.007	0	-19.7401	-153.922	-1009.45	31655.5	8830.01	2251.04	308.747	168.641	0	3.37612	2.1762	55.4794	-22.7891	1125.42	495.524	-311	200	0	5.46949	5.11628	67.7275	1202.48	-220.264	881.806	-914	200	0
413	7	4.29783	116.106	-1001.08	-12182.4	73249.1	4853.85	373.17	622.169	0	-19.2372	-153.961	-1010.06	31681.3	8696	2273.6	308.609	168.634	0	3.3321	2.11449	55.4053	-11.6027	1108.97	492.897	-311	200	0	5.23489	5.00013	67.9667	1245.39	-197.03	850.697	-914	200	0
413	8	4.40275	116.509	-1000.83	-12344.4	72872.2	4943.24	372.812	622.334	0	-18.7231	-154.049	-1010.46	31702.3	8565.35	2294.49	308.477	168.626	0	3.31297	2.06618	55.3853	4.17078	1086.6	491.196	-311	200	0	5.01508	4.9604	68.363	1254.08	-195.561	833.391	-914	200	0
413	9	4.46145	116.88	-1000.46	-12508.4	72502.5	5031.75	372.469	622.503	0	-18.2213	-154.189	-1010.64	31719.3	8436.59	2312.96	308.348	168.615	0	3.32536	2.02894	55.3922	22.3741	1060.59	491.091	-311	200	0	4.8463	4.99122	68.7836	1228.98	-203.853	833.031	-914	200	0
414	0	4.48128	117.238	-1000.07	-12675.4	72143.1	5118.31	372.138	622.675	0	-17.7455	-154.37	-1010.65	31734.2	8307.45	2327.37	308.22	168.6	0	3.37058	2.0073	55.4189	41.4057	1032.61	492.513	-311	200	0	4.76791	5.06507	69.0408	1188.52	-210.934	849.945	-914	200	0	-1.92005	-28.4426	-1887.75	-770040	762122	-8940.77	403.425	406.993	0
414	1	4.48091	117.608	-999.775	-12845	71795.1	5202.01	371.811	622.848	0	-17.2998	-154.574	-1010.58	31749.3	8176.45	2334.65	308.091	168.583	0	3.44262	2.00963	55.4857	60.6921	1004.36	494.356	-311	200	0	4.7995	5.14655	69.0034	1152.65	-218.168	878.095	-914	200	0
414	2	4.47781	118.011	-999.674	-13015.3	71459.7	5282.33	371.483	623.02	0	-16.8808	-154.777	-1010.51	31766.2	8043.16	2331.98	307.96	168.564	0	3.53094	2.03964	55.6151	79.3825	978.792	495.278	-311	200	0	4.93493	5.21326	68.6472	1129.54	-231.419	905.792	-914	200	0
414	3	4.47795	118.45	-999.799	-13184.5	71138.3	5358.64	371.153	623.187	0	-16.4807	-154.971	-1010.48	31785.1	7907.28	2318.74	307.825	168.545	0	3.62508	2.0938	55.8023	95.6537	960.259	494.375	-311	200	0	5.1554	5.26453	68.0368	1116.06	-248.258	921.044	-914	200	0
414	4	4.47617	118.912	-1000.13	-13350.3	70831.7	5429.7	370.823	623.349	0	-16.0941	-155.158	-1010.48	31805.3	7767.77	2296.21	307.687	168.525	0	3.71528	2.16475	56.0024	107.863	952.3	491.276	-311	200	0	5.44088	5.3106	67.2986	1104.48	-261.81	917.47	-914	200	0
414	5	4.46123	119.374	-1000.59	-13510.7	70540.8	5493.67	370.499	623.503	0	-15.7223	-155.349	-1010.48	31826.2	7622.18	2266.51	307.543	168.504	0	3.79108	2.24404	56.1487	115.59	955.201	486.126	-311	200	0	5.76607	5.36284	66.5913	1088.14	-271.157	897.003	-914	200	0
414	6	4.42012	119.808	-1001.11	-13663.6	70266.6	5548.61	370.189	623.648	0	-15.3724	-155.559	-1010.4	31847.2	7466.99	2232.41	307.39	168.481	0	3.84263	2.32558	56.191	119.346	966.102	479.434	-311	200	0	6.09796	5.42806	66.0504	1063.91	-279.433	868.457	-914	200	0
414	7	4.34311	120.187	-1001.62	-13805.9	70009.5	5593.17	369.896	623.784	0	-15.0548	-155.802	-1010.22	31868.1	7298.93	2196.88	307.225	168.454	0	3.86391	2.40988	56.1255	120.538	980.748	471.681	-311	200	0	6.40917	5.50173	65.7491	1030.97	-286.308	842.444	-914	200	0
414	8	4.22962	120.489	-1002.08	-13933.5	69768.4	5626.92	369.624	623.905	0	-14.7788	-156.093	-1009.87	31888.4	7116.43	2162.61	307.047	168.423	0	3.85487	2.5025	55.9912	121.685	994.745	463.167	-311	200	0	6.68654	5.57347	65.7168	990.205	-287.948	826.896	-914	200	0
414	9	4.0925	120.709	-1002.48	-14043.6	69543.1	5650.35	369.371	624.009	0	-14.5468	-156.434	-1009.35	31907.6	6919.97	2131.93	306.856	168.388	0	3.82174	2.60536	55.8367	125.016	1004.28	454.575	-311	200	0	6.92868	5.64058	65.9833	944.644	-279.802	826.738	-914	200	0
415	0	3.95782	120.858	-1002.85	-14135.2	69335.1	5664.94	369.138	624.095	0	-14.3486	-156.816	-1008.71	31924.4	6711.58	2106.61	306.654	168.351	0	3.77458	2.71189	55.6886	130.336	1006.53	447.161	-311	200	0	7.14564	5.70901	66.5732	897.26	-258.427	843.339	-914	200	0	0.0355172	-29.2874	-1886.17	-772192	757440	-9365.36	401.33	408.453	0
415	1	3.8573	120.96	-1003.24	-14209	69144.2	5673.17	368.921	624.163	0	-14.1644	-157.213	-1007.98	31937.1	6494.75	2087.3	306.443	168.316	0	3.72306	2.8121	55.5536	134.619	999.942	441.628	-311	200	0	7.35319	5.78259	67.4415	849.515	-225.098	872.473	-914	200	0
415	2	3.81501	121.043	-1003.67	-14266.9	68967.3	5678.09	368.715	624.215	0	-13.9781	-157.599	-1007.23	31945.4	6273.7	2073.62	306.229	168.284	0	3.6737	2.89914	55.4445	134.043	985.221	437.255	-311	200	0	7.55547	5.85412	68.4351	803.116	-184.411	906.2	-914	200	0
415	3	3.83764	121.128	-1004.14	-14312.5	68800.8	5682.48	368.517	624.254	0	-13.7881	-157.96	-1006.46	31950.4	6051.12	2064.81	306.012	168.255	0	3.63041	2.9691	55.3835	126.854	965.816	432.641	-311	200	0	7.73449	5.90486	69.3405	759.999	-135.796	937.576	-914	200	0
415	4	3.9154	121.228	-1004.63	-14350.8	68642.1	5688.17	368.326	624.285	0	-13.6066	-158.295	-1005.65	31953.9	5827.38	2059.94	305.795	168.226	0	3.59567	3.01801	55.3846	114.599	946.206	427.054	-311	200	0	7.85864	5.90958	69.9767	722.118	-73.4454	962.951	-914	200	0
415	5	4.02766	121.347	-1005.1	-14386.3	68489.3	5696.24	368.142	624.313	0	-13.4547	-158.612	-1004.76	31957.1	5602.65	2057.84	305.576	168.194	0	3.57096	3.04172	55.4489	101.45	929.06	420.93	-311	200	0	7.90186	5.84462	70.2511	696.149	0.447956	981.744	-914	200	0
415	6	4.14818	121.481	-1005.48	-14423.3	68339.3	5707.31	367.967	624.345	0	-13.3576	-158.923	-1003.75	31960.2	5378.56	2057.33	305.358	168.159	0	3.55636	3.03734	55.5742	92.7227	914.256	415.204	-311	200	0	7.85643	5.70207	70.1622	696.832	69.8861	995.199	-914	200	0
415	7	4.25313	121.624	-1005.72	-14465.2	68188.6	5721.88	367.801	624.383	0	-13.3376	-159.239	-1002.58	31962.5	5157.45	2057.53	305.144	168.12	0	3.54988	3.00371	55.7554	92.6311	900.351	410.435	-311	200	0	7.72538	5.49818	69.7996	739.841	118.772	1003.49	-914	200	0
415	8	4.3296	121.775	-1005.8	-14514.2	68033.9	5740.5	367.642	624.431	0	-13.4061	-159.569	-1001.25	31963	4940.68	2058.29	304.935	168.077	0	3.54674	2.94214	55.9776	102.011	886.426	406.731	-311	200	0	7.50378	5.26203	69.3288	830.8	144.502	1003.43	-914	200	0
415	9	4.37844	121.941	-1005.75	-14569.8	67873	5763.85	367.485	624.487	0	-13.5582	-159.908	-999.801	31961.7	4728.02	2060.24	304.729	168.032	0	3.53947	2.85825	56.2161	117.581	872.643	404.458	-311	200	0	7.18049	5.02054	68.9073	962.642	154.48	991.544	-914	200	0
416	0	4.41371	122.142	-1005.62	-14630.4	67704.5	5792.49	367.326	624.549	0	-13.7729	-160.242	-998.323	31959	4518.02	2063.94	304.526	167.987	0	3.52232	2.76191	56.4432	133.101	859.61	404.937	-311	200	0	6.76167	4.79964	68.5917	1118.86	157.07	969.14	-914	200	0	-0.0909166	-29.5086	-1874.89	-770781	750782	-9249.06	400.18	410.151	0
416	1	4.45699	122.398	-1005.49	-14693.9	67528	5826.46	367.159	624.614	0	-14.0225	-160.548	-996.915	31954.8	4308.82	2068.81	304.322	167.946	0	3.49701	2.6644	56.638	141.958	847.59	410.178	-311	200	0	6.28357	4.62792	68.3425	1276.23	157.176	941.516	-914	200	0
416	2	4.52536	122.718	-1005.43	-14758.5	67344.3	5864.97	366.981	624.679	0	-14.2849	-160.806	-995.65	31948.5	4098.69	2073.34	304.117	167.912	0	3.47307	2.57547	56.7954	139.918	836.813	421.44	-311	200	0	5.80815	4.52649	68.0801	1409.73	152.832	913.661	-914	200	0
416	3	4.62365	123.098	-1005.47	-14823	67155.8	5906.9	366.791	624.742	0	-14.5492	-161.013	-994.553	31939.5	3886.03	2076.29	303.907	167.886	0	3.46272	2.50179	56.9172	126.566	828.539	437.829	-311	200	0	5.41421	4.50092	67.7097	1500.05	136.671	890.305	-914	200	0
416	4	4.74643	123.52	-1005.56	-14886.6	66965.5	5951.24	366.595	624.804	0	-14.8122	-161.176	-993.602	31927.7	3669.02	2077.56	303.693	167.867	0	3.47485	2.44727	56.9942	105.169	824.839	456.549	-311	200	0	5.18033	4.55077	67.1493	1538.55	105.185	878.937	-914	200	0
416	5	4.88276	123.964	-1005.65	-14949.6	66776.1	5996.97	366.401	624.866	0	-15.077	-161.307	-992.746	31913.6	3446.03	2077.75	303.471	167.853	0	3.51001	2.41439	57.0081	81.1665	826.622	474.574	-311	200	0	5.15732	4.68047	66.3704	1527.32	63.4481	887.91	-914	200	0
416	6	5.0198	124.405	-1005.67	-15013.5	66589.9	6043.1	366.215	624.929	0	-15.3544	-161.412	-991.917	31897.8	3217.14	2077.42	303.243	167.842	0	3.55865	2.40476	56.9511	59.6417	832.536	489.918	-311	200	0	5.34551	4.89144	65.4231	1476.08	16.0351	919.512	-914	200	0
416	7	5.14649	124.824	-1005.57	-15080.8	66408.2	6089.22	366.04	624.997	0	-15.6614	-161.501	-991.048	31881.1	2984.9	2077.08	303.012	167.831	0	3.60506	2.41832	56.8372	43.2711	840.752	501.777	-311	200	0	5.69227	5.16965	64.4483	1398	-44.1982	965.7	-914	200	0
416	8	5.257	125.208	-1005.33	-15153.9	66230.8	6135.92	365.88	625.074	0	-16.0138	-161.583	-990.088	31864	2753.37	2077.18	302.781	167.817	0	3.6357	2.45119	56.6955	31.9788	850.766	510.271	-311	200	0	6.10758	5.4891	63.6354	1304.24	-132.418	1010.75	-914	200	0
416	9	5.35386	125.559	-1004.96	-15233.5	66056.1	6184.41	365.73	625.158	0	-16.4175	-161.662	-989.025	31846.1	2526.56	2078.16	302.555	167.8	0	3.64551	2.49336	56.5569	24.0187	862.212	516.005	-311	200	0	6.48757	5.81601	63.1185	1197.97	-258.676	1039.13	-914	200	0
417	0	5.44953	125.893	-1004.52	-15318.3	65881.1	6235.97	365.585	625.249	0	-16.8668	-161.733	-987.894	31827.1	2306.86	2080.68	302.335	167.783	0	3.63785	2.53003	56.4371	17.3552	872.957	519.359	-311	200	0	6.748	6.10351	62.9249	1075.19	-423.983	1042.89	-914	200	0	-2.85825	-25.0504	-1869.99	-770228	736769	-8458.25	393.655	411.022	0
417	1	5.56147	126.237	-1004.09	-15405.4	65701.8	6291.65	365.434	625.343	0	-17.3486	-161.785	-986.771	31806.1	2094.46	2085.53	302.123	167.767	0	3.6205	2.54695	56.329	10.3669	878.914	520.14	-311	200	0	6.86279	6.30398	63.01	933.778	-622.869	1023.88	-914	200	0
417	2	5.70123	126.616	-1003.75	-15492.4	65515.2	6351.97	365.271	625.435	0	-17.852	-161.808	-985.729	31782.2	1888.24	2093.38	301.916	167.758	0	3.60249	2.53652	56.2206	2.35314	875.49	517.892	-311	200	0	6.87019	6.40255	63.2732	780.655	-837.686	991.649	-914	200	0
417	3	5.86761	127.044	-1003.51	-15577.5	65320	6416.82	365.092	625.523	0	-18.3719	-161.796	-984.811	31754.6	1686.76	2104.6	301.713	167.756	0	3.59207	2.5007	56.1148	-5.3963	860.886	512.312	-311	200	0	6.83343	6.42974	63.5333	632.255	-1034.18	959.223	-914	200	0
417	4	6.04788	127.522	-1003.36	-15659.3	65115.5	6485.75	364.897	625.607	0	-18.9105	-161.751	-984.02	31723.6	1488.74	2119.25	301.513	167.761	0	3.59437	2.44901	56.0252	-9.61086	838.682	503.631	-311	200	0	6.80329	6.43701	63.568	510.403	-1174.4	935.782	-914	200	0
417	5	6.22218	128.039	-1003.26	-15737	64901.8	6557.92	364.691	625.686	0	-19.4749	-161.683	-983.333	31690.4	1292.61	2137.38	301.315	167.772	0	3.60987	2.39378	55.963	-7.07428	816.161	493.219	-311	200	0	6.80648	6.46287	63.2314	433.959	-1235.4	920.737	-914	200	0
417	6	6.36771	128.584	-1003.15	-15810.8	64681.8	6631.79	364.479	625.761	0	-20.0737	-161.602	-982.709	31656.3	1096.42	2159.47	301.116	167.787	0	3.63483	2.34634	55.9301	3.78847	799.982	483.675	-311	200	0	6.835	6.51067	62.5191	409.918	-1215.48	907.523	-914	200	0
417	7	6.46155	129.141	-1003	-15880.9	64460.9	6705.5	364.268	625.833	0	-20.7104	-161.515	-982.098	31621.6	898.727	2186	300.915	167.802	0	3.66297	2.31577	55.9123	23.1246	793.246	477.8	-311	200	0	6.84784	6.54982	61.5297	432.993	-1128.69	892.76	-914	200	0
417	8	6.4851	129.702	-1002.79	-15947.2	64245.2	6777.82	364.067	625.903	0	-21.3787	-161.419	-981.454	31585.6	699.138	2216.47	300.712	167.818	0	3.68727	2.30812	55.8825	49.8422	795.402	477.095	-311	200	0	6.80611	6.54498	60.4259	493.629	-998.463	877.204	-914	200	0
417	9	6.43163	130.264	-1002.51	-16009.6	64039	6848.55	363.879	625.97	0	-22.0601	-161.302	-980.753	31548.3	498.25	2249.69	300.508	167.833	0	3.70319	2.3245	55.826	80.9289	803.909	480.957	-311	200	0	6.70582	6.48159	59.4224	582.145	-856.428	859.679	-914	200	0
418	0	6.31054	130.833	-1002.2	-16069.4	63844.1	6918.02	363.704	626.034	0	-22.7267	-161.145	-980.02	31511.1	297.569	2284.48	300.304	167.846	0	3.71203	2.36083	55.7537	111.479	816.245	487.398	-311	200	0	6.57876	6.36061	58.7398	685.091	-738.413	836.391	-914	200	0	-9.10395	-17.3119	-1862.64	-768540	730904	-3584.85	391.901	411.939	0
418	1	6.14216	131.419	-1001.93	-16127.9	63658	6986.57	363.535	626.097	0	-23.3479	-160.926	-979.327	31476.4	98.5731	2319.44	300.101	167.859	0	3.71987	2.41034	55.6861	135.948	831.93	494.536	-311	200	0	6.47238	6.18859	58.535	783.899	-669.849	805.026	-914	200	0
418	2	5.94652	132.027	-1001.73	-16184.5	63474.3	7054.22	363.364	626.156	0	-23.9	-160.633	-978.753	31445.5	-98.1964	2352.74	299.9	167.872	0	3.73352	2.46494	55.6351	149.392	853.449	501.362	-311	200	0	6.42498	5.98613	58.871	859.438	-652.549	765.067	-914	200	0
418	3	5.73435	132.656	-1001.61	-16238.6	63286.4	7120.92	363.185	626.212	0	-24.3727	-160.268	-978.345	31418.8	-293.089	2382.9	299.7	167.886	0	3.75653	2.51558	55.6107	148.715	884.1	507.621	-311	200	0	6.454	5.7932	59.7336	898.121	-667.073	717.013	-914	200	0
418	4	5.50409	133.293	-1001.54	-16291.3	63092.6	7186.9	362.995	626.266	0	-24.769	-159.849	-978.11	31396.6	-486.628	2409.71	299.503	167.901	0	3.78569	2.55483	55.6278	134.232	924.239	513.307	-311	200	0	6.55818	5.656	61.0549	898.374	-686.026	665.368	-914	200	0
418	5	5.24398	133.924	-1001.49	-16344.5	62895.4	7252.6	362.802	626.32	0	-25.1013	-159.401	-978.021	31379.1	-678.369	2434.17	299.306	167.916	0	3.8123	2.57992	55.6883	109.862	970.274	518.166	-311	200	0	6.71775	5.60639	62.6963	872.532	-686.019	619.847	-914	200	0
418	6	4.93866	134.531	-1001.41	-16399.7	62699.1	7318.28	362.611	626.377	0	-25.3858	-158.949	-978.033	31365.4	-866.615	2457.95	299.114	167.93	0	3.82916	2.59327	55.7713	81.4261	1017.14	521.568	-311	200	0	6.8963	5.6432	64.4079	838.348	-655.01	590.574	-914	200	0
418	7	4.57781	135.104	-1001.26	-16457.2	62507.7	7383.54	362.429	626.437	0	-25.638	-158.513	-978.089	31353.9	-1049.01	2482.71	298.928	167.944	0	3.8339	2.60069	55.8547	54.6738	1060.55	522.683	-311	200	0	7.0518	5.72834	65.8608	807.223	-595.105	583.148	-914	200	0
418	8	4.16294	135.639	-1001.01	-16516.7	62323.2	7447.27	362.26	626.5	0	-25.8671	-158.11	-978.142	31342.7	-1222.97	2509.76	298.75	167.957	0	3.82572	2.60744	55.9417	33.9869	1096.69	520.811	-311	200	0	7.14736	5.81138	66.787	781.666	-518.8	598.903	-914	200	0
418	9	3.71078	136.144	-1000.7	-16576.6	62146.1	7508.25	362.102	626.565	0	-26.0717	-157.742	-978.18	31331.1	-1386.75	2539.92	298.582	167.97	0	3.80475	2.61503	56.0563	21.8668	1121.44	515.796	-311	200	0	7.15643	5.85864	67.1152	762.567	-441.997	637.075	-914	200	0
419	0	3.25196	136.639	-1000.41	-16635.2	61975.1	7565.51	361.949	626.628	0	-26.2406	-157.402	-978.232	31319.6	-1540.48	2573.41	298.425	167.983	0	3.77563	2.6218	56.2168	19.09	1131.81	508.03	-311	200	0	7.06164	5.85375	66.9915	753.372	-377.33	693.955	-914	200	0	-14.7955	-9.04749	-1856.31	-767221	734540	2910.84	395.061	412.86	0
419	1	2.82132	137.142	-1000.23	-16691.8	61807.7	7618.22	361.794	626.688	0	-26.3608	-157.073	-978.358	31309.8	-1685.77	2609.77	298.277	167.998	0	3.74658	2.6239	56.4192	24.9802	1128.46	498.007	-311	200	0	6.85126	5.78667	66.7059	754.462	-329.172	760.873	-914	200	0
419	2	2.44332	137.661	-1000.21	-16747.1	61641.2	7665.57	361.628	626.744	0	-26.4286	-156.74	-978.602	31302.8	-1824.77	2648.18	298.135	168.013	0	3.72366	2.61535	56.6385	37.4214	1115.64	486.189	-311	200	0	6.52848	5.6612	66.5805	758.731	-295.591	826.021	-914	200	0
419	3	2.12461	138.189	-1000.35	-16802	61473.2	7707.17	361.452	626.796	0	-26.4526	-156.402	-978.975	31299	-1959.59	2687.35	297.998	168.029	0	3.7093	2.59175	56.8409	52.7886	1098.09	473.095	-311	200	0	6.13246	5.50683	66.8289	757.201	-275.011	879.378	-914	200	0
419	4	1.85593	138.708	-1000.6	-16856.5	61302.5	7743.5	361.266	626.847	0	-26.4504	-156.067	-979.449	31297.9	-2092.35	2725.35	297.864	168.045	0	3.70423	2.55553	56.9965	66.171	1078.14	459.262	-311	200	0	5.74045	5.37184	67.4573	747.301	-268.014	915.841	-914	200	0
419	5	1.61561	139.198	-1000.89	-16909.8	61128.3	7775.41	361.074	626.895	0	-26.4437	-155.749	-979.967	31298.8	-2224.72	2759.92	297.73	168.061	0	3.70547	2.51483	57.0876	72.4806	1055.53	445.504	-311	200	0	5.43585	5.3028	68.2936	732.988	-272.849	935.019	-914	200	0
419	6	1.37434	139.639	-1001.17	-16960.9	60951.7	7803.36	360.88	626.941	0	-26.4553	-155.463	-980.46	31300.6	-2357.04	2789.45	297.596	168.076	0	3.70429	2.47694	57.1096	69.0624	1029.37	433.493	-311	200	0	5.26949	5.32411	69.0994	716.888	-280.748	939.837	-914	200	0
419	7	1.10312	140.015	-1001.37	-17009.3	60774.7	7827.26	360.692	626.986	0	-26.5046	-155.22	-980.867	31302.6	-2488.46	2813.62	297.463	168.087	0	3.69044	2.44424	57.0684	58.088	999.987	425.495	-311	200	0	5.2456	5.42442	69.6626	695.505	-277.369	936.278	-914	200	0
419	8	0.780321	140.319	-1001.43	-17054.3	60599.6	7846.93	360.513	627.03	0	-26.6041	-155.021	-981.155	31303.4	-2617.95	2833.31	297.332	168.095	0	3.65927	2.41493	56.9836	45.1289	968.904	423.278	-311	200	0	5.3345	5.56002	69.8452	664.547	-251.512	933.397	-914	200	0
419	9	0.39615	140.557	-1001.35	-17096	60427.9	7862.49	360.346	627.073	0	-26.7553	-154.861	-981.34	31301.4	-2744.76	2850.12	297.203	168.103	0	3.6146	2.38529	56.8821	34.6658	938.099	427.501	-311	200	0	5.49532	5.67806	69.6088	626.423	-203.579	940.574	-914	200	0
420	0	-0.0444851	140.75	-1001.19	-17134.9	60259.8	7874.22	360.188	627.115	0	-26.9466	-154.722	-981.49	31296.7	-2869.17	2865.42	297.077	168.113	0	3.56742	2.35339	56.7809	27.8461	909.422	437.722	-311	200	0	5.69095	5.74157	69.0073	589.522	-146.624	962.192	-914	200	0	-20.2427	-4.00642	-1861	-768528	733238	7563.75	393.224	412.652	0
420	1	-0.524047	140.927	-1001.02	-17172.1	60094.5	7882.33	360.033	627.155	0	-27.1558	-154.582	-981.696	31292	-2992.85	2879.71	296.951	168.125	0	3.53209	2.32371	56.6789	23.9506	884.529	452.589	-311	200	0	5.89466	5.73884	68.1385	560.73	-102.788	993.945	-914	200	0
420	2	-1.02232	141.107	-1000.89	-17209.2	59930	7887.09	359.877	627.194	0	-27.36	-154.423	-982.038	31289.5	-3117.63	2893.03	296.825	168.138	0	3.52074	2.30722	56.5666	22.2641	865.209	470.317	-311	200	0	6.09326	5.67646	67.1191	538.938	-96.73	1024.58	-914	200	0
420	3	-1.52754	141.305	-1000.86	-17247.4	59765.1	7888.97	359.714	627.233	0	-27.544	-154.236	-982.548	31291	-3244.18	2905.42	296.698	168.153	0	3.53906	2.31556	56.4407	22.6675	853.401	489.301	-311	200	0	6.27769	5.56495	66.118	515.046	-142.585	1042.76	-914	200	0
420	4	-2.03964	141.523	-1000.93	-17287.1	59599.8	7888.54	359.545	627.271	0	-27.7018	-154.018	-983.214	31298.2	-3372.13	2917.25	296.57	168.167	0	3.58566	2.35327	56.3026	25.4838	850.499	508.354	-311	200	0	6.43144	5.4144	65.3307	478.764	-232.026	1044.12	-914	200	0
420	5	-2.56757	141.756	-1001.1	-17328.1	59435.6	7886.1	359.37	627.309	0	-27.837	-153.767	-983.993	31313.3	-3501.37	2929.35	296.442	168.177	0	3.6534	2.41304	56.1493	30.8844	856.723	526.474	-311	200	0	6.54027	5.24326	64.8488	426.771	-337.166	1033.25	-914	200	0
420	6	-3.12748	141.992	-1001.36	-17370.3	59274.4	7881.16	359.194	627.347	0	-27.9616	-153.493	-984.832	31337.7	-3632.54	2942.76	296.312	168.18	0	3.73143	2.47848	55.9735	38.0599	871.066	542.566	-311	200	0	6.61038	5.07973	64.6083	365.319	-426.573	1019.68	-914	200	0
420	7	-3.73941	142.213	-1001.64	-17413.8	59117.2	7872.33	359.02	627.385	0	-28.0906	-153.211	-985.68	31370.5	-3765.6	2958.29	296.18	168.174	0	3.80756	2.53332	55.7738	44.9149	891.58	555.263	-311	200	0	6.66614	4.94945	64.5044	305.028	-478.615	1011.08	-914	200	0
420	8	-4.41883	142.406	-1001.91	-17458.4	58963.2	7857.98	358.851	627.425	0	-28.234	-152.936	-986.506	31409.2	-3898.08	2976.22	296.049	168.161	0	3.87086	2.56782	55.5629	48.6472	915.819	562.952	-311	200	0	6.72874	4.86135	64.5167	253.767	-484.028	1008.67	-914	200	0
420	9	-5.16724	142.566	-1002.13	-17502.3	58810.2	7837.12	358.685	627.465	0	-28.3912	-152.676	-987.306	31450.3	-4025.78	2996.37	295.922	168.145	0	3.91439	2.5788	55.3686	46.7183	941.704	564.253	-311	200	0	6.80316	4.80196	64.7105	216.297	-443.941	1009.87	-914	200	0
421	0	-5.96956	142.706	-1002.34	-17543	58655.6	7809.87	358.519	627.502	0	-28.5516	-152.43	-988.113	31491	-4145.36	3018.52	295.805	168.13	0	3.93725	2.56872	55.2255	37.8786	968.045	558.576	-311	200	0	6.88768	4.74965	65.145	198.466	-367.443	1014.6	-914	200	0	-28.3892	-0.367332	-1874.53	-772520	732322	14222	389.668	411.912	0
421	1	-6.80196	142.845	-1002.58	-17578.7	58496.5	7777.19	358.346	627.534	0	-28.701	-152.186	-988.969	31530.1	-4256.83	3042.3	295.696	168.118	0	3.94351	2.54494	55.1606	22.6366	993.415	546.483	-311	200	0	6.98703	4.70138	65.7812	204.716	-266.545	1026.12	-914	200	0
421	2	-7.6442	143.001	-1002.89	-17609.3	58330	7740.43	358.162	627.559	0	-28.8317	-151.935	-989.901	31567.6	-4363.1	3066.42	295.592	168.11	0	3.93737	2.51561	55.18	3.01316	1015.44	529.925	-311	200	0	7.11033	4.68207	66.4803	232.883	-152.126	1046.25	-914	200	0
421	3	-8.48579	143.175	-1003.29	-17636.5	58155.1	7700.77	357.965	627.579	0	-28.9492	-151.669	-990.904	31603.9	-4467.68	3088.8	295.491	168.106	0	3.91976	2.486	55.2609	-17.9127	1031.88	512.008	-311	200	0	7.26106	4.72701	67.0803	278.84	-35.2242	1072.51	-914	200	0
421	4	-9.32481	143.359	-1003.74	-17661.5	57973.7	7658.81	357.758	627.596	0	-29.0721	-151.387	-991.95	31639.2	-4573.8	3107.31	295.389	168.104	0	3.89037	2.45995	55.3535	-36.9999	1041.04	496.12	-311	200	0	7.42886	4.85474	67.4606	340.995	69.9758	1100.35	-914	200	0
421	5	-10.1668	143.534	-1004.21	-17685.2	57789.4	7614.71	357.547	627.611	0	-29.2255	-151.095	-992.99	31672.7	-4684.67	3120.14	295.282	168.104	0	3.85115	2.44127	55.4032	-52.0141	1041.46	484.684	-311	200	0	7.58491	5.0489	67.5567	412.596	147.91	1126.44	-914	200	0
421	6	-11.0244	143.676	-1004.62	-17707.9	57604.8	7568.26	357.34	627.627	0	-29.4338	-150.812	-993.956	31703.4	-4803.14	3126.32	295.168	168.104	0	3.80661	2.43099	55.3807	-61.4207	1033.11	478.229	-311	200	0	7.69105	5.26497	67.3617	476.808	189.317	1149.9	-914	200	0
421	7	-11.9139	143.765	-1004.9	-17729.7	57421	7518.87	357.141	627.643	0	-29.7147	-150.557	-994.785	31730.8	-4930.61	3125.82	295.044	168.103	0	3.76208	2.42552	55.2933	-63.8648	1018.53	475.681	-311	200	0	7.72298	5.46174	66.9341	517.379	196.53	1171.98	-914	200	0
421	8	-12.8475	143.79	-1005.02	-17750.4	57238.9	7466.11	356.953	627.662	0	-30.0762	-150.345	-995.443	31754	-5065.9	3118.8	294.911	168.101	0	3.72201	2.41894	55.1712	-58.4692	1001.77	475.743	-311	200	0	7.68095	5.62803	66.378	530.941	179.479	1194.87	-914	200	0
421	9	-13.825	143.755	-1004.98	-17769.7	57060.5	7409.78	356.778	627.682	0	-30.517	-150.178	-995.949	31772.8	-5205.66	3105.02	294.773	168.098	0	3.68809	2.40683	55.0466	-45.5463	985.592	477.967	-311	200	0	7.5787	5.77891	65.7988	526.061	148.969	1219.73	-914	200	0
422	0	-14.8298	143.676	-1004.86	-17786.9	56888.6	7349.7	356.613	627.701	0	-31.0255	-150.042	-996.377	31787.5	-5346.55	3084.08	294.634	168.097	0	3.6583	2.38839	54.944	-26.9597	970.144	482.317	-311	200	0	7.43127	5.92805	65.2873	516.331	115.823	1245.84	-914	200	0	-42.6031	2.46838	-1885.12	-774876	731699	19923.3	386.793	410.897	0
422	1	-15.8351	143.578	-1004.77	-17800.7	56723.5	7285.91	356.454	627.716	0	-31.5836	-149.915	-996.832	31799.8	-5486.65	3056.19	294.496	168.099	0	3.63012	2.36562	54.8804	-5.8559	955.164	488.184	-311	200	0	7.24956	6.06589	64.9168	517.073	91.4899	1272.23	-914	200	0
422	2	-16.8183	143.485	-1004.79	-17810.3	56563	7218.82	356.294	627.725	0	-32.1756	-149.778	-997.395	31811.6	-5624.72	3022.18	294.361	168.105	0	3.60473	2.34132	54.8658	14.1479	942.024	494.354	-311	200	0	7.04094	6.16958	64.7137	540.83	81.021	1299.39	-914	200	0
422	3	-17.7692	143.406	-1004.97	-17815.6	56404.6	7149.12	356.126	627.728	0	-32.7941	-149.617	-998.097	31825	-5759.52	2982.73	294.229	168.114	0	3.58646	2.31862	54.901	30.1371	932.59	499.74	-311	200	0	6.81854	6.22996	64.6555	589.841	76.4387	1328.13	-914	200	0
422	4	-18.692	143.342	-1005.3	-17817.4	56247.3	7077.71	355.951	627.724	0	-33.4391	-149.426	-998.924	31841	-5890.33	2938.13	294.103	168.125	0	3.57968	2.30006	54.979	41.2291	927.563	503.925	-311	200	0	6.60622	6.26167	64.7054	654.463	64.4064	1355.81	-914	200	0
422	5	-19.6029	143.283	-1005.72	-17816.7	56090.4	7005.41	355.771	627.715	0	-34.1153	-149.209	-999.833	31859.4	-6017.69	2888.65	293.981	168.135	0	3.5866	2.28505	55.0895	48.973	926.408	507.102	-311	200	0	6.43223	6.29022	64.816	720.946	37.7624	1373.83	-914	200	0
422	6	-20.5261	143.21	-1006.16	-17815	55932.8	6932.63	355.591	627.706	0	-34.8311	-148.97	-1000.76	31879.3	-6142.88	2834.52	293.862	168.145	0	3.606	2.26943	55.2205	55.4625	928.214	509.522	-311	200	0	6.32177	6.3324	64.9014	779.172	-4.82905	1369.96	-914	200	0
422	7	-21.4876	143.103	-1006.52	-17814.1	55773.2	6859.38	355.412	627.699	0	-35.5949	-148.717	-1001.64	31900.3	-6267.4	2775.92	293.743	168.152	0	3.63355	2.24814	55.3525	60.6	932.327	511.056	-311	200	0	6.2885	6.38871	64.8715	822.542	-62.3918	1335.74	-914	200	0
422	8	-22.5066	142.944	-1006.75	-17815.3	55609.3	6785.88	355.237	627.696	0	-36.4105	-148.452	-1002.4	31923	-6393.39	2713.27	293.622	168.154	0	3.66437	2.21905	55.4596	62.0019	937.197	511.356	-311	200	0	6.32795	6.44796	64.7225	845.524	-128.537	1273.5	-914	200	0
422	9	-23.5883	142.731	-1006.82	-17819.4	55437.8	6712.75	355.062	627.699	0	-37.2732	-148.178	-1003.04	31948.2	-6523.79	2647.43	293.496	168.149	0	3.69467	2.18527	55.5162	57.8988	939.167	510.423	-311	200	0	6.42486	6.48497	64.5468	846.479	-191.749	1196.58	-914	200	0
423	0	-24.7203	142.478	-1006.78	-17825.6	55254.8	6640.7	354.883	627.706	0	-38.1688	-147.896	-1003.55	31976.4	-6661.83	2579.21	293.362	168.137	0	3.72019	2.15339	55.504	49.2916	934.02	508.794	-311	200	0	6.56294	6.45589	64.4418	830.503	-243.297	1122.69	-914	200	0	-61.7994	3.4362	-1891.42	-776321	731188	27119.3	384.747	410.317	0
423	1	-25.8787	142.212	-1006.7	-17831.8	55058.2	6570.24	354.692	627.713	0	-39.0777	-147.603	-1003.97	32007.4	-6809.89	2508.66	293.217	168.119	0	3.73542	2.12855	55.422	38.8004	919.471	506.915	-311	200	0	6.71783	6.31573	64.4433	803.568	-280.294	1066.67	-914	200	0
423	2	-27.0412	141.963	-1006.65	-17835.7	54849.4	6501.78	354.487	627.718	0	-39.9835	-147.299	-1004.33	32040.8	-6967.92	2435.34	293.062	168.097	0	3.7357	2.11112	55.2965	28.0274	896.21	504.413	-311	200	0	6.84612	6.05163	64.5328	764.826	-301.542	1035.99	-914	200	0
423	3	-28.197	141.75	-1006.67	-17836.9	54632.1	6435.41	354.27	627.719	0	-40.8816	-146.986	-1004.68	32075.9	-7133.47	2359.19	292.9	168.074	0	3.71855	2.09854	55.1762	16.6808	867.734	500.201	-311	200	0	6.89475	5.70031	64.6682	708.504	-307.034	1028.79	-914	200	0
423	4	-29.3472	141.58	-1006.75	-17836.7	54409.1	6370.63	354.045	627.717	0	-41.7791	-146.674	-1005	32110	-7302.65	2280.89	292.734	168.05	0	3.68494	2.08997	55.1078	4.26831	839.152	493.336	-311	200	0	6.83043	5.33549	64.7928	630.98	-303.278	1035.87	-914	200	0
423	5	-30.4991	141.443	-1006.85	-17836.6	54181.9	6306.61	353.813	627.715	0	-42.6922	-146.372	-1005.25	32139.2	-7470.56	2201.53	292.568	168.029	0	3.64093	2.08783	55.1201	-7.99848	815.613	483.955	-311	200	0	6.66453	5.03474	64.8266	535.634	-303.188	1045.4	-914	200	0
423	6	-31.6609	141.32	-1006.93	-17836.8	53951.9	6242.81	353.581	627.714	0	-43.6419	-146.09	-1005.38	32160.1	-7633.41	2121.98	292.407	168.012	0	3.5958	2.09464	55.2241	-18.1194	801.683	473.503	-311	200	0	6.44752	4.84725	64.6804	435.004	-315.979	1046.65	-914	200	0
423	7	-32.8385	141.193	-1006.93	-17836.6	53721.1	6179.14	353.352	627.714	0	-44.6447	-145.834	-1005.33	32172.4	-7791.65	2042.45	292.25	167.998	0	3.55814	2.10994	55.4172	-25.7412	800.971	463.885	-311	200	0	6.2344	4.78395	64.3141	346.564	-343.369	1033.31	-914	200	0
423	8	-34.0333	141.049	-1006.83	-17834.8	53492.8	6115.55	353.13	627.714	0	-45.7077	-145.603	-1005.09	32177.7	-7949.46	1962.38	292.091	167.985	0	3.53372	2.13224	55.6859	-32.0944	814.595	456.543	-311	200	0	6.05214	4.82799	63.7988	284.131	-388.664	1005.57	-914	200	0
423	9	-35.2402	140.888	-1006.65	-17831.6	53270.1	6051.68	352.918	627.714	0	-46.8279	-145.385	-1004.67	32176.9	-8111.04	1880.62	291.927	167.973	0	3.52354	2.16293	56.0048	-38.1695	839.885	452.348	-311	200	0	5.89462	4.94684	63.3099	256.047	-458.64	968.328	-914	200	0
424	0	-36.4465	140.718	-1006.42	-17827.8	53054.1	5987.16	352.716	627.714	0	-47.9929	-145.161	-1004.12	32169.3	-8277.75	1795.86	291.756	167.963	0	3.52298	2.20624	56.3411	-43.7747	870.945	451.667	-311	200	0	5.74359	5.09948	63.027	268.234	-552.018	927.91	-914	200	0	-85.8619	3.85005	-1884.38	-774224	726236	36310.7	382.977	410.774	0
424	1	-37.6338	140.55	-1006.18	-17824.8	52843.2	5922.09	352.519	627.715	0	-49.1847	-144.908	-1003.49	32154.8	-8447.47	1706.76	291.582	167.957	0	3.52588	2.26583	56.6662	-47.3014	900.06	454.104	-311	200	0	5.59429	5.24142	63.0336	321.681	-651.756	891.321	-914	200	0
424	2	-38.7883	140.392	-1005.95	-17823.6	52633.3	5857.39	352.322	627.718	0	-50.3864	-144.604	-1002.83	32134.8	-8615.79	1612.54	291.409	167.956	0	3.5281	2.34187	56.9674	-46.5247	919.385	458.271	-311	200	0	5.45728	5.33095	63.3102	407.853	-725.768	866.156	-914	200	0
424	3	-39.9083	140.244	-1005.72	-17824.2	52420.7	5794.37	352.123	627.723	0	-51.589	-144.239	-1002.17	32112.1	-8778.74	1513.52	291.24	167.957	0	3.52402	2.43051	57.2538	-40.4444	923.671	461.983	-311	200	0	5.33784	5.34264	63.7784	509.736	-733.362	857.91	-914	200	0
424	4	-41.0035	140.098	-1005.46	-17824.8	52202.9	5733.97	351.92	627.728	0	-52.792	-143.817	-1001.51	32088.9	-8934.76	1411.11	291.079	167.959	0	3.50605	2.52427	57.5562	-30.3956	913.13	462.866	-311	200	0	5.22861	5.27656	64.3133	606.716	-644.623	867.415	-914	200	0
424	5	-42.0904	139.937	-1005.08	-17823.4	51979.1	5676.6	351.716	627.733	0	-54.0044	-143.352	-1000.83	32067	-9084.39	1307.04	290.923	167.96	0	3.47214	2.61136	57.9104	-19.5064	893.873	458.9	-311	200	0	5.12601	5.15213	64.7525	679.471	-463.115	891.975	-914	200	0
424	6	-43.1885	139.742	-1004.52	-17818.7	51749.2	5622.42	351.517	627.739	0	-55.2421	-142.86	-1000.07	32046.6	-9228.56	1202.67	290.772	167.956	0	3.42671	2.67617	58.331	-10.7567	874.711	449.107	-311	200	0	5.04221	4.99637	64.9694	714.628	-226.466	928.047	-914	200	0
424	7	-44.3143	139.495	-1003.69	-17810.4	51513.5	5571.6	351.324	627.745	0	-56.5235	-142.359	-999.152	32026.3	-9368.25	1098.59	290.624	167.947	0	3.37656	2.70488	58.8057	-4.88961	863.077	434.267	-311	200	0	4.99708	4.8372	64.9561	708.862	14.8647	972.536	-914	200	0
424	8	-45.4742	139.187	-1002.57	-17799.2	51272.6	5524.5	351.141	627.754	0	-57.8626	-141.864	-998.022	32003.6	-9504.25	994.612	290.477	167.933	0	3.33162	2.69421	59.3099	-0.160457	863.322	416.764	-311	200	0	5.0035	4.70413	64.8209	670.465	215.854	1023.3	-914	200	0
424	9	-46.6614	138.82	-1001.18	-17786.7	51027.9	5481.64	350.968	627.766	0	-59.2624	-141.378	-996.665	31975.8	-9637.06	889.671	290.331	167.917	0	3.30198	2.65429	59.8094	5.63504	876.535	399.673	-311	200	0	5.06116	4.63142	64.7064	617.345	342.066	1078.7	-914	200	0
425	0	-47.8563	138.409	-999.574	-17774.9	50780.5	5443.54	350.802	627.783	0	-60.7115	-140.888	-995.12	31940.8	-9767.71	782.132	290.184	167.903	0	3.29116	2.59904	60.253	13.3295	900.168	385.761	-311	200	0	5.16156	4.65091	64.7162	569.553	374.412	1134.99	-914	200	0	-109.612	6.73313	-1853.71	-762361	716655	44093.7	383.497	411.223	0
425	1	-49.0315	137.98	-997.848	-17765	50530	5410.68	350.639	627.803	0	-62.1908	-140.37	-993.45	31897.7	-9898.7	670.864	290.036	167.892	0	3.29549	2.53773	60.5822	22.6791	928.696	376.945	-311	200	0	5.29487	4.77348	64.907	537.668	316.672	1184.85	-914	200	0
425	2	-50.1629	137.552	-996.074	-17756.4	50274.6	5383.31	350.473	627.826	0	-63.6836	-139.806	-991.703	31847.2	-10033.9	556.174	289.882	167.886	0	3.31073	2.48056	60.7494	33.2417	956.146	373.856	-311	200	0	5.44735	4.98051	65.3158	518.959	190.857	1220.1	-914	200	0
425	3	-51.2379	137.137	-994.276	-17747.2	50011.6	5361.12	350.299	627.849	0	-65.1812	-139.192	-989.888	31790.4	-10177.1	439.358	289.719	167.885	0	3.34185	2.44329	60.7271	44.5489	978.412	375.671	-311	200	0	5.60203	5.23429	65.9451	505.29	21.5444	1236.6	-914	200	0
425	4	-52.2554	136.736	-992.435	-17734.3	49738	5343.18	350.117	627.87	0	-66.6836	-138.53	-987.979	31728.4	-10329.6	321.626	289.545	167.886	0	3.40424	2.43894	60.5087	56.2121	993.871	381.252	-311	200	0	5.75529	5.49138	66.735	491.013	-170.481	1236.34	-914	200	0
425	5	-53.2234	136.339	-990.495	-17715.5	49452.4	5328.24	349.927	627.885	0	-68.198	-137.831	-985.921	31661.6	-10489.2	203.402	289.361	167.886	0	3.51258	2.47112	60.103	67.874	1003.61	389.912	-311	200	0	5.92656	5.71456	67.5911	478.083	-363.457	1224.56	-914	200	0
425	6	-54.1545	135.929	-988.377	-17689.8	49155	5315.05	349.733	627.898	0	-69.735	-137.107	-983.649	31590.2	-10652.2	83.9703	289.171	167.885	0	3.67094	2.53541	59.523	78.9531	1011.88	400.77	-311	200	0	6.14741	5.88918	68.4175	479.127	-536.114	1205.27	-914	200	0
425	7	-55.0623	135.49	-985.999	-17658.3	48847.3	5302.76	349.541	627.909	0	-71.3048	-136.374	-981.095	31514.6	-10815.5	-37.8987	288.976	167.878	0	3.86817	2.61663	58.7769	88.8288	1024.34	412.345	-311	200	0	6.4445	6.02472	69.0783	509.86	-675.613	1180.45	-914	200	0
425	8	-55.957	135.007	-983.3	-17623.5	48531.4	5291.25	349.356	627.923	0	-72.9127	-135.646	-978.211	31435.8	-10977.6	-162.407	288.778	167.864	0	4.0778	2.6874	57.8742	97.1286	1043.6	422.675	-311	200	0	6.8202	6.13161	69.3608	575.205	-777.018	1150.62	-914	200	0
425	9	-56.8424	134.475	-980.262	-17588.1	48209.4	5280.93	349.18	627.942	0	-74.5518	-134.927	-974.981	31355	-11136.7	-288.143	288.578	167.84	0	4.266	2.72172	56.8515	102.933	1066.66	429.632	-311	200	0	7.23284	6.20499	69.0417	665.12	-836.11	1115.36	-914	200	0
426	0	-57.7135	133.898	-976.919	-17554.8	47882.8	5271.94	349.014	627.969	0	-76.2024	-134.207	-971.434	31273.2	-11289.8	-413.305	288.378	167.807	0	4.40197	2.7107	55.7942	103.257	1086.73	431.781	-311	200	0	7.59986	6.23411	68.0048	762.25	-848.122	1075.02	-914	200	0	-133.596	8.86576	-1785.79	-735624	692755	51718.2	384.053	411.947	0
426	1	-58.5593	133.292	-973.334	-17524	47552.3	5264.02	348.855	628.004	0	-77.8383	-133.464	-967.624	31190.3	-11434.7	-537.401	288.183	167.766	0	4.46559	2.66264	54.8251	93.6654	1096.33	429.558	-311	200	0	7.83209	6.21658	66.3202	851.384	-812.33	1031.81	-914	200	0
426	2	-59.3688	132.673	-969.551	-17494.2	47216.7	5257.11	348.7	628.044	0	-79.4361	-132.68	-963.597	31105.2	-11570.7	-661.46	287.992	167.72	0	4.45532	2.59574	54.0624	71.7892	1090.27	424.955	-311	200	0	7.87549	6.16036	64.2567	924.025	-736.129	989.479	-914	200	0
426	3	-60.1376	132.049	-965.569	-17462.4	46872.8	5251.63	348.544	628.085	0	-80.9789	-131.848	-959.37	31017.1	-11698	-786.653	287.807	167.669	0	4.38853	2.53259	53.5847	39.9322	1068.62	419.514	-311	200	0	7.73594	6.08043	62.2332	979.073	-636.625	953.206	-914	200	0
426	4	-60.8698	131.419	-961.353	-17427.3	46517.6	5248.03	348.388	628.128	0	-82.4568	-130.973	-954.922	30926.1	-11817	-913.217	287.625	167.614	0	4.28989	2.49017	53.4158	4.17792	1037.36	413.422	-311	200	0	7.47041	5.99797	60.699	1021.7	-536.252	928.225	-914	200	0
426	5	-61.5763	130.77	-956.844	-17389.3	46149.9	5246.29	348.231	628.174	0	-83.8684	-130.063	-950.21	30832.3	-11928.3	-1040.54	287.447	167.552	0	4.18008	2.4706	53.518	-28.4352	1004.72	406.212	-311	200	0	7.14652	5.93466	59.9452	1058.09	-450.514	916.203	-914	200	0
426	6	-62.2711	130.082	-951.976	-17350.1	45770	5245.85	348.079	628.225	0	-85.2206	-129.126	-945.178	30735	-12031.7	-1167.59	287.27	167.482	0	4.0731	2.46653	53.7906	-52.3517	976.293	397.342	-311	200	0	6.81165	5.89823	59.9626	1088.18	-380.393	913.895	-914	200	0
426	7	-62.9671	129.333	-946.682	-17311.3	45377.5	5246.18	347.933	628.286	0	-86.5228	-128.166	-939.761	30632.2	-12125.7	-1293.22	287.097	167.404	0	3.97793	2.47253	54.0968	-64.466	953.27	386.372	-311	200	0	6.50137	5.87473	60.4927	1104.21	-319.57	916.502	-914	200	0
426	8	-63.67	128.506	-940.92	-17273.9	44971	5247.31	347.795	628.359	0	-87.7782	-127.189	-933.916	30520.5	-12207.3	-1416.59	286.929	167.32	0	3.89896	2.48563	54.3227	-64.0135	934.092	373.167	-311	200	0	6.25426	5.84145	61.2058	1095.55	-264.042	921.919	-914	200	0
426	9	-64.372	127.598	-934.696	-17237.5	44548.4	5250.05	347.661	628.442	0	-88.9769	-126.193	-927.633	30397	-12274.5	-1537.57	286.768	167.232	0	3.83347	2.50145	54.4218	-52.2088	916.521	358.317	-311	200	0	6.09919	5.78908	61.8303	1055.09	-213.536	930.745	-914	200	0
427	0	-65.0483	126.621	-928.068	-17199.9	44107.6	5255.59	347.526	628.533	0	-90.0966	-125.171	-920.946	30259.8	-12326.6	-1656.78	286.615	167.143	0	3.77092	2.51664	54.4095	-31.6695	898.623	343.261	-311	200	0	6.03376	5.7298	62.2141	984.588	-171.03	942.144	-914	200	0	-150.319	9.29138	-1660.69	-684734	644770	56197.5	383.632	412.353	0
427	1	-65.664	125.596	-921.113	-17157.7	43645.9	5265.12	347.384	628.627	0	-91.1109	-124.111	-913.915	30109.5	-12365.4	-1774.92	286.47	167.054	0	3.69846	2.53039	54.3395	-5.96292	879.609	329.749	-311	200	0	6.02407	5.68967	62.3596	895.758	-143.109	951.779	-914	200	0
427	2	-66.1893	124.538	-913.886	-17108	43161.3	5279.6	347.228	628.72	0	-92.0011	-123.006	-906.578	29948.1	-12393.5	-1892.37	286.329	166.966	0	3.60865	2.5395	54.284	20.665	861.016	319.206	-311	200	0	6.02556	5.69531	62.376	804.735	-136.82	954.584	-914	200	0
427	3	-66.6092	123.445	-906.395	-17049	42653.5	5299.37	347.058	628.81	0	-92.7621	-121.859	-898.923	29777.3	-12412.2	-2008.93	286.192	166.874	0	3.50406	2.53677	54.3054	44.6694	847.208	312.46	-311	200	0	6.0032	5.75499	62.366	725.981	-153.346	948.141	-914	200	0
427	4	-66.9203	122.302	-898.604	-16980.1	42124.3	5323.81	346.878	628.896	0	-93.4024	-120.689	-890.897	29598.8	-12420.6	-2123.86	286.058	166.776	0	3.39723	2.51679	54.4233	64.9278	844.666	309.914	-311	200	0	5.94079	5.84183	62.3745	669.675	-184.882	934.281	-914	200	0
427	5	-67.1245	121.078	-890.44	-16901.7	41576.4	5351.6	346.692	628.981	0	-93.9403	-119.516	-882.43	29414.5	-12417.7	-2236.38	285.928	166.666	0	3.30494	2.47928	54.6138	81.7359	859.855	311.544	-311	200	0	5.84601	5.90263	62.4171	637.596	-221.503	918.032	-914	200	0
427	6	-67.2268	119.741	-881.795	-16815.6	41012.2	5381.26	346.51	629.07	0	-94.3965	-118.363	-873.441	29226.7	-12403.5	-2346.04	285.799	166.538	0	3.24041	2.42658	54.8378	94.0241	895.604	316.547	-311	200	0	5.74806	5.89181	62.5045	618.179	-262.578	903.817	-914	200	0
427	7	-67.2317	118.258	-872.552	-16724.3	40434.9	5410.93	346.341	629.167	0	-94.7847	-117.246	-863.857	29037.3	-12379	-2452.27	285.67	166.387	0	3.21027	2.36277	55.0616	99.2184	948.444	323.195	-311	200	0	5.68616	5.79841	62.6313	592.441	-315.343	894.043	-914	200	0
427	8	-67.1363	116.612	-862.627	-16629.9	39847.7	5438.01	346.193	629.278	0	-95.1048	-116.17	-853.63	28846.9	-12344.7	-2553.92	285.539	166.207	0	3.2163	2.29405	55.2626	95.9409	1009.45	329.137	-311	200	0	5.69571	5.64588	62.767	551.907	-378.86	891.192	-914	200	0
427	9	-66.922	114.796	-851.988	-16533.1	39252.1	5459.29	346.071	629.405	0	-95.339	-115.122	-842.754	28654.4	-12299.1	-2649.78	285.406	165.999	0	3.25713	2.22541	55.4331	85.9428	1067.71	332.327	-311	200	0	5.79136	5.47209	62.8596	508.34	-435.487	897.525	-914	200	0
428	0	-66.5517	112.823	-840.665	-16433.7	38647.4	5471.59	345.972	629.548	0	-95.4551	-114.071	-831.268	28457	-12241	-2739.16	285.274	165.767	0	3.32826	2.15878	55.576	73.6199	1113.94	331.935	-311	200	0	5.95729	5.30389	62.8375	481.105	-462.488	912.258	-914	200	0	-143.594	2.35515	-1433.03	-594217	570578	49349.6	393.031	414.464	0
428	1	-65.9753	110.712	-828.726	-16330.9	38030.6	5472.44	345.891	629.706	0	-95.4138	-112.976	-819.235	28252.4	-12170.1	-2822.46	285.145	165.514	0	3.42014	2.09785	55.6908	63.6779	1142.85	328.279	-311	200	0	6.15566	5.14517	62.6337	477.973	-449.093	931.409	-914	200	0
428	2	-65.1462	108.482	-816.223	-16224.2	37397.3	5459.97	345.817	629.877	0	-95.1757	-111.79	-806.701	28039.3	-12085.8	-2901.08	285.018	165.242	0	3.51731	2.05259	55.7679	58.4806	1153.93	322.112	-311	200	0	6.34368	4.99299	62.2485	492.599	-402.564	950.671	-914	200	0
428	3	-64.0325	106.137	-803.16	-16113.6	36742.7	5432.46	345.748	630.063	0	-94.7086	-110.481	-793.664	27815.4	-11987.4	-2976.01	284.896	164.953	0	3.60106	2.03601	55.8012	57.249	1150.42	314.242	-311	200	0	6.49416	4.86204	61.779	516.057	-342.801	967.871	-914	200	0
428	4	-62.6178	103.672	-789.484	-15999.3	36062.7	5388.37	345.679	630.266	0	-93.9947	-109.027	-780.075	27576.1	-11874.5	-3047.19	284.778	164.649	0	3.65426	2.05731	55.7972	57.6671	1137.1	305.456	-311	200	0	6.60667	4.78343	61.3684	543.175	-291.267	983.433	-914	200	0
428	5	-60.8978	101.074	-775.118	-15881.1	35353.1	5326.52	345.61	630.489	0	-93.0334	-107.417	-765.87	27316.1	-11747.1	-3114.41	284.662	164.333	0	3.66764	2.11729	55.7703	58.1218	1119.06	296.239	-311	200	0	6.69157	4.78468	61.1178	569.152	-261.548	999.227	-914	200	0
428	6	-58.8795	98.3313	-759.983	-15757.5	34610.8	5245.8	345.542	630.734	0	-91.8368	-105.64	-750.985	27031	-11605.1	-3177.67	284.547	164.006	0	3.64415	2.20711	55.7355	58.177	1101.05	286.541	-311	200	0	6.7512	4.87902	61.0321	588.011	-256.176	1017.19	-914	200	0
428	7	-56.5797	95.4346	-744.031	-15627.3	33835.2	5144.54	345.476	631.004	0	-90.421	-103.689	-735.367	26717.6	-11449.4	-3235.98	284.43	163.668	0	3.5973	2.31073	55.7039	57.0181	1086.2	276.073	-311	200	0	6.78397	5.06525	61.0382	596.844	-267.916	1038.58	-914	200	0
428	8	-54.0221	92.3822	-727.251	-15490	33027.4	5021.04	345.414	631.299	0	-88.8004	-101.552	-718.977	26373	-11283.3	-3287.17	284.306	163.319	0	3.54488	2.41158	55.6723	52.7129	1074.96	264.978	-311	200	0	6.79288	5.32951	61.0617	598.416	-286.042	1062.5	-914	200	0
428	9	-51.2304	89.1815	-709.681	-15345.7	32188.2	4874.97	345.356	631.623	0	-86.9841	-99.2121	-701.793	25993.6	-11112.4	-3329.56	284.166	162.961	0	3.50383	2.49964	55.6191	43.6408	1065.63	254.219	-311	200	0	6.7884	5.65135	61.0931	598.069	-305.896	1084.19	-914	200	0
429	0	-48.225	85.8499	-691.406	-15194.5	31317.7	4707.16	345.296	631.976	0	-84.9741	-96.6488	-683.797	25575.2	-10943.1	-3362.3	283.997	162.598	0	3.4873	2.57312	55.519	30.0381	1056.43	245.203	-311	200	0	6.78992	6.01105	61.179	599.228	-330.759	1096.28	-914	200	0	-95.6046	-3.83528	-1069.75	-451721	452455	24390.3	418.193	421.72	0
429	1	-45.0259	82.4088	-672.546	-15036.5	30416	4518.38	345.225	632.358	0	-82.7685	-93.846	-664.959	25113.9	-10780	-3383.93	283.788	162.232	0	3.50229	2.63484	55.3658	13.8453	1047.34	238.947	-311	200	0	6.81745	6.38637	61.3738	603.1	-363.475	1092.16	-914	200	0
429	2	-41.6618	78.8721	-653.202	-14872.6	29484.2	4309	345.138	632.769	0	-80.3684	-90.7973	-645.213	24605.4	-10624.8	-3392.13	283.533	161.865	0	3.54803	2.68903	55.1814	-2.85368	1039.92	235.579	-311	200	0	6.87936	6.74064	61.7115	610.33	-400.869	1067.53	-914	200	0
429	3	-38.1749	75.2414	-633.414	-14702.8	28524.2	4080.04	345.033	633.212	0	-77.7834	-87.5095	-624.465	24045.4	-10477.6	-3385.12	283.222	161.494	0	3.61592	2.73951	55.0065	-18.6663	1035.37	234.834	-311	200	0	6.97453	7.02114	62.1906	620.072	-436.37	1020.23	-914	200	0
429	4	-34.6183	71.5109	-613.165	-14526.4	27537.1	3833.77	344.91	633.691	0	-75.0358	-84.0012	-602.614	23429.5	-10339.2	-3362.08	282.843	161.12	0	3.69184	2.78625	54.8873	-32.1273	1033.16	236.929	-311	200	0	7.1029	7.17353	62.7686	632.127	-462.423	952.21	-914	200	0
429	5	-31.051	67.6753	-592.405	-14341.9	26523.1	3573.43	344.772	634.21	0	-72.1627	-80.2989	-579.576	22755.3	-10210.8	-3322.82	282.382	160.738	0	3.76129	2.82363	54.8648	-41.1327	1032.26	242.344	-311	200	0	7.26289	7.16128	63.3796	653.157	-470.856	872.555	-914	200	0
429	6	-27.5298	63.7362	-571.079	-14148.5	25482.3	3302.43	344.621	634.775	0	-69.2136	-76.4335	-555.301	22023.2	-10093.8	-3267.76	281.823	160.34	0	3.81364	2.8456	54.9647	-43.3218	1033.38	250.858	-311	200	0	7.43938	6.9854	63.9558	694.75	-454.611	794.464	-914	200	0
429	7	-24.102	59.7108	-549.159	-13945.9	24416.2	3023.9	344.461	635.395	0	-66.2432	-72.4353	-529.816	21236.7	-9989.96	-3198.07	281.145	159.917	0	3.84361	2.85054	55.1965	-36.962	1038.99	261.246	-311	200	0	7.60227	6.69434	64.4369	763.391	-409.702	728.42	-914	200	0
429	8	-20.8021	55.6382	-526.676	-13734.3	23326.3	2740.86	344.29	636.077	0	-63.3013	-68.3274	-503.249	20401.4	-9899.88	-3115.69	280.328	159.461	0	3.853	2.83916	55.5668	-22.1017	1051.27	271.92	-311	200	0	7.71533	6.36001	64.7771	855.501	-339.589	679.822	-914	200	0
429	9	-17.6516	51.5787	-503.739	-13512.6	22213.9	2456.47	344.098	636.825	0	-60.4246	-64.1249	-475.837	19523.9	-9821.23	-3023.04	279.36	158.969	0	3.85139	2.81321	56.0804	-1.22143	1070.43	281.695	-311	200	0	7.74208	6.0292	64.968	959.607	-261.287	650.597	-914	200	0
430	0	-14.6595	47.6024	-480.533	-13278	21081.7	2174.74	343.871	637.632	0	-57.6343	-59.8402	-447.914	18610.7	-9749.41	-2922.57	278.234	158.45	0	3.85396	2.77821	56.7265	21.086	1094.34	290.144	-311	200	0	7.65185	5.7026	65.0712	1059.57	-200.821	638.584	-914	200	0	-40.4082	-0.37273	-584.133	-269293	302227	1763.36	513.204	460.339	0
430	1	-11.8308	43.7755	-457.277	-13025.5	19935	1901.02	343.595	638.485	0	-54.943	-55.4884	-419.863	17669	-9679.28	-2816.07	276.947	157.917	0	3.87665	2.7429	57.4739	39.4004	1119.04	297.54	-311	200	0	7.43514	5.36406	65.2078	1139.22	-175.435	636.573	-914	200	0
430	2	-9.18025	40.1466	-434.174	-12750.8	18782.7	1641.12	343.261	639.368	0	-52.3596	-51.0938	-392.062	16708.1	-9606.84	-2704.13	275.497	157.384	0	3.92877	2.71443	58.2772	49.5041	1139.88	304.096	-311	200	0	7.11646	5.0202	65.4836	1190.76	-182.168	637.449	-914	200	0
430	3	-6.73721	36.7388	-411.382	-12450.5	17635.9	1399.52	342.87	640.265	0	-49.8834	-46.6965	-364.85	15739	-9529.09	-2586.01	273.882	156.862	0	4.00633	2.69575	59.0832	50.2259	1152.94	309.267	-311	200	0	6.75151	4.7079	65.9123	1219.82	-206.74	641.605	-914	200	0
430	4	-4.53857	33.547	-389.003	-12122.9	16505.4	1178.24	342.43	641.164	0	-47.4965	-42.3528	-338.518	14773.3	-9441.9	-2460.17	272.108	156.359	0	4.09054	2.68507	59.8391	43.9951	1156.6	312.271	-311	200	0	6.41366	4.47432	66.4002	1236.92	-239.223	656.737	-914	200	0
430	5	-2.61302	30.5405	-367.085	-11766.2	15401.3	977.071	341.956	642.053	0	-45.1647	-38.1285	-313.298	13821.2	-9338.73	-2325.17	270.192	155.885	0	4.15311	2.6768	60.4941	35.3663	1151.35	313.108	-311	200	0	6.17372	4.35805	66.8034	1243.52	-276.767	689.931	-914	200	0
430	6	-0.965189	27.6698	-345.624	-11377.7	14332.9	794.355	341.47	642.919	0	-42.8406	-34.0905	-289.342	12890.4	-9211.01	-2180.54	268.166	155.449	0	4.16881	2.66599	60.993	28.1025	1137.6	312.869	-311	200	0	6.0751	4.38052	67.0295	1231.32	-316.387	740.674	-914	200	0
430	7	0.435773	24.8757	-324.576	-10954.9	13308.3	627.442	341.002	643.751	0	-40.4684	-30.2998	-266.711	11986.5	-9048.82	-2027.1	266.073	155.058	0	4.12832	2.65179	61.2869	23.5113	1114.65	313.024	-311	200	0	6.1116	4.53726	67.1056	1193.21	-353.518	800.04	-914	200	0
430	8	1.66187	22.1011	-303.868	-10496.5	12332.5	472.651	340.585	644.543	0	-37.997	-26.8051	-245.397	11113.2	-8842.37	-1866.53	263.967	154.714	0	4.03893	2.63448	61.357	21.8941	1082.2	314.279	-311	200	0	6.22406	4.79032	67.145	1128.87	-387.645	854.074	-914	200	0
430	9	2.82085	19.3064	-283.416	-10002.2	11407.2	325.641	340.249	645.292	0	-35.3924	-23.6384	-225.348	10272.3	-8584.14	-1700.64	261.907	154.416	0	3.91514	2.61088	61.2274	24.5976	1042	316.067	-311	200	0	6.33179	5.07571	67.2522	1041.32	-423.24	888.983	-914	200	0
431	0	4.03606	16.4803	-263.15	-9473.36	10531.5	182.526	340.021	646	0	-32.6442	-20.8144	-206.489	9464.93	-8270.22	-1531.01	259.948	154.163	0	3.77273	2.57552	60.9486	33.3144	997.632	316.874	-311	200	0	6.37995	5.3305	67.4577	933.334	-461.426	896.908	-914	200	0	2.34228	-0.29871	-184.41	-108030	174601	-13450.3	944.667	583.695	0
431	1	5.41664	13.6411	-243.021	-8912.83	9702.66	40.9946	339.925	646.675	0	-29.7681	-18.3345	-188.727	8692.54	-7901.07	-1359.61	258.135	153.941	0	3.62901	2.5258	60.5735	48.1548	952.827	315.064	-311	200	0	6.35952	5.51976	67.719	810.155	-493.219	878.76	-914	200	0
431	2	7.0284	10.8292	-222.998	-8324.68	8917.68	-99.1368	339.99	647.331	0	-26.8053	-16.1946	-171.949	7957	-7481.05	-1189.48	256.493	153.725	0	3.50142	2.46386	60.1437	67.7444	910.074	310.039	-311	200	0	6.28824	5.63781	67.9734	684.751	-506.354	842.821	-914	200	0
431	3	8.8767	8.09669	-203.065	-7713.6	8174.01	-235.837	340.253	647.986	0	-23.8183	-14.3879	-156.039	7259.71	-7017.09	-1024.16	255.03	153.475	0	3.40357	2.39446	59.6843	90.5632	871.156	303.048	-311	200	0	6.18425	5.68818	68.1974	576.846	-497.838	801.082	-914	200	0
431	4	10.9055	5.4989	-183.232	-7084.68	7468.57	-365.157	340.76	648.665	0	-20.8816	-12.8984	-140.878	6599.72	-6517.26	-866.458	253.738	153.153	0	3.34211	2.32339	59.2028	115.136	838.086	296.586	-311	200	0	6.06348	5.66746	68.4097	503.472	-475.505	765.421	-914	200	0
431	5	13.0051	3.08933	-163.545	-6443.91	6796.4	-481.774	341.557	649.401	0	-18.0685	-11.6929	-126.351	5972.56	-5989.07	-717.962	252.6	152.73	0	3.31622	2.2567	58.6956	139.353	812.809	292.726	-311	200	0	5.95151	5.56544	68.5925	469.76	-450.169	745.221	-914	200	0
431	6	15.0237	0.916037	-144.1	-5798.28	6151.95	-579.728	342.692	650.238	0	-15.4384	-10.718	-112.338	5370.54	-5437.92	-579.487	251.593	152.193	0	3.32077	2.20005	58.1581	160.507	796.818	291.962	-311	200	0	5.87975	5.37516	68.6304	468.63	-430.545	745.206	-914	200	0
431	7	16.7825	-0.97971	-125.036	-5155.37	5531.71	-653.291	344.241	651.231	0	-13.0304	-9.90659	-98.7311	4784.83	-4867.04	-451.737	250.704	151.537	0	3.35078	2.15875	57.591	176.15	791.165	293.142	-311	200	0	5.86754	5.10468	68.3746	485.607	-423.647	763.461	-914	200	0
431	8	18.0961	-2.55959	-106.539	-4522.58	4934.28	-697.9	346.314	652.45	0	-10.8631	-9.18669	-85.463	4207.82	-4279.3	-335.714	249.928	150.764	0	3.40267	2.13691	57.0062	184.628	796.604	294.233	-311	200	0	5.91561	4.78778	67.7598	502.61	-435.056	793.531	-914	200	0
431	9	18.7991	-3.78414	-88.8369	-3906.21	4357.4	-711.06	349.049	653.971	0	-8.93293	-8.48402	-72.5274	3634.82	-3679.7	-233.021	249.265	149.884	0	3.47317	2.13471	56.4356	185.164	813.69	293.578	-311	200	0	6.01401	4.47903	66.826	503.036	-467.458	829.746	-914	200	0
432	0	18.7715	-4.61557	-72.1898	-3310.79	3795.78	-692.658	352.581	655.862	0	-7.21354	-7.72343	-59.9865	3064.82	-3076.47	-145.824	248.714	148.908	0	3.55858	2.14757	55.9235	178.046	841.91	291.071	-311	200	0	6.14878	4.22929	65.6529	478.318	-523.454	869.547	-914	200	0	17.7143	0.493879	76.5423	5448.04	90713	-13844	0	0	0
432	1	17.9541	-5.02886	-56.8694	-2739.36	3242.65	-644.664	357.019	658.169	0	-5.66698	-6.84301	-47.9749	2501.48	-2481.39	-76.1247	248.277	147.859	0	3.654	2.16936	55.4991	164.468	878.157	288.365	-311	200	0	6.30336	4.07036	64.3388	431.314	-609.123	910.982	-914	200	0
432	2	16.3629	-5.02712	-43.1112	-2195.12	2693.75	-571.054	362.484	660.918	0	-4.26969	-5.81825	-36.7021	1954.68	-1910.66	-24.7455	247.941	146.742	0	3.75349	2.19573	55.162	145.525	916.775	287.71	-311	200	0	6.4621	4.02052	63.0515	375.772	-726.726	949.974	-914	200	0
432	3	14.1085	-4.65238	-31.0869	-1684.27	2151.48	-478.187	369.209	664.18	0	-3.0291	-4.68005	-26.46	1441.72	-1384.87	9.18205	247.662	145.513	0	3.8509	2.22438	54.8901	121.203	952.095	290.357	-311	200	0	6.61425	4.08646	62.0401	332.743	-863.581	980.805	-914	200	0
432	4	11.4126	-3.99083	-20.9233	-1218.41	1628.42	-375.223	377.828	668.232	0	-1.97546	-3.51464	-17.6044	985.537	-926.612	28.1594	247.365	144.017	0	3.93867	2.25229	54.6565	91.0373	981.263	295.936	-311	200	0	6.74826	4.25761	61.5539	322.412	-992.133	998.135	-914	200	0
432	5	8.58778	-3.16883	-12.7219	-813.883	1148.06	-273.277	390.243	673.975	0	-1.13709	-2.43286	-10.4417	607.35	-554.012	35.8137	246.942	141.834	0	4.00791	2.2734	54.4484	56.4138	1004.49	303.071	-311	200	0	6.84674	4.50769	61.7149	355.245	-1079.59	999.276	-914	200	0
432	6	5.95223	-2.3235	-6.50959	-485.5	737.242	-182.322	413.255	684.582	0	-0.5195	-1.52083	-5.07863	317.5	-273.734	35.9447	246.101	137.483	0	4.05352	2.27962	54.2792	21.7642	1022.63	310.167	-311	200	0	6.89816	4.80168	62.4399	432.853	-1099.82	986.971	-914	200	0
432	7	3.72726	-1.56046	-2.16172	-238.811	413.144	-108.29	491.118	720.473	0	-0.102478	-0.81514	-1.38961	112.996	-79.9512	31.7345	242.465	118.685	0	4.07753	2.26511	54.1812	-6.79303	1034.82	315.647	-311	200	0	6.90518	5.10607	63.4914	555.087	-1043.6	969.804	-914	200	0
432	8	2.00363	-0.935701	0.595832	-68.5053	177.546	-52.8142	300	610	0	0.149507	-0.312216	0.897074	-18.056	40.9965	25.5303	300	200	0	4.08499	2.23035	54.1815	-23.8635	1039.21	318.178	-311	200	0	6.87307	5.3998	64.5811	718.173	-922.314	957.501	-914	200	0
432	9	0.773744	-0.464937	2.11025	37.5799	20.9212	-14.6216	300	610	0	0.276561	0.0141649	2.10485	-91.2516	105.648	18.9193	300	200	0	4.07801	2.18284	54.2827	-26.9386	1035.67	317.282	-311	200	0	6.80729	5.67499	65.4311	905.89	-765.195	955.148	-914	200	0
433	0	-0.0256307	-0.138838	2.72937	94.0933	-71.6249	9.08051	300	610	0	0.316638	0.200129	2.54831	-122.456	130.223	12.8627	300	200	0	4.05536	2.13476	54.4605	-17.6322	1026.68	313.796	-311	200	0	6.73111	5.93405	65.8376	1088.88	-612.912	962.196	-914	200	0	10.3456	8.75218	119.913	25469	74212.7	-7015.26	0	0	0
433	1	-0.482177	0.0652058	2.75993	115.367	-116.295	21.6255	300	610	0	0.301929	0.283189	2.49946	-125.797	128.827	7.84684	300	200	0	4.01473	2.09819	54.6668	-1.16249	1015.01	309.671	-311	200	0	6.68503	6.18742	65.7412	1236.44	-505.781	974.619	-914	200	0
433	2	-0.687181	0.174747	2.44844	113.844	-128.113	26.2599	300	610	0	0.257475	0.297181	2.17337	-112.72	112.665	4.02744	300	200	0	3.95443	2.0807	54.8394	15.9587	1001.44	307	-311	200	0	6.69806	6.44193	65.2348	1330.61	-467.882	986.621	-914	200	0
433	3	-0.723119	0.216894	1.97744	99.3956	-119.633	25.7937	300	610	0	0.201218	0.269795	1.72677	-91.7623	89.9399	1.3513	300	200	0	3.875	2.0848	54.9227	28.6679	986.207	306.989	-311	200	0	6.77044	6.68914	64.5112	1368.83	-496.879	992.728	-914	200	0
433	4	-0.657568	0.215267	1.47087	79.2378	-100.495	22.4503	300	610	0	0.144883	0.221883	1.26412	-68.7722	66.1511	-0.348455	300	200	0	3.78093	2.10979	54.8958	34.7631	971.154	309.702	-311	200	0	6.88351	6.90433	63.7823	1355.42	-567.557	989.563	-914	200	0
433	5	-0.54148	0.188666	1.00426	58.2009	-77.5093	17.8514	300	610	0	0.0952195	0.167881	0.847402	-47.3547	44.5868	-1.28419	300	200	0	3.68186	2.15272	54.7839	34.6398	958.865	314.451	-311	200	0	7.01362	7.05158	63.2049	1295.11	-645.871	975.21	-914	200	0
433	6	-0.410178	0.150878	0.616245	39.1667	-55.0529	13.079	300	610	0	0.0553128	0.116818	0.506779	-29.3947	26.8725	-1.66908	300	200	0	3.59122	2.20849	54.6344	30.2308	951.036	320.284	-311	200	0	7.13968	7.09615	62.8544	1193.89	-702.993	947.858	-914	200	0
433	7	-0.285782	0.111164	0.319684	23.5533	-35.5778	8.77567	300	610	0	0.0257737	0.0735309	0.250517	-15.5641	13.4838	-1.69138	300	200	0	3.52102	2.27069	54.4791	24.0131	949.293	326.34	-311	200	0	7.25008	7.02047	62.7168	1062.46	-723.46	906.011	-914	200	0
433	8	-0.180188	0.0750762	0.111061	11.7682	-20.1388	5.25521	300	610	0	0.00571728	0.0398764	0.0733107	-5.7565	4.17833	-1.50255	300	200	0	3.47719	2.33318	54.3214	18.5262	956.11	331.901	-311	200	0	7.33777	6.8282	62.6911	917.361	-707.091	850.233	-914	200	0
433	9	-0.0979933	0.0453767	-0.0221276	3.58931	-8.86112	2.60457	300	610	0	-0.00649582	0.0157724	-0.0373148	0.568706	-1.67002	-1.21484	300	200	0	3.46	2.39113	54.1511	15.8343	973.24	336.144	-311	200	0	7.38332	6.53476	62.6389	776.658	-665.424	785.465	-914	200	0
434	0	-0.0390523	0.0228909	-0.0960666	-1.5411	-1.32052	0.770047	300	610	0	-0.0127433	3.33336e-05	-0.0964701	4.13759	-4.83344	-0.904576	300	200	0	3.46629	2.44196	53.9662	16.2067	999.019	338.372	-311	200	0	7.35847	6.16066	62.4591	652.998	-616.212	720.394	-914	200	0	10.6217	8.4627	117.247	24340.1	75011	-7349.01	0	0	0
434	1	-0.000508128	0.0072335	-0.127124	-4.3071	3.1724	-0.376522	300	610	0	-0.014816	-0.00901984	-0.11898	5.69622	-6.07598	-0.618344	300	200	0	3.48936	2.4849	53.7787	17.233	1027.69	338.799	-311	200	0	7.2521	5.74197	62.1286	551.699	-576.996	662.324	-914	200	0
434	2	0.0217135	-0.00263117	-0.129825	-5.3839	5.37738	-0.990853	300	610	0	-0.0142412	-0.0131496	-0.117737	5.91322	-6.06597	-0.380052	300	200	0	3.51973	2.51845	53.6138	15.1266	1052.15	338.455	-311	200	0	7.07506	5.34099	61.7148	474.589	-559.29	613.694	-914	200	0
434	3	0.0319011	-0.00798917	-0.115899	-5.36111	6.00402	-1.22593	300	610	0	-0.0122129	-0.0139562	-0.102985	5.33298	-5.337	-0.197735	300	200	0	3.54927	2.54023	53.5122	7.29809	1067.63	338.071	-311	200	0	6.84072	5.02848	61.3763	423.531	-568.661	573.512	-914	200	0
434	4	0.033955	-0.0101173	-0.0940742	-4.70883	5.64847	-1.21492	300	610	0	-0.00959057	-0.0127561	-0.0822245	4.36355	-4.28157	-0.0693358	300	200	0	3.57495	2.54959	53.5225	-5.8922	1072.48	337.499	-311	200	0	6.55974	4.85024	61.3294	398.951	-605.232	539.87	-914	200	0
434	5	0.0310876	-0.0101346	-0.07031	-3.77239	4.77061	-1.06375	300	610	0	-0.00693944	-0.0105452	-0.0604853	3.28593	-3.16428	0.0127539	300	200	0	3.59789	2.5484	53.6746	-21.1229	1066.38	336.115	-311	200	0	6.25203	4.81178	61.7395	395.409	-659.519	512.356	-914	200	0
434	6	0.0257326	-0.00893623	-0.0482641	-2.78422	3.69711	-0.850003	300	610	0	-0.00458782	-0.0080168	-0.0407749	2.27458	-2.14463	0.0584308	300	200	0	3.61916	2.53889	53.9562	-34.2685	1049.45	333.411	-311	200	0	5.94907	4.88546	62.5847	401.639	-714.414	494.473	-914	200	0
434	7	0.0195858	-0.00718182	-0.0298344	-1.88412	2.63911	-0.625769	300	610	0	-0.00268877	-0.00560729	-0.024581	1.42192	-1.30269	0.0777265	300	200	0	3.63559	2.52236	54.3204	-43.0089	1022.8	329.217	-311	200	0	5.68212	5.0282	63.6295	407.354	-754.96	493.348	-914	200	0
434	8	0.0137165	-0.00531686	-0.0156813	-1.14197	1.71616	-0.422238	300	610	0	-0.00127634	-0.00355341	-0.0123397	0.762153	-0.663302	0.0795535	300	200	0	3.64027	2.50022	54.7115	-46.9846	988.732	323.636	-311	200	0	5.47517	5.19876	64.5696	410.948	-772.449	516.085	-914	200	0
434	9	0.00870662	-0.0036107	-0.0056743	-0.579122	0.980904	-0.254876	300	610	0	-0.000312086	-0.00194888	-0.00383026	0.291952	-0.216602	0.0711192	300	200	0	3.62806	2.47574	55.0878	-46.3243	950.977	316.994	-311	200	0	5.35078	5.37005	65.2014	421.025	-761.892	565.713	-914	200	0
435	0	0.00478813	-0.00219926	0.000755744	-0.186464	0.441217	-0.128263	300	610	0	0.000279519	-0.00079399	0.00151889	-0.0131996	0.0660535	0.0577907	300	200	0	3.60026	2.45479	55.4331	-40.9143	915.603	309.956	-311	200	0	5.32626	5.53569	65.4774	450.595	-723.043	639.307	-914	200	0	9.44339	8.13287	121.689	25126.7	77446.5	-6707.66	0	0	0
435	1	0.00196433	-0.00112554	0.0043626	0.0615259	0.0783196	-0.0401751	300	610	0	0.000586338	-3.53237e-05	0.0044133	-0.187073	0.220691	0.0432374	300	200	0	3.56389	2.44534	55.7522	-30.6344	889.879	303.474	-311	200	0	5.39362	5.70261	65.4657	511.155	-663.575	728.59	-914	200	0
435	2	0.000106578	-0.000374009	0.00591624	0.196773	-0.139667	0.0152612	300	610	0	0.000692837	0.000405084	0.00555127	-0.264738	0.283288	0.029715	300	200	0	3.52739	2.45292	56.0551	-16.207	877.965	298.571	-311	200	0	5.51369	5.87036	65.2852	609.849	-595.758	821.612	-914	200	0
435	3	-0.000974243	0.000102674	0.00610414	0.251073	-0.248346	0.0453149	300	610	0	0.000671466	0.000610001	0.00554369	-0.277828	0.285504	0.0183974	300	200	0	3.49676	2.47374	56.3525	0.21816	878.127	296.301	-311	200	0	5.6369	6.02036	65.056	745.342	-529.849	905.004	-914	200	0
435	4	-0.00147951	0.000364503	0.00548441	0.252359	-0.281223	0.0571916	300	610	0	0.000579123	0.000655091	0.00487839	-0.25223	0.252738	0.00969698	300	200	0	3.4754	2.49501	56.6678	15.62	884.984	297.503	-311	200	0	5.73349	6.12586	64.8743	904.107	-472.138	967.301	-914	200	0
435	5	-0.00159362	0.000471584	0.00447421	0.22301	-0.266596	0.0572015	300	610	0	0.000456984	0.000602912	0.00391425	-0.20744	0.203767	0.00353851	300	200	0	3.46623	2.50387	57.0369	27.072	893.955	302.259	-311	200	0	5.81263	6.16531	64.8027	1060.57	-425.063	1002.39	-914	200	0
435	6	-0.00146922	0.000476925	0.00335996	0.179548	-0.226402	0.0503873	300	610	0	0.000332276	0.000501029	0.00289324	-0.156956	0.151317	-0.000424181	300	200	0	3.4717	2.49441	57.4813	32.4139	903.927	309.693	-311	200	0	5.91234	6.13034	64.8703	1182.61	-386.722	1011.32	-914	200	0
435	7	-0.00122254	0.000423135	0.00231873	0.133153	-0.176299	0.0404621	300	610	0	0.00022096	0.000382717	0.00196126	-0.109217	0.10312	-0.00265196	300	200	0	3.49309	2.46791	57.9867	30.7816	916.581	318.244	-311	200	0	6.06348	6.0343	65.0673	1244.73	-353.203	1001.93	-914	200	0
435	8	-0.000934946	0.00034176	0.00144362	0.0906026	-0.126473	0.0299314	300	610	0	0.000130614	0.000269063	0.00119159	-0.0687484	0.0631141	-0.00361665	300	200	0	3.531	2.42918	58.5073	22.8784	933.04	326.111	-311	200	0	6.26081	5.90757	65.3468	1239.17	-322.396	986.976	-914	200	0
435	9	-0.000658126	0.000254227	0.00076836	0.0553362	-0.082747	0.0203082	300	610	0	6.30973e-05	0.000171639	0.000606994	-0.0372841	0.0325882	-0.0037401	300	200	0	3.58532	2.381	58.9793	10.4769	951.438	331.842	-311	200	0	6.46807	5.7734	65.6437	1173.28	-294.291	980.082	-914	200	0
436	0	-0.000420503	0.000173589	0.000288511	0.0284623	-0.0477411	0.0123541	300	610	0	1.67557e-05	9.51609e-05	0.000198513	-0.0147485	0.0111519	-0.00336517	300	200	0	3.65409	2.32313	59.3362	-4.60762	968.547	334.873	-311	200	0	6.64221	5.63944	65.8797	1061	-268.008	988.633	-914	200	0	9.44308	8.13274	121.682	25123.8	77448.6	-6707.71	0	0	0
436	1	-0.000233747	0.000106531	-2.17773e-05	0.00961767	-0.0219224	0.00630799	300	610	0	-1.18862e-05	3.98443e-05	-6.00112e-05	-3.32337e-05	-0.00250247	-0.00274839	300	200	0	3.73298	2.25845	59.5298	-20.9598	983.013	335.716	-311	200	0	6.74843	5.51886	65.97	920.52	-240.485	1008.66	-914	200	0
436	2	-9.8503e-05	5.52738e-05	-0.000197581	-0.00236373	-0.00446424	0.00207968	300	610	0	-2.69368e-05	3.28952e-06	-0.000201495	0.0084313	-0.0100547	-0.00206609	300	200	0	3.81632	2.1975	59.5493	-37.0791	995.376	335.596	-311	200	0	6.76833	5.43797	65.8712	775.771	-208.742	1028.64	-914	200	0
436	3	-9.00011e-06	1.92137e-05	-0.000275103	-0.00897064	0.00610561	-0.000599347	300	610	0	-3.23785e-05	-1.81199e-05	-0.000258818	0.0122928	-0.0131981	-0.00142747	300	200	0	3.89911	2.15448	59.4255	-50.6885	1005.28	335.525	-311	200	0	6.70971	5.41165	65.612	652.31	-172.712	1037.9	-914	200	0
436	4	4.35327e-05	-3.80983e-06	-0.000286876	-0.0116998	0.0114548	-0.0020682	300	610	0	-3.1647e-05	-2.82689e-05	-0.000260919	0.0130473	-0.0134319	-0.000890109	300	200	0	3.97818	2.13788	59.2178	-58.9637	1010.32	335.5	-311	200	0	6.60492	5.42395	65.2543	568.801	-135.638	1031.34	-914	200	0
436	5	6.85464e-05	-1.6593e-05	-0.000259441	-0.011874	0.0131646	-0.00266613	300	610	0	-2.74533e-05	-3.07338e-05	-0.000231018	0.0119256	-0.0119649	-0.000475027	300	200	0	4.05182	2.14451	58.9907	-60.1121	1007.66	334.721	-311	200	0	6.49817	5.43881	64.8786	534.101	-101.741	1010.57	-914	200	0
436	6	7.47555e-05	-2.19644e-05	-0.000212736	-0.0105585	0.0125782	-0.00269205	300	610	0	-2.17689e-05	-2.84867e-05	-0.000186284	0.00985881	-0.00969489	-0.000179741	300	200	0	4.11862	2.16398	58.7905	-54.52	995.738	332.438	-311	200	0	6.4355	5.42238	64.6351	550.223	-74.6268	983.316	-914	200	0
436	7	6.94128e-05	-2.2434e-05	-0.000160519	-0.00854327	0.0107413	-0.00238599	300	610	0	-1.59053e-05	-2.37984e-05	-0.000138354	0.0074951	-0.00723389	1.14646e-05	300	200	0	4.17692	2.18834	58.6293	-43.7751	974.328	328.66	-311	200	0	6.44728	5.35631	64.7015	612.58	-59.7508	959.32	-914	200	0
436	8	5.80652e-05	-2.00293e-05	-0.000111359	-0.00636606	0.0084046	-0.00192555	300	610	0	-1.06377e-05	-1.82655e-05	-9.43014e-05	0.00524248	-0.00495647	0.000120031	300	200	0	4.22629	2.2153	58.4843	-29.1866	944.266	324.347	-311	200	0	6.52123	5.24059	65.1222	707.591	-66.8562	944.525	-914	200	0
436	9	4.46181e-05	-1.62587e-05	-6.98178e-05	-0.00435528	0.00605906	-0.00143124	300	610	0	-6.34084e-06	-1.29066e-05	-5.77302e-05	0.00332229	-0.00305613	0.000168141	300	200	0	4.26822	2.24453	58.3212	-12.0639	908.197	320.741	-311	200	0	6.60175	5.08791	65.7358	814.494	-107.319	938.358	-914	200	0
437	0	3.1567e-05	-1.21524e-05	-3.76095e-05	-0.00267992	0.0039881	-0.000976404	300	610	0	-3.11434e-06	-8.28677e-06	-2.98206e-05	0.00182218	-0.00159916	0.000175755	300	200	0	4.30281	2.27453	58.1208	5.30992	871.202	318.482	-311	200	0	6.62967	4.91652	66.2904	913.439	-186.938	935.433	-914	200	0	10.5491	7.28311	124.217	25707.9	79134.8	-6149.02	0	0	0
437	1	2.02997e-05	-8.34256e-06	-1.46073e-05	-0.00139715	0.00232191	-0.000598481	300	610	0	-8.87958e-07	-4.64257e-06	-1.02187e-05	0.000742439	-0.000570816	0.000159179	300	200	0	4.32499	2.30263	57.8809	20.1146	839.636	317.417	-311	200	0	6.57988	4.74828	66.6258	993.976	-297.742	928.928	-914	200	0
437	2	1.14014e-05	-5.15746e-06	3.59441e-07	-0.000493051	0.00108711	-0.000309839	300	610	0	4.97972e-07	-1.99383e-06	2.26986e-06	3.31233e-05	8.84895e-05	0.00013067	300	200	0	4.32453	2.32741	57.6078	30.2401	819.016	316.99	-311	200	0	6.46334	4.60685	66.7579	1055.55	-417.783	913.065	-914	200	0
437	3	4.92589e-06	-2.71128e-06	8.92171e-06	8.55482e-05	0.000247542	-0.000106944	300	610	0	1.23544e-06	-2.33212e-07	9.17952e-06	-0.000378648	0.000457008	9.86995e-05	300	200	0	4.28909	2.35139	57.3155	35.0846	812.59	316.499	-311	200	0	6.31335	4.51427	66.8266	1100.8	-524.426	884.943	-914	200	0
437	4	6.15525e-07	-9.81591e-07	1.27809e-05	0.000408015	-0.000264679	2.24614e-05	300	610	0	1.51216e-06	8.0686e-07	1.20578e-05	-0.000570252	0.000614401	6.85507e-05	300	200	0	4.20954	2.38129	57.0207	36.0428	820.629	315.004	-311	200	0	6.17659	4.48555	66.993	1131.91	-607.811	845.917	-914	200	0
437	5	-1.93611e-06	1.29924e-07	1.3476e-05	0.000544772	-0.000527625	9.41852e-05	300	610	0	1.49097e-06	1.30865e-06	1.22751e-05	-0.000612427	0.000631642	4.30436e-05	300	200	0	4.08618	2.42377	56.728	35.8559	840.614	311.52	-311	200	0	6.0943	4.5238	67.3462	1154.22	-668.733	801.133	-914	200	0
437	6	-3.17235e-06	7.53501e-07	1.22689e-05	0.00055845	-0.0006159	0.000124194	300	610	0	1.30102e-06	1.44113e-06	1.09365e-05	-0.000563659	0.000566248	2.32464e-05	300	200	0	3.93121	2.47732	56.4265	36.179	868.653	305.439	-311	200	0	6.0756	4.62403	67.8491	1176.42	-707.389	757.084	-914	200	0
437	7	-3.5049e-06	1.02219e-06	1.01121e-05	0.000499733	-0.000593223	0.00012664	300	610	0	1.0367e-06	1.34549e-06	8.863e-06	-0.000468417	0.000461138	9.09241e-06	300	200	0	3.76316	2.5277	56.1005	35.7554	900.492	296.556	-311	200	0	6.09868	4.77842	68.3644	1201.49	-718.53	718.188	-914	200	0
437	8	-3.27823e-06	1.0548e-06	7.66649e-06	0.000406393	-0.000509458	0.000112948	300	610	0	7.61127e-07	1.13008e-06	6.61413e-06	-0.000357811	0.000345726	-1.29486e-07	300	200	0	3.59906	2.55359	55.7432	31.2106	931.737	285.22	-311	200	0	6.13897	4.97652	68.7351	1223.02	-695.412	685.151	-914	200	0
437	9	-2.75705e-06	9.47796e-07	5.34632e-06	0.000304275	-0.000400557	9.16094e-05	300	610	0	5.1194e-07	8.71494e-07	4.53257e-06	-0.000251557	0.00023815	-5.41619e-06	300	200	0	3.45199	2.53858	55.3683	19.4155	958.924	272.865	-311	200	0	6.1811	5.20781	68.849	1233.77	-636.636	658.193	-914	200	0
438	0	-2.1287e-06	7.7327e-07	3.37492e-06	0.000209285	-0.000290187	6.84187e-05	300	610	0	3.07634e-07	6.18917e-07	2.79538e-06	-0.000160475	0.000147906	-7.81004e-06	300	200	0	3.3327	2.47997	55.0081	-0.38224	980.584	261.737	-311	200	0	6.21231	5.46293	68.6672	1231.32	-549.762	641.488	-914	200	0	10.3902	7.9646	119.395	24894.2	77391.2	-6968.38	0	0	0
438	1	-1.51363e-06	5.80733e-07	1.83909e-06	0.000129718	-0.000192133	4.69279e-05	300	610	0	1.5349e-07	3.99907e-07	1.4633e-06	-8.89744e-05	7.8386e-05	-8.25523e-06	300	200	0	3.25018	2.38888	54.6911	-25.7913	997.086	253.549	-311	200	0	6.22836	5.72559	68.2219	1214.91	-447.528	641.464	-914	200	0
438	2	-9.7953e-07	4.00796e-07	7.36792e-07	6.85052e-05	-0.000112849	2.89768e-05	300	610	0	4.65647e-08	2.26308e-07	5.22959e-07	-3.7257e-05	2.90697e-05	-7.52697e-06	300	200	0	3.21127	2.28421	54.4231	-52.0525	1010.08	248.686	-311	200	0	6.24711	5.96736	67.6041	1182.93	-339.753	660.54	-914	200	0
438	3	-5.55665e-07	2.49556e-07	1.51821e-08	2.51434e-05	-5.38106e-05	1.5201e-05	300	610	0	-2.04637e-08	9.95159e-08	-8.00425e-08	-3.08012e-06	-2.75059e-06	-6.21085e-06	300	200	0	3.21904	2.18538	54.1906	-73.4854	1021.41	246.714	-311	200	0	6.30514	6.15732	66.9268	1134.32	-229.205	694.234	-914	200	0
438	4	-2.45714e-07	1.32847e-07	-4.01519e-07	-2.78525e-06	-1.34506e-05	5.46823e-06	300	610	0	-5.6562e-08	1.47515e-08	-4.17196e-07	1.69372e-05	-2.07178e-05	-4.71365e-06	300	200	0	3.26939	2.10562	53.9817	-84.8021	1031.21	247.152	-311	200	0	6.43461	6.27683	66.2516	1071.05	-115.641	733.912	-914	200	0
438	5	-3.82126e-08	4.99061e-08	-5.9323e-07	-1.85108e-05	1.1358e-05	-7.7957e-07	300	610	0	-7.05731e-08	-3.57426e-08	-5.61303e-07	2.64268e-05	-2.85779e-05	-3.29085e-06	300	200	0	3.35045	2.0473	53.7992	-82.2481	1037.29	249.584	-311	200	0	6.63686	6.32441	65.5543	999.405	-3.23266	772.308	-914	200	0
438	6	8.56467e-08	-3.73078e-09	-6.32727e-07	-2.53453e-05	2.42676e-05	-4.27881e-06	300	610	0	-7.02148e-08	-6.05128e-08	-5.77236e-07	2.87321e-05	-2.969e-05	-2.08046e-06	300	200	0	3.44668	2.0049	53.6559	-64.8702	1037.11	253.394	-311	200	0	6.87842	6.30735	64.7864	927.405	96.7604	807.648	-914	200	0
438	7	1.46649e-07	-3.41246e-08	-5.79999e-07	-2.6253e-05	2.87967e-05	-5.78056e-06	300	610	0	-6.16374e-08	-6.75399e-08	-5.17575e-07	2.6632e-05	-2.67895e-05	-1.1365e-06	300	200	0	3.54364	1.97435	53.562	-35.4305	1030.51	258.044	-311	200	0	7.11807	6.23307	63.9426	863.004	170.574	842.402	-914	200	0
438	8	1.64238e-07	-4.7531e-08	-4.80533e-07	-2.36448e-05	2.79674e-05	-5.9548e-06	300	610	0	-4.93571e-08	-6.35276e-08	-4.21566e-07	2.22493e-05	-2.19279e-05	-4.58271e-07	300	200	0	3.6311	1.95853	53.5173	0.331792	1020.29	263.573	-311	200	0	7.33421	6.11237	63.071	815.897	209.804	879.079	-914	200	0
438	9	1.54769e-07	-4.95722e-08	-3.66053e-07	-1.93262e-05	2.41562e-05	-5.34503e-06	300	610	0	-3.64119e-08	-5.36467e-08	-3.16103e-07	1.70768e-05	-1.65184e-05	-1.36838e-08	300	200	0	3.70367	1.96312	53.5126	36.1392	1010.11	270.153	-311	200	0	7.52188	5.96075	62.2951	794.63	216.676	918.878	-914	200	0
439	0	1.30873e-07	-4.48355e-08	-2.5659e-07	-1.45391e-05	1.90849e-05	-4.35717e-06	300	610	0	-2.46278e-08	-4.15696e-08	-2.1778e-07	1.20669e-05	-1.14388e-05	2.43563e-07	300	200	0	3.7583	1.98953	53.5361	67.6579	1002.27	277.349	-311	200	0	7.67218	5.79055	61.8289	801.594	201.692	962.139	-914	200	0	10.3902	7.9646	119.395	24894.2	77391.2	-6968.38	0	0	0
439	1	1.0153e-07	-3.67667e-08	-1.63062e-07	-1.00533e-05	1.38938e-05	-3.26972e-06	300	610	0	-1.49163e-08	-2.96697e-08	-1.35285e-07	7.74776e-06	-7.15444e-06	3.62429e-07	300	200	0	3.79209	2.03281	53.5763	93.4796	997.56	284.231	-311	200	0	7.76259	5.60641	61.8753	835.092	174.248	1007.18	-914	200	0
439	2	7.25548e-08	-2.77439e-08	-8.98467e-08	-6.27554e-06	9.25263e-06	-2.25465e-06	300	610	0	-7.55426e-09	-1.92905e-08	-7.17242e-08	4.34074e-06	-3.83817e-06	3.87561e-07	300	200	0	3.80413	2.08468	53.6211	114.216	996.616	289.835	-311	200	0	7.76276	5.40647	62.4614	890.026	136.299	1048.75	-914	200	0
439	3	4.7245e-08	-1.92485e-08	-3.70396e-08	-3.35534e-06	5.48105e-06	-1.40223e-06	300	610	0	-2.42079e-09	-1.1023e-08	-2.66287e-08	1.86434e-06	-1.47387e-06	3.55803e-07	300	200	0	3.79917	2.13705	53.6562	130.965	999.736	293.369	-311	200	0	7.64597	5.18939	63.3996	951.348	84.897	1078.88	-914	200	0
439	4	2.70603e-08	-1.20692e-08	-2.26212e-09	-1.27632e-06	2.6591e-06	-7.44947e-07	300	610	0	8.19328e-10	-4.95544e-09	2.4738e-09	2.18257e-07	6.12073e-08	2.95123e-07	300	200	0	3.78675	2.18315	53.6679	144.719	1004.96	294.237	-311	200	0	7.40597	4.96734	64.4332	993.627	16.6459	1090.94	-914	200	0
439	5	1.22288e-08	-6.50246e-09	1.8003e-08	7.11845e-08	7.19584e-07	-2.78224e-07	300	610	0	2.58455e-09	-8.76041e-10	1.89114e-08	-7.54183e-07	9.36505e-07	2.25049e-07	300	200	0	3.77542	2.21772	53.6476	156.35	1008.02	292.029	-311	200	0	7.07277	4.76798	65.3952	993.364	-70.4153	1083.57	-914	200	0
439	6	2.24342e-09	-2.52661e-09	2.7508e-08	8.37446e-07	-4.81336e-07	2.32894e-08	300	610	0	3.29133e-09	1.57386e-09	2.61075e-08	-1.22337e-06	1.3281e-06	1.57929e-07	300	200	0	3.76891	2.23826	53.5992	166.269	1005	286.667	-311	200	0	6.70644	4.61799	66.2287	942.246	-174.681	1060.99	-914	200	0
439	7	-3.76515e-09	6.05485e-11	2.96933e-08	1.17816e-06	-1.11442e-06	1.93869e-07	300	610	0	3.30528e-09	2.79479e-09	2.71322e-08	-1.34727e-06	1.39491e-06	1.00508e-07	300	200	0	3.76797	2.24563	53.5451	174.286	994.432	278.607	-311	200	0	6.37177	4.52666	66.9302	850.494	-286.777	1030.33	-914	200	0
439	8	-6.77088e-09	1.54082e-09	2.74095e-08	1.23359e-06	-1.34554e-06	2.68829e-07	300	610	0	2.91923e-09	3.16355e-09	2.44866e-08	-1.25788e-06	1.26701e-06	5.55115e-08	300	200	0	3.77332	2.24273	53.519	180.287	977.698	268.763	-311	200	0	6.11959	4.48716	67.5017	741.104	-387.747	998.572	-914	200	0
439	9	-7.69177e-09	2.2082e-09	2.28286e-08	1.11839e-06	-1.31801e-06	2.79877e-07	300	610	0	2.34922e-09	2.9984e-09	2.0046e-08	-1.05652e-06	1.04242e-06	2.30221e-08	300	200	0	3.78587	2.23439	53.5504	184.643	958.239	258.057	-311	200	0	5.98228	4.49239	67.8997	640.469	-458.178	970.138	-914	200	0
440	0	-7.30419e-09	2.32864e-09	1.7473e-08	9.18811e-07	-1.14504e-06	2.5286e-07	300	610	0	1.74141e-09	2.54596e-09	1.51029e-08	-8.14778e-07	7.89005e-07	1.59749e-09	300	200	0	3.8055	2.22887	53.6589	187.517	940.117	246.981	-311	200	0	5.97383	4.54813	68.0323	569.495	-492.205	946.369	-914	200	0	10.5995	7.50861	121.271	25244.7	78665.1	-6439.6	0	0	0
440	1	-6.2105e-09	2.12025e-09	1.23106e-08	6.94518e-07	-9.09068e-07	2.0718e-07	300	610	0	1.18433e-09	1.98229e-09	1.04603e-08	-5.78648e-07	5.49236e-07	-1.09111e-08	300	200	0	3.83062	2.23529	53.8542	187.89	926.403	235.725	-311	200	0	6.08745	4.67035	67.8501	538.7	-498.663	925.864	-914	200	0
440	2	-4.84124e-09	1.74765e-09	7.87474e-09	4.82757e-07	-6.65015e-07	1.56215e-07	300	610	0	7.22833e-10	1.42187e-09	6.54381e-09	-3.73895e-07	3.45897e-07	-1.68021e-08	300	200	0	3.85899	2.25802	54.1322	183.205	918.07	224.595	-311	200	0	6.29545	4.86902	67.4309	549.87	-490.521	904.362	-914	200	0
440	3	-3.47678e-09	1.32506e-09	4.38547e-09	3.03447e-07	-4.45409e-07	1.08288e-07	300	610	0	3.71315e-10	9.30128e-10	3.51186e-09	-2.11595e-07	1.87748e-07	-1.81858e-08	300	200	0	3.88746	2.29534	54.4748	170.493	913.2	214.202	-311	200	0	6.56065	5.13589	66.9541	600.746	-475.39	876.175	-914	200	0
440	4	-2.27777e-09	9.24112e-10	1.85645e-09	1.64175e-07	-2.66043e-07	6.78212e-08	300	610	0	1.24939e-10	5.36508e-10	1.34994e-09	-9.30523e-08	7.44353e-08	-1.68132e-08	300	200	0	3.9094	2.34286	54.8529	148.95	907.832	205.514	-311	200	0	6.84732	5.44696	66.5942	687.438	-448.839	838.241	-914	200	0
440	5	-1.31682e-09	5.83408e-10	1.81048e-10	6.45261e-08	-1.31197e-07	3.6469e-08	300	610	0	-3.1611e-11	2.4623e-10	-5.40094e-11	-1.38021e-08	4.11625e-10	-1.40195e-08	300	200	0	3.91612	2.39559	55.2257	121.343	899.395	199.843	-311	200	0	7.11804	5.76692	66.4301	805.2	-394.511	793.391	-914	200	0
440	6	-6.07331e-10	3.17963e-10	-8.0381e-10	-4.60217e-10	-3.80253e-08	1.4095e-08	300	610	0	-1.17851e-10	4.9978e-11	-8.54772e-10	3.34085e-08	-4.21975e-08	-1.07418e-08	300	200	0	3.9038	2.44839	55.5508	92.6503	889.57	198.423	-311	200	0	7.33181	6.04666	66.4423	948.396	-295.884	750.319	-914	200	0
440	7	-1.26997e-10	1.27436e-10	-1.27422e-09	-3.77693e-08	2.00775e-08	-4.49424e-10	300	610	0	-1.53384e-10	-6.88162e-11	-1.21326e-09	5.65691e-08	-6.16646e-08	-7.57653e-09	300	200	0	3.87662	2.49661	55.8127	67.6585	883.097	201.682	-311	200	0	7.45812	6.22762	66.5999	1106.46	-149.991	720.738	-914	200	0
440	8	1.64313e-10	2.69898e-12	-1.39277e-09	-5.47172e-08	5.10901e-08	-8.75819e-09	300	610	0	-1.55526e-10	-1.28912e-10	-1.27472e-09	6.31409e-08	-6.55053e-08	-4.85337e-09	300	200	0	3.84307	2.53684	56.0342	49.1228	883.548	208.68	-311	200	0	7.49421	6.26205	66.9075	1257.26	25.0962	715.665	-914	200	0
440	9	3.12211e-10	-6.93407e-11	-1.29487e-09	-5.79377e-08	6.28296e-08	-1.24911e-08	300	610	0	-1.38215e-10	-1.48095e-10	-1.15808e-09	5.93914e-08	-5.99036e-08	-2.70904e-09	300	200	0	3.81077	2.56703	56.2532	36.9487	890.646	217.361	-311	200	0	7.46548	6.13792	67.3336	1368.85	191.499	742.155	-914	200	0
441	0	3.60022e-10	-1.02493e-10	-1.0842e-09	-5.28817e-08	6.20883e-08	-1.31481e-08	300	610	0	-1.11784e-10	-1.41468e-10	-9.52947e-10	5.01547e-08	-4.9541e-08	-1.15317e-09	300	200	0	3.78301	2.58528	56.4936	28.7113	901.889	225.696	-311	200	0	7.40944	5.88614	67.7623	1414.35	305.81	800.055	-914	200	0	10.5942	7.55701	126.783	26324.5	81551.6	-6278.01	0	0	0
441	1	3.44588e-10	-1.09334e-10	-8.33817e-10	-4.36699e-08	5.42597e-08	-1.19583e-08	300	610	0	-8.32595e-11	-1.20791e-10	-7.21389e-10	3.88643e-08	-3.76764e-08	-1.21131e-10	300	200	0	3.75794	2.58786	56.7624	20.7998	915.258	232.553	-311	200	0	7.35652	5.56193	68.0818	1386.97	338.438	880.31	-914	200	0
441	2	2.9463e-10	-1.00232e-10	-5.90445e-10	-3.31671e-08	4.32895e-08	-9.84846e-09	300	610	0	-5.69328e-11	-9.45012e-11	-5.02247e-10	2.77393e-08	-2.63629e-08	4.86682e-10	300	200	0	3.73016	2.57015	57.0564	9.75657	929.161	237.504	-311	200	0	7.31617	5.21845	68.283	1301.62	281.796	967.383	-914	200	0
441	3	2.3078e-10	-8.30487e-11	-3.80122e-10	-2.31741e-08	3.1821e-08	-7.46122e-09	300	610	0	-3.50084e-11	-6.81191e-11	-3.1637e-10	1.80357e-08	-1.6715e-08	7.7812e-10	300	200	0	3.69298	2.53155	57.3577	-5.69504	941.687	240.245	-311	200	0	7.2751	4.89532	68.4239	1185.43	143.707	1045.73	-914	200	0
441	4	1.66554e-10	-6.32676e-11	-2.13876e-10	-1.46657e-08	2.14332e-08	-5.19912e-09	300	610	0	-1.8229e-11	-4.48291e-11	-1.71781e-10	1.03063e-08	-9.17513e-09	8.52911e-10	300	200	0	3.64097	2.47849	57.627	-23.715	951.247	240.441	-311	200	0	7.21205	4.62427	68.5387	1066.65	-63.969	1106.97	-914	200	0
441	5	1.0977e-10	-4.43513e-11	-9.27937e-11	-8.02524e-09	1.29054e-08	-3.27865e-09	300	610	0	-6.40838e-12	-2.60938e-11	-6.81687e-11	4.63355e-09	-3.74616e-09	7.94224e-10	300	200	0	3.57426	2.42013	57.8171	-41.0456	956.688	237.989	-311	200	0	7.11939	4.43536	68.6547	967.191	-327.552	1150.9	-914	200	0
441	6	6.40345e-11	-2.81876e-11	-1.21138e-11	-3.2505e-09	6.46372e-09	-1.78358e-09	300	610	0	1.15196e-12	-1.22109e-11	-4.6915e-13	8.19532e-10	-1.78128e-10	6.6579e-10	300	200	0	3.50189	2.36257	57.8947	-54.9331	956.705	233.328	-311	200	0	7.01285	4.35205	68.8719	898.796	-621.886	1179.03	-914	200	0
441	7	3.01044e-11	-1.55336e-11	3.57175e-11	-1.17714e-10	1.9894e-09	-7.11337e-10	300	610	0	5.36145e-12	-2.773e-12	3.85107e-11	-1.47105e-09	1.89455e-09	5.12568e-10	300	200	0	3.43955	2.30944	57.8576	-63.3438	949.999	227.419	-311	200	0	6.91956	4.38216	69.3239	862.597	-904.23	1190.36	-914	200	0
441	8	7.007e-12	-6.40614e-12	5.89597e-11	1.69752e-09	-8.20296e-10	-1.00417e-11	300	610	0	7.14248e-12	2.98392e-12	5.63308e-11	-2.61264e-09	2.86037e-09	3.63362e-10	300	200	0	3.40211	2.2665	57.7449	-64.2849	935.698	221.189	-311	200	0	6.8549	4.51327	70.0365	852.526	-1125.2	1184.56	-914	200	0
441	9	-7.10827e-12	-3.94541e-13	6.52934e-11	2.5388e-09	-2.33794e-09	3.94366e-10	300	610	0	7.31492e-12	5.93811e-12	5.98604e-11	-2.9575e-09	3.07463e-09	2.34254e-10	300	200	0	3.39764	2.24316	57.6241	-55.6463	913.811	214.884	-311	200	0	6.81151	4.71662	70.8536	858.991	-1249.64	1165.87	-914	200	0
442	0	-1.43764e-11	3.10888e-12	6.11503e-11	2.71981e-09	-2.93177e-09	5.79863e-10	300	610	0	6.54195e-12	6.92865e-12	5.47529e-11	-2.80317e-09	2.83125e-09	1.32094e-10	300	200	0	3.42724	2.24869	57.5545	-36.359	885.902	208.075	-311	200	0	6.77322	4.96214	71.4822	869.457	-1267.81	1141.24	-914	200	0	10.5942	7.55701	126.783	26324.5	81551.6	-6278.01	0	0	0
442	1	-1.68412e-11	4.75252e-12	5.14776e-11	2.49961e-09	-2.92365e-09	6.1738e-10	300	610	0	5.31756e-12	6.6721e-12	4.52884e-11	-2.38023e-09	2.35377e-09	5.76082e-11	300	200	0	3.48836	2.28562	57.5582	-7.94207	855.186	200.319	-311	200	0	6.7358	5.23008	71.6102	869.537	-1189.66	1115.91	-914	200	0
442	2	-1.62504e-11	5.13091e-12	3.97789e-11	2.07499e-09	-2.57041e-09	5.65344e-10	300	610	0	3.97961e-12	5.72911e-12	3.44473e-11	-1.85328e-09	1.79861e-09	7.91414e-12	300	200	0	3.5758	2.34748	57.6229	25.3267	825.895	191.862	-311	200	0	6.7107	5.50378	71.0607	846.364	-1036.43	1091.74	-914	200	0
442	3	-1.39733e-11	4.73673e-12	2.831e-11	1.58346e-09	-2.06086e-09	4.68022e-10	300	610	0	2.73588e-12	4.50388e-12	2.41072e-11	-1.32935e-09	1.26498e-09	-2.16011e-11	300	200	0	3.67989	2.42412	57.7164	58.1354	802.492	183.864	-311	200	0	6.71221	5.76109	69.9007	792.591	-837.134	1067.73	-914	200	0
442	4	-1.09981e-11	3.94536e-12	1.83407e-11	1.11207e-09	-1.52218e-09	3.56267e-10	300	610	0	1.69462e-12	3.26246e-12	1.5288e-11	-8.69625e-10	8.07349e-10	-3.59955e-11	300	200	0	3.78638	2.50753	57.7979	86.1073	788.487	178.146	-311	200	0	6.74227	5.97815	68.4082	711.723	-622.047	1042.05	-914	200	0
442	5	-7.97626e-12	3.01998e-12	1.04222e-11	7.08457e-10	-1.03099e-09	2.49537e-10	300	610	0	8.93898e-13	2.15974e-12	8.39461e-12	-5.01623e-10	4.47979e-10	-3.99801e-11	300	200	0	3.87905	2.59109	57.8325	106.088	784.894	176.747	-311	200	0	6.78767	6.13166	66.9149	619.775	-413.642	1014.77	-914	200	0
442	6	-5.28787e-12	2.12787e-12	4.62682e-12	3.91933e-10	-6.25657e-10	1.58422e-10	300	610	0	3.26949e-13	1.26823e-12	3.43043e-12	-2.30235e-10	1.87948e-10	-3.75044e-11	300	200	0	3.94275	2.66599	57.8023	116.058	789.836	181.184	-311	200	0	6.83332	6.20284	65.6516	534.9	-226.208	988.581	-914	200	0
442	7	-3.11174e-12	1.36126e-12	7.43142e-13	1.63218e-10	-3.18017e-10	8.71468e-11	300	610	0	-3.80003e-14	6.04453e-13	1.67272e-13	-4.67493e-11	1.60354e-11	-3.16095e-11	300	200	0	3.96726	2.72051	57.7074	116.522	799.747	191.471	-311	200	0	6.87524	6.19265	64.7102	464.158	-74.5138	967.373	-914	200	0
442	8	-1.48957e-12	7.58194e-13	-1.57839e-12	1.22587e-11	-1.03223e-10	3.57772e-11	300	610	0	-2.43298e-13	1.50747e-13	-1.72883e-12	6.43194e-11	-8.4718e-11	-2.44516e-11	300	200	0	3.95097	2.74332	57.5607	111.016	811.32	205.981	-311	200	0	6.91918	6.124	64.0846	405.503	22.529	952.894	-914	200	0
442	9	-3.79306e-13	3.21067e-13	-2.72497e-12	-7.59971e-11	3.25797e-11	1.97663e-12	300	610	0	-3.32326e-13	-1.28085e-13	-2.61287e-12	1.2051e-10	-1.32546e-10	-1.74209e-11	300	200	0	3.90209	2.72923	57.3868	104.06	823.337	222.371	-311	200	0	6.96762	6.02467	63.7062	359.466	49.9392	942.137	-914	200	0
443	0	3.04264e-13	3.14611e-14	-3.05931e-12	-1.17679e-10	1.06775e-10	-1.76927e-11	300	610	0	-3.43892e-13	-2.73129e-13	-2.80964e-12	1.38449e-10	-1.44242e-10	-1.13016e-11	300	200	0	3.83547	2.68341	57.214	99.139	836.176	238.426	-311	200	0	7.00886	5.91856	63.4536	330.513	6.86791	930.361	-914	200	0	10.9249	8.60997	118.715	24317.1	74892.8	-7365.95	0	0	0
443	1	6.61007e-13	-1.38799e-13	-2.8868e-12	-1.27614e-10	1.36704e-10	-2.68922e-11	300	610	0	-3.09541e-13	-3.23958e-13	-2.58779e-12	1.32257e-10	-1.33769e-10	-6.43583e-12	300	200	0	3.76539	2.61863	57.05	98.0575	848.998	252.541	-311	200	0	7.02631	5.82886	63.192	318.811	-90.7128	916.256	-914	200	0
443	2	7.87308e-13	-2.20142e-13	-2.44343e-12	-1.18111e-10	1.37613e-10	-2.89753e-11	300	610	0	-2.52886e-13	-3.14559e-13	-2.1517e-12	1.12928e-10	-1.11799e-10	-2.87096e-12	300	200	0	3.69915	2.54774	56.8742	100.832	859.119	264.059	-311	200	0	7.02245	5.78063	62.8516	319.228	-216.739	902.079	-914	200	0
443	3	7.66059e-13	-2.40664e-13	-1.8972e-12	-9.85658e-11	1.21729e-10	-2.67183e-11	300	610	0	-1.90162e-13	-2.71651e-13	-1.64444e-12	8.8351e-11	-8.58383e-11	-4.79039e-13	300	200	0	3.63734	2.47868	56.6602	106.249	864.626	272.981	-311	200	0	7.02563	5.79787	62.4455	329.845	-347.961	890.94	-914	200	0
443	4	6.62508e-13	-2.2377e-13	-1.35695e-12	-7.55766e-11	9.80828e-11	-2.22352e-11	300	610	0	-1.31426e-13	-2.14594e-13	-1.15673e-12	6.36868e-11	-6.06779e-11	9.53311e-13	300	200	0	3.57835	2.41559	56.4029	112.886	866.388	279.346	-311	200	0	7.07139	5.8884	62.0023	355.991	-473.181	886.068	-914	200	0
443	5	5.23983e-13	-1.87378e-13	-8.84548e-13	-5.33483e-11	7.27936e-11	-1.70066e-11	300	610	0	-8.19868e-14	-1.56203e-13	-7.3841e-13	4.1913e-11	-3.89777e-11	1.66318e-12	300	200	0	3.51954	2.36183	56.1223	119.218	867.073	282.99	-311	200	0	7.18368	6.03102	61.5319	403.348	-591.735	890.828	-914	200	0
443	6	3.81867e-13	-1.44114e-13	-5.07481e-13	-3.42077e-11	4.95748e-11	-1.19728e-11	300	610	0	-4.37867e-14	-1.04009e-13	-4.09859e-13	2.43971e-11	-2.18539e-11	1.87303e-12	300	200	0	3.45703	2.31956	55.8463	123.228	868.414	283.714	-311	200	0	7.36808	6.18651	61.0519	468.762	-706.438	906.595	-914	200	0
443	7	2.54628e-13	-1.02057e-13	-2.30181e-13	-1.91243e-11	3.03145e-11	-7.65119e-12	300	610	0	-1.66031e-14	-6.15986e-14	-1.72092e-13	1.14175e-11	-9.40308e-12	1.77037e-12	300	200	0	3.38981	2.28865	55.5894	123.339	870.076	281.554	-311	200	0	7.60672	6.32075	60.6038	538.831	-816.652	930.576	-914	200	0
443	8	1.51115e-13	-6.57088e-14	-4.33036e-14	-8.17203e-12	1.56266e-11	-4.25424e-12	300	610	0	1.00571e-15	-2.98709e-14	-1.48707e-14	2.59367e-12	-1.12337e-12	1.50028e-12	300	200	0	3.3234	2.26848	55.3516	119.729	871.116	276.958	-311	200	0	7.85553	6.41701	60.2664	597.657	-912.064	958.11	-914	200	0
443	9	7.35824e-14	-3.69762e-14	6.93046e-14	-9.00687e-13	5.31864e-12	-1.79395e-12	300	610	0	1.101e-14	-8.06762e-15	7.72972e-14	-2.78885e-12	3.771e-12	1.16611e-12	300	200	0	3.26773	2.25821	55.1293	114.176	871.057	270.903	-311	200	0	8.05476	6.47243	60.1636	637.3	-973.807	986.568	-914	200	0
444	0	2.02324e-14	-1.60478e-14	1.25786e-13	3.38737e-12	-1.24204e-12	-1.65516e-13	300	610	0	1.54493e-14	5.43007e-15	1.21073e-13	-5.55104e-12	6.13542e-12	8.34956e-13	300	200	0	3.23273	2.25442	54.9195	108.883	869.512	264.915	-311	200	0	8.15336	6.48972	60.4026	661.872	-985.449	1014.89	-914	200	0	10.9249	8.60997	118.715	24317.1	74892.8	-7365.95	0	0	0
444	1	-1.28535e-14	-2.10176e-15	1.43263e-13	5.44893e-12	-4.86603e-12	7.90487e-13	300	610	0	1.61597e-14	1.25432e-14	1.31808e-13	-6.47734e-12	6.76335e-12	5.45009e-13	300	200	0	3.22444	2.25104	54.7157	105.183	866.594	260.521	-311	200	0	8.13257	6.47839	60.9858	681.578	-940.39	1040.48	-914	200	0
444	2	-3.03438e-14	6.16715e-15	1.36231e-13	5.98458e-12	-6.3695e-12	1.2459e-12	300	610	0	1.46416e-14	1.51374e-14	1.22265e-13	-6.23766e-12	6.31802e-12	3.13324e-13	300	200	0	3.24338	2.24366	54.5086	103.429	864.06	258.281	-311	200	0	8.0099	6.45829	61.8003	703.529	-843.164	1058.41	-914	200	0
444	3	-3.67822e-14	1.01861e-14	1.15946e-13	5.57904e-12	-6.47451e-12	1.35919e-12	300	610	0	1.2023e-14	1.48242e-14	1.02201e-13	-5.35617e-12	5.30871e-12	1.42761e-13	300	200	0	3.28615	2.23319	54.2944	104.138	865.308	257.604	-311	200	0	7.82404	6.44727	62.6849	727.543	-715.029	1064.62	-914	200	0
444	4	-3.60985e-14	1.12823e-14	9.04592e-14	4.68071e-12	-5.76297e-12	1.26228e-12	300	610	0	9.08408e-15	1.28767e-14	7.84801e-14	-4.21076e-12	4.09548e-12	2.76748e-14	300	200	0	3.34707	2.22445	54.0761	107.994	874.361	257.855	-311	200	0	7.61853	6.44068	63.5078	747.595	-591.17	1059.19	-914	200	0
444	5	-3.14016e-14	1.05675e-14	6.50206e-14	3.60616e-12	-4.66677e-12	1.05607e-12	300	610	0	6.31126e-15	1.02218e-14	5.54851e-14	-3.05018e-12	2.90964e-12	-4.17937e-14	300	200	0	3.41836	2.22226	53.8547	114.629	894.108	259.334	-311	200	0	7.43073	6.41235	64.2319	758.173	-498.379	1043.8	-914	200	0
444	6	-2.49573e-14	8.89659e-15	4.26426e-14	2.5584e-12	-3.48012e-12	8.11595e-13	300	610	0	3.96457e-15	7.47662e-15	3.56489e-14	-2.01925e-12	1.88094e-12	-7.67519e-14	300	200	0	3.49247	2.22877	53.6266	122.277	923.894	262.725	-311	200	0	7.28507	6.34107	64.938	761.964	-438.955	1018	-914	200	0
444	7	-1.82766e-14	6.8752e-15	2.46922e-14	1.65096e-12	-2.38293e-12	5.74273e-13	300	610	0	2.14266e-15	5.00689e-15	1.99938e-14	-1.18576e-12	1.06523e-12	-8.77004e-14	300	200	0	3.56619	2.24187	53.3964	128.422	958.664	268.065	-311	200	0	7.19183	6.23231	65.7357	769.3	-399.001	981.331	-914	200	0
444	8	-1.22564e-14	4.8933e-15	1.14277e-14	9.32395e-13	-1.468e-12	3.69356e-13	300	610	0	8.39688e-16	2.98997e-15	8.6091e-15	-5.6518e-13	4.69239e-13	-8.35391e-14	300	200	0	3.64101	2.2564	53.1819	130.761	991.301	274.802	-311	200	0	7.15259	6.1135	66.6286	791.06	-363.217	938.203	-914	200	0
444	9	-7.33389e-15	3.1704e-15	2.43878e-15	4.08089e-13	-7.66933e-13	2.07502e-13	300	610	0	-9.56704e-18	1.47386e-15	1.03704e-15	-1.4099e-13	7.06261e-14	-7.11867e-14	300	200	0	3.71815	2.26801	53.003	128.136	1015.49	282.213	-311	200	0	7.16795	6.00858	67.5177	833.954	-322.754	898	-914	200	0
445	0	-3.62928e-15	1.80183e-15	-3.02017e-15	5.79835e-14	-2.72418e-13	8.9705e-14	300	610	0	-4.96707e-16	4.26446e-16	-3.44016e-15	1.19708e-13	-1.66977e-13	-5.55974e-14	300	200	0	3.79366	2.27488	52.8679	120.62	1026.55	289.208	-311	200	0	7.23535	5.91963	68.3085	895.746	-280.379	870.354	-914	200	0	11.2265	8.32609	119.993	25002.7	78038.7	-7322.85	0	0	0
445	1	-1.06661e-15	8.00142e-16	-5.79872e-15	-1.50223e-13	4.43838e-14	1.12821e-14	300	610	0	-7.17569e-16	-2.26607e-16	-5.60419e-15	2.55324e-13	-2.8368e-13	-4.00057e-14	300	200	0	3.85945	2.27477	52.775	108.53	1021.95	294.104	-311	200	0	7.34091	5.83992	68.9369	962.893	-249.963	859.116	-914	200	0
445	2	5.33966e-16	1.28824e-16	-6.7049e-15	-2.52021e-13	2.21238e-13	-3.51523e-14	300	610	0	-7.59001e-16	-5.75063e-16	-6.18023e-15	3.02856e-13	-3.16956e-13	-2.62715e-14	300	200	0	3.90819	2.26159	52.7261	91.7086	1002.97	294.836	-311	200	0	7.46319	5.77971	69.3398	1020	-245.712	859.332	-914	200	0
445	3	1.39056e-15	-2.7251e-16	-6.42652e-15	-2.80503e-13	2.96543e-13	-5.76588e-14	300	610	0	-6.92331e-16	-7.06847e-16	-5.77459e-15	2.94077e-13	-2.983e-13	-1.52428e-14	300	200	0	3.93666	2.22766	52.7336	70.4178	975.066	289.489	-311	200	0	7.58455	5.76693	69.4751	1063.4	-270.145	861.451	-914	200	0
445	4	1.71727e-15	-4.70768e-16	-5.50026e-15	-2.63436e-13	3.04484e-13	-6.37246e-14	300	610	0	-5.71456e-16	-6.98342e-16	-4.85289e-15	2.53967e-13	-2.52008e-13	-7.08455e-15	300	200	0	3.94578	2.17135	52.8091	46.5658	945.644	277.17	-311	200	0	7.69556	5.82287	69.3288	1101.89	-312.428	860.12	-914	200	0
445	5	1.70037e-15	-5.28629e-16	-4.31194e-15	-2.22215e-13	2.72748e-13	-5.96145e-14	300	610	0	-4.33826e-16	-6.10192e-16	-3.74438e-15	2.00627e-13	-1.95347e-13	-1.54928e-15	300	200	0	3.9405	2.10247	52.9501	23.414	921.455	258.595	-311	200	0	7.79627	5.94498	68.8825	1143.13	-356.562	858.932	-914	200	0
445	6	1.48793e-15	-4.9887e-16	-3.11462e-15	-1.72021e-13	2.21983e-13	-5.01439e-14	300	610	0	-3.02973e-16	-4.8676e-16	-2.66061e-15	1.4604e-13	-1.39479e-13	1.81795e-15	300	200	0	3.92962	2.03899	53.1465	4.59864	907.264	235.821	-311	200	0	7.89348	6.11358	68.1275	1182.07	-389.854	865.913	-914	200	0
445	7	1.18838e-15	-4.22283e-16	-2.05488e-15	-1.22653e-13	1.66329e-13	-3.87203e-14	300	610	0	-1.91617e-16	-3.57759e-16	-1.72028e-15	9.72427e-14	-9.07288e-14	3.53719e-15	300	200	0	3.92185	1.99741	53.394	-6.86549	905.326	211.727	-311	200	0	7.98541	6.30811	67.0977	1204.41	-407.338	884.927	-914	200	0
445	8	8.74476e-16	-3.27902e-16	-1.20058e-15	-7.96453e-14	1.14501e-13	-2.75359e-14	300	610	0	-1.04747e-16	-2.40936e-16	-9.74541e-16	5.75931e-14	-5.18824e-14	4.10395e-15	300	200	0	3.92097	1.9845	53.6886	-9.97922	915.051	189.487	-311	200	0	8.04944	6.5118	65.8462	1199.17	-412.269	914.338	-914	200	0
445	9	5.89735e-16	-2.34544e-16	-5.66269e-16	-4.54223e-14	7.10505e-14	-1.78224e-14	300	610	0	-4.23126e-17	-1.45042e-16	-4.29586e-16	2.79299e-14	-2.3362e-14	3.94052e-15	300	200	0	3.9258	1.99528	54.0168	-6.14974	933.253	171.589	-311	200	0	8.05134	6.70255	64.4376	1168.22	-410.294	952.089	-914	200	0
446	0	3.55712e-16	-1.52903e-16	-1.34054e-16	-2.03303e-14	3.75977e-14	-1.01128e-14	300	610	0	-1.37111e-18	-7.26155e-17	-6.50458e-17	7.54514e-15	-4.17876e-15	3.37674e-15	300	200	0	3.93471	2.01778	54.3623	1.96022	955.699	158.883	-311	200	0	7.96585	6.84841	62.9997	1124.57	-401.695	996.064	-914	200	0	11.1476	8.63712	120.508	25300.8	77291.7	-7720.73	0	0	0
446	1	1.7875e-16	-8.77345e-17	1.30431e-16	-3.47973e-15	1.38813e-14	-4.47441e-15	300	610	0	2.23317e-17	-2.23161e-17	1.52302e-16	-5.0747e-15	7.34887e-15	2.65001e-15	300	200	0	3.94866	2.04048	54.7141	11.4736	979.408	151.05	-311	200	0	7.79607	6.9225	61.733	1081.72	-382.81	1040.65	-914	200	0
446	2	5.56939e-17	-3.98053e-17	2.66946e-16	6.6234e-15	-1.4094e-15	-6.9916e-16	300	610	0	3.32972e-17	9.2642e-18	2.59108e-16	-1.17255e-14	1.31005e-14	1.91622e-15	300	200	0	3.97001	2.05672	55.0591	19.9481	1003.75	148.103	-311	200	0	7.5827	6.92409	60.8374	1048.43	-354.376	1077.48	-914	200	0
446	3	-2.16973e-17	-7.5026e-18	3.13609e-16	1.16425e-14	-1.00328e-14	1.55478e-15	300	610	0	3.5632e-17	2.63168e-17	2.89624e-16	-1.41514e-14	1.48455e-14	1.26587e-15	300	200	0	3.99853	2.06476	55.3761	26.2748	1029.17	150.617	-311	200	0	7.38697	6.87869	60.4465	1032.83	-322.297	1098.08	-914	200	0
446	4	-6.36066e-17	1.19644e-17	3.03048e-16	1.31402e-14	-1.37947e-14	2.66532e-15	300	610	0	3.27261e-17	3.29836e-17	2.72639e-16	-1.38589e-14	1.40789e-14	7.41025e-16	300	200	0	4.02777	2.06593	55.6462	30.934	1054.67	158.388	-311	200	0	7.25338	6.81594	60.6159	1043.39	-290.226	1094.63	-914	200	0
446	5	-8.01189e-17	2.17305e-17	2.60845e-16	1.24347e-14	-1.43129e-14	2.98606e-15	300	610	0	2.71536e-17	3.28843e-17	2.30368e-16	-1.20385e-14	1.19595e-14	3.50917e-16	300	200	0	4.04641	2.06348	55.8645	35.0786	1076.6	169.828	-311	200	0	7.18572	6.74811	61.3349	1082.37	-256.942	1062.51	-914	200	0
446	6	-8.00605e-17	2.47547e-17	2.05481e-16	1.05465e-14	-1.29044e-14	2.81445e-15	300	610	0	2.07123e-17	2.89065e-17	1.78599e-16	-9.5565e-15	9.31512e-15	8.47849e-17	300	200	0	4.04493	2.06249	56.0367	39.5269	1090.04	182.803	-311	200	0	7.15514	6.66781	62.5331	1141.77	-221.399	1005.93	-914	200	0
446	7	-7.04817e-17	2.35421e-17	1.49151e-16	8.20346e-15	-1.0556e-14	2.38023e-15	300	610	0	1.45394e-17	2.31731e-17	1.2754e-16	-6.99012e-15	6.68413e-15	-7.83364e-17	300	200	0	4.02024	2.06898	56.1719	44.0526	1091.29	195.54	-311	200	0	7.12402	6.5663	64.0665	1206.85	-187.29	938.758	-914	200	0
446	8	-5.65712e-17	2.00381e-17	9.89813e-17	5.87828e-15	-7.94731e-15	1.84679e-15	300	610	0	9.25688e-18	1.71138e-17	8.29782e-17	-4.68118e-15	4.37452e-15	-1.62783e-16	300	200	0	3.97502	2.0881	56.2868	47.1933	1078.65	206.943	-311	200	0	7.0631	6.45017	65.7219	1261.87	-162.077	877.426	-914	200	0
446	9	-4.18286e-17	1.56344e-17	5.83352e-17	3.84058e-15	-5.4999e-15	1.31991e-15	300	610	0	5.11601e-18	1.15897e-17	4.74641e-17	-2.79553e-15	2.52505e-15	-1.91929e-16	300	200	0	3.91514	2.12286	56.4081	47.6229	1052.46	216.253	-311	200	0	6.96012	6.33473	67.2841	1295.35	-152.109	832.809	-914	200	0
447	0	-2.83653e-17	1.12385e-17	2.80106e-17	2.2111e-15	-3.43703e-15	8.59608e-16	300	610	0	2.12526e-18	7.03177e-18	2.13863e-17	-1.37808e-15	1.16065e-15	-1.85803e-16	300	200	0	3.84802	2.17229	56.5608	46.0494	1016.22	222.675	-311	200	0	6.8184	6.22635	68.618	1303.55	-159.164	808.38	-914	200	0	11.1476	8.63712	120.508	25300.8	77291.7	-7720.73	0	0	0
447	1	-1.72427e-17	7.37117e-18	7.23594e-18	1.01062e-15	-1.8412e-15	4.92472e-16	300	610	0	1.52334e-19	3.57283e-18	3.84306e-18	-3.98815e-16	2.37806e-16	-1.60129e-16	300	200	0	3.78092	2.22915	56.753	44.7851	976.55	225.807	-311	200	0	6.64059	6.11722	69.6602	1287.59	-181.987	803.8	-914	200	0
447	2	-8.79201e-18	4.2688e-18	-5.57121e-18	1.99905e-16	-7.0416e-16	2.22671e-16	300	610	0	-1.00016e-18	1.15814e-18	-6.70164e-18	2.11765e-16	-3.21136e-16	-1.26276e-16	300	200	0	3.71907	2.28077	56.9745	45.2879	939.917	226.139	-311	200	0	6.42124	5.99478	70.335	1248.54	-220.228	818.559	-914	200	0
447	3	-2.88503e-18	1.97615e-18	-1.22705e-17	-2.90049e-16	3.35371e-17	4.10011e-17	300	610	0	-1.54355e-18	-3.68271e-19	-1.19653e-17	5.37571e-16	-6.04213e-16	-9.17568e-17	300	200	0	3.66447	2.31468	57.2088	47.1732	908.635	224.791	-311	200	0	6.1671	5.85636	70.5277	1189.49	-275.5	851.803	-914	200	0
447	4	8.5516e-19	4.22372e-19	-1.46593e-17	-5.37167e-16	4.53678e-16	-6.83388e-17	300	610	0	-1.67194e-18	-1.20198e-18	-1.35651e-17	6.60801e-16	-6.94932e-16	-6.09703e-17	300	200	0	3.61524	2.32576	57.444	49.5085	879.808	222.865	-311	200	0	5.91553	5.71267	70.162	1117.01	-348.428	900.005	-914	200	0
447	5	2.90363e-18	-5.21329e-19	-1.4285e-17	-6.15205e-16	6.41149e-16	-1.23056e-16	300	610	0	-1.54642e-18	-1.53801e-18	-1.28676e-17	6.52869e-16	-6.64237e-16	-3.60004e-17	300	200	0	3.56639	2.31908	57.6719	51.7636	848.882	220.853	-311	200	0	5.72135	5.57532	69.2804	1034.22	-436.042	957.086	-914	200	0
447	6	3.73522e-18	-1.00176e-18	-1.23666e-17	-5.86724e-16	6.72495e-16	-1.39845e-16	300	610	0	-1.28988e-18	-1.54784e-18	-1.09325e-17	5.7047e-16	-5.67395e-16	-1.73518e-17	300	200	0	3.51267	2.3056	57.8757	53.4339	815.233	218.356	-311	200	0	5.6273	5.453	68.0373	939.188	-529.008	1016.63	-914	200	0
447	7	3.76801e-18	-1.15854e-18	-9.78927e-18	-5.00397e-16	6.10339e-16	-1.32824e-16	300	610	0	-9.88596e-19	-1.36895e-18	-8.5164e-18	4.5508e-16	-4.44068e-16	-4.56098e-18	300	200	0	3.45266	2.29579	58.0297	53.7881	783.835	214.327	-311	200	0	5.64452	5.36175	66.6189	837.292	-607.797	1071.78	-914	200	0
447	8	3.33762e-18	-1.11056e-18	-7.14028e-18	-3.91104e-16	5.01834e-16	-1.12952e-16	300	610	0	-6.97507e-19	-1.10289e-18	-6.11192e-18	3.34479e-16	-3.20217e-16	3.3369e-18	300	200	0	3.39191	2.29578	58.1218	52.2967	761.289	207.657	-311	200	0	5.75459	5.3206	65.1685	747.555	-648.041	1114.72	-914	200	0
447	9	2.69224e-18	-9.50567e-19	-4.76594e-18	-2.81636e-16	3.79618e-16	-8.80595e-17	300	610	0	-4.46985e-19	-8.18422e-19	-4.00077e-18	2.25262e-16	-2.10831e-16	7.47996e-18	300	200	0	3.34382	2.30699	58.171	48.8999	751.175	198.007	-311	200	0	5.926	5.33036	63.7727	690.09	-635.058	1140.54	-914	200	0
448	0	2.00019e-18	-7.45247e-19	-2.8326e-18	-1.85119e-16	2.6409e-16	-6.32487e-17	300	610	0	-2.49655e-19	-5.57291e-19	-2.30996e-18	1.3561e-16	-1.22803e-16	8.97021e-18	300	200	0	3.32527	2.32844	58.2146	44.1941	753.575	186.448	-311	200	0	6.12399	5.36639	62.5145	672.351	-571.391	1151.53	-914	200	0	9.94923	8.0306	122.652	25487.7	77661.1	-6605.58	0	0	0
448	1	1.36383e-18	-5.38346e-19	-1.3833e-18	-1.07556e-16	1.66181e-16	-4.14429e-17	300	610	0	-1.06435e-19	-3.40711e-19	-1.06243e-18	6.78965e-17	-5.75497e-17	8.75756e-18	300	200	0	3.34735	2.35968	58.2776	39.9318	767.587	175.008	-311	200	0	6.31284	5.40094	61.5282	689.216	-474.601	1154.82	-914	200	0
448	2	8.35347e-19	-3.55203e-19	-3.85099e-19	-5.01372e-17	9.00748e-17	-2.39646e-17	300	610	0	-1.14005e-20	-1.75566e-19	-2.1849e-19	2.08696e-17	-1.3171e-17	7.59118e-18	300	200	0	3.40881	2.40081	58.3503	38.6877	792.492	165.538	-311	200	0	6.46998	5.43131	60.9742	729.53	-372.836	1155.69	-914	200	0
448	3	4.31902e-19	-2.07556e-19	2.34731e-19	-1.11468e-17	3.55784e-17	-1.10582e-17	300	610	0	4.45988e-20	-5.9684e-20	2.92784e-19	-8.65679e-18	1.39149e-17	6.01551e-18	300	200	0	3.498	2.44886	58.3917	42.2115	826.835	159.21	-311	200	0	6.60133	5.48029	60.957	781.503	-296.366	1154.31	-914	200	0
448	4	1.48446e-19	-9.79202e-20	5.63117e-19	1.25998e-17	3.75159e-21	-2.31925e-18	300	610	0	7.14784e-20	1.40583e-20	5.51834e-19	-2.46009e-17	2.78289e-17	4.39237e-18	300	200	0	3.59981	2.49484	58.3487	49.903	867.804	156.671	-311	200	0	6.72966	5.57278	61.4827	838.25	-264.883	1147.75	-914	200	0
448	5	-3.22249e-20	-2.32104e-20	6.84785e-19	2.47507e-17	-2.04504e-17	2.98173e-18	300	610	0	7.84109e-20	5.47804e-20	6.34983e-19	-3.0835e-17	3.2511e-17	2.93547e-18	300	200	0	3.69976	2.52771	58.1754	58.8878	911.727	158.096	-311	200	0	6.8649	5.71208	62.4778	901.627	-277.522	1132.83	-914	200	0
448	6	-1.3226e-19	2.25114e-20	6.73095e-19	2.8786e-17	-2.97723e-17	5.67403e-18	300	610	0	7.30481e-20	7.16625e-20	6.07084e-19	-3.07429e-17	3.13268e-17	1.74784e-18	300	200	0	3.78472	2.5423	57.8541	65.875	954.874	163.112	-311	200	0	6.99297	5.87347	63.8121	978.85	-311.813	1108.2	-914	200	0
448	7	-1.74007e-19	4.61152e-20	5.86124e-19	2.7674e-17	-3.15823e-17	6.54549e-18	300	610	0	6.12557e-20	7.28249e-20	5.18663e-19	-2.70247e-17	2.6911e-17	8.56622e-19	300	200	0	3.84405	2.5421	57.4125	69.0873	994.275	170.874	-311	200	0	7.09075	6.02175	65.3055	1072.68	-336.056	1076.55	-914	200	0
448	8	-1.77263e-19	5.41882e-20	4.66239e-19	2.37353e-17	-2.88576e-17	6.26615e-18	300	610	0	4.71724e-20	6.48106e-20	4.05988e-19	-2.16649e-17	2.11636e-17	2.42085e-19	300	200	0	3.87103	2.53531	56.9096	68.6016	1028.02	180.294	-311	200	0	7.14255	6.13059	66.7471	1173.41	-327.622	1044.91	-914	200	0
448	9	-1.58001e-19	5.23692e-20	3.41724e-19	1.86409e-17	-2.38505e-17	5.35846e-18	300	610	0	3.3451e-20	5.24758e-20	2.92802e-19	-1.60002e-17	1.5336e-17	-1.40106e-19	300	200	0	3.86426	2.52971	56.3942	65.6321	1054.72	190.366	-311	200	0	7.14376	6.18756	67.9543	1259.84	-281.229	1021.82	-914	200	0
449	0	-1.28089e-19	4.50796e-20	2.29391e-19	1.34894e-17	-1.81281e-17	4.19772e-18	300	610	0	2.15737e-20	3.91274e-20	1.92815e-19	-1.08357e-17	1.01569e-17	-3.43143e-19	300	200	0	3.82896	2.5305	55.8855	61.8753	1072.85	200.537	-311	200	0	7.09248	6.19946	68.8386	1308.13	-207.714	1013.27	-914	200	0	9.8281	8.5539	122.044	25570	79117.6	-6975.71	0	0	0
449	1	-9.56192e-20	3.55138e-20	1.37457e-19	8.91923e-18	-1.26766e-17	3.02988e-18	300	610	0	1.21727e-20	2.67878e-20	1.1234e-19	-6.57448e-18	5.96825e-18	-4.18968e-19	300	200	0	3.77583	2.53968	55.3963	59.1528	1080.56	210.663	-311	200	0	6.97959	6.19466	69.3989	1302.98	-131.927	1020.11	-914	200	0
449	2	-6.55505e-20	2.57798e-20	6.82103e-20	5.22823e-18	-8.03094e-18	1.99719e-18	300	610	0	5.31629e-21	1.64993e-20	5.26766e-20	-3.34063e-18	2.8484e-18	-4.12613e-19	300	200	0	3.71712	2.5549	54.9549	59.0196	1076.08	220.458	-311	200	0	6.79562	6.20708	69.6659	1247.21	-82.7953	1038.21	-914	200	0
449	3	-4.04473e-20	1.71097e-20	2.02647e-20	2.48275e-18	-4.4024e-18	1.16533e-18	300	610	0	7.40358e-22	8.61683e-21	1.20927e-20	-1.08304e-18	7.15044e-19	-3.59765e-19	300	200	0	3.66299	2.56933	54.5926	62.0817	1058.92	229.325	-311	200	0	6.55074	6.25446	69.6858	1163.07	-74.7169	1062.1	-914	200	0
449	4	-2.11918e-20	1.00848e-20	-9.71778e-21	6.08223e-19	-1.7913e-18	5.48111e-19	300	610	0	-1.97885e-21	3.05743e-21	-1.26828e-20	3.4409e-19	-5.96784e-19	-2.86487e-19	300	200	0	3.61996	2.57435	54.3294	67.8392	1030.53	236.767	-311	200	0	6.28333	6.32902	69.5209	1080.45	-102.377	1088.37	-914	200	0
449	5	-7.59424e-21	4.84354e-21	-2.57976e-20	-5.42053e-19	-7.6472e-20	1.27893e-19	300	610	0	-3.30634e-21	-5.03473e-22	-2.54154e-20	1.1236e-18	-1.27987e-18	-2.10199e-19	300	200	0	3.59185	2.5635	54.1763	75.7076	993.535	242.582	-311	200	0	6.04381	6.40323	69.2227	1020.36	-155.072	1115.23	-914	200	0
449	6	1.12912e-21	1.25258e-21	-3.1967e-20	-1.13878e-18	9.18587e-19	-1.2896e-19	300	610	0	-3.67538e-21	-2.49079e-21	-2.97058e-20	1.43781e-18	-1.52002e-18	-1.41276e-19	300	200	0	3.57991	2.53615	54.1313	85.6181	950.561	246.722	-311	200	0	5.86418	6.4464	68.8137	987.071	-227.825	1139.81	-914	200	0
449	7	6.01001e-21	-9.61392e-22	-3.17029e-20	-1.3461e-18	1.38118e-18	-2.61263e-19	300	610	0	-3.44936e-21	-3.33644e-21	-2.8631e-20	1.44705e-18	-1.47687e-18	-8.48054e-20	300	200	0	3.58121	2.49839	54.1723	96.8404	904.431	249.076	-311	200	0	5.74734	6.43807	68.2968	972.637	-318.882	1157.01	-914	200	0
449	8	8.09974e-21	-2.11969e-21	-2.77712e-20	-1.30481e-18	1.48248e-18	-3.06181e-19	300	610	0	-2.90816e-21	-3.42486e-21	-2.45994e-20	1.27984e-18	-1.27598e-18	-4.22265e-20	300	200	0	3.58924	2.45968	54.2661	107.054	860.09	249.604	-311	200	0	5.689	6.37065	67.6695	968.247	-424.336	1161.59	-914	200	0
449	9	8.33554e-21	-2.53294e-21	-2.21997e-20	-1.1255e-18	1.36397e-18	-2.95502e-19	300	610	0	-2.25027e-21	-3.06737e-21	-1.93486e-20	1.03111e-18	-1.00835e-18	-1.27112e-20	300	200	0	3.59775	2.42782	54.3818	113.713	825.112	249.163	-311	200	0	5.69724	6.24794	66.9429	970.858	-535.323	1152.27	-914	200	0
450	0	7.4773e-21	-2.46855e-21	-1.63496e-20	-8.8822e-19	1.13321e-18	-2.54132e-19	300	610	0	-1.60373e-21	-2.49612e-21	-1.40228e-20	7.65166e-19	-7.34254e-19	5.77413e-21	300	200	0	3.60247	2.40606	54.4988	115.941	807.162	249.686	-311	200	0	5.7818	6.08414	66.1606	979.617	-636.482	1131.86	-914	200	0	9.8281	8.5539	122.044	25570	79117.6	-6975.71	0	0	0
450	1	6.09238e-21	-2.13721e-21	-1.10367e-20	-6.45897e-19	8.65432e-19	-2.00046e-19	300	610	0	-1.04079e-21	-1.87008e-21	-9.28889e-21	5.21036e-19	-4.89121e-19	1.57139e-20	300	200	0	3.59932	2.39391	54.614	114.652	810.769	252.71	-311	200	0	5.92905	5.9008	65.4041	991.049	-707.564	1102.64	-914	200	0
450	2	4.56975e-21	-1.6919e-21	-6.66628e-21	-4.29567e-19	6.0829e-19	-1.451e-19	300	610	0	-5.93045e-22	-1.28718e-21	-5.45963e-21	3.18553e-19	-2.89866e-19	1.95553e-20	300	200	0	3.58449	2.39012	54.7395	111.508	835.863	257.78	-311	200	0	6.09524	5.72229	64.7775	1002.14	-730.011	1064.23	-914	200	0
450	3	3.14949e-21	-1.23415e-21	-3.35869e-21	-2.53972e-19	3.87923e-19	-9.62083e-20	300	610	0	-2.64905e-22	-7.98572e-22	-2.60707e-21	1.64155e-19	-1.40745e-19	1.94324e-20	300	200	0	3.55768	2.39355	54.8849	107.846	878.524	262.388	-311	200	0	6.22729	5.57028	64.3715	1016.6	-698.124	1017.06	-914	200	0
450	4	1.95741e-21	-8.23826e-22	-1.05654e-21	-1.22733e-19	2.14972e-19	-5.66277e-20	300	610	0	-4.46572e-23	-4.22438e-22	-6.56158e-22	5.58128e-20	-3.82274e-20	1.70449e-20	300	200	0	3.52367	2.40146	55.0455	103.715	932.406	263.395	-311	200	0	6.29067	5.45758	64.2419	1043.13	-627.414	965.127	-914	200	0
450	5	1.03864e-21	-4.89688e-22	3.93045e-22	-3.26449e-20	8.99036e-20	-2.71194e-20	300	610	0	8.72988e-23	-1.55815e-22	5.43753e-22	-1.31332e-20	2.5273e-20	1.36401e-20	300	200	0	3.48937	2.40892	55.2065	97.819	989.208	259.079	-311	200	0	6.28043	5.38798	64.4175	1085.89	-545.262	913.934	-914	200	0
450	6	3.86569e-22	-2.39192e-22	1.17963e-21	2.30437e-20	7.27671e-21	-6.92024e-21	300	610	0	1.52759e-22	1.6058e-23	1.16881e-21	-5.12079e-20	5.87695e-20	1.00562e-20	300	200	0	3.46109	2.41118	55.3557	89.2206	1039	250.337	-311	200	0	6.21142	5.36297	64.9009	1139.2	-468.871	868.143	-914	200	0
450	7	-3.4431e-23	-6.66513e-23	1.49123e-21	5.23145e-20	-4.10973e-20	5.51837e-21	300	610	0	1.72183e-22	1.12962e-22	1.38884e-21	-6.69938e-20	7.10215e-20	6.79669e-21	300	200	0	3.44362	2.40627	55.4913	78.9373	1072.05	239.872	-311	200	0	6.10244	5.384	65.6468	1191.99	-399.851	831.22	-914	200	0
450	8	-2.72381e-22	4.04977e-23	1.4926e-21	6.29066e-20	-6.40102e-20	1.2012e-20	300	610	0	1.62822e-22	1.55209e-22	1.34976e-21	-6.80826e-20	6.95983e-20	4.1123e-21	300	200	0	3.43935	2.39526	55.6137	69.051	1082.2	230.134	-311	200	0	5.97475	5.44934	66.5373	1233.94	-338.453	803.925	-914	200	0
450	9	-3.76715e-22	9.72748e-23	1.31543e-21	6.14965e-20	-6.95524e-20	1.43134e-20	300	610	0	1.38027e-22	1.60994e-22	1.16637e-21	-6.05914e-20	6.04821e-20	2.07862e-21	300	200	0	3.44876	2.38028	55.7124	60.4448	1069.71	221.889	-311	200	0	5.86061	5.54926	67.3864	1257.1	-289.12	782.392	-914	200	0
451	0	-3.91789e-22	1.18321e-22	1.05673e-21	5.33539e-20	-6.44465e-20	1.39301e-20	300	610	0	1.07315e-22	1.45126e-22	9.21865e-22	-4.90603e-20	4.80298e-20	6.61527e-22	300	200	0	3.47158	2.36236	55.7702	52.462	1040.71	214.256	-311	200	0	5.7976	5.65845	67.993	1256.21	-252.771	760.448	-914	200	0	9.96948	8.30987	122.215	25371.7	79298.7	-7224.99	0	0	0
451	1	-3.53744e-22	1.16315e-22	7.82004e-22	4.23111e-20	-5.38272e-20	1.20489e-20	300	610	0	7.68628e-23	1.187e-22	6.71378e-22	-3.65813e-20	3.5144e-20	-2.32102e-22	300	200	0	3.50535	2.34104	55.7799	44.6494	1003.39	205.85	-311	200	0	5.81139	5.74348	68.2213	1229.69	-223.726	734.722	-914	200	0
451	2	-2.89695e-22	1.01294e-22	5.30816e-22	3.09175e-20	-4.13041e-20	9.53076e-21	300	610	0	5.01901e-23	8.9354e-23	4.47315e-22	-2.50451e-20	2.35452e-20	-7.18223e-22	300	200	0	3.54393	2.31596	55.7473	37.2476	963.888	195.976	-311	200	0	5.90718	5.79187	68.0762	1178.89	-192.925	707.244	-914	200	0
451	3	-2.18331e-22	8.05808e-23	3.23108e-22	2.06806e-20	-2.91794e-20	6.94665e-21	300	610	0	2.88707e-23	6.18284e-23	2.65159e-22	-1.54263e-20	1.40693e-20	-9.12089e-22	300	200	0	3.58035	2.28852	55.6783	30.283	925.373	184.84	-311	200	0	6.07231	5.82461	67.7092	1105.68	-149.443	684.785	-914	200	0
451	4	-1.5127e-22	5.90645e-23	1.65163e-22	1.23292e-20	-1.87294e-20	4.6327e-21	300	610	0	1.3171e-23	3.8631e-23	1.28814e-22	-8.05676e-21	6.94369e-21	-9.14808e-22	300	200	0	3.61261	2.26214	55.5666	23.8271	889.137	173.215	-311	200	0	6.28402	5.87372	67.3123	1010.89	-82.7198	675.925	-914	200	0
451	5	-9.46778e-23	3.96516e-23	5.46613e-23	6.05766e-21	-1.04881e-20	2.74995e-21	300	610	0	2.57406e-24	2.06879e-23	3.50647e-23	-2.85907e-21	2.01896e-21	-8.07304e-22	300	200	0	3.64544	2.24165	55.3964	18.4038	855.681	162.39	-311	200	0	6.51465	5.95732	67.011	895.56	10.0747	686.007	-914	200	0
451	6	-5.08521e-23	2.37628e-23	-1.5389e-23	1.72958e-21	-4.49936e-21	1.3396e-21	300	610	0	-3.82553e-24	7.90491e-24	-2.30172e-23	4.70219e-22	-1.05323e-21	-6.49243e-22	300	200	0	3.68517	2.23188	55.159	14.2939	825.586	153.866	-311	200	0	6.72919	6.07854	66.8559	763.591	118.537	713.781	-914	200	0
451	7	-1.95916e-23	1.17943e-23	-5.38297e-23	-9.65069e-22	-5.1967e-22	3.69007e-22	300	610	0	-7.04889e-24	-3.87127e-25	-5.36673e-23	2.32834e-21	-2.69402e-21	-4.8096e-22	300	200	0	3.73361	2.23549	54.8679	11.6497	800.364	148.658	-311	200	0	6.88675	6.23769	66.8549	622.266	223.334	753.588	-914	200	0
451	8	7.17524e-25	3.50684e-24	-6.95134e-23	-2.3993e-21	1.83041e-21	-2.33034e-22	300	610	0	-8.06175e-24	-5.10849e-24	-6.48911e-23	3.11907e-21	-3.3162e-21	-3.26862e-22	300	200	0	3.78702	2.25277	54.5574	11.3227	782.31	147.207	-311	200	0	6.95674	6.43311	66.971	482.154	304.398	799.18	-914	200	0
451	9	1.23087e-23	-1.67614e-24	-7.0243e-23	-2.93785e-21	2.96337e-21	-5.51395e-22	300	610	0	-7.68294e-24	-7.21398e-24	-6.36076e-23	3.20183e-21	-3.27855e-21	-1.99294e-22	300	200	0	3.83922	2.28287	54.2716	13.9589	773.643	149.721	-311	200	0	6.93282	6.64897	67.1023	360.312	346.502	844.96	-914	200	0
452	0	1.75056e-23	-4.45627e-24	-6.22878e-23	-2.89723e-21	3.26145e-21	-6.68696e-22	300	610	0	-6.54914e-24	-7.56445e-24	-5.5286e-23	2.86767e-21	-2.86602e-21	-1.02187e-22	300	200	0	3.88479	2.32294	54.0585	18.1031	776.371	156.021	-311	200	0	6.8241	6.85326	67.086	279.713	346.053	886.958	-914	200	0	9.96948	8.30987	122.215	25371.7	79298.7	-7224.99	0	0	0
452	1	1.84064e-23	-5.52341e-24	-5.02877e-23	-2.52845e-21	3.04399e-21	-6.56414e-22	300	610	0	-5.11644e-24	-6.86408e-24	-4.391e-23	2.33365e-21	-2.28713e-21	-3.41726e-23	300	200	0	3.91965	2.36692	53.9669	20.7775	792.115	165.142	-311	200	0	6.64414	7.01374	66.7743	258.457	316.106	923.501	-914	200	0
452	2	1.67298e-23	-5.47843e-24	-3.73926e-23	-2.01497e-21	2.55604e-21	-5.71091e-22	300	610	0	-3.6827e-24	-5.64303e-24	-3.21342e-23	1.74839e-21	-1.68161e-21	9.00689e-24	300	200	0	3.94066	2.40651	54.0274	20.6984	820.361	175.445	-311	200	0	6.41611	7.11619	66.1429	298.577	278.71	953.112	-914	200	0
452	3	1.37713e-23	-4.79941e-24	-2.55204e-23	-1.4795e-21	1.97075e-21	-4.53946e-22	300	610	0	-2.4193e-24	-4.2682e-24	-2.15325e-23	1.20344e-21	-1.13298e-21	3.27591e-23	300	200	0	3.94667	2.43335	54.2269	20.0776	857.277	185.196	-311	200	0	6.173	7.16966	65.3181	387.329	248.165	973.305	-914	200	0
452	4	1.04284e-23	-3.83679e-24	-1.56519e-23	-9.95245e-22	1.39927e-21	-3.32472e-22	300	610	0	-1.40446e-24	-2.96886e-24	-1.28698e-23	7.46635e-22	-6.82465e-22	4.25098e-23	300	200	0	3.9392	2.44219	54.5129	22.8754	897.745	193.058	-311	200	0	5.94468	7.19406	64.5155	507.951	223.081	982.625	-914	200	0
452	5	7.26303e-24	-2.82589e-24	-8.1118e-24	-5.98161e-22	9.03871e-22	-2.22991e-22	300	610	0	-6.53534e-25	-1.86784e-24	-6.35478e-24	3.9498e-22	-3.42072e-22	4.30477e-23	300	200	0	3.92145	2.43472	54.8237	32.0457	938.393	198.307	-311	200	0	5.74961	7.20657	63.9559	646.781	194.399	982.271	-914	200	0
452	6	4.57719e-24	-1.90776e-24	-2.80951e-24	-2.98541e-22	5.11277e-22	-1.33459e-22	300	610	0	-1.43869e-25	-1.01211e-24	-1.85131e-24	1.45703e-22	-1.0558e-22	3.82246e-23	300	200	0	3.89725	2.42013	55.105	48.4688	977.836	200.84	-311	200	0	5.59935	7.22283	63.7799	791.857	156.012	976.359	-914	200	0
452	7	2.48724e-24	-1.15242e-24	5.74017e-25	-9.06811e-23	2.24597e-22	-6.60704e-23	300	610	0	1.66316e-25	-3.99443e-25	9.58691e-25	-1.49897e-23	4.29795e-23	3.08943e-23	300	200	0	3.86913	2.41004	55.3143	70.9674	1014.61	200.96	-311	200	0	5.50489	7.25568	63.9901	927.221	106.414	971.143	-914	200	0
452	8	9.89079e-25	-5.80742e-25	2.45094e-24	3.96399e-23	3.29922e-23	-1.94481e-23	300	610	0	3.24828e-25	4.35745e-28	2.46e-24	-1.05593e-22	1.2327e-22	2.29963e-23	300	200	0	3.83603	2.41092	55.432	96.1949	1046.13	199.147	-311	200	0	5.47376	7.29492	64.4681	1029.42	46.4563	971.427	-914	200	0
452	9	9.78723e-27	-1.82816e-25	3.23787e-24	1.09842e-22	-8.11045e-23	9.67609e-24	300	610	0	3.77237e-25	2.30295e-25	3.02989e-24	-1.45097e-22	1.54736e-22	1.57136e-23	300	200	0	3.7944	2.41992	55.4714	119.327	1069.48	195.867	-311	200	0	5.50702	7.29919	65.0473	1072.62	-19.8764	977.484	-914	200	0
453	0	-5.54425e-25	6.77685e-26	3.30428e-24	1.37109e-22	-1.37035e-22	2.52675e-23	300	610	0	3.62394e-25	3.34996e-25	2.99631e-24	-1.5051e-22	1.54379e-22	9.65295e-24	300	200	0	3.74197	2.42762	55.4668	135.785	1082.78	191.345	-311	200	0	5.60132	7.22267	65.5763	1041.11	-84.4154	987.374	-914	200	0	9.71973	9.14828	120.688	24852.2	77900.9	-7682.92	0	0	0
453	1	-8.12718e-25	2.03763e-25	2.94851e-24	1.36439e-22	-1.52854e-22	3.12192e-23	300	610	0	3.10653e-25	3.55254e-25	2.61977e-24	-1.35678e-22	1.35768e-22	5.0175e-24	300	200	0	3.68	2.42415	55.4598	142.5	1086.18	185.674	-311	200	0	5.7448	7.04337	65.954	938.54	-137.889	1000.89	-914	200	0
453	2	-8.64327e-25	2.57659e-25	2.39242e-24	1.19787e-22	-1.43725e-22	3.09191e-23	300	610	0	2.43867e-25	3.24546e-25	2.09093e-24	-1.10974e-22	1.0888e-22	1.75413e-24	300	200	0	3.61234	2.40248	55.4936	138.595	1081.65	179.496	-311	200	0	5.91376	6.76873	66.1467	785.601	-176.025	1019.21	-914	200	0
453	3	-7.90951e-25	2.57927e-25	1.78746e-24	9.59315e-23	-1.21341e-22	2.70602e-23	300	610	0	1.76393e-25	2.68196e-25	1.53759e-24	-8.35394e-23	8.04403e-23	-3.31285e-25	300	200	0	3.54377	2.36011	55.5999	125.571	1071.59	174.26	-311	200	0	6.08868	6.43518	66.1798	610.481	-203.518	1041.74	-914	200	0
453	4	-6.54462e-25	2.2733e-25	1.22653e-24	7.07782e-23	-9.40044e-23	2.16153e-23	300	610	0	1.16569e-25	2.03822e-25	1.03612e-24	-5.78059e-23	5.4498e-23	-1.4908e-24	300	200	0	3.47944	2.30179	55.7807	106.422	1057.49	171.398	-311	200	0	6.27292	6.10369	66.1228	441.526	-231.227	1064.14	-914	200	0
453	5	-4.97959e-25	1.82635e-25	7.57787e-25	4.78777e-23	-6.70794e-23	1.59076e-23	300	610	0	6.82746e-26	1.4251e-25	6.24269e-25	-3.61185e-23	3.3085e-23	-1.97972e-24	300	200	0	3.42462	2.23966	56.0145	84.4586	1039.86	171.42	-311	200	0	6.48193	5.83857	66.0649	303.522	-269.362	1080.02	-914	200	0
453	6	-3.48608e-25	1.35163e-25	3.97936e-25	2.90028e-23	-4.36013e-23	1.07294e-23	300	610	0	3.23677e-26	9.02673e-26	3.13047e-25	-1.93431e-23	1.6829e-23	-2.0248e-24	300	200	0	3.38366	2.18725	56.2765	62.8481	1018.56	173.872	-311	200	0	6.71675	5.68234	66.066	211.865	-323.611	1085.56	-914	200	0
453	7	-2.21176e-25	9.17537e-26	1.43595e-25	1.46928e-23	-2.49042e-23	6.47297e-24	300	610	0	7.86396e-27	4.94682e-26	9.67864e-26	-7.39184e-24	5.4761e-24	-1.80931e-24	300	200	0	3.35725	2.15301	56.5503	44.6664	993.65	177.777	-311	200	0	6.95925	5.64502	66.1212	168.454	-394.845	1082.32	-914	200	0
453	8	-1.21539e-25	5.58562e-26	-1.97584e-26	4.71351e-24	-1.1185e-23	3.25399e-24	300	610	0	-7.16207e-27	2.01129e-26	-3.90923e-26	3.60827e-25	-1.70413e-24	-1.4697e-24	300	200	0	3.34087	2.13844	56.8319	32.5082	967.251	181.947	-311	200	0	7.1885	5.71083	66.1666	167.528	-480.51	1075.92	-914	200	0
453	9	-4.9762e-26	2.85575e-26	-1.11323e-25	-1.58607e-24	-1.96364e-24	1.01527e-24	300	610	0	-1.49474e-26	8.37096e-28	-1.12555e-25	4.77522e-24	-5.62924e-24	-1.09921e-24	300	200	0	3.32808	2.14043	57.1272	27.196	944.137	185.369	-311	200	0	7.39045	5.85311	66.1174	203.358	-575.856	1072.9	-914	200	0
454	0	-2.56086e-27	9.45727e-27	-1.50696e-25	-5.01893e-24	3.57232e-24	-3.92924e-25	300	610	0	-1.76415e-26	-1.03454e-26	-1.41373e-25	6.74395e-24	-7.21484e-24	-7.55146e-25	300	200	0	3.31672	2.15482	57.4321	27.1568	929.206	187.832	-311	200	0	7.55299	6.04179	65.9446	268.943	-669.238	1076.7	-914	200	0	10.7582	8.45424	123.461	25341.1	78845.1	-7200.51	0	0	0
454	1	2.48828e-26	-2.65196e-27	-1.55367e-25	-6.39427e-24	6.32931e-24	-1.15572e-24	300	610	0	-1.70872e-26	-1.55413e-26	-1.41087e-25	7.07183e-24	-7.26629e-24	-4.67294e-25	300	200	0	3.31214	2.1792	57.7128	29.637	923.702	190.108	-311	200	0	7.66225	6.24068	65.724	352.54	-736.405	1084.45	-914	200	0
454	2	3.76949e-26	-9.29801e-27	-1.39528e-25	-6.42267e-24	7.15984e-24	-1.4565e-24	300	610	0	-1.47312e-26	-1.66758e-26	-1.24101e-25	6.4172e-24	-6.42955e-24	-2.4608e-25	300	200	0	3.32511	2.21315	57.918	32.2668	924.324	193.329	-311	200	0	7.7073	6.40685	65.5896	440.628	-749.368	1088.98	-914	200	0
454	3	4.05671e-26	-1.20106e-26	-1.13787e-25	-5.67325e-24	6.78372e-24	-1.45579e-24	300	610	0	-1.16203e-26	-1.53399e-26	-9.95395e-26	5.27573e-24	-5.1819e-24	-8.95532e-26	300	200	0	3.36581	2.25602	58.0077	33.5	926.115	198.071	-311	200	0	7.68267	6.50005	65.6583	523.97	-695.012	1085.37	-914	200	0
454	4	3.73818e-26	-1.21382e-26	-8.54205e-26	-4.56598e-24	5.75868e-24	-1.28181e-24	300	610	0	-8.4463e-27	-1.2743e-26	-7.355e-26	3.99044e-24	-3.84675e-24	1.11188e-26	300	200	0	3.43731	2.30501	57.9671	32.1087	925.447	203.847	-311	200	0	7.58602	6.49991	65.9982	600.898	-581.916	1075.04	-914	200	0
454	5	3.10936e-26	-1.07645e-26	-5.8927e-26	-3.38497e-24	4.48275e-24	-1.02896e-24	300	610	0	-5.61437e-27	-9.73054e-27	-4.98383e-26	2.7757e-24	-2.62047e-24	6.76746e-26	300	200	0	3.53191	2.35676	57.806	26.7061	920.64	209.326	-311	200	0	7.42306	6.41808	66.5963	675.171	-433.416	1063.1	-914	200	0
454	6	2.3771e-26	-8.69119e-27	-3.66689e-26	-2.30238e-24	3.2147e-24	-7.609e-25	300	610	0	-3.31677e-27	-6.83842e-27	-3.02632e-26	1.74635e-24	-1.603e-24	9.2123e-26	300	200	0	3.63293	2.40908	57.5581	16.1032	911.607	213.034	-311	200	0	7.21908	6.29051	67.3099	749.865	-279.264	1054.05	-914	200	0
454	7	1.67268e-26	-6.46296e-27	-1.94998e-26	-1.40544e-24	2.10236e-24	-5.16063e-25	300	610	0	-1.60033e-27	-4.36028e-27	-1.54004e-26	9.46319e-25	-8.26883e-25	9.51962e-26	300	200	0	3.72095	2.45923	57.2796	0.395955	899.96	213.998	-311	200	0	7.01559	6.15523	67.8888	822.779	-148.355	1049.83	-914	200	0
454	8	1.06825e-26	-4.41129e-27	-7.30348e-27	-7.22177e-25	1.21216e-24	-3.13766e-25	300	610	0	-4.22653e-28	-2.41562e-27	-5.01886e-27	3.73513e-25	-2.82069e-25	8.56134e-26	300	200	0	3.78119	2.50248	57.0333	-18.3599	888.921	212.232	-311	200	0	6.85061	6.0357	68.0815	886.604	-63.1429	1048.9	-914	200	0
454	9	5.93366e-27	-2.70574e-27	5.7955e-28	-2.43234e-25	5.55822e-25	-1.60046e-25	300	610	0	3.04842e-28	-1.00953e-27	1.54838e-27	-3.54768e-28	6.48022e-26	6.98965e-26	300	200	0	3.80838	2.53432	56.8632	-36.9433	882.257	208.907	-311	200	0	6.74551	5.93837	67.7347	932.069	-35.8099	1046.42	-914	200	0
455	0	2.49588e-27	-1.40255e-27	5.04281e-27	6.11348e-26	1.12191e-25	-5.25831e-26	300	610	0	6.86772e-28	-8.07363e-29	5.13962e-27	-2.15268e-25	2.5651e-25	5.25266e-26	300	200	0	3.80592	2.55384	56.779	-52.4099	882.641	205.589	-311	200	0	6.70596	5.86111	66.8579	953.329	-60.1369	1036.24	-914	200	0	10.7582	8.45424	123.461	25341.1	78845.1	-7200.51	0	0	0
455	1	2.21752e-28	-4.8605e-28	7.00774e-27	2.28843e-25	-1.56251e-25	1.5472e-26	300	610	0	8.24482e-28	4.62901e-28	6.59164e-27	-3.13168e-25	3.36151e-25	3.62773e-26	300	200	0	3.78068	2.56468	56.7579	-62.8847	890.27	202.948	-311	200	0	6.72916	5.80624	65.631	954.136	-107.667	1013.82	-914	200	0
455	2	-1.1122e-27	9.8839e-29	7.30198e-27	2.97983e-25	-2.91963e-25	5.27557e-26	300	610	0	8.0536e-28	7.20276e-28	6.64059e-27	-3.32118e-25	3.41862e-25	2.26096e-26	300	200	0	3.73958	2.57166	56.7584	-67.7586	902.755	200.462	-311	200	0	6.80994	5.78529	64.3235	948.166	-144.001	978.81	-914	200	0
455	3	-1.74655e-27	4.23338e-28	6.60058e-27	3.02208e-25	-3.35182e-25	6.79023e-26	300	610	0	6.98347e-28	7.8238e-28	5.87701e-27	-3.03416e-25	3.04388e-25	1.20556e-26	300	200	0	3.69084	2.57547	56.7411	-67.4771	916.487	197.408	-311	200	0	6.94344	5.80955	63.1786	951.717	-152.322	935.438	-914	200	0
455	4	-1.90305e-27	5.59436e-28	5.41035e-27	2.68607e-25	-3.20068e-25	6.85151e-26	300	610	0	5.53559e-28	7.24807e-28	4.7373e-27	-2.50739e-25	2.46551e-25	4.55033e-27	300	200	0	3.64451	2.57041	56.6839	-63.2649	928.283	193.742	-311	200	0	7.12834	5.87886	62.3439	977.49	-138.653	889.383	-914	200	0
455	5	-1.76613e-27	5.70987e-28	4.08098e-27	2.17263e-25	-2.73218e-25	6.06988e-26	300	610	0	4.04315e-28	6.0529e-28	3.51722e-27	-1.90558e-25	1.83903e-25	-3.07375e-28	300	200	0	3.60828	2.54794	56.5847	-57.2294	936.531	190.081	-311	200	0	7.36475	5.97767	61.8453	1033.42	-120.556	844.534	-914	200	0
455	6	-1.47684e-27	5.09553e-28	2.8301e-27	1.6184e-25	-2.13708e-25	4.89679e-26	300	610	0	2.70302e-28	4.64408e-28	2.39639e-27	-1.33238e-25	1.25957e-25	-3.06367e-27	300	200	0	3.58464	2.50321	56.4544	-51.7917	941.263	187.222	-311	200	0	7.64173	6.0746	61.5987	1119.48	-116.995	803.858	-914	200	0
455	7	-1.13444e-27	4.13479e-28	1.77348e-27	1.10678e-25	-1.54013e-25	3.6385e-26	300	610	0	1.61025e-28	3.28039e-28	1.46626e-27	-8.43961e-26	7.7624e-26	-4.28314e-27	300	200	0	3.57323	2.4397	56.3078	-47.8359	943.173	185.6	-311	200	0	7.92986	6.13251	61.4966	1222.65	-142.367	771.883	-914	200	0
455	8	-8.02321e-28	3.08945e-28	9.54539e-28	6.80676e-26	-1.01329e-25	2.48125e-26	300	610	0	7.89972e-29	2.10522e-28	7.56662e-28	-4.62524e-26	4.058e-26	-4.47362e-27	300	200	0	3.57176	2.36852	56.15	-43.6604	943.126	184.88	-311	200	0	8.18851	6.13211	61.5026	1320.35	-200.57	752.628	-914	200	0
455	9	-5.15712e-28	2.12008e-28	3.6988e-28	3.54531e-26	-5.8957e-26	1.52006e-26	300	610	0	2.2417e-29	1.17857e-28	2.58467e-28	-1.88071e-26	1.44434e-26	-4.04977e-27	300	200	0	3.57444	2.30344	55.973	-36.1632	942.271	184.076	-311	200	0	8.37755	6.08802	61.6172	1392.05	-283.846	745.219	-914	200	0
456	0	-2.8944e-28	1.30998e-28	-1.03689e-29	1.24745e-26	-2.75662e-26	7.8619e-27	300	610	0	-1.27865e-29	5.0527e-29	-5.8787e-29	-7.85122e-28	-2.30586e-27	-3.32324e-27	300	200	0	3.57442	2.25571	55.772	-23.1125	941.664	182.165	-311	200	0	8.46402	6.03829	61.7885	1430.21	-377.737	744.618	-914	200	0	11.1857	8.38152	118.593	25035.6	75487	-7501.33	0	0	0
456	1	-1.24836e-28	6.88028e-29	-2.27757e-28	-2.22442e-27	-6.23148e-27	2.70518e-27	300	610	0	-3.15024e-29	5.79163e-30	-2.34184e-28	9.67024e-27	-1.1661e-26	-2.50931e-27	300	200	0	3.56949	2.23122	55.5613	-4.85845	942.491	178.645	-311	200	0	8.42644	6.01575	61.9364	1443.67	-465.498	746.421	-914	200	0
456	2	-1.53135e-29	2.48405e-29	-3.25591e-28	-1.04103e-26	6.77791e-27	-5.82204e-28	300	610	0	-3.85072e-29	-2.06196e-29	-3.07108e-28	1.45286e-26	-1.56494e-26	-1.74216e-27	300	200	0	3.56432	2.23057	55.3659	15.9575	946.945	173.837	-311	200	0	8.26336	6.02815	62.0541	1449.89	-531.104	749.676	-914	200	0
456	3	4.94825e-29	-3.39727e-30	-3.43022e-28	-1.38757e-26	1.34496e-26	-2.40288e-27	300	610	0	-3.79436e-29	-3.33463e-29	-3.1242e-28	1.55898e-26	-1.60768e-26	-1.09338e-27	300	200	0	3.56641	2.25022	55.2033	36.2907	957.65	168.901	-311	200	0	7.99998	6.06207	62.2535	1460.66	-562.86	755.582	-914	200	0
456	4	8.08375e-29	-1.92276e-29	-3.12147e-28	-1.42138e-26	1.56819e-26	-3.16319e-27	300	610	0	-3.30957e-29	-3.66879e-29	-2.78227e-28	1.43412e-26	-1.44057e-26	-5.90009e-28	300	200	0	3.57941	2.28349	55.0818	53.9348	975.93	165.359	-311	200	0	7.67953	6.09726	62.6947	1473.55	-555.659	764.212	-914	200	0
456	5	8.92273e-29	-2.60368e-29	-2.57179e-28	-1.27135e-26	1.50958e-26	-3.22321e-27	300	610	0	-2.63626e-29	-3.4235e-29	-2.25395e-28	1.19135e-26	-1.17275e-26	-2.30248e-28	300	200	0	3.60024	2.32176	55.0065	67.5873	1000.73	164.408	-311	200	0	7.34418	6.11391	63.4416	1474.28	-512.569	774.343	-914	200	0
456	6	8.34128e-29	-2.68476e-29	-1.94914e-28	-1.03351e-26	1.29589e-26	-2.87342e-27	300	610	0	-1.93483e-29	-2.8743e-29	-1.68147e-28	9.0973e-27	-8.78935e-27	4.04783e-30	300	200	0	3.62227	2.35683	54.9767	76.8113	1028.86	166.535	-311	200	0	7.02507	6.09308	64.3981	1443.66	-446.228	787.423	-914	200	0
456	7	7.01249e-29	-2.41128e-29	-1.35875e-28	-7.73551e-27	1.01853e-26	-2.32973e-27	300	610	0	-1.30086e-29	-2.21585e-29	-1.15185e-28	6.3935e-27	-6.05218e-27	1.38274e-28	300	200	0	3.64055	2.38323	54.9841	82.1059	1056.62	171.499	-311	200	0	6.74324	6.01644	65.3842	1365.06	-375.012	808.657	-914	200	0
456	8	5.41243e-29	-1.96656e-29	-8.57314e-29	-5.31857e-27	7.37631e-27	-1.73937e-27	300	610	0	-7.81265e-30	-1.57309e-29	-7.10012e-29	4.07668e-27	-3.75687e-27	1.98962e-28	300	200	0	3.65334	2.39807	55.0168	84.2792	1081.54	178.47	-311	200	0	6.506	5.86812	66.2189	1233.33	-313.189	841.58	-914	200	0
456	9	3.84718e-29	-1.4764e-29	-4.66797e-29	-3.29485e-27	4.88181e-27	-1.19257e-27	300	610	0	-3.89376e-30	-1.01598e-29	-3.71326e-29	2.25858e-27	-1.98926e-27	2.10133e-28	300	200	0	3.6596	2.40014	55.0611	83.1775	1103.41	186.034	-311	200	0	6.30205	5.64295	66.7362	1058.96	-263.708	882.684	-914	200	0
457	0	2.48856e-29	-1.01856e-29	-1.86615e-29	-1.73847e-27	2.86556e-27	-7.35998e-28	300	610	0	-1.17635e-30	-5.74542e-30	-1.32327e-29	9.43977e-28	-7.35804e-28	1.91503e-28	300	200	0	3.65769	2.39007	55.1077	77.8995	1124.15	192.307	-311	200	0	6.11229	5.35796	66.7886	862.82	-219.863	923.359	-914	200	0	9.71808	7.01189	116.744	23969.4	74789.9	-5794.51	0	0	0
457	1	1.41072e-29	-6.33889e-30	-3.27512e-31	-6.36366e-28	1.36467e-27	-3.85743e-28	300	610	0	5.26272e-31	-2.52235e-30	2.08629e-30	7.56011e-29	7.25991e-29	1.5796e-28	300	200	0	3.64614	2.36957	55.1532	68.7293	1145.31	195.464	-311	200	0	5.93038	5.0511	66.3051	668.767	-173.582	956.093	-914	200	0
457	2	6.22818e-30	-3.37145e-30	1.02527e-29	7.31636e-29	3.39027e-28	-1.38373e-28	300	610	0	1.44246e-30	-3.68513e-31	1.06452e-29	-4.32686e-28	5.28736e-28	1.19841e-28	300	200	0	3.62369	2.34012	55.1877	57.1336	1165.03	194.428	-311	200	0	5.77301	4.76386	65.3642	498.806	-123.528	976.938	-914	200	0
457	3	9.55588e-31	-1.26335e-30	1.51134e-29	4.72385e-28	-2.91088e-28	2.03499e-29	300	610	0	1.79724e-30	9.13773e-31	1.4297e-29	-6.7334e-28	7.27954e-28	8.36366e-29	300	200	0	3.5903	2.30492	55.1816	43.6637	1178.36	189.335	-311	200	0	5.66849	4.52694	64.171	367.665	-75.6501	985.149	-914	200	0
457	4	-2.18983e-30	9.93248e-32	1.61062e-29	6.45598e-28	-6.18668e-28	1.09182e-28	300	610	0	1.78695e-30	1.54208e-30	1.4692e-29	-7.31425e-28	7.55704e-28	5.28493e-29	300	200	0	3.54898	2.27212	55.1004	28.0879	1180.57	181.517	-311	200	0	5.63267	4.35711	62.9353	278.606	-35.3902	983.761	-914	200	0
457	5	-3.7372e-30	8.70955e-31	1.47568e-29	6.68216e-28	-7.3325e-28	1.47239e-28	300	610	0	1.56798e-30	1.71947e-30	1.31675e-29	-6.77617e-28	6.8156e-28	2.88471e-29	300	200	0	3.50668	2.2523	54.9368	11.5278	1169.49	172.97	-311	200	0	5.65727	4.25784	61.7824	226.301	-1.35555	977.797	-914	200	0
457	6	-4.1813e-30	1.21077e-30	1.22215e-29	6.01552e-28	-7.11707e-28	1.51565e-28	300	610	0	1.25514e-30	1.61646e-30	1.07211e-29	-5.65891e-28	5.57672e-28	1.16077e-29	300	200	0	3.47415	2.25058	54.7204	-3.22926	1145.68	165.615	-311	200	0	5.71903	4.22194	60.7633	206.185	30.8228	970.628	-914	200	0
457	7	-3.93812e-30	1.26179e-30	9.30675e-30	4.91503e-28	-6.14468e-28	1.35982e-28	300	610	0	9.25631e-31	1.36451e-30	8.03627e-30	-4.34185e-28	4.19954e-28	3.11955e-31	300	200	0	3.4635	2.26301	54.4965	-13.3052	1111.54	160.777	-311	200	0	5.79506	4.23883	59.9097	220.076	60.7599	964.35	-914	200	0
457	8	-3.32878e-30	1.14068e-30	6.52131e-30	3.69631e-28	-4.853e-28	1.1081e-28	300	610	0	6.2582e-31	1.05697e-30	5.53452e-30	-3.06695e-28	2.90704e-28	-6.21976e-30	300	200	0	3.48248	2.28026	54.3052	-16.9596	1070.69	158.923	-311	200	0	5.87588	4.30143	59.2888	271.53	81.8836	962.611	-914	200	0
457	9	-2.58157e-30	9.35058e-31	4.14231e-30	2.55491e-28	-3.53175e-28	8.31261e-29	300	610	0	3.7883e-31	7.54129e-31	3.43628e-30	-1.96829e-28	1.81732e-28	-9.23365e-30	300	200	0	3.53051	2.29363	54.1731	-14.0003	1027.72	159.741	-311	200	0	5.97029	4.40496	59.023	360.223	86.0904	970.073	-914	200	0
458	0	-1.84417e-30	7.05351e-31	2.28064e-30	1.59405e-28	-2.35102e-28	5.72984e-29	300	610	0	1.91656e-31	4.901e-31	1.8202e-30	-1.10194e-28	9.74111e-29	-9.86563e-30	300	200	0	3.60031	2.29922	54.1072	-5.82895	988.038	162.571	-311	200	0	6.09414	4.54192	59.2135	484.094	68.5217	988.116	-914	200	0	9.71808	7.01189	116.744	23969.4	74789.9	-5794.51	0	0	0
458	1	-1.20033e-30	4.89185e-31	9.38355e-31	8.51555e-29	-1.39186e-28	3.56174e-29	300	610	0	6.11901e-32	2.79864e-31	6.74023e-31	-4.72456e-29	3.7317e-29	-9.05278e-30	300	200	0	3.68174	2.29895	54.0965	5.01988	957.715	166.855	-311	200	0	6.25175	4.70376	59.8315	641.885	27.4539	1011.9	-914	200	0
458	2	-6.87041e-31	3.06577e-31	5.47327e-32	3.23128e-29	-6.74443e-29	1.89054e-29	300	610	0	-2.11172e-32	1.25622e-31	-6.5335e-32	-5.42031e-30	-1.68337e-30	-7.50614e-30	300	200	0	3.76605	2.29899	54.1316	16.0241	941.793	172.305	-311	200	0	6.42795	4.88224	60.7201	828.459	-34.9429	1032.85	-914	200	0
458	3	-3.10015e-31	1.65035e-31	-4.59833e-31	-1.92173e-30	-1.81555e-29	7.04278e-30	300	610	0	-6.59224e-32	2.19634e-32	-4.82641e-31	1.92735e-29	-2.39061e-29	-5.72199e-30	300	200	0	3.84845	2.30742	54.2168	26.0936	941.085	178.78	-311	200	0	6.59964	5.06286	61.7021	1029.64	-106.486	1044.26	-914	200	0
458	4	-5.62816e-32	6.39785e-32	-7.00861e-31	-2.13758e-29	1.23478e-29	-6.17311e-31	300	610	0	-8.38239e-32	-4.02541e-32	-6.65028e-31	3.11733e-29	-3.38328e-29	-4.01399e-30	300	200	0	3.92528	2.33053	54.3544	36.2657	950.816	186.023	-311	200	0	6.75428	5.22723	62.6763	1224.66	-167.95	1045.25	-914	200	0
458	5	9.63122e-32	-1.75147e-33	-7.55881e-31	-3.00125e-29	2.84134e-29	-4.94788e-30	300	610	0	-8.41228e-32	-7.12271e-32	-6.90604e-31	3.42985e-29	-3.55065e-29	-2.55337e-30	300	200	0	3.98873	2.36891	54.5302	48.526	962.807	193.781	-311	200	0	6.89244	5.36963	63.6351	1392.92	-207.144	1039.96	-914	200	0
458	6	1.72563e-31	-3.9334e-32	-6.97395e-31	-3.14e-29	3.42626e-29	-6.84784e-30	300	610	0	-7.42652e-32	-8.05436e-32	-6.2297e-31	3.20061e-29	-3.22353e-29	-1.40908e-30	300	200	0	4.02689	2.41766	54.7176	63.4066	969.469	202.215	-311	200	0	7.01449	5.5007	64.6254	1517.98	-225.546	1032.49	-914	200	0
458	7	1.95829e-31	-5.62524e-32	-5.80623e-31	-2.84541e-29	3.35406e-29	-7.12378e-30	300	610	0	-5.97433e-32	-7.62982e-32	-5.09809e-31	2.6872e-29	-2.65111e-29	-5.83029e-31	300	200	0	4.03011	2.47002	54.8918	79.2279	967.26	211.564	-311	200	0	7.1152	5.6275	65.6938	1587.65	-234.544	1023.2	-914	200	0
458	8	1.85858e-31	-5.92728e-32	-4.4426e-31	-2.33679e-29	2.91265e-29	-6.43309e-30	300	610	0	-4.42707e-32	-6.4762e-32	-3.83962e-31	2.07163e-29	-2.00586e-29	-3.83508e-32	300	200	0	3.99667	2.51975	55.0422	94.0738	957.353	221.103	-311	200	0	7.19276	5.73555	66.8502	1595.92	-247.441	1010.05	-914	200	0
458	9	1.57965e-31	-5.39425e-32	-3.12891e-31	-1.76575e-29	2.3116e-29	-5.26899e-30	300	610	0	-3.00957e-32	-5.04098e-32	-2.65824e-31	1.47071e-29	-1.39565e-29	2.7971e-31	300	200	0	3.93259	2.56237	55.1775	107.703	943.648	228.842	-311	200	0	7.25334	5.79937	68.0598	1548.3	-268.047	991.938	-914	200	0
459	0	1.23095e-31	-4.44466e-32	-2.00054e-31	-1.22689e-29	1.69043e-29	-3.97148e-30	300	610	0	-1.8356e-32	-3.61502e-32	-1.66202e-31	9.49838e-30	-8.78321e-30	4.29658e-31	300	200	0	3.84727	2.59614	55.3235	120.835	930.223	232.39	-311	200	0	7.30214	5.80987	69.2453	1463.97	-285.935	970.286	-914	200	0	10.8694	8.90342	125.456	26479.5	81914.2	-7636.8	0	0	0
459	1	8.83711e-32	-3.36881e-32	-1.11323e-31	-7.70774e-30	1.13178e-29	-2.75198e-30	300	610	0	-9.41529e-33	-2.36444e-32	-8.91024e-32	5.37098e-30	-4.76037e-30	4.65161e-31	300	200	0	3.74913	2.62057	55.5116	133.038	919.457	230.198	-311	200	0	7.33439	5.78461	70.2954	1369.11	-286.185	948.222	-914	200	0
459	2	5.7872e-32	-2.34867e-32	-4.70288e-32	-4.16589e-30	6.75694e-30	-1.72274e-30	300	610	0	-3.14875e-33	-1.36378e-32	-3.4143e-32	2.3573e-30	-1.87844e-30	4.30682e-31	300	200	0	3.64575	2.63317	55.7569	142.347	911.937	222.426	-311	200	0	7.34119	5.76346	71.1023	1284.71	-260.561	929.736	-914	200	0
459	3	3.34396e-32	-1.48223e-32	-4.44632e-33	-1.63221e-30	3.32995e-30	-9.25597e-31	300	610	0	8.34267e-34	-6.26089e-33	1.534e-33	3.43254e-31	3.95371e-33	3.60044e-31	300	200	0	3.5471	2.62992	56.0361	147.209	907.35	210.909	-311	200	0	7.32399	5.80534	71.6068	1220.69	-206.381	919.147	-914	200	0
459	4	1.54099e-32	-8.07532e-33	2.05796e-32	1.99429e-32	9.63833e-31	-3.56965e-31	300	610	0	3.03048e-33	-1.27404e-33	2.18692e-32	-8.55887e-31	1.08699e-30	2.76873e-31	300	200	0	3.46444	2.60862	56.2958	148.03	904.71	198.249	-311	200	0	7.29686	5.96909	71.8086	1179.08	-119.985	919.42	-914	200	0
459	5	3.21308e-33	-3.23575e-33	3.25314e-32	9.68467e-31	-5.09807e-31	1.24685e-32	300	610	0	3.93806e-33	1.74651e-33	3.09549e-32	-1.44341e-30	1.58063e-30	1.96046e-31	300	200	0	3.40502	2.56943	56.4903	146.782	903.451	186.727	-311	200	0	7.27122	6.27776	71.7582	1157.46	0.830978	929.655	-914	200	0
459	6	-4.17385e-33	-7.05403e-35	3.55442e-32	1.39946e-30	-1.29423e-30	2.23303e-31	300	610	0	3.9962e-33	3.28035e-33	3.24817e-32	-1.60901e-30	1.67524e-30	1.25567e-31	300	200	0	3.37091	2.51354	56.604	145.787	905.64	177.712	-311	200	0	7.2455	6.69737	71.5259	1148.92	148.215	945.214	-914	200	0
459	7	-7.91274e-33	1.75411e-33	3.30593e-32	1.48146e-30	-1.5886e-30	3.17788e-31	300	610	0	3.55722e-33	3.78229e-33	2.94686e-32	-1.5119e-30	1.52705e-30	6.84653e-32	300	200	0	3.36179	2.44514	56.643	146.421	915.653	171.749	-311	200	0	7.2174	7.1436	71.1489	1140.27	301.884	962.538	-914	200	0
459	8	-9.10733e-33	2.59031e-33	2.77075e-32	1.35274e-30	-1.56617e-30	3.34091e-31	300	610	0	2.88079e-33	3.63878e-33	2.41873e-32	-1.27478e-30	1.25388e-30	2.45005e-32	300	200	0	3.37509	2.37313	56.6235	148.364	936.823	168.811	-311	200	0	7.19898	7.51448	70.6315	1112.74	434.479	982.54	-914	200	0
459	9	-8.69721e-33	2.75903e-33	2.13374e-32	1.11755e-30	-1.3648e-30	3.0349e-31	300	610	0	2.14158e-33	3.15076e-33	1.82094e-32	-9.8467e-31	9.3733e-31	-8.42328e-33	300	200	0	3.40448	2.30819	56.5704	149.935	968.522	168.41	-311	200	0	7.20584	7.73772	70.0163	1050.29	521.453	1006.54	-914	200	0
460	0	-7.41664e-33	2.52543e-33	1.51254e-32	8.48e-31	-1.08586e-30	2.49583e-31	300	610	0	1.44379e-33	2.53344e-33	1.25166e-32	-6.97759e-31	6.28531e-31	-3.31441e-32	300	200	0	3.44156	2.25754	56.5136	148.7	1005.62	169.769	-311	200	0	7.23786	7.80034	69.4017	949.472	551.969	1031.72	-914	200	0	10.8694	8.90342	125.456	26479.5	81914.2	-7636.8	0	0	0
460	1	-5.79559e-33	2.09145e-33	9.71808e-33	5.88999e-31	-7.97942e-31	1.88751e-31	300	610	0	8.3818e-34	1.92574e-33	7.63749e-33	-4.45838e-31	3.55357e-31	-5.23931e-32	300	200	0	3.47982	2.22252	56.4703	142.338	1040.55	172.082	-311	200	0	7.2813	7.74021	68.8586	821.124	531.711	1053.26	-914	200	0
460	2	-4.18491e-33	1.59906e-33	5.3785e-33	3.64365e-31	-5.42886e-31	1.31293e-31	300	610	0	3.38677e-34	1.40385e-33	3.78066e-33	-2.43016e-31	1.29698e-31	-6.81496e-32	300	200	0	3.51725	2.20077	56.4341	129.756	1066.9	174.743	-311	200	0	7.32102	7.61577	68.3816	685.146	473.752	1067.34	-914	200	0
460	3	-2.79203e-33	1.13926e-33	2.11608e-33	1.82927e-31	-3.4241e-31	8.27972e-32	300	610	0	-6.28369e-35	9.95245e-34	9.5346e-34	-9.17748e-32	-4.59312e-32	-8.11407e-32	300	200	0	3.55515	2.18994	56.3873	111.093	1081.35	177.477	-311	200	0	7.34353	7.47724	67.9387	563.953	387.478	1071.48	-914	200	0
460	4	-1.71821e-33	7.63101e-34	-2.06046e-34	4.39709e-32	-2.04132e-31	4.54962e-32	300	610	0	-3.84058e-34	6.91332e-34	-9.42987e-34	1.2051e-32	-1.72837e-31	-9.04429e-32	300	200	0	3.59402	2.18892	56.3205	87.0141	1083.17	180.386	-311	200	0	7.33727	7.35198	67.5114	478.855	275.162	1065.88	-914	200	0
460	5	-9.91742e-34	4.9243e-34	-1.78865e-33	-5.82639e-32	-1.26435e-31	1.94372e-32	300	610	0	-6.42124e-34	4.57599e-34	-2.04265e-33	7.54816e-32	-2.51796e-31	-9.31724e-32	300	200	0	3.63098	2.19627	56.2368	59.049	1074.22	183.887	-311	200	0	7.29997	7.24754	67.0806	448.786	134.759	1054.35	-914	200	0
460	6	-5.94151e-34	3.28931e-34	-2.83658e-33	-1.3108e-31	-1.01908e-31	3.40344e-33	300	610	0	-8.45457e-34	2.41577e-34	-2.46602e-33	1.05739e-31	-2.79902e-31	-8.42902e-32	300	200	0	3.66116	2.20903	56.1416	30.1154	1058.65	188.447	-311	200	0	7.24569	7.16312	66.6213	484.294	-33.1211	1042.25	-914	200	0
460	7	-4.78374e-34	2.6079e-34	-3.51704e-33	-1.80701e-31	-1.19356e-31	-4.42627e-33	300	610	0	-9.8728e-34	-2.07348e-35	-2.29147e-33	1.08588e-31	-2.48652e-31	-5.65977e-32	300	200	0	3.68096	2.22402	56.0373	3.55174	1040.21	194.143	-311	200	0	7.19864	7.09953	66.114	577.375	-216.433	1034.11	-914	200	0
460	8	-5.79176e-34	2.66877e-34	-3.93168e-33	-2.10401e-31	-1.64546e-31	-6.05869e-33	300	610	0	-1.04067e-33	-3.98736e-34	-1.54378e-33	8.75192e-32	-1.4336e-31	-1.04484e-33	300	200	0	3.69013	2.23912	55.924	-18.1946	1019.96	200.244	-311	200	0	7.17365	7.06455	65.5497	701.689	-391.479	1032.71	-914	200	0
460	9	-8.16815e-34	3.187e-34	-4.09847e-33	-2.19228e-31	-2.19951e-31	-3.46774e-33	300	610	0	-9.55406e-34	-9.59884e-34	-1.98156e-34	4.36338e-32	5.58957e-32	9.24735e-32	300	200	0	3.69202	2.25264	55.8012	-33.7804	998.289	205.356	-311	200	0	7.16096	7.06364	64.9451	825.808	-534.751	1037.41	-914	200	0
461	0	-1.09554e-33	3.80603e-34	-3.94122e-33	-2.01289e-31	-2.63848e-31	1.47023e-33	300	610	0	-6.57225e-34	-1.75952e-33	1.80096e-33	-2.38488e-32	3.71418e-31	2.33619e-31	300	200	0	3.69249	2.26295	55.6701	-42.7539	978.574	208.125	-311	200	0	7.13712	7.08304	64.3481	923.863	-634.303	1043.4	-914	200	0	10.7369	9.21605	120.383	24811.3	77170	-7979.95	0	0	0
461	1	-1.29891e-33	4.08925e-34	-3.28646e-33	-1.45601e-31	-2.69222e-31	6.93559e-33	300	610	0	-5.08961e-35	-2.82629e-33	4.50594e-33	-1.16496e-31	8.22692e-31	4.29178e-31	300	200	0	3.69676	2.26862	55.5353	-45.5171	965.949	207.761	-311	200	0	7.08809	7.09064	63.7935	978.478	-688.758	1045.07	-914	200	0
461	2	-1.2843e-33	3.51013e-34	-1.86939e-33	-3.66713e-32	-2.03007e-31	1.10658e-32	300	610	0	9.71259e-34	-4.14205e-33	7.91593e-33	-2.34975e-31	1.41834e-30	6.79488e-31	300	200	0	3.70537	2.26752	55.4051	-43.1948	962.4	204.252	-311	200	0	7.01091	7.05411	63.2542	982.082	-698.116	1041.81	-914	200	0
461	3	-8.7969e-34	1.45167e-34	6.46591e-34	1.43934e-31	-2.63694e-32	1.18435e-32	300	610	0	2.51304e-33	-5.61571e-33	1.19099e-32	-3.76753e-31	2.14486e-30	9.73601e-31	300	200	0	3.71395	2.25707	55.2943	-37.1993	965.185	198.547	-311	200	0	6.9061	6.95506	62.6738	937.803	-658.266	1039.89	-914	200	0
461	4	1.13868e-34	-2.77161e-34	4.63073e-33	4.1467e-31	3.03181e-31	7.01904e-33	300	610	0	4.64779e-33	-7.05181e-33	1.61641e-32	-5.332e-31	2.95207e-30	1.28323e-30	300	200	0	3.71895	2.23627	55.2241	-28.4307	969.576	192.376	-311	200	0	6.78829	6.78976	62.0605	860.214	-563.632	1048.27	-914	200	0
461	5	1.9098e-33	-9.85431e-34	1.04181e-32	7.89319e-31	8.26894e-31	-5.88078e-33	300	610	0	7.37943e-33	-8.11651e-33	2.00567e-32	-6.86191e-31	3.73576e-30	1.55581e-30	300	200	0	3.7235	2.2067	55.2165	-16.8839	971.129	187.575	-311	200	0	6.69297	6.56507	61.5118	773.511	-416.552	1072.11	-914	200	0
461	6	4.7088e-33	-2.03872e-33	1.82071e-32	1.27013e-30	1.57613e-30	-2.94028e-32	300	610	0	1.05896e-32	-8.30624e-33	2.25711e-32	-8.04459e-31	4.31902e-30	1.70754e-30	300	200	0	3.73593	2.17235	55.2811	-2.62419	966.655	185.456	-311	200	0	6.65201	6.30023	61.1241	702.748	-236.617	1110.53	-914	200	0
461	7	8.65195e-33	-3.46747e-33	2.79137e-32	1.83851e-30	2.559e-30	-6.58172e-32	300	610	0	1.39714e-32	-6.92756e-33	2.22118e-32	-8.40205e-31	4.43508e-30	1.61761e-30	300	200	0	3.76207	2.13842	55.4021	12.8938	955.515	186.469	-311	200	0	6.66335	6.025	60.9131	664.965	-58.9381	1159.72	-914	200	0
461	8	1.37497e-32	-5.24708e-33	3.89802e-32	2.44341e-30	3.74178e-30	-1.16508e-31	300	610	0	1.69544e-32	-3.10108e-33	1.69606e-32	-7.26757e-31	3.71613e-30	1.12602e-30	300	200	0	3.7997	2.10896	55.537	27.1877	940.207	190.004	-311	200	0	6.69492	5.76353	60.8249	667.815	79.8279	1214.41	-914	200	0
461	9	1.97845e-32	-7.2629e-33	5.01416e-32	2.98785e-30	5.02501e-30	-1.81055e-31	300	610	0	1.86272e-32	4.19362e-33	4.3108e-33	-3.78519e-31	1.69506e-30	3.77123e-32	300	200	0	3.84044	2.08647	55.6304	38.8021	925.259	194.575	-311	200	0	6.71836	5.51961	60.7892	709.174	155.544	1264.86	-914	200	0
462	0	2.61871e-32	-9.26761e-33	5.91685e-32	3.31519e-30	6.21546e-30	-2.55987e-31	300	610	0	1.76758e-32	1.60107e-32	-1.85722e-32	3.05174e-31	-2.17102e-30	-1.86282e-30	300	200	0	3.87551	2.07379	55.647	48.8917	915.051	198.477	-311	200	0	6.72986	5.27971	60.7481	774.586	159.881	1297.14	-914	200	0	10.1035	7.14639	117.918	24538.5	74615.6	-6080.85	0	0	0
462	1	3.18947e-32	-1.08345e-32	6.26178e-32	3.19764e-30	6.99682e-30	-3.33227e-31	300	610	0	1.2358e-32	3.32449e-32	-5.4503e-32	1.4302e-30	-8.44411e-30	-4.78197e-30	300	200	0	3.89849	2.07486	55.6003	60.4812	911.892	200.54	-311	200	0	6.73885	5.03028	60.6489	841.458	95.8976	1299.77	-914	200	0
462	2	3.52055e-32	-1.13131e-32	5.56529e-32	2.33089e-30	6.90419e-30	-3.98343e-31	300	610	0	5.48507e-34	5.6328e-32	-1.05676e-31	3.08942e-30	-1.76028e-29	-8.86751e-30	300	200	0	3.90461	2.09327	55.5479	75.7638	915.937	200.507	-311	200	0	6.74878	4.77763	60.4697	890.842	-24.9722	1268.01	-914	200	0
462	3	3.36589e-32	-9.79852e-33	3.20175e-32	3.40887e-31	5.31046e-30	-4.28812e-31	300	610	0	-2.01032e-32	8.47975e-32	-1.72749e-31	5.33376e-30	-2.98811e-29	-1.41345e-29	300	200	0	3.89126	2.12926	55.5564	93.9512	926.446	198.774	-311	200	0	6.74957	4.55351	60.2979	916.693	-183.551	1203.28	-914	200	0
462	4	2.3984e-32	-5.13093e-33	-1.57144e-32	-3.19019e-30	1.4364e-30	-3.92692e-31	300	610	0	-5.1852e-32	1.16732e-31	-2.53572e-31	8.13051e-30	-4.50396e-29	-2.03643e-29	300	200	0	3.8589	2.17666	55.6659	111.699	942.309	195.784	-311	200	0	6.72302	4.39544	60.3256	926.336	-356.233	1113.57	-914	200	0
462	5	2.1781e-33	4.0529e-33	-9.54625e-32	-8.66955e-30	-5.60032e-30	-2.48263e-31	300	610	0	-9.63183e-32	1.4807e-31	-3.41553e-31	1.13083e-29	-6.20641e-29	-2.69768e-29	300	200	0	3.8086	2.22384	55.8653	125.083	961.984	191.909	-311	200	0	6.66085	4.32445	60.6912	932.755	-521.414	1013.9	-914	200	0
462	6	-3.62044e-32	1.91872e-32	-2.14362e-31	-1.64014e-29	-1.66785e-29	5.45669e-32	300	610	0	-1.53684e-31	1.71873e-31	-4.23742e-31	1.449e-29	-7.88042e-29	-3.28836e-29	300	200	0	3.73982	2.25979	56.097	131.11	983.688	187.69	-311	200	0	6.57675	4.34592	61.3513	943.822	-662.619	920.483	-914	200	0
462	7	-9.54581e-32	4.15323e-32	-3.76705e-31	-2.64478e-29	-3.24883e-29	5.70066e-31	300	610	0	-2.21589e-31	1.77634e-31	-4.78818e-31	1.70188e-29	-9.15783e-29	-3.63384e-29	300	200	0	3.65331	2.27901	56.2966	128.127	1004.88	183.774	-311	200	0	6.48862	4.45551	62.1448	957.326	-765.676	842.618	-914	200	0
462	8	-1.78724e-31	7.17853e-32	-5.80945e-31	-3.84368e-29	-5.32495e-29	1.34853e-30	300	610	0	-2.93744e-31	1.50818e-31	-4.75317e-31	1.78878e-29	-9.48056e-29	-3.48118e-29	300	200	0	3.55546	2.28121	56.4275	115.623	1021.22	180.614	-311	200	0	6.39117	4.63467	62.9302	966.312	-817.188	781.251	-914	200	0
462	9	-2.86488e-31	1.09519e-31	-8.15706e-31	-5.13183e-29	-7.83169e-29	2.4229e-30	300	610	0	-3.58331e-31	7.29042e-32	-3.70662e-31	1.569e-29	-8.07594e-29	-2.4938e-29	300	200	0	3.45901	2.26861	56.4776	94.4988	1027.28	178.285	-311	200	0	6.2616	4.85401	63.6164	966.339	-810.459	733.503	-914	200	0
463	0	-4.14512e-31	1.52437e-31	-1.05487e-30	-6.30811e-29	-1.05676e-28	3.78913e-30	300	610	0	-3.96358e-31	-7.77273e-32	-1.11776e-31	8.61372e-30	-3.95825e-29	-2.59337e-30	300	200	0	3.37961	2.24506	56.4419	67.5361	1019.23	176.452	-311	200	0	6.09541	5.08661	64.1269	955.932	-753.824	695.547	-914	200	0	10.1035	7.14639	117.918	24538.5	74615.6	-6080.85	0	0	0
463	1	-5.51226e-31	1.95475e-31	-1.2521e-30	-7.04591e-29	-1.31348e-28	5.37966e-30	300	610	0	-3.80309e-31	-3.23599e-31	3.61677e-31	-5.48001e-30	4.02437e-29	3.68079e-29	300	200	0	3.33077	2.21619	56.3192	38.709	997.677	174.669	-311	200	0	5.92368	5.31026	64.383	933.233	-671.091	661.98	-914	200	0
463	2	-6.74705e-31	2.29794e-31	-1.3355e-30	-6.86807e-29	-1.48761e-28	7.03047e-30	300	610	0	-2.73531e-31	-6.84136e-31	1.11014e-30	-2.88565e-29	1.70738e-28	9.7705e-29	300	200	0	3.31926	2.18853	56.1261	12.0148	967.857	172.924	-311	200	0	5.78818	5.50112	64.3078	894.762	-591.254	626.31	-914	200	0
463	3	-7.49559e-31	2.41833e-31	-1.20362e-30	-5.13456e-29	-1.48199e-28	8.44382e-30	300	610	0	-3.10931e-32	-1.16934e-30	2.18173e-30	-6.35309e-29	3.623e-28	1.83361e-28	300	200	0	3.34418	2.1674	55.9112	-8.95608	936.604	171.855	-311	200	0	5.70669	5.637	63.8801	840.787	-535.601	584.365	-914	200	0
463	4	-7.24317e-31	2.12626e-31	-7.24646e-31	-1.05477e-29	-1.16491e-28	9.15105e-30	300	610	0	3.9702e-31	-1.77077e-30	3.59309e-30	-1.10665e-28	6.20349e-28	2.94319e-28	300	200	0	3.39935	2.15508	55.7413	-21.5569	908.403	172.287	-311	200	0	5.66434	5.70426	63.1987	784.022	-511.316	538.203	-914	200	0
463	5	-5.30216e-31	1.17734e-31	2.58683e-31	6.25982e-29	-3.71847e-29	8.48351e-30	300	610	0	1.0593e-30	-2.44963e-30	5.30277e-30	-1.69696e-28	9.4053e-28	4.26272e-28	300	200	0	3.47554	2.15115	55.6603	-25.1836	883.948	174.575	-311	200	0	5.63051	5.69431	62.4549	747.448	-512.273	497.675	-914	200	0
463	6	-8.2671e-32	-7.17231e-32	1.91532e-30	1.76839e-28	1.08461e-28	5.56327e-30	300	610	0	1.99153e-30	-3.12237e-30	7.17675e-30	-2.37179e-28	1.30238e-27	5.67383e-28	300	200	0	3.5616	2.15522	55.6674	-21.4765	862.427	178.359	-311	200	0	5.57977	5.60277	61.8361	749.187	-522.96	476.512	-914	200	0
463	7	7.12877e-31	-3.86369e-31	4.3995e-30	3.38864e-28	3.39289e-28	-6.69481e-31	300	610	0	3.19995e-30	-3.645e-30	8.94792e-30	-3.05367e-28	1.66167e-27	6.95157e-28	300	200	0	3.64582	2.1673	55.7316	-13.1169	844.553	182.741	-311	200	0	5.5037	5.44008	61.4629	791.333	-525.976	484.707	-914	200	0
463	8	1.94873e-30	-8.53506e-31	7.80788e-30	5.50403e-28	6.70405e-28	-1.13711e-29	300	610	0	4.63818e-30	-3.79814e-30	1.0173e-29	-3.60643e-28	1.942e-27	7.73241e-28	300	200	0	3.71768	2.1833	55.8106	-2.59217	832.177	186.731	-311	200	0	5.42018	5.239	61.3646	863.543	-511.45	524.921	-914	200	0
463	9	3.69412e-30	-1.489e-30	1.21169e-29	8.04193e-28	1.10729e-27	-2.76263e-29	300	610	0	6.17786e-30	-3.27689e-30	1.01942e-29	-3.81997e-28	2.02687e-27	7.48706e-28	300	200	0	3.76968	2.1934	55.8605	8.16341	825.194	189.806	-311	200	0	5.37586	5.05277	61.4699	954.873	-479.229	594.448	-914	200	0
464	0	5.96381e-30	-2.28553e-30	1.70989e-29	1.07884e-27	1.63754e-27	-5.01698e-29	300	610	0	7.57472e-30	-1.69078e-30	8.11714e-30	-3.39926e-28	1.75417e-27	5.50778e-28	300	200	0	3.79757	2.18926	55.8557	17.4689	820.512	192.098	-311	200	0	5.42416	4.94546	61.6441	1060.59	-435.32	686.893	-914	200	0	9.98857	7.82237	117.989	24732.6	74599	-6843.92	0	0	0
464	1	8.67474e-30	-3.19698e-30	2.22182e-29	1.33282e-27	2.22022e-27	-7.89758e-29	300	610	0	8.43351e-30	1.41852e-30	2.82136e-30	-1.96263e-28	9.1613e-28	9.23139e-29	300	200	0	3.79963	2.17204	55.8082	23.5821	815.029	193.941	-311	200	0	5.59331	4.97078	61.769	1177.58	-391.491	791.941	-914	200	0
464	2	1.1591e-29	-4.1193e-30	2.65148e-29	1.49817e-27	2.77327e-27	-1.127e-28	300	610	0	8.17835e-30	6.5323e-30	-6.97452e-30	9.43041e-29	-7.31435e-28	-7.24226e-28	300	200	0	3.77815	2.15129	55.7611	25.2186	809.004	195.421	-311	200	0	5.87643	5.14455	61.8009	1296.17	-361.886	896.142	-914	200	0
464	3	1.42595e-29	-4.86927e-30	2.84896e-29	1.4751e-27	3.1601e-27	-1.47987e-28	300	610	0	6.03866e-30	1.4072e-29	-2.2566e-29	5.80126e-28	-3.44533e-27	-1.99424e-27	300	200	0	3.74169	2.13807	55.7569	22.5065	806.287	196.477	-311	200	0	6.24211	5.43031	61.7709	1399.39	-352.973	985.694	-914	200	0
464	4	1.59439e-29	-5.16396e-30	2.60164e-29	1.12909e-27	3.1776e-27	-1.78672e-28	300	610	0	1.06494e-30	2.42676e-29	-4.50045e-29	1.30481e-27	-7.45112e-27	-3.7896e-27	300	200	0	3.70328	2.13966	55.8065	16.7898	812.094	197.131	-311	200	0	6.64745	5.7551	61.757	1469.8	-360.352	1050.28	-914	200	0
464	5	1.55674e-29	-4.60568e-30	1.63201e-29	2.93145e-28	2.54911e-27	-1.94993e-28	300	610	0	-7.80657e-30	3.69683e-29	-7.46989e-29	2.29466e-27	-1.28732e-26	-6.1264e-27	300	200	0	3.6755	2.15711	55.8934	9.64632	830.564	197.165	-311	200	0	7.05126	6.04753	61.8529	1496.26	-373.82	1085.99	-914	200	0
464	6	1.16843e-29	-2.67961e-30	-3.92877e-30	-1.22159e-27	9.27406e-28	-1.82943e-28	300	610	0	-2.16178e-29	5.13924e-29	-1.10856e-28	3.54045e-27	-1.96342e-26	-8.92035e-27	300	200	0	3.66561	2.18489	55.9994	2.62102	863.175	195.768	-311	200	0	7.41995	6.26258	62.1231	1475.23	-378.672	1094.89	-914	200	0
464	7	2.50764e-30	1.22601e-30	-3.83325e-29	-3.60281e-27	-2.08551e-27	-1.24049e-28	300	610	0	-4.11566e-29	6.58229e-29	-1.50755e-28	4.97306e-27	-2.7322e-26	-1.193e-26	300	200	0	3.67343	2.21352	56.1168	-2.91416	908.033	191.876	-311	200	0	7.71803	6.37719	62.5616	1408.2	-356.042	1081.58	-914	200	0
464	8	-1.39731e-29	7.76474e-30	-9.02213e-29	-6.99731e-27	-6.89334e-27	4.10644e-30	300	610	0	-6.66054e-29	7.72722e-29	-1.88889e-28	6.43353e-27	-3.50277e-26	-1.46908e-26	300	200	0	3.69376	2.23496	56.2447	-6.3704	959.716	184.96	-311	200	0	7.9039	6.38053	63.0858	1299.8	-289.732	1050.36	-914	200	0
464	9	-3.97402e-29	1.75273e-29	-1.61761e-28	-1.14503e-26	-1.3826e-26	2.26154e-28	300	610	0	-9.70564e-29	8.1162e-29	-2.16046e-28	7.63959e-27	-4.11664e-26	-1.64462e-26	300	200	0	3.71978	2.24765	56.378	-8.0567	1010.34	175.3	-311	200	0	7.94809	6.27678	63.5788	1158.99	-176.508	1005.32	-914	200	0
465	0	-7.63155e-29	3.08725e-29	-2.52646e-28	-1.68209e-26	-2.30169e-26	5.65459e-28	300	610	0	-1.29893e-28	7.10974e-29	-2.18479e-28	8.15308e-27	-4.33068e-26	-1.6089e-26	300	200	0	3.7444	2.2574	56.495	-9.11969	1052.49	163.49	-311	200	0	7.85186	6.08932	63.9673	1002.3	-33.2932	952.094	-914	200	0	10.6971	7.9721	121.023	24899.8	77291.5	-6939.25	0	0	0
465	1	-1.24105e-28	4.76816e-29	-3.58329e-28	-2.26738e-26	-3.42295e-26	1.03835e-27	300	610	0	-1.6007e-28	3.8849e-29	-1.77406e-28	7.35552e-27	-3.80492e-26	-1.21313e-26	300	200	0	3.76103	2.27303	56.563	-12.0393	1081.94	150.053	-311	200	0	7.64417	5.85609	64.2632	852.083	106.435	898.212	-914	200	0
465	2	-1.81489e-28	6.70298e-29	-4.67837e-28	-2.81518e-26	-4.66332e-26	1.64552e-27	300	610	0	-1.79362e-28	-2.52959e-29	-6.91803e-29	4.44306e-27	-2.10148e-26	-2.73228e-27	300	200	0	3.76471	2.29969	56.5621	-19.7806	1097.65	135.776	-311	200	0	7.36912	5.62056	64.5176	726.229	206.551	850.337	-914	200	0
465	3	-2.43661e-28	8.6782e-29	-5.61288e-28	-3.18418e-26	-5.85366e-26	2.36033e-27	300	610	0	-1.75724e-28	-1.31616e-28	1.334e-28	-1.54386e-27	1.29706e-26	1.41819e-26	300	200	0	3.75296	2.33545	56.5001	-32.6042	1099.77	122.448	-311	200	0	7.07923	5.42169	64.7664	630.652	240.339	812.083	-914	200	0
465	4	-3.01269e-28	1.03141e-28	-6.07433e-28	-3.1657e-26	-6.71015e-26	3.11413e-27	300	610	0	-1.32957e-28	-2.89244e-28	4.58081e-28	-1.16366e-26	6.93909e-26	4.06595e-26	300	200	0	3.72717	2.3736	56.4039	-46.1843	1088.7	112.887	-311	200	0	6.82881	5.28579	65.0125	564.411	194.712	785.968	-914	200	0
465	5	-3.38992e-28	1.10206e-28	-5.61732e-28	-2.47709e-26	-6.80836e-26	3.77944e-27	300	610	0	-3.10018e-29	-5.03423e-28	9.27801e-28	-2.67777e-26	1.53132e-25	7.82799e-26	300	200	0	3.69327	2.40573	56.3052	-54.2173	1066.53	109.58	-311	200	0	6.66062	5.22618	65.2129	529.562	70.5168	775.121	-914	200	0
465	6	-3.34308e-28	9.96411e-29	-3.65761e-28	-7.65754e-27	-5.56736e-26	4.15288e-27	300	610	0	1.52754e-28	-7.71548e-28	1.55238e-27	-4.75595e-26	2.67027e-25	1.2748e-25	300	200	0	3.65848	2.42438	56.2297	-52.869	1038.37	113.225	-311	200	0	6.59318	5.2458	65.3009	532.146	-118.892	780.587	-914	200	0
465	7	-2.56837e-28	6.06036e-29	5.09337e-29	2.36953e-26	-2.25445e-26	3.94122e-27	300	610	0	4.40682e-28	-1.0779e-27	2.31679e-27	-7.38426e-26	4.0975e-25	1.86617e-25	300	200	0	3.62621	2.42825	56.1871	-42.3889	1010.82	122.767	-311	200	0	6.61741	5.33709	65.2458	572.246	-350.516	798.986	-914	200	0
465	8	-6.88341e-29	-1.98606e-29	7.65119e-28	7.33131e-26	3.97513e-26	2.75582e-27	300	610	0	8.50085e-28	-1.38721e-27	3.16588e-27	-1.04244e-25	5.73017e-25	2.50776e-25	300	200	0	3.59581	2.42396	56.1682	-25.4794	988.865	136.272	-311	200	0	6.70172	5.48226	65.085	634.646	-593.66	825.37	-914	200	0
465	9	2.72429e-28	-1.55692e-28	1.84863e-27	1.4441e-25	1.39858e-25	1.22609e-28	300	610	0	1.38587e-27	-1.63752e-27	3.9862e-27	-1.35503e-25	7.38159e-25	3.10363e-25	300	200	0	3.5675	2.41987	56.1565	-5.31352	974.055	151.281	-311	200	0	6.80408	5.65253	64.9093	692.967	-810.81	857.752	-914	200	0
466	0	8.09488e-28	-3.59655e-28	3.3498e-27	2.3812e-25	2.84969e-25	-4.48269e-27	300	610	0	2.03037e-27	-1.73333e-27	4.58636e-27	-1.61774e-25	8.72319e-25	3.49642e-25	300	200	0	3.5468	2.41946	56.1462	15.3044	965.012	165.024	-311	200	0	6.89159	5.80685	64.811	726.233	-962.853	897.776	-914	200	0	10.6971	7.9721	121.023	24899.8	77291.5	-6939.25	0	0	0
466	1	1.57572e-27	-6.39823e-28	5.26614e-27	3.51732e-25	4.78266e-25	-1.1563e-26	300	610	0	2.73031e-27	-1.54053e-27	4.67914e-27	-1.73919e-25	9.2477e-25	3.45457e-25	300	200	0	3.54419	2.4208	56.1456	33.8903	959.508	175.101	-311	200	0	6.95577	5.90062	64.808	732.101	-1023.08	946.873	-914	200	0
466	2	2.58167e-27	-9.94436e-28	7.50716e-27	4.76397e-25	7.15286e-25	-2.14799e-26	300	610	0	3.38152e-27	-8.85736e-28	3.87024e-27	-1.58978e-25	8.24233e-25	2.66542e-25	300	200	0	3.56963	2.41952	56.1631	47.8721	956.616	180.242	-311	200	0	7.00953	5.90041	64.8088	725.268	-990.565	1001.6	-914	200	0
466	3	3.79593e-27	-1.405e-27	9.84818e-27	5.94435e-25	9.79204e-25	-3.4274e-26	300	610	0	3.81295e-27	4.36796e-28	1.66077e-27	-1.00025e-25	4.78453e-25	7.40147e-26	300	200	0	3.62504	2.41265	56.1984	54.3926	957.076	180.667	-311	200	0	7.07214	5.79	64.6719	725.717	-887.161	1053.12	-914	200	0
466	4	5.12074e-27	-1.82772e-27	1.18777e-26	6.76471e-25	1.23518e-24	-4.94192e-26	300	610	0	3.77265e-27	2.64647e-27	-2.5265e-27	2.32531e-26	-2.22169e-25	-2.76192e-25	300	200	0	3.70039	2.40075	56.2483	50.9059	962.07	177.756	-311	200	0	7.15624	5.57127	64.335	747.018	-741.74	1091.95	-914	200	0
466	5	6.36307e-27	-2.18396e-27	1.29446e-26	6.78877e-25	1.42425e-24	-6.5513e-26	300	610	0	2.92024e-27	5.94092e-27	-9.28541e-27	2.32845e-25	-1.39468e-24	-8.28025e-25	300	200	0	3.77732	2.38713	56.3112	36.9281	972.086	173.135	-311	200	0	7.26278	5.26545	63.8686	791.005	-580.521	1113.86	-914	200	0
466	6	7.20436e-27	-2.35067e-27	1.21159e-26	5.42287e-25	1.45777e-24	-7.99195e-26	300	610	0	8.32098e-28	1.04389e-26	-1.91156e-26	5.491e-25	-3.14478e-24	-1.61611e-24	300	200	0	3.83783	2.37549	56.375	15.5853	985.857	167.877	-311	200	0	7.38186	4.90631	63.3788	850.627	-427.713	1121.86	-914	200	0
466	7	7.17365e-27	-2.15319e-27	8.16223e-27	1.92268e-25	1.21377e-24	-8.84039e-26	300	610	0	-2.9723e-27	1.60976e-26	-3.2249e-26	9.85291e-25	-5.53658e-24	-2.65169e-24	300	200	0	3.87177	2.36875	56.4081	-7.46842	999.637	162.458	-311	200	0	7.4922	4.53201	62.9109	916.338	-303.564	1123.73	-914	200	0
466	8	5.63267e-27	-1.36321e-27	-4.06911e-28	-4.56384e-25	5.37695e-25	-8.48286e-26	300	610	0	-8.97286e-27	2.26014e-26	-4.84044e-26	1.53963e-24	-8.5485e-24	-3.90298e-24	300	200	0	3.87798	2.36888	56.3736	-27.4417	1008.09	157.207	-311	200	0	7.56005	4.19111	62.4955	980.096	-217.395	1127.75	-914	200	0
466	9	1.78446e-27	2.93469e-28	-1.52267e-26	-1.48993e-24	-7.49689e-25	-6.10197e-26	300	610	0	-1.75488e-26	2.92267e-26	-6.64657e-26	2.18452e-24	-1.20144e-23	-5.26997e-24	300	200	0	3.85942	2.3756	56.2501	-42.6826	1006.37	152.655	-311	200	0	7.54787	3.94099	62.2565	1036.53	-166.65	1138.02	-914	200	0
467	0	-5.27868e-27	3.11403e-27	-3.78448e-26	-2.97859e-24	-2.83335e-24	-6.95598e-27	300	610	0	-2.88258e-26	3.46892e-26	-8.40966e-26	2.85316e-24	-1.55512e-23	-6.55474e-24	300	200	0	3.81892	2.38532	56.0428	-53.7181	992.592	149.405	-311	200	0	7.43013	3.81647	62.3984	1083.23	-143.979	1151.21	-914	200	0	10.0334	7.0895	120.243	25325.9	77003.3	-5807.71	0	0	0
467	1	-1.64688e-26	7.37404e-27	-6.93364e-26	-4.95014e-24	-5.86987e-24	8.85182e-26	300	610	0	-4.24621e-26	3.69967e-26	-9.73229e-26	3.42447e-24	-1.84778e-23	-7.43009e-24	300	200	0	3.75961	2.39317	55.7868	-60.8203	969.3	147.479	-311	200	0	7.20332	3.80732	63.0496	1123.23	-142.914	1159.58	-914	200	0
467	2	-3.25165e-26	1.32542e-26	-1.09731e-25	-7.35271e-24	-9.93402e-24	2.36219e-25	300	610	0	-5.73743e-26	3.33383e-26	-1.00146e-25	3.70802e-24	-1.97364e-23	-7.41181e-24	300	200	0	3.68675	2.39598	55.5402	-62.9142	942.096	145.95	-311	200	0	6.88564	3.88086	64.1152	1167.34	-156.305	1158.54	-914	200	0
467	3	-5.36851e-26	2.07331e-26	-1.57234e-25	-1.00067e-23	-1.49427e-23	4.44127e-25	300	610	0	-7.14132e-26	2.00621e-26	-8.42887e-26	3.43227e-24	-1.78328e-23	-5.84307e-24	300	200	0	3.60686	2.39333	55.3627	-57.9581	916.587	143.687	-311	200	0	6.50904	4.01726	65.2848	1226.78	-172.705	1148.75	-914	200	0
467	4	-7.93708e-26	2.94415e-26	-2.0725e-25	-1.25478e-23	-2.05556e-23	7.13641e-25	300	610	0	-8.10222e-26	-7.18914e-27	-3.92302e-26	2.24094e-24	-1.0824e-23	-1.90295e-24	300	200	0	3.52584	2.38802	55.2943	-43.7645	896.386	140.442	-311	200	0	6.11516	4.21581	66.1936	1301.56	-178.503	1131.99	-914	200	0
467	5	-1.07586e-25	3.84828e-26	-2.51265e-25	-1.43654e-23	-2.60556e-23	1.03442e-24	300	610	0	-8.09336e-26	-5.30958e-26	4.72739e-26	-2.9582e-25	3.61073e-24	5.34463e-24	300	200	0	3.44973	2.38589	55.347	-19.8712	883.058	137.124	-311	200	0	5.75873	4.47798	66.6143	1381.48	-164.826	1108.86	-914	200	0
467	6	-1.34352e-25	4.62281e-26	-2.75716e-25	-1.45479e-23	-3.02184e-23	1.37783e-24	300	610	0	-6.39968e-26	-1.2193e-25	1.87926e-25	-4.6466e-24	2.7968e-23	1.68419e-23	300	200	0	3.38612	2.3921	55.5051	10.2081	877.129	135.423	-311	200	0	5.5002	4.79234	66.5423	1456.7	-132.165	1080.77	-914	200	0
467	7	-1.53044e-25	5.01131e-26	-2.61069e-25	-1.18485e-23	-3.11925e-23	1.68941e-24	300	610	0	-2.12681e-26	-2.16368e-25	3.93589e-25	-1.12503e-23	6.45326e-23	3.33464e-23	300	200	0	3.34148	2.40534	55.723	39.68	877.958	137.072	-311	200	0	5.3804	5.1322	66.1254	1521.9	-87.8234	1051	-914	200	0
467	8	-1.53819e-25	4.64786e-26	-1.81457e-25	-4.69657e-24	-2.64184e-23	1.88101e-24	300	610	0	5.74591e-26	-3.35754e-25	6.69678e-25	-2.0403e-23	1.14747e-22	5.51374e-23	300	200	0	3.31704	2.41588	55.9327	62.3692	883.24	142.882	-311	200	0	5.39969	5.4654	65.5294	1573.32	-38.7167	1022.8	-914	200	0
467	9	-1.2327e-25	3.0519e-26	-5.36169e-27	8.71656e-24	-1.26367e-23	1.82419e-24	300	610	0	1.82473e-25	-4.73776e-25	1.011e-24	-3.20912e-23	1.78288e-22	8.16044e-23	300	200	0	3.30886	2.41083	56.0737	75.8903	890.888	152.248	-311	200	0	5.5214	5.76872	64.8716	1606.66	12.2099	996.587	-914	200	0
468	0	-4.45751e-26	-3.56771e-27	3.02029e-25	3.02382e-23	1.39538e-23	1.3471e-24	300	610	0	3.62067e-25	-6.1559e-25	1.39502e-24	-4.57656e-23	2.51834e-22	1.10716e-22	300	200	0	3.3112	2.38357	56.1157	81.7293	901.36	163.508	-311	200	0	5.69449	6.03635	64.2405	1617.12	64.076	969.467	-914	200	0	10.0334	7.0895	120.243	25325.9	77003.3	-5807.71	0	0	0
468	1	1.01541e-25	-6.21141e-26	7.74036e-25	6.14e-23	5.73087e-23	2.3796e-25	300	610	0	5.99352e-25	-7.34591e-25	1.77365e-24	-6.00591e-23	3.27529e-22	1.3839e-22	300	200	0	3.31913	2.33918	56.0541	83.333	916.385	174.753	-311	200	0	5.87501	6.27342	63.7041	1600.27	114.716	938.108	-914	200	0
468	2	3.3462e-25	-1.51062e-25	1.43448e-24	1.02867e-22	1.20831e-22	-1.74049e-24	300	610	0	8.87771e-25	-7.89239e-25	2.0644e-24	-7.24652e-23	3.91265e-22	1.57827e-22	300	200	0	3.32977	2.29152	55.8924	84.2105	935.246	184.674	-311	200	0	6.03323	6.47734	63.2694	1554.3	158.578	903.202	-914	200	0
468	3	6.70622e-25	-2.74443e-25	2.28571e-24	1.53658e-22	2.06258e-22	-4.82064e-24	300	610	0	1.20532e-24	-7.20626e-25	2.142e-24	-7.9016e-23	4.20985e-22	1.58904e-22	300	200	0	3.34316	2.25583	55.6387	86.9073	953.84	192.823	-311	200	0	6.15546	6.63155	62.8858	1481.99	190.226	869.432	-914	200	0
468	4	1.11596e-24	-4.32126e-25	3.29226e-24	2.10134e-22	3.12068e-22	-9.17824e-24	300	610	0	1.50768e-24	-4.51855e-25	1.8328e-24	-7.40245e-23	3.85378e-22	1.27826e-22	300	200	0	3.36123	2.24103	55.3128	92.5247	967.642	198.902	-311	200	0	6.24656	6.72236	62.5376	1389.75	208.944	840.557	-914	200	0
468	5	1.65911e-24	-6.16772e-25	4.36023e-24	2.64788e-22	4.31389e-22	-1.48541e-23	300	610	0	1.72093e-24	1.09311e-25	9.14963e-25	-4.99929e-23	2.43534e-22	4.72659e-23	300	200	0	3.38384	2.24588	54.9478	100.375	974.421	202.053	-311	200	0	6.32356	6.7508	62.2845	1287.01	214.243	818.326	-914	200	0
468	6	2.25976e-24	-8.10026e-25	5.31357e-24	3.04938e-22	5.49466e-22	-2.16457e-23	300	610	0	1.73497e-24	1.06267e-24	-8.7115e-25	2.17164e-24	-5.36722e-23	-1.02651e-22	300	200	0	3.4074	2.26192	54.5829	107.958	974.391	201.376	-311	200	0	6.40143	6.7242	62.1925	1188.04	199.57	806.341	-914	200	0
468	7	2.83586e-24	-9.78177e-25	5.86984e-24	3.11537e-22	6.40895e-22	-2.89696e-23	300	610	0	1.39962e-24	2.50046e-24	-3.79705e-24	9.24499e-23	-5.59467e-22	-3.42112e-22	300	200	0	3.42915	2.27984	54.2628	111.735	968.932	197.105	-311	200	0	6.48308	6.64849	62.2903	1109.33	156.453	810.556	-914	200	0
468	8	3.2498e-24	-1.0678e-24	5.62013e-24	2.58412e-22	6.67015e-22	-3.57007e-23	300	610	0	5.26113e-25	4.48267e-24	-8.09863e-24	2.30298e-22	-1.32317e-21	-6.8766e-22	300	200	0	3.45126	2.29376	54.0379	108.438	959.234	190.864	-311	200	0	6.55966	6.53353	62.5726	1059.77	85.4652	835.381	-914	200	0
468	9	3.29586e-24	-1.00225e-24	4.02041e-24	1.12426e-22	5.7413e-22	-4.00048e-23	300	610	0	-1.10225e-24	7.00073e-24	-1.39009e-23	4.22298e-22	-2.37708e-21	-1.14607e-21	300	200	0	3.47845	2.30097	53.9504	95.9795	946.445	184.802	-311	200	0	6.62353	6.39875	62.9773	1035.82	1.87476	880.211	-914	200	0
469	0	2.69252e-24	-6.8041e-25	4.04352e-25	-1.64796e-22	2.93522e-22	-3.91952e-23	300	610	0	-3.70586e-24	9.92863e-24	-2.11101e-23	6.6867e-22	-3.71721e-21	-1.70571e-21	300	200	0	3.51171	2.30012	54.0184	73.958	933.219	180.771	-311	200	0	6.68281	6.26941	63.3694	1028.12	-70.0256	938.517	-914	200	0	10.031	8.61023	117.823	24725.8	75630.6	-7359.11	0	0	0
469	1	1.08481e-24	2.04509e-26	-5.96883e-24	-6.12789e-22	-2.554e-22	-2.96594e-23	300	610	0	-7.4658e-24	1.29622e-23	-2.92713e-23	9.58519e-22	-5.27723e-21	-2.32537e-21	300	200	0	3.5453	2.29183	54.2267	44.269	923.564	179.921	-311	200	0	6.7544	6.16824	63.5802	1028.92	-107.874	999.591	-914	200	0
469	2	-1.93639e-24	1.2352e-24	-1.58158e-23	-1.2649e-21	-1.15717e-21	-6.92364e-24	300	610	0	-1.24572e-23	1.55505e-23	-3.73962e-23	1.26388e-21	-6.89623e-21	-2.92094e-21	300	200	0	3.57024	2.28031	54.5279	10.9949	920.257	182.338	-311	200	0	6.83793	6.10504	63.4969	1032.86	-100.523	1052.01	-914	200	0
469	3	-6.78957e-24	3.09185e-24	-2.96628e-23	-2.13681e-21	-2.48563e-21	3.40559e-23	300	610	0	-1.85555e-23	1.68277e-23	-4.37728e-23	1.53291e-21	-8.28208e-21	-3.3511e-21	300	200	0	3.5801	2.27198	54.8602	-21.2524	923.362	187.026	-311	200	0	6.90454	6.06667	63.1713	1032.82	-52.3952	1087.27	-914	200	0
469	4	-1.38227e-23	5.67994e-24	-4.75956e-23	-3.2102e-21	-4.28077e-21	9.82687e-23	300	610	0	-2.53143e-23	1.55595e-23	-4.57866e-23	1.68296e-21	-8.97503e-21	-3.40436e-21	300	200	0	3.57418	2.27137	55.174	-49.3564	931.367	192.454	-311	200	0	6.9166	6.02619	62.8332	1017.97	21.6413	1102.47	-914	200	0
469	5	-2.31888e-23	9.00353e-24	-6.89159e-23	-4.41144e-21	-6.51532e-21	1.89575e-22	300	610	0	-3.18205e-23	1.01273e-23	-3.97947e-23	1.59493e-21	-8.31917e-21	-2.79104e-21	300	200	0	3.55731	2.2784	55.4388	-72.7937	943.119	197.206	-311	200	0	6.8495	5.97233	62.7446	980.353	105.979	1100.96	-914	200	0
469	6	-3.46706e-23	1.29171e-23	-9.17071e-23	-5.58595e-21	-9.05078e-21	3.09071e-22	300	610	0	-3.6538e-23	-1.4208e-24	-2.11209e-23	1.1111e-21	-5.45333e-21	-1.14556e-21	300	200	0	3.53868	2.28972	55.6357	-93.1835	958.719	200.462	-311	200	0	6.69119	5.92085	63.0337	923.425	186.586	1089.96	-914	200	0
469	7	-4.74512e-23	1.70454e-23	-1.1233e-22	-6.47042e-21	-1.15838e-20	4.52817e-22	300	610	0	-3.71664e-23	-2.12116e-23	1.57377e-23	3.9186e-23	6.61997e-22	1.95395e-21	300	200	0	3.52984	2.30298	55.7538	-111.716	978.865	201.944	-311	200	0	6.44027	5.8904	63.6651	859.366	248.799	1075.86	-914	200	0
469	8	-5.98403e-23	2.0691e-23	-1.24907e-22	-6.667e-21	-1.35874e-20	6.08932e-22	300	610	0	-3.05522e-23	-5.12347e-23	7.65816e-23	-1.8333e-21	1.1161e-20	6.93967e-21	300	200	0	3.54113	2.31807	55.7901	-126.639	1003.84	201.21	-311	200	0	6.11915	5.87796	64.5115	800.46	280.661	1060.16	-914	200	0
469	9	-6.89797e-23	2.27411e-23	-1.20879e-22	-5.62641e-21	-1.42547e-20	7.54188e-22	300	610	0	-1.2713e-23	-9.28289e-23	1.66526e-22	-4.70992e-21	2.71072e-20	1.41722e-20	300	200	0	3.577	2.33402	55.7492	-134.182	1033.06	197.418	-311	200	0	5.77837	5.86367	65.3982	756.496	276.525	1039.59	-914	200	0
470	0	-7.05717e-23	2.15911e-23	-8.88074e-23	-2.64981e-21	-1.24592e-20	8.50436e-22	300	610	0	2.09507e-23	-1.45923e-22	2.88432e-22	-8.73647e-21	4.9221e-20	2.38127e-20	300	200	0	3.6327	2.34742	55.6509	-131.588	1064.23	190.215	-311	200	0	5.47674	5.83544	66.1084	736.631	234.122	1010.28	-914	200	0	9.63118	8.39577	120.16	25136	76986.9	-7178.72	0	0	0
470	1	-5.87063e-23	1.51137e-23	-1.46106e-23	3.0768e-21	-6.75289e-21	8.41487e-22	300	610	0	7.51567e-23	-2.0801e-22	4.40649e-22	-1.39281e-20	7.74764e-20	3.56423e-20	300	200	0	3.6955	2.35435	55.5345	-118.468	1092.54	180.474	-311	200	0	5.25674	5.80538	66.4413	748.635	153.253	971.796	-914	200	0
470	2	-2.58955e-23	7.13538e-25	1.17468e-22	1.23989e-20	4.57235e-21	6.51428e-22	300	610	0	1.53851e-22	-2.72861e-22	6.14022e-22	-2.00696e-20	1.10554e-19	4.88263e-20	300	200	0	3.75148	2.3532	55.4482	-96.0377	1112.21	169.863	-311	200	0	5.13786	5.79849	66.3212	795.589	39.3693	927.603	-914	200	0
470	3	3.65414e-23	-2.44803e-23	3.22831e-22	2.60416e-20	2.33219e-20	1.85777e-22	300	610	0	2.58819e-22	-3.29074e-22	7.88239e-22	-2.65897e-20	1.45161e-19	6.1632e-20	300	200	0	3.7916	2.34607	55.4262	-66.4759	1120.26	159.967	-311	200	0	5.12514	5.82705	65.8552	875.666	-96.168	882.963	-914	200	0
470	4	1.37559e-22	-6.32229e-23	6.1307e-22	4.43699e-20	5.10965e-20	-6.62642e-22	300	610	0	3.87717e-22	-3.58605e-22	9.27798e-22	-3.24161e-20	1.7525e-19	7.11243e-20	300	200	0	3.81244	2.33714	55.4738	-33.0239	1118.46	151.949	-311	200	0	5.21329	5.88419	65.2554	983.911	-240.097	842.988	-914	200	0
470	5	2.84732e-22	-1.17497e-22	9.90746e-22	6.70471e-20	8.88086e-20	-2.00087e-21	300	610	0	5.31508e-22	-3.35605e-22	9.78135e-22	-3.58278e-20	1.91243e-19	7.28854e-20	300	200	0	3.81421	2.33005	55.5726	0.632191	1111.22	146.726	-311	200	0	5.38401	5.95943	64.6859	1109.87	-379.014	811.505	-914	200	0
470	6	4.81663e-22	-1.8753e-22	1.44218e-21	9.25857e-20	1.35984e-19	-3.91351e-21	300	610	0	6.71384e-22	-2.26009e-22	8.62854e-22	-3.43323e-20	1.79401e-19	6.08345e-20	300	200	0	3.80046	2.32723	55.6912	31.2881	1101.66	145.08	-311	200	0	5.60956	6.04896	64.2013	1235.8	-498.174	788.999	-914	200	0
470	7	7.243e-22	-2.70449e-22	1.9283e-21	1.17805e-19	1.89838e-19	-6.42859e-21	300	610	0	7.75445e-22	1.14751e-23	4.83422e-22	-2.46119e-20	1.21603e-19	2.72597e-20	300	200	0	3.7795	2.32934	55.7942	55.9451	1089.36	147.407	-311	200	0	5.86032	6.15058	63.8003	1343.16	-584.785	771.909	-914	200	0
470	8	9.96119e-22	-3.58587e-22	2.37393e-21	1.37241e-19	2.44138e-19	-9.46995e-21	300	610	0	7.95635e-22	4.22147e-22	-2.76761e-22	-2.60172e-21	-4.13912e-21	-3.6789e-20	300	200	0	3.76211	2.33369	55.8597	71.5094	1072.35	153.357	-311	200	0	6.107	6.25542	63.4648	1420.49	-635.442	756.788	-914	200	0
470	9	1.26233e-21	-4.37524e-22	2.65673e-21	1.42585e-19	2.87956e-19	-1.2796e-20	300	610	0	6.65763e-22	1.04888e-21	-1.54154e-21	3.62196e-20	-2.21982e-19	-1.40559e-19	300	200	0	3.75341	2.33419	55.9011	75.9411	1051.22	161.738	-311	200	0	6.3262	6.3456	63.1708	1463.96	-654.314	744.185	-914	200	0
471	0	1.46357e-21	-4.84091e-22	2.59768e-21	1.22313e-19	3.04454e-19	-1.59274e-20	300	610	0	3.01825e-22	1.92144e-21	-3.42168e-21	9.623e-20	-5.54839e-19	-2.91896e-19	300	200	0	3.74836	2.32374	55.9581	69.7242	1030.79	170.925	-311	200	0	6.51426	6.40159	62.915	1473.87	-644.359	737.201	-914	200	0	9.63118	8.39577	120.16	25136	76986.9	-7178.72	0	0	0
471	1	1.5101e-21	-4.647e-22	1.95631e-21	6.16914e-20	2.70017e-19	-1.80711e-20	300	610	0	-3.93753e-22	3.04063e-21	-5.98222e-21	1.8065e-19	-1.01872e-18	-4.94584e-19	300	200	0	3.73805	2.29826	56.0559	56.336	1017.81	179.604	-311	200	0	6.68889	6.41535	62.7278	1451.98	-608.405	738.761	-914	200	0
471	2	1.27788e-21	-3.3461e-22	4.35127e-22	-5.65396e-20	1.54128e-19	-1.80521e-20	300	610	0	-1.52191e-21	4.35668e-21	-9.19521e-21	2.90019e-19	-1.61428e-18	-7.44556e-19	300	200	0	3.71745	2.25943	56.1767	41.6549	1016.91	187.178	-311	200	0	6.86541	6.39045	62.6505	1402.26	-554.513	750.631	-914	200	0
471	3	6.09002e-22	-3.89623e-23	-2.30087e-21	-2.50452e-19	-7.93954e-20	-1.42758e-20	300	610	0	-3.16849e-21	5.74224e-21	-1.28767e-20	4.20102e-19	-2.31539e-18	-1.02493e-18	300	200	0	3.6863	2.21364	56.2723	32.2721	1027.56	193.534	-311	200	0	7.03412	6.33296	62.6986	1335.43	-493.597	772.699	-914	200	0
471	4	-6.80652e-22	4.83331e-22	-6.58241e-21	-5.35784e-19	-4.69094e-19	-4.74749e-21	300	610	0	-5.37531e-21	6.96137e-21	-1.66097e-20	5.59239e-19	-3.05467e-18	-1.30005e-18	300	200	0	3.64772	2.16848	56.2984	32.7765	1044.16	198.746	-311	200	0	7.17204	6.25577	62.8413	1269.08	-439.256	802.635	-914	200	0
471	5	-2.78257e-21	1.29152e-21	-1.26642e-20	-9.20953e-19	-1.04961e-18	1.28094e-20	300	610	0	-8.09894e-21	7.63822e-21	-1.96581e-20	6.85269e-19	-3.70706e-18	-1.50896e-18	300	200	0	3.60707	2.12912	56.2422	43.3852	1058.93	203.207	-311	200	0	7.2757	6.18275	63.0213	1218.15	-410.355	837.461	-914	200	0
471	6	-5.86139e-21	2.42936e-21	-2.06161e-20	-1.39989e-18	-1.84164e-18	4.06895e-20	300	610	0	-1.11566e-20	7.23155e-21	-2.08838e-20	7.62368e-19	-4.07303e-18	-1.55942e-18	300	200	0	3.56879	2.09779	56.1224	60.2749	1065.15	207.815	-311	200	0	7.36926	6.13113	63.193	1185.88	-421.019	875.689	-914	200	0
471	7	-1.00009e-20	3.90463e-21	-3.01715e-20	-1.94262e-18	-2.83731e-18	8.07432e-20	300	610	0	-1.41613e-20	5.02467e-21	-1.86849e-20	7.38378e-19	-3.86495e-18	-1.3238e-18	300	200	0	3.53333	2.0771	55.9672	78.904	1059.39	213.558	-311	200	0	7.47212	6.09389	63.3474	1166.8	-465.145	916.664	-914	200	0
471	8	-1.51267e-20	5.66083e-21	-4.05345e-20	-2.48373e-18	-3.9807e-18	1.33664e-19	300	610	0	-1.64508e-20	1.44349e-22	-1.09859e-20	5.43537e-19	-2.70158e-18	-6.39498e-19	300	200	0	3.49903	2.07104	55.7953	96.6871	1042.39	220.607	-311	200	0	7.56363	6.04254	63.5225	1156.94	-517.655	958.243	-914	200	0
471	9	-2.09052e-20	7.54151e-21	-5.01531e-20	-2.90984e-18	-5.1439e-18	1.97991e-19	300	610	0	-1.70214e-20	-8.37382e-21	4.68301e-21	9.19433e-20	-1.17942e-19	6.83312e-19	300	200	0	3.46839	2.07968	55.6205	112.172	1018.35	227.766	-311	200	0	7.59272	5.93866	63.79	1156.49	-553.104	996.395	-914	200	0
472	0	-2.66206e-20	9.24866e-21	-5.64826e-20	-3.04755e-18	-6.10036e-18	2.68817e-19	300	610	0	-1.44842e-20	-2.14528e-20	3.09644e-20	-7.12569e-19	4.40018e-18	2.84235e-18	300	200	0	3.4511	2.09689	55.4667	123.24	992.796	233.018	-311	200	0	7.52569	5.74894	64.2231	1163.14	-561.239	1026.09	-914	200	0	10.8629	7.42806	121.751	25511.7	78071.7	-6482.36	0	0	0
472	1	-3.10412e-20	1.03e-20	-5.57788e-20	-2.65513e-18	-6.49892e-18	3.3626e-19	300	610	0	-7.06783e-21	-3.97523e-20	7.02541e-20	-1.96408e-18	1.1346e-17	6.00811e-18	300	200	0	3.45807	2.11717	55.3657	127.745	970.309	234.754	-311	200	0	7.37928	5.46687	64.8712	1169.45	-547.656	1042.81	-914	200	0
472	2	-3.22928e-20	9.99279e-21	-4.29881e-20	-1.422e-18	-5.84446e-18	3.83833e-19	300	610	0	7.29694e-21	-6.33369e-20	1.24022e-19	-3.73351e-18	2.10739e-17	1.02684e-17	300	200	0	3.49404	2.14121	55.3416	125.295	952.557	232.657	-311	200	0	7.20833	5.12496	65.7372	1167.99	-525.123	1044.93	-914	200	0
472	3	-2.77733e-20	7.38624e-21	-1.18272e-20	1.01762e-18	-3.49423e-18	3.86982e-19	300	610	0	3.07681e-20	-9.12232e-20	1.9182e-19	-6.03686e-18	3.36235e-17	1.55488e-17	300	200	0	3.55608	2.17182	55.4036	117.178	937.124	227.715	-311	200	0	7.06711	4.78221	66.7525	1152.69	-502.897	1033.98	-914	200	0
472	4	-1.41534e-20	1.32108e-21	4.48228e-20	5.04977e-18	1.31805e-18	3.12212e-19	300	610	0	6.52108e-20	-1.20809e-19	2.69964e-19	-8.79117e-18	4.84784e-17	2.15088e-17	300	200	0	3.63499	2.20753	55.5456	105.068	918.596	221.415	-311	200	0	6.98316	4.49602	67.7775	1115.43	-481.016	1012.86	-914	200	0
472	5	1.24703e-20	-9.50187e-21	1.34058e-19	1.10157e-17	9.41461e-18	1.17424e-19	300	610	0	1.11594e-19	-1.47214e-19	3.49897e-19	-1.17587e-17	6.42624e-17	2.74145e-17	300	200	0	3.71691	2.2432	55.7445	90.6042	891.979	214.892	-311	200	0	6.95751	4.30268	68.6442	1049.4	-454.106	985.022	-914	200	0
472	6	5.61903e-20	-2.63556e-20	2.61464e-19	1.91077e-17	2.15445e-17	-2.45716e-19	300	610	0	1.69126e-19	-1.62614e-19	4.16365e-19	-1.44817e-17	7.83893e-17	3.20015e-17	300	200	0	3.78751	2.27552	55.9679	75.1951	855.92	208.943	-311	200	0	6.97798	4.21918	69.202	958.698	-419.399	954.579	-914	200	0
472	7	1.2058e-19	-5.02037e-20	4.2884e-19	2.92198e-17	3.81742e-17	-8.26365e-19	300	610	0	2.34119e-19	-1.55678e-19	4.45633e-19	-1.62148e-17	8.67047e-17	3.33434e-17	300	200	0	3.8371	2.30514	56.19	59.229	813.622	204.324	-311	200	0	7.03077	4.24995	69.3538	860.265	-382.013	925.3	-914	200	0
472	8	2.07567e-19	-8.12717e-20	6.31026e-19	4.07483e-17	5.91819e-17	-1.66491e-18	300	610	0	2.98612e-19	-1.11332e-19	4.04128e-19	-1.58667e-17	8.31879e-17	2.87632e-17	300	200	0	3.86157	2.33398	56.3945	41.9024	771.537	201.536	-311	200	0	7.09868	4.37794	69.1065	773.189	-353.163	899.199	-914	200	0
472	9	3.15819e-19	-1.18455e-19	8.51831e-19	5.23498e-17	8.34477e-17	-2.77814e-18	300	610	0	3.48862e-19	-1.11152e-20	2.48137e-19	-1.1971e-17	5.98209e-17	1.48324e-17	300	200	0	3.85941	2.36298	56.5639	22.1059	736.998	200.863	-311	200	0	7.15122	4.55678	68.6077	706.796	-340.703	875.903	-914	200	0
473	0	4.3861e-19	-1.58562e-19	1.05923e-18	6.16725e-17	1.08349e-16	-4.13825e-18	300	610	0	3.63918e-19	1.65494e-19	-7.46284e-20	-2.71304e-18	6.77447e-18	-1.24728e-17	300	200	0	3.83073	2.39206	56.6849	-0.0478438	715.909	202.751	-311	200	0	7.15682	4.73178	68.0775	658.996	-342.461	853.342	-914	200	0	10.6619	7.90931	123.924	25405.3	79493.1	-6571.34	0	0	0
473	1	5.61225e-19	-1.95441e-19	1.20031e-18	6.50985e-17	1.2919e-16	-5.64574e-18	300	610	0	3.14641e-19	4.38349e-19	-6.20532e-19	1.39518e-17	-8.68928e-17	-5.73777e-17	300	200	0	3.77966	2.41968	56.7575	-21.8092	711.149	207.403	-311	200	0	7.11383	4.87542	67.6714	623.013	-352.18	830.433	-914	200	0
473	2	6.58107e-19	-2.19055e-19	1.19678e-18	5.75581e-17	1.3865e-16	-7.09695e-18	300	610	0	1.63689e-19	8.22022e-19	-1.44133e-18	4.00434e-17	-2.31788e-16	-1.23582e-16	300	200	0	3.71434	2.44157	56.7851	-38.2535	721.958	213.937	-311	200	0	7.05594	4.99577	67.451	593.578	-367.966	809.89	-914	200	0
473	3	6.90144e-19	-2.14702e-19	9.42479e-19	3.25076e-17	1.26353e-16	-8.14934e-18	300	610	0	-1.32802e-19	1.31888e-18	-2.57005e-18	7.71203e-17	-4.35735e-16	-2.13102e-16	300	200	0	3.64354	2.45114	56.7675	-44.7893	744.239	221.014	-311	200	0	7.02215	5.11093	67.448	570.057	-388.72	799.109	-914	200	0
473	4	6.02753e-19	-1.62609e-19	3.04732e-19	-1.78031e-17	7.87622e-17	-8.28985e-18	300	610	0	-6.20944e-19	1.90955e-18	-4.00027e-18	1.25615e-16	-7.001e-16	-3.24613e-16	300	200	0	3.57414	2.44317	56.7176	-39.5722	772.08	228.303	-311	200	0	7.02921	5.22577	67.6676	558.522	-405.975	808.194	-914	200	0
473	5	3.25766e-19	-3.8286e-20	-8.67677e-19	-1.01616e-16	-2.03433e-17	-6.8152e-18	300	610	0	-1.3412e-18	2.54093e-18	-5.65829e-18	1.83913e-16	-1.01473e-15	-4.51249e-16	300	200	0	3.51227	2.41927	56.673	-24.321	800.105	236.432	-311	200	0	7.06805	5.33529	68.049	568.781	-405.917	844.31	-914	200	0
473	6	-2.23545e-19	1.85886e-19	-2.7269e-18	-2.26317e-16	-1.88497e-16	-2.83714e-18	300	610	0	-2.3158e-18	3.11217e-18	-7.36872e-18	2.47172e-16	-1.35153e-15	-5.77929e-16	300	200	0	3.46529	2.38928	56.6776	-3.46639	824.65	245.841	-311	200	0	7.1155	5.44173	68.4799	605.161	-379.734	907.372	-914	200	0
473	7	-1.13259e-18	5.37237e-19	-5.39513e-18	-3.96278e-16	-4.41875e-16	4.67013e-18	300	610	0	-3.53068e-18	3.46035e-18	-8.81562e-18	3.05943e-16	-1.65707e-15	-6.78418e-16	300	200	0	3.43951	2.36565	56.7443	17.8696	843.256	256.482	-311	200	0	7.152	5.55765	68.8331	661.193	-331.804	991.41	-914	200	0
473	8	-2.47882e-18	1.03693e-18	-8.91716e-18	-6.09712e-16	-7.90939e-16	1.67589e-17	300	610	0	-4.91156e-18	3.34838e-18	-9.50411e-18	3.44718e-16	-1.84486e-15	-7.12517e-16	300	200	0	3.43574	2.35639	56.8401	35.8593	854.492	268.32	-311	200	0	7.1747	5.68815	68.9985	721.764	-279.223	1086.64	-914	200	0
473	9	-4.30626e-18	1.69101e-18	-1.31939e-17	-8.545e-16	-1.23405e-15	3.43095e-17	300	610	0	-6.29481e-18	2.4593e-18	-8.73077e-18	3.40677e-16	-1.78893e-15	-6.24073e-16	300	200	0	3.44984	2.3618	56.9129	48.4323	858.625	281.378	-311	200	0	7.19226	5.81903	68.9042	766.302	-242.705	1181.02	-914	200	0
474	0	-6.59172e-18	2.47798e-18	-1.78962e-17	-1.10306e-15	-1.74883e-15	5.77202e-17	300	610	0	-7.39533e-18	4.02969e-19	-5.57525e-18	2.63004e-16	-1.32068e-15	-3.40832e-16	300	200	0	3.47714	2.37523	56.9281	54.4018	857.654	295.132	-311	200	0	7.2074	5.9282	68.4901	773.448	-236.379	1264.11	-914	200	0	10.6619	7.90931	123.924	25405.3	79493.1	-6571.34	0	0	0
474	1	-9.19986e-18	3.33289e-18	-2.23639e-17	-1.30664e-15	-2.28154e-15	8.64688e-17	300	610	0	-7.77591e-18	-3.25713e-18	1.06919e-18	7.33706e-17	-2.32397e-16	2.22479e-16	300	200	0	3.51413	2.38713	56.8824	53.125	854.977	308.329	-311	200	0	7.206	5.99896	67.6912	731.215	-263.065	1329.16	-914	200	0
474	2	-1.18284e-17	4.1287e-18	-2.5497e-17	-1.38977e-15	-2.73496e-15	1.1854e-16	300	610	0	-6.82538e-18	-8.94764e-18	1.2404e-17	-2.71669e-16	1.70861e-15	1.1561e-15	300	200	0	3.55674	2.39093	56.805	45.3449	855.193	319.576	-311	200	0	7.16351	6.0181	66.4978	645.39	-314.502	1372.47	-914	200	0
474	3	-1.39474e-17	4.65667e-18	-2.56591e-17	-1.24616e-15	-2.95645e-15	1.49739e-16	300	610	0	-3.75681e-18	-1.69896e-17	2.95462e-17	-8.15454e-16	4.73026e-15	2.54019e-15	300	200	0	3.59804	2.38625	56.7513	33.5393	862.729	327.82	-311	200	0	7.06163	5.97215	64.9953	536.467	-374.009	1394.13	-914	200	0
474	4	-1.47407e-17	4.60933e-18	-2.06202e-17	-7.37978e-16	-2.7286e-15	1.72953e-16	300	610	0	2.35933e-18	-2.74537e-17	5.32344e-17	-1.59215e-15	9.00486e-15	4.42075e-15	300	200	0	3.62832	2.37661	56.7765	20.4576	879.943	332.444	-311	200	0	6.90182	5.8543	63.3162	428.937	-421.38	1397.74	-914	200	0
474	5	-1.30638e-17	3.57118e-18	-7.58016e-18	2.98925e-16	-1.7665e-15	1.77463e-16	300	610	0	1.25077e-17	-3.99608e-17	8.33958e-17	-2.61288e-15	1.45723e-14	6.77487e-15	300	200	0	3.63987	2.36415	56.897	7.36875	906.483	333.551	-311	200	0	6.70955	5.67543	61.6064	342.174	-440.635	1387.11	-914	200	0
474	6	-7.43809e-18	1.025e-18	1.66719e-17	2.0404e-15	2.73176e-16	1.48509e-16	300	610	0	2.7565e-17	-5.34276e-17	1.18561e-16	-3.8464e-15	2.12338e-14	9.46446e-15	300	200	0	3.63209	2.34709	57.075	-5.60185	939.623	332.248	-311	200	0	6.52458	5.46869	60.0551	287.798	-428.136	1363.42	-914	200	0
474	7	3.8889e-18	-3.61606e-18	5.53957e-17	4.6462e-15	3.76409e-15	6.73528e-17	300	610	0	4.80377e-17	-6.5771e-17	1.55139e-16	-5.19422e-15	2.84168e-14	1.21798e-14	300	200	0	3.61025	2.32306	57.2379	-17.6724	975.259	330.199	-311	200	0	6.38121	5.28085	58.9022	272.094	-395.474	1326.22	-914	200	0
474	8	2.27833e-17	-1.09383e-17	1.1126e-16	8.21495e-15	9.05522e-15	-8.77665e-17	300	610	0	7.3684e-17	-7.3601e-17	1.86586e-16	-6.46134e-15	3.50174e-14	1.43769e-14	300	200	0	3.58095	2.29236	57.3076	-26.8836	1009.53	328.824	-311	200	0	6.29396	5.15264	58.3562	295.763	-362.982	1276.71	-914	200	0
474	9	5.09213e-17	-2.14055e-17	1.85352e-16	1.27185e-14	1.63802e-14	-3.39362e-16	300	610	0	1.03011e-16	-7.19572e-17	2.02591e-16	-7.32537e-15	3.92363e-14	1.52169e-14	300	200	0	3.55081	2.25564	57.2249	-31.1574	1039.89	328.925	-311	200	0	6.25873	5.10383	58.4922	350.849	-349.762	1218.58	-914	200	0
475	0	8.93019e-17	-3.51721e-17	2.75783e-16	1.7914e-14	2.57237e-14	-7.06585e-16	300	610	0	1.32657e-16	-5.41769e-17	1.88417e-16	-7.30912e-15	3.84379e-14	1.35225e-14	300	200	0	3.52677	2.21276	56.9742	-28.8155	1064.42	330.651	-311	200	0	6.26491	5.13662	59.239	423.131	-370.57	1155.31	-914	200	0	9.96996	8.10544	117.575	24194.3	73906.8	-6817.56	0	0	0
475	1	1.37538e-16	-5.18225e-17	3.7588e-16	2.32358e-14	3.66405e-14	-1.19877e-15	300	610	0	1.56711e-16	-1.20174e-17	1.24693e-16	-5.7652e-15	2.90785e-14	7.77132e-15	300	200	0	3.51409	2.16644	56.5967	-18.7035	1080.38	333.61	-311	200	0	6.30287	5.24743	60.4377	498.896	-435.574	1087.52	-914	200	0
475	2	1.92914e-16	-7.00361e-17	4.72032e-16	2.76734e-14	4.80298e-14	-1.80622e-15	300	610	0	1.66052e-16	6.38016e-17	-1.19977e-17	-1.88438e-15	6.77012e-15	-3.84303e-15	300	200	0	3.51368	2.12342	56.1746	-1.26345	1083.98	337.288	-311	200	0	6.36074	5.4292	61.8699	568.351	-544.291	1013.8	-914	200	0
475	3	2.49224e-16	-8.71914e-17	5.41384e-16	2.96533e-14	5.78792e-14	-2.48821e-15	300	610	0	1.47866e-16	1.82442e-16	-2.47252e-16	5.25618e-15	-3.34343e-14	-2.32467e-14	300	200	0	3.52266	2.09016	55.7909	20.8563	1071.76	341.57	-311	200	0	6.42244	5.66505	63.2454	626.481	-679.404	934.374	-914	200	0
475	4	2.95482e-16	-9.89488e-17	5.49741e-16	2.69477e-14	6.30079e-14	-3.15841e-15	300	610	0	8.55712e-17	3.50957e-16	-6.05154e-16	1.65857e-14	-9.64278e-14	-5.21745e-14	300	200	0	3.53769	2.06978	55.4939	43.3962	1042.16	346.768	-311	200	0	6.47283	5.92796	64.2417	675.396	-810.665	852.755	-914	200	0
475	5	3.14666e-16	-9.88796e-17	4.50279e-16	1.66539e-14	5.88625e-14	-3.66912e-15	300	610	0	-4.05204e-17	5.71277e-16	-1.10216e-15	3.28515e-14	-1.85995e-13	-9.16688e-14	300	200	0	3.55573	2.06387	55.2963	61.1966	997.025	353.253	-311	200	0	6.50527	6.19024	64.6243	724.66	-908.064	773.968	-914	200	0
475	6	2.8278e-16	-7.82551e-17	1.83914e-16	-4.7033e-15	3.94465e-14	-3.79655e-15	300	610	0	-2.51426e-16	8.3601e-16	-1.73803e-15	5.433e-14	-3.03209e-13	-1.41351e-13	300	200	0	3.57176	2.07327	55.2006	69.6197	942.084	361.182	-311	200	0	6.52249	6.43007	64.3421	786.686	-954.727	703.132	-914	200	0
475	7	1.68683e-16	-2.61558e-17	-3.17505e-16	-4.08741e-14	-2.50325e-15	-3.2309e-15	300	610	0	-5.66113e-16	1.1231e-15	-2.48359e-15	8.04209e-14	-4.44201e-13	-1.98452e-13	300	200	0	3.57838	2.09527	55.2133	66.5467	885.39	370.248	-311	200	0	6.52517	6.62993	63.5326	868.879	-951.812	645.042	-914	200	0
475	8	-6.47427e-17	6.9883e-17	-1.12377e-15	-9.53093e-14	-7.49464e-14	-1.5771e-15	300	610	0	-9.96048e-16	1.38953e-15	-3.26531e-15	1.09124e-13	-5.97313e-13	-2.56613e-13	300	200	0	3.57028	2.12216	55.3392	53.0502	835.013	379.595	-311	200	0	6.50775	6.77566	62.4717	965.414	-912.924	603.683	-914	200	0
475	9	-4.57309e-16	2.2243e-16	-2.29306e-15	-1.70223e-13	-1.85404e-13	1.62634e-15	300	610	0	-1.53728e-15	1.56478e-15	-3.94782e-15	1.36417e-13	-7.39756e-13	-3.04559e-13	300	200	0	3.54945	2.14563	55.5703	32.6553	797.115	388.387	-311	200	0	6.47354	6.85609	61.4813	1056.35	-850.48	583.171	-914	200	0
476	0	-1.04526e-15	4.41627e-16	-3.85128e-15	-2.65221e-13	-3.39074e-13	6.86078e-15	300	610	0	-2.15985e-15	1.54512e-15	-4.31626e-15	1.556e-13	-8.34103e-13	-3.24796e-13	300	200	0	3.52485	2.16383	55.8804	10.2471	774.799	396.489	-311	200	0	6.43951	6.8632	60.8004	1117.37	-764.194	588.878	-914	200	0	9.96996	8.10544	117.575	24194.3	73906.8	-6817.56	0	0	0
476	1	-1.85112e-15	7.31294e-16	-5.76284e-15	-3.75451e-13	-5.36036e-13	1.45422e-14	300	610	0	-2.7948e-15	1.19051e-15	-4.06204e-15	1.56699e-13	-8.25235e-13	-2.92641e-13	300	200	0	3.50801	2.18275	56.2282	-9.17297	767.729	404.008	-311	200	0	6.41588	6.80214	60.5108	1131.77	-642.921	626.472	-914	200	0
476	2	-2.86888e-15	1.08346e-15	-7.89255e-15	-4.89316e-13	-7.67453e-13	2.48868e-14	300	610	0	-3.3196e-15	3.26887e-16	-2.77754e-15	1.26115e-13	-6.38686e-13	-1.76032e-13	300	200	0	3.50981	2.20935	56.5698	-21.711	772.458	410.254	-311	200	0	6.3896	6.69891	60.5701	1096.38	-477.759	699.954	-914	200	0
476	3	-4.04413e-15	1.4713e-15	-9.96006e-15	-5.85892e-13	-1.01081e-12	3.77183e-14	300	610	0	-3.54401e-15	-1.24298e-15	3.2514e-17	4.67705e-14	-1.81784e-13	6.32872e-14	300	200	0	3.53812	2.24554	56.8742	-25.419	783.803	413.93	-311	200	0	6.33311	6.58509	60.8747	1020.31	-273.759	808.397	-914	200	0
476	4	-5.24961e-15	1.84077e-15	-1.14907e-14	-6.32369e-13	-1.22446e-12	5.22143e-14	300	610	0	-3.19941e-15	-3.71567e-15	4.91324e-15	-1.00931e-13	6.50591e-13	4.66406e-13	300	200	0	3.5945	2.28866	57.1302	-20.6747	796.935	414.356	-311	200	0	6.22549	6.47538	61.2861	920.415	-51.7505	942.465	-914	200	0
476	5	-6.25769e-15	2.10166e-15	-1.17701e-14	-5.82075e-13	-1.34216e-12	6.65995e-14	300	610	0	-1.93662e-15	-7.24587e-15	1.23833e-14	-3.36896e-13	1.96341e-12	1.07083e-12	300	200	0	3.67192	2.33298	57.3379	-9.65606	808.914	412.124	-311	200	0	6.06505	6.36859	61.6537	816.74	158.605	1086.4	-914	200	0
476	6	-6.71339e-15	2.11962e-15	-9.81527e-15	-3.73898e-13	-1.26854e-12	7.78089e-14	300	610	0	6.61323e-16	-1.18833e-14	2.28081e-14	-6.77443e-13	3.83963e-12	1.90003e-12	300	200	0	3.75671	2.3704	57.4964	4.78909	819.444	408.693	-311	200	0	5.86814	6.26159	61.8843	727.069	328.72	1224.91	-914	200	0
476	7	-6.11384e-15	1.71131e-15	-4.38002e-15	6.57142e-14	-8.77454e-13	8.11702e-14	300	610	0	5.04273e-15	-1.74849e-14	3.62099e-14	-1.12927e-12	6.30669e-12	2.94824e-12	300	200	0	3.83504	2.39358	57.6016	19.5201	830.926	405.496	-311	200	0	5.66262	6.15069	61.9934	660.49	439.427	1346.93	-914	200	0
476	8	-3.80327e-15	6.46283e-16	5.98166e-15	8.16695e-13	-1.52893e-14	7.01845e-14	300	610	0	1.16175e-14	-2.36019e-14	5.20108e-14	-1.68095e-12	9.28979e-12	4.16e-12	300	200	0	3.89964	2.39999	57.6552	31.5967	847.083	403.487	-311	200	0	5.48388	6.03186	62.0558	614.461	481.936	1444.47	-914	200	0
476	9	1.00412e-15	-1.34011e-15	2.27631e-14	1.9535e-12	1.48742e-12	3.65236e-14	300	610	0	2.06438e-14	-2.93468e-14	6.87076e-14	-2.29191e-12	1.25519e-11	5.40496e-12	300	200	0	3.9502	2.39329	57.6724	39.6074	870.578	403.367	-311	200	0	5.37091	5.91081	62.1283	576.829	448.673	1511.15	-914	200	0
477	0	9.15729e-15	-4.51711e-15	4.72304e-14	3.52564e-12	3.79262e-12	-2.95959e-14	300	610	0	3.20623e-14	-3.32533e-14	8.35005e-14	-2.87927e-12	1.56227e-11	6.44948e-12	300	200	0	3.98817	2.38038	57.6761	43.3804	901.683	405.554	-311	200	0	5.35846	5.80724	62.2233	532.344	327.592	1542.2	-914	200	0	9.86528	8.50563	118.964	24392	74822.6	-6672.07	0	0	0
477	1	2.1439e-14	-9.10609e-15	7.99919e-14	5.52893e-12	7.01554e-12	-1.38459e-13	300	610	0	4.52735e-14	-3.31522e-14	9.19143e-14	-3.30379e-12	1.77241e-11	6.9288e-12	300	200	0	4.01328	2.36629	57.6774	42.2017	938.589	409.547	-311	200	0	5.46473	5.74715	62.3073	472.373	112.303	1536.23	-914	200	0
477	2	3.83546e-14	-1.51993e-14	1.20386e-13	7.86669e-12	1.11663e-11	-2.9909e-13	300	610	0	5.88634e-14	-2.61017e-14	8.74883e-14	-3.35706e-12	1.77036e-11	6.32567e-12	300	200	0	4.02489	2.35276	57.662	34.754	978.001	413.861	-311	200	0	5.67752	5.75109	62.3174	401.19	-182.861	1497.77	-914	200	0
477	3	5.98222e-14	-2.26453e-14	1.65678e-13	1.03014e-11	1.60701e-11	-5.16452e-13	300	610	0	7.02937e-14	-8.4263e-15	6.16483e-14	-2.75357e-12	1.39969e-11	3.96493e-12	300	200	0	4.02374	2.34099	57.5984	20.5249	1014.94	416.896	-311	200	0	5.95358	5.82749	62.2032	334.268	-519.046	1437.16	-914	200	0
477	4	8.47551e-14	-3.09001e-14	2.10098e-13	1.24e-11	2.12669e-11	-7.87409e-13	300	610	0	7.55977e-14	2.40634e-14	3.92155e-15	-1.13294e-12	4.64751e-12	-9.63238e-13	300	200	0	4.01093	2.33176	57.4599	0.605922	1042.81	417.64	-311	200	0	6.24008	5.9742	61.941	292.398	-844.192	1366.1	-914	200	0
477	5	1.10545e-13	-3.88499e-14	2.43789e-13	1.34786e-11	2.58954e-11	-1.0954e-12	300	610	0	6.91464e-14	7.55821e-14	-9.72945e-14	1.92072e-12	-1.25775e-11	-9.33495e-12	300	200	0	3.98633	2.32279	57.2491	-22.0081	1055.92	415.716	-311	200	0	6.49914	6.17668	61.5082	294.327	-1113.71	1293.38	-914	200	0
477	6	1.32478e-13	-4.46207e-14	2.51834e-13	1.25595e-11	2.85759e-11	-1.40393e-12	300	610	0	4.35872e-14	1.49514e-13	-2.53162e-13	6.8336e-12	-3.99284e-11	-2.19599e-11	300	200	0	3.9492	2.30948	57.0065	-42.6499	1053.33	411.374	-311	200	0	6.71473	6.40043	60.8922	347.658	-1305.75	1224.72	-914	200	0
477	7	1.43154e-13	-4.54048e-14	2.13605e-13	8.35672e-12	2.73124e-11	-1.64942e-12	300	610	0	-9.9057e-15	2.47099e-13	-4.71761e-13	1.39614e-11	-7.92195e-11	-3.93645e-11	300	200	0	3.89969	2.28903	56.7934	-56.7548	1039.14	405.521	-311	200	0	6.8853	6.59554	60.1195	443.377	-1417.45	1163.69	-914	200	0
477	8	1.32037e-13	-3.73533e-14	1.0282e-13	-6.86067e-13	1.94511e-11	-1.73437e-12	300	610	0	-1.00891e-13	3.65586e-13	-7.54139e-13	2.34635e-11	-1.3113e-10	-6.14732e-11	300	200	0	3.83977	2.26261	56.6552	-62.3733	1018.85	399.384	-311	200	0	7.01586	6.7165	59.2374	559.553	-1451.08	1111.16	-914	200	0
477	9	8.53214e-14	-1.56036e-14	-1.11188e-13	-1.62717e-11	1.74475e-12	-1.52247e-12	300	610	0	-2.38218e-13	4.95857e-13	-1.08889e-12	3.51248e-11	-1.94225e-10	-8.71788e-11	300	200	0	3.77361	2.23382	56.6003	-61.0205	996.586	394.189	-311	200	0	7.11577	6.73907	58.3204	672.273	-1412.06	1066.88	-914	200	0
478	0	-1.36223e-14	2.54607e-14	-4.6035e-13	-4.00053e-11	-2.94134e-11	-8.38213e-13	300	610	0	-4.27669e-13	6.19612e-13	-1.44532e-12	4.81234e-11	-2.6369e-10	-1.1381e-10	300	200	0	3.70674	2.20735	56.6034	-56.4059	975.241	390.954	-311	200	0	7.19848	6.66131	57.524	767.941	-1316.27	1033.66	-914	200	0	10.4424	8.17834	117.774	24387.3	73876.4	-6751.89	0	0	0
478	1	-1.82888e-13	9.16034e-14	-9.72179e-13	-7.29888e-11	-7.75068e-11	5.25722e-13	300	610	0	-6.68494e-13	7.0637e-13	-1.76553e-12	6.07523e-11	-3.29828e-10	-1.36529e-10	300	200	0	3.64472	2.1889	56.6191	-52.4703	958.091	390.122	-311	200	0	7.27722	6.49567	57.0721	847.886	-1187.67	1017.12	-914	200	0
478	2	-4.39363e-13	1.87648e-13	-1.6608e-12	-1.15221e-10	-1.45082e-10	2.78897e-12	300	610	0	-9.48733e-13	7.10789e-13	-1.95637e-12	7.01197e-11	-3.76465e-10	-1.47732e-10	300	200	0	3.59305	2.18326	56.6033	-51.6517	949.489	391.434	-311	200	0	7.35548	6.26553	57.1613	918.568	-1049.64	1019.39	-914	200	0
478	3	-7.94336e-13	3.15786e-13	-2.5141e-12	-1.64782e-10	-2.3253e-10	6.14704e-12	300	610	0	-1.23941e-12	5.71082e-13	-1.8826e-12	7.18717e-11	-3.79514e-10	-1.36583e-10	300	200	0	3.55715	2.19204	56.5344	-54.3969	953.813	394.118	-311	200	0	7.42143	6.00239	57.8558	977.729	-923.517	1035.75	-914	200	0
478	4	-1.24702e-12	4.73169e-13	-3.47689e-12	-2.16811e-10	-3.36406e-10	1.0713e-11	300	610	0	-1.48797e-12	2.0967e-13	-1.36391e-12	6.00152e-11	-3.06119e-10	-8.8869e-11	300	200	0	3.5395	2.21341	56.4169	-60.0218	973.877	397.081	-311	200	0	7.4519	5.73688	59.0373	1013.69	-829.207	1058.43	-914	200	0
478	5	-1.77576e-12	6.48783e-13	-4.43047e-12	-2.62346e-10	-4.47318e-10	1.64329e-11	300	610	0	-1.61173e-12	-4.62405e-13	-1.78936e-13	2.69484e-11	-1.14987e-10	1.25474e-11	300	200	0	3.5372	2.24297	56.2731	-67.354	1009.36	399.261	-311	200	0	7.41925	5.49263	60.4599	1015.53	-778.292	1080.56	-914	200	0
478	6	-2.32717e-12	8.19689e-13	-5.17028e-12	-2.87142e-10	-5.47465e-10	2.29739e-11	300	610	0	-1.49277e-12	-1.53544e-12	1.91917e-12	-3.61521e-11	2.4129e-10	1.86337e-10	300	200	0	3.54574	2.27531	56.1384	-74.7508	1055.5	399.997	-311	200	0	7.29802	5.29204	61.8707	982.137	-764.958	1097.08	-914	200	0
478	7	-2.80364e-12	9.46967e-13	-5.38488e-12	-2.70727e-10	-6.08124e-10	2.95864e-11	300	610	0	-9.76308e-13	-3.08335e-12	5.17039e-12	-1.38405e-10	8.10919e-10	4.49965e-10	300	200	0	3.56431	2.30492	56.049	-80.228	1104.17	398.939	-311	200	0	7.07567	5.16705	63.1044	928.064	-766.498	1104.97	-914	200	0
478	8	-3.05098e-12	9.71972e-13	-4.64149e-12	-1.86035e-10	-5.87523e-10	3.49522e-11	300	610	0	1.24412e-13	-5.13622e-12	9.753e-12	-2.8755e-10	1.63351e-09	8.1518e-10	300	200	0	3.59402	2.32518	56.0228	-82.1001	1146.53	395.959	-311	200	0	6.76732	5.15771	64.1098	881.284	-756.659	1103.65	-914	200	0
478	9	-2.8485e-12	8.13907e-13	-2.38604e-12	-1.56389e-13	-4.29859e-10	3.7037e-11	300	610	0	2.01307e-12	-7.64165e-12	1.5701e-11	-4.87327e-10	2.72548e-09	1.28135e-09	300	200	0	3.63291	2.329	56.0484	-80.0679	1175.13	391.438	-311	200	0	6.4195	5.28896	64.907	868.022	-721.717	1094.7	-914	200	0
479	0	-1.90566e-12	3.70213e-13	2.0316e-12	3.23171e-10	-6.65005e-11	3.29828e-11	300	610	0	4.88053e-12	-1.04147e-11	2.27904e-11	-7.3374e-10	4.05955e-09	1.82644e-09	300	200	0	3.67362	2.31236	56.0915	-75.7924	1185.71	386.147	-311	200	0	6.08758	5.54258	65.5039	897.182	-664.883	1081.24	-914	200	0	10.4424	8.17834	117.774	24387.3	73876.4	-6751.89	0	0	0
479	1	1.29376e-13	-4.78263e-13	9.29381e-12	8.18513e-10	5.79271e-10	1.90919e-11	300	610	0	8.85579e-12	-1.30781e-11	3.03948e-11	-1.01017e-09	5.53807e-09	2.39577e-09	300	200	0	3.70437	2.27603	56.1041	-71.9826	1178.68	380.984	-311	200	0	5.80753	5.85485	65.8541	957.452	-595.497	1066.14	-914	200	0
479	2	3.64204e-12	-1.85482e-12	1.99976e-11	1.51032e-09	1.58233e-09	-9.02723e-12	300	610	0	1.39335e-11	-1.49986e-11	3.73183e-11	-1.28148e-09	6.96121e-09	2.88918e-09	300	200	0	3.71382	2.22383	56.0379	-70.5899	1157.54	377.333	-311	200	0	5.59425	6.14661	65.9205	1025.82	-517.366	1050.3	-914	200	0
479	3	8.9963e-12	-3.86442e-12	3.44677e-11	2.40037e-09	2.9988e-09	-5.60622e-11	300	610	0	1.98757e-11	-1.52286e-11	4.16215e-11	-1.48763e-09	7.99294e-09	3.14825e-09	300	200	0	3.69662	2.16115	55.8586	-71.9561	1125.64	377.067	-311	200	0	5.45536	6.36146	65.7827	1081.93	-432.222	1032.8	-914	200	0
479	4	1.64433e-11	-6.55832e-12	5.24877e-11	3.45067e-09	4.84059e-09	-1.26244e-10	300	610	0	2.60893e-11	-1.24709e-11	4.04751e-11	-1.5377e-09	8.12994e-09	2.94601e-09	300	200	0	3.65438	2.09538	55.5559	-75.4827	1085.3	381.548	-311	200	0	5.39385	6.4816	65.6551	1117.62	-351.414	1011.64	-914	200	0
479	5	2.5986e-11	-9.88378e-12	7.29454e-11	4.56188e-09	7.0402e-09	-2.2213e-10	300	610	0	3.14864e-11	-5.08831e-12	3.00882e-11	-1.30592e-09	6.68235e-09	1.98334e-09	300	200	0	3.5934	2.03564	55.1485	-80.3578	1039.35	390.989	-311	200	0	5.40512	6.51649	65.7659	1131.91	-296.076	984.691	-914	200	0
479	6	3.71947e-11	-1.36181e-11	9.34007e-11	5.5486e-09	9.40605e-09	-3.42842e-10	300	610	0	3.43443e-11	8.80713e-12	5.78311e-12	-6.31991e-10	2.7789e-09	-1.02273e-10	300	200	0	3.52237	1.9907	54.6794	-85.3543	992.237	404.839	-311	200	0	5.47672	6.49058	66.215	1120.77	-283.257	951.459	-914	200	0
479	7	4.89769e-11	-1.72893e-11	1.0961e-10	6.11419e-09	1.15704e-08	-4.81698e-10	300	610	0	3.21933e-11	3.11489e-11	-3.76894e-11	6.71218e-10	-4.58654e-09	-3.70853e-09	300	200	0	3.45128	1.96702	54.1978	-88.5393	949.373	422.055	-311	200	0	5.58418	6.44019	66.9337	1077.97	-314.277	913.546	-914	200	0
479	8	5.93134e-11	-2.00892e-11	1.15073e-10	5.83005e-09	1.29356e-08	-6.23321e-10	300	610	0	2.17762e-11	6.35481e-11	-1.05485e-10	2.79867e-09	-1.6446e-08	-9.21179e-09	300	200	0	3.39161	1.96792	53.7406	-88.3116	915.397	440.75	-311	200	0	5.68872	6.40012	67.7318	1003.3	-376.711	873.167	-914	200	0
479	9	6.49917e-11	-2.07933e-11	1.00713e-10	4.12689e-09	1.26275e-08	-7.40387e-10	300	610	0	-8.57689e-13	1.06722e-10	-2.01525e-10	5.91856e-09	-3.36625e-08	-1.68733e-08	300	200	0	3.3556	1.99334	53.3315	-85.0259	892.587	458.206	-311	200	0	5.75178	6.3826	68.3704	904.736	-453.97	832.829	-914	200	0
480	0	6.13909e-11	-1.7706e-11	5.48521e-11	3.08855e-10	9.47324e-09	-7.90467e-10	300	610	0	-4.00464e-11	1.59682e-10	-3.26778e-10	1.01176e-08	-5.66264e-08	-2.66998e-08	300	200	0	3.35251	2.04074	52.9884	-80.722	881.646	471.763	-311	200	0	5.76076	6.37556	68.6428	794.582	-531.361	795.864	-914	200	0	9.26571	8.48586	120.088	24626.3	77782	-7049.2	0	0	0
480	1	4.23977e-11	-8.66482e-12	-3.6287e-11	-6.39582e-09	2.02265e-09	-7.13654e-10	300	610	0	-9.99022e-11	2.18683e-10	-4.76864e-10	1.53229e-08	-8.48246e-08	-3.82542e-08	300	200	0	3.38421	2.10601	52.731	-77.2096	883.406	479.853	-311	200	0	5.73612	6.36347	68.4514	686.242	-597.52	764.32	-914	200	0
480	2	5.71493e-13	8.85714e-12	-1.87279e-10	-1.67308e-08	-1.13554e-08	-4.32068e-10	300	610	0	-1.83292e-10	2.75954e-10	-6.3902e-10	2.11988e-08	-1.16279e-07	-5.0418e-08	300	200	0	3.44454	2.18285	52.5844	-75.0284	897.724	482.653	-311	200	0	5.70697	6.34317	67.8403	589.581	-645.374	736.322	-914	200	0
480	3	-7.22944e-11	3.7496e-11	-4.1106e-10	-3.12369e-08	-3.22689e-08	1.47285e-10	300	610	0	-2.90321e-10	3.18341e-10	-7.88544e-10	2.70228e-08	-1.46876e-07	-6.11192e-08	300	200	0	3.5226	2.26208	52.5743	-73.9375	921.65	482.073	-311	200	0	5.68753	6.31611	66.9488	506.15	-672.804	708.073	-914	200	0
480	4	-1.84037e-10	7.95316e-11	-7.15038e-10	-4.99895e-08	-6.19517e-08	1.1244e-09	300	610	0	-4.16272e-10	3.2605e-10	-8.85091e-10	3.15488e-08	-1.69634e-07	-6.70575e-08	300	200	0	3.60561	2.33277	52.7166	-73.8925	950.593	480.597	-311	200	0	5.68115	6.27625	65.9327	433.351	-682.462	678.656	-914	200	0
480	5	-3.40226e-10	1.36151e-10	-1.09547e-09	-7.22395e-08	-1.00732e-07	2.59071e-09	300	610	0	-5.49015e-10	2.71848e-10	-8.69476e-10	3.28786e-08	-1.74041e-07	-6.34805e-08	300	200	0	3.68036	2.38525	53.0084	-75.2442	980.862	479.72	-311	200	0	5.6936	6.21711	64.9662	371.975	-681.56	652.408	-914	200	0
480	6	-5.4133e-10	2.06395e-10	-1.52997e-09	-9.59583e-08	-1.47293e-07	4.60381e-09	300	610	0	-6.66046e-10	1.21202e-10	-6.62017e-10	2.83736e-08	-1.45616e-07	-4.40955e-08	300	200	0	3.73543	2.41385	53.4234	-77.4525	1010.61	479.469	-311	200	0	5.73594	6.14465	64.2829	325.481	-680.974	637.642	-914	200	0
480	7	-7.78853e-10	2.8577e-10	-1.96844e-09	-1.17313e-07	-1.97732e-07	7.15047e-09	300	610	0	-7.3148e-10	-1.65944e-10	-1.63909e-10	1.46545e-08	-6.59817e-08	-1.2356e-09	300	200	0	3.76531	2.41845	53.9141	-77.9379	1038.96	479.213	-311	200	0	5.82178	6.07392	64.0967	297.849	-691.037	642.802	-914	200	0
480	8	-1.03046e-09	3.64565e-10	-2.32287e-09	-1.30129e-07	-2.44457e-07	1.00971e-08	300	610	0	-6.93604e-10	-6.30961e-10	7.36429e-10	-1.22458e-08	8.62077e-08	7.35659e-08	300	200	0	3.77285	2.40549	54.4232	-73.6219	1064.34	478.45	-311	200	0	5.96403	6.01287	64.4547	297.018	-714.084	671.805	-914	200	0
480	9	-1.2544e-09	4.26014e-10	-2.45763e-09	-1.25435e-07	-2.75032e-07	1.31282e-08	300	610	0	-4.83897e-10	-1.30892e-09	2.14966e-09	-5.64934e-08	3.33031e-07	1.88411e-07	300	200	0	3.76603	2.38595	54.8957	-63.8573	1083.86	476.823	-311	200	0	6.16506	5.95559	65.2046	333.47	-739.955	721.102	-914	200	0
481	0	-1.38378e-09	4.44551e-10	-2.1824e-09	-9.12599e-08	-2.71179e-07	1.56779e-08	300	610	0	-1.88154e-11	-2.21664e-09	4.16189e-09	-1.21738e-07	6.93266e-07	3.4909e-07	300	200	0	3.75121	2.37031	55.2881	-50.7414	1094.12	474.125	-311	200	0	6.40162	5.89993	66.0719	409.802	-750.211	780.522	-914	200	0	10.1705	7.91873	119.383	24695.8	75728.8	-6532.81	0	0	0
481	1	-1.32184e-09	3.84606e-10	-1.25114e-09	-1.28955e-08	-2.08245e-07	1.68615e-08	300	610	0	7.93992e-10	-3.33577e-09	6.79868e-09	-2.09971e-07	1.17605e-06	5.56164e-07	300	200	0	3.73039	2.36483	55.5737	-36.6318	1091.47	470.593	-311	200	0	6.62619	5.86543	66.7629	515.438	-730.012	837.532	-914	200	0
481	2	-9.40019e-10	2.00592e-10	6.28026e-10	1.26076e-07	-5.56013e-08	1.54236e-08	300	610	0	2.04304e-09	-4.59053e-09	9.97499e-09	-3.19893e-07	1.77189e-06	8.00996e-07	300	200	0	3.70303	2.37105	55.7438	-22.4697	1072.3	466.573	-311	200	0	6.79277	5.87746	67.0512	633.439	-677.667	882.317	-914	200	0
481	3	-8.09939e-11	-1.61056e-10	3.76619e-09	3.41642e-07	2.21418e-07	9.72426e-09	300	610	0	3.79184e-09	-5.82099e-09	1.3431e-08	-4.44743e-07	2.44077e-06	1.06073e-06	300	200	0	3.66826	2.38673	55.8057	-8.4102	1035.12	461.817	-311	200	0	6.87909	5.93672	66.8001	749.43	-602.61	911.424	-914	200	0
481	4	1.42988e-09	-7.56664e-10	8.44334e-09	6.45727e-07	6.57316e-07	-2.20487e-09	300	610	0	6.04717e-09	-6.75402e-09	1.66568e-08	-5.69667e-07	3.09802e-06	1.29251e-06	300	200	0	3.62617	2.40603	55.7797	5.01567	982.473	455.595	-311	200	0	6.88871	6.0155	65.9697	854.245	-519.723	927.772	-914	200	0
481	5	3.76121e-09	-1.63569e-09	1.48274e-08	1.04071e-06	1.27916e-06	-2.24957e-08	300	610	0	8.71586e-09	-6.97627e-09	1.88134e-08	-6.68816e-07	3.59874e-06	1.42763e-06	300	200	0	3.57856	2.42044	55.6941	16.652	920.289	447.525	-311	200	0	6.84205	6.0768	64.6684	942.109	-449.85	936.442	-914	200	0
481	6	7.03609e-09	-2.82537e-09	2.28562e-08	1.5119e-06	2.09547e-06	-5.31223e-08	300	610	0	1.15501e-08	-5.91618e-09	1.8663e-08	-7.02573e-07	3.72337e-06	1.3666e-06	300	200	0	3.52928	2.42197	55.5809	25.1509	856.09	437.999	-311	200	0	6.76215	6.09028	63.1595	1009.53	-416.404	940.87	-914	200	0
481	7	1.1273e-08	-4.30866e-09	3.20811e-08	2.0179e-06	3.08072e-06	-9.53748e-08	300	610	0	1.40845e-08	-2.84559e-09	1.45314e-08	-6.15598e-07	3.16803e-06	9.77055e-07	300	200	0	3.48294	2.40753	55.466	29.2911	796.704	428.068	-311	200	0	6.66608	6.04025	61.7672	1056	-432.282	942.157	-914	200	0
481	8	1.63045e-08	-5.99506e-09	4.14732e-08	2.47954e-06	4.15552e-06	-1.49086e-07	300	610	0	1.55719e-08	3.08511e-09	4.33208e-09	-3.3667e-07	1.54521e-06	9.6928e-08	300	200	0	3.44226	2.37987	55.3699	27.8421	746.753	419.372	-311	200	0	6.57125	5.92816	60.7773	1083	-493.729	939.072	-914	200	0
481	9	2.16746e-08	-7.68501e-09	4.92086e-08	2.76828e-06	5.16318e-06	-2.11589e-07	300	610	0	1.49298e-08	1.27605e-08	-1.43057e-08	2.18278e-07	-1.59774e-06	-1.45396e-06	300	200	0	3.40782	2.34328	55.3141	19.8158	709.102	413.874	-311	200	0	6.49949	5.76708	60.3866	1089.59	-586.894	929.355	-914	200	0
482	0	2.65203e-08	-9.03069e-09	5.24583e-08	2.69644e-06	5.84511e-06	-2.76424e-07	300	610	0	1.07171e-08	2.69426e-08	-4.37555e-08	1.13822e-06	-6.7329e-06	-3.84988e-06	300	200	0	3.38145	2.29935	55.3188	5.33968	685.688	413.001	-311	200	0	6.464	5.56973	60.6572	1068.68	-693.167	913.852	-914	200	0	10.1705	7.91873	119.383	24695.8	75728.8	-6532.81	0	0	0
482	1	2.94488e-08	-9.49855e-09	4.72325e-08	2.01234e-06	5.81911e-06	-3.31869e-07	300	610	0	1.1677e-09	4.60222e-08	-8.59035e-08	2.50223e-06	-1.42682e-05	-7.21871e-06	300	200	0	3.36939	2.24882	55.3959	-13.837	677.207	416.911	-311	200	0	6.46206	5.3457	61.4726	1010.83	-792.674	898.826	-914	200	0
482	2	2.84357e-08	-8.34262e-09	2.8349e-08	4.05215e-07	4.5672e-06	-3.59484e-07	300	610	0	-1.56835e-08	6.96636e-08	-1.41397e-07	4.35575e-06	-2.44154e-05	-1.15811e-05	300	200	0	3.38141	2.19579	55.55	-34.5452	682.11	424.49	-311	200	0	6.48801	5.11203	62.553	913.602	-872.732	892.406	-914	200	0
482	3	2.0777e-08	-4.60216e-09	-1.03733e-08	-2.47405e-06	1.4427e-06	-3.3297e-07	300	610	0	-4.17401e-08	9.63366e-08	-2.08595e-07	6.6763e-06	-3.70014e-05	-1.67671e-05	300	200	0	3.42494	2.14763	55.7814	-53.604	695.969	433.816	-311	200	0	6.54043	4.89569	63.5426	788.714	-931.665	898.584	-914	200	0
482	4	3.14798e-09	2.85787e-09	-7.55711e-08	-6.96887e-06	-4.29083e-06	-2.17808e-07	300	610	0	-7.84044e-08	1.22752e-07	-2.82216e-07	9.32794e-06	-5.1219e-05	-2.231e-05	300	200	0	3.49727	2.11016	56.0809	-69.9595	712.732	443.022	-311	200	0	6.61065	4.72081	64.1331	662.216	-971.494	914.722	-914	200	0
482	5	-2.81666e-08	1.52403e-08	-1.73297e-07	-1.33415e-05	-1.33733e-05	2.76556e-08	300	610	0	-1.25915e-07	1.4324e-07	-3.5174e-07	1.20056e-05	-6.53264e-05	-2.73243e-05	300	200	0	3.58347	2.08499	56.421	-85.1165	727.878	451.068	-311	200	0	6.67636	4.5993	64.1897	566.445	-991.344	934.472	-914	200	0
482	6	-7.67906e-08	3.36165e-08	-3.07334e-07	-2.16587e-05	-2.6397e-05	4.48851e-07	300	610	0	-1.8244e-07	1.49172e-07	-3.99724e-07	1.41732e-05	-7.63166e-05	-3.03794e-05	300	200	0	3.66264	2.07394	56.7539	-101.217	740.284	457.434	-311	200	0	6.71224	4.53051	63.808	525.977	-988.859	952.798	-914	200	0
482	7	-1.45437e-07	5.86069e-08	-4.76732e-07	-3.16333e-05	-4.3575e-05	1.08835e-06	300	610	0	-2.4292e-07	1.28557e-07	-4.00292e-07	1.50043e-05	-7.96062e-05	-2.93935e-05	300	200	0	3.71697	2.08352	57.0266	-118.436	751.437	461.321	-311	200	0	6.70129	4.49964	63.2398	545.029	-963.409	968.132	-914	200	0
482	8	-2.34675e-07	8.99191e-08	-6.72503e-07	-4.24224e-05	-6.44165e-05	1.97493e-06	300	610	0	-2.97738e-07	6.60424e-08	-3.18274e-07	1.33384e-05	-6.88201e-05	-2.15836e-05	300	200	0	3.7367	2.12131	57.2031	-133.743	764.122	461.765	-311	200	0	6.6362	4.47546	62.7606	606.302	-915.657	980.158	-914	200	0
482	9	-3.4122e-07	1.25734e-07	-8.73549e-07	-5.23906e-05	-8.73077e-05	3.10741e-06	300	610	0	-3.31341e-07	-5.63823e-08	-1.09622e-07	7.67501e-06	-3.57891e-05	-3.52421e-06	300	200	0	3.71989	2.18939	57.2759	-142.266	781.486	458.205	-311	200	0	6.51833	4.42263	62.5795	684.114	-845.036	987.056	-914	200	0
483	0	-4.55774e-07	1.61952e-07	-1.04208e-06	-5.8864e-05	-0.000109017	4.43273e-06	300	610	0	-3.21077e-07	-2.57621e-07	2.76013e-07	-3.76674e-06	2.90823e-05	2.86168e-05	300	200	0	3.67054	2.28238	57.2551	-139.961	805.359	450.717	-311	200	0	6.35971	4.32833	62.8017	758.799	-752.273	986.489	-914	200	0	9.76847	7.05871	121.859	25115.3	77183.9	-5574.89	0	0	0
483	1	-5.60503e-07	1.91363e-07	-1.11911e-06	-5.79167e-05	-0.00012417	5.81864e-06	300	610	0	-2.36646e-07	-5.5421e-07	8.89505e-07	-2.2886e-05	0.000135881	7.85849e-05	300	200	0	3.59684	2.38691	57.1584	-125.363	834.079	440.225	-311	200	0	6.18378	4.21273	63.4254	817.407	-646.996	978.932	-914	200	0
483	2	-6.26428e-07	2.02834e-07	-1.02103e-06	-4.42592e-05	-0.000124776	7.02253e-06	300	610	0	-4.07248e-08	-9.55135e-07	1.77208e-06	-5.1394e-05	0.000293457	0.000149197	300	200	0	3.50993	2.48216	57.0103	-99.9557	862.196	428.639	-311	200	0	6.02241	4.11145	64.3651	847.706	-548.313	968.814	-914	200	0
483	3	-6.1119e-07	1.80725e-07	-6.38701e-07	-1.13273e-05	-9.99563e-05	7.66021e-06	300	610	0	3.08482e-07	-1.45439e-06	2.93967e-06	-9.03199e-05	0.000506672	0.000241074	300	200	0	3.42226	2.54724	56.8425	-67.5279	882.984	418.251	-311	200	0	5.91141	4.06064	65.4658	841.691	-476.536	962.237	-914	200	0
483	4	-4.57947e-07	1.04796e-07	1.58712e-07	4.82995e-05	-3.60599e-05	7.18084e-06	300	610	0	8.51881e-07	-2.02115e-06	4.36083e-06	-0.000139294	0.000772445	0.000350882	300	200	0	3.34345	2.5724	56.69	-32.9361	891.771	410.654	-311	200	0	5.88255	4.09508	66.5088	805.791	-446.439	963.193	-914	200	0
483	5	-9.64518e-08	-4.8998e-08	1.51272e-06	0.000141991	8.25513e-05	4.85803e-06	300	610	0	1.62035e-06	-2.58779e-06	5.92834e-06	-0.000195588	0.00107452	0.000469108	300	200	0	3.27682	2.56241	56.5873	-1.20394	888.519	406.386	-311	200	0	5.94738	4.2377	67.2547	762.63	-463.808	971.104	-914	200	0
483	6	5.52289e-07	-3.06327e-07	3.55404e-06	0.000275503	0.000271731	-1.89369e-07	300	610	0	2.62093e-06	-3.0367e-06	7.42535e-06	-0.000252941	0.0013771	0.000577459	300	200	0	3.22164	2.52953	56.5603	23.1244	878.389	405.463	-311	200	0	6.08402	4.48542	67.5245	740.166	-522.9	981.187	-914	200	0
483	7	1.5661e-06	-6.90373e-07	6.36747e-06	0.000450588	0.000544419	-8.92894e-06	300	610	0	3.81773e-06	-3.18778e-06	8.48929e-06	-0.000300243	0.0016178	0.000646167	300	200	0	3.17801	2.48477	56.6169	37.3514	868.85	407.627	-311	200	0	6.24835	4.81209	67.2779	758.641	-607.827	986.793	-914	200	0
483	8	3.00465e-06	-1.21518e-06	9.94041e-06	0.000661672	0.000905805	-2.22779e-05	300	610	0	5.10762e-06	-2.78952e-06	8.5794e-06	-0.000320254	0.00170097	0.000631676	300	200	0	3.14796	2.43494	56.7452	41.4771	865.585	412.237	-311	200	0	6.40332	5.18081	66.6394	824.275	-698.104	983.469	-914	200	0
483	9	4.88363e-06	-1.87597e-06	1.40935e-05	0.000891599	0.00134652	-4.08758e-05	300	610	0	6.29196e-06	-1.51838e-06	6.95706e-06	-0.000288649	0.0014929	0.000475484	300	200	0	3.13304	2.38622	56.9155	37.0318	871.124	418.559	-311	200	0	6.53981	5.55509	65.8288	929.2	-774.61	973.729	-914	200	0
484	0	7.13899e-06	-2.63626e-06	1.83942e-05	0.00110662	0.00183383	-6.47465e-05	300	610	0	7.04712e-06	1.00735e-06	2.6927e-06	-0.000173823	0.000821434	0.000105224	300	200	0	3.13342	2.34704	57.0805	26.0047	885.755	426.015	-311	200	0	6.67809	5.90686	65.0333	1055.28	-825.228	968.071	-914	200	0	9.76844	7.05875	121.859	25115.2	77183.9	-5574.88	0	0	0
484	1	9.58131e-06	-3.41194e-06	2.20602e-05	0.00125112	0.00230113	-9.28381e-05	300	610	0	6.89922e-06	5.19141e-06	-5.28258e-06	6.19355e-05	-0.000516764	-0.000560581	300	200	0	3.14857	2.32481	57.1835	11.0584	907.863	433.912	-311	200	0	6.84789	6.21594	64.3209	1179.67	-848.323	979.073	-914	200	0
484	2	1.18424e-05	-4.05356e-06	2.38618e-05	0.00124301	0.0026367	-0.000122446	300	610	0	5.21132e-06	1.13921e-05	-1.80584e-05	0.000459142	-0.0027371	-0.00160236	300	200	0	3.17842	2.32187	57.182	-4.8832	933.906	441.284	-311	200	0	7.06227	6.46677	63.6366	1278.75	-849.67	1012.59	-914	200	0
484	3	1.33192e-05	-4.32893e-06	2.20471e-05	0.000971152	0.00267361	-0.000148551	300	610	0	1.19495e-06	1.98145e-05	-3.65344e-05	0.00105478	-0.00603131	-0.00308202	300	200	0	3.2247	2.33537	57.0707	-19.6629	959.406	447.204	-311	200	0	7.31042	6.64895	62.8679	1331.73	-835.761	1064.12	-914	200	0
484	4	1.3126e-05	-3.91022e-06	1.4319e-05	0.000296927	0.00218337	-0.00016315	300	610	0	-6.03842e-06	3.03546e-05	-6.10933e-05	0.00187205	-0.0105102	-0.00501646	300	200	0	3.29022	2.35933	56.8785	-32.092	980.144	451.178	-311	200	0	7.5628	6.75662	61.9341	1327.31	-810.04	1122.21	-914	200	0
484	5	1.0068e-05	-2.37111e-06	-2.09142e-06	-0.000937308	0.000877967	-0.000154711	300	610	0	-1.73671e-05	4.23923e-05	-9.11394e-05	0.00290529	-0.0161207	-0.00734074	300	200	0	3.37475	2.38689	56.6391	-41.3816	993.277	453.175	-311	200	0	7.7725	6.78915	60.8232	1269.51	-773.26	1173.55	-914	200	0
484	6	2.6616e-06	7.97512e-07	-3.02001e-05	-0.00288962	-0.00157456	-0.00010795	300	610	0	-3.34695e-05	5.45384e-05	-0.000124499	0.00409994	-0.0225361	-0.0098611	300	200	0	3.47126	2.41286	56.367	-46.408	998.687	453.285	-311	200	0	7.88737	6.75445	59.5633	1175.52	-725.245	1207.48	-914	200	0
484	7	-1.07722e-05	6.14325e-06	-7.28264e-05	-0.00568603	-0.00551367	-4.23654e-06	300	610	0	-5.45356e-05	6.43544e-05	-0.000156703	0.00532757	-0.029021	-0.0121999	300	200	0	3.5674	2.43581	56.0638	-45.5313	999.06	451.356	-311	200	0	7.87529	6.6627	58.2094	1064.95	-663.537	1220.3	-914	200	0
484	8	-3.19034e-05	1.41671e-05	-0.000131864	-0.00937067	-0.0112215	0.000177029	300	610	0	-7.98666e-05	6.80824e-05	-0.000180221	0.00635802	-0.0342821	-0.0137378	300	200	0	3.65164	2.45739	55.7393	-37.4346	998.331	446.883	-311	200	0	7.7348	6.51664	56.865	948.486	-582.141	1217.59	-914	200	0
484	9	-6.20409e-05	2.5185e-05	-0.000207202	-0.0138361	-0.0188221	0.000455591	300	610	0	-0.000107363	6.04484e-05	-0.000183753	0.00683181	-0.0363238	-0.0135639	300	200	0	3.71858	2.4798	55.4189	-22.1151	999.668	439.373	-311	200	0	7.48837	6.31803	55.6844	826.956	-478.544	1210.83	-914	200	0
485	0	-0.000101593	3.91256e-05	-0.00029527	-0.0187337	-0.0281386	0.000845614	300	610	0	-0.000132923	3.46359e-05	-0.000151792	0.00623918	-0.0323425	-0.0104488	300	200	0	3.76805	2.50402	55.1349	-0.752667	1003.66	429.12	-311	200	0	7.17661	6.08309	54.8464	701.466	-359.479	1209.04	-914	200	0	10.6008	8.60275	114.452	23769.9	71710.3	-6883.35	0	0	0
485	1	-0.000149319	5.5259e-05	-0.000387215	-0.0233671	-0.0385076	0.00134862	300	610	0	-0.000149815	-1.74416e-05	-6.47273e-05	0.00391465	-0.0187112	-0.00286403	300	200	0	3.80098	2.52862	54.9189	25.2238	1008.31	417.552	-311	200	0	6.85028	5.84447	54.532	581.47	-232.503	1213.03	-914	200	0
485	2	-0.000201363	7.18607e-05	-0.000466839	-0.0265805	-0.048557	0.00194383	300	610	0	-0.000148129	-0.000104402	0.000100125	-0.000940115	0.00887752	0.0109219	300	200	0	3.81634	2.54912	54.7945	54.5064	1010.94	406.697	-311	200	0	6.55565	5.6393	54.8845	482.828	-96.8927	1218.58	-914	200	0
485	3	-0.000250127	8.58341e-05	-0.00050852	-0.0266575	-0.0559667	0.00257598	300	610	0	-0.00011448	-0.000234001	0.000366087	-0.00918896	0.055021	0.0326346	300	200	0	3.81103	2.55999	54.7667	85.6946	1009.13	398.125	-311	200	0	6.32295	5.49759	55.9255	421.627	49.2642	1223.54	-914	200	0
485	4	-0.000283073	9.23388e-05	-0.000475566	-0.0212636	-0.0572485	0.0031413	300	610	0	-3.22151e-05	-0.000410886	0.000752754	-0.0216305	0.123868	0.0636317	300	200	0	3.78299	2.55697	54.8132	117.271	1000.75	392.173	-311	200	0	6.16704	5.4373	57.4929	410.516	195.408	1229.78	-914	200	0
485	5	-0.000281676	8.45043e-05	-0.000319633	-0.00747281	-0.0476067	0.00347315	300	610	0	0.000117546	-0.000633334	0.00126918	-0.0387844	0.217926	0.104349	300	200	0	3.73417	2.53741	54.8928	147.286	985.021	388.324	-311	200	0	6.09465	5.46635	59.3065	456.286	317.365	1239.31	-914	200	0
485	6	-0.000220836	5.33547e-05	1.78584e-05	0.0180628	-0.0209649	0.00333012	300	610	0	0.000353648	-0.000888901	0.00190421	-0.0605773	0.336329	0.15353	300	200	0	3.67039	2.50106	54.9687	172.856	963.578	386.247	-311	200	0	6.10381	5.589	61.1271	555.907	389.862	1250.69	-914	200	0
485	7	-6.92247e-05	-1.1887e-05	0.000601146	0.0587308	0.02972	0.00239079	300	610	0	0.000690959	-0.00114908	0.00261382	-0.0859194	0.472521	0.207232	300	200	0	3.60001	2.45176	55.0243	191.238	939.717	386.197	-311	200	0	6.18235	5.80519	62.8313	694.058	397.194	1259.26	-914	200	0
485	8	0.000208824	-0.000122896	0.00149099	0.117285	0.111712	0.000261271	300	610	0	0.00113436	-0.00136332	0.00330603	-0.11218	0.611412	0.257662	300	200	0	3.53263	2.39749	55.0581	202.065	916.671	388.744	-311	200	0	6.3133	6.10041	64.3456	847.027	333.733	1259.77	-914	200	0
485	9	0.000649125	-0.000290486	0.00272949	0.194806	0.231154	-0.00349673	300	610	0	0.00167032	-0.00145323	0.00382441	-0.134592	0.726197	0.291944	300	200	0	3.47735	2.34737	55.0716	207.552	896.66	394.315	-311	200	0	6.47552	6.43828	65.565	990.763	202.157	1248.67	-914	200	0
486	0	0.00128032	-0.000521735	0.00431759	0.289241	0.390964	-0.00930784	300	610	0	0.00225615	-0.00130827	0.00393297	-0.145662	0.775251	0.29103	300	200	0	3.44111	2.30835	55.07	210.021	881.156	402.765	-311	200	0	6.64093	6.76279	66.3624	1105.29	13.7825	1225.04	-914	200	0	9.57042	8.68533	119.337	24835.6	76052.6	-6928.23	0	0	0
486	1	0.00211266	-0.000815753	0.00618442	0.39351	0.587844	-0.0174848	300	610	0	0.00280721	-0.00078485	0.00330622	-0.134712	0.69981	0.229091	300	200	0	3.42841	2.2857	55.0737	209.896	871.805	413.341	-311	200	0	6.7781	7.0112	66.6709	1175.13	-213.958	1190.4	-914	200	0
486	2	0.00312223	-0.00115797	0.00814891	0.493263	0.808375	-0.0280812	300	610	0	0.00318355	0.000288271	0.00153054	-0.0877318	0.423481	0.073857	300	200	0	3.44175	2.28508	55.1153	206.377	870.347	425.078	-311	200	0	6.85514	7.13322	66.5382	1190.62	-460.058	1147.09	-914	200	0
486	3	0.00423071	-0.00151306	0.0098759	0.564476	1.02431	-0.0406881	300	610	0	0.00317794	0.00209495	-0.00187525	0.0121724	-0.144948	-0.211454	300	200	0	3.48078	2.30952	55.2146	198.756	876.858	437.077	-311	200	0	6.84329	7.10469	66.1039	1150.22	-697.795	1096.97	-914	200	0
486	4	0.00528137	-0.0018169	0.0108317	0.571282	1.18748	-0.0541777	300	610	0	0.0025092	0.00480285	-0.00741001	0.183409	-1.10355	-0.663841	300	200	0	3.53988	2.35364	55.3594	186.309	888.299	448.427	-311	200	0	6.72542	6.93184	65.5378	1062.14	-895.959	1042.37	-914	200	0
486	5	0.00601357	-0.00196861	0.010248	0.464655	1.22503	-0.0664052	300	610	0	0.000825744	0.00851668	-0.0154999	0.443205	-2.54198	-1.31301	300	200	0	3.60875	2.40506	55.5112	168.363	899.279	457.972	-311	200	0	6.4996	6.65157	64.9708	943.446	-1027.86	986.988	-914	200	0
486	6	0.00604006	-0.00182424	0.00710767	0.182847	1.03631	-0.0739022	300	610	0	-0.00227348	0.01321	-0.0263563	0.803157	-4.51669	-2.16982	300	200	0	3.67717	2.45253	55.6317	145.424	904.558	464.296	-311	200	0	6.1785	6.32602	64.426	815.828	-1080.34	934.056	-914	200	0
486	7	0.00483365	-0.00119486	0.000171889	-0.345211	0.493173	-0.0716167	300	610	0	-0.00719245	0.0186337	-0.0397733	1.26267	-7.01466	-3.21011	300	200	0	3.73911	2.49117	55.7059	119.499	901.228	466.281	-311	200	0	5.79113	6.023	63.8234	700.405	-1056.55	885.57	-914	200	0
486	8	0.00173303	0.000147571	-0.011927	-1.19206	-0.55375	-0.0527908	300	610	0	-0.0142564	0.024203	-0.0548615	1.80005	-9.90472	-4.35379	300	200	0	3.79216	2.52095	55.734	92.9911	888.985	463.779	-311	200	0	5.38448	5.78663	63.0976	612.664	-971.261	845.134	-914	200	0
486	9	-0.00401919	0.00245184	-0.0304971	-2.41779	-2.25981	-0.00910038	300	610	0	-0.0235864	0.0288708	-0.0697276	2.36143	-12.8774	-5.44015	300	200	0	3.83365	2.54332	55.7136	67.6761	869.162	457.644	-311	200	0	5.02297	5.62457	62.301	558.928	-842.782	819.706	-914	200	0
487	0	-0.0131904	0.00595117	-0.0564716	-4.04829	-4.75852	0.0687766	300	610	0	-0.0349228	0.0310025	-0.0811249	2.84816	-15.3775	-6.20153	300	200	0	3.85841	2.55937	55.6379	44.384	844.46	449.5	-311	200	0	4.77791	5.52385	61.5815	537.514	-687.509	816.951	-914	200	0	9.5083	8.55783	119.528	24811.7	76034.4	-6896.37	0	0	0
487	1	-0.0264066	0.0108034	-0.0899382	-6.04471	-8.11772	0.189964	300	610	0	-0.0473981	0.0282812	-0.0841255	3.1041	-16.537	-6.23979	300	200	0	3.86058	2.56921	55.5066	22.8526	819.44	441.554	-311	200	0	4.70054	5.47092	61.067	542.738	-516.773	840.806	-914	200	0
487	2	-0.0439173	0.0170026	-0.129496	-8.26359	-12.277	0.361351	300	610	0	-0.0592674	0.0176837	-0.0718995	2.90557	-15.1245	-5.01242	300	200	0	3.83729	2.57318	55.3347	2.3268	799.952	435.716	-311	200	0	4.79317	5.45993	60.7778	566.833	-336.513	888.559	-914	200	0
487	3	-0.0652663	0.0242589	-0.171445	-10.4092	-16.9652	0.584509	300	610	0	-0.0676214	-0.00441541	-0.0357258	1.95776	-9.53156	-1.83827	300	200	0	3.79079	2.57357	55.1503	-16.7907	790.867	432.636	-311	200	0	5.00993	5.49627	60.6403	598.357	-155.025	950.648	-914	200	0
487	4	-0.0888642	0.0318491	-0.208853	-11.9826	-21.6014	0.851436	300	610	0	-0.068129	-0.0419362	0.0345988	-0.0967199	2.17273	4.06363	300	200	0	3.72879	2.57382	54.9803	-32.2665	794.021	432.078	-311	200	0	5.29227	5.59231	60.5825	621.566	10.3668	1013.17	-914	200	0
487	5	-0.11148	0.0384463	-0.230609	-12.2343	-25.1856	1.13914	300	610	0	-0.0548842	-0.0984992	0.149738	-3.64998	22.0792	13.486	300	200	0	3.66241	2.57515	54.8388	-41.5359	808.157	433.748	-311	200	0	5.60112	5.75364	60.6266	623.792	140.495	1062.48	-914	200	0
487	6	-0.127698	0.0419481	-0.220627	-10.1352	-26.1969	1.40331	300	610	0	-0.0204668	-0.176453	0.318947	-9.0732	52.1236	27.0777	300	200	0	3.60119	2.57461	54.7324	-43.3999	829.966	437.266	-311	200	0	5.92148	5.97057	60.8764	606.611	225.462	1090.63	-914	200	0
487	7	-0.129426	0.0393402	-0.157515	-4.38253	-22.5236	1.57178	300	610	0	0.0436387	-0.275445	0.547109	-16.6242	93.5705	45.1023	300	200	0	3.54853	2.56742	54.6692	-38.1218	855.143	441.9	-311	200	0	6.25055	6.21939	61.4001	587.195	264.885	1099.15	-914	200	0
487	8	-0.105593	0.0266465	-0.0150838	6.53175	-11.4639	1.53887	300	610	0	0.146087	-0.390503	0.830496	-26.3102	146.255	67.0995	300	200	0	3.5031	2.55097	54.6605	-26.5907	879.714	446.74	-311	200	0	6.5826	6.46738	62.1602	587.381	261.334	1097.2	-914	200	0
487	9	-0.0422438	-0.000956838	0.235772	24.1603	10.1491	1.16252	300	610	0	0.293979	-0.509643	1.15117	-37.7011	207.559	91.4446	300	200	0	3.46507	2.52544	54.7195	-10.018	900.972	451.001	-311	200	0	6.90063	6.67973	63.057	620.881	216.988	1094.99	-914	200	0
488	0	0.0766979	-0.0487684	0.623189	49.8111	45.6355	0.266876	300	610	0	0.490244	-0.611179	1.47019	-49.695	271.144	114.825	300	200	0	3.437	2.49222	54.8597	9.54777	917.179	454.194	-311	200	0	7.1794	6.82505	63.9891	687.605	135.232	1098.16	-914	200	0	12.5605	10.0487	120.016	26206.9	77141.6	-7964.38	0	0	0
488	1	0.267666	-0.121813	1.16779	84.096	97.893	-1.34624	300	610	0	0.729943	-0.66104	1.72019	-60.2508	325.51	131.679	300	200	0	3.4195	2.45381	55.0856	29.2838	926.94	456.237	-311	200	0	7.3963	6.87756	64.8877	774.568	25.7403	1107.4	-914	200	0
488	2	0.544308	-0.223598	1.87284	126.288	168.484	-3.87274	300	610	0	0.995482	-0.610686	1.79831	-66.1163	352.568	133.688	300	200	0	3.412	2.41499	55.381	47.059	929.248	457.467	-311	200	0	7.54351	6.82294	65.7386	859.011	-93.4638	1120.59	-914	200	0
488	3	0.912594	-0.354264	2.71075	173.485	256.323	-7.46395	300	610	0	1.2509	-0.39647	1.56127	-62.6078	326.519	109.459	300	200	0	3.41751	2.38209	55.7126	62.3526	924.383	458.493	-311	200	0	7.63227	6.67147	66.5528	915.567	-203.714	1134.51	-914	200	0
488	4	1.36391	-0.508067	3.606	219.597	355.947	-12.1623	300	610	0	1.43575	0.0583239	0.825242	-43.5227	213.503	44.6206	300	200	0	3.44045	2.36008	56.0463	75.0736	914.712	459.976	-311	200	0	7.68675	6.46152	67.3042	928.392	-292.989	1145.79	-914	200	0
488	5	1.86604	-0.670216	4.41532	254.263	455.41	-17.812	300	610	0	1.45952	0.837243	-0.626049	-1.30345	-27.3362	-77.4045	300	200	0	3.47882	2.35134	56.356	84.7139	903.664	462.287	-311	200	0	7.73408	6.241	67.8996	899.26	-351.723	1151.2	-914	200	0
488	6	2.35243	-0.813259	4.90738	261.831	533.967	-23.9447	300	610	0	1.19822	2.01838	-3.02042	72.3979	-440.554	-273.589	154.142	176.031	0	3.52312	2.35753	56.622	91.3723	893.414	465.177	-311	200	0	7.79573	6.04964	68.202	844.527	-368.386	1148.35	-914	200	0
488	7	2.71058	-0.89341	4.74558	220.7	559.874	-29.646	300	610	0	0.495277	3.65417	-6.55858	185.572	-1067.9	-558.076	137.175	171.705	0	3.56468	2.37878	56.8312	95.5532	884.245	467.751	-311	200	0	7.88101	5.9202	68.1217	784.217	-337.42	1137.63	-914	200	0
488	8	2.77144	-0.847551	3.4801	103.395	488.834	-33.4146	300	610	0	-0.830042	5.74152	-11.3524	343.932	-1937.58	-937.151	129.324	169.704	0	3.60209	2.40888	56.9838	96.0881	876.05	468.695	-311	200	0	7.97985	5.87785	67.7003	730.701	-268.9	1122.37	-914	200	0
488	9	2.30257	-0.592036	0.557419	-122.071	263.908	-33.0401	300	610	0	-2.96302	8.18139	-17.3361	548.045	-3048.41	-1402.14	124.158	168.387	0	3.63931	2.43506	57.1036	89.9857	869.307	466.552	-311	200	0	8.05861	5.92493	67.0642	684.317	-182.956	1105.37	-914	200	0
489	0	1.00962	-0.0248578	-4.64152	-488.906	-182.025	-25.5374	260.783	715.333	0	-6.05843	10.7285	-24.1484	789.408	-4348.32	-1920.12	119.934	167.31	0	3.68024	2.44547	57.2325	75.1988	864.799	460.278	-311	200	0	8.07409	6.03322	66.3044	636.82	-96.1465	1086.97	-914	200	0	-57.5588	36.0738	-27.3275	-38817.5	102859	24621.9	3643.56	1468.95	0
489	1	-1.44855	0.966778	-12.7214	-1025.55	-919.88	-7.19258	227.691	690.616	0	-10.1683	13.0018	-31.1123	1047.79	-5728.05	-2433.47	115.891	166.322	0	3.72609	2.43636	57.398	53.3397	862.988	449.951	-311	200	0	8.00808	6.16037	65.4556	576.366	-19.6456	1067.76	-914	200	0
489	2	-5.4236	2.49103	-24.1367	-1746.26	-2012.46	26.2057	216.622	682.349	0	-15.1611	14.6807	-37.5749	1296.96	-7074.96	-2887.68	111.711	165.483	0	3.77418	2.41126	57.5878	29.6639	863.285	436.967	-311	200	0	7.88663	6.27274	64.575	494.416	34.9497	1050.62	-914	200	0
489	3	-11.2209	4.6322	-39.0336	-2642.65	-3501.69	80.6846	210.29	677.702	0	-20.8043	15.7637	-43.5018	1521.67	-8370.87	-3270.58	107.574	165.021	0	3.81715	2.3754	57.762	10.2746	864.121	423.481	-311	200	0	7.75337	6.34957	63.7659	395.634	57.7054	1039.22	-914	200	0
489	4	-19.041	7.42044	-57.2153	-3688.76	-5405.41	166.88	205.525	674.472	0	-27.0472	16.56	-49.7997	1733.8	-9745.54	-3617.6	104.305	165.184	0	3.84597	2.33361	57.8846	-0.95173	863.872	411.354	-311	200	0	7.62766	6.37676	63.1103	298.47	45.8346	1036.48	-914	200	0
489	5	-28.9474	10.7914	-78.3224	-4860.51	-7723.8	297.863	201.385	672.058	0	-34.2195	17.4021	-58.1962	1973.72	-11453	-3980.33	103.199	166.085	0	3.85576	2.29246	57.9389	-3.28702	861.057	401.281	-311	200	0	7.49491	6.35043	62.6426	222.712	3.75636	1043.75	-914	200	0
489	6	-40.8888	14.6068	-102.073	-6148.2	-10447.2	482.257	197.649	670.234	0	-42.9801	18.3894	-70.9531	2299.11	-13813.4	-4392.19	105.317	167.597	0	3.84764	2.26066	57.9262	1.9124	854.098	393.051	-311	200	0	7.32997	6.28286	62.3893	180.265	-61.8361	1059.68	-914	200	0
489	7	-54.7725	18.7486	-128.341	-7551.03	-13557.8	721.498	194.362	668.836	0	-54.1571	19.3355	-90.6436	2772.89	-17157.2	-4853.75	110.718	169.409	0	3.82651	2.24627	57.8599	12.4589	842.323	386.629	-311	200	0	7.1262	6.19672	62.3669	175.717	-150.513	1080.31	-914	200	0
489	8	-70.4934	23.1836	-157.09	-9064.3	-17019.6	1011.05	191.657	667.701	0	-68.6065	19.8738	-120.084	3455.27	-21797	-5340.79	118.485	171.226	0	3.79889	2.2527	57.7562	26.0714	827.286	382.713	-311	200	0	6.90635	6.11304	62.5304	208.517	-270.915	1101.57	-914	200	0
489	9	-87.8812	27.9523	-188.287	-10670.8	-20768.2	1340.53	189.699	666.673	0	-87.1074	19.6049	-162.359	4399.87	-28032.4	-5821.5	127.343	172.9	0	3.77221	2.27504	57.6257	40.6396	812.617	382.329	-311	200	0	6.71231	6.04577	62.7556	273.156	-428.274	1121.1	-914	200	0
490	0	-106.659	33.1188	-221.977	-12345.1	-24723.2	1696.92	188.623	665.614	0	-110.3	18.1852	-220.729	5652.13	-36155.9	-6267.7	136.197	174.393	0	3.75371	2.30134	57.4777	53.8801	802.466	386.142	-311	200	0	6.58752	6.00345	62.8902	357.79	-610.578	1137.42	-914	200	0	-470.278	61.6109	-1075.16	-408008	312968	185080	269.604	381.858	0
490	1	-126.486	38.7287	-258.543	-14072.2	-28824.3	2073.14	188.512	664.429	0	-138.65	15.3411	-298.233	7245.83	-46425.8	-6657.92	144.331	175.704	0	3.74786	2.31998	57.3263	63.4024	799.487	394.094	-311	200	0	6.55758	5.98833	62.8554	444.402	-793.244	1149.32	-914	200	0
490	2	-147.063	44.8245	-298.984	-15867.2	-33067	2470.99	189.402	663.07	0	-172.365	10.8671	-396.908	9194.21	-58991.7	-6975.72	151.372	176.835	0	3.75447	2.32821	57.1851	67.6502	803.997	405.663	-311	200	0	6.61523	5.99242	62.6943	515.276	-955.129	1157.05	-914	200	0
490	3	-168.224	51.5015	-344.94	-17778.3	-37508	2894.72	191.262	661.54	0	-211.228	4.64	-516.695	11476.8	-73783.9	-7207.27	157.201	177.788	0	3.76989	2.33456	57.0562	66.0466	815.331	420.441	-311	200	0	6.72348	5.99741	62.4926	563.078	-1087.24	1160.93	-914	200	0
490	4	-189.939	58.919	-398.396	-19873.7	-42240.6	3347.05	193.973	659.884	0	-254.397	-3.33689	-654.281	14027	-90389.2	-7338.27	161.85	178.561	0	3.79013	2.3516	56.9314	58.4778	833.004	438.012	-311	200	0	6.83606	5.97902	62.3156	597.041	-1189.72	1156.58	-914	200	0
490	5	-212.217	67.228	-461.109	-22217.5	-47352.2	3830.23	197.308	658.183	0	-300.254	-12.8803	-802.222	16723.4	-107953	-7349.73	165.432	179.154	0	3.81219	2.38542	56.8025	46.0635	855.576	456.95	-311	200	0	6.91412	5.91502	62.2405	637.855	-1260.66	1134.73	-914	200	0
490	6	-234.956	76.4705	-533.813	-24840.5	-52871.5	4343.61	200.955	656.534	0	-346.227	-23.6246	-948.806	19391	-125155	-7212.4	168.092	179.563	0	3.8332	2.43172	56.6691	31.9738	879.59	474.48	-311	200	0	6.92786	5.79367	62.3417	701.84	-1287.03	1088.64	-914	200	0
490	7	-257.789	86.522	-615.34	-27711.4	-58707.8	4877.12	204.593	655.034	0	-388.637	-35.087	-1079.38	21818.9	-140338	-6881.71	169.983	179.786	0	3.84893	2.48065	56.5412	20.1637	901.106	487.643	-311	200	0	6.85791	5.61564	62.6207	791.209	-1249.94	1020.36	-914	200	0
490	8	-279.991	97.0884	-701.964	-30716.3	-64606.2	5406.5	207.964	653.758	0	-422.844	-46.7395	-1179.56	23799.7	-151848	-6301.35	171.267	179.823	0	3.85372	2.52221	56.4307	13.4409	918.27	494.628	-311	200	0	6.70475	5.39539	63.0166	899.321	-1140.39	939.129	-914	200	0
490	9	-300.405	107.72	-787.323	-33656.5	-70145.2	5891.57	210.907	652.748	0	-443.979	-58.0074	-1239.36	25175.9	-158485	-5426.33	172.123	179.686	0	3.84267	2.54752	56.3356	12.9244	931.964	495.136	-311	200	0	6.48972	5.16547	63.4472	1017.59	-970.778	856.521	-914	200	0
491	0	-317.361	117.813	-863.16	-36269.4	-74787.7	6276.68	213.356	652.019	0	-448.098	-68.1817	-1256.01	25871.1	-159829	-4262.47	172.749	179.402	0	3.81401	2.55018	56.2364	18.5607	944.064	489.996	-311	200	0	6.24736	4.96648	63.789	1136.02	-771.796	784.634	-914	200	0	-494.903	62.0825	-1750.57	-714129	467947	223460	253.472	409.432	0
491	1	-328.69	126.634	-920.978	-38279.6	-77983.3	6496.64	215.326	651.564	0	-433.282	-76.3765	-1234	25894.2	-156277	-2896.02	173.357	179.016	0	3.76868	2.52893	56.1105	29.3312	955.534	480.618	-311	200	0	6.02288	4.82588	63.8998	1242.26	-577.936	736.129	-914	200	0
491	2	-332.012	133.399	-954.235	-39468.7	-79308.3	6492.62	216.888	651.362	0	-400.172	-81.6896	-1182.71	25325.4	-148836	-1483.16	174.158	178.587	0	3.70783	2.48792	55.9502	43.0624	965.725	468.59	-311	200	0	5.86158	4.75391	63.7246	1321.54	-416.436	720.863	-914	200	0
491	3	-325.366	137.404	-960.221	-39736.6	-78590.7	6234.81	218.154	651.383	0	-351.74	-83.5217	-1113.44	24294.2	-138803	-199.313	175.338	178.181	0	3.63332	2.43494	55.7704	57.0845	972.37	455.48	-311	200	0	5.78475	4.75586	63.317	1358.89	-306.372	739.564	-914	200	0
491	4	-307.91	138.182	-940.755	-39125.8	-75963.7	5740.19	219.253	651.59	0	-292.44	-81.8458	-1036.89	22956.7	-127492	821.186	177.044	177.86	0	3.55171	2.37995	55.6009	69.6123	972.957	442.823	-311	200	0	5.78564	4.83358	62.7376	1346.22	-258.609	781.496	-914	200	0
491	5	-280.301	135.627	-901.431	-37801.5	-71820.9	5072.28	220.326	651.935	0	-227.186	-77.2652	-961.732	21473.9	-116025	1522.39	179.359	177.672	0	3.4744	2.33273	55.4686	80.0946	967.054	432.127	-311	200	0	5.84751	4.9742	62.0169	1288.87	-272.57	829.247	-914	200	0
491	6	-244.559	130.064	-849.876	-36002.7	-66706.2	4320.33	221.511	652.362	0	-160.506	-70.8532	-893.998	19994	-105240	1929.92	182.282	177.635	0	3.41133	2.29893	55.3835	88.5118	956.259	424.884	-311	200	0	5.94796	5.15242	61.2265	1202.26	-336.889	866.825	-914	200	0
491	7	-203.527	122.209	-793.88	-33985.7	-61188.8	3569.92	222.924	652.81	0	-96.0771	-63.8799	-837.037	18636.8	-95665.8	2128.02	185.709	177.735	0	3.3649	2.27827	55.3408	95.2754	942.057	422.421	-311	200	0	6.05829	5.3511	60.492	1101.16	-434.691	886.34	-914	200	0
491	8	-160.224	112.992	-739.998	-31978.4	-55762.8	2882.41	224.645	653.214	0	-36.5954	-57.5534	-791.899	17485.6	-87554	2226.71	189.438	177.919	0	3.33005	2.2676	55.3329	101.615	925.057	425.473	-311	200	0	6.16226	5.56831	59.9199	994.588	-547.819	889.922	-914	200	0
491	9	-117.329	103.336	-692.802	-30151.2	-50789.7	2291.07	226.689	653.521	0	16.1065	-52.8528	-757.91	16587.5	-80940.8	2333.32	193.205	178.114	0	3.29983	2.26385	55.357	109.086	905.461	433.689	-311	200	0	6.26945	5.79853	59.5257	889.316	-659.329	886.659	-914	200	0
492	0	-76.9224	93.9857	-654.716	-28604.7	-46482.5	1807.88	229.004	653.69	0	60.8305	-50.4527	-733.383	15959.1	-75729.3	2533.67	196.74	178.239	0	3.2729	2.26378	55.414	118.145	883.672	445.437	-311	200	0	6.39851	6.0177	59.2253	793.357	-755.598	886.8	-914	200	0	153.056	5.72838	-1186.33	-489770	352024	-39095.6	302.529	412.764	0
492	1	-40.4421	85.444	-626.247	-27373.9	-42922.1	1432.04	231.461	653.711	0	96.8022	-50.7008	-716.329	15594.6	-71770.2	2881.3	199.808	178.23	0	3.25634	2.2652	55.5048	127.351	861.315	458.441	-311	200	0	6.5537	6.19061	58.9287	715.236	-826.667	895.742	-914	200	0
492	2	-8.80051	78.0066	-606.47	-26443.3	-40090.6	1156.34	233.895	653.602	0	123.555	-53.6224	-704.985	15471.9	-68918.8	3392.18	202.241	178.054	0	3.25987	2.27032	55.6274	134.496	841.63	470.905	-311	200	0	6.7214	6.28855	58.6444	662.116	-864.982	912.386	-914	200	0
492	3	17.4669	71.8351	-593.636	-25767.7	-37910.1	971.495	236.139	653.406	0	140.927	-58.9394	-698.074	15557.4	-67058.8	4045.47	203.937	177.714	0	3.28855	2.28517	55.7788	138.03	828.038	481.91	-311	200	0	6.88252	6.30176	58.474	637.18	-865.03	933.82	-914	200	0
492	4	38.0926	67.0244	-585.764	-25291.6	-36279.1	867.805	238.065	653.177	0	149.141	-66.1094	-694.836	15810.1	-66100.4	4791.51	204.869	177.246	0	3.34167	2.31423	55.9495	136.662	822.093	491.019	-311	200	0	7.02326	6.24481	58.5573	635.201	-826.871	960.711	-914	200	0
492	5	53.0287	63.6427	-581.094	-24964.2	-35098.9	834.272	239.599	652.961	0	148.884	-74.4	-694.92	16183.7	-65965.6	5564.88	205.075	176.711	0	3.41479	2.35671	56.118	128.773	823.047	497.999	-311	200	0	7.13714	6.15535	59.0368	643.331	-760.708	997.063	-914	200	0
492	6	62.4419	61.7412	-578.351	-24748.1	-34287.4	856.967	240.715	652.791	0	141.321	-82.9969	-698.19	16630.7	-66570.2	6298.66	204.653	176.18	0	3.50056	2.40779	56.2582	113.405	829.475	502.652	-311	200	0	7.2229	6.07857	59.9986	651.841	-683.009	1044.71	-914	200	0
492	7	66.7207	61.339	-576.815	-24621.9	-33781.1	918.813	241.435	652.686	0	128.022	-91.1231	-704.535	17104.9	-67811.2	6937.19	203.75	175.722	0	3.58991	2.45969	56.3524	91.5719	840.96	504.515	-311	200	0	7.28242	6.04402	61.4061	661.657	-607.597	1098.79	-914	200	0
492	8	66.4685	62.3994	-576.27	-24577.8	-33534.3	1000.64	241.808	652.65	0	110.801	-98.1456	-713.735	17564.5	-69562.6	7444.43	202.537	175.391	0	3.674	2.50207	56.3932	66.3578	858.025	502.873	-311	200	0	7.31878	6.05835	63.0852	679.282	-543.895	1149.15	-914	200	0
492	9	62.4645	64.8185	-576.875	-24615.7	-33515.4	1082.64	241.902	652.671	0	91.5183	-103.646	-725.381	17973.4	-71675.9	7806.01	201.189	175.222	0	3.74483	2.52698	56.3725	41.466	880.559	497.2	-311	200	0	7.33457	6.11914	64.7678	710.634	-499.197	1184.67	-914	200	0
493	0	55.5929	68.4326	-579.008	-24738.2	-33700.1	1146.58	241.797	652.725	0	71.8882	-107.438	-738.848	18304.8	-73988.7	8026.51	199.859	175.225	0	3.79462	2.53416	56.2824	19.2255	906.252	487.616	-311	200	0	7.33072	6.22823	66.168	760.056	-479.555	1195.81	-914	200	0	41.7749	-2.8634	-1287	-518065	378166	-13525.4	294.994	402.1	0
493	1	46.7494	73.0328	-583.08	-24947.4	-34064.3	1178.4	241.579	652.786	0	53.326	-109.539	-753.316	18542.3	-76338.2	8124.55	198.664	175.386	0	3.81722	2.5275	56.1343	0.0493285	930.892	475.181	-311	200	0	7.30518	6.38604	67.0611	827.455	-489.052	1175.85	-914	200	0
493	2	36.7498	78.3787	-589.347	-25241.8	-34579.9	1170.06	241.325	652.83	0	36.8659	-110.108	-767.847	18679.5	-78574.6	8126.18	197.669	175.673	0	3.81272	2.50784	55.963	-16.1948	950.635	461.581	-311	200	0	7.25128	6.57666	67.3395	906.124	-522.531	1123.7	-914	200	0
493	3	26.2712	84.2103	-597.789	-25612.9	-35214	1120.32	241.093	652.846	0	23.1386	-109.391	-781.489	18717.3	-80573.1	8058.75	196.898	176.049	0	3.79001	2.47352	55.804	-28.9304	963.598	448.356	-311	200	0	7.16156	6.76771	67.0458	988.576	-559.538	1046.06	-914	200	0
493	4	15.8377	90.2617	-608.076	-26043.8	-35928.6	1034.41	240.914	652.83	0	12.3903	-107.682	-793.401	18661.6	-82244.4	7947.91	196.339	176.479	0	3.76257	2.42605	55.6789	-36.8833	969.495	436.633	-311	200	0	7.03676	6.92649	66.3935	1073.28	-572.643	955.526	-914	200	0
493	5	5.83518	96.2725	-619.609	-26509	-36682.1	922.508	240.798	652.783	0	4.52926	-105.303	-802.966	18522.7	-83538.7	7816.55	195.962	176.932	0	3.74147	2.37207	55.6012	-38.2439	969.015	427.504	-311	200	0	6.89108	7.03121	65.7197	1160.66	-539.609	865.884	-914	200	0
493	6	-3.46263	102.002	-631.626	-26977.9	-37431.6	796.93	240.738	652.712	0	-0.805008	-102.589	-809.861	18316.5	-84447.3	7684.22	195.726	177.383	0	3.73215	2.3213	55.5797	-31.2269	963.954	422.227	-311	200	0	6.7534	7.06937	65.3283	1242.3	-448.012	789.09	-914	200	0
493	7	-11.862	107.249	-643.354	-27420.5	-38135.9	669.157	240.723	652.621	0	-4.1529	-99.8639	-814.093	18064.1	-85000	7567.13	195.589	177.811	0	3.73562	2.28284	55.6134	-15.6965	957.018	421.842	-311	200	0	6.66652	7.03682	65.3427	1299.66	-300.452	735.103	-914	200	0
493	8	-19.2222	111.871	-654.163	-27814.1	-38758.6	547.299	240.751	652.519	0	-6.14297	-97.4194	-815.99	17789.7	-85258.1	7478.72	195.516	178.199	0	3.75057	2.26187	55.6938	6.31684	950.612	426.606	-311	200	0	6.67477	6.93821	65.6756	1316.21	-120.3	711.82	-914	200	0
493	9	-25.4401	115.806	-663.674	-28145.7	-39273.9	434.877	240.824	652.409	0	-7.41309	-95.4928	-816.124	17517.4	-85302.9	7430.22	195.478	178.536	0	3.77438	2.25979	55.8133	32.3057	945.901	436.057	-311	200	0	6.79126	6.78129	66.0814	1289.39	54.8382	722.614	-914	200	0
494	0	-30.4462	119.084	-671.813	-28412.8	-39672.6	331.075	240.947	652.293	0	-8.54951	-94.2545	-815.206	17270.1	-85225	7430.71	195.456	178.815	0	3.80264	2.27711	55.9627	60.7987	943.507	449.426	-311	200	0	6.96968	6.57485	66.2521	1230.81	190.992	762.95	-914	200	0	-53.8253	37.3125	-1408.14	-579578	410751	37985.7	289.499	412.578	0
494	1	-34.2144	121.813	-678.783	-28621.1	-39964.8	231.758	241.123	652.165	0	-10.0477	-93.8073	-813.993	17069.5	-85115.8	7487.07	195.434	179.03	0	3.82882	2.31445	56.1239	90.8807	944.783	465.468	-311	200	0	7.12404	6.33863	65.9521	1157.09	272.262	820.259	-914	200	0
494	2	-36.7832	124.158	-684.991	-28784.3	-40175.2	130.394	241.349	652.021	0	-12.2962	-94.1957	-813.205	16935.6	-85062.3	7603.4	195.399	179.174	0	3.84659	2.37077	56.2773	120.336	951.604	482.107	-311	200	0	7.18726	6.10866	65.1278	1081.05	301.617	878.604	-914	200	0
494	3	-38.2699	126.308	-690.937	-28922.1	-40334.2	19.2378	241.624	651.859	0	-15.5712	-95.4164	-813.462	16884.2	-85141.3	7780.71	195.335	179.244	0	3.85254	2.44209	56.4126	144.425	964.907	496.638	-311	200	0	7.1482	5.91892	63.9243	1008.53	291.773	925.717	-914	200	0
494	4	-38.8704	128.446	-697.114	-29057.4	-40472.6	-108.708	241.943	651.682	0	-20.0371	-97.4266	-815.235	16923.5	-85412.6	8017.12	195.229	179.241	0	3.84543	2.52168	56.523	157.558	983.658	506.362	-311	200	0	7.04099	5.77682	62.6099	940.365	259.633	957.829	-914	200	0
494	5	-38.8436	130.735	-703.949	-29212.5	-40619.7	-258.167	242.297	651.498	0	-25.7534	-100.154	-818.842	17054.7	-85916.3	8308.59	195.076	179.172	0	3.82456	2.60143	56.598	157.156	1005.22	509.519	-311	200	0	6.91333	5.6658	61.4571	877.346	226.82	978.306	-914	200	0
494	6	-38.487	133.31	-711.765	-29406.7	-40802.8	-431.458	242.674	651.315	0	-32.6887	-103.507	-824.454	17273.5	-86673.4	8649.62	194.872	179.049	0	3.79133	2.67485	56.6256	145.244	1026.99	506.092	-311	200	0	6.80445	5.57058	60.649	824.328	213.166	992.305	-914	200	0
494	7	-38.1043	136.269	-720.803	-29654.7	-41046.2	-629.026	243.055	651.141	0	-40.7384	-107.388	-832.141	17573.6	-87689.6	9034.07	194.622	178.882	0	3.75123	2.73853	56.5971	126.122	1047.54	497.885	-311	200	0	6.74224	5.48963	60.2633	786.106	222.415	1002.15	-914	200	0
494	8	-37.9682	139.679	-731.261	-29965.7	-41370.2	-850.219	243.426	650.978	0	-49.7463	-111.699	-841.905	17948.3	-88959.6	9456.57	194.335	178.681	0	3.71244	2.78963	56.514	104.016	1065.33	487.692	-311	200	0	6.74568	5.42466	60.3218	758.013	238.604	1004.81	-914	200	0
494	9	-38.2895	143.584	-743.316	-30344.3	-41789.4	-1094.41	243.78	650.823	0	-59.5218	-116.351	-853.701	18390.9	-90469	9914.06	194.027	178.457	0	3.68191	2.825	56.3973	82.7054	1077.15	477.963	-311	200	0	6.81499	5.36995	60.8209	727.136	239.183	993.758	-914	200	0
495	0	-39.1897	147.992	-757.112	-30790.6	-42312.2	-1361.97	244.114	650.669	0	-69.8476	-121.271	-867.45	18895.7	-92195.5	10406	193.717	178.217	0	3.6619	2.8436	56.2744	65.2181	1079.53	469.927	-311	200	0	6.92267	5.31497	61.7119	684.749	209.575	965.75	-914	200	0	-147.228	34.1471	-1673.6	-689534	474594	61840.9	279.047	412.745	0
495	1	-40.6855	152.869	-772.714	-31299.7	-42940.5	-1654.47	244.429	650.506	0	-80.481	-126.398	-883.042	19456.5	-94109.8	10932.6	193.425	177.966	0	3.64885	2.84631	56.1542	53.4405	1071.48	463.79	-311	200	0	7.027	5.25442	62.8703	631.595	148.822	925.583	-914	200	0
495	2	-42.69	158.112	-790.064	-31861.7	-43669.5	-1974.12	244.727	650.328	0	-91.1525	-131.676	-900.314	20063.7	-96175.1	11493	193.176	177.715	0	3.63613	2.83288	56.0269	48.6472	1054.49	459.555	-311	200	0	7.09668	5.19817	64.0898	573.284	68.8232	883.692	-914	200	0
495	3	-45.0297	163.544	-808.971	-32461.7	-44486.3	-2322.92	245.009	650.127	0	-101.556	-137.035	-919.02	20703.5	-98347.5	12083.5	192.987	177.472	0	3.61875	2.80204	55.8864	51.6851	1030.34	457.415	-311	200	0	7.12655	5.17346	65.122	518.714	-11.4567	849.727	-914	200	0
495	4	-47.4675	168.93	-829.145	-33081.3	-45370.6	-2702.07	245.28	649.898	0	-111.336	-142.381	-938.815	21360.2	-100575	12697.8	192.87	177.248	0	3.59774	2.75519	55.7456	61.9647	999.672	457.199	-311	200	0	7.13327	5.20939	65.7544	481.066	-76.1369	827.71	-914	200	0
495	5	-49.7277	173.991	-850.215	-33699.4	-46296.1	-3111.45	245.548	649.636	0	-120.088	-147.569	-959.284	22016.2	-102799	13325.9	192.838	177.049	0	3.58081	2.69894	55.6354	76.4972	962.745	457.928	-311	200	0	7.12853	5.31045	65.8754	472.934	-120.758	815.539	-914	200	0
495	6	-51.5223	178.426	-871.755	-34294.5	-47233.3	-3549.1	245.818	649.34	0	-127.369	-152.403	-979.984	22652.6	-104955	13953.7	192.901	176.885	0	3.57752	2.64403	55.5914	90.2086	921.51	458.673	-311	200	0	7.10018	5.44913	65.5021	499.582	-153.795	808.541	-914	200	0
495	7	-52.5781	181.929	-893.326	-34845.3	-48152.7	-4010.74	246.097	649.006	0	-132.718	-156.637	-1000.5	23249.8	-106980	14563.4	193.073	176.762	0	3.59262	2.60203	55.6319	97.614	880.792	459.668	-311	200	0	7.0302	5.59071	64.773	557.541	-190.727	803.322	-914	200	0
495	8	-52.6615	184.223	-914.553	-35332.3	-49028.8	-4489.74	246.39	648.633	0	-135.685	-159.996	-1020.47	23789.6	-108818	15135.9	193.365	176.688	0	3.62498	2.58181	55.7399	94.913	846.789	462.036	-311	200	0	6.91888	5.71592	63.8925	636.725	-241.992	798.131	-914	200	0
495	9	-51.596	185.094	-935.183	-35739.1	-49841.6	-4977.76	246.704	648.216	0	-135.867	-162.213	-1039.61	24256.7	-110424	15652.1	193.783	176.667	0	3.67131	2.58522	55.8693	81.3791	824.273	466.48	-311	200	0	6.77953	5.81584	63.0422	723.479	-301.858	791.088	-914	200	0
496	0	-49.2729	184.406	-955.117	-36052.9	-50574	-5465.73	247.049	647.747	0	-132.958	-163.071	-1057.72	24641.6	-111763	16096.3	194.336	176.703	0	3.72761	2.60437	55.971	59.6244	814.843	472.561	-311	200	0	6.62657	5.88286	62.3489	804.084	-349.183	780.837	-914	200	0	-84.5238	16.8706	-2046.82	-845710	565888	32534.9	274.239	413.384	0
496	1	-45.6559	182.113	-974.407	-36264.3	-51209.6	-5945.37	247.445	647.217	0	-126.796	-162.455	-1074.71	24941.9	-112816	16458.2	195.027	176.792	0	3.78763	2.62604	56.0188	34.6465	816.133	479.075	-311	200	0	6.48679	5.91786	61.9171	867.062	-361.806	770.324	-914	200	0
496	2	-40.7778	178.243	-993.206	-36367.3	-51731.3	-6410.73	247.915	646.616	0	-117.406	-160.385	-1090.56	25162.8	-113575	16735.6	195.857	176.927	0	3.84403	2.64199	56.0173	11.8634	822.332	484.701	-311	200	0	6.40839	5.93122	61.8401	903.665	-330.651	768.094	-914	200	0
496	3	-34.7269	172.882	-1011.73	-36357.2	-52121.6	-6858.91	248.483	645.936	0	-105.019	-157.034	-1105.33	25315	-114048	16937	196.82	177.097	0	3.89308	2.65406	55.9932	-4.81175	826.822	488.189	-311	200	0	6.43448	5.92478	62.1604	905.933	-262.344	783.397	-914	200	0
496	4	-27.6195	166.16	-1030.26	-36227.9	-52361.7	-7290.1	249.176	645.164	0	-90.0653	-152.719	-1119.19	25413.4	-114255	17081.1	197.913	177.293	0	3.93583	2.66857	55.9776	-13.8178	825.024	488.32	-311	200	0	6.56914	5.88368	62.8102	865.159	-175.242	819.567	-914	200	0
496	5	-19.57	158.223	-1049.1	-35970.1	-52426	-7707.3	250.028	644.287	0	-73.1412	-147.862	-1132.4	25474.7	-114228	17194.5	199.127	177.504	0	3.97369	2.68722	55.9899	-15.6476	815.904	484.303	-311	200	0	6.77693	5.7958	63.5855	778.132	-94.9264	872.815	-914	200	0
496	6	-10.6617	149.222	-1068.66	-35570.9	-52279	-8115.88	251.08	643.286	0	-54.953	-142.928	-1145.39	25515.2	-114014	17307.3	200.458	177.724	0	4.00486	2.70428	56.0301	-11.8801	802.542	476.318	-311	200	0	7.00784	5.6753	64.2198	656.668	-48.9897	936.915	-914	200	0
496	7	-0.917911	139.295	-1089.41	-35012.9	-51876.2	-8522.95	252.381	642.139	0	-36.2468	-138.357	-1158.66	25547.5	-113661	17449.1	201.903	177.951	0	4.02584	2.71159	56.0824	-4.22492	790.364	465.435	-311	200	0	7.22438	5.56157	64.53	526.694	-58.8923	1005.95	-914	200	0
496	8	9.72038	128.571	-1111.83	-34275.8	-51169	-8936.3	253.978	640.828	0	-17.7363	-134.491	-1172.83	25577.4	-113215	17643.5	203.469	178.192	0	4.03476	2.70445	56.1271	5.72144	782.829	453.262	-311	200	0	7.41356	5.49114	64.5165	417.22	-129.703	1072.57	-914	200	0
496	9	21.4051	117.182	-1136.33	-33338.7	-50112	-9362.89	255.9	639.339	0	-0.0386313	-131.524	-1188.62	25601.2	-112710	17903.7	205.176	178.461	0	4.03242	2.68197	56.1549	16.3231	779.016	441.803	-311	200	0	7.57474	5.46986	64.3369	348.353	-247.5	1128.51	-914	200	0
497	0	34.361	105.276	-1163.07	-32184.1	-48674.4	-9806.43	258.15	637.672	0	16.3842	-129.486	-1206.76	25605.5	-112161	18229.3	207.056	178.782	0	4.02095	2.6462	56.1734	26.111	775.628	432.883	-311	200	0	7.70318	5.47666	64.169	323.155	-389.22	1168.35	-914	200	0	194.99	-68.5854	-2520.77	-1.0417e+06	712047	-104368	285.972	411.793	0
497	1	48.8099	93.0067	-1192	-30803	-46850	-10265.3	260.696	635.841	0	31.2728	-128.248	-1227.99	25569.2	-111567	18606	209.146	179.178	0	4.00244	2.6038	56.1988	34.284	770.154	427.228	-311	200	0	7.7889	5.49129	64.0805	328.298	-535.199	1190.95	-914	200	0
497	2	64.8656	80.4725	-1222.92	-29198.5	-44658.1	-10735.3	263.482	633.876	0	44.5931	-127.57	-1252.79	25467.1	-110915	19008.8	211.466	179.672	0	3.97906	2.56529	56.2368	41.1685	762.594	424.461	-311	200	0	7.82577	5.50901	64.0205	344.733	-672.722	1197.62	-914	200	0
497	3	82.4645	67.6937	-1255.56	-27387.1	-42140.3	-11214.5	266.437	631.813	0	56.5331	-127.162	-1281.26	25274.9	-110184	19406.4	214.004	180.273	0	3.95219	2.53923	56.269	48.1398	756.034	423.884	-311	200	0	7.81821	5.52837	63.9038	359.485	-790.778	1190.1	-914	200	0
497	4	101.34	54.7054	-1289.43	-25400.8	-39360.2	-11701.2	269.475	629.699	0	67.464	-126.736	-1312.93	24975.9	-109356	19766.5	216.709	180.977	0	3.92045	2.52854	56.2582	56.8934	755.478	424.861	-311	200	0	7.77608	5.53477	63.6673	369.281	-880.875	1170.71	-914	200	0
497	5	121.028	41.6681	-1323.7	-23288.4	-36404.3	-12188.9	272.498	627.593	0	77.8529	-126.053	-1346.8	24565.4	-108420	20059.9	219.498	181.76	0	3.88156	2.53241	56.1701	68.9733	764.777	426.903	-311	200	0	7.70592	5.50453	63.2701	377.679	-945.56	1143.65	-914	200	0
497	6	140.905	28.882	-1357.13	-21115.8	-33383.2	-12665.1	275.402	625.559	0	88.1508	-124.947	-1381.52	24049.3	-107373	20264.4	222.279	182.592	0	3.83729	2.54839	55.9905	85.3758	783.791	429.839	-311	200	0	7.61263	5.42351	62.7155	391.431	-994.62	1113.88	-914	200	0
497	7	160.234	16.722	-1388.23	-18963	-30430.4	-13116.1	278.08	623.66	0	98.6896	-123.315	-1415.59	23443	-106223	20367.7	224.962	183.439	0	3.79346	2.57224	55.7256	105.39	808.453	433.83	-311	200	0	7.50629	5.2979	62.1014	415.816	-1031.45	1084.2	-914	200	0
497	8	178.246	5.56273	-1415.4	-16918.8	-27695	-13531	280.433	621.953	0	109.618	-121.122	-1447.49	22771.9	-104997	20369.6	227.463	184.268	0	3.75508	2.59816	55.4	125.932	834.039	439.35	-311	200	0	7.40248	5.14904	61.6078	449.511	-1050.54	1054.75	-914	200	0
497	9	194.243	-4.26549	-1437.14	-15072.5	-25329	-13902.5	282.375	620.488	0	120.896	-118.386	-1475.64	22071.3	-103739	20279.9	229.699	185.043	0	3.72335	2.62084	55.0556	142.575	858.005	446.765	-311	200	0	7.3115	4.99956	61.3961	485.116	-1042.26	1024.95	-914	200	0
498	0	207.627	-12.4864	-1452.23	-13504.7	-23470.7	-14225.5	283.838	619.299	0	132.331	-115.177	-1498.46	21383.6	-102515	20115.1	231.587	185.73	0	3.6966	2.6383	54.7425	151.269	879.744	455.398	-311	200	0	7.22833	4.86352	61.5307	518.314	-994.256	993.879	-914	200	0	383.351	-110.742	-2772.09	-1.12823e+06	797653	-197547	294.189	404.946	0
498	1	217.888	-18.871	-1459.87	-12277.7	-22230.3	-14495.5	284.772	618.41	0	143.6	-111.606	-1514.59	20754.6	-101402	19894.3	233.05	186.297	0	3.6727	2.65277	54.504	149.875	899.747	463.493	-311	200	0	7.13917	4.7504	61.9983	558.167	-896.731	959.922	-914	200	0
498	2	224.593	-23.2446	-1459.78	-11430.5	-21676.4	-14708.3	285.151	617.83	0	154.255	-107.842	-1523.06	20228.6	-100488	19636.9	234.022	186.718	0	3.65061	2.66761	54.3627	139.065	919.191	469.21	-311	200	0	7.03724	4.67156	62.7421	623.083	-751.03	923.779	-914	200	0
498	3	227.421	-25.5109	-1452.13	-10976.9	-21831.3	-14860.8	284.966	617.559	0	163.736	-104.111	-1523.47	19842.3	-99855.2	19359.2	234.455	186.976	0	3.63122	2.68293	54.3181	121.549	937.698	471.39	-311	200	0	6.92955	4.6338	63.6532	723.481	-569.186	890.951	-914	200	0
498	4	226.212	-25.6648	-1437.53	-10907.8	-22673.2	-14951.1	284.228	617.588	0	171.398	-100.667	-1516.04	19619.6	-99570.8	19073.3	234.322	187.059	0	3.61671	2.69432	54.3538	100.275	951.494	469.965	-311	200	0	6.83211	4.63317	64.5858	853.739	-367.926	867.71	-914	200	0
498	5	220.984	-23.782	-1416.92	-11193.3	-24144.6	-14979.9	282.96	617.9	0	176.589	-97.7463	-1501.53	19567.7	-99674.8	18787.2	233.618	186.968	0	3.60851	2.69511	54.4484	77.6601	955.303	466.042	-311	200	0	6.75972	4.664	65.4152	997.656	-168.058	854.839	-914	200	0
498	6	211.933	-19.9986	-1391.49	-11786.1	-26160.2	-14949.9	281.2	618.47	0	178.75	-95.5311	-1481.14	19677.5	-100177	18506.1	232.365	186.715	0	3.60608	2.68019	54.5854	55.6735	945.772	461.04	-311	200	0	6.71965	4.73189	66.091	1133.15	6.29583	848.313	-914	200	0
498	7	199.411	-14.4902	-1362.56	-12627.3	-28614.3	-14865.4	279	619.267	0	177.513	-94.1296	-1456.31	19925.5	-101058	18233.9	230.607	186.318	0	3.6061	2.64966	54.7565	35.7836	923.556	455.521	-311	200	0	6.71283	4.85489	66.6355	1237.45	135.143	845.52	-914	200	0
498	8	183.897	-7.45303	-1331.51	-13653.7	-31390.2	-14730.3	276.425	620.254	0	172.769	-93.5846	-1428.63	20279.6	-102274	17974.2	228.411	185.805	0	3.60163	2.60858	54.9557	19.2559	893.208	449.101	-311	200	0	6.73079	5.04767	67.0815	1297.21	208.956	847.019	-914	200	0
498	9	165.963	0.912071	-1299.64	-14803.8	-34372.1	-14547	273.553	621.391	0	164.687	-93.8816	-1399.64	20704.8	-103761	17731.2	225.866	185.207	0	3.58479	2.56348	55.1742	7.35141	860.777	441.304	-311	200	0	6.7499	5.30171	67.4107	1314.65	227.376	851.99	-914	200	0
499	0	146.231	10.4036	-1268.06	-16021.4	-37456.1	-14316.7	270.462	622.635	0	153.692	-94.9495	-1370.75	21165.4	-105439	17508.7	223.079	184.559	0	3.55255	2.52008	55.4058	0.769779	831.042	432.304	-311	200	0	6.74133	5.58469	67.5721	1304.36	193.314	855.533	-914	200	0	154.259	-35.9875	-2305.18	-934162	638076	-67933.9	279.802	404.318	0
499	1	125.329	20.8097	-1237.69	-17257.6	-40554.1	-14040.8	267.234	623.943	0	140.399	-96.6629	-1343.08	21626.9	-107221	17307.9	220.168	183.898	0	3.50932	2.4839	55.6539	-0.762546	806.448	423.039	-311	200	0	6.69057	5.85907	67.5578	1285.49	109.035	851.407	-914	200	0
499	2	103.86	31.8909	-1209.14	-18472.3	-43592.7	-13722	263.947	625.277	0	125.54	-98.8454	-1317.4	22056.9	-109017	17125.9	217.248	183.257	0	3.46504	2.46075	55.922	1.71017	787.731	414.766	-311	200	0	6.6069	6.09982	67.419	1272.56	-22.5121	836.196	-914	200	0
499	3	82.3774	43.3704	-1182.74	-19633.4	-46510.5	-13365.2	260.676	626.6	0	109.877	-101.276	-1294.13	22426.6	-110744	16954.8	214.426	182.671	0	3.43155	2.45483	56.2039	6.94031	775.526	408.572	-311	200	0	6.51966	6.29876	67.1867	1267.74	-196.452	811.612	-914	200	0
499	4	61.3727	54.9385	-1158.59	-20716	-49257.7	-12977.5	257.485	627.88	0	94.129	-103.707	-1273.37	22712.4	-112328	16783.3	211.787	182.164	0	3.41823	2.46561	56.4877	13.9893	771.144	405.281	-311	200	0	6.46302	6.45337	66.8285	1263.78	-406.856	784.245	-914	200	0
499	5	41.2626	66.2708	-1136.65	-21700.8	-51796	-12568.5	254.431	629.092	0	78.9092	-105.9	-1254.92	22896.6	-113710	16599.7	209.388	181.755	0	3.429	2.48664	56.7614	22.0403	774.726	405.509	-311	200	0	6.45551	6.55527	66.3272	1255.15	-642.04	761.736	-914	200	0
499	6	22.3721	77.0539	-1116.73	-22573.6	-54098.7	-12149.3	251.556	630.214	0	64.681	-107.648	-1238.42	22969.4	-114849	16394.1	207.262	181.453	0	3.46307	2.50778	57.0096	29.9999	783.136	409.649	-311	200	0	6.49025	6.59989	65.77	1242.98	-877.03	747.85	-914	200	0
499	7	4.92775	87.0099	-1098.61	-23325.1	-56149.9	-11732.9	248.89	631.231	0	51.7434	-108.81	-1223.42	22929.5	-115723	16159.9	205.411	181.258	0	3.51617	2.51949	57.2105	36.7517	791.295	417.49	-311	200	0	6.54037	6.60094	65.3212	1228.68	-1077.84	741.776	-914	200	0
499	8	-10.9312	95.9133	-1082.05	-23950.2	-57944.5	-11332.8	246.449	632.134	0	40.2464	-109.311	-1209.42	22784.3	-116325	15895.6	203.817	181.161	0	3.57963	2.51696	57.3445	41.6247	795.512	427.574	-311	200	0	6.57378	6.57833	65.1075	1206.62	-1215.85	740.863	-914	200	0
499	9	-25.1308	103.603	-1066.88	-24447.6	-59486.4	-10962.1	244.243	632.915	0	30.2318	-109.148	-1195.93	22549	-116668	15604.5	202.446	181.145	0	3.64151	2.50153	57.4005	44.2571	794.504	437.432	-311	200	0	6.56965	6.53391	65.1388	1167.25	-1275.06	742.871	-914	200	0
500	0	-37.6402	109.989	-1053.02	-24819.5	-60785.3	-10631	242.275	633.57	0	21.6657	-108.38	-1182.58	22242.4	-116772	15292.6	201.257	181.192	0	3.69157	2.47815	57.377	43.7543	788.219	445.19	-311	200	0	6.52322	6.44691	65.3399	1108.29	-1251.69	747.616	-914	200	0	-58.9173	28.0928	-2000.53	-814710	540529	44553.8	268.536	407.717	0
500	1	-48.4579	115.06	-1040.39	-25072	-61854.4	-10345.9	240.547	634.099	0	14.4508	-107.122	-1169.1	21882.5	-116667	14965	200.207	181.283	0	3.7259	2.45305	57.2778	38.3229	777.996	450.832	-311	200	0	6.43944	6.29112	65.6205	1040.27	-1157.07	757.29	-914	200	0
500	2	-57.6056	118.871	-1028.91	-25214.6	-62711.9	-10108.2	239.05	634.506	0	8.42811	-105.524	-1155.32	21484.5	-116387	14626.2	199.26	181.404	0	3.74727	2.43386	57.1097	26.6344	768.037	455.628	-311	200	0	6.32817	6.06235	65.8545	981.549	-1017.3	775.357	-914	200	0
500	3	-65.1283	121.538	-1018.36	-25259.8	-63381.1	-9913.59	237.762	634.804	0	3.38869	-103.732	-1141.18	21060.2	-115959	14281.4	198.387	181.545	0	3.76212	2.42802	56.8927	9.61537	764.584	460.677	-311	200	0	6.20206	5.79603	65.8391	948.758	-860.562	806.03	-914	200	0
500	4	-71.1018	123.21	-1008.51	-25221.3	-63887.9	-9751.91	236.651	635.008	0	-0.900457	-101.865	-1126.64	20618.6	-115408	13935.4	197.565	181.699	0	3.77587	2.43766	56.6649	-10.0816	772.114	466.241	-311	200	0	6.07669	5.55313	65.365	946.324	-704.912	853.039	-914	200	0
500	5	-75.6388	124.04	-999.116	-25113.3	-64257.6	-9610.26	235.686	635.136	0	-4.67063	-99.9967	-1111.69	20166.7	-114755	13592.1	196.774	181.859	0	3.78918	2.45641	56.4658	-30.6249	790.079	471.995	-311	200	0	5.978	5.38623	64.3349	963.031	-559.543	916.208	-914	200	0
500	6	-78.8861	124.163	-989.983	-24949.1	-64513.1	-9476.48	234.834	635.202	0	-8.13394	-98.1661	-1096.34	19709.9	-114021	13254.4	195.999	182.022	0	3.79782	2.47286	56.3124	-52.0879	812.854	477.486	-311	200	0	5.94613	5.31671	62.8189	980.322	-430.705	989.701	-914	200	0
500	7	-81.0134	123.694	-980.99	-24740.3	-64675.4	-9341.88	234.071	635.22	0	-11.4699	-96.3916	-1080.65	19251.9	-113225	12924.6	195.225	182.185	0	3.79511	2.47727	56.198	-74.9676	832.797	482.434	-311	200	0	6.01848	5.33173	61.0433	982.943	-322.891	1065.43	-914	200	0
500	8	-82.2042	122.732	-972.08	-24497.5	-64764.1	-9202.32	233.376	635.201	0	-14.8146	-94.6769	-1064.72	18794.9	-112386	12604.3	194.446	182.348	0	3.77511	2.4659	56.1102	-98.3195	844.54	486.751	-311	200	0	6.20149	5.39671	59.346	963.455	-239.304	1137.41	-914	200	0
500	9	-82.6517	121.38	-963.245	-24230	-64796.8	-9057.92	232.731	635.155	0	-18.2568	-93.0121	-1048.66	18340.3	-111512	12294.5	193.662	182.511	0	3.73597	2.44223	56.051	-118.923	847.34	490.389	-311	200	0	6.46461	5.47705	58.1001	921.943	-183.523	1201.7	-914	200	0
501	0	-82.5551	119.747	-954.531	-23945.5	-64787.7	-8912.11	232.126	635.086	0	-21.8404	-91.3776	-1032.58	17891.1	-110612	11996.3	192.878	182.673	0	3.68155	2.4144	56.0401	-131.851	844.154	493.203	-311	200	0	6.7634	5.55325	57.5945	864.52	-157.961	1254.29	-914	200	0	-111.511	35.9845	-1765.95	-735128	474229	62335.7	265.229	417.041	0
501	1	-82.1143	117.951	-946.017	-23650.5	-64747.5	-8770.6	231.558	635	0	-25.5746	-89.7557	-1016.59	17451.9	-109690	11711.6	192.101	182.833	0	3.61969	2.38888	56.0979	-132.475	839.247	494.929	-311	200	0	7.05845	5.61822	57.8987	801.62	-159.182	1291.2	-914	200	0
501	2	-81.5218	116.107	-937.792	-23351.9	-64685.1	-8640.32	231.024	634.901	0	-29.4556	-88.1437	-1000.8	17027.7	-108754	11442.8	191.333	182.986	0	3.55902	2.36611	56.2307	-118.961	836.281	495.404	-311	200	0	7.31121	5.66651	58.7997	744.066	-175.77	1310.14	-914	200	0
501	3	-80.9532	114.315	-929.933	-23057.5	-64609.1	-8527.85	230.523	634.795	0	-33.4798	-86.556	-985.248	16621.2	-107815	11191.9	190.571	183.13	0	3.50611	2.34336	56.4221	-93.5718	837.582	495.044	-311	200	0	7.47734	5.68778	59.9017	697.782	-192.581	1310.56	-914	200	0
501	4	-80.5569	112.65	-922.486	-22774.6	-64527.7	-8438.21	230.05	634.688	0	-37.6416	-85.0162	-969.939	16231.3	-106878	10958.9	189.809	183.266	0	3.46411	2.32087	56.6328	-61.4138	843.952	495.073	-311	200	0	7.52048	5.66836	60.8449	663.024	-199.076	1292.25	-914	200	0
501	5	-80.4455	111.168	-915.475	-22508	-64448.7	-8374.09	229.601	634.586	0	-41.9293	-83.5455	-954.86	15854.9	-105948	10741.1	189.044	183.396	0	3.4327	2.30293	56.8124	-27.5402	854.079	496.87	-311	200	0	7.43529	5.60166	61.4526	638.986	-196.292	1255.23	-914	200	0
501	6	-80.6897	109.894	-908.89	-22259.9	-64379.7	-8335.45	229.167	634.491	0	-46.3248	-82.1558	-939.981	15488.3	-105024	10533.7	188.27	183.523	0	3.40914	2.29412	56.9204	4.49423	864.79	500.589	-311	200	0	7.24851	5.50105	61.7165	627.605	-197.3	1200.85	-914	200	0
501	7	-81.3179	108.821	-902.701	-22030.4	-64327.9	-8319.78	228.738	634.405	0	-50.8045	-80.8496	-925.274	15129.3	-104106	10331.3	187.486	183.649	0	3.39034	2.29662	56.9409	31.9628	873.021	504.347	-311	200	0	6.99647	5.40116	61.7202	632.879	-217.072	1132.4	-914	200	0
501	8	-82.3186	107.919	-896.879	-21818.5	-64299.8	-8322.91	228.307	634.327	0	-55.3403	-79.6214	-910.737	14776.8	-103193	10129.9	186.693	183.775	0	3.37517	2.3099	56.8838	52.7566	877.264	505.205	-311	200	0	6.70868	5.34202	61.5949	658.135	-257.633	1055.34	-914	200	0
501	9	-83.6427	107.15	-891.433	-21622.8	-64299.2	-8339.73	227.87	634.256	0	-59.8997	-78.4544	-896.42	14430.9	-102286	9926.85	185.895	183.902	0	3.36564	2.33119	56.7698	65.8964	877.673	501.3	-311	200	0	6.41137	5.34738	61.4674	705.262	-305.732	977.097	-914	200	0
502	0	-85.2077	106.476	-886.422	-21440	-64327.1	-8364.5	227.431	634.187	0	-64.4425	-77.3185	-882.417	14092.7	-101386	9719.84	185.104	184.029	0	3.36612	2.35629	56.6108	70.8671	876.433	493.163	-311	200	0	6.13619	5.41782	61.3843	776.17	-343.609	906.451	-914	200	0	-165.098	39.3011	-1581.86	-679283	431313	76308.8	267.362	430.376	0
502	1	-86.9116	105.869	-881.937	-21265.9	-64381.9	-8391.61	226.999	634.113	0	-68.9223	-76.179	-868.843	13763.9	-100496	9506.82	184.334	184.158	0	3.38131	2.38017	56.4061	66.8866	877.016	483.147	-311	200	0	5.91381	5.53772	61.3104	872.463	-355.685	851.857	-914	200	0
502	2	-88.6531	105.298	-878.047	-21096.2	-64459.4	-8416.41	226.588	634.026	0	-73.2943	-75.0109	-855.797	13446.4	-99618.6	9287.35	183.596	184.288	0	3.41355	2.39959	56.1604	54.113	880.838	473.854	-311	200	0	5.75389	5.67504	61.2244	990.003	-330.282	818.826	-914	200	0
502	3	-90.3448	104.726	-874.76	-20927.6	-64552.4	-8435.87	226.206	633.924	0	-77.5218	-73.807	-843.335	13141.7	-98758.7	9063.66	182.895	184.417	0	3.46081	2.41779	55.899	35.2794	885.697	466.906	-311	200	0	5.63839	5.7791	61.1836	1113.7	-265.166	809.669	-914	200	0
502	4	-91.9165	104.114	-872.005	-20758.3	-64652.4	-8448.45	225.858	633.805	0	-81.5768	-72.5747	-831.472	12851.3	-97919	8840.16	182.234	184.544	0	3.51647	2.44256	55.6603	15.144	889.095	462.512	-311	200	0	5.54216	5.80134	61.2862	1222.91	-172.823	825.61	-914	200	0
502	5	-93.3164	103.427	-869.665	-20587.3	-64751.9	-8453.83	225.544	633.673	0	-85.4394	-71.3308	-820.187	12576.3	-97102.3	8621.88	181.61	184.667	0	3.57152	2.47682	55.4812	-1.72064	891.631	459.623	-311	200	0	5.45892	5.7274	61.5883	1303.57	-77.1756	866.818	-914	200	0
502	6	-94.5104	102.635	-867.599	-20414.4	-64844.6	-8453.14	225.26	633.53	0	-89.0967	-70.0964	-809.43	12316.3	-96310.4	8413.14	181.015	184.784	0	3.61789	2.51402	55.3853	-12.4584	896.564	456.427	-311	200	0	5.40787	5.58462	62.0554	1351.15	-2.66787	930.533	-914	200	0
502	7	-95.478	101.714	-865.677	-20239.7	-64925.6	-8448.95	225	633.38	0	-92.5377	-68.8939	-799.134	12069.7	-95544.1	8217.08	180.44	184.897	0	3.65063	2.54373	55.3733	-16.2005	907.864	451.309	-311	200	0	5.42435	5.41713	62.5762	1363.53	34.9814	1010.54	-914	200	0
502	8	-96.2085	100.653	-863.801	-20063.5	-64990.3	-8444.72	224.762	633.227	0	-95.747	-67.7418	-789.234	11835.1	-94802.6	8036.02	179.88	185.004	0	3.66702	2.55901	55.4269	-13.665	928.507	444.124	-311	200	0	5.54601	5.25535	63.0284	1336.27	33.6534	1098.18	-914	200	0
502	9	-96.6952	99.4597	-861.932	-19887.1	-65036.6	-8444.38	224.546	633.073	0	-98.7001	-66.6513	-779.691	11613	-94084.7	7871.9	179.331	185.106	0	3.66556	2.5591	55.5208	-6.30675	958.662	436.445	-311	200	0	5.79262	5.11104	63.3593	1265.6	7.19659	1184.02	-914	200	0
503	0	-96.9291	98.1613	-860.101	-19712.1	-65066.7	-8451.92	224.35	632.918	0	-101.361	-65.6246	-770.516	11405	-93388.7	7726.37	178.797	185.198	0	3.64837	2.54812	55.6296	4.49296	994.336	430.212	-311	200	0	6.14259	4.99384	63.6134	1153.95	-22.8268	1259.32	-914	200	0	-192.012	37.9803	-1473.78	-651287	406785	80592.9	269.45	442.899	0
503	1	-96.8995	96.7975	-858.383	-19539.2	-65086.8	-8470.13	224.175	632.763	0	-103.69	-64.657	-761.754	11212.8	-92712	7600.22	178.291	185.28	0	3.62304	2.53185	55.7272	17.4832	1027.75	426.373	-311	200	0	6.52853	4.92093	63.8579	1013.54	-44.8336	1316.25	-914	200	0
503	2	-96.6033	95.4058	-856.865	-19367.5	-65102.6	-8499.51	224.022	632.603	0	-105.651	-63.7402	-753.456	11036.3	-92053.1	7492.41	177.825	185.352	0	3.59947	2.51438	55.7873	30.9478	1050.2	424.66	-311	200	0	6.86632	4.91325	64.0992	865.591	-65.5023	1348.41	-914	200	0
503	3	-96.0548	94.0124	-855.618	-19196.6	-65117.3	-8538.58	223.895	632.436	0	-107.227	-62.8684	-745.645	10873.7	-91411.9	7400.87	177.406	185.417	0	3.58597	2.49723	55.7887	42.7675	1055.53	424.329	-311	200	0	7.09251	4.98339	64.3088	733.29	-101.177	1353.5	-914	200	0
503	4	-95.2844	92.632	-854.688	-19027.8	-65130.3	-8585.22	223.796	632.263	0	-108.416	-62.0399	-738.314	10722.2	-90788.4	7323.69	177.033	185.478	0	3.58847	2.4808	55.7186	51.7976	1041.3	425.401	-311	200	0	7.17706	5.11433	64.4977	630.839	-162.664	1335.07	-914	200	0
503	5	-94.3326	91.2696	-854.083	-18862.3	-65140.4	-8637.69	223.731	632.085	0	-109.233	-61.258	-731.425	10579.1	-90183.4	7259.04	176.702	185.536	0	3.60827	2.4651	55.5798	58.4312	1008.82	429.118	-311	200	0	7.11888	5.25287	64.7058	559.009	-246.012	1298.97	-914	200	0
503	6	-93.2431	89.9245	-853.772	-18700.9	-65147.6	-8694.76	223.694	631.904	0	-109.7	-60.5296	-724.924	10442.2	-89597.2	7205.3	176.405	185.595	0	3.63835	2.44869	55.4007	62.7552	963.737	436.827	-311	200	0	6.94155	5.34095	64.9164	512.73	-333.444	1248.33	-914	200	0
503	7	-92.0547	88.5952	-853.716	-18544.6	-65153.9	-8755.49	223.682	631.722	0	-109.841	-59.8604	-718.764	10309.2	-89030.7	7161.33	176.134	185.657	0	3.66558	2.4285	55.2259	62.9845	915.419	448.641	-311	200	0	6.68795	5.35262	65.0072	489.578	-400.747	1183.44	-914	200	0
503	8	-90.7933	87.2833	-853.887	-18394.7	-65162	-8819.07	223.688	631.542	0	-109.672	-59.2493	-712.925	10179.2	-88484.3	7126.23	175.886	185.722	0	3.67943	2.40178	55.0875	56.784	873.31	463.28	-311	200	0	6.41509	5.2933	64.79	487.261	-429.919	1105.3	-914	200	0
503	9	-89.4689	85.9963	-854.283	-18252.6	-65173.9	-8884.73	223.709	631.366	0	-109.208	-58.6906	-707.429	10053.1	-87958.6	7099.39	175.664	185.789	0	3.67691	2.36796	54.9942	43.7708	843.264	478.767	-311	200	0	6.1903	5.1763	64.1164	498.163	-421.338	1017.89	-914	200	0
504	0	-88.0777	84.7491	-854.928	-18119.2	-65191	-8951.64	223.747	631.194	0	-108.455	-58.1763	-702.335	9934.27	-87455.6	7080.99	175.479	185.855	0	3.66005	2.3298	54.9458	26.3702	827.714	492.973	-311	200	0	6.07441	5.01582	62.9784	511.678	-392.304	928.932	-914	200	0	-171.977	30.746	-1432.31	-646156	397589	68619.5	271.487	451.915	0
504	1	-86.6085	83.5589	-855.864	-17994.4	-65213.9	-9018.94	223.803	631.025	0	-107.418	-57.6972	-697.72	9826.69	-86978.7	7071.77	175.339	185.916	0	3.63235	2.29418	54.9401	8.60307	827.704	503.814	-311	200	0	6.09215	4.83568	61.5428	519.599	-361.593	849.735	-914	200	0
504	2	-85.0519	82.4361	-857.122	-17876.6	-65242.7	-9085.72	223.882	630.857	0	-106.108	-57.2449	-693.647	9733.78	-86531.4	7072.02	175.251	185.967	0	3.59828	2.26954	54.9646	-5.92996	843.123	509.581	-311	200	0	6.21703	4.66958	60.1096	518.744	-336.149	792.282	-914	200	0
504	3	-83.4057	81.3798	-858.693	-17763.9	-65276.2	-9150.98	223.982	630.687	0	-104.554	-56.8167	-690.145	9657.57	-86115.9	7081.38	175.221	186.006	0	3.56394	2.25985	55.0064	-15.4675	871.816	509.506	-311	200	0	6.384	4.54887	59.0057	511.029	-313.023	764.418	-914	200	0
504	4	-81.6779	80.3793	-860.519	-17655.4	-65311.5	-9213.89	224.102	630.517	0	-102.8	-56.422	-687.215	9598.63	-85733.7	7099.93	175.245	186.033	0	3.5366	2.26134	55.0705	-20.116	909.419	504.339	-311	200	0	6.51477	4.49328	58.4765	502.546	-290.413	767.234	-914	200	0
504	5	-79.8853	79.4178	-862.503	-17551.2	-65344.4	-9274.02	224.239	630.349	0	-100.902	-56.0837	-684.831	9556.1	-85387	7129.07	175.317	186.046	0	3.52316	2.26679	55.1703	-20.8332	949.555	496.518	-311	200	0	6.54266	4.51074	58.6532	503.272	-271.64	795.419	-914	200	0
504	6	-78.0501	78.4749	-864.537	-17451.9	-65370.8	-9331.54	224.386	630.186	0	-98.9181	-55.8304	-682.954	9527.58	-85078	7170.67	175.426	186.049	0	3.52754	2.27362	55.3059	-18.3965	984.619	489.346	-311	200	0	6.43343	4.5968	59.5777	525.516	-260.5	839.2	-914	200	0
504	7	-76.1948	77.5321	-866.533	-17358.2	-65388.6	-9387.88	224.54	630.032	0	-96.91	-55.6876	-681.528	9509.45	-84808	7225.82	175.562	186.047	0	3.54837	2.28624	55.4662	-13.0716	1007.94	485.342	-311	200	0	6.19481	4.73398	61.2102	578.836	-257.4	887.544	-914	200	0
504	8	-74.3351	76.5789	-868.445	-17271	-65398.1	-9445.57	224.695	629.887	0	-94.9314	-55.6725	-680.499	9497.9	-84577.9	7294.63	175.712	186.043	0	3.58039	2.31089	55.6471	-5.11142	1015.7	484.941	-311	200	0	5.86923	4.90102	63.4013	664.425	-257.582	932.298	-914	200	0
504	9	-72.4758	75.6189	-870.288	-17190.2	-65401.4	-9506.74	224.851	629.752	0	-93.0191	-55.7915	-679.827	9490.72	-84390.2	7376.77	175.865	186.04	0	3.61832	2.34939	55.8509	4.41823	1006.91	486.615	-311	200	0	5.51288	5.08169	65.8845	773.862	-250.408	970.651	-914	200	0
505	0	-70.6097	74.6742	-872.127	-17115.1	-65402.4	-9572.02	225.008	629.625	0	-91.1855	-56.0398	-679.504	9488.42	-84249.3	7472.6	176.013	186.036	0	3.65853	2.39789	56.0706	13.4244	982.58	488.525	-311	200	0	5.17559	5.26388	68.3405	893.082	-222.3	1004.03	-914	200	0	-136.14	21.4636	-1441.89	-656029	407888	50438.2	278.041	455.419	0
505	1	-68.7255	73.7812	-874.057	-17045	-65404.9	-9640.95	225.171	629.501	0	-89.4229	-56.4053	-679.547	9493.59	-84160	7583.53	176.153	186.03	0	3.69804	2.45017	56.2822	19.2331	945.497	490.181	-311	200	0	4.89863	5.44297	70.4815	1007.26	-162.527	1035.8	-914	200	0
505	2	-66.8183	72.9737	-876.148	-16979.3	-65410.9	-9713.06	225.343	629.38	0	-87.7115	-56.8709	-679.982	9508.63	-84124.9	7710.42	176.284	186.016	0	3.7328	2.50019	56.4543	19.0852	899.959	492.042	-311	200	0	4.72385	5.62579	72.0786	1102.64	-68.5618	1068.8	-914	200	0
505	3	-64.8915	72.2717	-878.431	-16917.1	-65419.4	-9787.83	225.527	629.258	0	-86.0275	-57.4171	-680.819	9533.9	-84142	7852.08	176.411	185.996	0	3.75719	2.54259	56.5634	11.4941	851.466	493.771	-311	200	0	4.68952	5.81458	72.9632	1167.75	50.6717	1102.14	-914	200	0
505	4	-62.9528	71.6808	-880.9	-16858.1	-65428.2	-9864.31	225.726	629.137	0	-84.3491	-58.0283	-682.039	9568.07	-84205.2	8005.53	176.539	185.971	0	3.76616	2.57436	56.6056	-1.65678	806.008	493.985	-311	200	0	4.81449	5.98723	73.0588	1196.57	174.83	1129.88	-914	200	0
505	5	-61.0137	71.1992	-883.53	-16802.6	-65435.4	-9941.2	225.939	629.018	0	-82.6606	-58.6975	-683.591	9609.35	-84306.4	8167.34	176.671	185.943	0	3.75757	2.59528	56.5948	-15.4033	768.46	491.738	-311	200	0	5.08619	6.10321	72.424	1187.86	278.707	1144.72	-914	200	0
505	6	-59.0908	70.8212	-886.276	-16751.3	-65440.6	-10017.2	226.162	628.901	0	-80.9518	-59.4268	-685.399	9656.64	-84437.5	8334.96	176.805	185.911	0	3.73335	2.6047	56.5517	-25.031	741.012	487.726	-311	200	0	5.45397	6.12842	71.2584	1140.34	344.937	1144.26	-914	200	0
505	7	-57.203	70.541	-889.085	-16703.8	-65444	-10091.2	226.392	628.788	0	-79.2131	-60.2218	-687.385	9710.11	-84590.8	8507.19	176.938	185.874	0	3.69891	2.60043	56.4935	-28.6311	723.546	484.108	-311	200	0	5.83658	6.05808	69.8418	1053.42	371.731	1133.1	-914	200	0
505	8	-55.3639	70.3562	-891.902	-16658	-65445.9	-10163.4	226.622	628.677	0	-77.4313	-61.085	-689.49	9770.65	-84760.7	8683.33	177.068	185.829	0	3.66022	2.58286	56.438	-26.855	715.129	482.985	-311	200	0	6.14898	5.9217	68.429	932.958	365.686	1118.33	-914	200	0
505	9	-53.5753	70.2695	-894.7	-16611.4	-65447.9	-10234.3	226.849	628.567	0	-75.5878	-62.0123	-691.693	9838.09	-84942.9	8862.25	177.196	185.777	0	3.62145	2.5585	56.4103	-21.4533	713.947	484.826	-311	200	0	6.33067	5.76437	67.1802	793.534	328.15	1104.02	-914	200	0
506	0	-51.8244	70.2883	-897.498	-16563.3	-65451.8	-10304.9	227.073	628.455	0	-73.6578	-62.9909	-694.005	9910.95	-85133.3	9042.3	177.33	185.719	0	3.58628	2.5377	56.436	-14.0625	716.67	488.436	-311	200	0	6.36706	5.62405	66.1521	657.42	250.761	1090.23	-914	200	0	-97.5781	12.7607	-1493.4	-677509	419820	33660.4	277.68	453.815	0
506	1	-50.0902	70.4197	-900.36	-16514	-65458.4	-10375.6	227.297	628.341	0	-71.6153	-63.9983	-696.452	9988.19	-85327.7	9221.96	177.482	185.658	0	3.55974	2.52916	56.5257	-5.75383	720.376	492.111	-311	200	0	6.30121	5.52222	65.314	549.846	121.469	1076.36	-914	200	0
506	2	-48.3525	70.6651	-903.351	-16465.5	-65467.5	-10446.2	227.528	628.227	0	-69.4426	-65.0077	-699.046	10069.6	-85523.2	9400.21	177.657	185.595	0	3.54711	2.53657	56.6682	2.97382	725.234	494.778	-311	200	0	6.21663	5.46107	64.5811	487.896	-65.4105	1063.77	-914	200	0
506	3	-46.5984	71.0163	-906.501	-16420.5	-65479.7	-10515.7	227.766	628.114	0	-67.1356	-65.9962	-701.781	10154.7	-85718.1	9576.18	177.856	185.53	0	3.55181	2.55866	56.8326	12.5764	734.002	496.421	-311	200	0	6.19237	5.42401	63.8627	472.081	-298.555	1054.78	-914	200	0
506	4	-44.823	71.4535	-909.793	-16381.8	-65495.1	-10583.7	228.011	628.006	0	-64.702	-66.9511	-704.639	10243	-85910.9	9748.98	178.078	185.464	0	3.5734	2.59092	56.9781	23.9934	749.135	497.497	-311	200	0	6.2641	5.38494	63.0949	490.193	-546.295	1050	-914	200	0
506	5	-43.0281	71.9459	-913.185	-16351.7	-65510.9	-10650.5	228.261	627.906	0	-62.1583	-67.8703	-707.599	10333.8	-86100.3	9917.74	178.321	185.396	0	3.60516	2.6269	57.067	36.2119	770.596	498.307	-311	200	0	6.41687	5.32276	62.2525	527.715	-766.967	1046.94	-914	200	0
506	6	-41.2207	72.4566	-916.611	-16332.2	-65523	-10717	228.516	627.818	0	-59.5278	-68.761	-710.638	10426.7	-86285.4	10081.9	178.58	185.328	0	3.63585	2.65928	57.0723	45.1334	795.391	499.092	-311	200	0	6.60932	5.23168	61.3704	573.287	-922.156	1041.53	-914	200	0
506	7	-39.4075	72.9539	-919.991	-16324.2	-65529.4	-10783.3	228.772	627.744	0	-56.8337	-69.6384	-713.725	10521.1	-86465.6	10241.5	178.853	185.259	0	3.65617	2.68195	56.9833	46.3751	818.947	500.031	-311	200	0	6.80744	5.12332	60.5556	616.11	-982.793	1030.48	-914	200	0
506	8	-37.5875	73.4226	-923.267	-16327.2	-65531	-10847.7	229.023	627.684	0	-54.0945	-70.5206	-716.837	10617.5	-86641.5	10397.7	179.134	185.188	0	3.66194	2.69205	56.8147	38.6783	837.332	500.703	-311	200	0	6.99689	5.01954	59.9642	643.789	-938.728	1012.02	-914	200	0
506	9	-35.7474	73.8661	-926.438	-16339.2	-65529.2	-10907.7	229.268	627.637	0	-51.3242	-71.4192	-719.97	10717.4	-86814.5	10552.8	179.419	185.114	0	3.65327	2.68916	56.6063	24.144	848.346	499.942	-311	200	0	7.17163	4.94234	59.7697	645.998	-811.602	985.581	-914	200	0
507	0	-33.8614	74.3025	-929.569	-16356.9	-65524.1	-10961.2	229.511	627.596	0	-48.5319	-72.3324	-723.146	10822.2	-86986.9	10709	179.71	185.035	0	3.63537	2.67242	56.4072	6.163	851.762	496.474	-311	200	0	7.32376	4.90996	60.129	616.78	-646.697	951.899	-914	200	0	-49.1904	7.77938	-1560.18	-703763	432459	15987.7	275.331	451.081	0
507	1	-31.8992	74.7548	-932.747	-16375.2	-65516.2	-11006.4	229.76	627.556	0	-45.7243	-73.2473	-726.4	10931.7	-87160.5	10867.2	180.01	184.951	0	3.61832	2.63998	56.2528	-12.4543	849.302	489.729	-311	200	0	7.44455	4.93242	61.1164	554.904	-483.557	914.883	-914	200	0
507	2	-29.8391	75.2394	-936.022	-16388.5	-65506.6	-11043	230.016	627.509	0	-42.9096	-74.1506	-729.745	11044.6	-87334.5	11026.7	180.322	184.865	0	3.61139	2.59058	56.1508	-29.7972	843.559	480.277	-311	200	0	7.52741	5.00207	62.6677	468.375	-337.255	882.421	-914	200	0
507	3	-27.6753	75.7602	-939.386	-16394	-65497	-11071.7	230.277	627.452	0	-40.101	-75.0395	-733.163	11159.9	-87506.5	11186.6	180.645	184.778	0	3.61748	2.52476	56.0816	-43.5176	836.371	469.805	-311	200	0	7.56567	5.09368	64.5953	374.831	-205.498	862.6	-914	200	0
507	4	-25.4165	76.3084	-942.791	-16392.4	-65486.7	-11094.2	230.54	627.387	0	-37.3183	-75.9242	-736.611	11277.9	-87674.5	11346.6	180.976	184.689	0	3.63357	2.44628	56.0135	-49.6889	828.146	460.726	-311	200	0	7.55333	5.17747	66.6459	290.049	-87.5631	859.014	-914	200	0
[truncated: 1,531 more rows]
[truncated: 234 more columns]
