# Supplementary material for: Independent effects of mental fatigue and drop height on drop jump performance in American football athletes: an exploration of central-peripheral interaction
Source: PeerJ. 2026 Jan 13;14:e20574. doi: 10.7717/peerj.20574 (PMC12810397; doi:10.7717/peerj.20574)
Supplement: Supplemental Information 1 [file peerj-14-20574-s001.zip › data/1/9/C-DJ-50-02.csv]

Devices
1000
		Force1 - Force			Force1 - Moment			Force1 - CoP			Force2 - Force			Force2 - Moment			Force2 - CoP			Imported AMTI 400600 V1.00 #3 - Force			Imported AMTI 400600 V1.00 #3 - Moment			Imported AMTI 400600 V1.00 #3 - CoP			Imported AMTI 400600 V1.00 #4 - Force			Imported AMTI 400600 V1.00 #4 - Moment			Imported AMTI 400600 V1.00 #4 - CoP			Combined Force			Combined Moment			Combined CoP
Frame	Sub Frame	Fx	Fy	Fz	Mx	My	Mz	Cx	Cy	Cz	Fx	Fy	Fz	Mx	My	Mz	Cx	Cy	Cz	Fx	Fy	Fz	Mx	My	Mz	Cx	Cy	Cz	Fx	Fy	Fz	Mx	My	Mz	Cx	Cy	Cz	Fx	Fy	Fz	Mx	My	Mz	Cx	Cy	Cz
		N	N	N	N.mm	N.mm	N.mm	mm	mm	mm	N	N	N	N.mm	N.mm	N.mm	mm	mm	mm	N	N	N	N.mm	N.mm	N.mm	mm	mm	mm	N	N	N	N.mm	N.mm	N.mm	mm	mm	mm	N	N	N	N.mm	N.mm	N.mm	mm	mm	mm
326	0	-1.70721e-20	9.36291e-21	1.54134e-20	9.81269e-19	-2.78876e-19	1.1704e-18	300	610	0	1.40139e-27	6.75148e-28	3.7552e-27	-1.20157e-25	5.0333e-25	-4.42533e-26	300	200	0	3.6824	2.51556	56.064	61.7598	876.583	459.936	-311	200	0	6.60084	5.9469	68.2129	1057.05	-764.25	856.389	-914	200	0	10.9254	8.12797	121.194	25342.3	76894.4	-6784.59	0	0	0
326	1	-2.87709e-22	9.56007e-21	6.78767e-20	3.84765e-18	1.20897e-18	7.84105e-19	300	610	0	2.62808e-27	1.1327e-27	5.62079e-27	-1.71737e-25	6.66834e-25	-4.68422e-26	300	200	0	3.65466	2.58161	56.1565	68.8078	858.746	461.777	-311	200	0	6.6295	5.95323	67.4743	1071.54	-700.808	839.68	-914	200	0
326	2	2.89646e-20	7.92055e-21	1.4505e-19	8.03521e-18	3.54606e-18	-5.03619e-20	300	610	0	4.21665e-27	1.69363e-27	7.70002e-27	-2.25837e-25	8.12935e-25	-4.16315e-26	300	200	0	3.66954	2.64543	56.2563	73.3839	845.855	464.699	-311	200	0	6.75814	5.90465	66.3975	1083.4	-693.22	819.203	-914	200	0
326	3	7.38363e-20	3.42652e-21	2.49196e-19	1.36523e-17	6.87557e-18	-1.49129e-18	300	610	0	6.10523e-27	2.31804e-27	9.71966e-27	-2.73101e-25	8.9847e-25	-2.39359e-26	300	200	0	3.71177	2.69693	56.3475	72.2177	839.958	468.587	-311	200	0	6.96539	5.82142	65.1907	1092.76	-728.265	800.969	-914	200	0
326	4	1.36569e-19	-5.10039e-21	3.78662e-19	2.0591e-17	1.12407e-17	-3.68822e-18	300	610	0	8.12398e-27	2.92338e-27	1.12169e-26	-2.98674e-25	8.60927e-25	1.18053e-26	300	200	0	3.7635	2.72555	56.4082	62.0851	842.096	472.084	-311	200	0	7.21829	5.72044	64.0543	1100.38	-787.069	789.25	-914	200	0
326	5	2.1736e-19	-1.88734e-20	5.25317e-19	2.83894e-17	1.65021e-17	-6.74448e-18	300	610	0	9.95052e-27	3.37003e-27	1.14949e-26	-2.81219e-25	6.17103e-25	7.15211e-26	300	200	0	3.81246	2.72818	56.4228	42.9938	854.232	473.577	-311	200	0	7.47221	5.6169	63.1081	1105.59	-845.86	784.469	-914	200	0
326	6	3.12804e-19	-3.89148e-20	6.71458e-19	3.60661e-17	2.2231e-17	-1.06616e-17	300	610	0	1.1064e-26	3.44804e-27	9.59483e-27	-1.92544e-25	6.50602e-26	1.60552e-25	300	200	0	3.85113	2.71189	56.3919	17.9081	876.955	472.491	-311	200	0	7.66961	5.51683	62.4159	1107.19	-885.173	784.335	-914	200	0
326	7	4.13944e-19	-6.57028e-20	7.86401e-19	4.19391e-17	2.75853e-17	-1.52637e-17	300	610	0	1.07063e-26	2.86873e-27	4.30047e-27	1.61351e-27	-9.08587e-25	2.8211e-25	300	200	0	3.87145	2.68754	56.326	-10.012	906.392	469.847	-311	200	0	7.75894	5.41505	62.0092	1106.57	-903.125	787.346	-914	200	0
326	8	5.04015e-19	-9.867e-20	8.23247e-19	4.34571e-17	3.11776e-17	-2.01029e-17	300	610	0	7.86408e-27	1.26627e-27	-5.79968e-27	3.38973e-25	-2.41362e-24	4.35032e-25	300	200	0	3.86509	2.66209	56.2339	-37.8771	935.244	467.187	-311	200	0	7.71527	5.30381	61.8856	1108.5	-912.164	792.9	-914	200	0
326	9	5.5616e-19	-1.35548e-19	7.16618e-19	3.70858e-17	3.09605e-17	-2.43509e-17	300	610	0	1.28994e-27	-1.78344e-27	-2.2164e-26	8.55443e-25	-4.53079e-24	6.10795e-25	300	200	0	3.82744	2.63643	56.1162	-61.6407	956.526	465.231	-311	200	0	7.54915	5.1845	62.0342	1115.78	-926.145	799.157	-914	200	0
327	0	5.31525e-19	-1.71582e-19	3.82559e-19	1.83141e-17	2.41628e-17	-2.66899e-17	300	610	0	-1.04118e-26	-6.7179e-27	-4.603e-26	1.57634e-24	-7.27361e-24	7.89838e-25	300	200	0	3.75937	2.6078	55.9605	-76.5051	967.02	463.977	-311	200	0	7.3046	5.07535	62.4326	1125.32	-955.062	803.045	-914	200	0	10.9254	8.12797	121.194	25342.3	76894.4	-6784.59	0	0	0
327	1	3.78458e-19	-1.98675e-19	-2.77792e-19	-1.81328e-17	7.32907e-18	-2.52234e-17	300	610	0	-2.86054e-26	-1.39072e-26	-7.79946e-26	2.5033e-24	-1.05358e-23	9.37459e-25	300	200	0	3.66755	2.57243	55.7529	-79.1702	968.726	463.375	-311	200	0	7.04055	5.00609	62.9974	1132.03	-1000.2	801.071	-914	200	0
327	2	3.37532e-20	-2.04598e-19	-1.36872e-18	-7.77639e-17	-2.34692e-17	-1.74423e-17	300	610	0	-5.43172e-26	-2.35276e-26	-1.17417e-25	3.59644e-24	-1.4025e-23	9.99815e-25	300	200	0	3.5652	2.52845	55.5066	-68.3971	966.167	463.615	-311	200	0	6.8041	4.99844	63.5875	1133.27	-1045.7	790.957	-914	200	0
327	3	-5.72784e-19	-1.72473e-19	-2.98232e-18	-1.65354e-16	-7.21692e-17	-2.91981e-19	300	610	0	-8.77738e-26	-3.53813e-26	-1.61634e-25	4.75194e-24	-1.71853e-23	9.00943e-25	300	200	0	3.46985	2.479	55.2747	-44.1272	961.421	465.257	-311	200	0	6.60734	5.04813	64.0837	1127.66	-1061.66	774.975	-914	200	0
327	4	-1.50894e-18	-8.08343e-20	-5.1704e-18	-2.83408e-16	-1.41907e-16	2.95978e-17	300	610	0	-1.27763e-25	-4.86613e-26	-2.05023e-25	5.77629e-24	-1.91183e-23	5.42153e-25	300	200	0	3.39612	2.431	55.1288	-8.27388	953.154	468.97	-311	200	0	6.41957	5.12845	64.478	1113.43	-1021.93	760.061	-914	200	0
327	5	-2.82428e-18	9.53132e-20	-7.9039e-18	-4.29967e-16	-2.33773e-16	7.54468e-17	300	610	0	-1.70821e-25	-6.16682e-26	-2.37974e-25	6.36011e-24	-1.85158e-23	-1.94306e-25	300	200	0	3.35125	2.39095	55.1237	34.1467	939.847	474.738	-311	200	0	6.19217	5.21248	64.8831	1090.12	-921.414	752.868	-914	200	0
327	6	-4.52637e-18	3.81918e-19	-1.10192e-17	-5.95715e-16	-3.45077e-16	1.39546e-16	300	610	0	-2.10289e-25	-7.1503e-26	-2.45938e-25	6.05667e-24	-1.36285e-23	-1.43492e-24	300	200	0	3.33722	2.36236	55.2704	76.0405	921.785	481.648	-311	200	0	5.89977	5.28945	65.4326	1059.01	-778.555	756.263	-914	200	0
327	7	-6.54815e-18	8.01206e-19	-1.41526e-17	-7.60466e-16	-4.6711e-16	2.22095e-16	300	610	0	-2.35328e-25	-7.37812e-26	-2.0879e-25	4.27296e-24	-2.30189e-24	-3.29514e-24	300	200	0	3.35231	2.34479	55.5228	110.582	901.191	488.953	-311	200	0	5.56277	5.35928	66.1673	1020.38	-620.806	771.565	-914	200	0
327	8	-8.70673e-18	1.36432e-18	-1.66677e-17	-8.89318e-16	-5.82495e-16	3.19616e-16	300	610	0	-2.30079e-25	-6.24439e-26	-1.00883e-25	2.84523e-25	1.78755e-23	-5.84728e-24	300	200	0	3.39032	2.33485	55.7951	133.125	882.457	496.909	-311	200	0	5.24276	5.41372	67.0085	973.876	-469.848	801.592	-914	200	0
327	9	-1.06556e-17	2.06083e-18	-1.75859e-17	-9.29015e-16	-6.62393e-16	4.22955e-16	300	610	0	-1.73239e-25	-2.97764e-26	1.07717e-25	-6.71147e-24	4.92628e-23	-9.07364e-24	300	200	0	3.44259	2.3302	56.0011	142.199	870.689	505.989	-311	200	0	5.01489	5.42745	67.8212	922.42	-340.701	849.726	-914	200	0
328	0	-1.18357e-17	2.84489e-18	-1.55361e-17	-8.05413e-16	-6.64001e-16	5.14984e-16	300	610	0	-3.8455e-26	3.32159e-26	4.48193e-25	-1.74877e-23	9.36386e-23	-1.28036e-23	300	200	0	3.50229	2.33146	56.0858	139.576	868.077	515.658	-311	200	0	4.92839	5.37083	68.4869	869.348	-247.319	916.875	-914	200	0	9.33644	7.46435	123.017	25552.3	79316.6	-5809.73	0	0	0
328	1	-1.14338e-17	3.61867e-18	-8.74926e-18	-4.23419e-16	-5.29106e-16	5.68257e-16	300	610	0	2.03947e-25	1.35889e-25	9.47436e-25	-3.26042e-23	1.51403e-22	-1.6636e-23	300	200	0	3.56552	2.33835	56.0312	128.486	872.483	524.57	-311	200	0	4.98725	5.23316	68.9505	813.345	-203.254	997.49	-914	200	0
328	2	-8.36389e-18	4.2141e-18	4.8692e-18	3.28776e-16	-1.84767e-16	5.43078e-16	300	610	0	5.83259e-25	2.86288e-25	1.61929e-24	-5.21351e-23	2.20476e-22	-1.9852e-23	300	200	0	3.62716	2.34774	55.8537	111.593	880.074	531.605	-311	200	0	5.16513	5.03964	69.2653	754.265	-216.043	1077.13	-914	200	0
328	3	-1.29005e-18	4.37585e-18	2.75458e-17	1.56888e-15	4.52448e-16	3.86668e-16	300	610	0	1.12204e-24	4.88507e-25	2.45205e-24	-7.52937e-23	2.94893e-22	-2.13287e-23	300	200	0	3.67831	2.35846	55.5979	91.3748	888.041	536.047	-311	200	0	5.42647	4.84699	69.562	699.806	-279.909	1138.17	-914	200	0
328	4	1.12808e-17	3.74979e-18	6.12746e-17	3.40042e-15	1.46692e-15	3.44463e-17	300	610	0	1.82646e-24	7.38922e-25	3.39198e-24	-9.99595e-23	3.63175e-22	-1.94744e-23	300	200	0	3.71086	2.37325	55.3219	70.3941	894.595	536.974	-311	200	0	5.73211	4.71288	69.9108	660.67	-376.644	1170.09	-914	200	0
328	5	3.08058e-17	1.88331e-18	1.07232e-16	5.88086e-15	2.92718e-15	-5.85308e-16	300	610	0	2.67289e-24	1.02124e-24	4.3234e-24	-1.22132e-22	4.06626e-22	-1.22108e-23	300	200	0	3.72274	2.39318	55.0788	49.8466	897.685	533.216	-311	200	0	6.03906	4.66372	70.2505	642.327	-486.788	1172.54	-914	200	0
328	6	5.83772e-17	-1.75355e-18	1.64929e-16	8.97554e-15	4.85998e-15	-1.54186e-15	300	610	0	3.59081e-24	1.30049e-24	5.04687e-24	-1.3537e-22	3.9788e-22	2.95457e-24	300	200	0	3.7167	2.41469	54.9088	29.5981	895.158	524.155	-311	200	0	6.3101	4.69569	70.4813	642.358	-596.004	1150.43	-914	200	0
328	7	9.4226e-17	-7.71542e-18	2.31079e-16	1.24968e-14	7.21386e-15	-2.88584e-15	300	610	0	4.44272e-24	1.51652e-24	5.25864e-24	-1.30324e-22	3.00161e-22	2.87188e-23	300	200	0	3.69648	2.43397	54.8365	9.99157	887.011	510.306	-311	200	0	6.52631	4.79667	70.571	652.984	-689.277	1110.19	-914	200	0
328	8	1.37038e-16	-1.64849e-17	2.98214e-16	1.60299e-14	9.81201e-15	-4.62498e-15	300	610	0	5.00315e-24	1.57777e-24	4.5365e-24	-9.45232e-23	6.79573e-23	6.75746e-23	300	200	0	3.66499	2.45184	54.8612	-7.2974	877.047	493.455	-311	200	0	6.68096	4.95246	70.5552	664.081	-746.688	1060.65	-914	200	0
328	9	1.83082e-16	-2.8319e-17	3.53142e-16	1.88509e-14	1.22962e-14	-6.69075e-15	300	610	0	4.94042e-24	1.35713e-24	2.33979e-24	-1.2654e-23	-3.50001e-22	1.21143e-22	300	200	0	3.62435	2.47347	54.9585	-19.9258	871.404	476.548	-311	200	0	6.76429	5.13876	70.4975	666.381	-751.788	1012.85	-914	200	0
329	0	2.25202e-16	-4.30294e-17	3.75447e-16	1.98484e-14	1.40672e-14	-8.89628e-15	300	610	0	3.80683e-24	6.91954e-25	-1.96608e-24	1.32363e-22	-1.00437e-21	1.89192e-22	300	200	0	3.57859	2.50239	55.1064	-26.684	875.205	462.852	-311	200	0	6.76601	5.31888	70.4393	657.498	-702.22	975.166	-914	200	0	10.3211	7.47853	122.936	25295.6	79127	-5980.68	0	0	0
329	1	2.5176e-16	-5.96921e-17	3.36387e-16	1.74673e-14	1.42303e-14	-1.08875e-14	300	610	0	1.04582e-24	-6.08458e-25	-9.0475e-24	3.57141e-22	-1.93423e-21	2.68317e-22	300	200	0	3.53721	2.53483	55.3029	-28.6776	889.809	454.501	-311	200	0	6.69369	5.45416	70.314	644.198	-608.809	948.807	-914	200	0
329	2	2.45746e-16	-7.62951e-17	1.98696e-16	9.70389e-15	1.15632e-14	-1.20931e-14	300	610	0	-3.97323e-24	-2.74406e-24	-1.94879e-23	6.74033e-22	-3.15041e-21	3.50298e-22	300	200	0	3.51425	2.56175	55.5505	-27.5584	911.849	451.626	-311	200	0	6.58469	5.51816	69.9369	636.974	-489.673	929.701	-914	200	0
329	3	1.84327e-16	-8.93513e-17	-8.19895e-17	-5.8111e-15	4.52645e-15	-1.16824e-14	300	610	0	-1.18788e-23	-5.88944e-24	-3.36056e-23	1.08542e-21	-4.61241e-21	4.20245e-22	300	200	0	3.52138	2.57606	55.8365	-23.2735	935.512	452.891	-311	200	0	6.49322	5.50345	69.1357	644.773	-367.796	913.17	-914	200	0
329	4	3.92787e-17	-9.35313e-17	-5.53178e-16	-3.1591e-14	-8.65099e-15	-8.54537e-15	300	610	0	-2.31656e-23	-1.01389e-23	-5.11915e-23	1.57587e-21	-6.19878e-21	4.54758e-22	300	200	0	3.56004	2.5754	56.1342	-15.0523	956.603	457.018	-311	200	0	6.45863	5.42228	67.8783	670.287	-264.99	896.842	-914	200	0
329	5	-2.21146e-16	-8.14063e-17	-1.258e-15	-6.98784e-14	-2.97763e-14	-1.31726e-15	300	610	0	-3.79927e-23	-1.54274e-23	-7.11628e-23	2.10211e-21	-7.6725e-21	4.20484e-22	300	200	0	3.62007	2.55992	56.4111	-3.32172	973.235	463.662	-311	200	0	6.48717	5.29861	66.3074	705.551	-192.797	880.562	-914	200	0
329	6	-6.28238e-16	-4.34368e-17	-2.22301e-15	-1.21981e-13	-6.03445e-14	1.15276e-14	300	610	0	-5.59027e-23	-2.14264e-23	-9.11419e-23	2.58148e-21	-8.64469e-21	2.7368e-22	300	200	0	3.68626	2.53191	56.6324	10.6972	983.164	472.691	-311	200	0	6.55871	5.15109	64.7169	736.671	-150.633	865.176	-914	200	0
329	7	-1.20601e-15	3.16102e-17	-3.44045e-15	-1.87306e-13	-1.00998e-13	3.14779e-14	300	610	0	-7.5461e-23	-2.74173e-23	-1.06991e-22	2.87993e-21	-8.543e-21	-3.84065e-23	300	200	0	3.74531	2.49761	56.7684	25.8424	982.624	483.331	-311	200	0	6.64346	4.98197	63.4718	751.645	-131.735	853.681	-914	200	0
329	8	-1.96083e-15	1.55583e-16	-4.84449e-15	-2.62084e-13	-1.50762e-13	5.96496e-14	300	610	0	-9.38302e-23	-3.21517e-23	-1.12372e-22	2.80182e-21	-6.59461e-21	-5.73247e-22	300	200	0	3.78744	2.46659	56.8065	40.5873	967.874	494.563	-311	200	0	6.71608	4.7871	62.8673	744.516	-130.35	851.967	-914	200	0
329	9	-2.86706e-15	3.38943e-16	-6.28193e-15	-3.37798e-13	-2.06052e-13	9.62788e-14	300	610	0	-1.06322e-22	-3.37191e-23	-9.84275e-23	2.08496e-21	-1.83832e-21	-1.38461e-21	300	200	0	3.80629	2.44713	56.7605	52.977	937.518	505.764	-311	200	0	6.76281	4.58115	62.9983	721.309	-142.204	865.324	-914	200	0
330	0	-3.84873e-15	5.87572e-16	-7.47939e-15	-3.99436e-13	-2.59489e-13	1.40022e-13	300	610	0	-1.06002e-22	-2.94529e-23	-5.37643e-23	4.05798e-22	6.8154e-21	-2.50868e-21	300	200	0	3.80164	2.44086	56.6609	61.5585	894.08	516.783	-311	200	0	6.77879	4.40896	63.7353	698.71	-160.359	893.53	-914	200	0	10.3211	7.47853	122.936	25295.6	79127	-5980.68	0	0	0
330	1	-4.75802e-15	8.98166e-16	-8.01112e-15	-4.23814e-13	-2.98622e-13	1.87068e-13	300	610	0	-8.34633e-23	-1.59254e-23	3.50664e-23	-2.59888e-21	2.04533e-20	-3.94353e-21	300	200	0	3.78162	2.4432	56.5342	65.7934	843.796	527.42	-311	200	0	6.75773	4.32489	64.7924	691.793	-176.124	928.975	-914	200	0
330	2	-5.35288e-15	1.25212e-15	-7.27472e-15	-3.78328e-13	-3.04762e-13	2.30103e-13	300	610	0	-2.69551e-23	1.09051e-23	1.82296e-22	-7.28594e-21	3.99322e-20	-5.62138e-21	300	200	0	3.75822	2.44852	56.3989	65.8013	794.823	536.765	-311	200	0	6.68958	4.35737	65.8206	708.709	-180.057	959.729	-914	200	0
330	3	-5.2775e-15	1.60811e-15	-4.48539e-15	-2.20764e-13	-2.52242e-13	2.57237e-13	300	610	0	7.69178e-23	5.53094e-23	4.00567e-22	-1.39272e-20	6.55308e-20	-7.37395e-21	300	200	0	3.74	2.45157	56.2675	62.572	755.568	543.656	-311	200	0	6.57348	4.49411	66.5259	755.317	-159.477	975.115	-914	200	0
330	4	-4.05203e-15	1.8938e-15	1.29614e-15	9.9062e-14	-1.08591e-13	2.51088e-13	300	610	0	2.41631e-22	1.21072e-22	6.97138e-22	-2.25901e-20	9.64649e-20	-8.89306e-21	300	200	0	3.73202	2.44714	56.1414	58.4871	733.5	547.713	-311	200	0	6.42688	4.6978	66.7723	835.317	-103.483	969.332	-914	200	0
330	5	-1.08034e-15	1.99799e-15	1.1083e-14	6.34787e-13	1.63778e-13	1.88327e-13	300	610	0	4.78008e-22	2.10344e-22	1.06839e-21	-3.2973e-20	1.30265e-19	-9.69109e-21	300	200	0	3.73967	2.43318	56.0155	57.166	732.766	549.131	-311	200	0	6.2806	4.92522	66.6083	944.945	-14.0534	942.385	-914	200	0
330	6	4.31227e-15	1.76489e-15	2.5807e-14	1.43493e-12	6.0354e-13	4.01155e-14	300	610	0	7.90011e-22	3.21996e-22	1.49256e-21	-4.41942e-20	1.62039e-19	-9.06949e-21	300	200	0	3.76582	2.41311	55.8911	62.3197	751.522	548.019	-311	200	0	6.17059	5.13506	66.2197	1071.62	91.6207	900.821	-914	200	0
330	7	1.27973e-14	9.9348e-16	4.60645e-14	2.52904e-12	1.24326e-12	-2.25984e-13	300	610	0	1.16885e-21	4.49419e-22	1.92081e-21	-5.45466e-20	1.83703e-19	-6.10765e-21	300	200	0	3.80673	2.39302	55.7771	76.1928	783.002	544.655	-311	200	0	6.12736	5.29352	65.827	1198.38	190.803	857.74	-914	200	0
330	8	2.49014e-14	-5.54225e-16	7.17457e-14	3.90757e-12	2.09809e-12	-6.41945e-13	300	610	0	1.58537e-21	5.77848e-22	2.26733e-21	-6.12413e-20	1.83288e-19	3.10319e-22	300	200	0	3.85448	2.37858	55.6888	98.3587	819.33	539.815	-311	200	0	6.16219	5.38016	65.5796	1311.19	264.269	828.188	-914	200	0
330	9	4.07902e-14	-3.13119e-15	1.01535e-13	5.49492e-12	3.14981e-12	-1.2323e-12	300	610	0	1.98108e-21	6.81396e-22	2.39986e-21	-6.01859e-20	1.44559e-19	1.14086e-20	300	200	0	3.89974	2.37405	55.645	125.729	853.518	534.341	-311	200	0	6.26178	5.39331	65.5222	1404.06	297.731	822.138	-914	200	0
331	0	5.99666e-14	-6.96394e-15	1.32292e-13	7.11631e-12	4.32589e-12	-2.00355e-12	300	610	0	2.2585e-21	7.20198e-22	2.13273e-21	-4.58697e-20	4.72219e-20	2.83459e-20	300	200	0	3.93296	2.38036	55.6541	153.762	880.596	528.576	-311	200	0	6.39478	5.34936	65.6147	1476.57	283.182	842.04	-914	200	0	10.507	7.57675	121.813	25697.7	78341.6	-6045.38	0	0	0
331	1	8.08847e-14	-1.21861e-14	1.58354e-13	8.46068e-12	5.47437e-12	-2.9295e-12	300	610	0	2.27269e-21	6.3834e-22	1.22585e-21	-1.14582e-20	-1.31866e-19	5.19265e-20	300	200	0	3.94761	2.39273	55.7102	177.337	899.37	522.57	-311	200	0	6.53088	5.27311	65.7541	1524.7	222.733	884.987	-914	200	0
331	2	1.00494e-13	-1.87419e-14	1.70846e-13	9.04445e-12	6.3367e-12	-3.93252e-12	300	610	0	1.82609e-21	3.63597e-22	-6.05656e-22	5.07692e-20	-4.16006e-19	8.2172e-20	300	200	0	3.94291	2.40409	55.8018	191.509	911.589	516.633	-311	200	0	6.65884	5.19194	65.8295	1535.47	128.788	944.902	-914	200	0
331	3	1.13762e-13	-2.62578e-14	1.57145e-13	8.18429e-12	6.52253e-12	-4.86157e-12	300	610	0	6.70662e-22	-1.89655e-22	-3.66557e-21	1.48472e-19	-8.23939e-19	1.17738e-19	300	200	0	3.92277	2.41191	55.9222	193.289	919.09	511.323	-311	200	0	6.78035	5.13058	65.7996	1497.28	17.4267	1012.96	-914	200	0
331	4	1.13248e-13	-3.3885e-14	1.0073e-13	4.99109e-12	5.49318e-12	-5.46932e-12	300	610	0	-1.47802e-21	-1.11259e-21	-8.22749e-21	2.87616e-19	-1.36259e-18	1.55182e-19	300	200	0	3.89254	2.41895	56.0744	182.786	923.508	506.929	-311	200	0	6.89847	5.09989	65.6838	1414.66	-99.323	1079.18	-914	200	0
331	5	8.88701e-14	-4.01244e-14	-1.82806e-14	-1.59776e-12	2.56376e-12	-5.39223e-12	300	610	0	-4.9087e-21	-2.48711e-21	-1.44558e-20	4.69985e-19	-2.0169e-18	1.88127e-19	300	200	0	3.85783	2.42652	56.2601	162.239	927.981	503.168	-311	200	0	7.01543	5.09452	65.5069	1304.68	-213.201	1136.12	-914	200	0
331	6	2.80414e-14	-4.2656e-14	-2.21482e-13	-1.27263e-11	-3.06295e-12	-4.13998e-12	300	610	0	-9.85769e-21	-4.36204e-21	-2.2291e-20	6.89717e-19	-2.73669e-18	2.06419e-19	300	200	0	3.8261	2.43099	56.4634	134.948	936.875	499.261	-311	200	0	7.1237	5.10499	65.3118	1180.63	-316.839	1181.21	-914	200	0
331	7	-8.35713e-14	-3.82138e-14	-5.28977e-13	-2.94429e-11	-1.22142e-11	-1.10348e-12	300	610	0	-1.64212e-20	-6.71854e-21	-3.12962e-20	9.28867e-19	-3.42111e-18	1.95428e-19	300	200	0	3.80548	2.4276	56.6616	105.456	953.031	494.368	-311	200	0	7.20586	5.13158	65.1651	1046.81	-406.13	1216.61	-914	200	0
331	8	-2.60367e-13	-2.25633e-14	-9.54106e-13	-5.24122e-11	-2.5598e-11	4.40667e-12	300	610	0	-2.44318e-20	-9.42394e-21	-4.0469e-20	1.1522e-18	-3.90209e-18	1.35787e-19	300	200	0	3.8005	2.41484	56.8474	78.8909	975.331	488.471	-311	200	0	7.25411	5.18844	65.1084	909.858	-482.297	1246.69	-914	200	0
331	9	-5.13873e-13	9.33618e-15	-1.49567e-12	-8.14938e-11	-4.35679e-11	1.30765e-11	300	610	0	-3.32982e-20	-1.21752e-20	-4.80311e-20	1.30172e-18	-3.92949e-18	3.89658e-21	300	200	0	3.81104	2.39586	57.0228	59.0959	999.508	482.657	-311	200	0	7.2815	5.29555	65.1262	788.62	-549.629	1274.21	-914	200	0
332	0	-8.4823e-13	6.28822e-14	-2.12746e-12	-1.15176e-10	-6.57882e-11	2.54442e-11	300	610	0	-4.18144e-20	-1.44357e-20	-5.12237e-20	1.29183e-18	-3.1623e-18	-2.26305e-19	300	200	0	3.83526	2.3784	57.1789	48.0293	1021.39	478.22	-311	200	0	7.3089	5.45794	65.1528	707.744	-609.94	1297.82	-914	200	0	10.4112	8.21628	119.08	24931.6	75345.3	-6431.33	0	0	0
332	1	-1.25388e-12	1.42974e-13	-2.78515e-12	-1.49875e-10	-9.07932e-11	4.16788e-11	300	610	0	-4.79555e-20	-1.53738e-20	-4.61545e-20	1.00676e-18	-1.17219e-18	-5.79761e-19	300	200	0	3.86962	2.37247	57.2922	46.1004	1038.68	476.016	-311	200	0	7.34295	5.64591	65.1012	681.381	-658.623	1312.48	-914	200	0
332	2	-1.6994e-12	2.52628e-13	-3.35151e-12	-1.79147e-10	-1.15456e-10	6.12726e-11	300	610	0	-4.86923e-20	-1.38175e-20	-2.77669e-20	3.02165e-19	2.53224e-18	-1.0743e-18	300	200	0	3.90633	2.38476	57.3376	51.936	1050.25	476.394	-311	200	0	7.37196	5.80694	64.9023	705.861	-686.95	1313.32	-914	200	0
332	3	-2.12189e-12	3.9096e-13	-3.64158e-12	-1.9291e-10	-1.34411e-10	8.26457e-11	300	610	0	-3.98766e-20	-8.24532e-21	9.97215e-21	-9.85971e-19	8.45016e-18	-1.71166e-18	300	200	0	3.93405	2.415	57.3003	62.7877	1055.62	478.961	-311	200	0	7.37792	5.8981	64.5394	767.171	-689.079	1300.72	-914	200	0
332	4	-2.41671e-12	5.50487e-13	-3.39095e-12	-1.76845e-10	-1.39506e-10	1.02682e-10	300	610	0	-1.62748e-20	3.15599e-21	7.35429e-20	-3.02194e-18	1.69908e-17	-2.46527e-18	300	200	0	3.94128	2.46075	57.1819	76.3556	1056.12	482.734	-311	200	0	7.34146	5.89952	64.0477	849.381	-670.665	1279.45	-914	200	0
332	5	-2.42834e-12	7.13796e-13	-2.25188e-12	-1.12233e-10	-1.19439e-10	1.16237e-10	300	610	0	2.81502e-20	2.23316e-20	1.6886e-19	-5.93641e-18	2.83221e-17	-3.2648e-18	300	200	0	3.91938	2.52267	56.998	91.8546	1055.09	486.628	-311	200	0	7.24632	5.81421	63.4949	935.302	-649.084	1252.32	-914	200	0
332	6	-1.94501e-12	8.49819e-13	1.96248e-13	2.34191e-11	-5.97693e-11	1.1571e-10	300	610	0	9.95802e-20	5.10525e-20	2.99627e-19	-9.77448e-18	4.21572e-17	-3.9784e-18	300	200	0	3.86604	2.59844	56.77	108.78	1055.81	489.473	-311	200	0	7.09272	5.67236	62.9797	1007.39	-639.036	1218.66	-914	200	0
332	7	-7.01049e-13	9.10179e-13	4.41353e-12	2.54499e-10	5.6407e-11	9.07993e-11	300	610	0	2.03167e-19	9.04196e-20	4.64935e-19	-1.44231e-17	5.74785e-17	-4.39456e-18	300	200	0	3.78769	2.67502	56.5192	125.428	1059.06	489.898	-311	200	0	6.90154	5.52578	62.5896	1055.58	-639.689	1179.56	-914	200	0
332	8	1.60792e-12	8.2642e-13	1.08333e-11	6.03638e-10	2.46773e-10	2.86439e-11	300	610	0	3.41204e-19	1.4014e-19	6.56039e-19	-1.95174e-17	7.22073e-17	-4.20709e-18	300	200	0	3.69797	2.73339	56.2575	139.342	1062.84	486.697	-311	200	0	6.69883	5.42536	62.3159	1083.25	-639.444	1140.42	-914	200	0
332	9	5.29044e-12	5.0937e-13	1.97527e-11	1.08571e-09	5.267e-10	-8.54014e-11	300	610	0	5.10535e-19	1.97557e-19	8.52384e-19	-2.43306e-17	8.28515e-17	-3.00863e-18	300	200	0	3.6126	2.75906	55.9833	148.531	1064.79	479.472	-311	200	0	6.4984	5.3983	62.0593	1101.23	-630.222	1106.4	-914	200	0
333	0	1.05983e-11	-1.47694e-13	3.11699e-11	1.69904e-09	9.04352e-10	-2.66049e-10	300	610	0	6.9918e-19	2.56456e-19	1.01713e-18	-2.76568e-17	8.41843e-17	-3.00293e-19	300	200	0	3.54349	2.74671	55.6971	151.854	1064.32	469.14	-311	200	0	6.30621	5.43927	61.7372	1118.54	-615.734	1078.4	-914	200	0	10.4112	8.21628	119.08	24931.6	75345.3	-6431.33	0	0	0
333	1	1.76324e-11	-1.25988e-12	4.45641e-11	2.41345e-09	1.37366e-09	-5.25075e-10	300	610	0	8.82301e-19	3.05716e-19	1.09274e-18	-2.77068e-17	6.90453e-17	4.47253e-18	300	200	0	3.49521	2.70011	55.4151	149.192	1062.39	457.792	-311	200	0	6.13334	5.5201	61.3767	1141.11	-608.976	1053.51	-914	200	0
333	2	2.62104e-11	-2.93304e-12	5.86192e-11	3.15556e-09	1.90507e-09	-8.66711e-10	300	610	0	1.01784e-18	3.27998e-19	9.97661e-19	-2.20485e-17	2.83969e-17	1.18463e-17	300	200	0	3.46544	2.6326	55.1617	141.913	1060.55	447.465	-311	200	0	5.99506	5.61392	61.1149	1173.01	-620.592	1026.63	-914	200	0
333	3	3.56946e-11	-5.2349e-12	7.09093e-11	3.79193e-09	2.43429e-09	-1.28119e-09	300	610	0	1.04252e-18	2.98738e-19	6.25409e-19	-7.635e-18	-4.81905e-17	2.22149e-17	300	200	0	3.44891	2.5638	54.956	132.802	1059.52	438.899	-311	200	0	5.90941	5.71046	61.0969	1215.92	-646.948	992.25	-914	200	0
333	4	4.47886e-11	-8.15294e-12	7.75811e-11	4.11244e-09	2.84997e-09	-1.7364e-09	300	610	0	8.69252e-19	1.85898e-19	-1.51728e-19	1.90173e-17	-1.71404e-16	3.56422e-17	300	200	0	3.44255	2.50898	54.8051	124.487	1057.29	431.901	-311	200	0	5.89387	5.80774	61.3664	1267.98	-670.009	947.812	-914	200	0
333	5	5.1318e-11	-1.15376e-11	7.30976e-11	3.81711e-09	2.98196e-09	-2.16807e-09	300	610	0	3.87644e-19	-4.89104e-20	-1.47192e-18	6.14296e-17	-3.50164e-16	5.16049e-17	300	200	0	3.4477	2.47037	54.7003	117.177	1049.77	426.694	-311	200	0	5.94694	5.90201	61.8515	1322.42	-668.366	897.001	-914	200	0
333	6	5.20327e-11	-1.50319e-11	5.01416e-11	2.51193e-09	2.59318e-09	-2.46928e-09	300	610	0	-5.3039e-19	-4.47165e-19	-3.46288e-18	1.22458e-16	-5.88465e-16	6.86675e-17	300	200	0	3.46703	2.43923	54.6241	108.514	1034.4	423.983	-311	200	0	6.0417	5.98824	62.412	1368.86	-628.472	849.404	-914	200	0
333	7	4.2486e-11	-1.79925e-11	-1.82959e-13	-2.7904e-10	1.37924e-09	-2.48113e-09	300	610	0	-2.01712e-18	-1.04711e-18	-6.20763e-18	2.0321e-16	-8.80908e-16	8.41048e-17	300	200	0	3.49938	2.40623	54.567	95.7972	1012.69	424.052	-311	200	0	6.1459	6.05919	62.8993	1395.64	-549.276	816.95	-914	200	0
333	8	1.70716e-11	-1.94106e-11	-8.76733e-11	-5.07545e-09	-1.01815e-09	-1.98724e-09	300	610	0	-4.18468e-18	-1.87346e-18	-9.69426e-18	3.01521e-16	-1.20688e-15	9.35141e-17	300	200	0	3.53807	2.3697	54.5333	78.0073	988.968	426.829	-311	200	0	6.24107	6.10416	63.2332	1391.01	-440.462	809.389	-914	200	0
333	9	-3.06712e-11	-1.78521e-11	-2.21663e-10	-1.23653e-08	-4.97674e-09	-7.16143e-10	300	610	0	-7.0869e-18	-2.92221e-18	-1.37482e-17	4.09986e-16	-1.52357e-15	9.04878e-17	300	200	0	3.57323	2.3356	54.5373	56.3849	966.967	432.168	-311	200	0	6.32874	6.11354	63.4569	1348.61	-316.107	829.406	-914	200	0
334	0	-1.07349e-10	-1.14395e-11	-4.08743e-10	-2.24801e-08	-1.08298e-08	1.64315e-09	300	610	0	-1.06651e-17	-4.14031e-18	-1.79483e-17	5.13619e-16	-1.75844e-15	6.64603e-17	300	200	0	3.59681	2.31281	54.5982	33.3101	948.097	439.172	-311	200	0	6.42861	6.08461	63.6999	1273.64	-188.004	871.31	-914	200	0	10.4948	8.25564	119.377	24861.4	76570.6	-6683.61	0	0	0
334	1	-2.18453e-10	2.08592e-12	-6.49368e-10	-3.54111e-08	-1.87642e-08	5.40589e-09	300	610	0	-1.4677e-17	-5.40037e-18	-2.15315e-17	5.87361e-16	-1.80231e-15	1.08881e-17	300	200	0	3.60704	2.30949	54.728	10.6755	933.062	445.889	-311	200	0	6.56424	6.01975	64.0595	1178.14	-64.8088	925.812	-914	200	0
334	2	-3.66393e-10	2.51779e-11	-9.33225e-10	-5.05586e-08	-2.86733e-08	1.08293e-08	300	610	0	-1.86113e-17	-6.47211e-18	-2.32988e-17	5.93819e-16	-1.50488e-15	-8.80251e-17	300	200	0	3.60763	2.33087	54.9226	-9.64584	923.482	450.375	-311	200	0	6.74287	5.92031	64.5064	1073.46	44.9875	984.374	-914	200	0
334	3	-5.47725e-10	6.01202e-11	-1.23341e-09	-6.64202e-08	-3.99621e-08	1.80166e-08	300	610	0	-2.15948e-17	-6.99407e-18	-2.15413e-17	4.81913e-16	-6.75501e-16	-2.41809e-16	300	200	0	3.60325	2.37675	55.1651	-24.0717	920.345	451.994	-311	200	0	6.95146	5.79127	64.9098	968.968	133.943	1039.76	-914	200	0
334	4	-7.49533e-10	1.08428e-10	-1.49975e-09	-8.02347e-08	-5.13097e-08	2.67812e-08	300	610	0	-2.2306e-17	-6.45159e-18	-1.40176e-17	1.87347e-16	9.07096e-16	-4.5914e-16	300	200	0	3.59815	2.44	55.4345	-27.8186	922.369	451.594	-311	200	0	7.17244	5.6508	65.1412	869.64	199.723	1086.63	-914	200	0
334	5	-9.45105e-10	1.69964e-10	-1.652e-09	-8.7624e-08	-6.04064e-08	3.64718e-08	300	610	0	-1.89173e-17	-4.17022e-18	1.97505e-18	-3.63835e-16	3.47157e-15	-7.41928e-16	300	200	0	3.59553	2.50823	55.7074	-17.9409	927.034	450.746	-311	200	0	7.39182	5.52686	65.144	775.167	242.385	1122.42	-914	200	0
334	6	-1.08928e-09	2.41747e-10	-1.57423e-09	-8.23059e-08	-6.3702e-08	4.57634e-08	300	610	0	-9.10076e-18	6.62482e-19	2.93811e-17	-1.24705e-15	7.21202e-15	-1.07993e-15	300	200	0	3.59398	2.56941	55.9594	3.83658	932.299	450.956	-311	200	0	7.58417	5.4451	64.9293	687.025	256.011	1146.48	-914	200	0
334	7	-1.11416e-09	3.16469e-10	-1.11252e-09	-5.59888e-08	-5.62242e-08	5.24344e-08	300	610	0	9.86015e-18	8.93051e-18	7.09552e-17	-2.5246e-15	1.22222e-14	-1.44386e-15	300	200	0	3.58714	2.61709	56.1699	31.1857	936.98	453.191	-311	200	0	7.70208	5.41952	64.5569	612.771	229.871	1159.25	-914	200	0
334	8	-9.26386e-10	3.80806e-10	-7.87896e-11	1.39415e-09	-3.15593e-08	5.3164e-08	300	610	0	4.07938e-17	2.1459e-17	1.2855e-16	-4.22311e-15	1.84018e-14	-1.77743e-15	300	200	0	3.56945	2.65106	56.3271	56.6717	939.916	457.695	-311	200	0	7.69902	5.44789	64.1368	560.973	159.548	1162.43	-914	200	0
334	9	-4.07703e-10	4.13739e-10	1.7355e-09	1.0091e-07	1.7884e-08	4.34086e-08	300	610	0	8.61368e-17	3.87997e-17	2.02068e-16	-6.30157e-15	2.53339e-14	-1.98903e-15	300	200	0	3.54076	2.67399	56.4298	75.5759	939.203	463.9	-311	200	0	7.56435	5.51452	63.7752	535.654	51.9863	1158.9	-914	200	0
335	0	5.78974e-10	3.85225e-10	4.53117e-09	2.5307e-07	1.00171e-07	1.74398e-08	300	610	0	1.47139e-16	6.09143e-17	2.88033e-16	-8.60984e-15	3.21375e-14	-1.9446e-15	300	200	0	3.50568	2.68768	56.4809	86.9341	932.641	470.476	-311	200	0	7.33385	5.60009	63.4583	534.648	-79.5137	1151.58	-914	200	0	10.4948	8.25564	119.377	24861.4	76570.6	-6683.61	0	0	0
335	1	2.17502e-09	2.55748e-10	8.454e-09	4.65241e-07	2.22519e-07	-3.13436e-08	300	610	0	2.22727e-16	8.67462e-17	3.77822e-16	-1.08392e-14	3.73065e-14	-1.46408e-15	300	200	0	3.47101	2.6913	56.4745	92.4725	918.916	475.899	-311	200	0	7.0699	5.6849	63.0619	550.823	-219.919	1142.17	-914	200	0
335	2	4.49996e-09	-2.24822e-11	1.35238e-08	7.3779e-07	3.89174e-07	-1.09692e-07	300	610	0	3.0801e-16	1.13687e-16	4.55642e-16	-1.2469e-14	3.85608e-14	-3.24725e-16	300	200	0	3.44135	2.68327	56.3955	94.5363	899.023	479.465	-311	200	0	6.82786	5.74649	62.5053	576.929	-355.013	1130.85	-914	200	0
335	3	7.61055e-09	-5.01739e-10	1.95373e-08	1.05884e-06	5.98332e-07	-2.23215e-07	300	610	0	3.9247e-16	1.36969e-16	4.9651e-16	-1.2718e-14	3.27462e-14	1.72426e-15	300	200	0	3.41375	2.66476	56.2389	93.9765	876.813	481.859	-311	200	0	6.63471	5.76877	61.8106	609.567	-477.905	1117.23	-914	200	0
335	4	1.14426e-08	-1.23126e-09	2.5945e-08	1.39766e-06	8.38041e-07	-3.74376e-07	300	610	0	4.57985e-16	1.49061e-16	4.6463e-16	-1.05138e-14	1.58426e-14	4.93047e-15	300	200	0	3.37944	2.64021	56.0317	90.5613	856.245	484.502	-311	200	0	6.48901	5.75001	61.0314	650.272	-590.97	1100.91	-914	200	0
335	5	1.57347e-08	-2.24477e-09	3.17097e-08	1.69714e-06	1.08118e-06	-5.59655e-07	300	610	0	4.76963e-16	1.39183e-16	3.12835e-16	-4.49995e-15	-1.68427e-14	9.48455e-15	300	200	0	3.3325	2.61401	55.8262	85.3056	838.157	488.185	-311	200	0	6.3695	5.69381	60.2202	706.111	-699.521	1081.48	-914	200	0
335	6	1.99371e-08	-3.54206e-09	3.51607e-08	1.86609e-06	1.27987e-06	-7.65853e-07	300	610	0	4.11066e-16	9.31389e-17	-1.60508e-17	6.89297e-15	-7.01989e-14	1.54386e-14	300	200	0	3.27665	2.58744	55.6678	81.1253	821.44	492.352	-311	200	0	6.24574	5.5985	59.451	785.214	-808.624	1059.68	-914	200	0
335	7	2.31119e-08	-5.06392e-09	3.38717e-08	1.77298e-06	1.36005e-06	-9.65676e-07	300	610	0	2.11211e-16	-6.25759e-18	-5.84746e-16	2.52791e-14	-1.48443e-13	2.25929e-14	300	200	0	3.22528	2.56001	55.5725	81.344	806.004	495.747	-311	200	0	6.08815	5.45914	58.8039	886.872	-918.602	1038.83	-914	200	0
335	8	2.38412e-08	-6.66076e-09	2.4606e-08	1.24338e-06	1.21747e-06	-1.11298e-06	300	610	0	-1.80191e-16	-1.77838e-16	-1.45261e-15	5.20156e-14	-2.5375e-13	3.03512e-14	300	200	0	3.1944	2.53276	55.5278	87.6505	793.1	497.404	-311	200	0	5.87762	5.28408	58.3066	997.387	-1018.22	1024.37	-914	200	0
335	9	2.01659e-08	-8.0569e-09	3.38787e-09	6.44284e-08	7.17018e-07	-1.13838e-06	300	610	0	-8.23581e-16	-4.39387e-16	-2.66084e-15	8.77316e-14	-3.84289e-13	3.75513e-14	300	200	0	3.19429	2.50838	55.5007	98.4197	783.107	496.971	-311	200	0	5.61996	5.10848	57.922	1098.3	-1089.82	1021.84	-914	200	0
336	0	9.59168e-09	-8.81445e-09	-3.42188e-08	-1.99946e-06	-3.02084e-07	-9.46505e-07	300	610	0	-1.77183e-15	-8.03179e-16	-4.21053e-15	1.31659e-13	-5.31644e-13	4.22873e-14	300	200	0	3.22742	2.48941	55.4515	109.42	773.434	494.695	-311	200	0	5.35338	4.97415	57.6105	1178.1	-1120.46	1033.94	-914	200	0	9.26988	7.78352	113.897	23843.4	70700.5	-5909.21	0	0	0
336	1	-1.07887e-08	-8.30423e-09	-9.25315e-08	-5.17452e-06	-2.01194e-06	-4.16506e-07	300	610	0	-3.05369e-15	-1.26936e-15	-6.03274e-15	1.8076e-13	-6.7769e-13	4.17558e-14	300	200	0	3.2903	2.47663	55.3536	117.303	760.141	491.242	-311	200	0	5.1341	4.89367	57.3674	1233.47	-1104.27	1056.92	-914	200	0
336	2	-4.39987e-08	-5.6948e-09	-1.74766e-07	-9.62381e-06	-4.56866e-06	5.91678e-07	300	610	0	-4.64996e-15	-1.81696e-15	-7.9511e-15	2.28676e-13	-7.91176e-13	3.21725e-14	300	200	0	3.37361	2.46675	55.212	121.784	741.891	487.047	-311	200	0	5.0154	4.85311	57.1797	1261.49	-1038.19	1080.35	-914	200	0
336	3	-9.26363e-08	2.46232e-11	-2.81553e-07	-1.53667e-05	-8.06811e-06	2.2225e-06	300	610	0	-6.46209e-15	-2.39262e-15	-9.63887e-15	2.64596e-13	-8.24496e-13	8.83314e-15	300	200	0	3.46397	2.4535	55.0572	124.139	721.104	481.838	-311	200	0	5.03986	4.84592	56.9975	1255.29	-920.339	1092.33	-914	200	0
336	4	-1.58021e-07	9.96718e-09	-4.08902e-07	-2.21687e-05	-1.24816e-05	4.59807e-06	300	610	0	-8.27386e-15	-2.89769e-15	-1.05756e-14	2.72203e-13	-7.11478e-13	-3.35922e-14	300	200	0	3.54942	2.4329	54.917	124.716	702.058	475.137	-311	200	0	5.23059	4.88435	56.7793	1207.38	-757.078	1084.5	-914	200	0
336	5	-2.38975e-07	2.51932e-08	-5.45605e-07	-2.94022e-05	-1.75696e-05	7.77638e-06	300	610	0	-9.70931e-15	-3.17528e-15	-1.00118e-14	2.28988e-13	-3.67371e-13	-1.00416e-13	300	200	0	3.62323	2.40601	54.796	122.695	688.526	466.946	-311	200	0	5.56799	4.98024	56.5575	1114.4	-569.922	1054.96	-914	200	0
336	6	-3.30221e-07	4.64513e-08	-6.70229e-07	-3.58863e-05	-2.27757e-05	1.16918e-05	300	610	0	-1.01926e-14	-2.99964e-15	-6.95515e-15	1.06341e-13	3.07305e-13	-1.95818e-13	300	200	0	3.68264	2.37774	54.6833	117.472	682.646	457.774	-311	200	0	5.99023	5.12929	56.4427	980.965	-389.182	1010.32	-914	200	0
336	7	-4.20448e-07	7.37926e-08	-7.48003e-07	-3.97223e-05	-2.71077e-05	1.60773e-05	300	610	0	-8.91957e-15	-2.07212e-15	-1.96491e-16	-1.29027e-13	1.41703e-12	-3.21143e-13	300	200	0	3.72646	2.3561	54.5744	109.32	684.891	448.419	-311	200	0	6.43934	5.31643	56.555	824.273	-242.712	963.636	-914	200	0
336	8	-4.9019e-07	1.06045e-07	-7.28164e-07	-3.81572e-05	-2.90211e-05	2.0371e-05	300	610	0	-4.85581e-15	-2.92315e-17	1.15994e-14	-5.11643e-13	3.05331e-12	-4.72524e-13	300	200	0	3.75407	2.35103	54.4882	99.326	693.619	439.805	-311	200	0	6.89225	5.52645	56.9438	673.379	-151.188	927.451	-914	200	0
336	9	-5.09842e-07	1.4015e-07	-5.42662e-07	-2.75226e-05	-2.63309e-05	2.36148e-05	300	610	0	3.21913e-15	3.52999e-15	2.97105e-14	-1.07102e-12	5.2661e-12	-6.37832e-13	300	200	0	3.76378	2.37029	54.4658	89.4645	705.364	432.651	-311	200	0	7.33922	5.74683	57.5378	556.295	-123.794	908.63	-914	200	0
337	0	-4.38299e-07	1.70406e-07	-1.07493e-07	-3.31872e-06	-1.61919e-05	2.43596e-05	300	610	0	1.65962e-14	8.98846e-15	5.50498e-14	-1.82184e-12	8.02275e-12	-7.93084e-13	300	200	0	3.75236	2.41532	54.5406	82.2166	717.355	427.297	-311	200	0	7.75842	5.96707	58.1572	486.678	-154.907	907.928	-914	200	0	11.52	8.29653	115.422	23926.9	72501.1	-7027.27	0	0	0
337	1	-2.22979e-07	1.87694e-07	6.71677e-07	3.94667e-05	4.80027e-06	2.06039e-05	300	610	0	3.6421e-14	1.66184e-14	8.77064e-14	-2.74994e-12	1.11537e-11	-8.98653e-13	300	200	0	3.71917	2.48019	54.7088	79.1262	728.711	423.866	-311	200	0	8.12119	6.17459	58.6031	463.561	-228.945	922.195	-914	200	0
337	2	1.97762e-07	1.78841e-07	1.88759e-06	0.000105698	4.03161e-05	9.79896e-06	300	610	0	6.33496e-14	2.64428e-14	1.26318e-13	-3.79392e-12	1.42864e-11	-8.95916e-13	300	200	0	3.67071	2.55515	54.9331	80.1913	738.622	422.383	-311	200	0	8.40445	6.35031	58.7651	480.158	-328.382	946.112	-914	200	0
337	3	8.88538e-07	1.26358e-07	3.61097e-06	0.000198975	9.37278e-05	-1.10257e-05	300	610	0	9.70492e-14	3.80469e-14	1.6728e-13	-4.82296e-12	1.67725e-11	-7.05375e-13	300	200	0	3.61947	2.63034	55.1718	85.309	745.457	422.613	-311	200	0	8.59087	6.47387	58.7084	531.575	-435.643	972.384	-914	200	0
337	4	1.90574e-06	8.87241e-09	5.85963e-06	0.000319949	0.00016719	-4.49592e-05	300	610	0	1.35538e-13	5.03401e-14	2.03837e-13	-5.61263e-12	1.76185e-11	-2.277e-13	300	200	0	3.57845	2.6961	55.3948	94.7522	748.229	423.875	-311	200	0	8.66656	6.52902	58.6804	614.112	-530.356	991.286	-914	200	0
337	5	3.27974e-06	-1.97307e-07	8.55558e-06	0.00046401	0.000260291	-9.46561e-05	300	610	0	1.74374e-13	6.12825e-14	2.2515e-13	-5.82222e-12	1.54364e-11	6.50327e-13	300	200	0	3.55615	2.74246	55.581	107.69	747.819	425.378	-311	200	0	8.6269	6.49626	58.9416	717.345	-593.033	991.976	-914	200	0
337	6	4.98942e-06	-5.14996e-07	1.14705e-05	0.000618353	0.000368245	-0.000161464	300	610	0	2.05762e-13	6.76065e-14	2.15532e-13	-4.97943e-12	8.44023e-12	2.0426e-12	300	200	0	3.5544	2.76144	55.7172	121.995	746.771	426.853	-311	200	0	8.48352	6.35087	59.5331	822.138	-611.988	967.127	-914	200	0
337	7	6.92839e-06	-9.60752e-07	1.41616e-05	0.000758572	0.000479645	-0.00024418	300	610	0	2.17686e-13	6.45864e-14	1.54109e-13	-2.48102e-12	-5.47827e-12	4.04059e-12	300	200	0	3.56966	2.75121	55.8032	135.926	748.913	428.595	-311	200	0	8.26381	6.08544	60.2645	908.069	-584.089	917.226	-914	200	0
337	8	8.86408e-06	-1.53682e-06	1.59058e-05	0.00084515	0.000573938	-0.000337412	300	610	0	1.93285e-13	4.59408e-14	1.53201e-14	2.37888e-12	-2.85504e-11	6.67777e-12	300	200	0	3.59615	2.71739	55.8509	148.963	758.656	430.87	-311	200	0	8.00191	5.73426	60.9354	958.699	-517.162	850.955	-914	200	0
337	9	1.03927e-05	-2.22008e-06	1.56409e-05	0.000820479	0.000618927	-0.000429599	300	610	0	1.10764e-13	3.9842e-15	-2.29249e-13	1.03383e-11	-6.27589e-11	9.87982e-12	300	200	0	3.6286	2.66962	55.8731	161.236	778.391	433.787	-311	200	0	7.73105	5.36252	61.4978	962.906	-433.693	782.415	-914	200	0
338	0	1.08963e-05	-2.94809e-06	1.19369e-05	0.000607429	0.000568829	-0.000500855	300	610	0	-5.57309e-14	-6.98161e-14	-6.07084e-13	2.20381e-11	-1.09243e-10	1.34003e-11	300	200	0	3.66376	2.61853	55.8738	173.009	806.123	437.919	-311	200	0	7.48139	5.02597	62.018	920.325	-361.43	725.78	-914	200	0	11.5199	8.29653	115.422	23926.9	72501.1	-7027.23	0	0	0
338	1	9.51261e-06	-3.60296e-06	3.01935e-06	0.000110918	0.000363741	-0.000520929	300	610	0	-3.33755e-13	-1.83698e-13	-1.13836e-12	3.78174e-11	-1.67438e-10	1.67447e-11	300	200	0	3.70025	2.57462	55.8532	183.892	836.876	444.161	-311	200	0	7.27249	4.74271	62.6023	848.214	-317.906	689.232	-914	200	0
338	2	5.13348e-06	-3.99484e-06	-1.31169e-05	-0.000775655	-6.83926e-05	-0.00044782	300	610	0	-7.48108e-13	-3.43677e-13	-1.82633e-12	5.742e-11	-2.33935e-10	1.90893e-11	300	200	0	3.73668	2.54522	55.8208	191.62	866.513	452.564	-311	200	0	7.10153	4.49807	63.3659	776.879	-306.971	673.668	-914	200	0
338	3	-3.54756e-06	-3.84804e-06	-3.84624e-05	-0.00215681	-0.00080581	-0.000227801	300	610	0	-1.31365e-12	-5.50659e-13	-2.64419e-12	7.96074e-11	-3.01082e-10	1.92086e-11	300	200	0	3.77114	2.53167	55.7894	192.163	893.327	461.879	-311	200	0	6.94924	4.26962	64.3361	732.522	-322.437	676.636	-914	200	0
338	4	-1.79106e-05	-2.79476e-06	-7.45694e-05	-0.00411176	-0.00192129	0.000202111	300	610	0	-2.02488e-12	-7.9647e-13	-3.51836e-12	1.0169e-10	-3.55435e-10	1.5433e-11	300	200	0	3.80324	2.53137	55.7605	181.75	916.363	470.275	-311	200	0	6.80782	4.04853	65.3496	722.165	-350.74	694.556	-914	200	0
338	5	-3.9178e-05	-3.83276e-07	-0.000121906	-0.00665934	-0.003463	0.000907938	300	610	0	-2.84201e-12	-1.05884e-12	-4.3092e-12	1.1901e-10	-3.76264e-10	5.66587e-12	300	200	0	3.8349	2.54136	55.7278	159.204	933.748	476.177	-311	200	0	6.69451	3.84571	66.134	733.193	-380.305	721.13	-914	200	0
338	6	-6.80436e-05	3.89044e-06	-0.000178959	-0.00970937	-0.00542637	0.00194729	300	610	0	-3.6739e-12	-1.29562e-12	-4.79111e-12	1.24456e-10	-3.34468e-10	-1.24968e-11	300	200	0	3.86707	2.55802	55.698	126.511	942.588	478.749	-311	200	0	6.62913	3.68835	66.4906	747.715	-412.461	748.366	-914	200	0
338	7	-0.000104139	1.05169e-05	-0.00024108	-0.0130008	-0.00771596	0.00335121	300	610	0	-4.35895e-12	-1.43876e-12	-4.63577e-12	1.0812e-10	-1.92416e-10	-4.14953e-11	300	200	0	3.89565	2.57569	55.6944	87.573	939.924	477.99	-311	200	0	6.60361	3.61272	66.3589	757.707	-457.181	771.307	-914	200	0
338	8	-0.000145324	1.98613e-05	-0.000299134	-0.0160297	-0.0100982	0.0050981	300	610	0	-4.64654e-12	-1.38939e-12	-3.4043e-12	5.72874e-11	9.45518e-11	-8.3327e-11	300	200	0	3.91156	2.58888	55.7321	46.8183	924.694	474.43	-311	200	0	6.57562	3.65214	65.7912	767.05	-519.3	789.43	-914	200	0
338	9	-0.000186822	3.19952e-05	-0.000338076	-0.0179736	-0.0121475	0.00707924	300	610	0	-4.1832e-12	-1.01539e-12	-5.56496e-13	-4.30041e-11	5.74063e-10	-1.38805e-10	300	200	0	3.90591	2.59564	55.8003	8.59919	899.214	468.771	-311	200	0	6.49697	3.82157	64.933	783.595	-593.593	804.734	-914	200	0
339	0	-0.000220256	4.64648e-05	-0.000335701	-0.0176277	-0.0131929	0.00905702	300	610	0	-2.50988e-12	-1.5436e-13	4.51202e-12	-2.08521e-10	1.28902e-09	-2.06513e-10	300	200	0	3.87575	2.5972	55.877	-23.0633	868.167	461.935	-311	200	0	6.35056	4.10534	63.9621	811.017	-669.186	821.139	-914	200	0	10.0856	7.10089	119.772	24808	75948.2	-5625.39	0	0	0
339	1	-0.000232735	6.19962e-05	-0.000261958	-0.0133705	-0.0122753	0.0106188	300	610	0	9.20958e-13	1.37523e-12	1.2392e-11	-4.53162e-10	2.26524e-09	-2.81452e-10	300	200	0	3.82614	2.59407	55.9427	-45.1989	835.896	455.23	-311	200	0	6.1552	4.45548	62.9988	845.925	-735.589	842.664	-914	200	0
339	2	-0.000206179	7.61538e-05	-7.93769e-05	-0.00319359	-0.00813392	0.0111332	300	610	0	6.69716e-12	3.75042e-12	2.35277e-11	-7.84689e-10	3.49342e-09	-3.53429e-10	300	200	0	3.76816	2.5851	55.9774	-56.5147	805.241	449.954	-311	200	0	5.95268	4.7971	62.1226	880.599	-788.319	869.981	-914	200	0
339	3	-0.000117234	8.49861e-05	0.000254642	0.0151692	0.000755772	0.00971926	300	610	0	1.53548e-11	7.10385e-12	3.80169e-11	-1.19859e-09	4.90515e-09	-4.05328e-10	300	200	0	3.71278	2.57122	55.9683	-56.683	779.089	446.789	-311	200	0	5.80314	5.04751	61.4487	907.719	-830.055	900.926	-914	200	0
339	4	6.17747e-05	8.27247e-05	0.000782791	0.0439615	0.0160607	0.00524457	300	610	0	2.72288e-11	1.14633e-11	5.53344e-11	-1.66993e-09	6.34339e-09	-4.11544e-10	300	200	0	3.6641	2.55701	55.9235	-45.5553	761.649	445.594	-311	200	0	5.76508	5.16465	61.1123	924.789	-866.576	933.701	-914	200	0
339	5	0.000360311	6.16373e-05	0.00153906	0.0849233	0.0393498	-0.00362571	300	610	0	4.22347e-11	1.66685e-11	7.39799e-11	-2.14344e-09	7.52947e-09	-3.37014e-10	300	200	0	3.62009	2.54702	55.8679	-24.1776	756.777	445.508	-311	200	0	5.86052	5.18144	61.2235	932.233	-900.748	967.176	-914	200	0
339	6	0.000804833	1.2179e-05	0.00253528	0.138557	0.0716962	-0.0183017	300	610	0	5.95761e-11	2.22653e-11	9.10686e-11	-2.52253e-09	8.03106e-09	-1.37502e-10	300	200	0	3.57986	2.54238	55.8314	3.92723	765.229	445.629	-311	200	0	6.06536	5.17429	61.8572	924.172	-927.733	999.793	-914	200	0
339	7	0.00141108	-7.63682e-05	0.00374225	0.203109	0.113088	-0.0400323	300	610	0	7.73835e-11	2.73826e-11	1.01906e-10	-2.65878e-09	7.23808e-09	2.38019e-10	300	200	0	3.54629	2.54305	55.8358	33.6507	784.206	445.996	-311	200	0	6.32944	5.20647	62.9688	886.68	-935.592	1030	-914	200	0
339	8	0.00217292	-0.00021454	0.0050655	0.273265	0.16163	-0.0695264	300	610	0	9.23089e-11	3.06049e-11	9.96239e-11	-2.34442e-09	4.35795e-09	8.41798e-10	300	200	0	3.52334	2.55061	55.8858	60.131	810.035	447.341	-311	200	0	6.59751	5.30478	64.3409	806.334	-909.897	1056.13	-914	200	0
339	9	0.00304736	-0.000410372	0.00631658	0.338621	0.212541	-0.106407	300	610	0	9.91266e-11	2.98629e-11	7.49958e-11	-1.31151e-09	-1.55509e-09	1.71738e-09	300	200	0	3.51343	2.5654	55.9685	79.2222	840.469	449.788	-311	200	0	6.82254	5.46452	65.7298	676.85	-841.22	1075.79	-914	200	0
340	0	0.00393635	-0.00066588	0.00718272	0.382073	0.257015	-0.148489	300	610	0	9.04291e-11	2.23798e-11	1.66091e-11	7.56966e-10	-1.1517e-08	2.88413e-09	300	200	0	3.51492	2.58279	56.0574	87.8228	873.51	452.576	-311	200	0	6.97958	5.66277	67.004	503.137	-733.717	1087.87	-914	200	0	10.5741	7.96569	124.749	25352.7	80772	-6587.49	0	0	0
340	1	0.00466628	-0.000972199	0.00719972	0.378421	0.281073	-0.190888	300	610	0	5.65498e-11	4.72389e-12	-8.83856e-11	4.19766e-09	-2.64554e-08	4.31536e-09	300	200	0	3.52239	2.59439	56.1211	85.4992	905.846	454.783	-311	200	0	7.07061	5.86693	68.0808	304.291	-606.105	1094.04	-914	200	0
340	2	0.00496822	-0.00130337	0.00573632	0.293596	0.264631	-0.225049	300	610	0	-1.41021e-11	-2.69642e-11	-2.52672e-10	9.31152e-09	-4.69514e-08	5.90981e-09	300	200	0	3.53068	2.59075	56.1341	75.3245	934.22	455.636	-311	200	0	7.11191	6.03532	68.8604	109.773	-482.483	1096.04	-914	200	0
340	3	0.00446312	-0.0016091	0.00200154	0.0851815	0.181159	-0.237797	300	610	0	-1.34061e-10	-7.64872e-11	-4.86017e-10	1.62751e-08	-7.28635e-08	7.45752e-09	300	200	0	3.53675	2.56393	56.0823	62.0696	957.009	454.691	-311	200	0	7.12202	6.12667	69.3026	-50.3302	-380.267	1091.74	-914	200	0
340	4	0.00265912	-0.00180718	-0.00490932	-0.294973	-0.00158937	-0.210658	300	610	0	-3.14904e-10	-1.46761e-10	-7.91086e-10	2.50117e-08	-1.02823e-07	8.60298e-09	300	200	0	3.53942	2.51161	55.9765	49.2856	973.59	452.436	-311	200	0	7.11685	6.1181	69.495	-154.144	-306.943	1075.65	-914	200	0
340	5	-0.00102994	-0.00177694	-0.0159112	-0.895001	-0.319109	-0.119773	300	610	0	-5.64139e-10	-2.38553e-10	-1.15764e-09	3.50206e-08	-1.33608e-07	8.8113e-09	300	200	0	3.539	2.4396	55.8591	37.7661	983.359	450.095	-311	200	0	7.10082	6.01169	69.617	-191.431	-268.441	1044.07	-914	200	0
340	6	-0.00723267	-0.00135586	-0.0317471	-1.75302	-0.805192	0.0631389	300	610	0	-8.80645e-10	-3.48737e-10	-1.55513e-09	4.51668e-08	-1.59446e-07	7.34645e-09	300	200	0	3.53541	2.35908	55.7801	26.7579	985.4	448.398	-311	200	0	7.06559	5.82968	69.83	-162.183	-274.809	999.915	-914	200	0
340	7	-0.0165211	-0.000342347	-0.0527069	-2.88185	-1.48366	0.36818	300	610	0	-1.24852e-09	-4.68061e-10	-1.92398e-09	5.34478e-08	-1.71323e-07	3.27528e-09	300	200	0	3.52708	2.28172	55.7615	16.9132	977.742	447.139	-311	200	0	7.0082	5.60854	70.1601	-75.1268	-334.195	951.937	-914	200	0
340	8	-0.0292504	0.00149143	-0.0782322	-4.24759	-2.35604	0.822383	300	610	0	-1.62946e-09	-5.7854e-10	-2.16656e-09	5.67675e-08	-1.56453e-07	-4.4848e-09	300	200	0	3.51216	2.21653	55.7877	11.3914	957.976	446.135	-311	200	0	6.94473	5.3944	70.4945	54.6488	-440.958	908.19	-914	200	0
340	9	-0.0453247	0.00437162	-0.106405	-5.74218	-3.38478	1.44183	300	610	0	-1.95413e-09	-6.50725e-10	-2.13921e-09	5.07698e-08	-9.81471e-08	-1.70517e-08	300	200	0	3.49131	2.16909	55.817	13.9344	926.78	446.208	-311	200	0	6.90196	5.23485	70.6754	212.382	-570.272	871.932	-914	200	0
341	0	-0.0638835	0.00847453	-0.133341	-7.15097	-4.47217	2.22025	300	610	0	-2.11359e-09	-6.41335e-10	-1.64802e-09	2.98102e-08	2.36151e-08	-3.53732e-08	300	200	0	3.46969	2.14091	55.801	26.1065	890.089	448.839	-311	200	0	6.90389	5.1639	70.5613	389.095	-688.833	843.494	-914	200	0	10.6418	7.98513	125.094	25583.5	80673.5	-6622.96	0	0	0
341	1	-0.0829152	0.0138533	-0.152539	-8.11839	-5.43608	3.11372	300	610	0	-1.95266e-09	-4.92014e-10	-4.51981e-10	-1.2826e-08	2.30496e-07	-5.99041e-08	300	200	0	3.45454	2.12921	55.7104	45.5778	855.949	454.675	-311	200	0	6.96313	5.18887	70.0691	579.96	-770.793	823.318	-914	200	0
341	2	-0.0988229	0.0203358	-0.154299	-8.11751	-5.98531	4.02204	300	610	0	-1.26784e-09	-1.30276e-10	1.722e-09	-8.43225e-08	5.42524e-07	-9.01482e-08	300	200	0	3.45006	2.13025	55.5562	67.314	829.104	462.502	-311	200	0	7.07181	5.28961	69.218	778.507	-804.444	812.503	-914	200	0
341	3	-0.105998	0.0273937	-0.125364	-6.4327	-5.69944	4.76782	300	610	0	1.86161e-10	5.25902e-10	5.14606e-09	-1.91189e-07	9.72725e-07	-1.24057e-07	300	200	0	3.45649	2.14203	55.3845	86.9546	809.269	469.818	-311	200	0	7.20242	5.43181	68.1213	973.886	-793.473	810.908	-914	200	0
341	4	-0.0964979	0.0339889	-0.0490417	-2.16842	-4.02036	5.07626	300	610	0	2.67647e-09	1.55812e-09	1.00344e-08	-3.37414e-07	1.51925e-06	-1.5731e-07	300	200	0	3.47261	2.1635	55.246	102.335	794.078	474.469	-311	200	0	7.31903	5.58107	66.9215	1154.2	-752.905	815.612	-914	200	0
341	5	-0.0599638	0.0384116	0.0938738	5.698	-0.266289	4.56009	300	610	0	6.45279e-09	3.03034e-09	1.64557e-08	-5.21771e-07	2.15478e-06	-1.82524e-07	300	200	0	3.4966	2.19381	55.1661	112.295	781.85	476.112	-311	200	0	7.38036	5.70401	65.7597	1311.14	-696.853	822.404	-914	200	0
341	6	0.0160137	0.0381386	0.322977	18.1983	6.3183	2.71672	300	610	0	1.16828e-08	4.96255e-09	2.42118e-08	-7.34223e-07	2.81331e-06	-1.88529e-07	300	200	0	3.52651	2.23138	55.1369	115.514	771.753	476.433	-311	200	0	7.34552	5.77337	64.7869	1439.6	-630.826	828.351	-914	200	0
341	7	0.144839	0.0297553	0.654478	36.1661	16.4605	-1.05277	300	610	0	1.83566e-08	7.29413e-09	3.26811e-08	-9.51482e-07	3.37529e-06	-1.5988e-07	300	200	0	3.5606	2.27181	55.1342	111.178	763.57	477.821	-311	200	0	7.19478	5.7885	64.11	1532.9	-558.668	833.35	-914	200	0
341	8	0.338867	0.00900404	1.09533	59.9176	30.6873	-7.39065	300	610	0	2.61577e-08	9.83686e-09	4.06347e-08	-1.13205e-06	3.65281e-06	-7.68975e-08	300	200	0	3.59653	2.30929	55.1484	100.528	758.339	481.569	-311	200	0	6.94151	5.77927	63.7227	1581.18	-494.355	840.716	-914	200	0
341	9	0.606067	-0.0289552	1.63497	88.8031	49.0682	-16.8814	300	610	0	3.43017e-08	1.22195e-08	4.6042e-08	-1.21136e-06	3.37803e-06	8.33782e-08	300	200	0	3.63092	2.34018	55.1945	87.153	758.584	487.162	-311	200	0	6.62036	5.77991	63.5537	1577.94	-459.504	855.07	-914	200	0
342	0	0.945124	-0.0889726	2.23451	120.628	70.8626	-29.8879	300	610	0	4.13534e-08	1.38298e-08	4.58992e-08	-1.09812e-06	2.19963e-06	3.44852e-07	300	200	0	3.6621	2.36337	55.2879	75.9686	766.042	493.121	-311	200	0	6.2696	5.80663	63.5286	1529.05	-466.195	878.161	-914	200	0	10.0649	7.87138	115.655	23064.9	76213.4	-6996.61	0	0	0
342	1	1.33885	-0.17491	2.81391	150.967	94.0747	-46.312	300	610	0	4.50431e-08	1.37626e-08	3.6133e-08	-6.73434e-07	-3.06071e-07	7.28118e-07	300	200	0	3.6947	2.37999	55.4168	71.9536	778.688	498.435	-311	200	0	5.92943	5.85425	63.5649	1452.52	-504.714	907.559	-914	200	0
342	2	1.74602	-0.288108	3.23815	172.429	114.939	-65.2746	300	610	0	4.21201e-08	1.07918e-08	1.16541e-08	2.04853e-07	-4.60071e-06	1.24374e-06	300	200	0	3.73731	2.39505	55.5418	78.6064	791.905	503.001	-311	200	0	5.64314	5.90517	63.6054	1367.68	-546.609	939.125	-914	200	0
342	3	2.09214	-0.425247	3.30454	174.002	127.393	-84.7202	300	610	0	2.83019e-08	3.38703e-09	-3.33382e-08	1.68996e-06	-1.11163e-05	1.88263e-06	300	200	0	3.79258	2.41508	55.6132	96.3649	802.634	506.757	-311	200	0	5.44418	5.94486	63.6593	1286.81	-561.878	969.529	-914	200	0
342	4	2.2603	-0.575589	2.73476	140.655	122.638	-100.973	300	610	0	-1.60065e-09	-1.01943e-08	-1.04679e-07	3.92253e-06	-2.01435e-05	2.60346e-06	300	200	0	3.85299	2.44293	55.5954	122.071	811.406	509.107	-311	200	0	5.34964	5.96669	63.7361	1213.5	-539.368	996.05	-914	200	0
342	5	2.08406	-0.717718	1.17666	53.4891	88.9367	-108.304	300	610	0	-5.32775e-08	-3.17021e-08	-2.07054e-07	6.9922e-06	-3.16672e-05	3.31731e-06	300	200	0	3.90756	2.47725	55.492	150.139	821.178	509.299	-311	200	0	5.36526	5.96961	63.7712	1142.64	-490.482	1015.2	-914	200	0
342	6	1.34538	-0.81609	-1.77731	-109.209	11.878	-98.5948	306.683	671.446	0	-1.3211e-07	-6.25362e-08	-3.42176e-07	1.08813e-05	-4.51436e-05	3.87099e-06	300	200	0	3.9489	2.51475	55.3457	174.7	835.357	506.918	-311	200	0	5.482	5.96495	63.6502	1064.7	-432.724	1023.88	-914	200	0
342	7	-0.218384	-0.817957	-6.54653	-369.539	-124.612	-61.2631	280.965	666.448	0	-2.41827e-07	-1.03197e-07	-5.06236e-07	1.5389e-05	-5.92214e-05	4.03129e-06	300	200	0	3.97266	2.55085	55.2148	191.317	856.704	502.202	-311	200	0	5.66916	5.97344	63.2676	972.55	-372.939	1021.97	-914	200	0
342	8	-2.89292	-0.651588	-13.484	-745.696	-336.165	16.3709	275.069	665.302	0	-3.82508e-07	-1.52519e-07	-6.86605e-07	2.00381e-05	-7.14263e-05	3.47414e-06	300	200	0	3.97426	2.58085	55.1533	197.504	886.244	496.065	-311	200	0	5.87964	6.00141	62.6021	864.911	-306.667	1011.97	-914	200	0
342	9	-6.94478	-0.227109	-22.7541	-1245.31	-634.406	148.003	272.119	664.729	0	-5.47872e-07	-2.06676e-07	-8.5794e-07	2.3969e-05	-7.78425e-05	1.7847e-06	300	200	0	3.94962	2.60063	55.2026	191.899	921.43	489.449	-311	200	0	6.06711	6.02786	61.8062	748.377	-228.531	996.515	-914	200	0
343	0	-12.5493	0.547671	-34.2365	-1860.34	-1024.08	346.166	270.088	664.338	0	-7.21877e-07	-2.58012e-07	-9.78031e-07	2.58355e-05	-7.28603e-05	-1.5238e-06	300	200	0	3.90004	2.60487	55.3803	173.558	955.733	482.607	-311	200	0	6.2033	6.02249	61.1701	635.255	-140.001	977.518	-914	200	0	-55.5674	19.7511	-4.82344	-56214.3	111205	39221.5	22403.8	11767.9	0
343	1	-19.7336	1.72341	-47.6395	-2573.89	-1505.13	618.892	268.406	664.028	0	-8.74828e-07	-2.93797e-07	-9.84092e-07	2.37244e-05	-4.90862e-05	-6.96222e-06	300	200	0	3.83449	2.58859	55.666	143.433	981.747	475.312	-311	200	0	6.28342	5.97002	60.9167	533.823	-49.1436	957.912	-914	200	0
343	2	-28.4407	3.28054	-62.8198	-3378.28	-2078.45	968.289	266.914	663.777	0	-9.59443e-07	-2.95113e-07	-7.90568e-07	1.51332e-05	2.44242e-06	-1.49774e-05	300	200	0	3.76529	2.55366	56.0006	105.79	995.358	467.65	-311	200	0	6.31989	5.8717	61.066	441.17	33.9493	942.145	-914	200	0
343	3	-38.6811	5.18139	-80.0032	-4286.15	-2750.45	1395.1	265.621	663.575	0	-9.07655e-07	-2.36207e-07	-2.90039e-07	-2.94754e-06	9.15585e-05	-2.58123e-05	300	200	0	3.7027	2.51089	56.3042	66.7437	996.674	460.263	-311	200	0	6.33235	5.73257	61.5107	348.609	100.198	934.464	-914	200	0
343	4	-50.6009	7.46311	-99.7018	-5323.19	-3532.25	1904.27	264.572	663.391	0	-6.29367e-07	-8.47717e-08	6.40663e-07	-3.37837e-05	0.00022757	-3.93045e-05	300	200	0	3.6524	2.47337	56.5003	32.1418	988.58	453.774	-311	200	0	6.33794	5.55759	62.1251	256.408	143.435	937.976	-914	200	0
343	5	-64.4211	10.2648	-122.439	-6512.55	-4429.71	2503.43	263.821	663.19	0	-1.48363e-08	1.96195e-07	2.12656e-06	-8.04108e-05	0.000416942	-5.46209e-05	300	200	0	3.61521	2.44881	56.543	6.25656	975.659	448.342	-311	200	0	6.34361	5.35805	62.7887	181.262	163.541	953.045	-914	200	0
343	6	-80.3417	13.7731	-148.534	-7865.96	-5430.24	3198.62	263.441	662.957	0	1.05708e-06	6.44191e-07	4.26998e-06	-0.000144834	0.000659852	-6.99338e-05	300	200	0	3.58978	2.43868	56.4401	-9.41569	962.303	443.856	-311	200	0	6.34697	5.15645	63.393	143.037	164.966	974.961	-914	200	0
343	7	-98.5091	18.1572	-178.124	-9386.91	-6498.98	3994.38	263.514	662.699	0	2.70224e-06	1.2898e-06	7.11253e-06	-0.00022685	0.000945511	-8.20653e-05	300	200	0	3.57601	2.44129	56.2453	-15.4224	950.175	440.104	-311	200	0	6.34657	4.98188	63.8822	146.795	150.6	994.777	-914	200	0
343	8	-119.065	23.5493	-211.409	-11080.8	-7587.31	4898.33	264.111	662.414	0	5.00327e-06	2.14523e-06	1.05816e-05	-0.000322457	0.00124628	-8.61479e-05	300	200	0	3.57428	2.45457	56.031	-11.9182	938.783	436.936	-311	200	0	6.34797	4.85778	64.3002	185.045	120.58	1002.17	-914	200	0
343	9	-142.225	30.0733	-248.936	-12965.6	-8646.5	5925.97	265.266	662.084	0	7.9679e-06	3.18821e-06	1.44211e-05	-0.000421879	0.00151098	-7.53846e-05	300	200	0	3.5815	2.47771	55.8713	1.7343	928.005	434.586	-311	200	0	6.35858	4.79938	64.7514	251.733	75.8376	987.588	-914	200	0
344	0	-168.312	37.8862	-291.702	-15075.6	-9636.6	7101.12	266.964	661.682	0	1.1472e-05	4.34112e-06	1.81085e-05	-0.000507318	0.00165802	-4.1032e-05	300	200	0	3.5917	2.5099	55.8238	24.7499	917.96	433.421	-311	200	0	6.38424	4.82547	65.2958	346.329	20.5185	946.567	-914	200	0	-309.132	100.582	-446.917	-345299	251887	230376	529.324	782.562	0
344	1	-197.693	47.1729	-340.965	-17454.8	-10527.4	8450.92	269.125	661.192	0	1.51876e-05	5.44615e-06	2.07669e-05	-0.00055072	0.00156996	2.72253e-05	300	200	0	3.60028	2.54802	55.9006	52.8254	907.902	433.373	-311	200	0	6.43047	4.95929	65.9311	468.602	-39.82	885.109	-914	200	0
344	2	-230.588	58.0678	-397.78	-20139	-11296.3	9995.22	271.602	660.628	0	1.85007e-05	6.23877e-06	2.10842e-05	-0.000512007	0.00109125	0.000140298	300	200	0	3.60341	2.58582	56.0613	78.6171	897.605	434.031	-311	200	0	6.50086	5.20985	66.6425	613.313	-104.341	817.292	-914	200	0
344	3	-266.791	70.5441	-462.343	-23129.5	-11926.6	11731	274.204	660.027	0	2.04268e-05	6.32364e-06	1.7264e-05	-0.000338502	3.23367e-05	0.00030787	300	200	0	3.59539	2.61494	56.2471	95.121	888.852	435.275	-311	200	0	6.59588	5.55596	67.3801	767.303	-179.54	756.602	-914	200	0
344	4	-305.368	84.3335	-533.357	-26368.1	-12405.7	13616.8	276.74	659.438	0	1.95409e-05	5.15996e-06	7.03969e-06	3.34644e-05	-0.00181611	0.000535483	300	200	0	3.57259	2.62938	56.4171	99.2395	884.182	437.503	-311	200	0	6.71098	5.94456	68.021	910.347	-275.055	713.202	-914	200	0
344	5	-344.48	98.901	-607.628	-29721.5	-12721	15563	279.065	658.914	0	1.3948e-05	2.06599e-06	-1.22031e-05	0.000673478	-0.00465446	0.000820324	300	200	0	3.5396	2.63035	56.5592	92.3903	884.415	441.051	-311	200	0	6.82607	6.30488	68.4466	1021.76	-398.968	697.06	-914	200	0
344	6	-381.45	113.488	-680.159	-32985.3	-12858.2	17435.4	281.095	658.496	0	1.32803e-06	-3.7437e-06	-4.31411e-05	0.00164698	-0.00862598	0.00114563	300	200	0	3.50657	2.62516	56.6769	78.2389	888.043	445.861	-311	200	0	6.90078	6.57621	68.6577	1090.19	-553.053	716.327	-914	200	0
344	7	-413.098	127.205	-744.872	-35910.7	-12803.8	19071.5	282.811	658.21	0	-2.08969e-05	-1.3072e-05	-8.80049e-05	0.00299865	-0.0137448	0.00147387	300	200	0	3.48121	2.6208	56.7686	60.3671	892.689	451.833	-311	200	0	6.89456	6.72713	68.7558	1117	-728.272	771.333	-914	200	0
344	8	-436.24	139.142	-795.904	-38255.6	-12544.2	20308.3	284.239	658.066	0	-5.5219e-05	-2.65859e-05	-0.000147786	0.00472777	-0.0197977	0.00173915	300	200	0	3.46717	2.61959	56.8195	41.486	896.351	458.798	-311	200	0	6.79594	6.75351	68.8091	1108.25	-906.806	852.184	-914	200	0
344	9	-448.256	148.464	-829.045	-39841.6	-12061.7	21013.8	285.451	658.057	0	-0.000103464	-4.45773e-05	-0.000221117	0.0067548	-0.02622	0.00183989	300	200	0	3.46679	2.62068	56.8061	23.9136	897.633	466.056	-311	200	0	6.62929	6.66724	68.7943	1067.8	-1067.85	942.509	-914	200	0
345	0	-447.596	154.519	-842.789	-40594.3	-11338.1	21115.3	286.547	658.167	0	-0.000165921	-6.66256e-05	-0.000302808	0.00887965	-0.031953	0.00163357	300	200	0	3.4818	2.6231	56.7142	10.072	895.526	472.632	-311	200	0	6.43632	6.48775	68.6601	1001.03	-1190.08	1027	-914	200	0	-293.562	140.799	-621.226	-457829	309877	233304	475.381	747.186	0
345	1	-434.096	156.927	-838.557	-40553.1	-10364.2	20616.1	287.64	658.361	0	-0.000240144	-9.11578e-05	-0.000382098	0.010734	-0.0352983	0.000935989	300	200	0	3.51168	2.62587	56.561	1.28494	889.507	478.07	-311	200	0	6.25114	6.24014	68.375	918.742	-1252.68	1096.55	-914	200	0
345	2	-408.988	155.63	-820.071	-39849.6	-9149.6	19593.2	288.843	658.593	0	-0.000319442	-0.000114923	-0.000440773	0.0117334	-0.0337972	-0.000471394	300	200	0	3.55129	2.62813	56.3957	-3.17785	880.719	482.368	-311	200	0	6.08694	5.95844	67.9193	835.003	-1241.59	1146.89	-914	200	0
345	3	-374.594	150.902	-792.222	-38668.4	-7725.86	18177.3	290.248	658.81	0	-0.000391121	-0.000132426	-0.000451422	0.0110386	-0.0241778	-0.00282147	300	200	0	3.59076	2.62981	56.2701	-4.32767	872.592	485.237	-311	200	0	5.94612	5.68569	67.2985	765.791	-1159.66	1175.28	-914	200	0
345	4	-333.862	143.314	-759.914	-37204.8	-6143.96	16523.1	291.915	658.959	0	-0.000434685	-0.000135409	-0.000376336	0.00754102	-0.00243352	-0.00632384	300	200	0	3.61941	2.62973	56.2065	-2.15714	868.924	486.251	-311	200	0	5.83575	5.46427	66.5555	725.9	-1028	1181.36	-914	200	0
345	5	-289.898	133.661	-727.221	-35632.3	-4467.28	14779.6	293.857	658.998	0	-0.000420318	-0.000112517	-0.000167701	-0.000105965	0.0358905	-0.0111041	300	200	0	3.63073	2.62411	56.1969	3.07626	871.303	485.884	-311	200	0	5.76518	5.32774	65.7422	719.765	-873.521	1170.44	-914	200	0
345	6	-245.566	122.829	-696.996	-34086.1	-2762.64	13069.6	296.036	658.904	0	-0.000308169	-4.937e-05	0.000229948	-0.0133842	0.0951042	-0.0171156	300	200	0	3.62553	2.60994	56.2299	10.0194	878.613	485.622	-311	200	0	5.73774	5.30172	64.9125	737.499	-717.285	1151.97	-914	200	0
345	7	-203.214	111.67	-670.856	-32659.4	-1091.61	11480.6	298.373	658.683	0	-4.92083e-05	7.06982e-05	0.000873888	-0.0337034	0.178372	-0.0240222	300	200	0	3.61082	2.58906	56.3	16.9736	889.422	486.676	-311	200	0	5.75109	5.39877	64.1299	762.242	-574.094	1131.95	-914	200	0
345	8	-164.525	100.903	-649.414	-31406.5	494.342	10066	300.761	658.361	0	0.000411401	0.00026487	0.00181266	-0.0620551	0.286209	-0.0310533	300	200	0	3.5953	2.56674	56.3945	22.197	904.596	489.14	-311	200	0	5.80604	5.60431	63.4334	778.611	-455.149	1107.85	-914	200	0
345	9	-130.497	91.0819	-632.576	-30349.3	1955.51	8849.94	303.091	657.977	0	0.00112722	0.000547663	0.00306957	-0.0984986	0.414419	-0.0368429	300	200	0	3.58546	2.54538	56.4928	23.8569	925.875	492.253	-311	200	0	5.9111	5.88002	62.8212	778.579	-366.526	1072.83	-914	200	0
346	0	-101.519	82.5861	-619.847	-29487.3	3264.67	7833.76	305.267	657.572	0	0.00213848	0.000925953	0.00461916	-0.141459	0.551474	-0.0392727	300	200	0	3.58392	2.52104	56.5826	20.9588	952.42	494.788	-311	200	0	6.0691	6.1911	62.2989	763.953	-305.816	1024.09	-914	200	0	-32.8688	77.0637	-481.745	-367679	267248	45411.9	550.506	770.04	0
346	1	-77.5283	75.6395	-610.575	-28805.5	4406.72	7003.61	307.217	657.178	0	0.00345389	0.00139189	0.00635647	-0.186845	0.675495	-0.035355	300	200	0	3.5906	2.48718	56.6658	14.2478	980.427	495.546	-311	200	0	6.26453	6.51441	61.9172	739.913	-262.156	966.071	-914	200	0
346	2	-58.2099	70.3255	-604.111	-28283.2	5377.92	6337.89	308.902	656.818	0	0.00502554	0.00191366	0.00806002	-0.227038	0.751127	-0.0212096	300	200	0	3.60545	2.44039	56.7341	5.83055	1005.38	493.974	-311	200	0	6.46856	6.81545	61.7436	708.807	-221.976	907.572	-914	200	0
346	3	-43.1741	66.6081	-599.908	-27899.8	6185.6	5813.98	310.311	656.507	0	0.00671696	0.00242434	0.0093516	-0.249866	0.726915	0.0077913	300	200	0	3.6291	2.38173	56.7498	-2.02504	1023.52	490.378	-311	200	0	6.64777	7.04216	61.8288	674.791	-175.328	856.557	-914	200	0
346	4	-32.0671	64.3575	-597.555	-27637.7	6846.66	5412.18	311.458	656.251	0	0.00826593	0.00280981	0.00965882	-0.237756	0.534066	0.0566163	300	200	0	3.66175	2.31545	56.6719	-8.19024	1031.81	485.974	-311	200	0	6.77388	7.15213	62.2214	648.281	-119.211	815.843	-914	200	0
346	5	-24.6078	63.3803	-596.781	-27482.9	7384.2	5116.64	312.373	656.052	0	0.00924596	0.00289761	0.00819024	-0.167392	0.087901	0.129796	300	200	0	3.70386	2.24802	56.4987	-13.3363	1028.74	482.509	-311	200	0	6.83836	7.14255	62.9591	641.239	-57.6684	783.559	-914	200	0
346	6	-20.5698	63.4464	-597.429	-27423.9	7822.87	4914.92	313.094	655.903	0	0.0090332	0.00244945	0.00393761	-0.0102969	-0.706332	0.230161	300	200	0	3.75752	2.18683	56.2694	-19.0769	1016.2	481.328	-311	200	0	6.85379	7.0563	64.0042	660.566	1.99971	756.22	-914	200	0
346	7	-19.7377	64.3175	-599.429	-27451.4	8184.49	4797.11	313.654	655.796	0	0.00678999	0.00116204	-0.00427542	0.26507	-1.94125	0.356996	300	200	0	3.82423	2.13835	56.0311	-26.4328	998.5	482.939	-311	200	0	6.83763	6.9605	65.2263	706.282	52.1509	729.886	-914	200	0
346	8	-21.8678	65.7752	-602.754	-27556.7	8486.2	4754.83	314.079	655.718	0	0.00148041	-0.00131809	-0.0176736	0.689042	-3.68658	0.503569	300	200	0	3.89948	2.10685	55.8208	-35.7866	978.976	486.858	-311	200	0	6.79666	6.91496	66.4763	774.397	84.395	701.905	-914	200	0
346	9	-26.668	67.6449	-607.401	-27730.1	8740.35	4780.24	314.39	655.654	0	-0.00806142	-0.0053584	-0.0373118	1.28356	-5.95771	0.654077	300	200	0	3.97049	2.09319	55.6669	-48.045	958.846	491.507	-311	200	0	6.72976	6.95175	67.6446	860.449	92.2014	674.763	-914	200	0
347	0	-33.7977	69.8142	-613.372	-27962.1	8955.17	4864.85	314.6	655.588	0	-0.0229856	-0.0112745	-0.063731	2.05144	-8.67242	0.780218	300	200	0	4.02164	2.09454	55.5893	-64.3404	938.361	495.034	-311	200	0	6.64132	7.07537	68.6427	960.234	75.2509	657.641	-914	200	0	-75.5299	93.4166	-530.675	-398965	290589	75117	539.844	759.404	0
347	1	-42.8829	72.2346	-620.645	-28243.7	9138.2	4998.8	314.724	655.507	0	-0.0441766	-0.0192262	-0.0964657	2.96158	-11.5957	0.837824	300	200	0	4.04218	2.10651	55.5935	-83.8768	917.658	496.492	-311	200	0	6.53293	7.26767	69.4018	1067.4	37.484	661.914	-914	200	0
347	2	-53.538	74.9039	-629.131	-28567.2	9299.71	5171.69	314.782	655.407	0	-0.0718728	-0.0290697	-0.133397	3.93045	-14.2755	0.764279	300	200	0	4.02955	2.12649	55.6622	-102.624	897.201	495.962	-311	200	0	6.3844	7.48532	69.9064	1170.85	-17.1374	693.472	-914	200	0
347	3	-65.3769	77.846	-638.628	-28925.1	9452.65	5374.25	314.802	655.292	0	-0.10514	-0.0401621	-0.169968	4.80054	-15.9762	0.47788	300	200	0	3.98817	2.15457	55.7559	-114.48	878.444	493.861	-311	200	0	6.16863	7.6676	70.1927	1259.08	-85.0497	748.222	-914	200	0
347	4	-78.011	81.0928	-648.828	-29308.9	9611.06	5598.86	314.813	655.172	0	-0.141199	-0.0511267	-0.19833	5.3184	-15.6213	-0.119343	300	200	0	3.92816	2.19069	55.8363	-113.555	863.575	490.607	-311	200	0	5.88637	7.75981	70.3278	1328.63	-162.996	814.371	-914	200	0
347	5	-91.05	84.664	-659.348	-29709.6	9789.08	5838.5	314.847	655.059	0	-0.174636	-0.0595953	-0.206533	5.11625	-11.7648	-1.13333	300	200	0	3.865	2.23039	55.8936	-95.8692	853.882	486.684	-311	200	0	5.57755	7.73312	70.383	1384.4	-249.548	880.029	-914	200	0
347	6	-104.111	88.5476	-669.77	-30117	9998.83	6086.14	314.929	654.966	0	-0.196578	-0.0619665	-0.177973	3.70372	-2.61747	-2.66193	300	200	0	3.81425	2.2654	55.9448	-60.2112	848.406	482.633	-311	200	0	5.30666	7.58316	70.3827	1433.08	-343.776	938.625	-914	200	0
347	7	-116.832	92.6962	-679.712	-30520.1	10246.7	6335.17	315.075	654.902	0	-0.193978	-0.053241	-0.0913928	0.47891	13.835	-4.76859	300	200	0	3.78212	2.29014	56.0037	-8.9548	844.95	479.07	-311	200	0	5.13554	7.31388	70.2781	1478.63	-439.929	987.921	-914	200	0
347	8	-128.888	97.037	-688.874	-30907.8	10530.5	6579.91	315.287	654.867	0	-0.149231	-0.0270245	0.0781458	-5.22923	39.5814	-7.44381	300	200	0	3.76327	2.30486	56.0649	51.5457	842.541	476.584	-311	200	0	5.09721	6.93957	69.9892	1519.82	-527.523	1028.07	-914	200	0
347	9	-140.014	101.485	-697.069	-31269.2	10840.4	6815.55	315.551	654.858	0	-0.0404594	0.0241772	0.356816	-14.0729	76.1539	-10.5532	300	200	0	3.74823	2.31283	56.1165	113.012	842.194	475.215	-311	200	0	5.18892	6.50877	69.4677	1551.19	-598.219	1061	-914	200	0
348	0	-150.035	105.952	-704.249	-31596.5	11162.8	7038.23	315.851	654.865	0	0.157115	0.108218	0.767509	-26.5363	123.972	-13.7729	300	200	0	3.73177	2.31774	56.1506	168.686	845.322	474.047	-311	200	0	5.38223	6.10262	68.7316	1566.69	-649.569	1088.74	-914	200	0	-168.561	132.067	-605.215	-445910	318104	149323	511.401	746.644	0
348	1	-158.886	110.351	-710.498	-31886.8	11484.8	7245.85	316.164	654.88	0	0.468172	0.231947	1.32266	-42.7109	181.433	-16.5168	300	200	0	3.71544	2.32343	56.1664	213.842	852.001	471.596	-311	200	0	5.63592	5.79248	67.8633	1560.12	-684.581	1111.26	-914	200	0
348	2	-166.629	114.606	-715.997	-32143.1	11796.8	7438.85	316.476	654.893	0	0.912104	0.399048	2.01396	-61.9862	243.751	-17.8642	300	200	0	3.70274	2.3336	56.1682	243.654	861.119	466.72	-311	200	0	5.90833	5.60641	66.9715	1523.62	-711.065	1126.09	-914	200	0
348	3	-173.443	118.659	-720.985	-32373	12095.5	7619.83	316.776	654.901	0	1.49509	0.606935	2.79868	-82.6575	301.594	-16.5033	300	200	0	3.6938	2.35051	56.16	253.535	871.024	459.442	-311	200	0	6.16949	5.52931	66.1504	1447.68	-740.364	1131.86	-914	200	0
348	4	-179.588	122.488	-725.752	-32586.5	12388.1	7792	317.069	654.9	0	2.19902	0.842651	3.58319	-101.47	339.658	-10.7142	300	200	0	3.68751	2.37411	56.1438	242.553	878.815	451.069	-311	200	0	6.4087	5.51353	65.474	1326.39	-782.005	1132.16	-914	200	0
348	5	-185.365	126.107	-730.638	-32793.4	12697.2	7957.39	317.378	654.883	0	2.96736	1.07789	4.20463	-113.15	335.43	1.57657	300	200	0	3.68415	2.40285	56.117	214.702	881.492	443.247	-311	200	0	6.63168	5.49409	65.0122	1168.48	-836.264	1133.6	-914	200	0
348	6	-191.065	129.556	-736.063	-33001	13067.9	8115.14	317.754	654.835	0	3.68839	1.26352	4.4136	-110	258.518	22.6266	300	200	0	3.68146	2.43385	56.07	176.551	879.271	436.863	-311	200	0	6.84841	5.41278	64.8468	1000.02	-893.845	1141.44	-914	200	0
348	7	-196.922	132.886	-742.587	-33211.4	13575.2	8260.3	318.281	654.724	0	4.17762	1.32437	3.86182	-81.7114	71.1401	54.5466	300	200	0	3.67497	2.46267	55.9982	134.991	875.354	432.075	-311	200	0	7.06005	5.2401	65.0553	851.093	-942.506	1157.68	-914	200	0
348	8	-203.064	136.136	-750.978	-33418.7	14330	8383.43	319.082	654.5	0	4.16222	1.15557	2.10132	-15.5657	-269.514	98.7531	300	200	0	3.66533	2.48569	55.9111	96.2991	872.873	428.866	-311	200	0	7.25396	4.99009	65.6396	740.633	-970.002	1181.58	-914	200	0
348	9	-209.465	139.313	-762.267	-33606.8	15484	8469.92	320.313	654.088	0	3.27235	0.622362	-1.39642	102.708	-806.119	155.163	-277.275	126.449	0	3.65897	2.50282	55.8271	65.1385	873.997	427.09	-311	200	0	7.41047	4.72442	66.474	674.793	-960.025	1210.64	-914	200	0
349	0	-215.911	142.36	-777.755	-33747.9	17231.6	8498.35	322.156	653.392	0	1.04603	-0.43409	-7.1904	287.12	-1572.26	221.099	81.3385	160.069	0	3.66072	2.51534	55.765	43.6468	879.954	426.341	-311	200	0	7.51666	4.53113	67.3212	656.052	-893.821	1239.78	-914	200	0	-263.802	124.158	-986.653	-621093	458928	176917	451.79	635.16	0
349	1	-221.972	145.143	-798.96	-33803.1	19803.3	8439.04	324.786	652.309	0	-3.03704	-2.18245	-15.8482	549.24	-2584.77	289.257	136.905	165.344	0	3.66956	2.52183	55.7342	31.7821	890.259	425.942	-311	200	0	7.57247	4.4854	67.8742	685.938	-766.231	1260.93	-914	200	0
349	2	-226.999	147.429	-827.431	-33723.5	23446.3	8255.26	328.336	650.757	0	-9.51571	-4.78675	-28.1322	898.523	-3854.44	346.062	162.988	168.061	0	3.68068	2.51864	55.7318	28.5882	902.985	425.015	-311	200	0	7.57872	4.62133	67.8613	757.276	-596.51	1266.55	-914	200	0
349	3	-230.15	148.882	-864.515	-33453.2	28395.2	7906.8	332.845	648.696	0	-18.9948	-8.43043	-45.4009	1347.96	-5423.14	374.215	180.55	170.31	0	3.6891	2.50321	55.7559	32.2683	915.978	423.095	-311	200	0	7.5284	4.92839	67.2039	852.854	-415.547	1253.94	-914	200	0
349	4	-230.488	149.052	-911.301	-32931.4	34863.4	7350.53	338.257	646.137	0	-32.2772	-13.3906	-69.8371	1921.45	-7399.36	356.969	194.048	172.487	0	3.69221	2.47478	55.8092	39.2177	927.475	420.75	-311	200	0	7.4188	5.366	66.0691	956.537	-246.751	1226.16	-914	200	0
349	5	-227.103	147.379	-968.681	-32098.4	43049.4	6538.04	344.441	643.136	0	-50.392	-20.0537	-104.144	2653.42	-9950.38	279.891	204.456	174.522	0	3.68898	2.43333	55.8776	45.3392	936.002	419.194	-311	200	0	7.25799	5.87678	64.7741	1059.49	-101.95	1190.96	-914	200	0
349	6	-219.191	143.303	-1037.22	-30904.2	53112.4	5424.25	351.207	639.795	0	-74.3648	-28.7777	-150.758	3575.96	-13241.4	130.867	212.168	176.28	0	3.6772	2.38236	55.9193	49.2999	940.123	419.647	-311	200	0	7.04997	6.39016	63.6338	1152.18	12.3556	1157.95	-914	200	0
349	7	-206.069	136.446	-1116.76	-29317.4	65112.6	3990.72	358.305	636.252	0	-104.777	-39.6681	-210.845	4699.54	-17351.9	-102.759	217.703	177.711	0	3.65442	2.33201	55.886	53.0259	939.027	423.325	-311	200	0	6.78893	6.83147	62.8486	1219.23	91.3655	1133.49	-914	200	0
349	8	-187.184	126.701	-1205.98	-27330.6	78941.4	2258.14	365.458	632.663	0	-141.311	-52.3934	-283.365	5997.65	-22206.8	-435.62	221.632	178.834	0	3.62139	2.2945	55.7587	58.6763	934.376	431.222	-311	200	0	6.48175	7.14083	62.4753	1249.26	131.535	1118.67	-914	200	0
349	9	-162.186	114.169	-1302.05	-24966.3	94254.9	271.03	372.39	629.175	0	-182.493	-66.15	-364.546	7403.54	-27552.8	-877.32	224.419	179.691	0	3.58262	2.2775	55.5693	66.1645	931.096	443.551	-311	200	0	6.16643	7.29113	62.4401	1245.06	128.701	1111.14	-914	200	0
350	0	-131.068	99.0541	-1400.57	-22284.6	110436	-1923.35	378.85	625.911	0	-225.735	-79.852	-448.094	8821.81	-32988.9	-1420.91	226.38	180.313	0	3.54457	2.28229	55.3844	73.2196	934.749	459.805	-311	200	0	5.9012	7.29369	62.5833	1219.97	80.7967	1106.47	-914	200	0	-254.95	-88.3414	-2109.93	-1.09354e+06	872119	-16045.8	407.312	516.069	0
350	1	-94.3143	81.6413	-1495.85	-19387.3	126621	-4281.24	384.649	622.961	0	-267.622	-92.4294	-526.211	10149.3	-38036.6	-2034.35	227.716	180.712	0	3.51437	2.30336	55.2615	76.7522	947.079	479.187	-311	200	0	5.73593	7.18533	62.7559	1187.9	-3.33193	1099.6	-914	200	0
350	2	-53.039	62.317	-1581.58	-16413.2	141813	-6757.01	389.665	620.378	0	-304.355	-103.044	-591.208	11297	-42226.4	-2661.47	228.576	180.892	0	3.4978	2.32921	55.2275	74.4876	963.855	500.408	-311	200	0	5.68629	7.00799	62.8852	1157.44	-102.442	1086.57	-914	200	0
350	3	-9.06098	41.6161	-1651.83	-13521.3	155023	-9292.44	393.849	618.186	0	-332.345	-111.189	-637.297	12206.1	-45182.6	-3233.86	229.103	180.847	0	3.49756	2.34785	55.2863	66.313	977.628	521.176	-311	200	0	5.73528	6.79813	62.946	1129.06	-192.104	1064.71	-914	200	0
350	4	35.1707	20.2631	-1701.93	-10868.7	165425	-11808.5	397.198	616.386	0	-348.893	-116.745	-661.875	12856.2	-46690.4	-3688.39	229.457	180.576	0	3.51403	2.35373	55.4289	54.3934	982.602	538.274	-311	200	0	5.86012	6.58796	62.9161	1097	-256.179	1032.63	-914	200	0
350	5	76.8375	-0.843185	-1729.09	-8589.4	172457	-14208.4	399.739	614.968	0	-352.72	-119.956	-665.832	13261.1	-46727.1	-3984.33	229.822	180.083	0	3.54665	2.34978	55.6344	41.9586	976.381	548.286	-311	200	0	6.04726	6.41039	62.8221	1059.76	-295.172	991.342	-914	200	0
350	6	113.128	-20.7021	-1732.79	-6782.35	175880	-16387.6	401.501	613.914	0	-344.092	-121.278	-652.88	13457.4	-45448.1	-4113.64	230.388	179.388	0	3.59257	2.34397	55.8698	31.9821	958.965	548.595	-311	200	0	6.28587	6.29999	62.8096	1027.03	-324.909	943.573	-914	200	0
350	7	141.617	-38.3036	-1714.8	-5505.85	175784	-18244.5	402.51	613.211	0	-324.542	-121.162	-628.305	13490.8	-43134.6	-4098.92	231.348	178.528	0	3.64462	2.34537	56.0945	26.4922	932.606	538.358	-311	200	0	6.56078	6.28261	63.0844	1011.34	-365.245	892.203	-914	200	0
350	8	160.549	-52.7241	-1678.82	-4776.49	172551	-19691.5	402.781	612.845	0	-296.402	-119.945	-597.633	13407.1	-40119.3	-3981.17	232.87	177.566	0	3.69282	2.36101	56.2641	26.3792	901.548	519.014	-311	200	0	6.85435	6.3602	63.7588	1014.67	-429.753	842.451	-914	200	0
350	9	169.017	-63.2141	-1629.74	-4574.12	166761	-20667.1	402.324	612.807	0	-262.373	-117.875	-565.642	13247.4	-36724.4	-3803.63	235.075	176.58	0	3.72815	2.3928	56.3449	31.3974	870.508	493.899	-311	200	0	7.15087	6.50694	64.7757	1025.12	-522.622	802.608	-914	200	0
351	0	166.995	-69.2563	-1572.78	-4850.74	159086	-21142.5	401.149	613.084	0	-225.192	-115.171	-535.872	13047.5	-33226.6	-3599.64	237.995	175.652	0	3.74328	2.43647	56.3336	39.9767	844.448	466.936	-311	200	0	7.43281	6.68101	65.9641	1025.91	-639.986	778.687	-914	200	0	-31.002	-124.254	-1692.34	-890019	717817	-79420.2	422.991	522.128	0
351	1	155.242	-70.5978	-1512.68	-5539.54	150186	-21122.6	399.285	613.662	0	-187.374	-112.06	-510.519	12836.2	-29841.7	-3389.5	241.546	174.857	0	3.73137	2.48489	56.2568	49.4467	828.702	441.339	-311	200	0	7.67164	6.84499	67.1425	1007.84	-773.089	770.57	-914	200	0
351	2	135.114	-67.2704	-1453.14	-6563.12	140640	-20642.2	396.783	614.516	0	-151.007	-108.767	-490.547	12634.6	-26718.8	-3183.2	245.533	174.244	0	3.68712	2.53308	56.1484	57.4136	826.961	419.447	-311	200	0	7.8301	6.98143	68.1898	971.875	-912.655	774.954	-914	200	0
351	3	108.335	-59.5866	-1396.64	-7841.25	130910	-19759.6	393.732	615.614	0	-117.617	-105.511	-475.926	12456.2	-23942.1	-2984.33	249.694	173.827	0	3.6105	2.57855	56.028	63.1209	838.833	403.026	-311	200	0	7.88177	7.08672	69.0653	921.672	-1049.73	789.549	-914	200	0
351	4	76.7811	-48.0987	-1344.48	-9297.13	121329	-18548.1	390.242	616.915	0	-88.129	-102.494	-465.948	12307.8	-21540.3	-2792.98	253.771	173.585	0	3.51036	2.617	55.8941	67.9558	859.159	392.962	-311	200	0	7.82737	7.15006	69.7814	860.021	-1171.52	813.592	-914	200	0
351	5	42.2808	-33.5334	-1297.04	-10861.8	112116	-17086	386.44	618.374	0	-62.9182	-99.8999	-459.535	12191.4	-19501.9	-2607.34	257.562	173.47	0	3.40343	2.64121	55.7387	75.5115	879.851	389.047	-311	200	0	7.69218	7.14989	70.3358	792.01	-1261.67	846.021	-914	200	0
351	6	6.46351	-16.7204	-1254.07	-12476.3	103392	-15449	382.445	619.949	0	-41.9476	-97.8639	-455.49	12105	-17791.8	-2425.4	260.939	173.424	0	3.3087	2.64568	55.5643	89.9547	893.29	390.286	-311	200	0	7.51602	7.07561	70.6606	726.224	-1308.42	884.289	-914	200	0
351	7	-29.33	1.47316	-1215.05	-14091.9	95213.5	-13704.8	378.362	621.598	0	-24.9223	-96.434	-452.694	12044	-16364.2	-2246.19	263.852	173.395	0	3.24366	2.63048	55.3877	112.632	894.867	395.282	-311	200	0	7.34248	6.94284	70.6485	671.874	-1308.72	925.412	-914	200	0
351	8	-64.0694	20.2021	-1179.35	-15669.1	87590.4	-11912.5	374.27	623.286	0	-11.4286	-95.5489	-450.265	12001.5	-15171.8	-2070	266.305	173.346	0	3.22265	2.60066	55.231	140.836	884.393	402.829	-311	200	0	7.20582	6.78699	70.2493	635.945	-1261.5	966.772	-914	200	0
351	9	-97.0116	38.6996	-1146.43	-17176	80512.2	-10123.4	370.229	624.982	0	-1.03066	-95.058	-447.665	11971.1	-14174.3	-1897.8	268.337	173.259	0	3.25126	2.56407	55.1035	170.021	866.723	412.34	-311	200	0	7.12679	6.6565	69.5314	621.914	-1162.48	1004.91	-914	200	0
352	0	-127.657	56.3259	-1115.88	-18586.6	73957.2	-8381.94	366.277	626.656	0	6.67458	-94.7656	-444.732	11948.6	-13346.1	-1730.51	269.991	173.133	0	3.32042	2.52978	54.9937	195.983	849.856	423.447	-311	200	0	7.12074	6.60726	68.646	628.436	-1010.77	1034.95	-914	200	0	-201.064	25.6345	-1330.82	-688999	565564	126460	417.324	518.305	0
352	1	-155.709	72.597	-1087.45	-19880.2	67898.9	-6726.23	362.439	628.281	0	12.0338	-94.481	-441.65	11934.2	-12676.7	-1568.87	271.297	172.978	0	3.40984	2.50507	54.8866	214.88	840.482	435.603	-311	200	0	7.19733	6.67479	67.764	648.275	-818.081	1051.45	-914	200	0
352	2	-181.033	87.1878	-1060.97	-21042	62311.5	-5188.25	358.731	629.833	0	15.3317	-94.0614	-438.851	11930.8	-12165.9	-1413.74	272.278	172.814	0	3.49913	2.49207	54.784	222.879	840.63	448.267	-311	200	0	7.34712	6.84453	67.0238	670.187	-609.827	1050.48	-914	200	0
352	3	-203.614	99.9197	-1036.31	-22063.8	57173.1	-3793.66	355.17	631.291	0	16.7962	-93.4426	-436.904	11943.1	-11820.8	-1265.39	272.944	172.664	0	3.57627	2.48727	54.7013	217.859	848.193	460.903	-311	200	0	7.53895	7.06141	66.479	684.299	-419.145	1031.67	-914	200	0
352	4	-223.512	110.743	-1013.38	-22943.6	52465.9	-2560.85	351.773	632.641	0	16.612	-92.6453	-436.398	11977.4	-11653	-1122.43	273.297	172.554	0	3.63914	2.48353	54.6537	201.776	860.208	472.734	-311	200	0	7.73123	7.264	66.0973	683.248	-279.718	997.101	-914	200	0
352	5	-240.829	119.711	-992.095	-23685.4	48174.3	-1500.09	348.558	633.874	0	14.9313	-91.7602	-437.84	12040.4	-11672.3	-981.991	273.341	172.501	0	3.69122	2.47362	54.656	180.24	875.763	482.794	-311	200	0	7.8829	7.40948	65.7979	655.898	-220.025	949.451	-914	200	0
352	6	-255.679	126.951	-972.39	-24297	44285	-614.356	345.542	634.987	0	11.8808	-90.9201	-441.574	12136.7	-11877.6	-841.332	273.102	172.515	0	3.73487	2.45418	54.7211	159.584	895.464	490.106	-311	200	0	7.96088	7.48119	65.4754	589.139	-255.591	894.438	-914	200	0
352	7	-268.162	132.63	-954.199	-24789.4	40786.8	98.8316	342.745	635.979	0	7.57162	-90.275	-447.768	12267	-12249.5	-699.742	272.643	172.604	0	3.76864	2.42776	54.8497	144.395	918.443	493.784	-311	200	0	7.93863	7.47701	65.0364	482.162	-376.946	842.975	-914	200	0
352	8	-278.356	136.925	-937.458	-25175.1	37669.3	645.928	340.182	636.855	0	2.11477	-89.9749	-456.448	12428.6	-12747.3	-559.312	272.073	172.771	0	3.78956	2.40067	55.0281	136.64	941.563	493.1	-311	200	0	7.78745	7.39237	64.4565	353.696	-544.641	807.016	-914	200	0
352	9	-286.321	140.016	-922.119	-25467.3	34920.3	1036.1	337.87	637.618	0	-4.35504	-90.1565	-467.592	12615.4	-13305.5	-424.153	271.545	173.02	0	3.79364	2.37803	55.2363	136.079	961.238	487.926	-311	200	0	7.47813	7.21618	63.8166	235.486	-704.096	793.49	-914	200	0
353	0	-292.102	142.076	-908.181	-25679	32525.9	1280.18	335.814	638.275	0	-11.6461	-90.9295	-481.277	12815.9	-13827.1	-298.95	271.27	173.371	0	3.77456	2.36162	55.4504	141.536	974.594	479.269	-311	200	0	7.00061	6.93704	63.2844	160.306	-811.226	803.311	-914	200	0	-314.089	46.6937	-1379.69	-644150	561771	188907	395.936	468.224	0
353	1	-295.753	143.268	-895.684	-25822.2	30470	1390.16	334.019	638.83	0	-19.4763	-92.3621	-497.85	13009	-14174.8	-187.765	271.528	173.87	0	3.7266	2.35202	55.6401	151.398	979.369	469.015	-311	200	0	6.38162	6.55824	63.0172	147.746	-848.412	832.915	-914	200	0
353	2	-297.361	143.735	-884.68	-25907.2	28735.9	1379.24	332.482	639.284	0	-27.4503	-94.4706	-518.035	13160.8	-14166.6	-93.321	272.653	174.595	0	3.65081	2.35051	55.7819	162.704	973.763	459.318	-311	200	0	5.68152	6.11337	63.068	197.344	-823.904	874.825	-914	200	0
353	3	-297.069	143.599	-875.208	-25942.4	27307.3	1261.81	331.201	639.641	0	-35.0433	-97.2108	-542.988	13221.4	-13577.5	-16.1942	274.995	175.651	0	3.5579	2.35704	55.8786	170.632	957.028	452.215	-311	200	0	4.98165	5.66033	63.3852	297.386	-762.855	920.188	-914	200	0
353	4	-295.088	142.959	-867.298	-25934.8	26171	1053.42	330.175	639.903	0	-41.5878	-100.464	-574.26	13125.7	-12151.7	46.7034	278.839	177.143	0	3.4639	2.36833	55.9542	169.688	930.369	448.872	-311	200	0	4.37227	5.26121	63.8578	436.083	-695.553	961.811	-914	200	0
353	5	-291.691	141.892	-860.971	-25890.7	25316.7	770.193	329.405	640.072	0	-46.269	-104.015	-613.601	12796	-9628.11	104.461	284.309	179.146	0	3.38377	2.38029	56.0299	156.333	896.425	448.878	-311	200	0	3.93253	4.96971	64.3602	601.825	-642.739	994.026	-914	200	0
353	6	-287.187	140.467	-856.234	-25815.6	24737.4	427.903	328.891	640.15	0	-48.1719	-107.519	-662.657	12146.6	-5771.89	175.936	291.29	181.67	0	3.33027	2.39167	56.1053	131.305	858.069	450.723	-311	200	0	3.70877	4.82082	64.7847	777.734	-604.612	1013.68	-914	200	0
353	7	-281.888	138.754	-853.082	-25715	24425.9	41.1707	328.633	640.144	0	-46.419	-110.483	-722.708	11089.5	-394.489	293.426	299.454	184.656	0	3.31295	2.40454	56.1539	99.6646	818.779	452.805	-311	200	0	3.71048	4.81723	65.0369	940.58	-563.97	1023.57	-914	200	0
353	8	-276.065	136.834	-851.516	-25593.4	24371.5	-376.583	328.621	640.056	0	-40.2986	-112.327	-794.523	9547.91	6637.77	496.929	308.354	187.983	0	3.33252	2.42255	56.1288	68.4712	783.498	453.8	-311	200	0	3.92213	4.92248	65.0264	1066.43	-502.011	1031.05	-914	200	0
353	9	-269.908	134.791	-851.56	-25453.1	24561.3	-812.118	328.843	639.89	0	-29.2719	-112.552	-878.119	7473.02	15381.6	813.451	317.517	191.49	0	3.37832	2.44821	55.993	43.8267	757.893	452.87	-311	200	0	4.30824	5.07002	64.6875	1136.72	-412.931	1040.81	-914	200	0
354	0	-263.524	132.713	-853.284	-25294.8	24984.5	-1251.79	329.28	639.644	0	-12.9334	-110.878	-972.343	4859.22	25770.7	1238.98	326.504	195.003	0	3.43485	2.48072	55.7549	28.7971	746.231	450.281	-311	200	0	4.80847	5.18994	64.0112	1141.01	-306.408	1051.44	-914	200	0	-95.8116	60.257	-2111.37	-817555	855110	125696	402.623	388.402	0
354	1	-256.938	130.675	-856.774	-25117.3	25632.1	-1683.71	329.917	639.316	0	8.93771	-107.208	-1074.45	1751.18	37561.6	1746.38	334.959	198.37	0	3.49057	2.51706	55.4622	22.9508	749.93	447.654	-311	200	0	5.34887	5.2442	63.0656	1079.79	-197.587	1059.56	-914	200	0
354	2	-250.124	128.724	-862.093	-24918.9	26495.8	-2101.6	330.734	638.905	0	36.2384	-101.486	-1179.91	-1753.44	50297.2	2312.38	342.628	201.486	0	3.54063	2.55403	55.1625	23.9736	768.338	447.348	-311	200	0	5.86989	5.24837	62.0225	967.367	-97.1649	1063.87	-914	200	0
354	3	-243.032	126.864	-869.235	-24696.9	27567.1	-2507.52	331.714	638.412	0	68.425	-93.6443	-1282.61	-5502.28	63312.3	2932.24	349.362	204.29	0	3.58328	2.58728	54.8807	29.8374	799.697	451.516	-311	200	0	6.33975	5.25656	61.1624	829.919	-14.9156	1065.57	-914	200	0
354	4	-235.619	125.06	-878.101	-24448	28838.1	-2911.85	332.841	637.842	0	104.44	-83.708	-1375.48	-9292.69	75791.9	3608.83	355.102	206.756	0	3.6158	2.60981	54.6288	39.0942	840.451	461.278	-311	200	0	6.74837	5.31553	60.7719	697.8	32.534	1065.78	-914	200	0
354	5	-227.858	123.263	-888.509	-24169.2	30301.6	-3329.97	334.104	637.202	0	142.625	-71.9088	-1451.58	-12891	86872.2	4336.26	359.847	208.881	0	3.63474	2.61476	54.4283	50.2045	885.601	476.37	-311	200	0	7.0929	5.43128	60.9671	596.616	27.1225	1060.62	-914	200	0
354	6	-219.749	121.423	-900.205	-23857.8	31948.2	-3777.63	335.49	636.503	0	180.708	-58.6982	-1505.18	-16067.3	95764	5098.65	363.623	210.675	0	3.63962	2.59859	54.3188	61.8581	931.08	495.228	-311	200	0	7.35516	5.5723	61.6099	541.689	-36.9237	1041.8	-914	200	0
354	7	-211.31	119.502	-912.898	-23512.2	33765.9	-4267.41	336.988	635.756	0	215.977	-44.6593	-1532.84	-18636.5	101873	5879.74	366.46	212.158	0	3.63399	2.56009	54.3409	73.3427	974.39	515.082	-311	200	0	7.49837	5.69398	62.3992	537.809	-149.964	1004.23	-914	200	0
354	8	-202.568	117.472	-926.3	-23131.9	35738.7	-4806.7	338.582	634.972	0	245.637	-30.4339	-1534.03	-20488.9	104890	6667.85	368.376	213.356	0	3.62187	2.49998	54.5063	83.8897	1012.54	532.527	-311	200	0	7.50234	5.76649	63.0498	579.754	-298.861	949.894	-914	200	0
354	9	-193.551	115.312	-940.16	-22717.8	37846.1	-5396.59	340.255	634.164	0	267.242	-16.7068	-1511.24	-21599.7	104825	7452.44	369.363	214.293	0	3.60532	2.42436	54.7876	92.5125	1040.89	544.841	-311	200	0	7.38624	5.78709	63.4288	651.954	-479.313	884.582	-914	200	0
355	0	-184.29	113.008	-954.283	-22271.1	40063.5	-6032.16	341.983	633.338	0	279.054	-4.1829	-1469.34	-22017.3	101964	8221.86	369.394	214.984	0	3.58554	2.34561	55.1252	99.0818	1055	550.792	-311	200	0	7.18506	5.7697	63.5712	733.374	-692.379	815.319	-914	200	0	56.0238	119.6	-2107.58	-868459	859329	77886.2	408.776	414.608	0
355	1	-174.823	110.555	-968.514	-21792.9	42362.9	-6703.6	343.74	632.501	0	280.234	6.47394	-1414.43	-21839.5	96787.6	8965.65	368.429	215.441	0	3.56596	2.27661	55.4439	104.482	1053.04	550.43	-311	200	0	6.92639	5.73209	63.5935	806.003	-928.964	751.066	-914	200	0
355	2	-165.206	107.954	-982.706	-21284.6	44712.3	-7397.42	345.499	631.659	0	270.864	14.7032	-1352.59	-21187.8	89867	9675.99	366.441	215.665	0	3.55234	2.22665	55.6798	109.417	1036.5	544.726	-311	200	0	6.6411	5.68875	63.614	858.393	-1164.11	701.669	-914	200	0
355	3	-155.517	105.21	-996.688	-20749.7	47077	-8097.84	347.233	630.819	0	251.83	20.1017	-1288.98	-20183.5	81773.6	10345.6	363.441	215.659	0	3.54901	2.20254	55.7994	114.431	1009.54	535.354	-311	200	0	6.37122	5.64303	63.7494	885.138	-1367.38	673.041	-914	200	0
355	4	-145.841	102.336	-1010.26	-20194.5	49420.6	-8788.57	348.919	629.989	0	224.648	22.4631	-1227.31	-18933.3	73020.1	10965.9	359.496	215.427	0	3.55686	2.2058	55.7951	120.88	976.882	524.237	-311	200	0	6.14773	5.58591	64.0966	887.988	-1513.58	664.61	-914	200	0
355	5	-136.268	99.3533	-1023.2	-19627.8	51706.4	-9454.47	350.534	629.183	0	191.232	21.7905	-1169.79	-17523.3	64028	11527.6	354.734	214.98	0	3.57448	2.22792	55.6795	130.186	940.938	512.963	-311	200	0	5.97024	5.50585	64.6647	874.339	-1587.34	671.601	-914	200	0
355	6	-126.883	96.3014	-1035.27	-19059.8	53898.1	-10082.5	352.062	628.411	0	153.655	18.2838	-1117.4	-16019.3	55119.2	12022.2	349.328	214.336	0	3.59826	2.25488	55.4842	142.126	902.417	502.677	-311	200	0	5.82189	5.40392	65.3638	851.862	-1588.25	688.747	-914	200	0
355	7	-117.758	93.2347	-1046.21	-18500	55963.2	-10662.4	353.491	627.683	0	113.94	12.3101	-1070.2	-14470.2	46520.8	12443.1	343.469	213.521	0	3.62108	2.27634	55.2505	154.671	864.27	494.317	-311	200	0	5.69917	5.30628	66.072	826.642	-1533.25	713.301	-914	200	0
355	8	-108.952	90.2225	-1055.87	-17957.2	57872.8	-11186.7	354.811	627.007	0	73.8898	4.3633	-1027.78	-12912.7	38375.4	12785.9	337.338	212.564	0	3.63368	2.28854	55.0194	165.051	832.83	488.483	-311	200	0	5.61632	5.25633	66.6855	803.737	-1446.11	745.019	-914	200	0
355	9	-100.514	87.3447	-1064.11	-17439	59602.5	-11650.7	356.011	626.388	0	34.9609	-4.98336	-989.539	-11375.6	30756.4	13047.9	331.082	211.496	0	3.63041	2.29196	54.8313	170.512	814.486	485.027	-311	200	0	5.58914	5.28713	67.1028	788.233	-1344.15	783.998	-914	200	0
356	0	-92.4908	84.6882	-1070.95	-16952.2	61133.6	-12051.2	357.083	625.829	0	-1.7969	-15.1271	-954.852	-9883.19	23687.2	13227.4	324.807	210.35	0	3.61363	2.28996	54.7213	168.808	811.754	483.167	-311	200	0	5.63207	5.40579	67.2015	786.942	-1237.92	831.188	-914	200	0	-176.514	33.9955	-1803.65	-822486	727944	66161.9	398.636	456.702	0
356	1	-84.9295	82.3391	-1076.45	-16503.3	62455.9	-12386.8	358.02	625.331	0	-35.7508	-25.4882	-923.225	-8456.99	17160.2	13324.6	318.587	209.16	0	3.59166	2.28904	54.7094	158.592	822.392	482.314	-311	200	0	5.76026	5.59654	66.8793	805.965	-1134.65	890.315	-914	200	0
356	2	-77.8913	80.3696	-1080.71	-16097.9	63566	-12656.2	358.819	624.896	0	-66.6312	-35.5615	-894.304	-7117.2	11153.1	13342.2	312.471	207.958	0	3.57318	2.29718	54.8001	140.286	841.627	482.595	-311	200	0	5.97524	5.82244	66.1496	846.279	-1035.7	965.052	-914	200	0
356	3	-71.4549	78.8329	-1083.84	-15740.2	64464.3	-12858.4	359.478	624.523	0	-94.4329	-44.9567	-867.86	-5881.26	5641.07	13285.4	306.5	206.777	0	3.56385	2.32014	54.9813	117.624	864.342	484.19	-311	200	0	6.25355	6.02547	65.1728	904.27	-936.885	1052.49	-914	200	0
356	4	-65.7091	77.7687	-1085.93	-15433.8	65154	-12992.1	359.998	624.213	0	-119.305	-53.4249	-843.757	-4761.48	601.076	13162.2	300.712	205.643	0	3.56532	2.35863	55.2222	97.1884	885.805	486.452	-311	200	0	6.55335	6.13974	64.1522	975.786	-837.04	1142.62	-914	200	0
356	5	-60.7418	77.2046	-1087.08	-15181.1	65642.6	-13056.1	360.384	623.965	0	-141.463	-60.8659	-821.914	-3763.3	-3987.77	12982.5	295.148	204.579	0	3.57358	2.40994	55.4855	84.6942	902.215	488.259	-311	200	0	6.82642	6.12155	63.2555	1057.67	-745.048	1224.57	-914	200	0
356	6	-56.628	77.154	-1087.36	-14984	65942	-13050.1	360.644	623.78	0	-161.129	-67.3126	-802.252	-2885.34	-8143.8	12757.8	289.849	203.597	0	3.57982	2.47111	55.744	81.5703	911.432	489.179	-311	200	0	7.02508	5.97588	62.65	1145.79	-673.507	1289.34	-914	200	0
356	7	-53.4165	77.6159	-1086.82	-14843.5	66067.4	-12974.9	360.79	623.658	0	-178.497	-72.8943	-784.649	-2121.31	-11882.7	12500	284.856	202.704	0	3.57466	2.53823	55.9857	84.8013	912.838	489.861	-311	200	0	7.10564	5.75541	62.4664	1232.74	-624.813	1328.56	-914	200	0
356	8	-51.1164	78.577	-1085.53	-14760	66035.7	-12834.2	360.833	623.597	0	-193.704	-77.7844	-768.918	-1462.35	-15219.1	12221	280.207	201.902	0	3.55126	2.60403	56.2086	89.2396	906.782	491.005	-311	200	0	7.04349	5.53028	62.7059	1307.7	-588.117	1335.9	-914	200	0
356	9	-49.6865	80.0129	-1083.59	-14731.7	65866.5	-12634.4	360.785	623.595	0	-206.834	-82.1432	-754.813	-897.626	-18169.1	11930.5	275.929	201.189	0	3.50734	2.65839	56.4094	90.5666	895.2	492.218	-311	200	0	6.85494	5.35143	63.2722	1358.1	-549.932	1310.87	-914	200	0
357	0	-49.031	81.8877	-1081.15	-14753	65583.6	-12385	360.661	623.646	0	-217.933	-86.0691	-742.062	-414.29	-20751.9	11637.2	272.035	200.558	0	3.44611	2.69196	56.5739	87.6902	882.004	492.572	-311	200	0	6.5931	5.23742	64.052	1371.83	-506.394	1261.17	-914	200	0	-278.406	6.7461	-1644.69	-779736	656715	71466.6	390.882	474.054	0
357	1	-49.0083	84.1476	-1078.35	-14813.4	65213.8	-12098.8	360.476	623.737	0	-227.035	-89.5741	-730.401	0.584653	-22989.4	11350.7	268.525	199.999	0	3.37511	2.70054	56.6777	82.7703	871.042	492.249	-311	200	0	6.32107	5.19109	64.9342	1341.99	-466.697	1200.04	-914	200	0
357	2	-49.4484	86.7103	-1075.33	-14898.5	64783	-11791	360.245	623.855	0	-234.184	-92.5907	-719.608	356.228	-24903.7	11083	265.393	199.505	0	3.30499	2.68648	56.6946	78.3619	863.514	492.838	-311	200	0	6.09693	5.21196	65.8122	1274.02	-445.768	1139.32	-914	200	0
357	3	-50.1688	89.458	-1072.19	-14992.8	64314.8	-11478.1	359.985	623.983	0	-239.448	-95.0055	-709.522	656.361	-26515.1	10847.2	262.63	199.075	0	3.24801	2.65649	56.6074	74.8154	857.238	495.714	-311	200	0	5.96993	5.28132	66.5929	1186.05	-454.545	1085.98	-914	200	0
357	4	-50.9856	92.2443	-1068.99	-15083.1	63832.8	-11176.8	359.713	624.11	0	-242.911	-96.7034	-700.047	900.966	-27842.8	10654.5	260.227	198.713	0	3.21492	2.61826	56.4148	70.5746	847.797	500.681	-311	200	0	5.96725	5.34865	67.1893	1096.33	-496.138	1045.24	-914	200	0
357	5	-51.725	94.9077	-1065.77	-15159.2	63360.5	-10903	359.45	624.224	0	-244.681	-97.6067	-691.143	1088.8	-28907.9	10512.8	258.174	198.425	0	3.21305	2.57806	56.1303	64.0918	831.173	506.112	-311	200	0	6.07756	5.35704	67.5125	1012.07	-563.474	1022.58	-914	200	0
357	6	-52.2346	97.2885	-1062.6	-15213.2	62919.5	-10671.5	359.213	624.317	0	-244.893	-97.6951	-682.826	1217.76	-29735.1	10425.7	256.453	198.217	0	3.24629	2.53928	55.7799	55.2753	806.847	509.876	-311	200	0	6.25488	5.28761	67.4854	935.225	-634.413	1020.44	-914	200	0
357	7	-52.391	99.2443	-1059.5	-15238.5	62529.1	-10494.2	359.018	624.383	0	-243.711	-97.0053	-675.15	1284.52	-30352.6	10392.3	255.043	198.097	0	3.31322	2.50299	55.4021	46.0225	778.859	510.497	-311	200	0	6.44624	5.17152	67.0658	873.578	-677.715	1035.68	-914	200	0
357	8	-52.1051	100.662	-1056.53	-15229.6	62206.8	-10379.9	358.878	624.415	0	-241.334	-95.6187	-668.198	1285.72	-30790.5	10407.8	253.92	198.076	0	3.40401	2.47143	55.0419	39.5273	753.121	507.893	-311	200	0	6.61697	5.06417	66.2698	837.43	-672.631	1061.5	-914	200	0
357	9	-51.3208	101.472	-1053.79	-15182.5	61967.6	-10333.3	358.805	624.408	0	-237.984	-93.643	-662.072	1220.26	-31078.5	10464.9	253.059	198.157	0	3.50159	2.44995	54.7414	38.4977	733.972	503.149	-311	200	0	6.7495	5.01565	65.1941	827.813	-618.363	1090.62	-914	200	0
358	0	-50.0098	101.651	-1051.38	-15094.9	61821.2	-10355.5	358.8	624.357	0	-233.896	-91.1986	-656.889	1090.74	-31243.9	10555.4	252.437	198.34	0	3.58956	2.44491	54.5349	44.1369	723.789	497.88	-311	200	0	6.82813	5.05228	64.0015	834.61	-526.163	1117.32	-914	200	0	-241.702	24.2647	-1581.98	-758892	628783	64131.9	389.816	480.197	0
358	1	-48.1723	101.223	-1049.43	-14965.8	61771.7	-10445.5	358.862	624.261	0	-229.31	-88.4105	-652.76	903.511	-31310.7	10672.8	252.033	198.616	0	3.65916	2.46057	54.4429	56.3715	723.707	493.395	-311	200	0	6.83765	5.17283	62.861	844.611	-414.102	1137.61	-914	200	0
358	2	-45.8412	100.235	-1048.03	-14795.7	61818.5	-10600.5	358.986	624.118	0	-224.467	-85.4028	-649.758	666.797	-31299	10813	251.83	198.974	0	3.7081	2.49566	54.4612	73.8481	733.221	489.787	-311	200	0	6.77898	5.36115	61.8834	846.643	-307.89	1148.08	-914	200	0
358	3	-43.0824	98.7457	-1047.16	-14586.5	61957.3	-10816.2	359.167	623.93	0	-219.607	-82.2939	-647.902	388.206	-31226.1	10973.9	251.804	199.401	0	3.73614	2.54246	54.5625	93.8575	750.413	485.84	-311	200	0	6.68671	5.59772	61.0903	830.318	-233.09	1146.97	-914	200	0
358	4	-39.9867	96.8156	-1046.8	-14341.8	62180.2	-11086.2	359.4	623.701	0	-214.951	-79.1927	-647.17	74.2201	-31105.5	11155.4	251.936	199.885	0	3.74432	2.59079	54.7114	112.885	773.382	480.092	-311	200	0	6.62721	5.85536	60.4567	788.015	-201.771	1136.05	-914	200	0
358	5	-36.6624	94.4995	-1046.85	-14066.4	62475.6	-11402.2	359.679	623.437	0	-210.686	-76.1939	-647.52	-268.541	-30947.5	11359.6	252.206	200.415	0	3.7364	2.63364	54.8789	127.475	800.766	472.286	-311	200	0	6.65891	6.09208	59.996	723.439	-208.228	1117.86	-914	200	0
358	6	-33.2286	91.8466	-1047.22	-13766.6	62830	-11755.3	359.997	623.146	0	-206.955	-73.3739	-648.917	-633.67	-30759.2	11590.3	252.599	200.977	0	3.71893	2.67091	55.0406	135.261	830.822	463.881	-311	200	0	6.78719	6.26101	59.7954	652.961	-236.404	1092.18	-914	200	0
358	7	-29.8049	88.9032	-1047.81	-13448.9	63228.6	-12136.7	360.343	622.835	0	-203.842	-70.785	-651.335	-1017.39	-30544.5	11851.5	253.105	201.562	0	3.69843	2.70847	55.167	135.732	861.061	456.97	-311	200	0	6.96538	6.32926	59.9843	593.648	-271.253	1057.99	-914	200	0
358	8	-26.4963	85.7193	-1048.54	-13120.3	63654.8	-12539.2	360.708	622.513	0	-201.361	-68.4476	-654.768	-1419.24	-30303.7	12146.3	253.718	202.168	0	3.67666	2.75074	55.2355	130.275	889.117	452.723	-311	200	0	7.13376	6.28297	60.6686	553.378	-306.455	1015.72	-914	200	0
358	9	-23.3844	82.3566	-1049.39	-12788.8	64090.4	-12956.4	361.074	622.187	0	-199.456	-66.3445	-659.221	-1840.42	-30033.4	12475.9	254.441	202.792	0	3.64809	2.79372	55.2568	121.201	913.566	450.632	-311	200	0	7.24993	6.11794	61.8358	534.25	-344.824	966.91	-914	200	0
359	0	-20.5279	78.8903	-1050.39	-12462.4	64517.6	-13382.2	361.423	621.865	0	-197.999	-64.423	-664.716	-2282.7	-29726.9	12839.7	255.279	203.434	0	3.60429	2.8266	55.2696	110.298	934.338	448.623	-311	200	0	7.29199	5.83541	63.2985	538.772	-392.605	914.599	-914	200	0	-193.102	17.5744	-1642.38	-776385	651264	42175.4	390.588	472.992	0
359	1	-17.971	75.4029	-1051.61	-12147.9	64921.6	-13810.1	361.736	621.552	0	-196.817	-62.6092	-671.266	-2748.65	-29375.4	13235	256.239	204.095	0	3.54292	2.83879	55.3038	98.7375	951.825	444.197	-311	200	0	7.25239	5.45315	64.7583	565.884	-453.614	863.551	-914	200	0
359	2	-15.7509	71.9722	-1053.08	-11851	65290	-14233.4	361.999	621.254	0	-195.72	-60.8269	-678.839	-3241.15	-28969	13657.1	257.326	204.775	0	3.47333	2.82501	55.3599	87.9713	964.696	436.356	-311	200	0	7.13848	5.01568	65.9467	604.457	-525.58	818.341	-914	200	0
359	3	-13.9025	68.6628	-1054.74	-11577	65611.2	-14646.2	362.206	620.976	0	-194.515	-59.0106	-687.342	-3762.68	-28497.2	14099	258.54	205.474	0	3.414	2.78659	55.4207	79.5704	969.716	426.295	-311	200	0	6.97451	4.58649	66.724	638.862	-599.468	781.933	-914	200	0
359	4	-12.4524	65.5265	-1056.47	-11330.6	65872.3	-15043.7	362.351	620.725	0	-193.014	-57.1095	-696.649	-4315.2	-27947.5	14551.5	259.883	206.194	0	3.38373	2.73105	55.4692	74.2485	964.409	416.319	-311	200	0	6.79557	4.22608	67.0623	660.033	-665.464	756.397	-914	200	0
359	5	-11.4145	62.6039	-1058.09	-11114.7	66059.6	-15421.7	362.433	620.505	0	-191.046	-55.0845	-706.617	-4899.94	-27305.5	15004.6	261.357	206.934	0	3.39338	2.66913	55.5032	71.6315	949.263	408.664	-311	200	0	6.6332	3.9693	66.9993	667.085	-719.727	744.219	-914	200	0
359	6	-10.7895	59.9259	-1059.38	-10930.5	66159.4	-15774.9	362.451	620.318	0	-188.462	-52.9072	-717.087	-5516.49	-26558.3	15446.9	262.964	207.693	0	3.44232	2.60967	55.534	70.9216	927.397	404.969	-311	200	0	6.50553	3.81529	66.6767	661.604	-762.72	747.732	-914	200	0
359	7	-10.5687	57.5188	-1060.14	-10779.9	66159	-16097.4	362.406	620.168	0	-185.15	-50.5649	-727.892	-6161.8	-25699.2	15867.3	264.694	208.465	0	3.51969	2.55689	55.5699	71.4363	902.327	406.319	-311	200	0	6.4208	3.73711	66.3415	643.612	-792.814	766.863	-914	200	0
359	8	-10.7328	55.4088	-1060.22	-10666.2	66049.4	-16383.2	362.298	620.06	0	-181.034	-48.0722	-738.878	-6830.11	-24730.7	16255.7	266.529	209.244	0	3.6096	2.51265	55.6061	72.6457	876.172	413.429	-311	200	0	6.38374	3.70413	66.2097	613.517	-803.388	797.32	-914	200	0
359	9	-11.249	53.6214	-1059.54	-10594.2	65824.7	-16626.5	362.126	619.999	0	-176.092	-45.4758	-749.94	-7513.59	-23662.9	16603.5	268.447	210.019	0	3.69773	2.47744	55.6334	74.3559	850.347	426.161	-311	200	0	6.39368	3.70239	66.3522	577.512	-785.601	832.023	-914	200	0
360	0	-12.0703	52.1821	-1058.09	-10567.4	65482	-16822.5	361.887	619.987	0	-170.349	-42.8514	-761.03	-8201.96	-22509.8	16903.8	270.422	210.777	0	3.77548	2.44863	55.6502	76.9273	827.541	443.095	-311	200	0	6.43696	3.74198	66.697	547.614	-735.403	866.569	-914	200	0	-146.491	21.9589	-1729.22	-793202	686508	38494.7	392.655	459.124	0
360	1	-13.141	51.1159	-1055.91	-10586.7	65020	-16967.4	361.577	620.026	0	-163.883	-40.3018	-772.125	-8881.67	-21287.3	17151.7	272.43	211.503	0	3.83852	2.42211	55.6605	80.9072	812.202	462.203	-311	200	0	6.48207	3.84407	67.0734	536.892	-658.033	902.098	-914	200	0
360	2	-14.4081	50.4415	-1053.06	-10651	64440.6	-17059.6	361.194	620.114	0	-156.821	-37.9579	-783.198	-9537.45	-20012.8	17344	274.447	212.178	0	3.88188	2.39528	55.6655	86.3627	808.614	481.883	-311	200	0	6.49241	4.02256	67.2737	556.18	-564.492	940.937	-914	200	0
360	3	-15.8269	50.1653	-1049.59	-10758.3	63750.7	-17099	360.739	620.25	0	-149.336	-35.9724	-794.212	-10155.6	-18706.5	17478.8	276.447	212.787	0	3.89872	2.36674	55.6636	92.8336	818.245	501.221	-311	200	0	6.45308	4.28146	67.1443	610.661	-466.665	981.366	-914	200	0
360	4	-17.3619	50.2811	-1045.55	-10906.9	62963.8	-17087.5	360.221	620.432	0	-141.633	-34.5035	-805.125	-10725.1	-17390.4	17554.7	278.4	213.321	0	3.88407	2.3354	55.6589	99.8924	839.148	519.449	-311	200	0	6.37723	4.61298	66.6326	698.08	-373.694	1017.9	-914	200	0
360	5	-18.9862	50.7717	-1041	-11094	62097.8	-17028.3	359.652	620.657	0	-133.931	-33.6922	-815.892	-11236.8	-16086.2	17571.8	280.284	213.772	0	3.83983	2.30108	55.6586	106.812	868.169	535.597	-311	200	0	6.29204	4.98535	65.7711	810.143	-287.935	1044.99	-914	200	0
360	6	-20.6806	51.6093	-1036	-11314.7	61170	-16926.2	359.044	620.922	0	-126.444	-33.6448	-826.452	-11683.8	-14812	17530.4	282.078	214.137	0	3.77664	2.26559	55.659	111.537	903.312	548.652	-311	200	0	6.23522	5.34521	64.6593	932.22	-208.051	1059.67	-914	200	0
360	7	-22.4299	52.7576	-1030.6	-11563.9	60195.1	-16786.3	358.408	621.221	0	-119.356	-34.4282	-836.729	-12061.4	-13583.8	17431.6	283.766	214.415	0	3.70969	2.2339	55.6437	111.3	943.185	557.468	-311	200	0	6.2476	5.64139	63.4524	1044.51	-137.892	1062.66	-914	200	0
360	8	-24.2214	54.1759	-1024.88	-11836.9	59186.3	-16614.1	357.749	621.55	0	-112.816	-36.0685	-846.651	-12366.7	-12417.1	17276.8	285.334	214.607	0	3.65177	2.21247	55.6035	104.836	984.954	560.561	-311	200	0	6.3487	5.84609	62.3393	1127.85	-90.5059	1057.5	-914	200	0
360	9	-26.0424	55.8263	-1018.96	-12129.5	58154.6	-16414.5	357.073	621.904	0	-106.922	-38.5475	-856.174	-12597.4	-11326.4	17067.9	286.771	214.714	0	3.60822	2.20334	55.5476	93.4521	1024.75	556.307	-311	200	0	6.52607	5.95204	61.5097	1168.09	-82.7877	1048.05	-914	200	0
361	0	-27.8753	57.6795	-1012.96	-12436.4	57110.1	-16192.5	356.379	622.277	0	-101.725	-41.8025	-865.296	-12754	-10322.9	16806.8	288.07	214.739	0	3.57562	2.20137	55.4966	79.7948	1059.44	543.714	-311	200	0	6.74357	5.95632	61.1273	1159.47	-121.994	1037.11	-914	200	0	-113.18	11.8547	-1768.31	-784276	694280	34511.9	389.272	443.635	0
361	1	-29.6961	59.7132	-1007.05	-12750.7	56062.4	-15952.7	355.67	622.661	0	-97.2265	-45.7355	-874.034	-12840.4	-9413.16	16497	289.23	214.691	0	3.54699	2.19946	55.4736	66.1224	1086.48	523.576	-311	200	0	6.95445	5.86572	61.2704	1109.63	-197.18	1026.53	-914	200	0
361	2	-31.4853	61.9027	-1001.35	-13064.7	55022	-15699.1	354.948	623.047	0	-93.3858	-50.2276	-882.391	-12864.4	-8599.61	16143.8	290.254	214.579	0	3.51955	2.19583	55.4902	54.0322	1103.21	498.716	-311	200	0	7.12152	5.71428	61.859	1039.02	-285.836	1017.61	-914	200	0
361	3	-33.2371	64.2141	-995.932	-13372.8	53999	-15434.7	354.22	623.427	0	-90.1329	-55.1491	-890.32	-12835.4	-7880.43	15754	291.149	214.417	0	3.49553	2.19491	55.5385	44.9087	1107.55	472.587	-311	200	0	7.22669	5.55122	62.7172	971.562	-364.084	1010.02	-914	200	0
361	4	-34.9598	66.6052	-990.816	-13672.3	53002.6	-15162.6	353.494	623.799	0	-87.3772	-60.3676	-897.739	-12761.4	-7249.62	15334.8	291.925	214.215	0	3.47709	2.20216	55.5989	39.8464	1099.28	447.717	-311	200	0	7.26254	5.40852	63.7139	925.874	-412.36	999.346	-914	200	0
361	5	-36.6723	69.0281	-986.003	-13963.4	52041.5	-14886.5	352.78	624.162	0	-85.0225	-65.7547	-904.552	-12650	-6697.38	14893.5	292.596	213.985	0	3.46501	2.22168	55.6532	39.5486	1080.7	425.436	-311	200	0	7.2309	5.2854	64.7423	914.67	-421.639	977.983	-914	200	0
361	6	-38.3991	71.4286	-981.456	-14246.6	51124.6	-14610.8	352.091	624.516	0	-82.982	-71.1935	-910.655	-12509.2	-6211.32	14437.5	293.179	213.736	0	3.46105	2.25834	55.6943	44.6184	1055.94	406.305	-311	200	0	7.14382	5.1608	65.6142	946.15	-395.528	941.668	-914	200	0
361	7	-40.1638	73.7508	-977.116	-14522.5	50259.7	-14339.9	351.437	624.863	0	-81.1838	-76.5798	-915.948	-12348.4	-5778.55	13974.2	293.691	213.482	0	3.46679	2.31529	55.7293	55.9058	1028.96	390.35	-311	200	0	7.01431	5.02144	66.1091	1019.63	-345.127	894.444	-914	200	0
361	8	-41.9801	75.9477	-972.933	-14789.9	49450.3	-14077.8	350.826	625.201	0	-79.5668	-81.8166	-920.359	-12176.5	-5389.24	13511.5	294.144	213.23	0	3.48132	2.38806	55.7727	74.5387	1001.69	377.44	-311	200	0	6.85289	4.87496	66.1436	1120.17	-284.715	847.514	-914	200	0
361	9	-43.8449	77.991	-968.899	-15046.8	48694.9	-13827.4	350.258	625.53	0	-78.0751	-86.8088	-923.887	-12001	-5039.11	13056.9	294.546	212.99	0	3.50322	2.46664	55.8361	100.91	974.242	367.834	-311	200	0	6.67439	4.73928	65.8443	1221.85	-227.494	814.711	-914	200	0
362	0	-45.7337	79.8729	-965.081	-15290.8	47990.4	-13591.5	349.727	625.844	0	-76.6597	-91.4649	-926.622	-11827	-4728.29	12617.3	294.897	212.764	0	3.53355	2.54306	55.92	132.901	946.465	362.096	-311	200	0	6.50274	4.62976	65.4418	1299.42	-180.167	806.964	-914	200	0	-113.397	-11.5069	-1767.6	-772363	690369	32693.9	387.209	436.438	0
362	1	-47.6061	81.5996	-961.606	-15518.6	47334.8	-13372.7	349.225	626.138	0	-75.2851	-95.7056	-928.713	-11658.2	-4458.55	12198.7	295.199	212.553	0	3.57509	2.61155	56.0151	166.07	918.083	360.393	-311	200	0	6.36355	4.5537	65.1088	1336.04	-145.507	827.583	-914	200	0
362	2	-49.4173	83.1792	-958.608	-15726.4	46728.1	-13174.8	348.746	626.406	0	-73.9343	-99.4742	-930.307	-11498	-4231.49	11806.3	295.452	212.359	0	3.62819	2.66405	56.1066	196.694	888.975	362.033	-311	200	0	6.26662	4.51304	64.8626	1321.44	-132.778	870.962	-914	200	0
362	3	-51.1293	84.6102	-956.176	-15910.8	46172.3	-13001.2	348.289	626.64	0	-72.6059	-102.741	-931.511	-11349.8	-4047.45	11443.6	295.655	212.184	0	3.68805	2.69218	56.1736	223.623	861.761	365.525	-311	200	0	6.2018	4.512	64.5766	1247.94	-160.913	925.081	-914	200	0
362	4	-52.7141	85.8795	-954.337	-16069.4	45670.9	-12854.9	347.856	626.838	0	-71.3089	-105.502	-932.386	-11216.5	-3905.36	11113.1	295.811	212.03	0	3.74727	2.69163	56.2035	246.006	842.152	368.997	-311	200	0	6.15459	4.55207	64.0948	1111.62	-244.84	976.736	-914	200	0
362	5	-54.1523	86.9673	-953.066	-16201.4	45229.2	-12738.2	347.457	626.999	0	-70.0584	-107.77	-932.969	-11100.8	-3803.3	10817.7	295.923	211.898	0	3.79935	2.66155	56.2152	260.192	834.812	370.866	-311	200	0	6.11873	4.61767	63.3895	920.12	-376.02	1016.95	-914	200	0
362	6	-55.4294	87.8509	-952.31	-16306.7	44853.9	-12651.7	347.1	627.123	0	-68.8698	-109.569	-933.274	-11005.5	-3736.79	10560.9	295.996	211.792	0	3.8385	2.6028	56.2445	260.845	839.961	370.512	-311	200	0	6.10257	4.68279	62.6489	699.604	-518.698	1042.29	-914	200	0
362	7	-56.5317	88.5094	-952.007	-16386	44551.6	-12595.1	346.798	627.212	0	-67.7515	-110.917	-933.3	-10934.4	-3697.72	10345.5	296.038	211.716	0	3.85866	2.51957	56.307	245.631	853.338	368.406	-311	200	0	6.12777	4.73214	62.1804	490.445	-628.438	1051.65	-914	200	0
362	8	-57.44	88.9283	-952.109	-16441.1	44327.1	-12566.7	346.557	627.268	0	-66.7013	-111.83	-933.062	-10891.7	-3677.51	10173.2	296.059	211.673	0	3.85475	2.42224	56.3932	217.824	868.109	365.529	-311	200	0	6.20547	4.76639	62.1961	331.197	-675.16	1044.01	-914	200	0
362	9	-58.1263	89.1058	-952.602	-16474.1	44183.8	-12564.7	346.382	627.294	0	-65.7078	-112.32	-932.606	-10880.3	-3669.35	10045.6	296.066	211.667	0	3.82512	2.32675	56.4863	184.589	878.31	362.625	-311	200	0	6.31792	4.79524	62.7058	242.403	-652.983	1020.07	-914	200	0
363	0	-58.5544	89.0604	-953.518	-16486	44122.4	-12587.2	346.273	627.29	0	-64.7541	-112.392	-932.025	-10902.1	-3665.82	9964.42	296.067	211.697	0	3.77327	2.24992	56.5659	153.591	881.743	359.997	-311	200	0	6.43943	4.8324	63.5975	222.313	-578.828	982.986	-914	200	0	-105.94	-12.3262	-1775.21	-778986	693845	31350.3	387.704	438.277	0
363	1	-58.6864	88.8284	-954.917	-16475.9	44141.2	-12632.4	346.225	627.254	0	-63.8213	-112.048	-931.439	-10958.5	-3656.79	9931.23	296.074	211.765	0	3.70841	2.20495	56.6003	130.345	879.234	357.943	-311	200	0	6.56548	4.89326	64.7469	252.855	-482.927	936.508	-914	200	0
363	2	-58.4946	88.4488	-956.843	-16442.3	44237.3	-12697.5	346.233	627.184	0	-62.8969	-111.289	-930.955	-11052.6	-3631.34	9946.35	296.099	211.872	0	3.64381	2.19872	56.5549	116.797	871.807	357.322	-311	200	0	6.709	4.99146	66.0073	307.344	-393.762	885.423	-914	200	0
363	3	-57.971	87.9524	-959.293	-16385.4	44409.2	-12778.7	346.294	627.081	0	-61.9815	-110.131	-930.641	-11188.2	-3581.45	10008.7	296.152	212.022	0	3.59144	2.22894	56.4146	111.671	859.826	359.446	-311	200	0	6.87724	5.12868	67.1732	359.377	-329.809	837.03	-914	200	0
363	4	-57.1269	87.362	-962.227	-16307.4	44657.5	-12871.3	346.411	626.948	0	-61.0883	-108.602	-930.525	-11367.4	-3505.38	10116.5	296.233	212.216	0	3.55729	2.28263	56.1942	112.5	844.661	365.182	-311	200	0	7.06488	5.2888	68.036	391.764	-300.223	799.176	-914	200	0
363	5	-55.9874	86.6941	-965.573	-16212.4	44983.7	-12969.9	346.588	626.791	0	-60.2427	-106.746	-930.612	-11588.9	-3408.18	10267.9	296.338	212.453	0	3.54219	2.33966	55.9276	116.933	829.778	374.318	-311	200	0	7.2632	5.44446	68.4515	399.713	-305.953	777.557	-914	200	0
363	6	-54.5878	85.9583	-969.237	-16104.9	45385.2	-13068.8	346.826	626.616	0	-59.4764	-104.618	-930.894	-11848.1	-3298.16	10461.5	296.457	212.728	0	3.5447	2.38101	55.6559	122.629	819.525	385.663	-311	200	0	7.45591	5.56282	68.3692	387.758	-340.331	775.17	-914	200	0
363	7	-52.9685	85.1628	-973.117	-15988.6	45853	-13162.9	347.12	626.43	0	-58.8183	-102.274	-931.361	-12138.7	-3184.11	10694.6	296.581	213.033	0	3.5615	2.39828	55.4242	127.764	817.062	397.497	-311	200	0	7.60813	5.61294	67.8717	363.867	-393.644	793.741	-914	200	0
363	8	-51.1668	84.3229	-977.134	-15866.5	46373.4	-13247.8	347.459	626.238	0	-58.2874	-99.7734	-932.012	-12452.4	-3074.7	10963	296.701	213.361	0	3.58729	2.39726	55.2711	132.128	823.117	408.285	-311	200	0	7.67774	5.57874	67.1838	336.953	-460.716	834.731	-914	200	0
363	9	-49.2097	83.466	-981.256	-15741.7	46931.3	-13320.4	347.828	626.042	0	-57.8906	-97.1698	-932.866	-12780	-2977.74	11261.9	296.808	213.7	0	3.61757	2.39186	55.2145	137.036	835.74	417.28	-311	200	0	7.63778	5.46119	66.5609	321.058	-540.854	896.128	-914	200	0
364	0	-47.1137	82.6318	-985.494	-15616.7	47513.5	-13377.9	348.213	625.846	0	-57.6212	-94.5082	-933.951	-13112.2	-2899.53	11585.8	296.895	214.04	0	3.65269	2.39489	55.2519	143.865	850.605	424.649	-311	200	0	7.49072	5.26991	66.1337	336.329	-627.786	970.395	-914	200	0	-83.64	4.52738	-1826.98	-806181	710480	27142.9	386.399	441.188	0
364	1	-44.8922	81.8611	-989.871	-15493.4	48109.8	-13418.7	348.602	625.652	0	-57.4611	-91.8237	-935.282	-13439.9	-2845.12	11928.2	296.958	214.37	0	3.69635	2.41296	55.3701	152.44	862.365	431.174	-311	200	0	7.27325	5.02807	65.8865	399.163	-705.291	1049.11	-914	200	0
364	2	-42.5677	81.183	-994.379	-15373.4	48709.8	-13443	348.985	625.46	0	-57.3879	-89.1477	-936.844	-13755.2	-2817.85	12282.3	296.992	214.683	0	3.74912	2.44454	55.5513	160.807	867.704	437.547	-311	200	0	7.04077	4.78086	65.7266	510.516	-757.941	1127.29	-914	200	0
364	3	-40.1783	80.6095	-998.961	-15256.9	49301.6	-13452.5	349.353	625.273	0	-57.3837	-86.5106	-938.587	-14053	-2818.8	12640.8	296.997	214.973	0	3.80521	2.48025	55.7715	166.899	867.086	443.706	-311	200	0	6.84068	4.57776	65.5034	654.734	-783.241	1203.12	-914	200	0
364	4	-37.7746	80.1388	-1003.52	-15143.8	49872.8	-13450	349.698	625.091	0	-57.4348	-83.9427	-940.418	-14330.4	-2847.41	12997.2	296.972	215.238	0	3.8556	2.50938	55.9977	170.181	862.579	448.951	-311	200	0	6.70187	4.44672	65.0401	807.17	-790.158	1276.23	-914	200	0
364	5	-35.4143	79.757	-1007.93	-15034.5	50412.2	-13437.6	350.016	624.916	0	-57.5297	-81.4742	-942.216	-14586	-2902.87	13346.3	296.919	215.481	0	3.89358	2.52963	56.1914	171.054	855.178	452.543	-311	200	0	6.63766	4.39018	64.2584	937.967	-790.32	1345.16	-914	200	0
364	6	-33.1561	79.4436	-1012.05	-14930	50912	-13416.4	350.306	624.752	0	-57.6585	-79.1356	-943.846	-14820.1	-2985.66	13684.5	296.837	215.702	0	3.91766	2.5482	56.3237	169.573	844.694	453.921	-311	200	0	6.64903	4.39527	63.2637	1015.34	-790.514	1405.04	-914	200	0
364	7	-31.0545	79.18	-1015.78	-14832.6	51366.9	-13387.4	350.569	624.602	0	-57.8129	-76.9553	-945.2	-15033.9	-3098.13	14009.1	296.722	215.906	0	3.93044	2.57217	56.3886	165.485	831.075	452.89	-311	200	0	6.72563	4.44613	62.2515	1019.77	-785.579	1447.23	-914	200	0
364	8	-29.1543	78.9569	-1019.04	-14745.2	51769.9	-13351.5	350.802	624.47	0	-57.9863	-74.9557	-946.21	-15228.6	-3242.99	14317.9	296.573	216.094	0	3.93474	2.60001	56.3961	158.758	815.75	450.277	-311	200	0	6.84875	4.5352	61.3607	956.654	-760.253	1463	-914	200	0
364	9	-27.4875	78.775	-1021.78	-14671.2	52112.6	-13308.6	351.002	624.358	0	-58.177	-73.1499	-946.851	-15404.1	-3421.95	14609.9	296.386	216.269	0	3.93035	2.62241	56.3484	149.436	802.014	448.054	-311	200	0	6.99788	4.66402	60.6783	852.004	-701.967	1448.88	-914	200	0
365	0	-26.0722	78.6454	-1024.02	-14612.7	52388.8	-13258.1	351.16	624.27	0	-58.3882	-71.5407	-947.138	-15558.6	-3635.74	14884.5	296.161	216.427	0	3.91526	2.6286	56.2397	137.109	794.029	448.283	-311	200	0	7.1516	4.83364	60.3137	739.801	-606.888	1407.6	-914	200	0	-73.9446	19.4703	-1853	-820900	718251	27697.5	385.417	443.322	0
365	1	-24.9166	78.5872	-1025.8	-14570.2	52597.6	-13199.4	351.274	624.204	0	-58.6285	-70.1245	-947.117	-15689.4	-3885.16	15141.5	295.898	216.565	0	3.88843	2.61176	56.0812	121.539	795.479	451.774	-311	200	0	7.28252	5.0379	60.3464	651.649	-476.982	1345.53	-914	200	0
365	2	-24.0269	78.6202	-1027.2	-14542.7	52741.6	-13131.9	351.345	624.158	0	-58.9149	-68.8988	-946.835	-15794	-4171.6	15381.1	295.594	216.681	0	3.85128	2.57168	55.9053	103.538	808.319	457.362	-311	200	0	7.35889	5.26289	60.716	605.847	-321.528	1270.91	-914	200	0
365	3	-23.4119	78.758	-1028.25	-14528.6	52822.9	-13056.4	351.372	624.13	0	-59.2741	-67.8651	-946.327	-15871.2	-4495.5	15604	295.25	216.771	0	3.80912	2.51436	55.7422	83.9494	831.668	462.381	-311	200	0	7.35791	5.48706	61.246	598.855	-161.861	1192.95	-914	200	0
365	4	-23.0825	79.0048	-1028.94	-14526	52842.6	-12974.1	351.356	624.117	0	-59.7368	-67.0248	-945.609	-15921	-4853.95	15811	294.867	216.837	0	3.77176	2.44825	55.6053	62.8152	861.139	464.267	-311	200	0	7.28221	5.68498	61.7825	610.632	-29.2119	1120.2	-914	200	0
365	5	-23.0486	79.3532	-1029.27	-14532.7	52803	-12887	351.302	624.119	0	-60.3335	-66.3777	-944.672	-15944.3	-5240.76	16003.3	294.452	216.878	0	3.7504	2.38027	55.499	40.0022	889.034	461.944	-311	200	0	7.16246	5.83512	62.2688	620.524	43.471	1059.89	-914	200	0
365	6	-23.3152	79.7848	-1029.21	-14546.9	52707.9	-12797.1	351.212	624.134	0	-61.0919	-65.9245	-943.498	-15941.7	-5649.5	16181.8	294.012	216.896	0	3.75084	2.31453	55.4208	15.8021	907.251	456.057	-311	200	0	7.04137	5.92432	62.6926	619.492	29.1233	1018.15	-914	200	0
365	7	-23.8763	80.2743	-1028.76	-14567.7	52562.5	-12705.9	351.093	624.16	0	-62.0331	-65.6684	-942.076	-15914.5	-6075.61	16347.3	293.551	216.893	0	3.76835	2.25361	55.3577	-8.51209	912.138	448.551	-311	200	0	6.94804	5.94468	63.0212	610.928	-80.6578	997.491	-914	200	0
365	8	-24.7113	80.7937	-1027.94	-14594.2	52374.2	-12615.1	350.95	624.198	0	-63.166	-65.6099	-940.412	-15864.7	-6516.47	16501.7	293.071	216.87	0	3.79089	2.202	55.2913	-30.5259	906.321	441.758	-311	200	0	6.87901	5.88894	63.2096	601.79	-260.519	993.96	-914	200	0
365	9	-25.7816	81.3166	-1026.82	-14624.1	52150.4	-12526.5	350.788	624.242	0	-64.4819	-65.7413	-938.55	-15795.3	-6970.37	16646.5	292.573	216.83	0	3.80874	2.16695	55.2071	-47.5096	896.035	437.236	-311	200	0	6.80865	5.75757	63.232	594.45	-460.686	1001.31	-914	200	0
366	0	-27.0299	81.8239	-1025.47	-14654.2	51897.1	-12442.1	350.608	624.29	0	-65.9495	-66.0434	-936.58	-15709.8	-7434.6	16782.6	292.062	216.774	0	3.81968	2.15385	55.1032	-57.7603	887.62	435.152	-311	200	0	6.72157	5.57203	63.1094	587.648	-637.881	1016.86	-914	200	0	-95.3955	21.5283	-1831.24	-812932	705802	37650.5	382.65	444.291	0
366	1	-28.3871	82.3056	-1024.02	-14681.3	51618.2	-12364.6	350.407	624.337	0	-67.5191	-66.4893	-934.622	-15611	-7904.98	16910.3	291.542	216.703	0	3.82543	2.16118	54.9903	-61.9972	885.53	434.687	-311	200	0	6.6278	5.36866	62.9226	582.854	-770.787	1040	-914	200	0
366	2	-29.7878	82.7517	-1022.56	-14704	51317.8	-12297	350.185	624.38	0	-69.1378	-67.0534	-932.785	-15501.1	-8377.22	17029.3	291.019	216.618	0	3.82608	2.18003	54.8852	-63.4886	891.773	435.024	-311	200	0	6.54788	5.1772	62.7555	584.558	-853.869	1067.2	-914	200	0
366	3	-31.1802	83.1452	-1021.18	-14721.4	51003.4	-12242.9	349.946	624.416	0	-70.7602	-67.7166	-931.134	-15382.4	-8847.31	17139.2	290.498	216.52	0	3.81868	2.19832	54.8041	-65.8773	906.275	435.689	-311	200	0	6.49625	5.01677	62.6189	593.007	-889.711	1091.27	-914	200	0
366	4	-32.5261	83.4628	-1019.9	-14731.7	50685.1	-12206	349.696	624.444	0	-72.3529	-68.4626	-929.679	-15258.3	-9310.29	17238.7	289.985	216.412	0	3.79942	2.20726	54.7589	-70.2898	927.244	436.285	-311	200	0	6.48188	4.90721	62.4499	603.132	-885.362	1104.63	-914	200	0
366	5	-33.7996	83.6787	-1018.72	-14732.4	50373.1	-12189.2	349.447	624.462	0	-73.8953	-69.2776	-928.393	-15133.4	-9759.71	17326	289.488	216.301	0	3.76772	2.20676	54.7585	-74.5266	951.282	436.585	-311	200	0	6.50638	4.86662	62.2043	611.081	-848.242	1103.65	-914	200	0
366	6	-34.986	83.7673	-1017.62	-14722.4	50075.5	-12194	349.208	624.467	0	-75.3726	-70.1528	-927.224	-15012.3	-10188.2	17398.3	289.012	216.191	0	3.73024	2.2061	54.8127	-74.7113	974.229	436.629	-311	200	0	6.55097	4.89689	61.9548	616.131	-784.206	1091.26	-914	200	0
366	7	-36.0764	83.7061	-1016.53	-14701.7	49799.9	-12220.3	348.99	624.463	0	-76.7666	-71.0835	-926.12	-14898.3	-10589.7	17452.9	288.566	216.087	0	3.69866	2.21883	54.9329	-67.4639	992.354	436.743	-311	200	0	6.57946	4.97809	61.8503	618.225	-701.208	1075.57	-914	200	0
366	8	-37.0606	83.4819	-1015.43	-14671.5	49554.7	-12267.4	348.802	624.449	0	-78.0551	-72.0639	-925.049	-14792.8	-10960.1	17488.9	288.152	215.991	0	3.68145	2.25381	55.1221	-51.5148	1002.46	437.59	-311	200	0	6.56294	5.07558	62.006	617.834	-610.311	1064.87	-914	200	0
366	9	-37.9201	83.098	-1014.37	-14632.5	49346.6	-12334.2	348.648	624.425	0	-79.2141	-73.077	-924.023	-14695.8	-11296.4	17507.5	287.775	215.904	0	3.67972	2.3085	55.3635	-28.5301	1002.28	439.645	-311	200	0	6.49868	5.1556	62.4845	618.958	-520.25	1063.99	-914	200	0
367	0	-38.6264	82.5786	-1013.45	-14583.9	49177.9	-12419.3	348.525	624.39	0	-80.2154	-74.0919	-923.1	-14607.5	-11594.4	17511.2	287.44	215.824	0	3.68911	2.37062	55.6202	-2.62227	992.114	442.662	-311	200	0	6.4053	5.20113	63.2913	630.221	-434.992	1073.53	-914	200	0	-109.731	9.15602	-1819.46	-808329	698705	38616.4	380.85	444.312	0
367	1	-39.1465	81.9617	-1012.83	-14524.6	49048.9	-12519.9	348.427	624.341	0	-81.0286	-75.0734	-922.348	-14529.4	-11849.3	17502.3	287.153	215.753	0	3.70086	2.42511	55.8518	21.3307	974.75	446.062	-311	200	0	6.30354	5.21231	64.3282	660.141	-355.477	1089.48	-914	200	0
367	2	-39.4569	81.2822	-1012.64	-14453.9	48959.8	-12633.2	348.349	624.274	0	-81.6307	-75.995	-921.809	-14463.7	-12057.6	17482.2	286.92	215.691	0	3.70335	2.45954	56.0387	39.2242	954.187	449.36	-311	200	0	6.20939	5.19557	65.4119	711.573	-281.568	1103.27	-914	200	0
367	3	-39.5527	80.5613	-1012.93	-14372.8	48910.6	-12757.1	348.286	624.189	0	-82.0143	-76.8435	-921.479	-14412.5	-12218.7	17452.1	286.74	215.641	0	3.68794	2.46803	56.1945	48.2965	934.963	451.995	-311	200	0	6.1414	5.15982	66.3526	779.249	-214.325	1103.7	-914	200	0
367	4	-39.4465	79.8095	-1013.71	-14282.1	48900.9	-12889.5	348.24	624.089	0	-82.1861	-77.6135	-921.32	-14377.3	-12335.6	17413	286.611	215.605	0	3.65469	2.45473	56.3467	47.6784	920.96	453.155	-311	200	0	6.11456	5.11248	66.991	848.973	-155.606	1080.15	-914	200	0
367	5	-39.1636	79.0296	-1014.91	-14182.3	48931.1	-13028.4	348.212	623.974	0	-82.1596	-78.3064	-921.273	-14359.5	-12413.5	17366.2	286.526	215.587	0	3.61309	2.43208	56.506	39.4118	912.755	452.036	-311	200	0	6.12709	5.04956	67.202	899.683	-106.853	1027.01	-914	200	0
367	6	-38.7367	78.22	-1016.46	-14073.4	49002.9	-13172.1	348.21	623.846	0	-81.9524	-78.9308	-921.27	-14359.4	-12457.1	17313.8	286.478	215.587	0	3.57697	2.41258	56.6569	28.4233	906.658	448.234	-311	200	0	6.17192	4.96121	66.9271	913.732	-69.6635	949.246	-914	200	0
367	7	-38.2004	77.3783	-1018.23	-13956.3	49117.3	-13318.9	348.238	623.706	0	-81.5853	-79.4979	-921.256	-14374.9	-12471.2	17257.6	286.463	215.604	0	3.55566	2.40201	56.7609	20.4181	898.487	442.031	-311	200	0	6.25743	4.85033	66.1776	891.008	-43.781	864.039	-914	200	0
367	8	-37.5834	76.5045	-1020.13	-13833.2	49274.5	-13467.6	348.302	623.56	0	-81.0818	-80.0157	-921.199	-14401.2	-12460.7	17199.4	286.473	215.633	0	3.54927	2.40035	56.7691	19.156	887.83	434.738	-311	200	0	6.40036	4.73162	65.0065	849.261	-25.0846	794.8	-914	200	0
367	9	-36.9021	75.6043	-1022.12	-13707.4	49472.6	-13616.5	348.402	623.411	0	-80.4667	-80.4838	-921.105	-14432.5	-12429.8	17140.7	286.506	215.669	0	3.55358	2.40455	56.6532	25.0681	877.113	428.536	-311	200	0	6.60345	4.60972	63.5295	811.517	-8.99233	761.599	-914	200	0
368	0	-36.1579	74.6931	-1024.22	-13580.4	49706.5	-13763.5	348.531	623.259	0	-79.7634	-80.8923	-921.015	-14464.4	-12380.9	17081.4	286.557	215.705	0	3.566	2.40824	56.4359	35.0849	868.003	425.395	-311	200	0	6.84867	4.4701	61.954	797.956	5.51255	772.698	-914	200	0	-97.7899	-3.55769	-1838.3	-819337	706895	28504.4	381.714	445.431	0
368	1	-35.3425	73.7962	-1026.47	-13452.6	49968.8	-13906.3	348.68	623.106	0	-78.9915	-81.2276	-920.986	-14494.3	-12316	17020.9	286.627	215.738	0	3.58376	2.40267	56.1791	43.3413	860.146	426.174	-311	200	0	7.10508	4.2982	60.5438	822.242	16.419	820.425	-914	200	0
368	2	-34.4514	72.9404	-1028.89	-13324.1	50251.7	-14043.2	348.841	622.95	0	-78.1717	-81.4842	-921.054	-14521	-12238	16958.9	286.713	215.766	0	3.59928	2.38203	55.9469	44.0865	852.133	430.746	-311	200	0	7.336	4.10742	59.5041	886.617	22.2191	885.948	-914	200	0
368	3	-33.4935	72.1445	-1031.48	-13195.8	50548.4	-14172.6	349.006	622.793	0	-77.3288	-81.6694	-921.217	-14545.2	-12151.8	16895.2	286.809	215.789	0	3.60292	2.34995	55.7806	36.0668	842.29	438.493	-311	200	0	7.50069	3.94341	58.8678	979.578	25.113	949.916	-914	200	0
368	4	-32.4888	71.4149	-1034.17	-13068.4	50852.8	-14293.6	349.173	622.637	0	-76.4905	-81.8009	-921.455	-14569.5	-12061.3	16830.3	286.911	215.811	0	3.59088	2.31977	55.6902	23.5156	829.203	448.509	-311	200	0	7.5645	3.85583	58.5235	1079.22	29.7719	998.775	-914	200	0
368	5	-31.4606	70.7464	-1036.88	-12942.2	51158.7	-14405	349.339	622.482	0	-75.686	-81.9018	-921.738	-14597.2	-11967.9	16765.1	287.016	215.837	0	3.56648	2.30617	55.6601	11.8278	812.486	459.844	-311	200	0	7.52178	3.86817	58.3585	1161.9	37.949	1025.76	-914	200	0
368	6	-30.4295	70.1292	-1039.5	-12817.3	51461.7	-14506.4	349.506	622.33	0	-74.9417	-81.9963	-922.029	-14631.5	-11870.8	16700.1	287.125	215.869	0	3.53626	2.31616	55.6744	3.57789	792.922	471.698	-311	200	0	7.4028	3.97657	58.3513	1212.77	44.2978	1031.84	-914	200	0
368	7	-29.4108	69.5563	-1041.97	-12695	51759.9	-14597.1	349.675	622.184	0	-74.2776	-82.1045	-922.295	-14674.4	-11769.2	16635.9	287.239	215.911	0	3.50946	2.34638	55.7356	-0.807415	771.666	483.055	-311	200	0	7.24982	4.16608	58.5189	1229.74	34.8159	1024.72	-914	200	0
368	8	-28.4126	69.0264	-1044.26	-12576.8	52053	-14676.5	349.847	622.044	0	-73.7032	-82.2372	-922.525	-14726.9	-11663.5	16572.9	287.357	215.964	0	3.49736	2.38638	55.8522	-1.13005	749.592	492.534	-311	200	0	7.08765	4.41975	58.8002	1217.87	-9.20686	1013.69	-914	200	0
368	9	-27.4368	68.5444	-1046.34	-12463.5	52338.1	-14744.2	350.02	621.912	0	-73.2133	-82.3927	-922.741	-14789.3	-11554.4	16511.7	287.478	216.028	0	3.50855	2.42448	56.0175	1.98423	727.403	498.879	-311	200	0	6.9143	4.72313	59.0678	1185.05	-100.974	1004.87	-914	200	0
369	0	-26.4786	68.1261	-1048.22	-12354.6	52608.6	-14800.8	350.188	621.786	0	-72.7838	-82.5586	-923.005	-14861.3	-11441.6	16452.7	287.604	216.101	0	3.54566	2.45271	56.2013	5.89921	706.234	501.217	-311	200	0	6.717	5.06011	59.249	1140.9	-240.09	1000.48	-914	200	0	-83.1129	-7.41965	-1863.25	-831828	715864	18368.2	381.805	446.045	0
369	1	-25.5305	67.7949	-1049.97	-12248.9	52856.6	-14847.4	350.341	621.666	0	-72.378	-82.719	-923.391	-14941.8	-11322.6	16395.7	287.738	216.181	0	3.60466	2.46755	56.3595	7.46695	688.054	499.401	-311	200	0	6.49677	5.39312	59.3776	1092.93	-410.076	1000.86	-914	200	0
369	2	-24.5896	67.5703	-1051.63	-12146.3	53078.2	-14885.8	350.472	621.55	0	-71.959	-82.8612	-923.955	-15028.4	-11193.4	16341	287.885	216.265	0	3.67568	2.46783	56.4544	5.95165	675.129	494.933	-311	200	0	6.27422	5.66591	59.5438	1048.82	-581.872	1007.66	-914	200	0
369	3	-23.6623	67.4577	-1053.2	-12047.8	53274.2	-14917.2	350.583	621.439	0	-71.4991	-82.9784	-924.71	-15118.6	-11049.1	16288.4	288.051	216.35	0	3.74618	2.45364	56.4715	3.31779	669.297	491.039	-311	200	0	6.07765	5.84342	59.8366	1022.77	-724.971	1024.82	-914	200	0
369	4	-22.7652	67.4472	-1054.67	-11954.3	53447.6	-14942.4	350.677	621.335	0	-70.9801	-83.069	-925.631	-15211.6	-10884.8	16237.7	288.241	216.434	0	3.8032	2.42546	56.4176	1.58888	671.961	490.952	-311	200	0	5.92919	5.93429	60.3307	1028.81	-818.048	1053.08	-914	200	0
369	5	-21.9252	67.5173	-1055.99	-11866.4	53600.6	-14961.9	350.759	621.237	0	-70.3894	-83.1342	-926.672	-15309.2	-10695.5	16187.9	288.458	216.521	0	3.83516	2.38343	56.3016	1.23446	684.256	495.893	-311	200	0	5.8356	5.97098	61.0609	1067.29	-851.367	1084.34	-914	200	0
369	6	-21.1737	67.6394	-1057.09	-11785	53734.8	-14976.1	350.833	621.148	0	-69.7183	-83.1757	-927.778	-15414.2	-10478.2	16138.3	288.706	216.614	0	3.83731	2.32974	56.1235	2.04421	706.504	504.598	-311	200	0	5.7942	5.98082	61.9721	1123.81	-826.379	1105.67	-914	200	0
369	7	-20.5355	67.7858	-1057.93	-11711	53853	-14985.5	350.904	621.07	0	-68.9613	-83.1953	-928.906	-15527.8	-10232.4	16088.9	288.984	216.716	0	3.81568	2.27053	55.891	4.18118	736.766	514.624	-311	200	0	5.80402	5.97128	62.939	1179.18	-755.466	1107.7	-914	200	0
369	8	-20.0194	67.9367	-1058.5	-11644.1	53958	-14990.8	350.976	621.001	0	-68.114	-83.1935	-930.031	-15649.9	-9961.32	16040.1	289.289	216.827	0	3.78257	2.21453	55.6359	8.12234	769.666	523.957	-311	200	0	5.85891	5.93149	63.8382	1218.06	-657.348	1088.26	-914	200	0
369	9	-19.6147	68.0866	-1058.81	-11583.4	54051.8	-14992.7	351.05	620.94	0	-67.1693	-83.1672	-931.165	-15779.3	-9671.9	15992.4	289.613	216.946	0	3.74907	2.17087	55.4044	13.7224	797.93	531.343	-311	200	0	5.9396	5.84637	64.5771	1233.65	-549.69	1053.16	-914	200	0
370	0	-19.2945	68.2442	-1058.93	-11527.6	54135.7	-14992.5	351.123	620.886	0	-66.1144	-83.1052	-932.362	-15915	-9372.7	15947	289.947	217.07	0	3.72278	2.14663	55.2358	19.5012	816.702	535.773	-311	200	0	6.02635	5.70836	65.0964	1229.51	-443.664	1013.95	-914	200	0	-67.4496	-4.81375	-1882.55	-838371	724618	13594.5	382.94	445.015	0
370	1	-19.0232	68.4263	-1058.96	-11474	54209.4	-14991.8	351.191	620.835	0	-64.9316	-82.987	-933.696	-16055.8	-9069.28	15904.4	290.287	217.196	0	3.70878	2.14398	55.1507	23.3827	826.153	536.361	-311	200	0	6.11139	5.52537	65.3897	1217.32	-343.856	980.82	-914	200	0
370	2	-18.7671	68.6461	-1059.01	-11419	54272.6	-14992.3	351.249	620.783	0	-63.6068	-82.7944	-935.232	-16201.2	-8762.32	15865.3	290.631	217.323	0	3.70909	2.1596	55.1503	24.0246	829.905	532.957	-311	200	0	6.19308	5.33413	65.5059	1211.43	-253.207	958.599	-914	200	0
370	3	-18.5016	68.9056	-1059.14	-11358.8	54327.6	-14995.5	351.294	620.724	0	-62.1404	-82.5257	-937	-16351	-8450.21	15829.7	290.982	217.45	0	3.72107	2.18797	55.2139	21.6016	832.676	526.717	-311	200	0	6.26535	5.19632	65.5176	1222.16	-175.64	949.556	-914	200	0
370	4	-18.213	69.193	-1059.41	-11291.9	54378.5	-15002.2	351.329	620.659	0	-60.5486	-82.198	-938.982	-16504.9	-8131.4	15797.7	291.34	217.577	0	3.73866	2.22404	55.3074	18.1135	838.96	519.557	-311	200	0	6.31551	5.16099	65.4783	1249.29	-114.383	954.888	-914	200	0
370	5	-17.8977	69.4857	-1059.81	-11219.8	54429.3	-15013	351.358	620.587	0	-58.8567	-81.8402	-941.121	-16662.9	-7804.18	15768.2	291.708	217.705	0	3.75642	2.26179	55.4038	16.8426	851.039	513.042	-311	200	0	6.33319	5.22979	65.4065	1278.88	-72.5894	972.732	-914	200	0
370	6	-17.5622	69.7543	-1060.3	-11145	54482.5	-15028.2	351.384	620.511	0	-57.0951	-81.484	-943.339	-16824.7	-7467.33	15740.1	292.084	217.835	0	3.77132	2.29316	55.4964	20.8097	867.265	507.963	-311	200	0	6.32817	5.35832	65.328	1288.78	-54.4669	997.932	-914	200	0
370	7	-17.2164	69.9704	-1060.81	-11069.8	54540.1	-15047.2	351.413	620.435	0	-55.2968	-81.1546	-945.561	-16989	-7121.53	15712.9	292.468	217.967	0	3.78254	2.31077	55.5937	31.2287	883.437	504.433	-311	200	0	6.33801	5.48286	65.3102	1259.01	-60.6362	1022.83	-914	200	0
370	8	-16.8629	70.115	-1061.3	-10994.6	54604.7	-15069.7	351.451	620.36	0	-53.4911	-80.8624	-947.735	-17153.4	-6769.64	15686.3	292.857	218.099	0	3.79122	2.31125	55.7086	47.1729	895.822	502.069	-311	200	0	6.40691	5.54883	65.4091	1176.9	-84.6175	1038.56	-914	200	0
370	9	-16.4941	70.183	-1061.72	-10917.3	54678.9	-15095.4	351.5	620.283	0	-51.6993	-80.6032	-949.836	-17316.4	-6416.38	15660.1	293.245	218.231	0	3.79891	2.29659	55.8421	66.9466	901.962	500.267	-311	200	0	6.55174	5.52741	65.5962	1040.7	-118.675	1039.93	-914	200	0
371	0	-16.0943	70.1819	-1062.09	-10835	54765.1	-15123.9	351.563	620.202	0	-49.9328	-80.3631	-951.86	-17477.1	-6066.9	15633.6	293.626	218.361	0	3.80549	2.27197	55.9655	89.4987	899.981	498.264	-311	200	0	6.74495	5.4243	65.7717	863.818	-161.895	1029.48	-914	200	0	-45.5109	-1.99228	-1902.57	-844782	737747	7901.72	386.346	443.778	0
371	1	-15.6468	70.1264	-1062.46	-10744.8	54863.9	-15154.9	351.639	620.113	0	-48.1946	-80.1246	-953.809	-17634.3	-5724.23	15606.8	293.999	218.488	0	3.80857	2.24227	56.0352	113.631	889.418	495.26	-311	200	0	6.93035	5.28419	65.825	673.092	-216.85	1013.74	-914	200	0
371	2	-15.1425	70.0328	-1062.84	-10645.6	54974.3	-15187.8	351.724	620.016	0	-46.4846	-79.8758	-955.675	-17786	-5388.77	15579.6	294.361	218.611	0	3.80413	2.21265	56.0329	136.534	872.471	490.764	-311	200	0	7.06733	5.17203	65.687	501.761	-278.026	996.017	-914	200	0
371	3	-14.585	69.9152	-1063.25	-10537.6	55095	-15221.5	351.817	619.911	0	-44.8035	-79.615	-957.444	-17930.7	-5059.76	15551.6	294.715	218.728	0	3.78832	2.19068	55.9795	154.709	852.849	484.676	-311	200	0	7.15921	5.1346	65.3543	377.286	-329.68	975.113	-914	200	0
371	4	-13.9867	69.7825	-1063.72	-10422.1	55225.1	-15254.7	351.917	619.798	0	-43.154	-79.348	-959.105	-18068	-4736.21	15522.8	295.062	218.838	0	3.76031	2.18391	55.9076	166.281	833.7	477.081	-311	200	0	7.2321	5.17971	64.8799	310.195	-353.442	949.123	-914	200	0
371	5	-13.3639	69.6361	-1064.21	-10301.3	55361.8	-15285.9	352.022	619.68	0	-41.5411	-79.0834	-960.643	-18198.8	-4416.98	15493.7	295.402	218.944	0	3.72505	2.19668	55.8373	171.603	817.609	468.381	-311	200	0	7.29934	5.28249	64.3512	297.279	-336.417	918.612	-914	200	0
371	6	-12.7357	69.4724	-1064.67	-10178.2	55501	-15312.9	352.13	619.56	0	-39.9736	-78.8317	-962.023	-18325.2	-4101.02	15465.3	295.737	219.049	0	3.69285	2.23086	55.7816	171.939	807.449	459.659	-311	200	0	7.35159	5.40127	63.8791	332.114	-278.813	887.266	-914	200	0
371	7	-12.1206	69.2888	-1065.07	-10057.8	55639.4	-15333.6	352.24	619.443	0	-38.466	-78.6061	-963.226	-18449.2	-3788.22	15439.2	296.067	219.154	0	3.67348	2.28594	55.7604	168.13	805.435	452.465	-311	200	0	7.36953	5.49018	63.5628	407.586	-194.255	859.936	-914	200	0
371	8	-11.5315	69.0892	-1065.36	-9944.72	55774.9	-15346.6	352.353	619.335	0	-37.0312	-78.4189	-964.278	-18571.6	-3480.59	15416.2	296.39	219.26	0	3.67017	2.35699	55.7939	160.314	811.466	447.957	-311	200	0	7.34413	5.50902	63.4234	512.597	-99.9067	841.436	-914	200	0
371	9	-10.97	68.8883	-1065.58	-9841.03	55904.9	-15351.1	352.464	619.235	0	-35.6675	-78.2761	-965.264	-18692	-3181.39	15396.5	296.704	219.365	0	3.67932	2.43519	55.8809	148.466	823.269	446.418	-311	200	0	7.28884	5.43889	63.3898	632.012	-8.88581	836.899	-914	200	0
372	0	-10.4242	68.7119	-1065.75	-9746.35	56025.4	-15346.9	352.569	619.145	0	-34.3512	-78.1748	-966.296	-18809.5	-2891.78	15379.1	297.007	219.466	0	3.69395	2.51097	55.9978	132.652	838.472	447.371	-311	200	0	7.2304	5.29215	63.3779	748.748	71.3001	847.858	-914	200	0	-26.1714	-1.84708	-1919.76	-849432	745161	1784.03	387.254	442.233	0
372	1	-9.8733	68.5909	-1065.93	-9658.82	56131.8	-15333.9	352.66	619.061	0	-33.0463	-78.1071	-967.484	-18923.8	-2609.57	15362.7	297.303	219.56	0	3.70654	2.5754	56.1259	112.07	856.684	449.791	-311	200	0	7.18728	5.10353	63.3508	844.368	140.709	866.848	-914	200	0
372	2	-9.3002	68.5493	-1066.14	-9576.28	56220.3	-15312	352.732	618.982	0	-31.7195	-78.0687	-968.901	-19034.6	-2331.25	15344.7	297.594	219.646	0	3.71067	2.62041	56.264	84.6849	878.813	452.546	-311	200	0	7.15978	4.91562	63.285	902.496	204.086	881.357	-914	200	0
372	3	-8.70284	68.5946	-1066.38	-9496.68	56289	-15281.8	352.785	618.906	0	-30.3495	-78.0622	-970.567	-19141.1	-2053.7	15321.8	297.884	219.722	0	3.70301	2.64112	56.4132	49.6634	903.32	455.093	-311	200	0	7.13562	4.77075	63.146	916.64	260.847	885.577	-914	200	0
372	4	-8.09403	68.7186	-1066.59	-9418.39	56338.3	-15244.5	352.821	618.831	0	-28.9286	-78.0966	-972.456	-19242.7	-1773.83	15290.4	298.176	219.788	0	3.68426	2.63906	56.5599	9.96629	924.605	457.611	-311	200	0	7.09605	4.70595	62.9387	894.115	300.804	885.603	-914	200	0
372	5	-7.4954	68.9013	-1066.7	-9341.13	56370.1	-15201.5	352.845	618.757	0	-27.4615	-78.185	-974.511	-19339.6	-1488.3	15247.8	298.473	219.845	0	3.65644	2.62108	56.6796	-28.4481	936.434	460.299	-311	200	0	7.01783	4.74338	62.7375	848.891	308.39	893.021	-914	200	0
372	6	-6.93308	69.1145	-1066.64	-9266.16	56386.4	-15154.2	352.863	618.687	0	-25.9631	-78.3417	-976.648	-19432.9	-1194.65	15192.6	298.777	219.898	0	3.62024	2.59498	56.7491	-59.6008	935.937	462.771	-311	200	0	6.87676	4.87623	62.6347	790.8	267.738	916.658	-914	200	0
372	7	-6.43293	69.3286	-1066.32	-9194.94	56389.2	-15102.8	352.882	618.623	0	-24.4529	-78.5772	-978.782	-19523.9	-892.462	15124	299.088	219.947	0	3.57635	2.56603	56.7563	-79.0897	924.231	464.093	-311	200	0	6.65961	5.06745	62.6807	724.773	171.946	959.537	-914	200	0
372	8	-6.01324	69.5233	-1065.66	-9128.38	56379.8	-15048.1	352.906	618.566	0	-22.9489	-78.8956	-980.846	-19612.9	-584.047	15042.3	299.405	219.996	0	3.52844	2.53464	56.7024	-83.9085	904.881	463.303	-311	200	0	6.3766	5.26646	62.8847	656.866	34.1561	1019.49	-914	200	0
372	9	-5.68	69.6944	-1064.7	-9067.37	56357.9	-14991.2	352.933	618.516	0	-21.4647	-79.295	-982.822	-19699.5	-274.468	14948.9	299.721	220.044	0	3.48412	2.49689	56.6003	-73.1216	882.247	460.187	-311	200	0	6.05431	5.42344	63.2404	594.94	-116.718	1090.65	-914	200	0
373	0	-5.42668	69.854	-1063.49	-9012.37	56322.1	-14934.1	352.96	618.474	0	-20.0076	-79.7658	-984.735	-19782.2	29.9156	14846	300.03	220.089	0	3.45156	2.45062	56.4719	-48.8553	860.807	455.678	-311	200	0	5.71885	5.49286	63.7348	546.185	-253.874	1164.39	-914	200	0	-9.33796	-4.11682	-1929.99	-848365	749914	-3812.69	388.084	439.28	0
373	1	-5.23782	70.0221	-1062.16	-8962.39	56271.2	-14878.1	352.978	618.438	0	-18.5785	-80.2918	-986.621	-19860	324.182	14736.3	300.329	220.129	0	3.43614	2.4012	56.3422	-14.8956	844.679	451.45	-311	200	0	5.3933	5.44418	64.3412	517.579	-361.372	1231.09	-914	200	0
373	2	-5.09673	70.2173	-1060.81	-8915	56205.1	-14823.7	352.983	618.404	0	-17.176	-80.8587	-988.491	-19932	606.708	14622.3	300.614	220.164	0	3.44206	2.35833	56.2304	25.579	835.792	448.993	-311	200	0	5.10575	5.28571	65.0154	515.534	-427.814	1284.29	-914	200	0
373	3	-4.99235	70.4504	-1059.51	-8867.8	56124.5	-14770.4	352.972	618.37	0	-15.8034	-81.4623	-990.319	-19997	878.385	14505.1	300.887	220.192	0	3.47314	2.32989	56.1462	69.9174	832.707	448.595	-311	200	0	4.88794	5.06793	65.6916	543.059	-441.56	1322.9	-914	200	0
373	4	-4.9214	70.7251	-1058.29	-8819.58	56031.2	-14717.8	352.945	618.334	0	-14.4685	-82.1075	-992.07	-20052.6	1141.05	14385.4	301.15	220.213	0	3.52842	2.32034	56.0972	114.535	832.902	448.871	-311	200	0	4.76036	4.84993	66.2517	597.666	-397.803	1348.07	-914	200	0
373	5	-4.88848	71.0371	-1057.14	-8770.13	55925.5	-14665.5	352.903	618.296	0	-13.1817	-82.8015	-993.711	-20096.6	1397.25	14263.7	301.406	220.224	0	3.59872	2.33035	56.0943	155.111	835.986	447.694	-311	200	0	4.71928	4.67193	66.5152	670.96	-307.138	1360.69	-914	200	0
373	6	-4.90453	71.3716	-1056.02	-8719.55	55806.6	-14613.6	352.846	618.257	0	-11.9543	-83.5484	-995.21	-20128.3	1649.43	14140.3	301.657	220.225	0	3.66956	2.35539	56.1465	188.313	843.435	443.933	-311	200	0	4.73896	4.56113	66.3069	753.07	-194.204	1361.87	-914	200	0
373	7	-4.98225	71.7061	-1054.87	-8668.55	55675.1	-14562.1	352.779	618.218	0	-10.796	-84.3488	-996.542	-20150.3	1897.94	14015.6	301.905	220.22	0	3.72721	2.38775	56.2556	212.908	855.241	438.141	-311	200	0	4.78864	4.53745	65.5352	840.548	-89.0122	1353.22	-914	200	0
373	8	-5.13104	72.0188	-1053.65	-8619.07	55534.2	-14510.8	352.706	618.18	0	-9.71022	-85.1997	-997.696	-20165.6	2141.11	13890	302.146	220.212	0	3.76241	2.42182	56.4134	229.079	868.471	431.878	-311	200	0	4.84546	4.59575	64.2294	934.476	-16.3492	1336.76	-914	200	0
373	9	-5.35224	72.2968	-1052.36	-8573.43	55387.3	-14459.7	352.632	618.147	0	-8.6909	-86.0886	-998.681	-20176.2	2377.09	13764.3	302.38	220.203	0	3.77181	2.45537	56.596	236.036	879.668	426.802	-311	200	0	4.89377	4.69675	62.5361	1028.52	11.8723	1314.8	-914	200	0
374	0	-5.63414	72.5433	-1051.04	-8532.56	55235.8	-14409.2	352.553	618.118	0	-7.72508	-86.9901	-999.525	-20181.5	2605.61	13639.1	302.607	220.191	0	3.76005	2.48738	56.764	230.929	886.728	424.086	-311	200	0	4.92633	4.79324	60.6757	1106.76	-3.54553	1288.86	-914	200	0	-1.91149	-9.39765	-1931.28	-843251	745430	-6676.86	385.704	436.207	0
374	1	-5.95334	72.773	-1049.75	-8495.14	55079.6	-14359.5	352.469	618.093	0	-6.79752	-87.8729	-1000.27	-20181.3	2827.4	13515.6	302.827	220.176	0	3.73901	2.51758	56.884	211.869	888.574	424.185	-311	200	0	4.94829	4.86389	58.8831	1154.75	-51.8032	1260.4	-914	200	0
374	2	-6.28524	72.9978	-1048.56	-8459.01	54920.8	-14311.1	352.377	618.067	0	-5.8965	-88.7128	-1000.94	-20176.3	3041.46	13395.5	303.039	220.157	0	3.72101	2.54511	56.9482	181.774	885.259	426.875	-311	200	0	4.97134	4.91868	57.3392	1165.03	-113.843	1232.08	-914	200	0
374	3	-6.61394	73.2183	-1047.46	-8423.35	54762	-14264.1	352.281	618.042	0	-5.01802	-89.5007	-1001.54	-20167.2	3243.4	13281.2	303.238	220.136	0	3.71196	2.5661	56.9711	147.853	877.746	431.309	-311	200	0	5.01049	4.9765	56.1353	1134.55	-169.292	1205.64	-914	200	0
374	4	-6.93411	73.4264	-1046.45	-8389.18	54605.6	-14219.5	352.182	618.017	0	-4.1666	-90.2378	-1002.06	-20153.3	3426.89	13175.3	303.42	220.112	0	3.71142	2.57584	56.9772	117.017	866.43	436.04	-311	200	0	5.08916	5.04459	55.3158	1067.34	-205.582	1179.63	-914	200	0
374	5	-7.24916	73.6104	-1045.45	-8358.5	54452.5	-14178.3	352.085	617.995	0	-3.35341	-90.9258	-1002.46	-20133.7	3587.42	13078.8	303.579	220.084	0	3.7159	2.57365	56.9968	92.3958	851.551	439.282	-311	200	0	5.22965	5.11951	54.9361	981.356	-221.954	1150.37	-914	200	0
374	6	-7.56759	73.7582	-1044.41	-8333.12	54302.3	-14141.7	351.993	617.979	0	-2.59131	-91.5629	-1002.72	-20108.4	3725.81	12990.2	303.716	220.054	0	3.72117	2.56392	57.0543	74.0982	835.511	439.586	-311	200	0	5.43723	5.19937	55.0705	909.258	-228.751	1113.59	-914	200	0
374	7	-7.89749	73.8612	-1043.26	-8313.79	54152.8	-14109.7	351.907	617.969	0	-1.88902	-92.1439	-1002.77	-20079.5	3847.7	12906.3	303.837	220.024	0	3.7232	2.55265	57.1488	61.7783	823.103	436.379	-311	200	0	5.70538	5.2904	55.7738	883.846	-241.431	1066.16	-914	200	0
374	8	-8.24173	73.9194	-1041.93	-8299.43	54000.9	-14080.9	351.828	617.965	0	-1.2475	-92.663	-1002.59	-20049.8	3959.89	12823.7	303.95	219.998	0	3.71771	2.54268	57.2546	55.6811	819.283	429.953	-311	200	0	6.0205	5.40069	57.0185	915.374	-272.703	1008.83	-914	200	0
374	9	-8.59382	73.9459	-1040.43	-8287.19	53842.6	-14052.9	351.75	617.965	0	-0.659819	-93.1127	-1002.18	-20021.4	4066.87	12740.7	304.058	219.978	0	3.70063	2.53145	57.3411	55.8695	827.481	421.24	-311	200	0	6.34955	5.5308	58.6327	985.393	-328.541	946.232	-914	200	0
375	0	-8.93493	73.967	-1038.81	-8273.62	53673.5	-14024.1	351.668	617.964	0	-0.114275	-93.4814	-1001.62	-19994.5	4169.02	12657.9	304.162	219.962	0	3.67037	2.51522	57.3861	61.5477	848.892	411.692	-311	200	0	6.64431	5.67407	60.2995	1061.27	-405.541	882.568	-914	200	0	0.923246	-11.7445	-1913.71	-833644	739318	-7299.91	386.122	435.133	0
375	1	-9.23923	74.013	-1037.17	-8256.05	53490.7	-13994.2	351.574	617.96	0	0.399315	-93.7562	-1000.99	-19968.7	4264.31	12577.3	304.26	219.949	0	3.62937	2.49526	57.3798	71.8392	881.528	403.139	-311	200	0	6.86872	5.81743	61.6725	1112.65	-492.663	820.299	-914	200	0
375	2	-9.48759	74.1033	-1035.59	-8233.26	53295	-13963.4	351.464	617.95	0	0.881981	-93.9315	-1000.34	-19943.9	4351.67	12501.4	304.35	219.937	0	3.58511	2.47844	57.3295	86.1097	920.3	397.445	-311	200	0	7.01188	5.94105	62.538	1122.12	-582.336	764.096	-914	200	0
375	3	-9.67512	74.2398	-1034.09	-8205.58	53090.5	-13932.2	351.34	617.935	0	1.32351	-94.0131	-999.668	-19919	4431.01	12432.6	304.433	219.926	0	3.54983	2.47353	57.2632	102.73	959.426	396.111	-311	200	0	7.08308	6.03066	62.8939	1089.62	-675.572	721.601	-914	200	0
375	4	-9.80811	74.4098	-1032.67	-8174.93	52882.4	-13901	351.209	617.916	0	1.7081	-94.0162	-998.955	-19891.8	4501.69	12372.8	304.506	219.913	0	3.53396	2.48599	57.2167	118.723	994.801	399.976	-311	200	0	7.11098	6.09467	62.9439	1026.67	-769.281	699.533	-914	200	0
375	5	-9.90071	74.5942	-1031.28	-8144.38	52673.9	-13870.5	351.076	617.897	0	2.02053	-93.9639	-998.146	-19860.5	4562.73	12323.3	304.571	219.897	0	3.53882	2.51439	57.2054	131.353	1024.2	409.072	-311	200	0	7.13453	6.163	63.0255	945.731	-845.647	699.972	-914	200	0
375	6	-9.97504	74.7722	-1029.85	-8117.85	52466.7	-13840.6	350.946	617.883	0	2.24764	-93.8851	-997.189	-19824.2	4612.48	12284.4	304.626	219.88	0	3.55866	2.55198	57.2081	139.412	1046.32	422.726	-311	200	0	7.17431	6.26304	63.4576	856.478	-882.04	718.097	-914	200	0
375	7	-10.0574	74.9249	-1028.31	-8099.28	52262.5	-13810.7	350.824	617.876	0	2.37819	-93.8077	-996.051	-19783.1	4647.16	12255.7	304.666	219.862	0	3.58676	2.59141	57.1832	142.501	1059.91	439.695	-311	200	0	7.21731	6.39789	64.3876	768.798	-868.816	743.918	-914	200	0
375	8	-10.1678	75.0411	-1026.62	-8090.52	52064.4	-13779.7	350.714	617.881	0	2.40609	-93.7503	-994.729	-19737.4	4661.85	12235.7	304.687	219.842	0	3.61733	2.62794	57.0918	139.572	1063.35	458.362	-311	200	0	7.233	6.547	65.7639	694.733	-813.568	768.435	-914	200	0
375	9	-10.3099	75.1232	-1024.78	-8090.31	51876	-13746.9	350.621	617.895	0	2.33687	-93.72	-993.246	-19687.3	4654.47	12221.3	304.686	219.821	0	3.64673	2.66126	56.9174	129.138	1055.42	477.092	-311	200	0	7.19303	6.67812	67.3922	647.1	-730.93	789.129	-914	200	0
376	0	-10.4711	75.1878	-1022.87	-8095.41	51699.6	-13712.3	350.544	617.914	0	2.19139	-93.7134	-991.651	-19633.2	4628.21	12209.6	304.667	219.798	0	3.67544	2.69536	56.6746	111.161	1036.6	494.206	-311	200	0	7.07996	6.7564	68.9695	634.715	-634.222	811.01	-914	200	0	1.05297	-9.19223	-1877.33	-819209	734317	-7912.36	390.91	435.906	0
376	1	-10.6302	75.2565	-1020.99	-8101.82	51535	-13676.5	350.475	617.935	0	2.00225	-93.7184	-990.008	-19575.5	4589.27	12198.3	304.636	219.773	0	3.70622	2.73319	56.4	87.7417	1009.72	507.812	-311	200	0	6.89321	6.75308	70.1347	655.746	-535.12	841.493	-914	200	0
376	2	-10.7679	75.3446	-1019.23	-8105.79	51379.6	-13640.4	350.41	617.953	0	1.80297	-93.7207	-988.38	-19514.6	4543.47	12185.4	304.597	219.744	0	3.73937	2.77035	56.1274	61.5675	978.775	516.468	-311	200	0	6.65239	6.65908	70.5856	694.881	-442.025	882.536	-914	200	0
376	3	-10.8729	75.4564	-1017.6	-8104.67	51229.3	-13605.2	350.343	617.964	0	1.61806	-93.7132	-986.797	-19449.6	4495.15	12169.2	304.555	219.71	0	3.77102	2.79539	55.8707	34.8301	947.035	520.119	-311	200	0	6.39423	6.49342	70.2002	729.686	-354.769	929.178	-914	200	0
376	4	-10.942	75.5865	-1016.11	-8097.52	51079.7	-13571.6	350.27	617.969	0	1.46084	-93.6994	-985.251	-19378.9	4447.47	12148.3	304.514	219.669	0	3.79699	2.79591	55.6276	9.66626	916.466	519.943	-311	200	0	6.16394	6.29093	69.0681	743.735	-266.979	974.361	-914	200	0
376	5	-10.9791	75.7218	-1014.69	-8085.31	50927.8	-13539.5	350.191	617.968	0	1.33423	-93.6914	-983.718	-19300.5	4401.79	12121.6	304.475	219.62	0	3.81632	2.76491	55.4011	-11.7475	889.928	517.223	-311	200	0	6.00204	6.07971	67.4258	733.655	-178.417	1011.02	-914	200	0
376	6	-10.9924	75.8443	-1013.27	-8069.58	50771.6	-13508.9	350.107	617.964	0	1.23033	-93.7049	-982.163	-19213.2	4357.16	12088.8	304.436	219.562	0	3.83057	2.70496	55.2092	-27.5743	872.232	512.498	-311	200	0	5.93145	5.8712	65.5982	704.091	-101.329	1032.71	-914	200	0
376	7	-10.9888	75.9367	-1011.78	-8050.6	50610.3	-13479.8	350.021	617.957	0	1.13247	-93.7552	-980.555	-19116.4	4311.37	12049.9	304.397	219.495	0	3.842	2.6279	55.0769	-36.5629	867.368	505.762	-311	200	0	5.95795	5.66888	63.9626	662.399	-52.31	1038.43	-914	200	0
376	8	-10.9708	75.9872	-1010.17	-8027.27	50443.7	-13452.2	349.936	617.947	0	1.02245	-93.8551	-978.866	-19009.9	4262.53	12005	304.355	219.42	0	3.85283	2.5485	55.0169	-38.4976	876.159	497.205	-311	200	0	6.08067	5.48217	62.8404	619.583	-37.7617	1034.16	-914	200	0
376	9	-10.9343	75.9931	-1008.45	-7998.24	50274.1	-13426	349.853	617.931	0	0.891466	-94.0162	-977.091	-18895.3	4209.46	11955	304.308	219.338	0	3.86414	2.47821	55.0225	-34.4877	896.242	487.547	-311	200	0	6.29505	5.32516	62.3529	588.137	-45.4477	1025.9	-914	200	0
377	0	-10.8688	75.9634	-1006.69	-7962.81	50106.4	-13401.2	349.773	617.91	0	0.7464	-94.2459	-975.263	-18775.7	4151.6	11901.6	304.257	219.252	0	3.87432	2.42395	55.0779	-25.9491	921.58	477.849	-311	200	0	6.5888	5.20261	62.3921	574.728	-51.2502	1014.53	-914	200	0	1.37283	-12.6337	-1846.58	-805748	722473	-8120.24	390.999	435.814	0
377	1	-10.759	75.9154	-1005	-7921.23	49945.8	-13377.6	349.697	617.882	0	0.604666	-94.5433	-973.435	-18653.8	4089.71	11848.2	304.201	219.163	0	3.87721	2.38871	55.1597	-12.4374	943.255	468.926	-311	200	0	6.93299	5.10848	62.7478	579.223	-35.1234	998.893	-914	200	0
377	2	-10.593	75.8661	-1003.46	-7874.51	49794.7	-13355.4	349.623	617.847	0	0.482867	-94.9012	-971.651	-18532	4026.39	11797.8	304.144	219.073	0	3.86331	2.37107	55.2323	8.37661	953.233	460.707	-311	200	0	7.27824	5.03835	63.2698	599.924	6.10476	980.716	-914	200	0
377	3	-10.3691	75.8246	-1002.1	-7824.17	49653.7	-13334.4	349.55	617.808	0	0.389776	-95.3111	-969.921	-18411.3	3965.44	11751.7	304.088	218.982	0	3.82701	2.36696	55.2625	37.7224	947.856	452.428	-311	200	0	7.57774	4.99285	63.93	631.392	56.0269	966.488	-914	200	0
377	4	-10.0978	75.7904	-1000.9	-7772.91	49523.1	-13314.2	349.479	617.766	0	0.324644	-95.765	-968.222	-18291.8	3910.39	11709.3	304.039	218.892	0	3.77119	2.37366	55.2406	74.0507	928.99	443.476	-311	200	0	7.81369	4.9725	64.7592	658.611	90.0825	965.39	-914	200	0
377	5	-9.79922	75.7565	-999.782	-7724.91	49403.2	-13294.5	349.414	617.727	0	0.275286	-96.2583	-966.511	-18172.8	3862.68	11668.6	303.997	218.802	0	3.7027	2.39141	55.1775	113.7	902.551	433.775	-311	200	0	7.98612	4.97907	65.7327	663.209	91.9091	983.855	-914	200	0
377	6	-9.49807	75.7095	-998.66	-7684.65	49293.9	-13275.7	349.36	617.695	0	0.218849	-96.7923	-964.731	-18053.3	3820.6	11627	303.96	218.713	0	3.62735	2.42068	55.0939	151.402	875.574	423.798	-311	200	0	8.08245	5.0193	66.7338	638.453	60.4102	1021.45	-914	200	0
377	7	-9.219	75.6351	-997.43	-7654.81	49193.9	-13258.6	349.321	617.675	0	0.131689	-97.3709	-962.826	-17932.8	3780.15	11582.8	303.926	218.625	0	3.55144	2.45818	55.014	181.227	854.3	414.758	-311	200	0	8.07669	5.10192	67.633	596.427	7.38728	1071.54	-914	200	0
377	8	-8.97977	75.527	-996.016	-7634.85	49100.8	-13243.2	349.297	617.665	0	0.00229237	-97.9932	-960.77	-17811.7	3736.83	11535.6	303.889	218.539	0	3.48382	2.49601	54.9588	198.923	843.79	408.421	-311	200	0	7.96123	5.23319	68.3705	560.846	-48.6517	1123.69	-914	200	0
377	9	-8.78471	75.394	-994.407	-7621.73	49011.4	-13229.4	349.287	617.665	0	-0.163792	-98.6458	-958.584	-17691.2	3686.49	11485.2	303.846	218.456	0	3.43241	2.52593	54.9348	203.364	846.793	406.261	-311	200	0	7.76469	5.4146	68.9175	554.639	-90.7198	1165.08	-914	200	0
378	0	-8.62245	75.2615	-992.676	-7611.85	48922.7	-13216.3	349.284	617.668	0	-0.348667	-99.3006	-956.338	-17572.7	3625.34	11431.8	303.791	218.375	0	3.40074	2.54441	54.9336	195.447	861.377	409.069	-311	200	0	7.53234	5.63322	69.2094	591.829	-109.47	1182.88	-914	200	0	1.8567	-17.9388	-1812.74	-791961	710463	-10923	391.687	436.205	0
378	1	-8.47201	75.1634	-990.947	-7602.37	48832.6	-13203.1	349.279	617.672	0	-0.531275	-99.9216	-954.126	-17457.2	3550.82	11375.8	303.722	218.296	0	3.38806	2.55331	54.9512	176.533	881.985	417.093	-311	200	0	7.29567	5.8533	69.2091	672.943	-102.282	1170.29	-914	200	0
378	2	-8.31461	75.1265	-989.33	-7591.23	48738.9	-13189.2	349.265	617.673	0	-0.697158	-100.476	-952.028	-17344.2	3462.64	11318	303.637	218.218	0	3.39067	2.55716	54.9958	147.998	904.848	429.747	-311	200	0	7.06572	6.02946	68.9864	784.876	-70.4902	1131.93	-914	200	0
378	3	-8.14206	75.1611	-987.872	-7576.75	48637.9	-13173.6	349.235	617.67	0	-0.845704	-100.946	-950.079	-17232.4	3361.88	11260	303.539	218.138	0	3.4036	2.5599	55.0743	110.598	930.438	445.102	-311	200	0	6.85172	6.12843	68.6529	909.53	-21.5248	1080.87	-914	200	0
378	4	-7.9589	75.2635	-986.562	-7557.7	48525.7	-13155.6	349.187	617.661	0	-0.990412	-101.329	-948.277	-17121	3249.89	11204	303.427	218.055	0	3.42255	2.56238	55.1852	64.5953	959.877	460.03	-311	200	0	6.67287	6.13911	68.2834	1032.17	26.9806	1031.21	-914	200	0
378	5	-7.78115	75.4203	-985.347	-7534.24	48399	-13134.6	349.119	617.646	0	-1.15155	-101.638	-946.582	-17009.9	3128.95	11152.9	303.306	217.97	0	3.44278	2.56165	55.3249	12.1782	991.279	471.171	-311	200	0	6.54722	6.07165	67.9342	1139.47	50.0893	993.786	-914	200	0
378	6	-7.63183	75.6105	-984.144	-7508.6	48256.3	-13110.3	349.034	617.63	0	-1.34708	-101.893	-944.938	-16899.6	3002.6	11108.8	303.178	217.884	0	3.45727	2.55296	55.4883	-40.8273	1020.97	476.153	-311	200	0	6.47769	5.9471	67.6576	1217.58	28.5894	974.244	-914	200	0
378	7	-7.53397	75.8095	-982.861	-7484.39	48098.9	-13082.7	348.938	617.615	0	-1.5883	-102.115	-943.28	-16790.9	2874.56	11072.4	303.047	217.801	0	3.459	2.5336	55.6616	-86.4045	1046.74	474.395	-311	200	0	6.44858	5.79103	67.4671	1257.31	-39.9361	970.086	-914	200	0
378	8	-7.5039	75.9968	-981.435	-7464.8	47930.7	-13051.6	348.837	617.606	0	-1.88138	-102.324	-941.548	-16684.5	2747.76	11044.1	302.918	217.72	0	3.44548	2.50585	55.8168	-117.348	1067.49	467.205	-311	200	0	6.43023	5.6428	67.344	1257.24	-140.838	969.744	-914	200	0
378	9	-7.54582	76.1625	-979.848	-7451.27	47756.4	-13016.6	348.739	617.604	0	-2.22889	-102.529	-939.706	-16581.5	2624.36	11023.6	302.793	217.645	0	3.42059	2.4757	55.9136	-129.991	1079.97	457.071	-311	200	0	6.39426	5.55334	67.261	1220.79	-248.558	958.325	-914	200	0
379	0	-7.64802	76.3109	-978.139	-7443.63	47578.6	-12977.7	348.642	617.61	0	-2.62766	-102.729	-937.751	-16483.7	2506.17	11010.7	302.673	217.578	0	3.39195	2.44737	55.9132	-124.596	1078.06	446.426	-311	200	0	6.33304	5.55355	67.1553	1154.49	-338.017	926.577	-914	200	0	-3.2099	-18.1122	-1777.41	-777161	697292	-10276.6	391.954	436.534	0
379	1	-7.78595	76.4565	-976.37	-7440.69	47398.3	-12935.2	348.546	617.621	0	-3.0681	-102.915	-935.712	-16392.7	2394.22	11004.4	302.559	217.519	0	3.36748	2.4195	55.8016	-102.59	1057.23	436.992	-311	200	0	6.26455	5.62874	66.9332	1072.24	-397.179	875.837	-914	200	0
379	2	-7.93454	76.6137	-974.598	-7440.93	47216.5	-12890	348.447	617.635	0	-3.53899	-103.081	-933.626	-16308.9	2287.47	11003.2	302.45	217.468	0	3.35429	2.38834	55.6053	-64.6412	1019.17	430.176	-311	200	0	6.21654	5.73112	66.5354	995.88	-428.752	817.794	-914	200	0
379	3	-8.07793	76.7886	-972.858	-7443.05	47035.5	-12843.5	348.348	617.651	0	-4.03304	-103.226	-931.524	-16231.1	2183.55	11006.3	302.344	217.424	0	3.35704	2.35247	55.3854	-12.7411	971.284	427.259	-311	200	0	6.21017	5.81511	65.9629	943.302	-442.621	769.583	-914	200	0
379	4	-8.20905	76.9768	-971.172	-7446.4	46860.2	-12796.7	348.251	617.667	0	-4.54672	-103.348	-929.427	-16157.4	2081.32	11013.6	302.239	217.384	0	3.3747	2.31129	55.2112	47.067	922.951	428.753	-311	200	0	6.25933	5.86275	65.2633	918.305	-449.86	745.183	-914	200	0
379	5	-8.32722	77.1645	-969.538	-7450.81	46695.5	-12750.4	348.163	617.685	0	-5.0771	-103.443	-927.341	-16086.4	1982.29	11025.6	302.138	217.347	0	3.40058	2.26327	55.1301	105.627	882.313	433.91	-311	200	0	6.36735	5.87648	64.522	912.708	-458.463	749.42	-914	200	0
379	6	-8.43838	77.332	-967.932	-7456.3	46542.5	-12704.9	348.084	617.703	0	-5.62007	-103.51	-925.243	-16018	1888.74	11042.7	302.041	217.312	0	3.42645	2.20973	55.1518	154.433	854.457	441.083	-311	200	0	6.51804	5.85706	63.8416	912.988	-472.159	778.632	-914	200	0
379	7	-8.55198	77.4622	-966.325	-7462.7	46398.5	-12660.1	348.015	617.723	0	-6.16819	-103.55	-923.104	-15953.9	1801.18	11064.9	301.951	217.283	0	3.44659	2.15792	55.2495	188.526	841.012	448.381	-311	200	0	6.68479	5.79963	63.2833	908.653	-495.334	825.512	-914	200	0
379	8	-8.67398	77.5492	-964.705	-7469.7	46260	-12616	347.952	617.743	0	-6.70926	-103.564	-920.913	-15895.9	1718.67	11091.2	301.866	217.261	0	3.45937	2.11763	55.3757	206.635	841.147	454.361	-311	200	0	6.84466	5.69673	62.8192	901.586	-534.25	883.658	-914	200	0
379	9	-8.80002	77.6001	-963.095	-7477.91	46125.3	-12573	347.893	617.764	0	-7.22749	-103.547	-918.698	-15844.4	1640.64	11119.2	301.786	217.247	0	3.46655	2.09692	55.4906	209.748	853.064	458.84	-311	200	0	6.98155	5.5366	62.386	902.951	-590.983	948.413	-914	200	0
380	0	-8.91385	77.6333	-961.562	-7489.61	45993.8	-12530.7	347.832	617.789	0	-7.70377	-103.486	-916.526	-15798.1	1567.15	11147.5	301.71	217.237	0	3.47166	2.10178	55.583	199.83	874.355	462.887	-311	200	0	7.09228	5.32059	62.0016	917.525	-657.943	1015.16	-914	200	0	-6.86291	-16.4422	-1746.43	-765192	684260	-7388.87	391.323	437.484	0
380	1	-8.99429	77.6721	-960.195	-7507.34	45863.8	-12487.6	347.765	617.819	0	-8.1171	-103.362	-914.475	-15753.9	1498.22	11175.6	301.638	217.227	0	3.47825	2.13396	55.6602	179.068	901.217	467.695	-311	200	0	7.18832	5.08902	61.7771	937.546	-715.023	1077.7	-914	200	0
380	2	-9.02608	77.737	-959.056	-7532.28	45731.9	-12442.2	347.684	617.854	0	-8.45202	-103.165	-912.605	-15709	1433.68	11203.9	301.571	217.213	0	3.48637	2.186	55.72	150.08	928.045	474.006	-311	200	0	7.28066	4.91247	61.8112	951.895	-735.048	1127.25	-914	200	0
380	3	-9.00442	77.8395	-958.153	-7564.32	45594	-12393	347.585	617.895	0	-8.70501	-102.899	-910.939	-15661.3	1373.71	11233.3	301.508	217.193	0	3.49081	2.24311	55.7441	116.847	948.268	482.221	-311	200	0	7.36283	4.84766	62.1133	953.652	-698.895	1153.85	-914	200	0
380	4	-8.93349	77.9828	-957.436	-7603.19	45445.5	-12339.3	347.466	617.941	0	-8.88277	-102.575	-909.468	-15610.9	1319.26	11264.9	301.451	217.165	0	3.4876	2.29255	55.7217	84.6123	956.937	491.773	-311	200	0	7.41292	4.90223	62.633	939.064	-603.344	1150.69	-914	200	0
380	5	-8.82736	78.1612	-956.81	-7649.67	45281.9	-12280.2	347.326	617.995	0	-8.99726	-102.211	-908.154	-15559	1271.96	11298.8	301.401	217.133	0	3.48228	2.32904	55.6621	58.1073	953.414	500.718	-311	200	0	7.4137	5.03838	63.3214	909.78	-457.234	1118.55	-914	200	0
380	6	-8.71127	78.3619	-956.152	-7706.13	45101.1	-12215.6	347.169	618.06	0	-9.06239	-101.833	-906.94	-15508.4	1233.52	11334.1	301.36	217.1	0	3.48666	2.35203	55.5874	39.5336	941.397	506.774	-311	200	0	7.36242	5.20011	64.1308	881.678	-278.024	1067.1	-914	200	0
380	7	-8.6157	78.5704	-955.347	-7775.83	44905.3	-12145.9	347.004	618.139	0	-9.09153	-101.467	-905.761	-15462.2	1205.27	11369.9	301.331	217.071	0	3.50896	2.36364	55.5245	27.8983	926.451	508.567	-311	200	0	7.26405	5.33626	64.9893	880.147	-90.0956	1010.75	-914	200	0
380	8	-8.56575	78.7777	-954.323	-7860.95	44698.3	-12071.8	346.838	618.237	0	-9.09534	-101.136	-904.562	-15423.4	1188.82	11405.2	301.314	217.051	0	3.54959	2.36968	55.4977	20.0644	913.507	505.749	-311	200	0	7.12855	5.41806	65.8139	915.22	77.7667	961.488	-914	200	0
380	9	-8.57318	78.9845	-953.07	-7961.33	44482.9	-11993.3	346.673	618.353	0	-9.07966	-100.855	-903.311	-15393	1185.44	11439.6	301.312	217.041	0	3.60226	2.37743	55.5218	12.9986	905.782	498.681	-311	200	0	6.97603	5.45285	66.5137	967.973	196.752	925.232	-914	200	0
381	0	-8.63514	79.2031	-951.636	-8074.94	44259	-11910	346.508	618.485	0	-9.04388	-100.624	-902.014	-15370.2	1194.17	11472.6	301.324	217.04	0	3.65743	2.38966	55.5998	6.12097	904.088	488.877	-311	200	0	6.83884	5.4789	66.9577	1006.28	246.33	903.81	-914	200	0	-7.58132	-11.5793	-1720.46	-755401	674192	-4347.35	391.358	438.532	0
381	1	-8.74162	79.4521	-950.103	-8199.63	44023.9	-11822.2	346.336	618.63	0	-8.98345	-100.439	-900.7	-15352.9	1212.05	11503.8	301.346	217.046	0	3.70708	2.40225	55.7159	1.50535	906.778	479.312	-311	200	0	6.74671	5.53807	67.0065	1006.45	222.009	896.828	-914	200	0
381	2	-8.8867	79.7464	-948.548	-8334.26	43775.7	-11731.5	346.15	618.786	0	-8.89629	-100.293	-899.395	-15339.2	1236.16	11532.3	301.374	217.055	0	3.74676	2.40901	55.837	1.12114	911.919	473.175	-311	200	0	6.71203	5.64495	66.6158	960.704	137.256	900.654	-914	200	0
381	3	-9.07272	80.0922	-947.006	-8478.49	43512.1	-11639	345.947	618.953	0	-8.78596	-100.176	-898.092	-15328.1	1264.85	11556.3	301.408	217.067	0	3.77332	2.40731	55.9325	4.6969	919.055	472.227	-311	200	0	6.7386	5.77666	65.8395	871.901	18.1373	908.704	-914	200	0
381	4	-9.30679	80.4907	-945.48	-8631.87	43230.6	-11545.2	345.723	619.13	0	-8.65927	-100.081	-896.765	-15319.3	1297.07	11574.5	301.446	217.083	0	3.7831	2.39872	55.9872	10.9735	927.881	476.552	-311	200	0	6.82159	5.8921	64.7335	745.898	-105.475	913.566	-914	200	0
381	5	-9.5985	80.9397	-943.949	-8793.25	42929.6	-11449.7	345.479	619.315	0	-8.52294	-100.011	-895.389	-15311.8	1330.92	11587.2	301.486	217.101	0	3.77303	2.38599	55.9965	19.206	936.841	485.252	-311	200	0	6.93238	5.9632	63.3526	592.504	-205.306	908.826	-914	200	0
381	6	-9.9596	81.4306	-942.38	-8960.76	42609.8	-11352.6	345.215	619.509	0	-8.38103	-99.9678	-893.957	-15304.8	1363.86	11595.9	301.526	217.12	0	3.74352	2.37126	55.9619	28.1396	944.226	496.643	-311	200	0	7.03057	5.99034	61.8455	429.028	-260.618	892.247	-914	200	0
381	7	-10.4001	81.9503	-940.737	-9132.58	42273.2	-11254.2	344.936	619.708	0	-8.23392	-99.9531	-892.475	-15297.9	1394.24	11602.1	301.562	217.141	0	3.69984	2.35779	55.8914	34.9684	949.617	508.376	-311	200	0	7.08804	5.99053	60.4665	275.873	-266.988	869.969	-914	200	0
381	8	-10.9217	82.4874	-938.994	-9307.59	41921.5	-11155	344.645	619.912	0	-8.07939	-99.9578	-890.956	-15290.9	1422.47	11606.5	301.597	217.162	0	3.65034	2.35094	55.7981	36.3094	953.467	518.465	-311	200	0	7.09159	5.98077	59.4502	151.357	-235.862	854.397	-914	200	0
381	9	-11.5145	83.0397	-937.16	-9484.93	41557.2	-11055.7	344.344	620.121	0	-7.9128	-99.9686	-889.423	-15283.5	1450.68	11609.3	301.631	217.184	0	3.60375	2.35524	55.7049	29.9773	955.875	526.037	-311	200	0	7.04323	5.9769	58.8759	69.3373	-182.532	853.601	-914	200	0
382	0	-12.1553	83.6166	-935.28	-9662.75	41183.7	-10956.4	344.034	620.331	0	-7.72649	-99.9721	-887.925	-15275	1481.21	11610.6	301.668	217.203	0	3.56821	2.37116	55.6452	16.7791	955.959	531.065	-311	200	0	6.9623	5.9922	58.6552	36.5583	-117.757	864.577	-914	200	0	-11.4526	-4.86255	-1691.39	-744001	660617	617.268	389.967	439.497	0
382	1	-12.8126	84.2327	-933.423	-9837.75	40805.1	-10857.2	343.716	620.539	0	-7.51263	-99.9559	-886.523	-15263.8	1515.38	11610.8	301.709	217.218	0	3.5502	2.39509	55.6451	1.05909	952.497	534.071	-311	200	0	6.86863	6.02707	58.6477	54.6873	-49.8253	878.561	-914	200	0
382	2	-13.4582	84.894	-931.632	-10006.2	40424.3	-10757.7	343.391	620.741	0	-7.26799	-99.9131	-885.265	-15248.5	1554.04	11609.8	301.755	217.225	0	3.55124	2.42027	55.7069	-11.9319	945.622	535.959	-311	200	0	6.76007	6.06804	58.7906	123.563	13.277	889.534	-914	200	0
382	3	-14.0786	85.5905	-929.897	-10165.5	40043.8	-10656.7	343.063	620.932	0	-6.99581	-99.8479	-884.158	-15229.4	1598.63	11606.8	301.808	217.225	0	3.56669	2.43851	55.8116	-19.2674	937.255	537.572	-311	200	0	6.61589	6.10054	59.138	239.446	69.6456	896.567	-914	200	0
382	4	-14.6759	86.2992	-928.164	-10314.5	39667.9	-10553.1	342.738	621.113	0	-6.70452	-99.7775	-883.167	-15207.9	1649.87	11601.4	301.868	217.22	0	3.58968	2.44468	55.9305	-20.2756	929.224	539.306	-311	200	0	6.42658	6.12284	59.8085	392.789	128.172	900.859	-914	200	0
382	5	-15.2601	86.9916	-926.369	-10453.7	39301.9	-10446.3	342.426	621.285	0	-6.40643	-99.7266	-882.229	-15185.1	1706.78	11593.6	301.935	217.212	0	3.61676	2.43948	56.0351	-14.7077	921.82	540.897	-311	200	0	6.21403	6.14425	60.9053	565.376	200.94	903.144	-914	200	0
382	6	-15.8434	87.6389	-924.451	-10585.2	38950.9	-10336.9	342.134	621.45	0	-6.11674	-99.7208	-881.263	-15161.9	1767.89	11583.8	302.006	217.205	0	3.64881	2.42766	56.1059	-2.26504	914.441	541.492	-311	200	0	6.01424	6.16984	62.4445	729.976	289.741	904.043	-914	200	0
382	7	-16.4361	88.2177	-922.363	-10711.4	38616.3	-10226.3	341.867	621.613	0	-5.85115	-99.7795	-880.202	-15138.7	1832.61	11572	302.082	217.199	0	3.68672	2.41496	56.1316	16.7853	906.435	540.128	-311	200	0	5.84722	6.19607	64.3103	860.735	379.521	903.044	-914	200	0
382	8	-17.0422	88.7161	-920.093	-10834.5	38297.3	-10116	341.623	621.775	0	-5.62069	-99.9096	-879.018	-15115.7	1900.97	11558.4	302.163	217.196	0	3.72726	2.4059	56.1021	41.3148	896.895	536.423	-311	200	0	5.71183	6.21369	66.293	943.033	443.539	895.11	-914	200	0
382	9	-17.6548	89.1382	-917.684	-10955.9	37992.3	-10007.9	341.4	621.939	0	-5.42594	-100.101	-877.727	-15091.6	1972.55	11543.3	302.247	217.194	0	3.76174	2.4015	56.0104	69.5075	884.993	530.92	-311	200	0	5.60284	6.19914	68.1886	970.725	458.575	872.555	-914	200	0
383	0	-18.2516	89.5038	-915.251	-11075.6	37700.4	-9903.36	341.191	622.101	0	-5.25493	-100.331	-876.381	-15064.9	2045.31	11526.8	302.334	217.19	0	3.77849	2.39749	55.8625	98.8447	870.486	524.428	-311	200	0	5.52838	6.11309	69.8291	942.277	420.614	832.922	-914	200	0	-14.242	-1.91458	-1660.12	-730646	649158	4858.98	390.327	439.815	0
383	1	-18.7994	89.8413	-912.944	-11191.4	37421	-9803.54	340.989	622.259	0	-5.08866	-100.567	-875.054	-15034.4	2116.3	11509.4	302.418	217.181	0	3.77048	2.38678	55.6778	125.924	852.896	517.164	-311	200	0	5.51235	5.92554	71.0478	865.319	347.478	782.168	-914	200	0
383	2	-19.2684	90.1734	-910.882	-11301	37154.9	-9709.33	340.79	622.407	0	-4.91245	-100.788	-873.791	-15000.5	2183.82	11491.3	302.499	217.167	0	3.74248	2.36653	55.4802	147.274	831.691	509.048	-311	200	0	5.57998	5.64155	71.7085	759.815	265.872	729.648	-914	200	0
383	3	-19.6438	90.5068	-909.112	-11403.9	36904.6	-9621.14	340.594	622.544	0	-4.72485	-100.986	-872.587	-14965.4	2248.02	11472	302.576	217.151	0	3.70858	2.34282	55.299	160.706	807.885	500.488	-311	200	0	5.73834	5.29987	71.7679	652.675	196.339	683.714	-914	200	0
383	4	-19.9268	90.8344	-907.622	-11501.9	36673.9	-9538.47	340.407	622.673	0	-4.53667	-101.169	-871.402	-14931.8	2310	11450.5	302.651	217.135	0	3.68339	2.3274	55.1782	165.583	783.756	492.43	-311	200	0	5.96241	4.9584	71.2495	570.886	149.706	650.936	-914	200	0
383	5	-20.1305	91.1418	-906.365	-11597.8	36467.5	-9460.31	340.235	622.796	0	-4.36308	-101.347	-870.197	-14901.2	2370.94	11426.6	302.725	217.124	0	3.67729	2.32997	55.1655	162.662	760.789	485.81	-311	200	0	6.19937	4.6815	70.1953	535.538	130.647	634.361	-914	200	0
383	6	-20.276	91.4116	-905.269	-11692.2	36289.4	-9385.82	340.087	622.916	0	-4.21734	-101.537	-868.942	-14873.4	2432.4	11401.3	302.799	217.117	0	3.69552	2.3525	55.2726	153.658	739.015	481.171	-311	200	0	6.39456	4.52273	68.694	553.757	137.133	633.332	-914	200	0
383	7	-20.386	91.6294	-904.252	-11784.4	36141.1	-9314.55	339.968	623.032	0	-4.10763	-101.743	-867.622	-14847.7	2497.14	11375.9	302.878	217.113	0	3.73682	2.39	55.454	139.609	718.62	478.8	-311	200	0	6.51704	4.51059	66.9119	614.88	158.517	647.598	-914	200	0
383	8	-20.4763	91.7867	-903.25	-11872.9	36021.7	-9246.21	339.88	623.145	0	-4.03435	-101.959	-866.231	-14823.8	2568.37	11351.5	302.965	217.113	0	3.79322	2.4342	55.6317	120.162	701.13	479.102	-311	200	0	6.56396	4.64695	65.0686	697.138	182.614	679.72	-914	200	0
383	9	-20.5506	91.8837	-902.246	-11956.4	35928.9	-9180.44	339.822	623.252	0	-3.99048	-102.176	-864.793	-14800.6	2647.49	11328.4	303.061	217.115	0	3.85141	2.47443	55.738	95.1633	688.565	482.83	-311	200	0	6.54692	4.90843	63.398	778.745	206.919	732.121	-914	200	0
384	0	-20.5982	91.9315	-901.266	-12032	35858.3	-9117.04	339.787	623.35	0	-3.96471	-102.378	-863.361	-14777.4	2733.88	11306.1	303.167	217.116	0	3.89686	2.49962	55.7408	66.1561	682.935	490.871	-311	200	0	6.47492	5.24865	62.1098	842.387	236.917	802.373	-914	200	0	-13.7398	-2.86589	-1637.08	-722666	645285	5506.59	393.473	441.118	0
384	1	-20.5968	91.95	-900.373	-12096.8	35805.8	-9055.86	339.768	623.435	0	-3.94463	-102.547	-862.007	-14753.4	2826.83	11283.7	303.279	217.115	0	3.92137	2.50374	55.6451	36.2832	686.835	503.325	-311	200	0	6.35124	5.61018	61.3456	876.476	275.341	880.99	-914	200	0
384	2	-20.5249	91.9586	-899.639	-12149.8	35769.2	-8996.12	339.759	623.505	0	-3.9215	-102.67	-860.779	-14728.6	2926.18	11260.4	303.399	217.111	0	3.92623	2.48824	55.4805	9.07742	702.718	518.483	-311	200	0	6.19292	5.94311	61.1191	882.033	317.863	953.267	-914	200	0
384	3	-20.3732	91.9688	-899.107	-12191.8	35748.2	-8936.47	339.76	623.56	0	-3.89476	-102.747	-859.691	-14702.5	3030.93	11236.2	303.526	217.102	0	3.91622	2.45926	55.2876	-12.8062	730.63	532.957	-311	200	0	6.04232	6.21852	61.3017	874.151	353.592	1005.07	-914	200	0
384	4	-20.1454	91.9819	-898.776	-12225.2	35741.6	-8875.98	339.767	623.602	0	-3.87129	-102.789	-858.722	-14674.4	3139.13	11212	303.656	217.089	0	3.89434	2.42447	55.1012	-27.9155	766.511	543.132	-311	200	0	5.94182	6.42503	61.7105	869.544	368.498	1028.89	-914	200	0
384	5	-19.8515	91.9917	-898.61	-12252.8	35746.7	-8814.54	339.78	623.635	0	-3.86103	-102.813	-857.834	-14645	3249.13	11189.2	303.788	217.072	0	3.86331	2.39034	54.9436	-35.8253	802.881	546.719	-311	200	0	5.90495	6.5579	62.1921	873.793	351.263	1025.76	-914	200	0
384	6	-19.5036	91.9891	-898.554	-12277.7	35761.6	-8752.08	339.799	623.664	0	-3.87307	-102.833	-856.971	-14616.3	3360.61	11169.5	303.922	217.056	0	3.82776	2.3605	54.8308	-36.3912	832.226	543.511	-311	200	0	5.91875	6.61696	62.6279	880.213	294.025	1003.47	-914	200	0
384	7	-19.1117	91.9675	-898.559	-12302.5	35785.7	-8687.87	339.826	623.691	0	-3.91344	-102.86	-856.074	-14590	3473.79	11154.4	304.058	217.043	0	3.79288	2.33611	54.7729	-28.6929	850.417	535.254	-311	200	0	5.95907	6.60641	62.9326	880.043	193.274	972.872	-914	200	0
384	8	-18.6825	91.9257	-898.593	-12329.3	35819.4	-8620.58	339.862	623.721	0	-3.98345	-102.9	-855.097	-14566.2	3587.94	11144.4	304.196	217.035	0	3.7614	2.31648	54.7689	-11.6687	857.137	524.468	-311	200	0	6.00074	6.53594	63.0878	874.478	57.7085	942.974	-914	200	0
384	9	-18.216	91.8682	-898.653	-12360.4	35862.3	-8549.18	339.907	623.754	0	-4.07659	-102.952	-854.02	-14545	3702.24	11139.2	304.335	217.031	0	3.73215	2.3001	54.8126	14.0706	854.228	513.15	-311	200	0	6.02934	6.43101	63.1523	875.609	-90.4066	917.228	-914	200	0
385	0	-17.7034	91.8074	-898.772	-12396.5	35911.5	-8473.35	339.956	623.793	0	-4.17461	-103.01	-852.863	-14527.6	3818.3	11138.2	304.477	217.034	0	3.70186	2.28638	54.8997	45.5816	844.426	502.706	-311	200	0	6.05016	6.33086	63.1997	895.343	-226.209	894.375	-914	200	0	-8.43542	-2.47309	-1629.15	-722058	641995	2300.04	393.526	442.884	0
385	1	-17.1274	91.763	-899	-12437.4	35961.2	-8393.22	340.001	623.835	0	-4.25116	-103.058	-851.676	-14515.3	3940.62	11140.3	304.627	217.043	0	3.66881	2.27574	55.0251	78.5395	830.885	494.543	-311	200	0	6.08226	6.26314	63.2538	935.077	-332.816	874.247	-914	200	0
385	2	-16.4714	91.754	-899.376	-12483.1	36006	-8309.28	340.034	623.88	0	-4.28485	-103.09	-850.518	-14508	4074.12	11144.3	304.79	217.058	0	3.63629	2.26801	55.1791	108.914	817.099	490.094	-311	200	0	6.1436	6.22709	63.2927	983.74	-407.601	860.856	-914	200	0
385	3	-15.731	91.7892	-899.905	-12534.5	36042.9	-8222.46	340.052	623.929	0	-4.2673	-103.104	-849.413	-14504.8	4222.02	11149.4	304.971	217.076	0	3.61195	2.26245	55.3423	134.502	806.621	490.074	-311	200	0	6.23976	6.2034	63.3027	1019.67	-462.704	859.3	-914	200	0
385	4	-14.9173	91.8649	-900.559	-12592.9	36071.2	-8133.71	340.054	623.984	0	-4.20029	-103.103	-848.348	-14504.8	4385.25	11154.7	305.169	217.098	0	3.60109	2.25946	55.4916	155.644	802.523	493.854	-311	200	0	6.36022	6.17442	63.3048	1017.75	-515.76	872.936	-914	200	0
385	5	-14.0531	91.9673	-901.27	-12660	36090.6	-8043.61	340.044	624.047	0	-4.09186	-103.091	-847.287	-14508	4563.09	11159.4	305.386	217.123	0	3.60179	2.26067	55.6164	174.027	807.583	500.001	-311	200	0	6.48124	6.13982	63.3233	963.052	-581.195	901.832	-914	200	0
385	6	-13.1682	92.0769	-901.94	-12737.7	36098.5	-7952.21	340.023	624.123	0	-3.95457	-103.078	-846.189	-14514.7	4754.88	11162.5	305.619	217.153	0	3.60683	2.26664	55.7231	190.336	823.768	507.251	-311	200	0	6.57356	6.11805	63.3703	858.287	-667.954	940.332	-914	200	0
385	7	-12.2956	92.177	-902.461	-12828.1	36090.9	-7859.13	339.992	624.215	0	-3.80168	-103.079	-845.026	-14524.9	4960	11163.1	305.87	217.189	0	3.60794	2.27624	55.8234	203.721	850.24	514.675	-311	200	0	6.61354	6.13216	63.477	720.887	-773.621	978.601	-914	200	0
385	8	-11.4653	92.2611	-902.76	-12932.8	36062.9	-7763.68	339.947	624.326	0	-3.63968	-103.106	-843.791	-14539.1	5175.7	11160.9	306.134	217.231	0	3.59952	2.29002	55.9247	213.166	882.755	521.445	-311	200	0	6.59324	6.19428	63.6909	576.234	-878.007	1010.26	-914	200	0
385	9	-10.6979	92.3382	-902.827	-13052.4	36010.1	-7664.82	339.886	624.457	0	-3.45989	-103.163	-842.519	-14558.3	5397.71	11156.6	306.407	217.28	0	3.58017	2.31268	56.0284	217.891	915.013	526.686	-311	200	0	6.52547	6.29696	64.0456	448.182	-951.61	1036.96	-914	200	0
386	0	-9.9991	92.4349	-902.71	-13187.1	35929	-7561.08	339.801	624.608	0	-3.23696	-103.236	-841.279	-14582.8	5623.57	11151.1	306.685	217.334	0	3.55253	2.34948	56.1333	216.987	940.171	529.419	-311	200	0	6.43928	6.41225	64.5496	351.747	-975.519	1063.9	-914	200	0	0.96349	-0.231967	-1621.39	-722431	640409	-433.534	394.71	445.3	0
386	1	-9.36255	92.5899	-902.501	-13335.6	35817	-7450.97	339.686	624.776	0	-2.93963	-103.305	-840.157	-14611	5852.45	11144.5	306.966	217.391	0	3.52329	2.39957	56.2486	210.432	952.323	528.777	-311	200	0	6.37017	6.50628	65.1522	291.935	-952.066	1093.26	-914	200	0
386	2	-8.77991	92.8402	-902.292	-13496.2	35673.8	-7333.6	339.537	624.958	0	-2.5463	-103.349	-839.231	-14639.8	6082.73	11136.8	307.248	217.444	0	3.50005	2.45265	56.393	200.191	948.185	524.256	-311	200	0	6.35358	6.55872	65.7178	266.29	-897.088	1122.54	-914	200	0
386	3	-8.25174	93.2088	-902.151	-13667.8	35500.9	-7208.56	339.351	625.15	0	-2.05333	-103.354	-838.548	-14665.8	6312.22	11128.3	307.528	217.49	0	3.48653	2.49311	56.5745	189.349	929.07	515.722	-311	200	0	6.41544	6.56992	66.0779	270.509	-826.755	1145.61	-914	200	0
386	4	-7.79033	93.6994	-902.103	-13849.5	35300.9	-7075.55	339.132	625.352	0	-1.47419	-103.316	-838.111	-14687.2	6539.74	11120	307.803	217.524	0	3.48439	2.50983	56.7775	180.307	902.156	503.465	-311	200	0	6.55387	6.55843	66.1441	303.585	-752.857	1153.79	-914	200	0
386	5	-7.41623	94.2979	-902.133	-14041	35077.6	-6934.35	338.883	625.564	0	-0.834373	-103.245	-837.885	-14704.7	6766.01	11113.9	308.075	217.55	0	3.49721	2.50311	56.9704	173.719	879.059	488.433	-311	200	0	6.72915	6.54508	65.9989	365.546	-684.511	1139.28	-914	200	0
386	6	-7.15233	94.9779	-902.183	-14241.9	34835.6	-6785.1	338.613	625.786	0	-0.164334	-103.161	-837.817	-14720.7	6992.78	11113	308.346	217.57	0	3.52692	2.47946	57.1242	168.499	871.751	472.395	-311	200	0	6.88074	6.53185	65.8587	450.811	-627.073	1100.78	-914	200	0
386	7	-7.01615	95.7087	-902.181	-14452.5	34580.1	-6628.49	338.33	626.02	0	0.506021	-103.088	-837.84	-14737.7	7220.23	11119.5	308.618	217.59	0	3.56866	2.44271	57.227	162.586	887.686	457.712	-311	200	0	6.95392	6.50088	65.9289	548.146	-580.25	1044.04	-914	200	0
386	8	-7.01289	96.4629	-902.073	-14672.8	34315.4	-6465.55	338.041	626.266	0	1.14886	-103.041	-837.892	-14756.8	7445.23	11134.2	308.886	217.612	0	3.61286	2.39551	57.2775	154.1	925.638	446.391	-311	200	0	6.91271	6.42705	66.2916	646.596	-544.009	976.626	-914	200	0
386	9	-7.13216	97.2237	-901.855	-14901.4	34042.1	-6297.37	337.747	626.523	0	1.74016	-103.023	-837.938	-14778.2	7663.63	11156	309.146	217.636	0	3.64901	2.34369	57.2721	141.904	975.116	439.264	-311	200	0	6.75171	6.29105	66.8681	738.221	-522.175	905.439	-914	200	0
387	0	-7.3485	97.9879	-901.58	-15135.2	33758.6	-6124.98	337.444	626.787	0	2.2643	-103.026	-837.993	-14800	7872.51	11182.3	309.395	217.661	0	3.66634	2.29218	57.2047	125.741	1021.1	436.406	-311	200	0	6.51023	6.09689	67.4327	817.791	-514.53	837.668	-914	200	0	4.04424	6.15343	-1617.65	-723181	640538	3358.4	395.793	446.996	0
387	1	-7.62856	98.7622	-901.329	-15369.9	33462.9	-5949.75	337.126	627.052	0	2.715	-103.041	-838.097	-14818.7	8069.09	11210.3	309.628	217.681	0	3.65895	2.24306	57.074	107.032	1050.65	437.846	-311	200	0	6.25959	5.88129	67.7073	882.408	-513.848	779.668	-914	200	0
387	2	-7.94459	99.5522	-901.169	-15601.8	33156.2	-5773.58	336.792	627.313	0	3.08778	-103.065	-838.275	-14830.9	8249.51	11237.6	309.841	217.692	0	3.63285	2.20099	56.8862	88.971	1057.05	443.502	-311	200	0	6.06408	5.69893	67.5082	929.726	-512.881	734.737	-914	200	0
387	3	-8.28457	100.353	-901.119	-15829.7	32841.2	-5598.8	336.445	627.567	0	3.37227	-103.11	-838.506	-14835.6	8410.42	11262.6	310.03	217.693	0	3.60228	2.17218	56.6618	74.8792	1040.72	453.086	-311	200	0	5.95477	5.59063	66.8041	956.513	-506.969	703.396	-914	200	0
387	4	-8.65249	101.145	-901.145	-16053.6	32520.5	-5427.63	336.088	627.815	0	3.55306	-103.187	-838.73	-14833.9	8550.46	11283.6	310.195	217.686	0	3.57816	2.15624	56.4403	66.1972	1007.48	466.452	-311	200	0	5.93155	5.5563	65.6696	959.687	-493.452	684.501	-914	200	0
387	5	-9.06303	101.906	-901.182	-16273.7	32196.9	-5261.97	335.727	628.058	0	3.61538	-103.31	-838.869	-14827.2	8669.34	11299.8	310.335	217.675	0	3.56259	2.14642	56.2649	61.7279	966.05	483.398	-311	200	0	5.97731	5.5566	64.2557	937.094	-474.913	676.103	-914	200	0
387	6	-9.53381	102.611	-901.154	-16490.3	31874.5	-5103.08	335.371	628.299	0	3.54777	-103.493	-838.855	-14815.3	8766.99	11311.9	310.451	217.661	0	3.5522	2.13833	56.1563	59.372	925.786	502.788	-311	200	0	6.073	5.55081	62.783	889.883	-459.656	677.876	-914	200	0
387	7	-10.0762	103.239	-901	-16704	31557.2	-4951.5	335.025	628.539	0	3.34318	-103.744	-838.644	-14797.2	8843.92	11321.5	310.546	217.644	0	3.54333	2.13443	56.1056	58.8528	894.18	522.617	-311	200	0	6.20934	5.53488	61.4922	827.042	-455.634	692.987	-914	200	0
387	8	-10.6881	103.784	-900.696	-16915.5	31244.6	-4807.28	334.689	628.78	0	3.00412	-104.065	-838.232	-14772.5	8901.63	11329.5	310.62	217.623	0	3.53689	2.14288	56.0865	61.907	874.679	541.167	-311	200	0	6.3814	5.53099	60.552	762.782	-465.295	725.076	-914	200	0
387	9	-11.3505	104.251	-900.27	-17125.2	30932.9	-4670.21	334.36	629.022	0	2.55051	-104.439	-837.663	-14741.9	8942.38	11335.8	310.675	217.599	0	3.543	2.1764	56.0678	70.2316	865.981	557.31	-311	200	0	6.5759	5.54646	59.999	707.149	-485.369	772.386	-914	200	0
388	0	-12.0303	104.665	-899.812	-17332.6	30618.9	-4539.77	334.028	629.263	0	2.02191	-104.84	-837.018	-14706.1	8968.94	11340.3	310.715	217.57	0	3.57669	2.24761	56.0181	84.0269	863.39	570.12	-311	200	0	6.77857	5.56262	59.7961	661.477	-508.326	825.897	-914	200	0	-3.07987	8.99091	-1617.21	-724318	634728	9009.99	392.065	447.894	0
388	1	-12.6903	105.053	-899.44	-17536.2	30303.5	-4415.15	333.692	629.497	0	1.46788	-105.236	-836.389	-14665.7	8985.15	11343.2	310.743	217.535	0	3.64629	2.35923	55.9093	101.565	861.408	578.901	-311	200	0	6.98652	5.56234	59.9167	623.836	-524.789	873.788	-914	200	0
388	2	-13.3017	105.44	-899.241	-17735.1	29989.8	-4295.52	333.35	629.722	0	0.933104	-105.599	-835.84	-14621	8996.43	11343.6	310.763	217.493	0	3.74705	2.49865	55.7234	119.672	856.268	583.397	-311	200	0	7.20008	5.55051	60.3118	597.907	-528.05	907.15	-914	200	0
388	3	-13.8501	105.84	-899.247	-17929.8	29679.6	-4180.14	333.005	629.939	0	0.451145	-105.906	-835.392	-14572.1	9008.69	11340.6	310.784	217.443	0	3.86137	2.64335	55.4524	135.199	847.215	584.11	-311	200	0	7.40933	5.54194	60.8545	593.168	-514.37	920.194	-914	200	0
388	4	-14.3345	106.256	-899.449	-18121.7	29374.1	-4068.21	332.658	630.148	0	0.0481038	-106.151	-835.033	-14519	9026.98	11334.8	310.81	217.387	0	3.96307	2.77082	55.0963	145.708	835.392	582.524	-311	200	0	7.59541	5.54371	61.3821	616.02	-478.531	906.787	-914	200	0
388	5	-14.7639	106.68	-899.81	-18313.1	29075	-3958.84	332.312	630.352	0	-0.256607	-106.335	-834.738	-14461.9	9055.34	11328.3	310.848	217.325	0	4.02739	2.86564	54.6762	148.824	821.58	580.489	-311	200	0	7.73664	5.55818	61.7985	662.811	-417.568	862.836	-914	200	0
388	6	-15.153	107.1	-900.277	-18506.9	28784.6	-3851.41	331.973	630.557	0	-0.455244	-106.475	-834.472	-14402	9096.36	11323.2	310.901	217.259	0	4.04107	2.92268	54.2496	142.487	805.733	579.077	-311	200	0	7.81356	5.59188	62.151	721.545	-338.627	792.875	-914	200	0
388	7	-15.5163	107.496	-900.784	-18705.9	28504.2	-3745.85	331.644	630.766	0	-0.551639	-106.587	-834.194	-14342.1	9150.54	11320.2	310.969	217.193	0	4.00627	2.9463	53.8992	126.284	787.44	578.195	-311	200	0	7.82027	5.65162	62.6	779.778	-255.543	709.695	-914	200	0
388	8	-15.8641	107.857	-901.274	-18911.8	28234.4	-3642.57	331.327	630.983	0	-0.554857	-106.685	-833.869	-14284.5	9216.7	11318.5	311.053	217.13	0	3.93852	2.94548	53.7041	101.499	765.429	576.923	-311	200	0	7.76171	5.73655	63.2831	831.729	-180.542	628.809	-914	200	0
388	9	-16.2	108.179	-901.723	-19124.5	27975.2	-3541.85	331.024	631.209	0	-0.474085	-106.777	-833.492	-14229.2	9291.93	11317.1	311.148	217.072	0	3.86063	2.92828	53.7066	70.5161	737.563	573.813	-311	200	0	7.63367	5.83856	64.1848	879.216	-124.373	565.319	-914	200	0
389	0	-16.5173	108.474	-902.151	-19342.2	27724.9	-3443.35	330.732	631.44	0	-0.317804	-106.867	-833.107	-14174	9371.1	11315.3	311.248	217.013	0	3.79476	2.89994	53.8876	37.441	702.581	567.45	-311	200	0	7.42559	5.95033	65.1166	924.085	-101.117	530.436	-914	200	0	-5.51801	10.8759	-1620.09	-728369	633498	12227.9	390.535	449.653	0
389	1	-16.8011	108.759	-902.613	-19562.4	27479.5	-3346.27	330.444	631.673	0	-0.0965325	-106.955	-832.773	-14115.7	9448.08	11312.8	311.345	216.95	0	3.75612	2.86358	54.1809	7.63591	662.612	557.101	-311	200	0	7.14556	6.07132	65.8272	959.782	-124.365	526.48	-914	200	0
389	2	-17.0369	109.049	-903.161	-19783.2	27234.9	-3249.74	330.155	631.904	0	0.174197	-107.041	-832.531	-14051.9	9517.34	11309.1	311.432	216.879	0	3.75114	2.81999	54.5159	-14.9868	624.068	543.048	-311	200	0	6.8283	6.2009	66.1522	973.341	-196.086	547.07	-914	200	0
389	3	-17.2184	109.354	-903.823	-20003.9	26988.4	-3153.23	329.86	632.133	0	0.472564	-107.138	-832.391	-13981.9	9573.24	11304.7	311.501	216.797	0	3.77914	2.76739	54.8388	-29.5296	595.218	526.646	-311	200	0	6.51929	6.33169	66.0971	954.49	-302.987	582.924	-914	200	0
389	4	-17.3475	109.675	-904.601	-20225	26740.1	-3057.11	329.56	632.358	0	0.769777	-107.267	-832.349	-13905.6	9609.29	11300.7	311.545	216.707	0	3.83324	2.70261	55.1139	-37.5888	582.036	509.868	-311	200	0	6.25468	6.4526	65.8096	901.384	-420.406	626.822	-914	200	0
389	5	-17.4345	110.01	-905.469	-20446.9	26490.1	-2962.84	329.256	632.582	0	1.03241	-107.451	-832.412	-13823.3	9620.08	11297.5	311.557	216.606	0	3.89914	2.62314	55.3245	-42.2842	585.851	494.993	-311	200	0	6.05048	6.54661	65.4712	819.686	-519.069	676.873	-914	200	0
389	6	-17.4982	110.352	-906.371	-20669.9	26236.5	-2871.95	328.947	632.805	0	1.23108	-107.709	-832.592	-13734.6	9603.75	11293.9	311.535	216.496	0	3.95724	2.53013	55.4646	-46.3049	604.184	484.352	-311	200	0	5.90772	6.58787	65.1877	719.575	-578.41	738.152	-914	200	0
389	7	-17.5626	110.693	-907.23	-20893.7	25975.3	-2785.08	328.631	633.03	0	1.35062	-108.048	-832.901	-13639.1	9562.25	11288.2	311.481	216.375	0	3.99019	2.43022	55.5269	-49.8782	632.901	479.456	-311	200	0	5.83036	6.55487	64.9428	616.741	-594.502	817.393	-914	200	0
389	8	-17.6514	111.025	-907.985	-21117.5	25703	-2701.87	328.308	633.258	0	1.3944	-108.471	-833.338	-13536.2	9499.63	11278.2	311.4	216.243	0	3.98844	2.33261	55.5156	-51.4818	667.808	480.448	-311	200	0	5.83475	6.44795	64.6229	534.46	-573.674	913.645	-914	200	0
389	9	-17.7815	111.344	-908.616	-21341.1	25417.6	-2621.49	327.974	633.488	0	1.38256	-108.963	-833.913	-13425.4	9419.79	11262.2	311.296	216.099	0	3.95106	2.24484	55.4525	-50.0833	705.264	486.581	-311	200	0	5.93738	6.28919	64.0891	498.005	-528.227	1015.53	-914	200	0
390	0	-17.9539	111.658	-909.167	-21564.7	25118.4	-2543.31	327.628	633.719	0	1.34677	-109.501	-834.661	-13306.3	9324.65	11239.5	311.172	215.942	0	3.8856	2.17277	55.3569	-45.5357	741.632	496.812	-311	200	0	6.13351	6.10853	63.2588	522.635	-479.393	1106.16	-914	200	0	-7.24403	9.5908	-1636.73	-735607	632256	14310.5	385.776	449.486	0
390	1	-18.1549	111.984	-909.721	-21788.8	24806.2	-2467.14	327.268	633.951	0	1.32134	-110.051	-835.634	-13178.6	9213.87	11209.8	311.026	215.771	0	3.80634	2.12254	55.2447	-37.6265	773.239	509.681	-311	200	0	6.3874	5.93282	62.1576	605.192	-453.093	1170.93	-914	200	0
390	2	-18.3709	112.343	-910.351	-22013.6	24482.5	-2393.05	326.894	634.182	0	1.33309	-110.592	-836.851	-13041.7	9085.79	11173.7	310.857	215.584	0	3.72919	2.09894	55.1469	-26.1941	797.961	523.124	-311	200	0	6.64612	5.777	60.9116	724.039	-467.094	1204.44	-914	200	0
390	3	-18.6016	112.745	-911.088	-22239.3	24149.8	-2320.97	326.507	634.41	0	1.39515	-111.11	-838.283	-12894.8	8938.52	11132.1	310.663	215.382	0	3.66771	2.10039	55.0974	-11.9051	815.054	535.184	-311	200	0	6.866	5.63564	59.69	848.016	-521.314	1210.66	-914	200	0
390	4	-18.8603	113.187	-911.913	-22467.3	23810.4	-2250.58	326.11	634.638	0	1.50508	-111.606	-839.873	-12737.7	8770.89	11086	310.443	215.166	0	3.6314	2.11762	55.1067	3.77666	822.783	544.918	-311	200	0	7.02724	5.49438	58.6583	952.465	-598.303	1196.55	-914	200	0
390	5	-19.1666	113.656	-912.764	-22699.4	23465.7	-2181.75	325.708	634.869	0	1.64541	-112.088	-841.553	-12571.7	8583.3	11035.6	310.199	214.939	0	3.62326	2.13998	55.1631	19.1894	818.743	552.365	-311	200	0	7.12734	5.3577	57.9602	1030.73	-673.748	1167.65	-914	200	0
390	6	-19.5394	114.137	-913.566	-22936.6	23114.7	-2114.72	325.302	635.107	0	1.78833	-112.57	-843.254	-12399	8377.32	10981	309.935	214.704	0	3.63928	2.16254	55.2509	33.1311	802.858	557.759	-311	200	0	7.16518	5.25118	57.6922	1092.97	-727.174	1127.86	-914	200	0
390	7	-19.9919	114.612	-914.26	-23179.3	22755.7	-2049.86	324.89	635.353	0	1.90472	-113.073	-844.902	-12222.1	8154.18	10922.6	309.651	214.466	0	3.67322	2.18696	55.3551	45.1728	778.529	561.12	-311	200	0	7.13335	5.19162	57.8853	1156.57	-745.181	1080.11	-914	200	0
390	8	-20.5275	115.076	-914.83	-23428	22387.2	-1987.57	324.471	635.609	0	1.973	-113.613	-846.436	-12042.7	7913.78	10860.6	309.35	214.228	0	3.71973	2.21831	55.4573	55.3175	751.512	562.585	-311	200	0	7.02832	5.16822	58.5146	1233.17	-726.094	1028.11	-914	200	0
390	9	-21.1357	115.53	-915.308	-23682.3	22007.9	-1928.21	324.044	635.874	0	1.98273	-114.201	-847.84	-11861.9	7654.59	10795.3	309.028	213.991	0	3.7723	2.26139	55.5408	63.9838	728.577	562.654	-311	200	0	6.86823	5.15448	59.5133	1321.63	-686.91	978.28	-914	200	0
391	0	-21.7926	115.995	-915.78	-23940.6	21617.2	-1871.74	323.605	636.142	0	1.93506	-114.837	-849.153	-11679.2	7374.03	10727.5	308.684	213.754	0	3.82253	2.31851	55.5946	72.2749	715.641	562.094	-311	200	0	6.696	5.13243	60.7868	1413.07	-655.376	939.283	-914	200	0	-13.5625	8.55002	-1658.23	-743754	632189	17574.1	380.55	448.54	0
391	1	-22.4671	116.492	-916.353	-24200	21216	-1817.54	323.153	636.409	0	1.83972	-115.511	-850.434	-11493	7069.44	10658.7	308.313	213.514	0	3.8628	2.38804	55.6069	81.0595	715.36	561.965	-311	200	0	6.55791	5.10419	62.2192	1496.7	-649.646	918.152	-914	200	0
391	2	-23.1358	117.043	-917.103	-24458.8	20805.4	-1764.63	322.686	636.67	0	1.70489	-116.215	-851.724	-11300.8	6739.28	10590.1	307.913	213.268	0	3.8871	2.464	55.5629	89.8461	726.71	563.388	-311	200	0	6.47663	5.07647	63.6834	1561.29	-669.049	917.153	-914	200	0
391	3	-23.7924	117.65	-918.049	-24717	20385.7	-1712	322.205	636.923	0	1.52823	-116.942	-853.029	-11100.2	6383.23	10522.7	307.483	213.013	0	3.88977	2.53918	55.4622	97.5895	747.28	566.497	-311	200	0	6.4477	5.04079	65.0898	1599.09	-700.604	933.869	-914	200	0
391	4	-24.4458	118.308	-919.158	-24976.1	19957.1	-1658.77	321.712	637.173	0	1.30022	-117.691	-854.33	-10890.9	6001.69	10458.2	307.025	212.748	0	3.86852	2.60841	55.3281	104.369	774.826	569.7	-311	200	0	6.46142	4.98436	66.418	1607.57	-729.686	961.23	-914	200	0
391	5	-25.1116	119.008	-920.369	-25237.3	19519.4	-1604.02	321.208	637.421	0	1.01404	-118.464	-855.591	-10674.4	5595.53	10398.2	306.54	212.476	0	3.83	2.66637	55.1906	111.471	806.691	570.508	-311	200	0	6.51858	4.91286	67.651	1583.68	-746.538	986.486	-914	200	0
391	6	-25.8061	119.741	-921.602	-25500.9	19071.5	-1546.96	320.694	637.67	0	0.668947	-119.265	-856.776	-10452.3	5164.15	10343.7	306.027	212.2	0	3.78869	2.70609	55.0651	120.306	839.834	567.172	-311	200	0	6.61381	4.85152	68.7083	1520.85	-746.001	992.828	-914	200	0
391	7	-26.5459	120.497	-922.777	-25767.1	18612	-1487	320.17	637.923	0	0.266326	-120.104	-857.86	-10224.9	4704	10295.1	305.483	211.919	0	3.75861	2.72346	54.9596	131.957	871.924	559.572	-311	200	0	6.71418	4.83041	69.4865	1415.39	-724.542	965.706	-914	200	0
391	8	-27.3449	121.273	-923.84	-26036.9	18140.7	-1423.7	319.636	638.183	0	-0.192841	-120.994	-858.842	-9991.94	4210.53	10252.3	304.903	211.634	0	3.74693	2.72065	54.8943	147.185	900.854	548.967	-311	200	0	6.77655	4.87197	69.9352	1274.34	-677.006	902.294	-914	200	0
391	9	-28.209	122.073	-924.779	-26311.7	17658.3	-1357.29	319.095	638.452	0	-0.704662	-121.941	-859.755	-9752.9	3680.55	10214.7	304.281	211.344	0	3.75325	2.70395	54.904	165.688	922.996	537.638	-311	200	0	6.78588	4.98832	70.0986	1118.32	-597.136	816.123	-914	200	0
392	0	-29.1301	122.908	-925.629	-26592.3	17164.8	-1288.58	318.544	638.729	0	-1.25652	-122.939	-860.669	-9506.46	3112.48	10181.8	303.616	211.045	0	3.77088	2.68015	55.018	185.082	933.547	528.633	-311	200	0	6.76346	5.18006	70.1291	977.749	-487.524	729.572	-914	200	0	-27.0118	7.44405	-1671.47	-750316	636547	23727	379.755	448.879	0
392	1	-30.089	123.791	-926.455	-26878.7	16660.1	-1217.92	317.983	639.012	0	-1.82805	-123.972	-861.663	-9250.3	2506.01	10153	302.908	210.735	0	3.78787	2.65312	55.2477	201.496	929.324	524.634	-311	200	0	6.73897	5.42868	70.21	880.312	-365.999	661.84	-914	200	0
392	2	-31.0651	124.728	-927.312	-27170.4	16146.8	-1144.97	317.413	639.3	0	-2.40142	-125.028	-862.792	-8982.02	1861.6	10127.7	302.158	210.41	0	3.78985	2.62262	55.5902	211.585	911.13	526.516	-311	200	0	6.72742	5.69779	70.4103	836.82	-253.709	624.749	-914	200	0
392	3	-32.0442	125.712	-928.231	-27467.1	15630.4	-1069.48	316.839	639.591	0	-2.97099	-126.099	-864.077	-8700.38	1180.16	10105.8	301.366	210.069	0	3.76541	2.58795	56.0253	213.269	883.462	532.891	-311	200	0	6.73472	5.94584	70.6623	838.857	-159.864	624.615	-914	200	0
392	4	-33.02	126.73	-929.212	-27768.8	15115.5	-991.836	316.267	639.884	0	-3.54444	-127.186	-865.511	-8405.93	464.147	10087.6	300.536	209.712	0	3.71139	2.55243	56.5116	205.179	851.637	540.794	-311	200	0	6.76887	6.1352	70.877	870.617	-83.5595	661.641	-914	200	0
392	5	-33.9923	127.763	-930.226	-28075.5	14603.8	-912.746	315.699	640.181	0	-4.13731	-128.293	-867.065	-8101	-282.223	10074.2	299.674	209.343	0	3.63291	2.52236	56.9939	187.048	819.801	547.039	-311	200	0	6.8322	6.24168	71.0313	920.969	-25.7204	727.94	-914	200	0
392	6	-34.9634	128.788	-931.22	-28385.7	14096.4	-832.911	315.138	640.482	0	-4.7676	-129.432	-868.701	-7789	-1054.05	10067.3	298.787	208.966	0	3.53642	2.50333	57.4231	160.674	791.367	549.704	-311	200	0	6.9068	6.26737	71.1695	983.161	5.64672	810.502	-914	200	0
392	7	-35.9327	129.791	-932.141	-28697	13595.3	-753.073	314.585	640.786	0	-5.45372	-130.614	-870.391	-7473.25	-1846.53	10068.3	297.879	208.586	0	3.42142	2.50139	57.7772	129.996	768.588	548.633	-311	200	0	6.96161	6.24327	71.3296	1048.89	0.0431364	897.449	-914	200	0
392	8	-36.8929	130.765	-932.968	-29007	13101.9	-674.094	314.043	641.091	0	-6.21393	-131.847	-872.116	-7155.75	-2656.52	10078.5	296.954	208.205	0	3.28399	2.52203	58.0728	99.7978	751.601	543.935	-311	200	0	6.97774	6.21457	71.4574	1107.69	-46.3205	981.103	-914	200	0
392	9	-37.8297	131.716	-933.721	-29313.5	12616.3	-596.867	313.512	641.394	0	-7.06458	-133.125	-873.879	-6836.57	-3484.53	10098.3	296.013	207.823	0	3.13028	2.55913	58.3505	73.8355	739.858	534.206	-311	200	0	6.9608	6.2158	71.423	1151.83	-125.095	1056.63	-914	200	0
393	0	-38.7227	132.665	-934.464	-29614.7	12136.3	-521.888	312.987	641.692	0	-8.01597	-134.437	-875.711	-6514.66	-4333.89	10128.6	295.051	207.439	0	2.97829	2.59029	58.6407	53.984	733.879	517.389	-311	200	0	6.93358	6.25125	71.1184	1179.29	-221.299	1120.63	-914	200	0	-44.9337	4.90992	-1700.33	-760253	631258	31103	369.675	447.032	0
393	1	-39.551	133.637	-935.279	-29909	11657.9	-448.887	312.465	641.979	0	-9.06999	-135.763	-877.654	-6189.12	-5208.59	10169.7	294.065	207.052	0	2.85021	2.59098	58.9354	40.3155	735.405	492.73	-311	200	0	6.92883	6.29344	70.5306	1191.17	-322.398	1171.95	-914	200	0
393	2	-40.3028	134.654	-936.226	-30196.1	11175.9	-377.235	311.937	642.253	0	-10.2256	-137.092	-879.728	-5859.69	-6112.42	10221.1	293.052	206.661	0	2.77351	2.55121	59.1879	31.2109	746.73	461.074	-311	200	0	6.97846	6.30108	69.76	1187.45	-417.683	1211.81	-914	200	0
393	3	-40.9805	135.72	-937.325	-30477.5	10687.4	-306.669	311.402	642.516	0	-11.4859	-138.42	-881.919	-5526.56	-7048.51	10283	292.008	206.267	0	2.7794	2.47814	59.3376	23.8593	768.14	424.556	-311	200	0	7.09371	6.24231	68.9749	1166.01	-493.158	1242.08	-914	200	0
393	4	-41.5994	136.819	-938.566	-30754.5	10192	-237.368	310.859	642.768	0	-12.8595	-139.751	-884.192	-5190.54	-8018.32	10355.5	290.931	205.87	0	2.88962	2.38784	59.328	15.49	795.304	386.337	-311	200	0	7.26146	6.10461	68.2896	1127.57	-535.311	1264.78	-914	200	0
393	5	-42.1844	137.925	-939.906	-31026.7	9691.35	-169.569	310.311	643.01	0	-14.36	-141.086	-886.498	-4853.32	-9021.15	10438.8	289.824	205.475	0	3.10565	2.29721	59.1039	5.0274	821.483	349.846	-311	200	0	7.4603	5.89444	67.6796	1080.31	-540.006	1282.22	-914	200	0
393	6	-42.7693	139.002	-941.28	-31293.5	9188.68	-103.629	309.762	643.246	0	-16.0051	-142.423	-888.781	-4516.51	-10055.6	10532.8	288.686	205.082	0	3.40504	2.21959	58.6076	-5.82701	842.332	318.184	-311	200	0	7.6739	5.63667	67.049	1034.33	-515.974	1296.16	-914	200	0
393	7	-43.3952	140.012	-942.616	-31556.2	8687.83	-40.5924	309.217	643.477	0	-17.8107	-143.76	-890.975	-4180.84	-11121.4	10638.1	287.518	204.692	0	3.7414	2.16352	57.8021	-13.3639	856.819	293.779	-311	200	0	7.88966	5.36962	66.3543	993.308	-479.588	1306.38	-914	200	0
393	8	-44.0995	140.927	-943.872	-31817.5	8193.9	17.5026	308.681	643.71	0	-19.782	-145.094	-893.022	-3846.25	-12218.5	10755.9	286.318	204.307	0	4.05665	2.13467	56.7137	-13.5652	865.304	278.131	-311	200	0	8.08485	5.13388	65.6491	953.902	-444.287	1309.69	-914	200	0
393	9	-44.9016	141.732	-945.059	-32079.2	7713.34	67.935	308.162	643.944	0	-21.9079	-146.413	-894.917	-3511.82	-13346.8	10887.8	285.086	203.924	0	4.30259	2.13688	55.4568	-3.40989	869.284	271.74	-311	200	0	8.21982	4.96769	65.0433	908.887	-417.243	1300.89	-914	200	0
394	0	-45.7976	142.434	-946.246	-32339.9	7250.85	107.78	307.663	644.177	0	-24.1611	-147.691	-896.712	-3175.74	-14506.7	11034.7	283.822	203.542	0	4.45252	2.16642	54.2055	17.9586	871.337	274.273	-311	200	0	8.24471	4.90535	64.6067	849.272	-405.74	1274.67	-914	200	0	-74.5085	1.09089	-1734.03	-772333	626715	41075.3	359.053	445.207	0
394	1	-46.7668	143.052	-947.536	-32596.8	6806.25	134.192	307.183	644.402	0	-26.5049	-148.888	-898.482	-2836.57	-15699.7	11195.9	282.526	203.157	0	4.50102	2.20767	53.1278	49.1258	873.533	284.69	-311	200	0	8.11449	4.95986	64.3186	768.704	-417.781	1227.07	-914	200	0
394	2	-47.785	143.598	-949.019	-32845.6	6375.84	144.618	306.718	644.61	0	-28.9034	-149.959	-900.272	-2494.64	-16926.5	11369.7	281.198	202.771	0	4.46223	2.24327	52.3306	87.2033	876.451	301.103	-311	200	0	7.81699	5.10413	64.1366	669.615	-455.53	1158.5	-914	200	0
394	3	-48.8329	144.077	-950.732	-33082.1	5956.66	137.251	306.265	644.797	0	-31.3293	-150.87	-902.08	-2152.5	-18185.4	11553.7	279.841	202.386	0	4.36466	2.26964	51.8491	127.875	879.234	321.039	-311	200	0	7.39051	5.28168	64.0448	566.646	-513.936	1076.42	-914	200	0
394	4	-49.8978	144.485	-952.658	-33302.8	5549.19	111.556	305.825	644.958	0	-33.7688	-151.609	-903.869	-1814.25	-19472.5	11746.2	278.457	202.007	0	4.24171	2.29535	51.6702	165.55	880.292	342.02	-311	200	0	6.90573	5.43751	64.021	483.42	-583.506	992.44	-914	200	0
394	5	-50.9724	144.81	-954.745	-33506.5	5157.57	68.2195	305.402	645.095	0	-36.2229	-152.178	-905.582	-1483.88	-20782.6	11946.3	277.051	201.639	0	4.12347	2.32601	51.7484	194.513	878.55	361.815	-311	200	0	6.43563	5.53673	64.0472	442.021	-651.219	916.759	-914	200	0
394	6	-52.0518	145.048	-956.923	-33694.3	4787.34	8.81504	305.003	645.211	0	-38.7045	-152.59	-907.166	-1163.89	-22111	12153.6	275.626	201.283	0	4.02994	2.35803	52.0046	210.893	874.132	378.648	-311	200	0	6.04066	5.56763	64.1309	451.74	-702.314	856.452	-914	200	0
394	7	-53.1278	145.2	-959.116	-33868.5	4441.77	-63.9211	304.631	645.312	0	-41.2331	-152.857	-908.582	-855.209	-23454.2	12366.3	274.186	200.941	0	3.96703	2.38525	52.3329	214.3	868.935	391.518	-311	200	0	5.76417	5.54335	64.258	506.302	-725.549	816.095	-914	200	0
394	8	-54.1857	145.283	-961.256	-34031	4119.65	-145.775	304.286	645.403	0	-43.8269	-152.995	-909.811	-557.446	-24810	12581.2	272.731	200.613	0	3.92831	2.40466	52.6348	206.89	866.945	400.213	-311	200	0	5.62469	5.492	64.3795	592.8	-718.479	796.814	-914	200	0
394	9	-55.2069	145.326	-963.299	-34182.8	3815.95	-231.605	303.961	645.485	0	-46.4972	-153.015	-910.847	-269.326	-26176.5	12794.6	271.261	200.296	0	3.89954	2.41588	52.8585	191.326	872.311	404.998	-311	200	0	5.60891	5.43413	64.4517	703.038	-687.663	795.216	-914	200	0
395	0	-56.1701	145.359	-965.245	-34325.1	3523.64	-316.321	303.651	645.561	0	-49.2465	-152.923	-911.702	10.7185	-27552.2	13003.3	269.779	199.988	0	3.86311	2.42036	53.0033	170.545	886.591	406.426	-311	200	0	5.68225	5.37766	64.4007	834.534	-644.308	805.869	-914	200	0	-112.061	1.39656	-1771.95	-786119	613617	53662.6	342.99	443.474	0
395	1	-57.0524	145.413	-967.131	-34458.2	3235.76	-395.819	303.346	645.629	0	-52.0713	-152.727	-912.41	283.913	-28935.3	13205.3	268.287	199.689	0	3.80469	2.42119	53.0963	147.892	908.178	405.347	-311	200	0	5.80972	5.33229	64.0788	984.044	-599.914	825.331	-914	200	0
395	2	-57.8399	145.508	-969	-34582.1	2947.51	-467.766	303.042	645.689	0	-54.9672	-152.452	-912.993	551.252	-30321.8	13398.3	266.789	199.396	0	3.71936	2.42103	53.1733	126.202	933.429	402.719	-311	200	0	5.96622	5.31042	63.3523	1144.07	-562.95	852.528	-914	200	0
395	3	-58.5381	145.646	-970.866	-34697.8	2657.33	-531.741	302.737	645.739	0	-57.9293	-152.142	-913.458	814.547	-31706.4	13578.8	265.29	199.108	0	3.6117	2.42016	53.2667	107.467	957.694	399.301	-311	200	0	6.13784	5.31278	62.215	1303.3	-537.416	886.624	-914	200	0
395	4	-59.1715	145.818	-972.711	-34806.7	2366.21	-588.561	302.433	645.783	0	-60.9492	-151.861	-913.806	1076.76	-33085.3	13741.6	263.794	198.822	0	3.49125	2.41623	53.3892	93.5988	976.747	395.723	-311	200	0	6.3205	5.3257	60.7917	1447.42	-524.309	926.427	-914	200	0
395	5	-59.7771	146.007	-974.492	-34911.3	2075.38	-639.581	302.13	645.825	0	-64.0101	-151.68	-914.045	1341.09	-34455.6	13881.1	262.304	198.533	0	3.3698	2.40468	53.5329	86.4826	988.714	392.852	-311	200	0	6.51199	5.3322	59.298	1561.24	-522.238	970.497	-914	200	0
395	6	-60.3997	146.194	-976.145	-35013.9	1783.87	-686.501	301.827	645.87	0	-67.0843	-151.674	-914.186	1610.05	-35812.9	13991.9	260.825	198.239	0	3.26201	2.37987	53.6929	86.7155	994.316	391.845	-311	200	0	6.70067	5.32133	57.9935	1634.2	-527.399	1016.11	-914	200	0
395	7	-61.0812	146.361	-977.605	-35115.6	1488.53	-731.14	301.523	645.92	0	-70.1321	-151.9	-914.246	1884.67	-37150.7	14069.5	259.365	197.939	0	3.18538	2.33736	53.8827	92.8541	995.238	393.691	-311	200	0	6.85931	5.28964	57.0751	1666.3	-535.37	1058.7	-914	200	0
395	8	-61.85	146.5	-978.848	-35217	1186.69	-774.812	301.212	645.978	0	-73.1051	-152.394	-914.26	2164.03	-38462.8	14111.1	257.93	197.633	0	3.15626	2.27554	54.1159	102.549	992.73	398.559	-311	200	0	6.94987	5.23978	56.6115	1667.83	-539.854	1093.3	-914	200	0
395	9	-62.7156	146.617	-979.889	-35317.4	877.474	-818.027	300.895	646.042	0	-75.9518	-153.149	-914.288	2446.06	-39745.1	14117.5	256.529	197.325	0	3.18337	2.19478	54.3866	114.344	987.663	405.365	-311	200	0	6.93885	5.17969	56.5929	1652.34	-532.925	1117.32	-914	200	0
396	0	-63.6704	146.732	-980.774	-35415	560.283	-860.859	300.571	646.109	0	-78.6267	-154.114	-914.41	2728.64	-40995	14094.2	255.168	197.016	0	3.26337	2.09863	54.6752	128.04	981.482	412.155	-311	200	0	6.81058	5.11457	56.9762	1629.48	-515.069	1132.66	-914	200	0	-148.67	-1.74589	-1787.62	-791889	603159	63549.1	333.187	442.726	0
396	1	-64.6973	146.868	-981.566	-35507.3	234.035	-903.218	300.238	646.174	0	-81.1014	-155.196	-914.71	3009.61	-42210.8	14050.4	253.853	196.71	0	3.38159	1.99791	54.9606	143.006	975.893	417.061	-311	200	0	6.56852	5.04075	57.6836	1602.3	-501.229	1142.62	-914	200	0
396	2	-65.781	147.045	-982.316	-35592.4	-101.732	-944.69	299.896	646.233	0	-83.3746	-156.278	-915.246	3285.85	-43389.4	13996.4	252.593	196.41	0	3.51657	1.90925	55.2127	156.685	971.405	419.053	-311	200	0	6.23212	4.95701	58.5924	1568.58	-510.352	1145.96	-914	200	0
396	3	-66.9139	147.266	-983.045	-35669.7	-445.926	-984.38	299.546	646.285	0	-85.4737	-157.247	-916.04	3552.66	-44526.9	13941.3	251.392	196.122	0	3.64541	1.84763	55.3888	165.953	967.091	418.357	-311	200	0	5.83735	4.87794	59.5266	1524.35	-550.568	1138.22	-914	200	0
396	4	-68.0941	147.527	-983.746	-35739.3	-796.216	-1020.8	299.191	646.33	0	-87.4472	-158.014	-917.091	3804.1	-45620.6	13892.7	250.255	195.852	0	3.74591	1.8226	55.4522	169.641	961.2	416.112	-311	200	0	5.43106	4.83009	60.298	1467.3	-613.788	1118.82	-914	200	0
396	5	-69.3233	147.811	-984.382	-35802.9	-1149.71	-1051.96	298.832	646.371	0	-89.3574	-158.524	-918.389	4033.92	-46669.2	13856.4	249.184	195.608	0	3.79675	1.83887	55.3885	168.876	951.755	413.265	-311	200	0	5.05385	4.84204	60.7814	1397.81	-680.942	1092.27	-914	200	0
396	6	-70.6078	148.091	-984.89	-35862.2	-1503.6	-1075.84	298.473	646.412	0	-91.2746	-158.754	-919.904	4236.07	-47672.1	13836.3	248.177	195.395	0	3.78191	1.89574	55.2033	165.777	938.018	409.964	-311	200	0	4.73348	4.93901	60.9414	1317.79	-733.928	1062.48	-914	200	0
396	7	-71.9578	148.34	-985.19	-35919.1	-1855.45	-1091.08	298.117	646.459	0	-93.2652	-158.706	-921.594	4404.76	-48627.7	13835	247.235	195.221	0	3.69667	1.98697	54.9255	162.327	921.855	405.764	-311	200	0	4.49535	5.13223	60.8101	1229.22	-763.525	1030.52	-914	200	0
396	8	-73.3791	148.532	-985.23	-35975.4	-2202.83	-1097.43	297.764	646.515	0	-95.376	-158.39	-923.421	4535.12	-49533.2	13853.7	246.359	195.089	0	3.54928	2.10243	54.6159	159.49	906.667	399.668	-311	200	0	4.36375	5.40863	60.4699	1133.81	-765.632	998.447	-914	200	0
396	9	-74.8644	148.653	-985.007	-36031.9	-2544.55	-1095.78	297.417	646.58	0	-97.6248	-157.824	-925.37	4623.86	-50386.2	13892.7	245.55	195.003	0	3.35778	2.22823	54.3564	156.859	895.231	389.956	-311	200	0	4.35069	5.73736	60.0463	1033.7	-738.122	971.53	-914	200	0
397	0	-76.3894	148.709	-984.564	-36087.7	-2882.76	-1087.53	297.072	646.654	0	-99.9963	-157.023	-927.454	4670	-51186.8	13950.4	244.809	194.965	0	3.14628	2.34818	54.2277	153.47	889.024	374.729	-311	200	0	4.45121	6.08618	59.679	933.637	-686.814	955.502	-914	200	0	-184.271	5.26249	-1802.65	-793224	597781	78883.4	326.479	439.964	0
397	1	-77.9197	148.715	-983.969	-36140.6	-3221.95	-1074.04	296.726	646.729	0	-102.445	-156.006	-929.678	4675.9	-51937.9	14023.1	244.133	194.97	0	2.9428	2.44759	54.2876	148.631	888.168	353.057	-311	200	0	4.64798	6.42757	59.4726	842.282	-627.65	952.32	-914	200	0
397	2	-79.4249	148.692	-983.28	-36188.1	-3565.42	-1056.43	296.374	646.803	0	-104.906	-154.802	-931.999	4647.56	-52643.8	14105.2	243.515	195.013	0	2.77468	2.51592	54.5583	142.008	891.179	325.808	-311	200	0	4.91387	6.72887	59.452	769.729	-577.594	960.077	-914	200	0
397	3	-80.8897	148.651	-982.526	-36227.3	-3913.55	-1035.57	296.017	646.872	0	-107.308	-153.452	-934.325	4592.82	-53308.8	14189.7	242.944	195.084	0	2.66379	2.54861	55.0277	133.555	895.469	295.642	-311	200	0	5.20797	6.95263	59.5407	722.181	-544.176	976.59	-914	200	0
397	4	-82.3139	148.596	-981.707	-36256.3	-4264.44	-1012.22	295.656	646.932	0	-109.582	-152.002	-936.548	4519.35	-53936.9	14269.5	242.409	195.174	0	2.6247	2.54884	55.662	123.67	898.884	266.21	-311	200	0	5.47966	7.08159	59.5999	697.401	-524.972	999.541	-914	200	0
397	5	-83.7076	148.525	-980.797	-36273.9	-4615.91	-987.005	295.294	646.984	0	-111.668	-150.499	-938.563	4433.48	-54530.8	14339.4	241.9	195.276	0	2.66207	2.52623	56.4124	113.196	901.652	240.86	-311	200	0	5.69357	7.13387	59.5294	686.147	-515.44	1023.25	-914	200	0
397	6	-85.0882	148.434	-979.737	-36280.5	-4966.79	-959.94	294.93	647.031	0	-113.526	-148.981	-940.271	4339.88	-55091.5	14396.7	241.409	195.384	0	2.77047	2.49161	57.2116	102.552	906.895	221.696	-311	200	0	5.85816	7.14525	59.3375	680.063	-511.263	1039.7	-914	200	0
397	7	-86.4765	148.311	-978.453	-36277.5	-5316.69	-930.218	294.566	647.076	0	-115.141	-147.476	-941.58	4241.78	-55618.8	14440.5	240.93	195.495	0	2.94131	2.45319	57.9707	90.873	918.278	209.488	-311	200	0	6.02179	7.13749	59.0958	679.362	-503.767	1044.23	-914	200	0
397	8	-87.8897	148.147	-976.88	-36267.4	-5665.2	-896.873	294.201	647.126	0	-116.522	-146.002	-942.424	4141.43	-56113.7	14471.9	240.458	195.606	0	3.16736	2.41644	58.5939	76.9025	936.967	203.909	-311	200	0	6.22829	7.10332	58.83	694.651	-483.955	1038.83	-914	200	0
397	9	-89.3352	147.933	-975.003	-36252.5	-6011.41	-859.52	293.834	647.182	0	-117.691	-144.565	-942.787	4040.27	-56579.6	14491.9	239.987	195.715	0	3.43722	2.38422	59.0104	60.9553	960.796	203.929	-311	200	0	6.48103	7.02239	58.5117	738.518	-451.423	1030.67	-914	200	0
398	0	-90.804	147.67	-972.863	-36233.1	-6354.67	-818.445	293.468	647.244	0	-118.672	-143.15	-942.713	3939.42	-57020	14500.6	239.515	195.821	0	3.72824	2.35787	59.2009	45.1688	985.846	208.566	-311	200	0	6.75817	6.88574	58.1753	811.082	-412.029	1027.85	-914	200	0	-207.56	17.8149	-1777.78	-780215	587105	92858.6	324.345	439.122	0
398	1	-92.2731	147.365	-970.535	-36208.2	-6695.82	-774.187	293.101	647.307	0	-119.493	-141.728	-942.272	3840.39	-57437	14497.4	239.044	195.924	0	4.00874	2.34134	59.1955	31.3007	1009.16	216.928	-311	200	0	7.04761	6.69786	57.9745	896.102	-370.615	1034.83	-914	200	0
398	2	-93.7172	147.022	-968.065	-36175.7	-7036.81	-726.948	292.731	647.369	0	-120.184	-140.271	-941.525	3745.64	-57832.7	14482	238.576	196.022	0	4.24668	2.3406	59.0536	18.9046	1030.19	227.588	-311	200	0	7.3447	6.46589	58.0944	971.683	-329.198	1051.43	-914	200	0
398	3	-95.1203	146.637	-965.446	-36132.8	-7379.16	-676.385	292.357	647.426	0	-120.784	-138.763	-940.509	3658.34	-58209.4	14455.1	238.109	196.11	0	4.41668	2.35507	58.8484	5.83515	1049.21	238.631	-311	200	0	7.62201	6.20232	58.6402	1021.03	-289.533	1075.73	-914	200	0
398	4	-96.4787	146.197	-962.623	-36077.1	-7722.5	-622.006	291.978	647.478	0	-121.331	-137.202	-939.223	3580.91	-58569.5	14419.4	237.641	196.187	0	4.50472	2.37416	58.651	-9.83684	1064.95	248.335	-311	200	0	7.83194	5.93305	59.5951	1036.12	-258.853	1106.62	-914	200	0
398	5	-97.7971	145.68	-959.514	-36007.7	-8064.52	-563.654	291.595	647.527	0	-121.867	-135.599	-937.633	3513.59	-58913.3	14377.3	237.168	196.253	0	4.51107	2.38644	58.5101	-28.2096	1075.02	255.994	-311	200	0	7.93933	5.68871	60.8286	1016.77	-250.388	1142.96	-914	200	0
398	6	-99.0813	145.058	-956.03	-35925.4	-8401.85	-501.707	291.212	647.578	0	-122.432	-133.972	-935.676	3454.27	-59237.8	14330.6	236.69	196.308	0	4.44881	2.3887	58.4348	-47.2716	1077.24	262.108	-311	200	0	7.93259	5.49307	62.1218	966.505	-271.838	1181.48	-914	200	0
398	7	-100.33	144.303	-952.095	-35830.9	-8731.07	-436.824	290.83	647.634	0	-123.06	-132.341	-933.278	3399.27	-59537.7	14279.1	236.206	196.358	0	4.33777	2.38406	58.4006	-63.4368	1069.32	267.222	-311	200	0	7.81944	5.36363	63.2161	889.856	-315.252	1216.98	-914	200	0
398	8	-101.53	143.399	-947.663	-35723.5	-9049.62	-369.698	290.451	647.696	0	-123.763	-130.72	-930.376	3344.52	-59809.5	14220.6	235.715	196.405	0	4.19912	2.37716	58.3664	-72.7158	1048.56	270.997	-311	200	0	7.6267	5.30489	63.8742	793.265	-361.554	1244.29	-914	200	0
398	9	-102.655	142.349	-942.742	-35600.9	-9356.58	-301.358	290.075	647.763	0	-124.54	-129.103	-926.949	3287.08	-60053	14151.6	235.214	196.454	0	4.05387	2.37414	58.2917	-72.3707	1012.7	272.801	-311	200	0	7.39241	5.29408	63.94	685.569	-392.103	1259.74	-914	200	0
399	0	-103.668	141.171	-937.39	-35460.6	-9652.34	-233.344	289.703	647.829	0	-125.368	-127.474	-923.023	3226.19	-60269.2	14067.8	234.705	196.505	0	3.92043	2.38254	58.1483	-61.7822	961.346	272.612	-311	200	0	7.15282	5.29012	63.4145	575.796	-395.31	1261.15	-914	200	0	-222.473	23.5151	-1686.38	-739396	555399	100608	322.697	438.877	0
399	1	-104.533	139.89	-931.69	-35300	-9938.12	-167.247	289.333	647.888	0	-126.214	-125.81	-918.652	3162.74	-60459	13966.4	234.187	196.557	0	3.80905	2.40686	57.9247	-42.6012	897.109	271.154	-311	200	0	6.93435	5.26592	62.4873	471.393	-367.688	1246.42	-914	200	0
399	2	-105.221	138.521	-925.696	-35117.1	-10216.3	-104.157	288.964	647.936	0	-127.036	-124.092	-913.877	3097.6	-60622.4	13846.2	233.665	196.61	0	3.721	2.44518	57.626	-18.4982	826.557	269.803	-311	200	0	6.75084	5.22432	61.4427	378.979	-314.526	1213.42	-914	200	0
399	3	-105.716	137.063	-919.41	-34910.7	-10489.5	-44.2073	288.591	647.971	0	-127.794	-122.304	-908.7	3030.61	-60757.2	13707.2	233.138	196.665	0	3.65284	2.48909	57.2727	6.28785	759.974	270.212	-311	200	0	6.60603	5.1802	60.5379	305.853	-251.423	1161.74	-914	200	0
399	4	-106.018	135.504	-912.794	-34680.6	-10757.4	13.3292	288.215	647.994	0	-128.451	-120.438	-903.091	2960.58	-60858.2	13548.9	232.611	196.722	0	3.5983	2.52485	56.8925	28.9797	708.572	273.312	-311	200	0	6.49617	5.1438	59.9744	260.763	-202.702	1094.22	-914	200	0
399	5	-106.132	133.824	-905.788	-34428.2	-11015.2	69.1503	287.839	648.009	0	-128.978	-118.49	-896.994	2885.47	-60918.8	13371	232.086	196.783	0	3.54805	2.5391	56.5053	49.1619	680.641	278.679	-311	200	0	6.40934	5.1278	59.8874	252.69	-194.335	1018.29	-914	200	0
399	6	-106.071	131.997	-898.311	-34156	-11255.4	123.147	287.47	648.023	0	-129.347	-116.457	-890.329	2803.23	-60933.2	13173	231.561	196.851	0	3.4926	2.52572	56.1152	68.4852	679.134	284.681	-311	200	0	6.33104	5.14646	60.2857	286.635	-242.879	944.772	-914	200	0
399	7	-105.848	129.997	-890.268	-33867	-11471.7	174.334	287.114	648.041	0	-129.53	-114.338	-883.003	2713.01	-60896.3	12954.5	231.035	196.928	0	3.42993	2.4849	55.7213	89.7903	700.649	288.999	-311	200	0	6.25905	5.19336	61.0305	359.645	-346.159	882.971	-914	200	0
399	8	-105.47	127.805	-881.565	-33563.3	-11660.6	221.332	286.773	648.072	0	-129.495	-112.13	-874.943	2616.13	-60803.2	12715.2	230.506	197.01	0	3.37041	2.41884	55.3378	115.691	736.341	289.57	-311	200	0	6.21	5.23619	61.8918	460.78	-481.583	838.747	-914	200	0
399	9	-104.934	125.418	-872.136	-33244.7	-11821.5	263.105	286.445	648.119	0	-129.212	-109.824	-866.127	2515.64	-60649.5	12456.1	229.976	197.096	0	3.33198	2.33286	54.9922	147.361	775.683	285.605	-311	200	0	6.21154	5.24345	62.6315	574.548	-613.139	816.404	-914	200	0
400	0	-104.221	122.844	-861.954	-32908.7	-11956.2	299.437	286.129	648.179	0	-128.652	-107.399	-856.595	2414.66	-60432.7	12179.4	229.45	197.181	0	3.33149	2.2362	54.7013	183.888	810.519	277.872	-311	200	0	6.28757	5.20974	63.0702	686.413	-705.955	818.733	-914	200	0	-207.625	22.0432	-1492.24	-655707	495288	92532.1	324.901	439.879	0
400	1	-103.296	120.101	-851.032	-32550.8	-12068.7	330.779	285.819	648.249	0	-127.783	-104.833	-846.419	2315.66	-60151	11887.4	228.935	197.264	0	3.37815	2.13819	54.4583	221.565	836.416	268.167	-311	200	0	6.44028	5.15789	63.0946	787.56	-742.3	845.381	-914	200	0
400	2	-102.127	117.205	-839.402	-32167.3	-12163.3	357.693	285.51	648.322	0	-126.582	-102.108	-835.66	2221.01	-59802.9	11581.6	228.436	197.342	0	3.46832	2.04595	54.239	254.076	852.782	258.756	-311	200	0	6.64162	5.12601	62.6417	874.559	-728.469	892.385	-914	200	0
400	3	-100.691	114.163	-827.092	-31756.6	-12242	380.384	285.199	648.396	0	-125.043	-99.2251	-824.346	2132.94	-59387.4	11263.3	227.958	197.413	0	3.58682	1.96603	54.0117	274.677	863.202	251.983	-311	200	0	6.84624	5.14939	61.7389	945.005	-685.484	951.874	-914	200	0
400	4	-98.9791	110.971	-814.115	-31318.3	-12304.7	398.557	284.886	648.469	0	-123.17	-96.1963	-812.474	2052.84	-58903.4	10933.3	227.501	197.473	0	3.71445	1.90459	53.754	278.176	873.704	249.672	-311	200	0	7.01548	5.23966	60.5246	994.277	-633.047	1012.92	-914	200	0
400	5	-96.9979	107.63	-800.454	-30852.2	-12350.2	411.427	284.571	648.543	0	-120.981	-93.0367	-800.012	1981.07	-58349.5	10591.6	227.064	197.524	0	3.83224	1.86598	53.4759	261.25	889.432	252.628	-311	200	0	7.13116	5.37307	59.1683	1016.51	-584.807	1066	-914	200	0
400	6	-94.7645	104.139	-786.068	-30359.2	-12375.3	417.646	284.257	648.622	0	-118.498	-89.7641	-786.901	1917.07	-57723	10237.7	226.645	197.564	0	3.92385	1.85298	53.2248	223.499	913.075	260.233	-311	200	0	7.1923	5.49776	57.8014	1009.07	-548.794	1107.37	-914	200	0
400	7	-92.299	100.506	-770.909	-29840.5	-12376.4	415.516	283.946	648.708	0	-115.744	-86.3993	-773.068	1860.21	-57019.8	9872.48	226.242	197.594	0	3.98019	1.86619	53.0657	168.986	944.951	270.639	-311	200	0	7.20745	5.55187	56.5397	975.341	-521.738	1137.72	-914	200	0
400	8	-89.6207	96.7443	-754.942	-29296.9	-12351.6	403.792	283.639	648.807	0	-112.729	-82.9626	-758.432	1810.83	-56235.1	9497.29	225.854	197.612	0	3.99987	1.90217	53.0473	105.267	983.087	281.872	-311	200	0	7.19313	5.49289	55.5013	922.024	-491.282	1156.47	-914	200	0
400	9	-86.7468	92.8731	-738.178	-28729.8	-12301	382.133	283.336	648.92	0	-109.449	-79.4687	-742.926	1770.52	-55364.1	9114.24	225.478	197.617	0	3.98424	1.95387	53.172	40.723	1023.04	292.573	-311	200	0	7.17065	5.33055	54.7818	854.167	-449.426	1159.74	-914	200	0
401	0	-83.6898	88.9181	-720.682	-28141.3	-12225.9	350.569	283.036	649.048	0	-105.883	-75.9222	-726.523	1741.57	-54402.6	8725.51	225.119	197.603	0	3.93508	2.01272	53.402	-17.1483	1057.73	301.695	-311	200	0	7.15675	5.12491	54.4927	774.928	-399.523	1144.63	-914	200	0	-141.939	18.9048	-1154.38	-512227	401102	62314.5	341.122	444.203	0
401	1	-80.4584	84.9068	-702.543	-27534.1	-12128.3	308.775	282.737	649.192	0	-102.013	-72.3188	-709.227	1725.9	-53347.3	8333.28	224.781	197.567	0	3.85799	2.0714	53.6909	-62.4245	1078.76	308.104	-311	200	0	7.15586	4.94512	54.8006	689.913	-352.234	1113.58	-914	200	0
401	2	-77.0642	80.8596	-683.82	-26910.6	-12009.4	255.834	282.438	649.353	0	-97.8284	-68.6531	-691.052	1724.11	-52196.5	7939.36	224.468	197.505	0	3.76672	2.12652	53.9965	-91.5603	1080.02	310.854	-311	200	0	7.1598	4.83263	55.82	607.787	-316.838	1074.54	-914	200	0
401	3	-73.5247	76.7839	-664.522	-26272.8	-11868.6	190.608	282.14	649.536	0	-93.3333	-64.924	-671.996	1734.55	-50949.9	7544.74	224.181	197.419	0	3.6807	2.17754	54.277	-103.699	1060.7	309.771	-311	200	0	7.15507	4.80003	57.4692	535.977	-294.936	1037.54	-914	200	0
401	4	-69.8591	72.6768	-644.625	-25622.1	-11704.9	112.399	281.842	649.747	0	-88.5397	-61.1312	-652.034	1753.64	-49609	7149.5	223.916	197.311	0	3.61541	2.22168	54.4926	-100.423	1025.45	305.8	-311	200	0	7.13168	4.84717	59.4882	479.527	-284.144	1010.46	-914	200	0
401	5	-66.0849	68.5289	-624.077	-24959.1	-11518.2	21.1513	281.544	649.994	0	-83.4624	-57.272	-631.135	1777.53	-48177	6753.74	223.666	197.184	0	3.57581	2.25183	54.6144	-85.5676	982.213	300.779	-311	200	0	7.08175	4.96142	61.5826	442.168	-285.232	996.387	-914	200	0
401	6	-62.2166	64.3273	-602.809	-24282.1	-11308.3	-82.9979	281.241	650.282	0	-78.1217	-53.3459	-609.268	1803.35	-46658.5	6358.88	223.419	197.04	0	3.55797	2.26067	54.6349	-63.7024	938.66	296.615	-311	200	0	6.99431	5.11026	63.5155	423.574	-300.748	991.642	-914	200	0
401	7	-58.2658	60.06	-580.751	-23587.3	-11075.5	-199.907	280.929	650.615	0	-72.5435	-49.3557	-586.414	1828.63	-45060.4	5967.32	223.159	196.882	0	3.55467	2.24567	54.5701	-37.7876	899.567	294.761	-311	200	0	6.86243	5.25252	65.0974	416.215	-329.901	987.197	-914	200	0
401	8	-54.2387	55.7248	-557.863	-22870.3	-10822.5	-329.066	280.6	650.996	0	-66.7544	-45.3067	-562.572	1850.89	-43390.5	5580.88	222.871	196.71	0	3.55943	2.21153	54.4516	-8.99585	867.263	296.219	-311	200	0	6.69733	5.36464	66.1617	407.735	-368.534	975.867	-914	200	0
401	9	-50.1344	51.3365	-534.171	-22127.9	-10554.1	-469.313	280.242	651.425	0	-60.7773	-41.2048	-537.773	1869.1	-41655	5199.73	222.542	196.524	0	3.56718	2.17028	54.3182	21.7908	842.485	301.203	-311	200	0	6.53162	5.45804	66.5802	386.163	-412.442	957.278	-914	200	0
402	0	-45.9458	46.9282	-509.786	-21358	-10276.1	-618.676	279.842	651.896	0	-54.6326	-37.0573	-512.083	1884.55	-39859.2	4822.62	222.163	196.32	0	3.57407	2.13898	54.2078	53.4334	824.676	308.749	-311	200	0	6.40288	5.56617	66.3255	344.389	-460.34	935.812	-914	200	0	-42.5652	17.098	-671.753	-312090	271495	20106.3	400.365	465.281	0
402	1	-41.6663	42.546	-484.893	-20560.2	-9992.28	-774.216	279.393	652.402	0	-48.3434	-32.8744	-485.609	1899.18	-38008.7	4448.2	221.73	196.089	0	3.57849	2.13518	54.1533	84.5436	812.699	317.021	-311	200	0	6.32987	5.7087	65.5117	285.493	-515.409	917.281	-914	200	0
402	2	-37.3023	38.236	-459.709	-19736	-9705.09	-932.361	278.889	652.932	0	-41.9426	-28.6745	-458.492	1913.5	-36109.9	4076.23	221.242	195.827	0	3.58188	2.17045	54.1832	112.83	805.176	324.308	-311	200	0	6.31044	5.87064	64.3569	224.99	-584.487	906.559	-914	200	0
402	3	-32.8808	34.0363	-434.434	-18888.1	-9415.4	-1089.2	278.327	653.478	0	-35.4788	-24.4887	-430.892	1926.58	-34170.2	3708.07	220.699	195.529	0	3.58674	2.24519	54.3199	134.772	800.962	329.842	-311	200	0	6.34304	6.01357	63.1226	184.686	-672.665	905.748	-914	200	0
402	4	-28.4484	29.9771	-409.239	-18021	-9122.3	-1240.08	277.709	654.035	0	-29.021	-20.3641	-402.984	1936.9	-32200.2	3346.29	220.096	195.194	0	3.59487	2.34832	54.5722	146.553	799.703	333.722	-311	200	0	6.43459	6.09621	62.0653	182.535	-774.12	915.592	-914	200	0
402	5	-24.0692	26.0834	-384.263	-17139.8	-8823.34	-1379.85	277.038	654.604	0	-22.6589	-16.3637	-374.959	1942.76	-30214.5	2993.99	219.419	194.819	0	3.60837	2.46111	54.9273	146.034	801.372	336.423	-311	200	0	6.57942	6.09178	61.3675	225.83	-868.52	938.213	-914	200	0
402	6	-19.8215	22.373	-359.616	-16250.1	-8515.38	-1504.16	276.321	655.188	0	-16.4976	-12.5624	-347.021	1942.3	-28228.4	2654.32	218.655	194.403	0	3.62923	2.56253	55.3539	134.591	805.56	338.37	-311	200	0	6.74246	6.00597	61.0672	309.85	-928.565	976.02	-914	200	0
402	7	-15.7843	18.8519	-335.394	-15357	-8193.7	-1610.34	275.57	655.788	0	-10.6444	-9.03602	-319.398	1933.15	-26257	2329.62	217.792	193.948	0	3.65539	2.63516	55.8161	116.922	811.527	339.633	-311	200	0	6.87408	5.87955	61.0577	421.317	-932.262	1028.22	-914	200	0
402	8	-12.0154	15.5138	-311.695	-14463.7	-7851.59	-1696.82	274.81	656.403	0	-5.18895	-5.84263	-292.352	1912.51	-24314.9	2020.2	216.83	193.458	0	3.67916	2.67158	56.2818	98.6494	818.992	340.001	-311	200	0	6.9397	5.76682	61.1712	545.611	-873.18	1089.92	-914	200	0
402	9	-8.53275	12.3468	-288.619	-13571.5	-7481.97	-1762.57	274.077	657.022	0	-0.184872	-3.00831	-266.18	1877.8	-22416.9	1724.37	215.783	192.945	0	3.68976	2.67647	56.7208	83.8032	828.77	339.325	-311	200	0	6.9336	5.70941	61.2813	672.6	-764.797	1153.85	-914	200	0
403	0	-5.30672	9.3433	-266.25	-12680.4	-7078.59	-1807.78	273.414	657.626	0	4.3543	-0.521201	-241.188	1827.19	-20578.2	1439.58	214.68	192.424	0	3.67714	2.66121	57.1015	74.1222	841.931	337.611	-311	200	0	6.87086	5.72196	61.3631	796.949	-636.439	1212.1	-914	200	0	35.0726	14.7734	-207.764	-119839	154342	-14697.1	748.641	578.194	0
403	1	-2.26611	6.50562	-244.641	-11789.4	-6636.7	-1834.25	272.872	658.191	0	8.44226	1.66517	-217.623	1759.58	-18811.4	1163.39	213.56	191.915	0	3.63754	2.63708	57.399	69.852	858.398	334.98	-311	200	0	6.77418	5.7959	61.4914	914.89	-523.497	1258.22	-914	200	0
403	2	0.678877	3.84461	-223.771	-10897	-6153.87	-1844.73	272.499	658.697	0	12.1029	3.61469	-195.604	1674.61	-17122.8	893.903	212.462	191.439	0	3.57751	2.61302	57.6075	70.4744	877.328	331.992	-311	200	0	6.67008	5.91678	61.7781	1020.24	-455.4	1289.19	-914	200	0
403	3	3.60631	1.37626	-203.55	-10001.7	-5630.58	-1841.97	272.338	659.136	0	15.3583	5.38086	-175.113	1572.96	-15511.2	630.824	211.422	191.017	0	3.50975	2.59513	57.7475	75.0828	898.571	329.664	-311	200	0	6.5863	6.07718	62.2957	1104.06	-443.785	1303.93	-914	200	0
403	4	6.55194	-0.878578	-183.856	-9103.37	-5070.67	-1828.14	272.42	659.514	0	18.2179	6.98767	-156.027	1456.55	-13968.9	376.611	210.471	190.665	0	3.44533	2.58574	57.8659	82.654	922.893	328.504	-311	200	0	6.53124	6.27008	63.0479	1160.01	-477.719	1299.4	-914	200	0
403	5	9.48209	-2.89441	-164.587	-8205.04	-4481.35	-1804.16	272.772	659.852	0	20.6621	8.42793	-138.168	1327.78	-12484.2	135.72	209.645	190.39	0	3.39179	2.58411	58.0226	92.0124	950.76	327.872	-311	200	0	6.47652	6.47212	63.9467	1188	-531.094	1270.67	-914	200	0
403	6	12.2842	-4.64342	-145.685	-7312.12	-3873.34	-1768.98	273.413	660.191	0	22.6302	9.66893	-121.341	1188.35	-11044.2	-86.9547	208.982	190.207	0	3.3548	2.5885	58.2574	101.59	980.165	326.666	-311	200	0	6.38268	6.64467	64.8094	1192.6	-576.223	1215.8	-914	200	0
403	7	14.7836	-6.09627	-127.16	-6431.16	-3261.51	-1719.84	274.351	660.576	0	24.0208	10.6565	-105.377	1038.47	-9639.1	-286.156	208.527	190.145	0	3.33819	2.59513	58.5614	109.212	1005.26	324.404	-311	200	0	6.2399	6.75623	65.4667	1181.58	-593.643	1139.59	-914	200	0
403	8	16.7783	-7.22132	-109.111	-5569.47	-2663.81	-1652.89	275.586	661.044	0	24.7145	11.321	-90.175	878.378	-8265.57	-455.161	208.339	190.259	0	3.34294	2.59644	58.8824	112.34	1018.77	321.59	-311	200	0	6.07049	6.79328	65.8798	1163.54	-577.526	1053.32	-914	200	0
403	9	18.0784	-7.98455	-91.7322	-4735.82	-2097.93	-1564.02	277.13	661.627	0	24.6069	11.5925	-75.735	712.239	-6933.23	-585.64	208.454	190.596	0	3.36627	2.5854	59.1509	109.104	1016.7	319.358	-311	200	0	5.90882	6.74631	66.1255	1141.88	-537.327	970.508	-914	200	0
404	0	18.5415	-8.35124	-75.2758	-3940.14	-1579.27	-1449.85	279.02	662.343	0	23.6364	11.4209	-62.155	549.418	-5664.49	-669.559	208.865	191.161	0	3.40153	2.56176	59.3061	99.6083	1001.14	318.73	-311	200	0	5.78723	6.59986	66.3038	1112.1	-491.183	901.474	-914	200	0	31.1713	8.5103	74.4973	3957.45	88639.9	-15462.5	0	0	0
404	1	18.0963	-8.29387	-59.9976	-3191.7	-1121.47	-1308.45	281.308	663.197	0	21.8055	10.7922	-49.5861	400.059	-4485.47	-702.017	209.542	191.932	0	3.44174	2.53078	59.3156	85.9936	979.174	319.651	-311	200	0	5.72338	6.34484	66.4559	1068.5	-456.041	850.934	-914	200	0
404	2	16.7574	-7.80949	-46.1116	-2498.51	-736.063	-1140.21	284.037	664.184	0	19.2023	9.73434	-38.1721	270.943	-3417.35	-683.255	210.475	192.902	0	3.48496	2.49857	59.1847	70.9762	958.715	320.707	-311	200	0	5.71586	5.9978	66.5289	1012.98	-442.592	819.407	-914	200	0
404	3	14.6418	-6.9382	-33.7869	-1869.01	-429.975	-949.37	287.274	665.318	0	16.0187	8.32155	-28.0337	165.601	-2475.67	-619.347	211.689	194.093	0	3.53477	2.4698	58.9508	57.309	944.548	320.101	-311	200	0	5.75424	5.60476	66.4185	955.852	-451.802	806.312	-914	200	0
404	4	11.9854	-5.77588	-23.1868	-1314.25	-203.11	-746.055	291.24	666.681	0	12.5473	6.6829	-19.2965	85.2705	-1673.85	-522.202	213.256	195.581	0	3.59511	2.44636	58.6611	47.9086	937.819	317.059	-311	200	0	5.82259	5.2208	66.0634	909.614	-471.81	811.394	-914	200	0
404	5	9.1241	-4.47298	-14.4817	-847.645	-48.3077	-546.28	296.664	668.532	0	9.13576	4.99506	-12.1025	28.7921	-1023.52	-408.319	215.429	197.621	0	3.66448	2.42569	58.345	44.0033	937.988	312.17	-311	200	0	5.89444	4.88326	65.5012	883.61	-484.554	833.204	-914	200	0
404	6	6.40537	-3.199	-7.7725	-479.635	46.5182	-367.189	305.985	671.709	0	6.09675	3.43664	-6.54227	-7.14253	-529.069	-294.8	219.131	201.092	0	3.7351	2.40127	58.0119	43.901	943.942	306.425	-311	200	0	5.94341	4.60346	64.8353	882.066	-480.74	867.894	-914	200	0
404	7	4.07856	-2.08513	-2.98834	-210.863	95.4923	-220.442	331.955	680.562	0	3.62258	2.13089	-2.56541	-26.9516	-181.704	-194.385	229.172	210.506	0	3.79746	2.36726	57.6681	44.982	953.998	300.502	-311	200	0	5.9572	4.38184	64.1773	902.434	-464.154	908.664	-914	200	0
404	8	2.25449	-1.19611	0.118608	-31.1914	112.265	-109.788	300	610	0	1.76815	1.12609	0.026955	-35.1276	39.678	-113.476	300	200	0	3.84542	2.32486	57.3264	45.848	966.623	294.997	-311	200	0	5.9279	4.23322	63.632	935.665	-442.214	944.302	-914	200	0
404	9	0.936941	-0.542356	1.89081	75.8296	108.524	-33.0772	300	610	0	0.491131	0.414121	1.51422	-35.6403	162.231	-53.4276	300	200	0	3.87788	2.28338	57.0064	46.552	981.075	290.636	-311	200	0	5.84554	4.19201	63.3089	971.04	-421.077	961.847	-914	200	0
405	0	0.0677105	-0.101819	2.68431	128.321	93.4338	14.9712	300	610	0	-0.301645	-0.0445994	2.1888	-31.6858	213.351	-12.5329	300	200	0	3.89726	2.25385	56.7306	47.8635	996.577	287.896	-311	200	0	5.71892	4.28777	63.2841	999.406	-408.105	955.667	-914	200	0	8.53772	7.4068	124.924	26649.8	77032.8	-5725.06	0	0	0
405	1	-0.440128	0.163608	2.82049	143.201	73.6182	40.8117	300	610	0	-0.721489	-0.303024	2.31569	-25.6345	217.306	12.4738	300	200	0	3.90651	2.24162	56.5091	50.4081	1011.44	286.741	-311	200	0	5.58484	4.51586	63.4972	1012.17	-409.222	932.297	-914	200	0
405	2	-0.679636	0.29671	2.56252	134.684	53.4481	50.803	300	610	0	-0.876859	-0.415477	2.11255	-19.099	193.672	25.3642	300	200	0	3.90726	2.24494	56.3297	54.1452	1023.18	287.071	-311	200	0	5.48398	4.82504	63.7624	1003.97	-423.501	904.897	-914	200	0
405	3	-0.736311	0.337861	2.10868	113.729	35.4789	50.4905	300	610	0	-0.861646	-0.430597	1.74389	-13.0643	156.992	29.7515	300	200	0	3.90129	2.25938	56.1721	58.0274	1028.68	289.175	-311	200	0	5.43878	5.13302	63.9558	977.723	-445.154	886.359	-914	200	0
405	4	-0.68111	0.32124	1.59634	88.1217	20.9175	44.2911	300	610	0	-0.750169	-0.387953	1.32401	-8.03705	117.186	28.7269	300	200	0	3.8923	2.28266	56.027	60.0453	1024.54	293.201	-311	200	0	5.44857	5.35954	64.1104	942.619	-468.555	886.524	-914	200	0
405	5	-0.568167	0.273383	1.11144	62.8924	10.0515	35.4461	300	610	0	-0.596637	-0.31718	0.924748	-4.18842	80.328	24.7128	300	200	0	3.88208	2.31512	55.884	58.4102	1008.78	298.382	-311	200	0	5.4946	5.44978	64.3001	907.448	-488.887	908.949	-914	200	0
405	6	-0.43549	0.213274	0.700139	40.8884	2.60573	26.1346	300	610	0	-0.437229	-0.238674	0.584937	-1.47628	49.5592	19.4585	300	200	0	3.8664	2.35496	55.7066	52.6652	982.527	303.415	-311	200	0	5.55892	5.38413	64.5225	875.807	-504.14	947.686	-914	200	0
405	7	-0.307286	0.153287	0.380186	23.3623	-1.98591	17.6651	300	610	0	-0.293448	-0.16508	0.319823	0.259081	25.96	14.1176	300	200	0	3.83963	2.39383	55.4464	43.4687	949.389	307.507	-311	200	0	5.64057	5.17896	64.7079	844.517	-521.35	989.866	-914	200	0
405	8	-0.196939	0.100521	0.1509	10.5002	-4.38911	10.6894	300	610	0	-0.175795	-0.103086	0.129265	1.22594	9.2965	9.36369	300	200	0	3.80262	2.4194	55.0845	32.8281	913.822	310.493	-311	200	0	5.7482	4.87687	64.7562	806.615	-555.393	1023.45	-914	200	0
405	9	-0.110015	0.0581989	0.00108131	1.85329	-5.24754	5.40424	300	610	0	-0.0871912	-0.055152	0.00429115	1.63567	-1.39257	5.51402	300	200	0	3.7627	2.42367	54.6501	24.9659	880.046	312.166	-311	200	0	5.88533	4.53554	64.5409	758.98	-616.278	1043.64	-914	200	0
406	0	-0.0469209	0.0269269	-0.0851862	-3.33924	-5.11546	1.72123	300	610	0	-0.0258528	-0.0210167	-0.0680741	1.67623	-7.37224	2.64324	300	200	0	3.72865	2.40804	54.1988	24.475	851.671	311.83	-311	200	0	6.04575	4.215	63.9432	707.812	-699.953	1052.67	-914	200	0	10.0137	6.6283	113.775	23675.6	71897.3	-5367.52	0	0	0
406	1	-0.00505085	0.00573668	-0.124629	-5.92657	-4.42963	-0.601539	300	610	0	0.012496	0.00111518	-0.101564	1.49971	-9.9313	0.67754	300	200	0	3.70773	2.3788	53.7763	32.513	831.749	308.56	-311	200	0	6.21113	3.96151	62.9412	666.64	-791.261	1054.1	-914	200	0
406	2	0.0196246	-0.00713064	-0.132449	-6.70756	-3.50718	-1.8653	300	610	0	0.0330549	0.013707	-0.108711	1.21941	-10.2186	-0.533421	300	200	0	3.70372	2.3393	53.4015	45.7911	822.233	302.091	-311	200	0	6.35144	3.79944	61.6673	650.86	-871.035	1048.08	-914	200	0
406	3	0.031472	-0.0136786	-0.121153	-6.35689	-2.55868	-2.36951	300	610	0	0.0409343	0.0193124	-0.0998585	0.912869	-9.16543	-1.16607	300	200	0	3.71438	2.28935	53.0834	59.1791	822.945	293.304	-311	200	0	6.44034	3.73519	60.3377	671.382	-923.01	1032.53	-914	200	0
406	4	0.0345314	-0.0158125	-0.100214	-5.39736	-1.70828	-2.3769	300	610	0	0.0405842	0.0202327	-0.0828632	0.627785	-7.46718	-1.39078	300	200	0	3.7325	2.2307	52.8456	68.9731	832.515	283.791	-311	200	0	6.46858	3.76511	59.1168	727.056	-941.547	1010.28	-914	200	0
406	5	0.0321734	-0.0151541	-0.0762271	-4.20218	-1.01567	-2.09776	300	610	0	0.0355442	0.0183496	-0.0632124	0.389029	-5.60049	-1.35417	300	200	0	3.75154	2.17034	52.7198	74.1694	850.721	275.031	-311	200	0	6.44121	3.87609	58.0661	804.847	-933.909	992.858	-914	200	0
406	6	0.0269818	-0.0129689	-0.0533476	-3.01401	-0.496358	-1.68717	300	610	0	0.0284087	0.0150792	-0.0443776	0.205373	-3.85952	-1.17167	300	200	0	3.77086	2.11881	52.7198	75.5091	878.279	267.881	-311	200	0	6.37795	4.03909	57.2027	891.586	-912.786	994.304	-914	200	0
406	7	0.02078	-0.0101662	-0.0338327	-1.97152	-0.138602	-1.24994	300	610	0	0.0209191	0.011401	-0.0282576	0.0752945	-2.39839	-0.927044	300	200	0	3.79483	2.08505	52.8276	74.3998	914.552	262.857	-311	200	0	6.31579	4.21478	56.5681	983.691	-886.331	1021.94	-914	200	0
406	8	0.0147367	-0.00734277	-0.0185788	-1.13708	0.0836153	-0.849534	300	610	0	0.0141189	0.007927	-0.0156204	-0.00847134	-1.27237	-0.675871	300	200	0	3.82588	2.07171	53.0005	72.3379	956.793	260.393	-311	200	0	6.29308	4.37704	56.2071	1085.06	-854.944	1072.67	-914	200	0
406	9	0.00950519	-0.00484398	-0.00759355	-0.521757	0.20141	-0.518034	300	610	0	0.00852576	0.00498449	-0.00649225	-0.0556226	-0.473258	-0.450878	300	200	0	3.85866	2.07528	53.192	69.724	1000.19	260.316	-311	200	0	6.32772	4.5288	56.0968	1197.37	-814.405	1136.09	-914	200	0
407	0	0.00536403	-0.00282978	-0.0003722	-0.105766	0.245124	-0.265674	300	610	0	0.0042935	0.00269841	-0.00046998	-0.0761007	0.0426142	-0.267762	300	200	0	3.88136	2.08929	53.3736	65.3097	1037.37	261.725	-311	200	0	6.41163	4.68834	56.1378	1312.43	-759.185	1200.26	-914	200	0	9.97848	6.62445	113.919	23739.8	71864	-5354.33	0	0	0
407	1	0.00234355	-0.00133433	0.0038241	0.146018	0.241032	-0.0889048	300	610	0	0.00134826	0.00106231	0.00304857	-0.0788015	0.334135	-0.130555	300	200	0	3.88371	2.10706	53.5402	57.8216	1060.43	263.791	-311	200	0	6.52131	4.86273	56.2171	1413.89	-686.348	1254.12	-914	200	0
407	2	0.000327505	-0.000315431	0.00578084	0.273373	0.209942	0.0233287	300	610	0	-0.000505855	-5.01838e-06	0.0047081	-0.0709592	0.461908	-0.0361028	300	200	0	3.86297	2.12474	53.7017	47.6306	1065.53	265.93	-311	200	0	6.62997	5.03775	56.2794	1485.39	-599.873	1287.67	-914	200	0
407	3	-0.000870668	0.000307993	0.00621664	0.314002	0.167037	0.0850761	300	610	0	-0.00151157	-0.000618084	0.00510092	-0.0579901	0.4803	0.0225073	300	200	0	3.82186	2.14336	53.8745	36.5985	1054.45	267.152	-311	200	0	6.71454	5.19188	56.3477	1517.32	-508.582	1293.92	-914	200	0
407	4	-0.00145575	0.00062971	0.00572603	0.299926	0.122453	0.110435	300	610	0	-0.00190959	-0.000896876	0.00471862	-0.0436197	0.433611	0.0535218	300	200	0	3.76613	2.16554	54.068	26.9699	1031.37	266.36	-311	200	0	6.7614	5.31685	56.4735	1506.73	-420.84	1270.76	-914	200	0
407	5	-0.00161859	0.000739605	0.00476127	0.256074	0.0822204	0.111848	300	610	0	-0.00191076	-0.000950238	0.00393623	-0.0301568	0.355069	0.0649724	300	200	0	3.70642	2.19173	54.2737	20.1791	1000.11	263.497	-311	200	0	6.7677	5.42415	56.7062	1451.72	-342.48	1221.31	-914	200	0
407	6	-0.00151923	0.00071461	0.00363891	0.20033	0.0492857	0.0993255	300	610	0	-0.00168362	-0.000867626	0.0030171	-0.0188209	0.267579	0.0638097	300	200	0	3.65659	2.22154	54.4743	16.3373	965.295	259.791	-311	200	0	6.74444	5.53784	57.1185	1349.5	-272.875	1153.67	-914	200	0
407	7	-0.00128098	0.000615039	0.00255976	0.144396	0.0244738	0.0802836	300	610	0	-0.0013523	-0.000716685	0.00212893	-0.0100593	0.185374	0.0555334	300	200	0	3.62764	2.25525	54.6624	14.4756	933.262	256.872	-311	200	0	6.72841	5.67785	57.7746	1203.85	-202.33	1078.96	-914	200	0
407	8	-0.000991268	0.000484463	0.00163412	0.0950213	0.00729028	0.0597636	300	610	0	-0.00100058	-0.000544455	0.00136446	-0.00382255	0.116009	0.044154	300	200	0	3.6248	2.29298	54.8415	13.154	909.946	256.06	-311	200	0	6.77241	5.83897	58.6205	1029.27	-120.935	1009.03	-914	200	0
407	9	-0.000706515	0.000351628	0.000907088	0.0553041	-0.0034586	0.0408403	300	610	0	-0.000679061	-0.000380518	0.000762244	0.000219037	0.0622962	0.0323471	300	200	0	3.6477	2.33369	55.0117	11.6738	898.05	258.297	-311	200	0	6.9035	5.9917	59.4558	843.439	-30.001	955.876	-914	200	0
408	0	-0.000458562	0.000233331	0.000380934	0.0258751	-0.00922633	0.0250911	300	610	0	-0.000413243	-0.000240895	0.000325121	0.00251664	0.0239867	0.0217022	300	200	0	3.69053	2.37522	55.1619	10.7802	895.847	263.975	-311	200	0	7.10073	6.11504	60.0735	664.8	57.2647	930.466	-914	200	0	10.8555	8.33385	114.913	23934.8	72749.9	-6995.22	0	0	0
408	1	-0.000261329	0.000137497	3.30041e-05	0.00586982	-0.0114425	0.0130446	300	610	0	-0.000211141	-0.000131898	3.50343e-05	0.0035376	-0.000899179	0.0129944	300	200	0	3.74267	2.41489	55.2734	11.8998	898.368	272.39	-311	200	0	7.3166	6.22028	60.4447	520.435	124.33	938.6	-914	200	0
408	2	-0.000116772	6.60046e-05	-0.000170974	-0.00633204	-0.0113524	0.00456323	300	610	0	-6.97696e-05	-5.35045e-05	-0.000135928	0.00370284	-0.0151001	0.00643858	300	200	0	3.79167	2.44961	55.3382	15.8452	900.468	281.432	-311	200	0	7.50351	6.33315	60.7586	440.793	162.784	977.035	-914	200	0
408	3	-1.97371e-05	1.70303e-05	-0.000267866	-0.0125926	-0.00994717	-0.000857212	300	610	0	1.98306e-05	-2.05288e-06	-0.000218018	0.00335637	-0.0214647	0.00190167	300	200	0	3.82833	2.47621	55.3763	22.2026	899.243	288.255	-311	200	0	7.62447	6.46101	61.2996	437.903	175.879	1033.83	-914	200	0
408	4	3.84065e-05	-1.3158e-05	-0.000291639	-0.0146907	-0.00795325	-0.0038715	300	610	0	6.8982e-05	2.7774e-05	-0.000239222	0.002757	-0.0225649	-0.000933559	300	200	0	3.8495	2.49297	55.4339	30.2009	894.947	290.72	-311	200	0	7.65819	6.58585	62.2765	493.087	168.675	1093.95	-914	200	0
408	5	6.72572e-05	-2.8946e-05	-0.000270536	-0.0141456	-0.00585862	-0.00514299	300	610	0	8.90173e-05	4.16117e-05	-0.000222892	0.00208369	-0.0205071	-0.00245237	300	200	0	3.85502	2.50008	55.5565	39.5634	890.356	288.102	-311	200	0	7.60082	6.68375	63.7005	568.031	139.819	1146.63	-914	200	0
408	6	7.58262e-05	-3.45723e-05	-0.000226148	-0.0121456	-0.00395582	-0.00526086	300	610	0	8.99235e-05	4.46065e-05	-0.000186929	0.00144814	-0.0168791	-0.00303324	300	200	0	3.84351	2.49841	55.7597	50.0404	888.679	280.625	-311	200	0	7.46367	6.74178	65.3847	629.077	85.1155	1187.06	-914	200	0
408	7	7.17126e-05	-3.36852e-05	-0.000173665	-0.00954768	-0.00239016	-0.00470141	300	610	0	7.97234e-05	4.10102e-05	-0.000143965	0.000910077	-0.0127807	-0.00300556	300	200	0	3.81405	2.49007	56.0227	61.3056	891.857	269.018	-311	200	0	7.26881	6.75735	67.0693	665.007	5.05442	1212.37	-914	200	0
408	8	6.07975e-05	-2.91591e-05	-0.000122784	-0.00691567	-0.00120502	-0.00381922	300	610	0	6.43538e-05	3.4053e-05	-0.000102099	0.000492212	-0.00890054	-0.00263132	300	200	0	3.76978	2.48075	56.2958	73.0503	899.415	254.675	-311	200	0	7.04414	6.73269	68.5597	685.027	-90.5092	1219.58	-914	200	0
408	9	4.72733e-05	-2.30803e-05	-7.88915e-05	-0.00457787	-0.000379955	-0.00285666	300	610	0	4.78445e-05	2.5993e-05	-6.58549e-05	0.000193276	-0.00560848	-0.00210242	300	200	0	3.71657	2.47893	56.5161	84.6499	908.249	239.771	-311	200	0	6.81181	6.66945	69.7776	703.19	-184.136	1207.88	-914	200	0
409	0	3.38614e-05	-1.68335e-05	-4.42495e-05	-0.00268795	0.000139719	-0.00196265	300	610	0	3.26481e-05	1.82599e-05	-3.7165e-05	-1.64069e-06	-0.00304703	-0.00154767	300	200	0	3.65932	2.49033	56.6371	95.6367	915.069	226.701	-311	200	0	6.57198	6.56417	70.7314	729.09	-260.03	1180.96	-914	200	0	9.54444	8.83924	126.449	26441.9	82196.6	-7190.71	0	0	0
409	1	2.2113e-05	-1.12349e-05	-1.90563e-05	-0.00128087	0.000421848	-0.00121464	300	610	0	2.00185e-05	1.16367e-05	-1.62386e-05	-0.000113513	-0.00121105	-0.0010442	300	200	0	3.6008	2.51266	56.6538	105.388	919.344	217.231	-311	200	0	6.30943	6.41624	71.4506	770.053	-312.913	1145.9	-914	200	0
409	2	1.27219e-05	-6.67656e-06	-2.29946e-06	-0.000319155	0.000533764	-0.000639754	300	610	0	1.03704e-05	6.44127e-06	-2.27095e-06	-0.0001643	-1.10537e-05	-0.000630229	300	200	0	3.54353	2.53792	56.5993	111.601	923.371	212.296	-311	200	0	6.0243	6.24218	71.9454	831.069	-346.386	1107.85	-914	200	0
409	3	5.80566e-06	-3.2597e-06	7.60905e-06	0.000271836	0.000534472	-0.000232949	300	610	0	3.58675e-06	2.6862e-06	6.03053e-06	-0.000173912	0.000680201	-0.000317078	300	200	0	3.49222	2.55959	56.5212	111.078	929.927	212.189	-311	200	0	5.74619	6.07599	72.1958	910.456	-362.877	1066.91	-914	200	0
409	4	1.13699e-06	-9.06527e-07	1.23988e-05	0.000579217	0.000471156	2.87179e-05	300	610	0	-7.41124e-07	2.06961e-07	1.00845e-05	-0.000158703	0.000996541	-9.92283e-05	300	200	0	3.45326	2.57522	56.4617	102.449	940.57	216.337	-311	200	0	5.51814	5.95281	72.1491	1001.27	-358.981	1021.76	-914	200	0
409	5	-1.68283e-06	5.54511e-07	1.36744e-05	0.000686889	0.00037858	0.00017574	300	610	0	-3.14108e-06	-1.24316e-06	1.1213e-05	-0.000131038	0.00105961	3.78554e-05	300	200	0	3.43056	2.58509	56.4448	87.1148	956.255	223.239	-311	200	0	5.37624	5.89112	71.7589	1096.26	-329.417	973.614	-914	200	0
409	6	-3.10345e-06	1.32842e-06	1.27775e-05	0.000666901	0.000280216	0.000239317	300	610	0	-4.14645e-06	-1.92869e-06	1.0525e-05	-9.95086e-05	0.000969538	0.000112159	300	200	0	3.42287	2.59073	56.4745	67.5777	978.013	231.193	-311	200	0	5.33888	5.89117	71.0456	1190.04	-271.632	925.526	-914	200	0
409	7	-3.55023e-06	1.61501e-06	1.07384e-05	0.000575897	0.000190253	0.000247339	300	610	0	-4.23012e-06	-2.09289e-06	8.87454e-06	-6.95168e-05	0.000802158	0.000141507	300	200	0	3.42583	2.59317	56.5418	45.0872	1005.41	239.126	-311	200	0	5.40346	5.94905	70.1178	1279.47	-189.968	881.553	-914	200	0
409	8	-3.38383e-06	1.58723e-06	8.28574e-06	0.000454913	0.000115846	0.000222462	300	610	0	-3.77389e-06	-1.93777e-06	6.86755e-06	-4.39848e-05	0.000610286	0.00014151	300	200	0	3.43662	2.59351	56.6391	19.9198	1035.04	246.864	-311	200	0	5.5498	6.06347	69.1388	1361.32	-96.8168	849.079	-914	200	0
409	9	-2.88472e-06	1.38202e-06	5.88771e-06	0.000331116	5.92536e-05	0.000181636	300	610	0	-3.06164e-06	-1.61756e-06	4.89485e-06	-2.40611e-05	0.000427207	0.00012464	300	200	0	3.45626	2.594	56.7673	-5.93301	1061.93	254.612	-311	200	0	5.74531	6.22255	68.2699	1427.23	-6.12324	838.455	-914	200	0
410	0	-2.25382e-06	1.09926e-06	3.807e-06	0.000220462	1.96513e-05	0.000136507	300	610	0	-2.28711e-06	-1.24059e-06	3.17706e-06	-9.73726e-06	0.000271012	0.00010008	300	200	0	3.48739	2.59571	56.9394	-27.9639	1082.1	262.147	-311	200	0	5.94885	6.38735	67.6026	1463.79	71.8243	856.768	-914	200	0	9.54442	8.83924	126.449	26441.9	82196.6	-7190.7	0	0	0
410	1	-1.62238e-06	8.05631e-07	2.1568e-06	0.000130556	-5.46107e-06	9.42853e-05	300	610	0	-1.56911e-06	-8.75949e-07	1.81062e-06	-3.40814e-07	0.000148896	7.40278e-05	300	200	0	3.5303	2.59709	57.1779	-40.9581	1093.44	268.921	-311	200	0	6.12184	6.49716	67.1199	1460.37	127.184	903.228	-914	200	0
410	2	-1.0659e-06	5.40757e-07	9.50875e-07	6.32992e-05	-1.92483e-05	5.87687e-05	300	610	0	-9.69215e-07	-5.61861e-07	8.09117e-07	5.10232e-06	6.09329e-05	5.02228e-05	300	200	0	3.58067	2.59671	57.4979	-41.5491	1095.73	274.951	-311	200	0	6.24445	6.50221	66.7605	1417.68	149.311	968.959	-914	200	0
410	3	-6.1887e-07	3.23995e-07	1.44157e-07	1.70829e-05	-2.48805e-05	3.13416e-05	300	610	0	-5.08752e-07	-3.14287e-07	1.36834e-07	7.62353e-06	3.09379e-06	3.05482e-05	300	200	0	3.63125	2.59543	57.8848	-30.2115	1090.73	281.089	-311	200	0	6.31874	6.39341	66.511	1350.51	134.896	1037.56	-914	200	0
410	4	-2.88064e-07	1.60739e-07	-3.36854e-07	-1.15259e-05	-2.51523e-05	1.18357e-05	300	610	0	-1.83352e-07	-1.34474e-07	-2.66011e-07	8.16419e-06	-3.05297e-05	1.55942e-05	300	200	0	3.67669	2.59477	58.2853	-10.4714	1081.32	288.441	-311	200	0	6.35919	6.20041	66.3812	1281.09	94.597	1088.89	-914	200	0
410	5	-6.35228e-08	4.77106e-08	-5.7325e-07	-2.66004e-05	-2.23098e-05	-7.90364e-07	300	610	0	2.55976e-08	-1.50573e-08	-4.65911e-07	7.50167e-06	-4.62217e-05	5.13719e-06	300	200	0	3.71535	2.59477	58.6226	13.8692	1070.34	297.291	-311	200	0	6.38387	5.97373	66.3245	1224.57	48.2212	1107.3	-914	200	0
410	6	7.31511e-08	-2.29635e-08	-6.40821e-07	-3.20961e-05	-1.80156e-05	-7.95551e-06	300	610	0	1.42681e-07	5.53967e-08	-5.25296e-07	6.22636e-06	-4.9733e-05	-1.48759e-06	300	200	0	3.74528	2.59366	58.8263	39.6647	1059.61	306.114	-311	200	0	6.40895	5.76988	66.2565	1178.37	13.8758	1088.11	-914	200	0
410	7	1.43011e-07	-6.08598e-08	-6.03269e-07	-3.14292e-05	-1.33987e-05	-1.11266e-05	300	610	0	1.92988e-07	8.92996e-08	-4.96811e-07	4.75078e-06	-4.58225e-05	-5.11916e-06	300	200	0	3.76208	2.58793	58.8491	63.1029	1048.83	311.999	-311	200	0	6.44778	5.63467	66.1407	1125.97	-1.04701	1038.75	-914	200	0
410	8	1.66126e-07	-7.53923e-08	-5.09753e-07	-2.72986e-05	-9.14681e-06	-1.16233e-05	300	610	0	1.98902e-07	9.81454e-08	-4.21201e-07	3.33598e-06	-3.81109e-05	-6.5968e-06	300	200	0	3.76247	2.57158	58.6664	79.5285	1035.56	312.445	-311	200	0	6.51266	5.58709	66.016	1049.84	-3.80679	975.872	-914	200	0
410	9	1.5961e-07	-7.47591e-08	-3.95211e-07	-2.1669e-05	-5.61162e-06	-1.05231e-05	300	610	0	1.78589e-07	9.15299e-08	-3.27511e-07	2.12481e-06	-2.91333e-05	-6.65987e-06	300	200	0	3.7468	2.53667	58.2788	85.7712	1017.19	306.568	-311	200	0	6.61243	5.61659	65.9687	941.324	-11.815	917.92	-914	200	0
411	0	1.36834e-07	-6.54819e-08	-2.82236e-07	-1.58488e-05	-2.91002e-06	-8.63586e-06	300	610	0	1.45617e-07	7.68136e-08	-2.34597e-07	1.17512e-06	-2.04982e-05	-5.9021e-06	300	200	0	3.71706	2.47704	57.7179	81.503	993.143	294.844	-311	200	0	6.74992	5.69297	66.0682	802.96	-40.0268	877.369	-914	200	0	10.7304	7.9676	121.425	25001.5	77810	-6811.18	0	0	0
411	1	1.07425e-07	-5.23409e-08	-1.83631e-07	-1.06129e-05	-1.00978e-06	-6.52121e-06	300	610	0	1.09299e-07	5.91944e-08	-1.53206e-07	4.88984e-07	-1.30896e-05	-4.76275e-06	300	200	0	3.67569	2.39316	57.0416	68.0207	964.796	278.494	-311	200	0	6.92257	5.77726	66.2716	646.076	-88.6607	859.307	-914	200	0
411	2	7.77081e-08	-3.85451e-08	-1.05045e-07	-6.33717e-06	2.03156e-07	-4.52789e-06	300	610	0	7.53866e-08	4.20067e-08	-8.81437e-08	3.61919e-08	-7.26937e-06	-3.53984e-06	300	200	0	3.62783	2.2935	56.3264	47.4828	934.636	259.447	-311	200	0	7.12316	5.8317	66.385	488.098	-141.327	862.166	-914	200	0
411	3	5.13578e-08	-2.60176e-08	-4.73373e-08	-3.12329e-06	8.76314e-07	-2.842e-06	300	610	0	4.69007e-08	2.71164e-08	-4.02273e-08	-2.28456e-07	-3.05633e-06	-2.41468e-06	300	200	0	3.5825	2.19155	55.653	23.0531	906.573	240.112	-311	200	0	7.33991	5.83146	66.1639	351.734	-177.473	877.649	-914	200	0
411	4	3.00845e-08	-1.5713e-08	-8.51459e-09	-9.03091e-07	1.15887e-06	-1.53385e-06	300	610	0	2.49309e-08	1.53222e-08	-7.88161e-09	-3.53378e-07	-2.69648e-07	-1.47988e-06	300	200	0	3.54893	2.10043	55.0769	-2.19111	885.354	222.279	-311	200	0	7.55268	5.77186	65.4878	262	-187.603	896.634	-914	200	0
411	5	1.42666e-08	-7.91497e-09	1.48217e-08	4.81087e-07	1.18316e-06	-5.98856e-07	300	610	0	9.32694e-09	6.71438e-09	1.16553e-08	-3.83071e-07	1.36471e-06	-7.65982e-07	300	200	0	3.53102	2.02841	54.6119	-26.8389	874.293	206.574	-311	200	0	7.72997	5.66446	64.4516	236.511	-174.852	917.596	-914	200	0
411	6	3.47113e-09	-2.48781e-09	2.64718e-08	1.21956e-06	1.05606e-06	1.01182e-08	300	610	0	-7.56574e-10	9.64749e-10	2.14984e-08	-3.54471e-07	2.14167e-06	-2.64198e-07	300	200	0	3.52662	1.97924	54.2465	-50.7832	873.559	193.37	-311	200	0	7.84103	5.52661	63.2868	276.261	-149.529	945.882	-914	200	0
411	7	-3.14959e-09	9.29156e-10	3.0014e-08	1.49875e-06	8.57076e-07	3.59043e-07	300	610	0	-6.4639e-09	-2.45603e-09	2.45946e-08	-2.95766e-07	2.33305e-06	5.58024e-08	300	200	0	3.53115	1.95618	53.9753	-73.3053	880.38	183.682	-311	200	0	7.87384	5.37633	62.1928	366.36	-127.767	986.667	-914	200	0
411	8	-6.58067e-09	2.78296e-09	2.84721e-08	1.48058e-06	6.40486e-07	5.1685e-07	300	610	0	-8.97467e-09	-4.12999e-09	2.34425e-08	-2.2675e-07	2.16493e-06	2.33134e-07	300	200	0	3.54014	1.96238	53.8068	-92.1503	891.263	179.149	-311	200	0	7.83666	5.23602	61.2501	484.03	-127.16	1041.41	-914	200	0
411	9	-7.76879e-09	3.51701e-09	2.4191e-08	1.29361e-06	4.39594e-07	5.4596e-07	300	610	0	-9.34824e-09	-4.60004e-09	1.99851e-08	-1.60035e-07	1.81015e-06	3.07295e-07	300	200	0	3.55162	1.99688	53.7423	-104.146	903.784	181.532	-311	200	0	7.74987	5.13245	60.4281	606.648	-159.189	1107.23	-914	200	0
412	0	-7.52567e-09	3.51974e-09	1.88454e-08	1.03188e-06	2.71681e-07	4.97605e-07	300	610	0	-8.44848e-09	-4.32185e-09	1.56146e-08	-1.02597e-07	1.39035e-06	3.13297e-07	300	200	0	3.56715	2.053	53.7569	-106.714	915.751	191.742	-311	200	0	7.64353	5.08621	59.6174	715.727	-226.499	1176.52	-914	200	0	10.5436	7.55623	112.185	23333.8	70264.7	-6022.18	0	0	0
412	1	-6.48864e-09	3.10167e-09	1.35251e-08	7.58373e-07	1.42748e-07	4.10476e-07	300	610	0	-6.92389e-09	-3.64664e-09	1.12401e-08	-5.73412e-08	9.83227e-07	2.79395e-07	300	200	0	3.58762	2.12212	53.808	-99.5287	924.356	209.11	-311	200	0	7.5501	5.1035	58.728	797.852	-322.491	1239.07	-914	200	0
412	2	-5.11879e-09	2.4915e-09	8.85369e-09	5.10703e-07	5.15985e-08	3.11442e-07	300	610	0	-5.22182e-09	-2.82365e-09	7.38486e-09	-2.44845e-08	6.31923e-07	2.26592e-07	300	200	0	3.61054	2.19707	53.8613	-84.1728	927.391	231.843	-311	200	0	7.48463	5.17661	57.802	847.942	-431.006	1287.51	-914	200	0
412	3	-3.7209e-09	1.84363e-09	5.11225e-09	3.07416e-07	-6.9598e-09	2.17371e-07	300	610	0	-3.62065e-09	-2.01382e-09	4.28783e-09	-2.67438e-09	3.546e-07	1.69218e-07	300	200	0	3.63228	2.27131	53.9121	-61.9291	924.823	257.873	-311	200	0	7.43468	5.28545	56.9874	873.06	-530.534	1321.81	-914	200	0
412	4	-2.47356e-09	1.25133e-09	2.35159e-09	1.53884e-07	-3.97982e-08	1.37368e-07	300	610	0	-2.26837e-09	-1.30811e-09	1.99598e-09	1.01842e-08	1.52875e-07	1.16055e-07	300	200	0	3.64974	2.33798	53.9828	-33.2923	918.888	285.007	-311	200	0	7.37811	5.39861	56.4196	887.186	-603.125	1347.15	-914	200	0
412	5	-1.46149e-09	7.616e-10	4.83983e-10	4.72637e-08	-5.39337e-08	7.4993e-08	300	610	0	-1.22044e-09	-7.46404e-10	4.40302e-10	1.63631e-08	1.86669e-08	7.16525e-08	300	200	0	3.66084	2.39166	54.0958	0.132048	912.233	310.593	-311	200	0	7.30134	5.47915	56.1527	898.446	-640.525	1366.07	-914	200	0
412	6	-7.05352e-10	3.89226e-10	-6.47505e-10	-1.96728e-08	-5.56307e-08	3.01892e-08	300	610	0	-4.72418e-10	-3.34459e-10	-5.06631e-10	1.79648e-08	-6.0722e-08	3.75804e-08	300	200	0	3.66498	2.43	54.2493	34.6701	906.155	331.563	-311	200	0	7.19066	5.49822	56.1497	904.367	-643.379	1375.13	-914	200	0
412	7	-1.86514e-10	1.28723e-10	-1.22086e-09	-5.58124e-08	-4.99738e-08	8.29848e-10	300	610	0	1.39809e-11	-5.77349e-11	-9.90669e-10	1.67438e-08	-9.91271e-08	1.35101e-08	300	200	0	3.66349	2.45402	54.4256	65.9694	901.074	345.429	-311	200	0	7.03079	5.45136	56.3048	900.695	-618.303	1369.7	-914	200	0
412	8	1.3403e-10	-3.64006e-11	-1.40495e-09	-6.99368e-08	-4.07633e-08	-1.61493e-08	300	610	0	2.9197e-10	1.08252e-10	-1.15085e-09	1.40455e-08	-1.0939e-07	-1.93993e-09	300	200	0	3.65944	2.46572	54.6077	90.6803	897.868	351.528	-311	200	0	6.82967	5.35873	56.5058	891.644	-573.602	1348.29	-914	200	0
412	9	3.02347e-10	-1.26999e-10	-1.34329e-09	-6.97193e-08	-3.06076e-08	-2.3986e-08	300	610	0	4.1699e-10	1.90779e-10	-1.10574e-09	1.08195e-08	-1.02248e-07	-1.05916e-08	300	200	0	3.6556	2.46617	54.7735	106.725	897.971	350.985	-311	200	0	6.62475	5.2453	56.7116	890.306	-513.312	1313.42	-914	200	0
413	0	3.63074e-10	-1.63947e-10	-1.14768e-09	-6.1282e-08	-2.11194e-08	-2.56321e-08	300	610	0	4.39154e-10	2.15483e-10	-9.47973e-10	7.67482e-09	-8.59517e-08	-1.43032e-08	300	200	0	3.6528	2.45736	54.8875	112.836	902.005	345.271	-311	200	0	6.45437	5.12976	56.9723	906.81	-437.446	1272.78	-914	200	0	10.5436	7.55623	112.185	23333.8	70264.7	-6022.18	0	0	0
413	1	3.54701e-10	-1.65643e-10	-8.98386e-10	-4.91246e-08	-1.31462e-08	-2.35225e-08	300	610	0	3.9954e-10	2.03996e-10	-7.44241e-10	4.95172e-09	-6.63344e-08	-1.47318e-08	300	200	0	3.65223	2.44336	54.9139	109.266	908.815	335.022	-311	200	0	6.3342	5.03164	57.3846	933.071	-350.161	1237.67	-914	200	0
413	2	3.07598e-10	-1.4687e-10	-6.47943e-10	-3.62779e-08	-6.99465e-09	-1.95051e-08	300	610	0	3.29128e-10	1.73069e-10	-5.38373e-10	2.7957e-09	-4.71467e-08	-1.32219e-08	300	200	0	3.65789	2.42721	54.8399	99.2319	916.878	320.299	-311	200	0	6.26185	4.97201	58.0489	943.084	-265.207	1215.63	-914	200	0
413	3	2.43843e-10	-1.18566e-10	-4.26699e-10	-2.45663e-08	-2.62386e-09	-1.48698e-08	300	610	0	2.49405e-10	1.34654e-10	-3.55821e-10	1.22278e-09	-3.04936e-08	-1.07773e-08	300	200	0	3.6727	2.40849	54.6858	87.875	926.39	301.621	-311	200	0	6.23248	4.96251	59.0528	913.018	-199.644	1205.3	-914	200	0
413	4	1.78114e-10	-8.81562e-11	-2.48621e-10	-1.49039e-08	2.01961e-10	-1.04319e-08	300	610	0	1.73832e-10	9.65131e-11	-2.0844e-10	1.72639e-10	-1.72833e-08	-8.08693e-09	300	200	0	3.69246	2.38474	54.4934	79.0985	938.901	280.517	-311	200	0	6.24718	4.99833	60.4283	838.419	-162.639	1199.37	-914	200	0
413	5	1.19088e-10	-6.01617e-11	-1.16593e-10	-7.57149e-09	1.80259e-09	-6.63653e-09	300	610	0	1.09656e-10	6.30771e-11	-9.88518e-11	-4.51723e-10	-7.62739e-09	-5.57591e-09	300	200	0	3.70848	2.35508	54.3021	73.8139	955.507	259.443	-311	200	0	6.31086	5.05703	62.1043	731.346	-154.158	1191.59	-914	200	0
413	6	7.09525e-11	-3.68934e-11	-2.6783e-11	-2.45303e-09	2.50796e-09	-3.66316e-09	300	610	0	5.96848e-11	3.63326e-11	-2.40583e-11	-7.56844e-10	-1.16635e-09	-3.46741e-09	300	200	0	3.7168	2.32339	54.133	70.3737	976.598	241.47	-311	200	0	6.42005	5.10311	63.9274	610.211	-170.991	1180.94	-914	200	0
413	7	3.48176e-11	-1.91167e-11	2.80468e-11	7.82301e-10	2.61451e-09	-1.51688e-09	300	610	0	2.38376e-11	1.66241e-11	2.18127e-11	-8.42039e-10	2.68749e-09	-1.84172e-09	300	200	0	3.72116	2.2974	53.9949	66.0171	1002.54	229.551	-311	200	0	6.55292	5.10443	65.7099	496.602	-208.074	1167.88	-914	200	0
413	8	9.89063e-12	-6.61676e-12	5.62274e-11	2.54919e-09	2.36405e-09	-1.02021e-10	300	610	0	3.85176e-13	3.31065e-12	4.55857e-11	-7.9063e-10	4.58285e-09	-6.87446e-10	300	200	0	3.72836	2.284	53.9	58.5202	1032.97	225.443	-311	200	0	6.67942	5.05402	67.2459	412.813	-256.833	1149.05	-914	200	0
413	9	-5.62037e-12	1.35898e-12	6.57262e-11	3.26114e-09	1.93819e-09	7.23617e-10	300	610	0	-1.31448e-11	-4.73865e-12	5.3819e-11	-6.66809e-10	5.12619e-09	5.81639e-11	300	200	0	3.74436	2.28517	53.8647	47.632	1066	229.26	-311	200	0	6.78176	4.98081	68.3371	376.135	-306.768	1120.15	-914	200	0
414	0	-1.38683e-11	5.78262e-12	6.33513e-11	3.28166e-09	1.46227e-09	1.11205e-09	300	610	0	-1.93566e-11	-8.80164e-12	5.21362e-11	-5.16118e-10	4.82742e-09	4.79919e-10	300	200	0	3.77218	2.2967	53.8951	35.2661	1098.93	240.061	-311	200	0	6.86238	4.9378	68.8538	395.421	-349.059	1082.63	-914	200	0	10.7972	7.87542	121.209	25000.5	78351.7	-6559.85	0	0	0
414	1	-1.69571e-11	7.63657e-12	5.44328e-11	2.90221e-09	1.01429e-09	1.20279e-09	300	610	0	-2.06203e-11	-1.00883e-11	4.49527e-11	-3.67944e-10	4.08009e-09	6.65189e-10	300	200	0	3.80885	2.31116	53.9841	23.7171	1128.11	256.378	-311	200	0	6.93659	4.97059	68.7871	468.329	-379.937	1044.18	-914	200	0
414	2	-1.67112e-11	7.79202e-12	4.28153e-11	2.33802e-09	6.358e-10	1.11156e-09	300	610	0	-1.88885e-11	-9.62526e-12	3.54631e-11	-2.38882e-10	3.16396e-09	6.92403e-10	300	200	0	3.84582	2.32507	54.123	13.8322	1148.54	276.161	-311	200	0	7.01672	5.09231	68.2506	577.989	-401.903	1012.94	-914	200	0
414	3	-1.45775e-11	6.9524e-12	3.10312e-11	1.73489e-09	3.42382e-10	9.26581e-10	300	610	0	-1.56407e-11	-8.21148e-12	2.57789e-11	-1.36198e-10	2.26001e-09	6.25498e-10	300	200	0	3.87627	2.3438	54.3038	5.13239	1155.86	296.976	-311	200	0	7.09958	5.28685	67.4393	697.14	-421.998	992.505	-914	200	0
414	4	-1.16127e-11	5.64076e-12	2.05562e-11	1.18128e-09	1.3286e-10	7.09756e-10	300	610	0	-1.19087e-11	-6.41961e-12	1.71375e-11	-6.0921e-11	1.47083e-09	5.12456e-10	300	200	0	3.89914	2.37828	54.516	-2.59942	1148.83	316.717	-311	200	0	7.17123	5.52115	66.5734	801.176	-449.3	980.966	-914	200	0
414	5	-8.52355e-12	4.2141e-12	1.20828e-11	7.22142e-10	-3.44445e-12	5.00471e-10	300	610	0	-8.34312e-12	-4.62399e-12	1.01259e-11	-1.03771e-11	8.41733e-10	3.86365e-10	300	200	0	3.9146	2.43656	54.7477	-8.48358	1129.82	333.976	-311	200	0	7.22139	5.74792	65.8187	879.497	-489.814	973.255	-914	200	0
414	6	-5.73123e-12	2.89142e-12	5.77038e-12	3.72062e-10	-8.14025e-11	3.20474e-10	300	610	0	-5.29839e-12	-3.0403e-12	4.88728e-12	1.99204e-11	3.79676e-10	2.67804e-10	300	200	0	3.91998	2.51795	54.994	-11.5429	1103.83	347.741	-311	200	0	7.24659	5.91585	65.2448	935.505	-540.11	964.591	-914	200	0
414	7	-3.44247e-12	1.78622e-12	1.4531e-12	1.26424e-10	-1.16519e-10	1.78776e-10	300	610	0	-2.91611e-12	-1.76728e-12	1.29266e-12	3.49649e-11	6.87486e-11	1.67708e-10	300	200	0	3.91086	2.61219	55.269	-11.3689	1076.6	357.019	-311	200	0	7.24335	5.98802	64.8906	977.192	-590.572	952.019	-914	200	0
414	8	-1.71611e-12	9.37813e-13	-1.20237e-12	-2.98787e-11	-1.22818e-10	7.59918e-11	300	610	0	-1.19875e-12	-8.24647e-13	-9.28192e-13	3.94461e-11	-1.18216e-10	9.01631e-11	300	200	0	3.88374	2.70161	55.6036	-7.55007	1051.61	360.975	-311	200	0	7.20953	5.95223	64.816	1011.24	-635.877	934.401	-914	200	0
414	9	-5.18942e-13	3.38212e-13	-2.58579e-12	-1.16183e-10	-1.11796e-10	7.83578e-12	300	610	0	-6.8425e-14	-1.84362e-13	-2.09441e-12	3.73196e-11	-2.11617e-10	3.48288e-11	300	200	0	3.83857	2.76627	56.0162	0.313436	1028.18	359.622	-311	200	0	7.1505	5.82348	65.0423	1042.14	-676.479	912.403	-914	200	0
415	0	2.31245e-13	-4.68525e-14	-3.0729e-12	-1.51952e-10	-9.21303e-11	-3.22848e-11	300	610	0	5.89613e-13	2.05752e-13	-2.51522e-12	3.16475e-11	-2.40088e-10	-1.13828e-12	300	200	0	3.78017	2.79016	56.4919	12.0559	1003.25	354.014	-311	200	0	7.07771	5.63958	65.5028	1066.87	-711.812	887.086	-914	200	0	10.7972	7.87542	121.209	25000.5	78351.7	-6559.85	0	0	0
415	1	6.34996e-13	-2.6266e-13	-2.98659e-12	-1.54401e-10	-6.98392e-11	-5.15031e-11	300	610	0	8.97657e-13	4.05517e-13	-2.45729e-12	2.46132e-11	-2.27833e-10	-2.16819e-11	300	200	0	3.71565	2.76535	56.989	26.9266	975.318	345.422	-311	200	0	7.00944	5.45349	66.0711	1073.36	-737.951	858.472	-914	200	0
415	2	7.91425e-13	-3.55423e-13	-2.58089e-12	-1.374e-10	-4.86963e-11	-5.64122e-11	300	610	0	9.67744e-13	4.72025e-13	-2.13101e-12	1.76343e-11	-1.93624e-10	-3.09084e-11	300	200	0	3.64942	2.69528	57.456	43.6116	946.581	334.641	-311	200	0	6.97293	5.32421	66.5945	1050.8	-750.552	827.936	-914	200	0
415	3	7.87007e-13	-3.66382e-13	-2.03993e-12	-1.11244e-10	-3.07343e-11	-5.25089e-11	300	610	0	8.92661e-13	4.53986e-13	-1.68935e-12	1.15193e-11	-1.5087e-10	-3.25282e-11	300	200	0	3.5817	2.59369	57.8583	60.1785	921.495	322.088	-311	200	0	6.98845	5.29396	66.9311	996.382	-747.298	802.642	-914	200	0
415	4	6.90636e-13	-3.29001e-13	-1.48569e-12	-8.29427e-11	-1.67428e-11	-4.40043e-11	300	610	0	7.43064e-13	3.89488e-13	-1.234e-12	6.63009e-12	-1.08301e-10	-2.95813e-11	300	200	0	3.51324	2.47755	58.2013	74.7962	903.909	307.939	-311	200	0	7.04656	5.36264	67.0063	911.529	-727.431	795.076	-914	200	0
415	5	5.52886e-13	-2.68283e-13	-9.899e-13	-5.67818e-11	-6.70215e-12	-3.38682e-11	300	610	0	5.68462e-13	3.05968e-13	-8.25073e-13	3.02856e-12	-7.09142e-11	-2.43601e-11	300	200	0	3.44972	2.36248	58.5089	86.9081	896.036	292.291	-311	200	0	7.10485	5.49051	66.8447	799.936	-688.985	815.698	-914	200	0
415	6	4.07768e-13	-2.01388e-13	-5.86823e-13	-3.49708e-11	-1.30221e-13	-2.40025e-11	300	610	0	4.00299e-13	2.21469e-13	-4.91591e-13	5.96776e-13	-4.09636e-11	-1.84539e-11	300	200	0	3.39951	2.26277	58.7852	97.6728	899.001	275.661	-311	200	0	7.1101	5.62477	66.5648	670.992	-626.772	865.723	-914	200	0
415	7	2.75717e-13	-1.38916e-13	-2.85109e-13	-1.82611e-11	3.66384e-12	-1.54685e-11	300	610	0	2.55888e-13	1.46482e-13	-2.41245e-13	-8.72532e-13	-1.88596e-11	-1.28579e-11	300	200	0	3.36895	2.19011	59.0107	109.165	912.211	259.308	-311	200	0	7.03508	5.72254	66.3219	540.761	-535.998	936.448	-914	200	0
415	8	1.66921e-13	-8.64348e-14	-7.76462e-14	-6.4767e-12	5.40843e-12	-8.71761e-12	300	610	0	1.4235e-13	8.59034e-14	-6.85456e-14	-1.61329e-12	-3.90234e-12	-8.10751e-12	300	200	0	3.36087	2.15032	59.1584	122.824	931.877	245.14	-311	200	0	6.90064	5.76034	66.2085	428.177	-420.634	1012.95	-914	200	0
415	9	8.44678e-14	-4.59557e-14	5.08922e-14	1.07096e-12	5.76665e-12	-3.79683e-12	300	610	0	6.00997e-14	4.08319e-14	3.89204e-14	-1.84684e-12	5.16262e-12	-4.40965e-12	300	200	0	3.3755	2.14068	59.2018	138.386	951.212	235.317	-311	200	0	6.76095	5.73137	66.2371	351.915	-294.434	1078.37	-914	200	0
416	0	2.69904e-14	-1.72032e-14	1.18728e-13	5.28281e-12	5.28509e-12	-5.14946e-13	300	610	0	5.64443e-15	1.00498e-14	9.60679e-14	-1.76093e-12	9.75901e-12	-1.75782e-12	300	200	0	3.41198	2.15158	59.1277	154.167	963.12	231.264	-311	200	0	6.66713	5.63763	66.4169	327.02	-171.529	1119.53	-914	200	0	10.4974	7.63025	124.955	25747.3	79720	-6417.63	0	0	0
416	1	-9.27417e-15	1.37918e-15	1.43575e-13	7.07458e-12	4.3781e-12	1.43337e-12	300	610	0	-2.63377e-14	-8.84661e-15	1.17471e-13	-1.50159e-12	1.12382e-11	-2.35661e-14	300	200	0	3.46815	2.17264	58.9468	168.153	963.722	232.658	-311	200	0	6.64533	5.49028	66.7546	355.097	-62.1885	1132.8	-914	200	0
416	2	-2.90189e-14	1.18987e-14	1.40743e-13	7.26129e-12	3.33464e-12	2.38267e-12	300	610	0	-4.15857e-14	-1.86564e-14	1.15772e-13	-1.17346e-12	1.07488e-11	9.76353e-13	300	200	0	3.53928	2.19774	58.6815	178.546	953.916	237.561	-311	200	0	6.69992	5.31406	67.1644	419.541	23.3565	1125.81	-914	200	0
416	3	-3.69113e-14	1.65283e-14	1.22334e-13	6.50291e-12	2.33713e-12	2.64439e-12	300	610	0	-4.53945e-14	-2.20722e-14	1.00991e-13	-8.44888e-13	9.18587e-12	1.43485e-12	300	200	0	3.61905	2.22535	58.3428	183.744	938.136	243.399	-311	200	0	6.81564	5.14023	67.4645	497.955	76.4142	1112.22	-914	200	0
416	4	-3.70483e-14	1.72195e-14	9.71653e-14	5.29157e-12	1.48497e-12	2.47959e-12	300	610	0	-4.21722e-14	-2.14046e-14	8.04529e-14	-5.55246e-13	7.19208e-12	1.5274e-12	300	200	0	3.70172	2.25664	57.9281	182.946	922.158	247.903	-311	200	0	6.95367	4.98988	67.4908	575.965	93.549	1102.88	-914	200	0
416	5	-3.271e-14	1.55639e-14	7.11096e-14	3.96422e-12	8.17971e-13	2.08921e-12	300	610	0	-3.52916e-14	-1.84688e-14	5.90522e-14	-3.22517e-13	5.18827e-12	1.3985e-12	300	200	0	3.7817	2.29381	57.4411	177.358	911.422	249.924	-311	200	0	7.06525	4.86498	67.1688	645.076	76.6411	1100.92	-914	200	0
416	6	-2.63158e-14	1.27564e-14	4.76509e-14	2.72842e-12	3.36957e-13	1.61568e-12	300	610	0	-2.71279e-14	-1.45789e-14	3.97074e-14	-1.50257e-13	3.41761e-12	1.15766e-12	300	200	0	3.85161	2.33773	56.9068	170.331	909.932	249.603	-311	200	0	7.11618	4.75986	66.518	695.305	37.0886	1102.84	-914	200	0
416	7	-1.9502e-14	9.62137e-15	2.84821e-14	1.69261e-12	2.02231e-14	1.15079e-12	300	610	0	-1.91999e-14	-1.06042e-14	2.38509e-14	-3.33014e-14	1.9921e-12	8.8116e-13	300	200	0	3.90331	2.38502	56.3706	165.252	918.804	247.712	-311	200	0	7.10062	4.6833	65.673	719.011	-1.35763	1103.52	-914	200	0
416	8	-1.32592e-14	6.67175e-15	1.40651e-14	8.95258e-13	-1.64294e-13	7.46295e-13	300	610	0	-1.23525e-14	-7.05469e-15	1.18906e-14	3.79128e-14	9.34994e-13	6.17132e-13	300	200	0	3.93093	2.42777	55.885	162.788	934.896	245.195	-311	200	0	7.03869	4.66866	64.8697	719.643	-15.1876	1100.92	-914	200	0
416	9	-8.08913e-15	4.18043e-15	4.09919e-15	3.30086e-13	-2.50795e-13	4.24755e-13	300	610	0	-6.94291e-15	-4.17279e-15	3.59634e-15	7.43373e-14	2.15734e-13	3.91751e-13	300	200	0	3.93144	2.45688	55.4904	160.446	952.083	243.136	-311	200	0	6.96143	4.75749	64.3244	711.726	0.264991	1096.19	-914	200	0
417	0	-4.15214e-15	2.24963e-15	-2.11946e-15	-3.42155e-14	-2.70627e-13	1.89243e-13	300	610	0	-3.00487e-15	-2.01833e-15	-1.60123e-15	8.64167e-14	-2.23527e-13	2.15462e-13	300	200	0	3.90422	2.4655	55.2027	154.964	965.202	242.636	-311	200	0	6.89645	4.96724	64.1118	712.598	30.5049	1090.01	-914	200	0	10.5367	8.2889	119.072	24834.3	76652.1	-6933.62	0	0	0
417	1	-1.39352e-15	8.71297e-16	-5.4422e-15	-2.39592e-13	-2.49765e-13	3.12734e-14	300	610	0	-3.82432e-16	-5.3899e-16	-4.39867e-15	8.30588e-14	-4.4943e-13	8.84152e-14	300	200	0	3.85219	2.45156	55.0196	145.161	972.867	244.627	-311	200	0	6.86138	5.27272	64.1518	734.947	60.1893	1081.43	-914	200	0
417	2	3.58694e-16	-2.50556e-17	-6.70376e-15	-3.29108e-13	-2.07991e-13	-6.32803e-14	300	610	0	1.17094e-15	3.75821e-16	-5.48263e-15	7.12254e-14	-5.2573e-13	4.82846e-15	300	200	0	3.7822	2.4197	54.9283	132.775	976.54	249.264	-311	200	0	6.85979	5.62068	64.2895	783.111	84.4282	1068.99	-914	200	0
417	3	1.32337e-15	-5.37427e-16	-6.62984e-15	-3.41337e-13	-1.59176e-13	-1.10099e-13	300	610	0	1.92444e-15	8.56985e-16	-5.45219e-15	5.593e-14	-5.06919e-13	-4.38055e-14	300	200	0	3.70315	2.38071	54.9062	120.972	978.032	255.129	-311	200	0	6.8821	5.95904	64.4037	850.162	104.336	1050.64	-914	200	0
417	4	1.72023e-15	-7.67941e-16	-5.7969e-15	-3.07672e-13	-1.12132e-13	-1.23892e-13	300	610	0	2.12823e-15	1.03146e-15	-4.78465e-15	4.04676e-14	-4.35666e-13	-6.6545e-14	300	200	0	3.62302	2.34708	54.9242	111.987	978.906	259.593	-311	200	0	6.9128	6.25129	64.4519	919.158	121.057	1025.35	-914	200	0
417	5	1.74331e-15	-8.08918e-16	-4.62686e-15	-2.51635e-13	-7.17146e-14	-1.1705e-13	300	610	0	1.99166e-15	1.00879e-15	-3.8304e-15	2.67527e-14	-3.42756e-13	-7.16852e-14	300	200	0	3.54709	2.32756	54.9515	105.802	981.228	260.438	-311	200	0	6.93523	6.47587	64.4333	972.161	133.259	996.938	-914	200	0
417	6	1.54873e-15	-7.36034e-16	-3.40251e-15	-1.89415e-13	-3.99266e-14	-9.91617e-14	300	610	0	1.67568e-15	8.75491e-16	-2.82507e-15	1.56777e-14	-2.48473e-13	-6.6094e-14	300	200	0	3.47862	2.32614	54.9611	101.04	987.019	257.24	-311	200	0	6.93537	6.62207	64.3523	999.389	137.283	973.62	-914	200	0
417	7	1.25221e-15	-6.06376e-16	-2.2929e-15	-1.31058e-13	-1.68898e-14	-7.7054e-14	300	610	0	1.29423e-15	6.94467e-16	-1.91023e-15	7.44097e-15	-1.6464e-13	-5.49992e-14	300	200	0	3.42046	2.3442	54.9414	96.9728	996.665	251.553	-311	200	0	6.91151	6.68168	64.2132	1002.17	131.319	961.929	-914	200	0
417	8	9.32435e-16	-4.59533e-16	-1.38156e-15	-8.18804e-14	-1.63104e-15	-5.51564e-14	300	610	0	9.20605e-16	5.0759e-16	-1.1565e-15	1.81809e-15	-9.68113e-14	-4.20629e-14	300	200	0	3.37568	2.3798	54.9073	94.0109	1008.82	246.099	-311	200	0	6.88016	6.64303	64.0219	991.215	117.145	962.777	-914	200	0
417	9	6.37407e-16	-3.20318e-16	-6.92866e-16	-4.38435e-14	7.33644e-15	-3.59903e-14	300	610	0	5.96031e-16	3.39627e-16	-5.85257e-16	-1.63156e-15	-4.62707e-14	-2.96103e-14	300	200	0	3.34591	2.42666	54.8943	93.0072	1021.83	243.643	-311	200	0	6.86799	6.49975	63.7814	981.313	97.1547	973.209	-914	200	0
418	0	3.91786e-16	-2.02086e-16	-2.14294e-16	-1.67469e-14	1.16176e-14	-2.06798e-14	300	610	0	3.38355e-16	2.02564e-16	-1.87042e-16	-3.42041e-15	-1.16956e-14	-1.89203e-14	300	200	0	3.33118	2.4776	54.9425	95.3682	1033.9	246.261	-311	200	0	6.89869	6.26664	63.4858	983.287	71.5803	989.893	-914	200	0	10.5367	8.2889	119.072	24834.3	76652.1	-6933.62	0	0	0
418	1	2.03855e-16	-1.10015e-16	8.64112e-17	8.28981e-16	1.2694e-14	-9.41144e-15	300	610	0	1.49864e-16	9.96091e-17	6.42116e-17	-4.04112e-15	9.57775e-15	-1.05183e-14	300	200	0	3.33266	2.52676	55.0785	102.627	1041.6	254.821	-311	200	0	6.98685	5.97886	63.1409	997.67	36.688	1010.7	-914	200	0
418	2	7.14993e-17	-4.39618e-17	2.48999e-16	1.08354e-14	1.17994e-14	-1.81061e-15	300	610	0	2.36226e-17	2.85391e-17	2.01015e-16	-3.91619e-15	2.0667e-14	-4.43355e-15	300	200	0	3.35172	2.56725	55.2972	114.254	1039.77	268.276	-311	200	0	7.13508	5.67186	62.7838	1015.49	-14.0331	1034.56	-914	200	0
418	3	-1.31233e-17	-7.43178e-19	3.12793e-16	1.52968e-14	9.87826e-15	2.77537e-15	300	610	0	-5.17763e-17	-1.57253e-17	2.55704e-16	-3.37746e-15	2.45787e-14	-4.06507e-16	300	200	0	3.38491	2.59093	55.56	126.863	1024.72	283.553	-311	200	0	7.3282	5.36948	62.4445	1025.42	-83.9273	1061.43	-914	200	0
418	4	-6.02126e-17	2.4194e-17	3.12178e-16	1.60381e-14	7.59597e-15	5.08119e-15	300	610	0	-8.89539e-17	-3.93003e-17	2.56661e-16	-2.66503e-15	2.38974e-14	1.95731e-15	300	200	0	3.4239	2.59243	55.816	136.514	997.549	296.819	-311	200	0	7.53246	5.0899	62.0926	1018.97	-168.026	1091.12	-914	200	0
418	5	-8.01078e-17	3.56472e-17	2.74605e-16	1.45522e-14	5.37813e-15	5.80112e-15	300	610	0	-9.97237e-17	-4.81692e-17	2.26611e-16	-1.93768e-15	2.06565e-14	3.08303e-15	300	200	0	3.46062	2.57129	56.0231	140.891	963.396	305.317	-311	200	0	7.70487	4.84841	61.6747	990.384	-254.959	1121.72	-914	200	0
418	6	-8.19957e-17	3.79821e-17	2.20263e-16	1.19628e-14	3.46178e-15	5.5234e-15	300	610	0	-9.40262e-17	-4.75254e-17	1.82316e-16	-1.28847e-15	1.63304e-14	3.36269e-15	300	200	0	3.48956	2.53256	56.1571	140.039	928.195	308.394	-311	200	0	7.80333	4.64889	61.208	936.793	-333.963	1151.82	-914	200	0
418	7	-7.33052e-17	3.47962e-17	1.62758e-16	9.04784e-15	1.94724e-15	4.7052e-15	300	610	0	-7.95402e-17	-4.14891e-17	1.35112e-16	-7.61591e-16	1.18961e-14	3.12257e-15	300	200	0	3.50703	2.48617	56.2081	136.709	896.36	307.099	-311	200	0	7.79673	4.48121	60.7923	861.778	-399.865	1183.17	-914	200	0
418	8	-5.95688e-17	2.88159e-17	1.1029e-16	6.29313e-15	8.44288e-16	3.6738e-15	300	610	0	-6.17282e-17	-3.30719e-17	9.18631e-17	-3.67859e-16	7.92824e-15	2.61222e-15	300	200	0	3.51156	2.44194	56.1698	134.88	870.293	303.063	-311	200	0	7.67777	4.33427	60.5259	775.584	-454.682	1217.73	-914	200	0
418	9	-4.45689e-17	2.19419e-17	6.69747e-17	3.959e-15	1.09486e-16	2.64278e-15	300	610	0	-4.41277e-17	-2.42894e-17	5.60448e-17	-9.76238e-17	4.70169e-15	2.00735e-15	300	200	0	3.50601	2.40469	56.0348	137.23	850.971	297.724	-311	200	0	7.46959	4.20993	60.4433	687.142	-507.534	1254.13	-914	200	0
419	0	-3.0631e-17	1.53737e-17	3.40853e-17	2.14498e-15	-3.26042e-16	1.73491e-15	300	610	0	-2.87471e-17	-1.63441e-17	2.8769e-17	6.93875e-17	2.28603e-15	1.42025e-15	300	200	0	3.49795	2.37423	55.8031	144.057	838.213	292.116	-311	200	0	7.22223	4.1228	60.5415	596.891	-569.494	1287.7	-914	200	0	10.8315	7.00483	118.143	24371.4	74976.1	-5686.38	0	0	0
419	1	-1.89654e-17	9.76433e-18	1.11117e-17	8.46271e-16	-5.37578e-16	1.00609e-15	300	610	0	-1.64766e-17	-9.82722e-18	9.6568e-18	1.57138e-16	6.24582e-16	9.13372e-16	300	200	0	3.49612	2.34794	55.498	152.771	830.474	287.119	-311	200	0	6.99766	4.094	60.832	500.556	-642.229	1310.99	-914	200	0
419	2	-9.99707e-18	5.37508e-18	-3.42186e-18	-1.31998e-18	-5.95107e-16	4.67097e-16	300	610	0	-7.45727e-18	-4.9087e-18	-2.48313e-18	1.88856e-16	-4.05133e-16	5.13043e-16	300	200	0	3.50565	2.32411	55.1769	158.627	825.664	283.768	-311	200	0	6.84565	4.14315	61.3397	400.006	-708.602	1314.38	-914	200	0
419	3	-3.64883e-18	2.21063e-18	-1.13699e-17	-4.88486e-16	-5.57232e-16	1.01514e-16	300	610	0	-1.38249e-18	-1.49555e-18	-9.16695e-18	1.84575e-16	-9.48867e-16	2.21706e-16	300	200	0	3.52686	2.30276	54.9216	157.409	823.233	282.86	-311	200	0	6.78834	4.27365	62.0696	309.219	-736.446	1289.25	-914	200	0
419	4	4.36135e-19	1.27665e-19	-1.45841e-17	-7.10343e-16	-4.6902e-16	-1.20782e-16	300	610	0	2.27504e-18	6.45146e-19	-1.19169e-17	1.60108e-16	-1.14836e-15	2.7768e-17	300	200	0	3.55645	2.28317	54.7961	147.328	825.134	284.221	-311	200	0	6.82028	4.46464	62.9878	250.979	-697.401	1233.21	-914	200	0
419	5	2.73279e-18	-1.08516e-18	-1.46933e-17	-7.5321e-16	-3.62383e-16	-2.3419e-16	300	610	0	4.1067e-18	1.79903e-18	-1.20772e-17	1.26952e-16	-1.12614e-15	-8.70473e-17	300	200	0	3.58956	2.26358	54.8022	129.637	833.603	286.759	-311	200	0	6.9167	4.68531	64.0286	249.209	-587.975	1155.01	-914	200	0
419	6	3.72744e-18	-1.6531e-18	-1.30043e-17	-6.88054e-16	-2.57867e-16	-2.71474e-16	300	610	0	4.67019e-18	2.24796e-18	-1.07294e-17	9.2753e-17	-9.79106e-16	-1.42682e-16	300	200	0	3.62257	2.24352	54.8814	108.533	848.7	289.179	-311	200	0	7.04854	4.9155	65.0944	319.333	-435.324	1074.15	-914	200	0
419	7	3.85491e-18	-1.78254e-18	-1.04828e-17	-5.6856e-16	-1.67031e-16	-2.60543e-16	300	610	0	4.43737e-18	2.23807e-18	-8.67533e-18	6.20317e-17	-7.77833e-16	-1.57658e-16	300	200	0	3.65363	2.2248	54.9663	88.7768	869.036	290.414	-311	200	0	7.19308	5.14038	66.0274	458.389	-281.761	1010.57	-914	200	0
419	8	3.46859e-18	-1.64444e-18	-7.78318e-18	-4.32069e-16	-9.48908e-17	-2.23195e-16	300	610	0	3.77446e-18	1.96554e-18	-6.46e-18	3.69727e-17	-5.69373e-16	-1.47472e-16	300	200	0	3.68103	2.21078	55.0312	72.6492	893	289.767	-311	200	0	7.32811	5.33636	66.6073	643.341	-160.366	973.037	-914	200	0
419	9	2.83294e-18	-1.36899e-18	-5.30311e-18	-3.02081e-16	-4.21001e-17	-1.75112e-16	300	610	0	2.94331e-18	1.57451e-18	-4.4161e-18	1.81569e-17	-3.81636e-16	-1.24033e-16	300	200	0	3.70475	2.20479	55.0981	59.9174	918.138	287.214	-311	200	0	7.42524	5.4802	66.6355	840.766	-82.4651	958.874	-914	200	0
420	0	2.12971e-18	-1.04739e-18	-3.24492e-18	-1.91328e-16	-6.72865e-18	-1.26588e-16	300	610	0	2.11452e-18	1.16197e-18	-2.71445e-18	5.17402e-18	-2.28195e-16	-9.57689e-17	300	200	0	3.7307	2.2068	55.2017	49.7252	941.086	283.395	-311	200	0	7.46255	5.55817	66.0535	1020.14	-43.2965	962.239	-914	200	0	10.9169	7.69326	119.93	25182.1	76182.8	-6623.44	0	0	0
420	1	1.47148e-18	-7.37616e-19	-1.67469e-18	-1.04839e-16	1.44104e-17	-8.35971e-17	300	610	0	1.38591e-18	7.86239e-19	-1.41245e-18	-2.90739e-18	-1.12768e-16	-6.81004e-17	300	200	0	3.7695	2.21148	55.3528	41.385	959.171	278.806	-311	200	0	7.44112	5.562	65.0024	1162.4	-31.4624	978.843	-914	200	0
420	2	9.17585e-19	-4.71568e-19	-5.72218e-19	-4.26133e-17	2.48463e-17	-4.89125e-17	300	610	0	8.01753e-19	4.76474e-19	-4.95466e-19	-7.20718e-18	-3.29579e-17	-4.4073e-17	300	200	0	3.82823	2.21144	55.5321	34.3275	971.623	272.874	-311	200	0	7.38016	5.49314	63.7619	1260.63	-32.1085	1004.13	-914	200	0
420	3	4.89725e-19	-2.6238e-19	1.29873e-19	-1.75567e-18	2.78841e-17	-2.31389e-17	300	610	0	3.70304e-19	2.41566e-19	9.08275e-20	-8.82007e-18	1.68583e-17	-2.50039e-17	300	200	0	3.90325	2.20237	55.7136	28.8153	979.207	264.303	-311	200	0	7.30398	5.37283	62.5889	1315.45	-31.5021	1031.48	-914	200	0
420	4	1.85339e-19	-1.10825e-19	5.18057e-19	2.19448e-17	2.63062e-17	-5.56158e-18	300	610	0	7.80924e-20	7.77052e-20	4.17089e-19	-8.69583e-18	4.34903e-17	-1.10589e-17	300	200	0	3.98109	2.18629	55.8907	26.4737	984.004	252.472	-311	200	0	7.23478	5.24363	61.6062	1329.88	-25.2122	1054.91	-914	200	0
420	5	-1.17649e-20	-1.04756e-20	6.79478e-19	3.2955e-17	2.22626e-17	5.20759e-18	300	610	0	-9.92257e-20	-2.57714e-20	5.54946e-19	-7.58764e-18	5.36173e-17	-1.72277e-18	300	200	0	4.04741	2.17039	56.081	28.7856	989.192	238.168	-311	200	0	7.18254	5.15659	60.8379	1308.22	-17.7382	1072.19	-914	200	0
420	6	-1.23688e-19	4.84697e-20	6.91277e-19	3.53563e-17	1.72835e-17	1.07785e-17	300	610	0	-1.89345e-19	-8.21928e-20	5.68043e-19	-6.04584e-18	5.30472e-17	3.85046e-18	300	200	0	4.09484	2.16155	56.3096	35.2613	996.123	223.295	-311	200	0	7.13754	5.15022	60.299	1260.21	-15.4364	1083.82	-914	200	0
420	7	-1.73291e-19	7.65816e-20	6.15643e-19	3.25216e-17	1.23601e-17	1.26964e-17	300	610	0	-2.18584e-19	-1.04833e-19	5.07849e-19	-4.43857e-18	4.63949e-17	6.59573e-18	300	200	0	4.12144	2.16241	56.5915	43.9285	1001.8	210.36	-311	200	0	7.07773	5.23475	60.0372	1202.74	-25.2862	1089.72	-914	200	0
420	8	-1.8115e-19	8.36141e-20	4.98757e-19	2.70143e-17	8.05579e-18	1.22854e-17	300	610	0	-2.09335e-19	-1.05351e-19	4.12692e-19	-2.98528e-18	3.70388e-17	7.38774e-18	300	200	0	4.1257	2.17228	56.9259	52.9036	1001.86	201.741	-311	200	0	6.99012	5.38782	60.1311	1152.09	-53.8237	1087.27	-914	200	0
420	9	-1.64071e-19	7.76885e-20	3.72089e-19	2.06272e-17	4.62055e-18	1.05843e-17	300	610	0	-1.79059e-19	-9.30886e-20	3.08778e-19	-1.79379e-18	2.72435e-17	6.96231e-18	300	200	0	4.10592	2.18911	57.2972	60.9313	995.777	198.767	-311	200	0	6.8873	5.56526	60.6753	1113.16	-101.425	1072.39	-914	200	0
421	0	-1.3469e-19	6.50192e-20	2.54899e-19	1.44956e-17	2.09457e-18	8.34439e-18	300	610	0	-1.40303e-19	-7.49398e-20	2.12218e-19	-8.94872e-19	1.83635e-17	5.88763e-18	300	200	0	4.06174	2.20901	57.6719	67.2469	987.22	201.282	-311	200	0	6.79524	5.71855	61.7151	1079.64	-162.314	1044.12	-914	200	0	10.9169	7.69326	119.93	25182.1	76182.8	-6623.44	0	0	0
421	1	-1.01739e-19	4.9983e-20	1.5713e-19	9.24198e-18	3.9253e-19	6.06168e-18	300	610	0	-1.01293e-19	-5.55703e-20	1.31399e-19	-2.71348e-19	1.10686e-17	4.56778e-18	300	200	0	3.99362	2.22637	57.9975	71.6065	980.071	207.896	-311	200	0	6.72367	5.80517	63.1287	1046.03	-230.095	1009.82	-914	200	0
421	2	-7.06636e-20	3.53787e-20	8.21834e-20	5.11954e-18	-6.32861e-19	4.02653e-18	300	610	0	-6.67875e-20	-3.78085e-20	6.92664e-20	1.19499e-19	5.55473e-18	3.26434e-18	300	200	0	3.902	2.23647	58.2153	74.6125	975.563	216.581	-311	200	0	6.66275	5.80238	64.6045	1016.31	-299.778	984.141	-914	200	0
421	3	-4.43721e-20	2.2764e-20	2.92947e-20	2.13896e-18	-1.14696e-18	2.37635e-18	300	610	0	-3.89857e-20	-2.30886e-20	2.52847e-20	3.29969e-19	1.72226e-18	2.12574e-18	300	200	0	3.78992	2.23744	58.285	78.1856	972.528	225.526	-311	200	0	6.60869	5.72245	65.8037	999	-365.913	979.285	-914	200	0
421	4	-2.39655e-20	1.2797e-20	-4.60646e-21	1.70253e-19	-1.30579e-18	1.14426e-18	300	610	0	-1.83529e-20	-1.18726e-20	-3.01721e-21	4.11639e-19	-6.86564e-19	1.21765e-18	300	200	0	3.66617	2.23024	58.2015	85.2222	968.208	233.641	-311	200	0	6.57015	5.60363	66.5471	995.968	-421.794	995.476	-914	200	0
421	5	-9.37541e-21	5.5408e-21	-2.35488e-20	-9.81956e-19	-1.24143e-18	2.99442e-19	300	610	0	-4.30195e-21	-4.00846e-21	-1.89297e-20	4.09518e-19	-1.98966e-18	5.50373e-19	300	200	0	3.5426	2.21749	57.9887	97.8128	959.794	240.31	-311	200	0	6.54833	5.4844	66.8387	997.77	-462.85	1021.7	-914	200	0
421	6	1.30971e-22	7.08226e-22	-3.1632e-20	-1.52735e-18	-1.05642e-18	-2.21988e-19	300	610	0	4.28957e-21	9.90954e-22	-2.58217e-20	3.59473e-19	-2.50167e-18	1.01102e-19	300	200	0	3.42938	2.2021	57.6847	115.438	946.612	245.165	-311	200	0	6.52906	5.3943	66.7768	991.122	-491.79	1044.55	-914	200	0
421	7	5.58106e-21	-2.15471e-21	-3.25082e-20	-1.65882e-18	-8.24091e-19	-4.95318e-19	300	610	0	8.71785e-21	3.74723e-21	-2.67057e-20	2.87842e-19	-2.49778e-18	-1.69261e-19	300	200	0	3.33511	2.18759	57.3302	134.731	929.908	248.149	-311	200	0	6.49315	5.35896	66.4777	970.783	-517.449	1056.15	-914	200	0
421	8	8.0492e-21	-3.54386e-21	-2.91362e-20	-1.53664e-18	-5.92263e-19	-5.93415e-19	300	610	0	1.02245e-20	4.88519e-21	-2.403e-20	2.12339e-19	-2.19775e-18	-3.04526e-19	300	200	0	3.26988	2.17929	56.9617	150.706	910.816	249.411	-311	200	0	6.43081	5.39434	66.0143	942.689	-544.832	1057.55	-914	200	0
421	9	8.50859e-21	-3.92004e-21	-2.37236e-20	-1.28319e-18	-3.88361e-19	-5.79066e-19	300	610	0	9.87174e-21	4.95702e-21	-1.96266e-20	1.43613e-19	-1.76322e-18	-3.4599e-19	300	200	0	3.2445	2.18288	56.6175	158.727	889.506	249.321	-311	200	0	6.35291	5.49458	65.386	913.088	-568.825	1057.53	-914	200	0
422	0	7.75828e-21	-3.66896e-21	-1.77833e-20	-9.84473e-19	-2.24824e-19	-5.01777e-19	300	610	0	8.49196e-21	4.40732e-21	-1.47548e-20	8.69762e-20	-1.30316e-18	-3.28579e-19	300	200	0	3.2647	2.2023	56.3451	156.396	866.688	248.503	-311	200	0	6.28528	5.63192	64.5812	876.785	-580.659	1066.62	-914	200	0	10.1757	7.61952	121.172	25078.1	76734.7	-6213.14	0	0	0
422	1	6.4019e-21	-3.08716e-21	-1.22476e-20	-6.95355e-19	-1.03994e-19	-3.97515e-19	300	610	0	6.6862e-21	3.56581e-21	-1.01947e-20	4.40431e-20	-8.83286e-19	-2.79394e-19	300	200	0	3.32572	2.23884	56.189	144.443	845.839	247.547	-311	200	0	6.2481	5.76384	63.6806	821.676	-577.848	1089.6	-914	200	0
422	2	4.85879e-21	-2.3846e-21	-7.60466e-21	-4.46222e-19	-2.21239e-20	-2.90176e-19	300	610	0	4.85081e-21	2.65684e-21	-6.35737e-21	1.41077e-20	-5.36566e-19	-2.17804e-19	300	200	0	3.41361	2.28866	56.165	126.345	832.139	246.76	-311	200	0	6.24825	5.84658	62.8864	743.656	-569.544	1122.64	-914	200	0
422	3	3.39228e-21	-1.69635e-21	-4.02853e-21	-2.49782e-19	2.75852e-20	-1.93865e-19	300	610	0	3.21722e-21	1.81747e-21	-3.39313e-21	-4.78572e-21	-2.73247e-19	-1.56425e-19	300	200	0	3.51239	2.34133	56.254	106.827	828.59	246.417	-311	200	0	6.28729	5.85592	62.4342	654.232	-574.847	1157.07	-914	200	0
422	4	2.14467e-21	-1.09839e-21	-1.49212e-21	-1.07058e-19	5.28766e-20	-1.15377e-19	300	610	0	1.8944e-21	1.11819e-21	-1.2843e-21	-1.50779e-20	-8.92739e-20	-1.02485e-19	300	200	0	3.60946	2.38482	56.4215	89.9364	834.602	247.101	-311	200	0	6.3668	5.79052	62.452	574.352	-609.325	1185.42	-914	200	0
422	5	1.17165e-21	-6.23641e-22	1.44087e-22	-1.22348e-20	6.11138e-20	-5.64946e-20	300	610	0	9.07992e-22	5.82814e-22	8.13007e-23	-1.91978e-20	2.71456e-20	-5.92538e-20	300	200	0	3.69646	2.41235	56.6362	77.9537	847.811	249.367	-311	200	0	6.48873	5.65364	62.8796	520.97	-671.349	1204.78	-914	200	0
422	6	4.72525e-22	-2.76329e-22	1.06765e-21	4.37426e-20	5.85634e-20	-1.59044e-20	300	610	0	2.32597e-22	2.05516e-22	8.5676e-22	-1.92776e-20	9.08447e-20	-2.73332e-20	300	200	0	3.76709	2.42508	56.8689	71.4045	865.657	253.254	-311	200	0	6.64833	5.44642	63.5041	500.871	-743.106	1215.99	-914	200	0
422	7	1.4224e-23	-4.36954e-23	1.47136e-21	7.07117e-20	5.01149e-20	9.32912e-21	300	610	0	-1.83454e-22	-3.59152e-23	1.20046e-21	-1.70252e-20	1.16638e-19	-5.72167e-21	300	200	0	3.81549	2.42863	57.0778	69.5529	885.149	258.42	-311	200	0	6.82794	5.18119	64.0777	515.516	-800.506	1219.84	-914	200	0
422	8	-2.50972e-22	9.52669e-23	1.52805e-21	7.7787e-20	3.92824e-20	2.27249e-20	300	610	0	-4.0079e-22	-1.70444e-22	1.25495e-21	-1.37003e-20	1.17561e-19	7.38609e-21	300	200	0	3.83871	2.42583	57.2088	70.8824	902.089	264.489	-311	200	0	7.00387	4.88784	64.4486	564.101	-824.889	1214.37	-914	200	0
422	9	-3.73525e-22	1.63805e-22	1.37846e-21	7.25808e-20	2.83708e-20	2.77175e-20	300	610	0	-4.77964e-22	-2.27471e-22	1.13666e-21	-1.01552e-20	1.04076e-19	1.40418e-20	300	200	0	3.83963	2.41296	57.2199	73.5539	912.129	271.026	-311	200	0	7.14928	4.60368	64.627	640.707	-809.343	1196.1	-914	200	0
423	0	-3.99454e-22	1.83682e-22	1.12811e-21	6.0934e-20	1.87147e-20	2.72833e-20	300	610	0	-4.6535e-22	-2.33138e-22	9.33127e-22	-6.90623e-21	8.39141e-20	1.61944e-20	300	200	0	3.82393	2.38279	57.1025	75.9232	913.385	277.222	-311	200	0	7.23317	4.36721	64.7307	734.322	-752.121	1162.96	-914	200	0	10.1757	7.61952	121.172	25078.1	76734.7	-6213.14	0	0	0
423	1	-3.66736e-22	1.7321e-22	8.49672e-22	4.69728e-20	1.09316e-20	2.37809e-20	300	610	0	-4.02616e-22	-2.086e-22	7.04854e-22	-4.21482e-21	6.23174e-20	1.55012e-20	300	200	0	3.79519	2.33205	56.8761	76.6487	907.181	281.859	-311	200	0	7.23746	4.21392	64.8432	833.214	-650.394	1117.29	-914	200	0
423	2	-3.04201e-22	1.46539e-22	5.8828e-22	3.33455e-20	5.1534e-21	1.89318e-20	300	610	0	-3.18545e-22	-1.69622e-22	4.89572e-22	-2.16488e-21	4.24705e-20	1.32546e-20	300	200	0	3.75536	2.26743	56.5674	74.9617	896.685	283.987	-311	200	0	7.1734	4.1565	64.9217	925.549	-509.216	1068.41	-914	200	0
423	3	-2.31978e-22	1.13733e-22	3.67855e-22	2.15348e-20	1.2168e-21	1.38867e-20	300	610	0	-2.3223e-22	-1.26988e-22	3.07426e-22	-7.28151e-22	2.5996e-20	1.03826e-20	300	200	0	3.70831	2.20393	56.1951	72.1695	885.888	283.741	-311	200	0	7.06889	4.17506	64.8701	996.322	-350.227	1030.46	-914	200	0
423	4	-1.62796e-22	8.13111e-23	1.97264e-22	1.21768e-20	-1.19163e-21	9.3304e-21	300	610	0	-1.54915e-22	-8.73357e-23	1.66048e-22	1.8471e-22	1.34245e-20	7.49345e-21	300	200	0	3.66024	2.15768	55.7688	72.5886	878.59	282.481	-311	200	0	6.94546	4.23785	64.667	1030.84	-199.615	1014.8	-914	200	0
423	5	-1.0361e-22	5.2976e-23	7.56633e-23	5.34456e-21	-2.43429e-21	5.59831e-21	300	610	0	-9.19932e-23	-5.41248e-23	6.49655e-23	6.87538e-22	4.59605e-21	4.93894e-21	300	200	0	3.61772	2.14008	55.3062	81.5241	876.788	282.164	-311	200	0	6.81489	4.32269	64.3531	1024.85	-71.0275	1024.88	-914	200	0
423	6	-5.72281e-23	3.03686e-23	-3.27207e-24	7.79168e-22	-2.85853e-21	2.78508e-21	300	610	0	-4.48483e-23	-2.85771e-23	-8.97509e-25	8.94668e-22	-1.02787e-21	2.88137e-21	300	200	0	3.58616	2.15433	54.8481	101.594	880.372	284.348	-311	200	0	6.68889	4.42167	63.9442	989.4	33.975	1059.01	-914	200	0
423	7	-2.37378e-23	1.37497e-23	-4.82659e-23	-1.9386e-21	-2.76163e-21	8.35561e-22	300	610	0	-1.23952e-23	-1.04813e-23	-3.86585e-23	9.07091e-22	-4.13881e-21	1.35484e-21	300	200	0	3.56775	2.19375	54.4449	130.578	888.502	289.683	-311	200	0	6.58411	4.53796	63.4424	944.256	116.043	1113.13	-914	200	0
423	8	-1.65232e-24	2.55535e-24	-6.83807e-23	-3.27006e-21	-2.37667e-21	-3.84938e-22	300	610	0	7.74158e-24	1.17249e-24	-5.57602e-23	8.06085e-22	-5.43399e-21	3.15628e-22	300	200	0	3.56028	2.24552	54.1263	162.471	899.91	298.244	-311	200	0	6.52193	4.67018	62.8926	905.058	172.04	1179.37	-914	200	0
423	9	1.12427e-23	-4.18551e-24	-7.1793e-23	-3.64571e-21	-1.87198e-21	-1.04077e-21	300	610	0	1.83962e-23	7.73308e-24	-5.89449e-23	6.51907e-22	-5.53079e-21	-3.19499e-22	300	200	0	3.55858	2.29829	53.8948	190.701	911.996	309.674	-311	200	0	6.52134	4.79347	62.3732	876.411	195.718	1246.78	-914	200	0
424	0	1.73164e-23	-7.56216e-24	-6.51954e-23	-3.42703e-21	-1.35862e-21	-1.29376e-21	300	610	0	2.23289e-23	1.05831e-23	-5.37482e-23	4.85538e-22	-4.92704e-21	-6.46574e-22	300	200	0	3.55666	2.34685	53.7424	210.626	922.2	322.487	-311	200	0	6.58661	4.86894	61.9431	856.562	185.963	1305.21	-914	200	0	10.5155	7.01859	117.006	24442.1	75115.7	-5595.03	0	0	0
424	1	1.87438e-23	-8.60197e-24	-5.36292e-23	-2.89271e-21	-9.01477e-22	-1.28496e-21	300	610	0	2.19278e-23	1.096e-23	-4.43522e-23	3.31995e-22	-3.99248e-21	-7.57538e-22	300	200	0	3.54983	2.38992	53.6611	220.075	930.364	333.754	-311	200	0	6.70686	4.87933	61.6061	845.201	155.732	1347.91	-914	200	0
424	2	1.73298e-23	-8.17424e-24	-4.05852e-23	-2.24062e-21	-5.31166e-22	-1.12671e-21	300	610	0	1.90828e-23	9.86996e-24	-3.36621e-23	2.04134e-22	-2.97915e-21	-7.3102e-22	300	200	0	3.53595	2.42553	53.6359	218.996	937.733	340.311	-311	200	0	6.8674	4.84899	61.3133	843.031	130.769	1371.68	-914	200	0
424	3	1.44507e-23	-6.95374e-24	-2.82468e-23	-1.59856e-21	-2.54926e-22	-9.01387e-22	300	610	0	1.5172e-23	8.0665e-24	-2.35024e-23	1.06282e-22	-2.04135e-21	-6.28617e-22	300	200	0	3.51461	2.45101	53.6431	209.003	944.69	340.517	-311	200	0	7.05424	4.82889	61.0124	844.116	138.02	1376.34	-914	200	0
424	4	1.10725e-23	-5.42295e-24	-1.77851e-23	-1.03882e-21	-6.57087e-23	-6.6437e-22	300	610	0	1.11145e-23	6.06787e-24	-1.4859e-23	3.73502e-23	-1.25878e-21	-4.94794e-22	300	200	0	3.48763	2.46663	53.6695	193.041	951.016	334.742	-311	200	0	7.24874	4.86706	60.7317	835.291	192.107	1364.44	-914	200	0
424	5	7.81002e-24	-3.89627e-24	-9.64967e-24	-5.93143e-22	5.09163e-23	-4.48888e-22	300	610	0	7.45657e-24	4.19531e-24	-8.11791e-24	-6.73522e-24	-6.5876e-22	-3.5886e-22	300	200	0	3.45939	2.47623	53.7309	174.982	956.862	324.453	-311	200	0	7.42126	4.98408	60.6123	808.341	286.717	1340.12	-914	200	0
424	6	5.00312e-24	-2.55397e-24	-3.82173e-24	-2.66183e-22	1.119e-22	-2.71477e-22	300	610	0	4.46441e-24	2.6185e-24	-3.27426e-24	-3.12792e-23	-2.35238e-22	-2.37919e-22	300	200	0	3.43413	2.48453	53.8549	158.591	962.305	311.426	-311	200	0	7.53185	5.16018	60.8254	770.445	396.361	1307.38	-914	200	0
424	7	2.7928e-24	-1.47772e-24	-1.52964e-26	-4.64611e-23	1.33621e-22	-1.37107e-22	300	610	0	2.2118e-24	1.39971e-24	-9.90143e-26	-4.16615e-23	3.63133e-23	-1.40019e-22	300	200	0	3.41489	2.49552	54.0542	146.504	966.672	297.473	-311	200	0	7.54509	5.34734	61.4451	740.737	489.524	1269.68	-914	200	0
424	8	1.18899e-24	-6.82742e-25	2.17504e-24	8.54077e-23	1.30178e-22	-4.3505e-23	300	610	0	6.52954e-25	5.32092e-25	1.7384e-24	-4.26637e-23	1.88112e-22	-6.70366e-23	300	200	0	3.40564	2.51139	54.3192	140.119	969.072	284.089	-311	200	0	7.44909	5.50435	62.3814	737	543.017	1229.85	-914	200	0
424	9	1.25129e-25	-1.4427e-25	3.17506e-24	1.51043e-22	1.12679e-22	1.54988e-23	300	610	0	-3.21155e-25	-3.01871e-26	2.58756e-24	-3.81534e-23	2.52962e-22	-1.70831e-23	300	200	0	3.41025	2.5305	54.6174	139.567	969.844	272.258	-311	200	0	7.25918	5.61961	63.4146	764.855	546.963	1190.04	-914	200	0
425	0	-5.01461e-25	1.82526e-25	3.37147e-24	1.70772e-22	8.91831e-23	4.75752e-23	300	610	0	-8.4293e-25	-3.49871e-25	2.76729e-24	-3.10113e-23	2.60088e-22	1.36744e-23	300	200	0	3.42919	2.54714	54.8984	143.376	970.826	262.522	-311	200	0	7.01152	5.7028	64.2869	817.463	503.857	1153.38	-914	200	0	10.512	7.89948	119.224	24929	76896.1	-6596.81	0	0	0
425	1	-8.01932e-25	3.48656e-25	3.08244e-24	1.61755e-22	6.50414e-23	6.03455e-23	300	610	0	-1.04243e-24	-4.91961e-25	2.54069e-24	-2.32076e-23	2.33176e-22	2.97282e-23	300	200	0	3.45853	2.5544	55.1183	149.022	973.242	254.942	-311	200	0	6.75851	5.76516	64.7872	882.067	426.623	1124.66	-914	200	0
425	2	-8.79079e-25	4.02604e-25	2.54875e-24	1.37285e-22	4.34065e-23	6.0493e-23	300	610	0	-1.03284e-24	-5.15001e-25	2.10749e-24	-1.5954e-23	1.89902e-22	3.5414e-23	300	200	0	3.49267	2.54746	55.2619	154.39	976.361	249.379	-311	200	0	6.56042	5.80783	64.8255	946.873	333.128	1106.6	-914	200	0
425	3	-8.18626e-25	3.85621e-25	1.93803e-24	1.06849e-22	2.57924e-23	5.33656e-23	300	610	0	-9.04194e-25	-4.66847e-25	1.60716e-24	-9.88135e-24	1.42381e-22	3.44608e-23	300	200	0	3.52651	2.52531	55.3335	158.239	979.43	246.189	-311	200	0	6.46959	5.82551	64.4819	1005.08	239.728	1096.04	-914	200	0
425	4	-6.86268e-25	3.29881e-25	1.35584e-24	7.661e-23	1.259e-23	4.29051e-23	300	610	0	-7.22424e-25	-3.83501e-25	1.12788e-24	-5.21179e-24	9.80832e-23	2.98042e-23	300	200	0	3.55483	2.49057	55.333	159.336	982.704	246.133	-311	200	0	6.51354	5.81549	63.9578	1052.51	156.011	1085.49	-914	200	0
425	5	-5.28348e-25	2.58503e-25	8.59454e-25	5.00904e-23	3.49825e-24	3.17755e-23	300	610	0	-5.31784e-25	-2.89858e-25	7.17845e-25	-1.90564e-24	6.09201e-23	2.35734e-23	300	200	0	3.5725	2.4472	55.2522	155.975	985.329	249.196	-311	200	0	6.68002	5.77356	63.47	1081.82	82.47	1068.43	-914	200	0
425	6	-3.74559e-25	1.86644e-25	4.71589e-25	2.88709e-23	-2.14615e-24	2.15881e-23	300	610	0	-3.58773e-25	-2.0146e-25	3.9651e-25	2.22431e-25	3.229e-23	1.71805e-23	300	200	0	3.57734	2.39847	55.0962	146.991	984.868	253.835	-311	200	0	6.91287	5.68737	63.1793	1084.72	17.303	1043.16	-914	200	0
425	7	-2.41481e-25	1.23076e-25	1.92361e-25	1.32286e-23	-5.13553e-24	1.3157e-23	300	610	0	-2.16526e-25	-1.26616e-25	1.64484e-25	1.41945e-24	1.19793e-23	1.14566e-23	300	200	0	3.57303	2.34747	54.8972	133.657	979.555	257.632	-311	200	0	7.13514	5.54778	63.1688	1062.38	-36.8062	1011.23	-914	200	0
425	8	-1.36178e-25	7.18539e-26	8.88338e-27	2.65782e-24	-6.242e-24	6.74086e-24	300	610	0	-1.08925e-25	-6.84885e-26	1.14697e-26	1.93844e-24	-1.12662e-24	6.79964e-24	300	200	0	3.56707	2.29848	54.7045	120.074	969.513	258.606	-311	200	0	7.29027	5.36789	63.4543	1028.65	-79.0825	973.458	-914	200	0
425	9	-5.93972e-26	3.38368e-26	-9.76662e-26	-3.73672e-24	-6.13396e-24	2.24822e-24	300	610	0	-3.40731e-26	-2.69026e-26	-7.78735e-26	2.00573e-24	-8.52756e-24	3.31146e-24	300	200	0	3.56586	2.25719	54.5664	110.796	956.088	256.226	-311	200	0	7.35813	5.18848	64.0023	997.326	-120.293	930.383	-914	200	0
426	0	-8.17056e-27	7.94463e-27	-1.47283e-25	-6.96776e-24	-5.34052e-24	-6.02874e-25	300	610	0	1.30254e-26	2.14799e-28	-1.19957e-25	1.80528e-24	-1.1766e-23	9.11115e-25	300	200	0	3.5737	2.22937	54.5246	107.896	940.663	251.549	-311	200	0	7.33347	5.06125	64.7522	970.489	-181.177	886.192	-914	200	0	10.512	7.89948	119.224	24929	76896.1	-6596.81	0	0	0
426	1	2.22564e-26	-7.88932e-27	-1.5825e-25	-7.99472e-24	-4.24761e-24	-2.17024e-24	300	610	0	3.85517e-26	1.57803e-26	-1.29851e-25	1.4748e-24	-1.22252e-23	-5.77595e-25	300	200	0	3.59462	2.21814	54.6104	110.097	924.597	246.389	-311	200	0	7.20702	5.02367	65.61	944.061	-279.08	849.042	-914	200	0
426	2	3.70969e-26	-1.60525e-26	-1.45688e-25	-7.632e-24	-3.11281e-24	-2.81265e-24	300	610	0	4.86318e-26	2.28484e-26	-1.20058e-25	1.10895e-24	-1.10316e-23	-1.36467e-24	300	200	0	3.63266	2.22249	54.8345	114.383	911.127	242.359	-311	200	0	6.97405	5.0887	66.3988	917.427	-411.842	828.116	-914	200	0
426	3	4.12066e-26	-1.8832e-26	-1.21096e-25	-6.51353e-24	-2.08924e-24	-2.84666e-24	300	610	0	4.86292e-26	2.4188e-26	-1.00114e-25	7.66397e-25	-9.03016e-24	-1.65449e-24	300	200	0	3.68987	2.23876	55.1779	118.522	906.195	240.588	-311	200	0	6.65474	5.24791	66.8718	891.711	-555.788	829.815	-914	200	0
426	4	3.86566e-26	-1.81849e-26	-9.25193e-26	-5.09389e-24	-1.25164e-24	-2.52683e-24	300	610	0	4.28299e-26	2.20745e-26	-7.67107e-26	4.78069e-25	-6.80278e-24	-1.62387e-24	300	200	0	3.76319	2.26226	55.5911	122.065	914.913	241.704	-311	200	0	6.30169	5.47643	66.8439	865.07	-682.817	852.687	-914	200	0
426	5	3.25816e-26	-1.56447e-26	-6.50583e-26	-3.67034e-24	-6.20838e-25	-2.04168e-24	300	610	0	3.43892e-26	1.82274e-26	-5.41092e-26	2.55297e-25	-4.71108e-24	-1.41266e-24	300	200	0	3.84245	2.28634	56.0068	125.347	937.399	245.598	-311	200	0	5.98156	5.73905	66.3241	835.394	-775.828	885.678	-914	200	0
426	6	2.52043e-26	-1.2319e-26	-4.1513e-26	-2.41428e-24	-1.84137e-25	-1.51932e-24	300	610	0	2.54362e-26	1.38424e-26	-3.46633e-26	9.67757e-26	-2.94678e-24	-1.1228e-24	300	200	0	3.91233	2.30221	56.3684	128.251	969.139	251.317	-311	200	0	5.74744	5.99688	65.5028	806.538	-826.29	914.14	-914	200	0
426	7	1.79577e-26	-8.93813e-27	-2.30262e-26	-1.40426e-24	8.88988e-26	-1.03785e-24	300	610	0	1.7256e-26	9.67087e-27	-1.93501e-26	-5.90426e-27	-1.58106e-24	-8.22276e-25	300	200	0	3.95843	2.30305	56.6555	129.65	1003.69	257.547	-311	200	0	5.62174	6.21392	64.5973	787.767	-824.046	929.107	-914	200	0
426	8	1.16502e-26	-5.92866e-27	-9.6519e-27	-6.56123e-25	2.35282e-25	-6.37288e-25	300	610	0	1.04954e-26	6.11943e-27	-8.23871e-27	-6.42363e-26	-6.07339e-25	-5.51455e-25	300	200	0	3.97328	2.28853	56.8817	127.522	1034.03	263.23	-311	200	0	5.59166	6.3606	63.7323	784.516	-757.639	932.244	-914	200	0
426	9	6.63475e-27	-3.49151e-27	-8.11573e-28	-1.47756e-25	2.91394e-25	-3.31005e-25	300	610	0	5.35709e-27	3.34793e-27	-8.67961e-28	-9.01158e-26	2.49146e-26	-3.29999e-25	300	200	0	3.95703	2.26425	57.0684	120.235	1053.32	268.034	-311	200	0	5.62498	6.42002	62.9756	796.778	-627.821	933.382	-914	200	0
427	0	2.96007e-27	-1.67399e-27	4.36794e-27	1.62147e-25	2.88914e-25	-1.15443e-25	300	610	0	1.76411e-27	1.3553e-27	3.47335e-27	-9.42512e-26	3.85459e-25	-1.63328e-25	300	200	0	3.91422	2.23755	57.2233	108.544	1056.58	272.716	-311	200	0	5.70336	6.40045	62.4343	829.347	-457.261	941.858	-914	200	0	10.0703	8.34549	122.08	25568.4	77906.4	-7025.96	0	0	0
427	1	4.94394e-28	-4.29427e-28	6.82514e-27	3.20994e-25	2.53042e-25	2.22584e-26	300	610	0	-5.12001e-28	4.80484e-29	5.55528e-27	-8.53917e-26	5.46799e-25	-4.80276e-26	300	200	0	3.8526	2.21574	57.335	96.4178	1042.5	278.677	-311	200	0	5.83994	6.33225	62.2641	891.715	-281.482	958.63	-914	200	0
427	2	-9.82195e-28	3.37336e-28	7.42419e-27	3.74052e-25	2.02249e-25	9.87762e-26	300	610	0	-1.75961e-27	-7.09286e-28	6.08996e-27	-7.01171e-26	5.74369e-25	2.39905e-26	300	200	0	3.78294	2.20754	57.3858	89.5298	1013.17	286.716	-311	200	0	6.05899	6.2462	62.5857	985.496	-129.14	977.241	-914	200	0
427	3	-1.71406e-27	7.37968e-28	6.88346e-27	3.59962e-25	1.48932e-25	1.30994e-25	300	610	0	-2.26714e-27	-1.06015e-27	5.6713e-27	-5.29753e-26	5.21741e-25	6.25372e-26	300	200	0	3.71518	2.22137	57.3721	92.1304	971.602	296.498	-311	200	0	6.35645	6.16133	63.3999	1099.64	-12.235	990.067	-914	200	0
427	4	-1.93049e-27	8.80328e-28	5.75188e-27	3.08944e-25	1.00521e-25	1.33899e-25	300	610	0	-2.28864e-27	-1.13549e-27	4.75443e-27	-3.68035e-26	4.29278e-25	7.72436e-26	300	200	0	3.65478	2.25937	57.3056	104.22	921.179	306.926	-311	200	0	6.68299	6.08634	64.5707	1214.82	68.0837	991.997	-914	200	0
427	5	-1.82476e-27	8.57221e-28	4.41551e-27	2.42778e-25	6.07023e-26	1.19606e-25	300	610	0	-2.02814e-27	-1.04342e-27	3.66042e-27	-2.31177e-26	3.24936e-25	7.64898e-26	300	200	0	3.60558	2.31459	57.2012	121.136	867.942	316.467	-311	200	0	6.96707	6.01953	65.8818	1308.28	112.535	981.795	-914	200	0
427	6	-1.54641e-27	7.41733e-28	3.12073e-27	1.7579e-25	3.05713e-26	9.71277e-26	300	610	0	-1.63656e-27	-8.66087e-28	2.59501e-27	-1.24928e-26	2.26203e-25	6.69368e-26	300	200	0	3.57191	2.37447	57.0729	136.463	820.402	323.382	-311	200	0	7.15172	5.94943	67.1023	1360.18	119.814	962.923	-914	200	0
427	7	-1.20201e-27	5.869e-28	2.00422e-27	1.16317e-25	9.60258e-27	7.26238e-26	300	610	0	-1.2163e-27	-6.60868e-28	1.67306e-27	-4.89452e-27	1.42468e-25	5.34638e-26	300	200	0	3.55402	2.42594	56.9371	145.789	786.189	326.079	-311	200	0	7.21182	5.86235	68.0247	1361.64	87.4606	942.02	-914	200	0
427	8	-8.60682e-28	4.27905e-28	1.12333e-27	6.82546e-26	-3.59827e-27	4.98767e-26	300	610	0	-8.29659e-28	-4.64086e-28	9.43513e-28	5.76584e-29	7.73385e-26	3.93432e-26	300	200	0	3.54574	2.45973	56.811	147.787	769.678	323.405	-311	200	0	7.15007	5.74932	68.5223	1319.49	17.8129	924.706	-914	200	0
427	9	-5.61821e-28	2.85474e-28	4.8293e-28	3.24835e-26	-1.07591e-26	3.08517e-26	300	610	0	-5.08443e-28	-2.95615e-28	4.11568e-28	2.89805e-27	3.06715e-26	2.65339e-26	300	200	0	3.53956	2.47435	56.7083	143.447	771.163	315.21	-311	200	0	6.99079	5.61638	68.5964	1252.28	-76.9385	913.076	-914	200	0
428	0	-3.23007e-28	1.69547e-28	5.71545e-29	8.04408e-27	-1.35935e-26	1.62349e-26	300	610	0	-2.6314e-28	-1.63507e-28	5.66565e-29	4.18561e-27	1.83416e-28	1.60056e-26	300	200	0	3.53253	2.47549	56.6334	135.51	787.311	302.924	-311	200	0	6.77266	5.49777	68.3191	1181.38	-179.355	907.869	-914	200	0	9.78629	8.48291	117.536	24863.9	73837.7	-7084.47	0	0	0
428	1	-1.47191e-28	8.26809e-29	-1.9446e-28	-6.96647e-27	-1.36024e-26	5.89539e-27	300	610	0	-9.07299e-29	-6.80579e-29	-1.54155e-28	4.42687e-27	-1.73676e-26	8.04414e-27	300	200	0	3.5268	2.46984	56.5819	127.302	814.085	289.106	-311	200	0	6.53623	5.44442	67.7273	1126.63	-276.723	911.651	-914	200	0
428	2	-2.85557e-29	2.28793e-29	-3.15941e-28	-1.47662e-26	-1.19858e-26	-7.52223e-28	300	610	0	1.92148e-29	-5.06491e-30	-2.56982e-28	4.03778e-27	-2.53879e-26	2.5076e-27	300	200	0	3.52545	2.45934	56.5492	120.928	849.281	276.073	-311	200	0	6.31889	5.49136	66.7979	1105.71	-364.771	927.72	-914	200	0
428	3	4.30582e-29	-1.42316e-29	-3.48119e-28	-1.74902e-26	-9.62735e-27	-4.48459e-27	300	610	0	8.01368e-29	3.17569e-29	-2.85464e-28	3.33268e-27	-2.69723e-26	-9.74609e-28	300	200	0	3.52948	2.44173	56.5428	116.241	891.216	265.127	-311	200	0	6.15191	5.64148	65.5257	1130.92	-440.536	954.712	-914	200	0
428	4	7.9099e-29	-3.38717e-29	-3.25115e-28	-1.69711e-26	-7.12351e-27	-6.09584e-27	300	610	0	1.0561e-28	4.91414e-29	-2.67806e-28	2.52993e-27	-2.46675e-26	-2.86051e-27	300	200	0	3.53894	2.41574	56.5786	111.533	936.7	256.963	-311	200	0	6.04735	5.86868	63.9957	1202.79	-493.561	984.183	-914	200	0
428	5	9.03902e-29	-4.11255e-29	-2.73127e-28	-1.46492e-26	-4.83463e-27	-6.29546e-27	300	610	0	1.07664e-28	5.32777e-29	-2.25724e-28	1.76676e-27	-2.04014e-26	-3.60377e-27	300	200	0	3.55384	2.38497	56.6593	105.703	981.371	252.177	-311	200	0	5.99208	6.12483	62.3574	1305.46	-509.767	1005.73	-914	200	0
428	6	8.61053e-29	-4.03929e-29	-2.10673e-28	-1.15677e-26	-2.94222e-27	-5.65965e-27	300	610	0	9.60089e-29	4.93039e-29	-1.74616e-28	1.11734e-27	-1.55162e-26	-3.60145e-27	300	200	0	3.57321	2.35661	56.7634	99.5187	1020.6	250.954	-311	200	0	5.96253	6.35707	60.7542	1410.45	-485.344	1013.12	-914	200	0
428	7	7.33757e-29	-3.51558e-29	-1.49647e-28	-8.41686e-27	-1.50339e-27	-4.61932e-27	300	610	0	7.78611e-29	4.11409e-29	-1.24414e-28	6.10733e-28	-1.08575e-26	-3.17073e-27	300	200	0	3.59466	2.33676	56.859	94.6328	1049.97	252.65	-311	200	0	5.9469	6.53285	59.2983	1487.99	-433.204	1005.26	-914	200	0
428	8	5.73087e-29	-2.79533e-29	-9.6719e-29	-5.60175e-27	-4.96896e-28	-3.47044e-27	300	610	0	5.8144e-29	3.15425e-29	-8.07164e-29	2.46646e-28	-6.88454e-27	-2.54506e-27	300	200	0	3.61393	2.32808	56.9244	92.1152	1066.01	256.2	-311	200	0	5.95558	6.64855	58.0652	1518.5	-373.565	983.582	-914	200	0
428	9	4.12382e-29	-2.04795e-29	-5.47563e-29	-3.31534e-27	1.41034e-28	-2.39613e-27	300	610	0	3.98754e-29	2.22633e-29	-4.59691e-29	7.90715e-30	-3.77945e-27	-1.88189e-27	300	200	0	3.62473	2.32996	56.9537	91.8666	1067.15	260.815	-311	200	0	6.00892	6.71052	57.0967	1498.14	-320.677	950.175	-914	200	0
429	0	2.70819e-29	-1.37407e-29	-2.41015e-29	-1.60549e-27	4.90998e-28	-1.49277e-27	300	610	0	2.46177e-29	1.42738e-29	-2.05104e-29	-1.30299e-28	-1.54357e-27	-1.27623e-27	300	200	0	3.62129	2.3369	56.947	92.6879	1054.62	266.078	-311	200	0	6.11036	6.71106	56.4408	1434.14	-282.046	908.96	-914	200	0	9.78629	8.48291	117.536	24863.9	73837.7	-7084.47	0	0	0
429	1	1.57138e-29	-8.22802e-30	-3.603e-30	-4.30992e-28	6.33671e-28	-7.95411e-28	300	610	0	1.29102e-29	7.97846e-30	-3.42759e-30	-1.94226e-28	-7.40185e-29	-7.75852e-28	300	200	0	3.60098	2.33878	56.9083	92.6386	1032.69	271.737	-311	200	0	6.2353	6.63133	56.1709	1337.65	-263.359	867.857	-914	200	0
429	2	7.30428e-30	-4.07751e-30	8.61222e-30	2.9567e-28	6.40151e-28	-2.99629e-28	300	610	0	4.63978e-30	3.40771e-30	6.80287e-30	-2.07824e-28	7.79729e-28	-3.95656e-28	300	200	0	3.5658	2.32874	56.8479	89.4353	1007.55	277.559	-311	200	0	6.34857	6.46416	56.3426	1225.9	-263.777	838.642	-914	200	0
429	3	1.59834e-30	-1.20502e-30	1.46086e-29	6.78214e-28	5.67555e-28	2.1145e-29	300	610	0	-6.6851e-31	3.73468e-31	1.18738e-29	-1.90864e-28	1.17763e-27	-1.29889e-28	300	200	0	3.52352	2.31054	56.7812	80.9493	985.211	282.866	-311	200	0	6.4251	6.22018	56.9439	1122.81	-269.921	832.48	-914	200	0
429	4	-1.87286e-30	5.90189e-31	1.63145e-29	8.17298e-28	4.58149e-28	2.03053e-28	300	610	0	-3.64081e-30	-1.4156e-30	1.33737e-29	-1.58358e-28	1.266e-27	3.83998e-29	300	200	0	3.48606	2.29435	56.722	66.5855	970.042	286.19	-311	200	0	6.45437	5.91542	57.8724	1047.1	-262.147	852.369	-914	200	0
429	5	-3.64534e-30	1.55198e-30	1.53502e-29	7.99822e-28	3.40623e-28	2.83433e-28	300	610	0	-4.91567e-30	-2.27545e-30	1.26416e-29	-1.20788e-28	1.16587e-27	1.30579e-28	300	200	0	3.46337	2.28773	56.6755	48.9791	964.483	285.927	-311	200	0	6.43929	5.57126	58.9441	1004.41	-226.608	889.972	-914	200	0
429	6	-4.22981e-30	1.91993e-30	1.29657e-29	6.94416e-28	2.32441e-28	2.95855e-28	300	610	0	-5.06257e-30	-2.49854e-30	1.07135e-29	-8.47859e-29	9.69298e-28	1.6801e-28	300	200	0	3.45907	2.29233	56.6305	33.5305	969.242	281.411	-311	200	0	6.39561	5.22487	59.9679	993.938	-162.877	931.187	-914	200	0
429	7	-4.06156e-30	1.90258e-30	1.00488e-29	5.5102e-28	1.42528e-28	2.67723e-28	300	610	0	-4.54345e-30	-2.32891e-30	8.32757e-30	-5.39779e-29	7.40715e-28	1.695e-28	300	200	0	3.47173	2.30526	56.5584	25.2696	982.635	272.912	-311	200	0	6.34576	4.9185	60.8586	1015.56	-84.0943	963.352	-914	200	0
429	8	-3.48058e-30	1.66577e-30	7.17372e-30	4.02879e-28	7.38399e-29	2.1963e-28	300	610	0	-3.70329e-30	-1.95372e-30	5.96294e-30	-2.98294e-29	5.20979e-28	1.50148e-28	300	200	0	3.49791	2.32089	56.4281	25.5014	1000.27	260.808	-311	200	0	6.31352	4.6755	61.6749	1067.16	-10.468	977.074	-914	200	0
429	9	-2.73157e-30	1.33101e-30	4.66539e-30	2.69672e-28	2.55439e-29	1.65793e-28	300	610	0	-2.77871e-30	-1.50507e-30	3.89246e-30	-1.23887e-29	3.32527e-28	1.2112e-28	300	200	0	3.53413	2.33364	56.2267	31.3752	1016.2	245.822	-311	200	0	6.32005	4.5003	62.5245	1139.51	37.5689	965.953	-914	200	0
430	0	-1.97526e-30	9.79853e-31	2.66698e-30	1.60933e-28	-5.26939e-30	1.15073e-28	300	610	0	-1.91583e-30	-1.06767e-30	2.23796e-30	-8.84116e-31	1.84531e-28	8.99895e-29	300	200	0	3.57791	2.34021	55.9684	39.2974	1024.39	229.98	-311	200	0	6.3721	4.39809	63.4161	1216.83	42.8151	928.685	-914	200	0	9.96461	7.20636	118.878	25022.2	75759	-6116.74	0	0	0
430	1	-1.30492e-30	6.61132e-31	1.20003e-30	7.92257e-29	-2.23573e-29	7.21917e-29	300	610	0	-1.1913e-30	-6.88901e-31	1.01988e-30	5.83588e-30	7.74402e-29	6.13622e-29	300	200	0	3.6266	2.33909	55.6871	48.0126	1021	216.484	-311	200	0	6.45708	4.37917	64.2266	1282.44	-6.03119	870.671	-914	200	0
430	2	-7.63923e-31	3.99059e-31	2.13526e-31	2.28024e-29	-2.95165e-29	3.89301e-29	300	610	0	-6.32702e-31	-3.88991e-31	1.97948e-31	9.00379e-30	6.63505e-30	3.7587e-29	300	200	0	3.67451	2.32979	55.4201	57.5814	1007.18	208.497	-311	200	0	6.55297	4.4466	64.8144	1324.62	-110.585	802.313	-914	200	0
430	3	-3.61801e-31	2.00802e-31	-3.79122e-31	-1.23568e-29	-3.01135e-29	1.5165e-29	300	610	0	-2.36099e-31	-1.70179e-31	-2.98224e-31	9.75172e-30	-3.48656e-29	1.94361e-29	300	200	0	3.71179	2.3129	55.1953	67.3659	988.748	207.702	-311	200	0	6.63329	4.58784	65.1001	1339.42	-260.056	736.975	-914	200	0
430	4	-8.74656e-32	6.28736e-32	-6.74663e-31	-3.10983e-29	-2.68665e-29	-3.06813e-31	300	610	0	2.0077e-32	-2.40836e-32	-5.47943e-31	9.01911e-30	-5.45696e-29	6.68288e-30	300	200	0	3.72697	2.29103	55.0268	76.5622	971.481	213.527	-311	200	0	6.66966	4.77198	65.0453	1327.51	-434.183	689.334	-914	200	0
430	5	8.0691e-32	-2.39249e-32	-7.64144e-31	-3.81658e-29	-2.17963e-29	-9.16564e-30	300	610	0	1.64972e-31	6.27856e-32	-6.26191e-31	7.5226e-30	-5.93924e-29	-1.44635e-30	300	200	0	3.71227	2.26982	54.9141	85.8797	957.222	223.808	-311	200	0	6.64141	4.95948	64.6642	1291.32	-608.964	670.356	-914	200	0
430	6	1.67752e-31	-7.0978e-32	-7.24481e-31	-3.76786e-29	-1.62825e-29	-1.31662e-29	300	610	0	2.2861e-31	1.05245e-31	-5.96522e-31	5.76529e-30	-5.50842e-29	-5.94783e-30	300	200	0	3.66697	2.25624	54.8474	97.9218	944.268	236.219	-311	200	0	6.54795	5.12149	64.0955	1237.89	-759.673	681.66	-914	200	0
430	7	1.97807e-31	-8.95698e-32	-6.15292e-31	-3.29057e-29	-1.11708e-29	-1.38965e-29	300	610	0	2.37943e-31	1.1711e-31	-5.08343e-31	4.06754e-30	-4.60398e-29	-7.82683e-30	300	200	0	3.59785	2.25439	54.8168	115.14	930.78	249.177	-311	200	0	6.41748	5.241	63.5865	1177.52	-864.705	716.113	-914	200	0
430	8	1.91506e-31	-8.9582e-32	-4.79144e-31	-2.62377e-29	-6.89985e-30	-1.26595e-29	300	610	0	2.1494e-31	1.09968e-31	-3.97036e-31	2.60641e-30	-3.53505e-29	-7.974e-30	300	200	0	3.51901	2.26351	54.8195	136.828	917.186	261.66	-311	200	0	6.29218	5.30658	63.3483	1116.91	-912.057	762.956	-914	200	0
430	9	1.65053e-31	-7.8911e-32	-3.43727e-31	-1.92748e-29	-3.62138e-30	-1.04391e-29	300	610	0	1.76088e-31	9.27509e-32	-2.85702e-31	1.45549e-30	-2.49897e-29	-7.10788e-30	300	200	0	3.44835	2.279	54.8577	158.536	905.901	272.329	-311	200	0	6.19882	5.32392	63.4381	1059.94	-904.212	812.854	-914	200	0
431	0	1.30172e-31	-6.33709e-32	-2.24873e-31	-1.29726e-29	-1.30442e-30	-7.91811e-30	300	610	0	1.32756e-31	7.17928e-32	-1.87624e-31	6.20096e-31	-1.6053e-29	-5.76241e-30	300	200	0	3.39951	2.29519	54.9308	174.596	899.51	279.374	-311	200	0	6.1441	5.32177	63.7653	1013.95	-857.405	861.23	-914	200	0	9.96461	7.20636	118.878	25022.2	75759	-6116.74	0	0	0
431	1	9.46065e-32	-4.68847e-32	-1.29712e-31	-7.80151e-30	1.8343e-31	-5.52513e-30	300	610	0	9.20145e-32	5.11827e-32	-1.08861e-31	6.56475e-32	-9.00042e-30	-4.30172e-30	300	200	0	3.37702	2.30833	55.0281	181.229	898.729	281.788	-311	200	0	6.13017	5.33299	64.1696	986.375	-794.742	907.1	-914	200	0
431	2	6.28918e-32	-3.18207e-32	-5.95239e-32	-3.8976e-30	1.0171e-30	-3.49134e-30	300	610	0	5.76207e-32	3.32297e-32	-5.0592e-32	-2.61228e-31	-3.87171e-30	-2.94889e-30	300	200	0	3.37949	2.31716	55.1269	177.796	901.696	280.375	-311	200	0	6.15831	5.37312	64.5231	977.036	-738.092	948.638	-914	200	0
431	3	3.71764e-32	-1.93703e-32	-1.207e-32	-1.18824e-30	1.37504e-30	-1.90692e-30	300	610	0	3.09778e-32	1.8945e-32	-1.10523e-32	-4.18343e-31	-4.60469e-31	-1.81933e-30	300	200	0	3.40438	2.32328	55.1999	165.879	906.23	277.04	-311	200	0	6.22024	5.43373	64.8101	981.106	-701.719	981.52	-914	200	0
431	4	1.79797e-32	-9.90596e-33	1.66394e-32	5.10294e-31	1.41646e-30	-7.70168e-31	300	610	0	1.19686e-32	8.47259e-33	1.30054e-32	-4.59151e-31	1.55672e-30	-9.52769e-31	300	200	0	3.44892	2.33125	55.2273	147.607	912.696	273.633	-311	200	0	6.29477	5.49343	65.1118	994.678	-686.493	1001.29	-914	200	0
431	5	4.82169e-33	-3.28422e-33	3.11247e-32	1.4236e-30	1.27048e-30	-2.67034e-32	300	610	0	-3.84274e-34	1.4412e-33	2.52928e-32	-4.282e-31	2.53188e-30	-3.40718e-31	300	200	0	3.50781	2.34551	55.2108	124.32	923.369	271.696	-311	200	0	6.35643	5.53792	65.51	1010.78	-677.816	1006.13	-914	200	0
431	6	-3.29721e-33	9.18323e-34	3.56704e-32	1.77436e-30	1.03351e-30	4.01759e-31	300	610	0	-7.43622e-33	-2.77255e-33	2.93457e-32	-3.59571e-31	2.79143e-30	5.20219e-32	300	200	0	3.57121	2.36597	55.1701	96.3435	939.395	272.33	-311	200	0	6.38547	5.56204	66.0337	1014.83	-653.384	997.843	-914	200	0
431	7	-7.55786e-33	3.23621e-33	3.39148e-32	1.75704e-30	7.71677e-31	5.98056e-31	300	610	0	-1.05988e-32	-4.86249e-33	2.81764e-32	-2.77228e-31	2.60804e-30	2.7178e-31	300	200	0	3.62625	2.3871	55.1283	64.5928	959.515	275.61	-311	200	0	6.36763	5.55761	66.6825	989.745	-598.378	981.872	-914	200	0
431	8	-9.10734e-33	4.20457e-33	2.86917e-32	1.52675e-30	5.25866e-31	6.37965e-31	300	610	0	-1.11478e-32	-5.48016e-33	2.41362e-32	-1.96414e-31	2.19083e-30	3.6574e-31	300	200	0	3.66194	2.4033	55.1063	32.5222	980.8	280.737	-311	200	0	6.29652	5.51728	67.4161	928.171	-514.285	966.327	-914	200	0
431	9	-8.9394e-33	4.2952e-33	2.20397e-32	1.19783e-30	3.17686e-31	5.84408e-31	300	610	0	-1.01292e-32	-5.17507e-33	1.89152e-32	-1.25496e-31	1.68735e-30	3.7592e-31	300	200	0	3.67455	2.41583	55.1277	5.87462	999.357	287.199	-311	200	0	6.19257	5.44434	68.0886	840.692	-414.876	959.57	-914	200	0
432	0	-7.84383e-33	3.88681e-33	1.53054e-32	8.48066e-31	1.55278e-31	4.8569e-31	300	610	0	-8.33281e-33	-4.37266e-33	1.36216e-32	-6.78661e-32	1.19203e-30	3.36332e-31	300	200	0	3.67001	2.43208	55.2158	-9.90867	1011.18	295.061	-311	200	0	6.10422	5.34487	68.4671	749.297	-319.872	967.615	-914	200	0	9.81413	7.60895	121.304	25133.3	77804.4	-6139.33	0	0	0
432	1	-6.4009e-33	3.25807e-33	9.2919e-33	5.25902e-31	3.83649e-32	3.76227e-31	300	610	0	-6.30764e-33	-3.37657e-33	8.89651e-33	-2.36486e-32	7.57515e-31	2.72311e-31	300	200	0	3.65948	2.45852	55.3862	-12.2905	1013.97	303.912	-311	200	0	6.06813	5.21834	68.3609	671.786	-250.281	991.608	-914	200	0
432	2	-5.00125e-33	2.5943e-33	4.41463e-33	2.58469e-31	-3.77336e-32	2.78559e-31	300	610	0	-4.3995e-33	-2.38473e-33	5.03754e-33	8.87637e-33	4.06195e-31	2.01175e-31	300	200	0	3.65194	2.49636	55.6463	-2.28401	1008.67	312.243	-311	200	0	6.08211	5.06626	67.713	614.248	-218.481	1026.26	-914	200	0
432	3	-3.87673e-33	2.00069e-33	8.4544e-34	5.92206e-32	-7.91498e-32	2.05779e-31	300	610	0	-2.79678e-33	-1.51154e-33	2.11151e-33	3.21576e-32	1.4072e-31	1.336e-31	300	200	0	3.65082	2.54144	55.9911	16.9615	999.13	317.888	-311	200	0	6.12606	4.90185	66.5807	576.757	-219.741	1061.32	-914	200	0
432	4	-3.13213e-33	1.51743e-33	-1.36919e-33	-6.56232e-32	-9.15124e-32	1.63785e-31	300	610	0	-1.57535e-33	-8.10962e-34	4.91854e-35	4.85386e-32	-4.73672e-32	7.52459e-32	300	200	0	3.65503	2.58471	56.397	41.7849	990.196	318.68	-311	200	0	6.18116	4.74266	65.0749	562.344	-237.968	1084.41	-914	200	0
432	5	-2.77171e-33	1.13387e-33	-2.22042e-33	-1.12226e-31	-7.88521e-32	1.53009e-31	300	610	0	-7.37234e-34	-2.97473e-34	-1.28154e-33	5.96534e-32	-1.70959e-31	2.83521e-32	300	200	0	3.66174	2.61341	56.8235	68.2433	985.65	312.948	-311	200	0	6.22216	4.5948	63.3463	578.867	-258.138	1084.77	-914	200	0
432	6	-2.71756e-33	8.00631e-34	-1.68241e-33	-7.60965e-32	-4.32464e-32	1.69445e-31	300	610	0	-2.40739e-34	3.68221e-35	-2.02303e-33	6.60009e-32	-2.42574e-31	-6.84173e-33	300	200	0	3.66934	2.61537	57.2155	91.8212	986.758	300.232	-311	200	0	6.22266	4.4474	61.5976	632.376	-270.087	1059.87	-914	200	0
432	7	-2.81942e-33	4.39661e-34	3.08421e-34	4.90092e-32	1.48928e-32	2.0497e-31	300	610	0	-2.17423e-35	2.09388e-34	-2.29327e-33	6.66642e-32	-2.71148e-31	-3.09423e-32	300	200	0	3.67714	2.58634	57.5183	107.738	992.039	281.958	-311	200	0	6.17763	4.28988	60.0631	718.957	-267.432	1020.45	-914	200	0
432	8	-2.85796e-33	-4.65329e-35	3.83926e-33	2.70116e-31	9.59444e-32	2.47033e-31	300	610	0	-6.73419e-36	2.38777e-34	-2.16604e-33	5.91648e-32	-2.60149e-31	-4.4524e-32	300	200	0	3.68234	2.53373	57.7039	112.075	998.113	261.197	-311	200	0	6.1013	4.13355	58.9528	823.923	-250.311	985.898	-914	200	0
432	9	-2.54488e-33	-7.64768e-34	8.97064e-33	5.9185e-31	1.99636e-31	2.77939e-31	300	610	0	-1.19146e-34	1.40135e-34	-1.66333e-33	3.94771e-32	-2.06833e-31	-4.75264e-32	300	200	0	3.67978	2.47082	57.7744	103.412	1000.83	241.608	-311	200	0	6.00483	4.00949	58.4024	930.181	-226.308	972.334	-914	200	0
433	0	-1.52562e-33	-1.81784e-33	1.56484e-32	1.01092e-30	3.23043e-31	2.7402e-31	300	610	0	-2.80667e-34	-7.57144e-35	-7.58226e-34	2.26322e-33	-1.02547e-31	-3.8919e-32	300	200	0	3.66559	2.40823	57.7415	83.389	996.756	226.528	-311	200	0	5.89639	3.9517	58.4331	1025.79	-207.286	984.692	-914	200	0	9.90025	7.48822	118.73	24577.1	74610.1	-6030.34	0	0	0
433	1	6.08619e-34	-3.28551e-33	2.35775e-32	1.50818e-30	4.58061e-31	2.05167e-31	300	610	0	-4.09434e-34	-3.99961e-34	6.12325e-34	-5.85738e-32	6.58464e-32	-1.66399e-32	300	200	0	3.63981	2.35258	57.6201	55.7318	984.202	218.257	-311	200	0	5.80073	3.98668	58.9281	1101.72	-206.83	1016.93	-914	200	0
433	2	4.29053e-33	-5.19745e-33	3.20604e-32	2.03856e-30	5.88457e-31	3.53008e-32	300	610	0	-4.17051e-34	-8.20584e-34	2.52438e-33	-1.48895e-31	3.13227e-31	2.2166e-32	300	200	0	3.6051	2.30992	57.4419	25.0654	963.292	217.463	-311	200	0	5.76436	4.13044	59.6832	1146.83	-237.258	1057.13	-914	200	0
433	3	9.91865e-33	-7.49663e-33	3.98101e-32	2.51926e-30	6.86728e-31	-2.75482e-31	300	610	0	-2.06494e-34	-1.31448e-33	5.03216e-33	-2.72749e-31	6.51871e-31	8.0561e-32	300	200	0	3.56353	2.28601	57.2573	-4.0887	935.96	223.187	-311	200	0	5.83225	4.38279	60.5253	1151.78	-303.338	1095.16	-914	200	0
433	4	1.77614e-32	-9.99273e-33	4.47558e-32	2.81771e-30	7.11223e-31	-7.66217e-31	300	610	0	3.26872e-34	-1.83736e-33	8.1201e-33	-4.30088e-31	1.08518e-30	1.60817e-31	300	200	0	3.51588	2.28326	57.1156	-28.1552	905.886	233.652	-311	200	0	6.01161	4.71818	61.3744	1117.43	-393.419	1127.22	-914	200	0
433	5	2.78145e-32	-1.23077e-32	4.38772e-32	2.74131e-30	6.04221e-31	-1.4669e-30	300	610	0	1.2888e-33	-2.31207e-33	1.16411e-32	-6.13708e-31	1.59927e-30	2.62945e-31	300	200	0	3.46508	2.29935	57.0402	-44.7804	877.422	247.124	-311	200	0	6.26337	5.08923	62.1806	1053.61	-477.982	1153.05	-914	200	0
433	6	3.96074e-32	-1.38185e-32	3.31195e-32	2.03242e-30	2.92046e-31	-2.386e-30	300	610	0	2.77165e-33	-2.61664e-33	1.52418e-32	-8.05447e-31	2.15244e-30	3.82707e-31	300	200	0	3.41898	2.32837	57.023	-52.7594	854.315	261.93	-311	200	0	6.52993	5.44417	62.8478	969.06	-525.77	1171.31	-914	200	0
433	7	5.19603e-32	-1.3608e-32	7.46509e-33	3.73452e-31	-3.11381e-31	-3.493e-30	300	610	0	4.82951e-33	-2.57401e-33	1.82804e-32	-9.71869e-31	2.66294e-30	5.0915e-31	300	200	0	3.38808	2.36297	57.0404	-51.7175	838.894	276.002	-311	200	0	6.75897	5.74102	63.2764	866.559	-524.884	1178.26	-914	200	0
433	8	6.27071e-32	-1.04386e-32	-3.87381e-32	-2.59168e-30	-1.29576e-30	-4.69609e-30	300	610	0	7.44081e-33	-1.94676e-33	1.97447e-32	-1.05994e-30	2.99636e-30	6.21774e-31	300	200	0	3.38113	2.39732	57.0705	-41.9689	831.903	287.022	-311	200	0	6.91026	5.95122	63.4558	747.137	-485.157	1170.96	-914	200	0
433	9	6.84173e-32	-2.7727e-33	-1.11073e-31	-7.21216e-30	-2.73838e-30	-5.8159e-30	300	610	0	1.04577e-32	-4.41033e-34	1.81905e-32	-9.93559e-31	2.95464e-30	6.87662e-31	300	200	0	3.40271	2.4288	57.0918	-24.8646	833.541	293.361	-311	200	0	6.96288	6.06035	63.4697	616.618	-421.783	1150.85	-914	200	0
434	0	6.41719e-32	1.11295e-32	-2.13841e-31	-1.37526e-29	-4.67884e-30	-6.558e-30	300	610	0	1.35435e-32	2.27429e-33	1.17225e-32	-6.72342e-31	2.27025e-30	6.59103e-31	300	200	0	3.45287	2.45703	57.0758	-2.66915	844.099	294.961	-311	200	0	6.92299	6.07364	63.4158	489.028	-342.157	1123.1	-914	200	0	9.90025	7.48822	118.73	24577.1	74610.1	-6030.34	0	0	0
434	1	4.34838e-32	3.29995e-32	-3.48222e-31	-2.22757e-29	-7.08287e-30	-6.48883e-30	300	610	0	1.6102e-32	6.52628e-33	-1.94351e-33	2.5519e-32	6.10584e-31	4.72554e-31	300	200	0	3.52571	2.48222	56.9963	21.7081	862.583	293.255	-311	200	0	6.81579	6.01534	63.3282	383.766	-247.053	1093.02	-914	200	0
434	2	-1.51748e-33	6.41951e-32	-5.09718e-31	-3.24794e-29	-9.7948e-30	-5.02273e-30	300	610	0	1.72086e-32	1.25668e-32	-2.52926e-32	1.23379e-30	-2.40104e-30	5.01282e-32	300	200	0	3.6081	2.50359	56.8501	44.8105	886.388	290.205	-311	200	0	6.66456	5.91318	63.1476	317.621	-139.661	1064.02	-914	200	0
434	3	-7.94769e-32	1.05143e-31	-6.84887e-31	-4.34903e-29	-1.24801e-29	-1.43089e-30	300	610	0	1.55588e-32	2.04642e-32	-6.06421e-32	3.07931e-30	-7.13969e-30	-6.94829e-31	300	200	0	3.68273	2.51806	56.6639	63.9507	913.449	287.312	-311	200	0	6.48642	5.78829	62.7517	297.826	-33.2336	1037.42	-914	200	0
434	4	-1.98595e-31	1.54562e-31	-8.47516e-31	-5.36222e-29	-1.45622e-29	5.11342e-30	300	610	0	9.45642e-33	2.99533e-32	-1.09536e-31	5.65053e-30	-1.38997e-29	-1.84622e-30	300	200	0	3.73572	2.52138	56.4817	78.3169	942.883	284.935	-311	200	0	6.30623	5.65787	62.0753	318.916	50.3569	1012.49	-914	200	0
434	5	-3.64597e-31	2.08467e-31	-9.54614e-31	-6.01241e-29	-1.51637e-29	1.54358e-29	300	610	0	-3.12405e-33	4.02431e-32	-1.7185e-31	8.95079e-30	-2.2774e-29	-3.46576e-30	300	200	0	3.76345	2.51096	56.3483	87.6974	973.684	282.326	-311	200	0	6.15857	5.53495	61.2206	364.491	89.6601	987.595	-914	200	0
434	6	-5.77721e-31	2.58995e-31	-9.42924e-31	-5.89646e-29	-1.30654e-29	3.01887e-29	300	610	0	-2.4362e-32	4.97924e-32	-2.44589e-31	1.28347e-29	-3.34856e-29	-5.56371e-30	300	200	0	3.77165	2.48754	56.2901	91.0936	1004.49	278.597	-311	200	0	6.07595	5.42994	60.3805	416.158	71.5821	964.02	-914	200	0
434	7	-8.28606e-31	2.93174e-31	-7.27054e-31	-4.47203e-29	-6.70654e-30	4.95882e-29	300	610	0	-5.62526e-32	5.60741e-32	-3.20377e-31	1.69285e-29	-4.51719e-29	-8.05874e-30	300	200	0	3.76592	2.45512	56.2963	87.6464	1033.63	273.553	-311	200	0	6.07871	5.35822	59.649	463.948	-5.1786	946.997	-914	200	0
434	8	-1.09314e-30	2.91828e-31	-2.00828e-31	-1.06718e-29	5.74404e-30	7.30467e-29	300	610	0	-1.00057e-31	5.53704e-32	-3.85755e-31	2.05383e-29	-5.61301e-29	-1.07271e-29	300	200	0	3.74582	2.41808	56.3199	78.0154	1058.43	267.743	-311	200	0	6.16745	5.3365	58.9859	507.291	-131.465	939.648	-914	200	0
434	9	-1.32657e-30	2.28972e-31	7.56073e-31	5.0761e-29	2.62079e-29	9.87001e-29	300	610	0	-1.55498e-31	4.26637e-32	-4.19472e-31	2.25578e-29	-6.355e-29	-1.31435e-29	300	200	0	3.70978	2.37746	56.3075	63.9052	1075.85	262.068	-311	200	0	6.32186	5.36307	58.3455	546.401	-292.111	938.583	-914	200	0
435	0	-1.45748e-30	7.2167e-32	2.26361e-30	1.47084e-28	5.63656e-29	1.22852e-28	300	610	0	-2.19681e-31	1.17156e-32	-3.91131e-31	2.13925e-29	-6.32772e-29	-1.46209e-29	300	200	0	3.66187	2.33207	56.2219	47.2867	1084.43	257.214	-311	200	0	6.50642	5.40629	57.7726	577.488	-468.475	937.521	-914	200	0	10.3549	7.62564	115.75	23730.9	72744	-6410.36	0	0	0
435	1	-1.38294e-30	-2.15524e-31	4.41623e-30	2.84116e-28	9.71299e-29	1.39383e-28	300	610	0	-2.8576e-31	-4.45413e-32	-2.60732e-31	1.49298e-29	-4.96812e-29	-1.41585e-29	300	200	0	3.61197	2.28565	56.0419	31.0112	1084.63	253.359	-311	200	0	6.67909	5.42053	57.3903	596.477	-637.938	932.181	-914	200	0
435	2	-9.66513e-31	-6.71207e-31	7.24447e-30	4.63536e-28	1.47889e-28	1.39232e-28	300	610	0	-3.41432e-31	-1.33151e-31	2.01358e-32	5.93457e-31	-1.57319e-29	-1.04182e-29	300	200	0	3.57163	2.25013	55.7682	19.2613	1077.19	250.44	-311	200	0	6.81045	5.37415	57.3451	600.681	-778.387	921.444	-914	200	0
435	3	-4.18146e-32	-1.32458e-30	1.06613e-29	6.79477e-28	2.05506e-28	1.10097e-28	300	610	0	-3.67461e-31	-2.59658e-31	5.04466e-31	-2.44645e-29	4.65776e-29	-1.75257e-30	300	200	0	3.54946	2.23728	55.4326	16.1115	1062.47	248.354	-311	200	0	6.90276	5.26538	57.7671	588.337	-879.787	907.933	-914	200	0
435	4	1.57516e-30	-2.18631e-30	1.43933e-29	9.14158e-28	2.63103e-28	3.65936e-29	300	610	0	-3.36533e-31	-4.25844e-31	1.24224e-30	-6.29742e-29	1.45292e-28	1.36829e-29	300	200	0	3.5479	2.24764	55.0855	22.9423	1041.59	246.838	-311	200	0	6.98261	5.12034	58.7203	564.023	-946.756	898.787	-914	200	0
435	5	4.06091e-30	-3.23172e-30	1.78997e-29	1.13277e-27	3.08721e-28	-9.88376e-29	300	610	0	-2.12954e-31	-6.26581e-31	2.26784e-30	-1.16895e-28	2.86856e-28	3.7692e-29	300	200	0	3.56441	2.27125	54.7745	37.8543	1017.15	245.464	-311	200	0	7.07124	4.9824	60.1086	541.401	-987.444	903.266	-914	200	0
435	6	7.54221e-30	-4.37984e-30	2.02865e-29	1.2781e-27	3.24047e-28	-3.13895e-28	300	610	0	4.61428e-32	-8.45789e-31	3.58137e-30	-1.86437e-28	4.73591e-28	7.16346e-29	300	200	0	3.59558	2.29685	54.5354	57.7974	991.905	243.651	-311	200	0	7.16532	4.90114	61.6498	533.303	-1007.08	926.726	-914	200	0
435	7	1.20332e-29	-5.46852e-30	2.0231e-29	1.26583e-27	2.83506e-28	-6.22848e-28	300	610	0	4.87216e-31	-1.05166e-30	5.1233e-30	-2.6873e-28	7.00168e-28	1.15816e-28	300	200	0	3.63754	2.31619	54.3932	79.6947	967.203	240.656	-311	200	0	7.24351	4.91677	63.0105	540.606	-1012.37	967.281	-914	200	0
435	8	1.73489e-29	-6.22804e-30	1.59393e-29	9.81999e-28	1.54204e-28	-1.03105e-27	300	610	0	1.15333e-30	-1.19166e-30	6.74276e-30	-3.56136e-28	9.49057e-28	1.68642e-28	300	200	0	3.68387	2.32254	54.3655	99.777	943.822	236.079	-311	200	0	7.28422	5.0422	63.9684	554.498	-1013.37	1020.26	-914	200	0
435	9	2.29969e-29	-6.25758e-30	5.1696e-30	2.8471e-28	-1.02664e-28	-1.52721e-27	300	610	0	2.07274e-30	-1.18804e-30	8.16123e-30	-4.34307e-28	1.18514e-27	2.25552e-28	300	200	0	3.72708	2.31152	54.4603	114.143	923.209	230.536	-311	200	0	7.28109	5.25881	64.4868	567.759	-1016.81	1082.95	-914	200	0
436	0	2.80516e-29	-5.01135e-30	-1.46339e-29	-9.87107e-28	-5.2814e-28	-2.07349e-27	300	610	0	3.24202e-30	-9.35383e-31	8.93599e-30	-4.80209e-28	1.35e-27	2.77763e-28	300	200	0	3.76249	2.28378	54.665	120.756	907.344	225.402	-311	200	0	7.24692	5.52264	64.701	577.62	-1020.61	1151.61	-914	200	0	10.8161	8.82377	119.638	24582.2	76066.6	-7503.74	0	0	0
436	1	3.10262e-29	-1.80464e-30	-4.60431e-29	-2.99446e-27	-1.15864e-27	-2.59365e-27	300	610	0	4.60344e-30	-3.01981e-31	8.43049e-30	-4.60467e-28	1.3568e-27	3.10972e-28	300	200	0	3.7906	2.24392	54.9382	120.361	898.329	221.974	-311	200	0	7.20271	5.77566	64.7969	577.451	-1018.62	1217.17	-914	200	0
436	2	2.9766e-29	4.14695e-30	-9.11247e-29	-5.86485e-27	-2.015e-27	-2.96052e-27	300	610	0	6.01674e-30	8.62301e-31	5.80309e-30	-3.30645e-28	1.08727e-27	3.04249e-28	300	200	0	3.81538	2.19773	55.2117	114.989	897.789	221.165	-311	200	0	7.16522	5.97166	64.8622	558.439	-1008.84	1268.02	-914	200	0
436	3	2.14018e-29	1.36385e-29	-1.50638e-28	-9.64109e-27	-3.0866e-27	-2.9847e-27	300	610	0	7.22719e-30	2.7085e-30	2.99627e-32	-3.62832e-29	3.93009e-28	2.29463e-28	300	200	0	3.84007	2.15285	55.4146	106.108	905.396	223.526	-311	200	0	7.14282	6.09754	64.8686	523.87	-994.352	1296.92	-914	200	0
436	4	2.41612e-30	2.73187e-29	-2.22911e-28	-1.42098e-26	-4.31036e-27	-2.40784e-27	300	610	0	7.83383e-30	5.3579e-30	-1.00173e-29	4.83217e-28	-8.95992e-28	5.18084e-29	300	200	0	3.86538	2.1193	55.5094	94.8281	917.833	228.93	-311	200	0	7.1377	6.17054	64.7547	490.041	-977.949	1305.27	-914	200	0
436	5	-3.11063e-29	4.54476e-29	-3.0239e-28	-1.92094e-26	-5.54499e-27	-9.05199e-28	300	610	0	7.26448e-30	8.85491e-30	-2.54151e-29	1.28657e-27	-2.95213e-27	-2.67926e-28	300	200	0	3.88965	2.1039	55.508	82.7569	929.782	236.359	-311	200	0	7.14723	6.22874	64.4971	470.635	-958.416	1301.02	-914	200	0
436	6	-8.29608e-29	6.75543e-29	-3.7792e-28	-2.39218e-26	-6.54252e-27	1.89601e-27	300	610	0	4.76783e-30	1.3101e-29	-4.69259e-29	2.41703e-27	-5.91614e-27	-7.68475e-28	300	200	0	3.90874	2.10527	55.45	72.2021	936.291	244.538	-311	200	0	7.15921	6.31835	64.1587	469.183	-932.752	1292.41	-914	200	0
436	7	-1.55947e-28	9.19957e-29	-4.30921e-28	-2.71573e-26	-6.92081e-27	6.37493e-27	300	610	0	-5.63232e-31	1.77694e-29	-7.46083e-29	3.88201e-27	-9.84459e-27	-1.47971e-27	300	200	0	3.91624	2.11764	55.366	66.5278	934.733	252.392	-311	200	0	7.15459	6.46812	63.8954	485.552	-902.986	1282.17	-914	200	0
436	8	-2.50552e-28	1.15429e-28	-4.33746e-28	-2.71534e-26	-6.14362e-27	1.28431e-26	300	610	0	-9.71863e-30	2.22042e-29	-1.07285e-28	5.62503e-27	-1.46358e-26	-2.40991e-27	300	200	0	3.90489	2.13719	55.2631	69.3936	925.536	258.477	-311	200	0	7.12466	6.67082	63.8716	518.326	-879.783	1266	-914	200	0
436	9	-3.6314e-28	1.32251e-28	-3.48715e-28	-2.15158e-26	-3.5179e-27	2.14297e-26	300	610	0	-2.36271e-29	2.53133e-29	-1.41871e-28	7.49017e-27	-1.99341e-26	-3.52805e-27	300	200	0	3.8701	2.16241	55.1413	82.0564	911.696	260.963	-311	200	0	7.08026	6.89283	64.1208	559.45	-875.397	1236.46	-914	200	0
437	0	-4.83661e-28	1.34084e-28	-1.28512e-28	-7.24885e-27	1.77845e-27	3.19206e-26	300	610	0	-4.29183e-29	2.54717e-29	-1.72606e-28	9.18097e-27	-2.50157e-26	-4.74122e-27	300	200	0	3.81351	2.19019	55.02	101.473	897.59	258.702	-311	200	0	7.03861	7.0999	64.4956	596.036	-891.329	1189.19	-914	200	0	10.8161	8.82377	119.638	24582.2	76066.6	-7503.74	0	0	0
437	1	-5.92984e-28	1.09467e-28	2.81132e-28	1.90685e-26	1.06215e-26	4.35478e-26	300	610	0	-6.75714e-29	2.04654e-29	-1.90271e-28	1.02179e-26	-2.86666e-26	-5.86808e-27	300	200	0	3.74224	2.2151	54.9349	121.499	887.666	251.648	-311	200	0	7.00224	7.27125	64.7884	618.898	-914.92	1125.47	-914	200	0
437	2	-6.60163e-28	4.39531e-29	9.3532e-28	6.08875e-26	2.37994e-26	5.47405e-26	300	610	0	-9.64379e-29	7.51405e-30	-1.8154e-28	9.90264e-27	-2.90721e-26	-6.61116e-27	300	200	0	3.66485	2.23403	54.9087	135.726	884.915	240.399	-311	200	0	6.95189	7.39434	64.8716	624.55	-929.753	1050.82	-914	200	0
437	3	-6.40111e-28	-7.91089e-29	1.87918e-27	1.20996e-25	4.17844e-26	6.28564e-26	300	610	0	-1.26647e-28	-1.657e-29	-1.28709e-28	7.3008e-27	-2.37487e-26	-6.53267e-27	300	200	0	3.58907	2.24861	54.9363	139.548	890	226.089	-311	200	0	6.8629	7.45689	64.7308	611.832	-927.893	973.244	-914	200	0
437	4	-4.72499e-28	-2.76743e-28	3.13114e-27	2.00452e-25	6.44006e-26	6.39379e-26	300	610	0	-1.52927e-28	-5.50228e-29	-1.01307e-29	1.26154e-27	-9.56528e-27	-5.0415e-27	300	200	0	3.52137	2.26144	54.9972	130.95	902.189	210.327	-311	200	0	6.72691	7.44532	64.425	581.84	-910.164	901.889	-914	200	0
437	5	-8.2994e-29	-5.63098e-28	4.65935e-27	2.97081e-25	9.03819e-26	5.25605e-26	300	610	0	-1.66922e-28	-1.10493e-28	1.9821e-28	-9.50401e-27	1.70872e-26	-1.40251e-27	300	200	0	3.46633	2.27144	55.0683	110.121	920.743	194.6	-311	200	0	6.55291	7.35092	64.0378	540.194	-879.019	845.352	-914	200	0
437	6	6.11673e-28	-9.4438e-28	6.35115e-27	4.0354e-25	1.16829e-25	2.18728e-26	300	610	0	-1.56651e-28	-1.84059e-28	5.1947e-28	-2.62575e-26	5.99e-26	5.21754e-27	300	200	0	3.42585	2.27424	55.1345	79.1413	944.549	179.949	-311	200	0	6.3563	7.17873	63.6653	496.977	-835.732	809.031	-914	200	0
437	7	1.69305e-27	-1.4117e-27	7.97665e-27	5.05023e-25	1.38601e-25	-3.60374e-26	300	610	0	-1.06303e-28	-2.73843e-28	9.70511e-28	-4.99515e-26	1.21942e-25	1.56497e-26	300	200	0	3.40037	2.26633	55.2027	43.0004	970.933	167.28	-311	200	0	6.15601	6.94973	63.4064	464.342	-781.504	792.29	-914	200	0
437	8	3.22279e-27	-1.93177e-27	9.14976e-27	5.76805e-25	1.47727e-25	-1.29286e-25	300	610	0	3.31106e-30	-3.73216e-28	1.55375e-27	-8.08039e-26	2.04564e-25	3.05489e-26	300	200	0	3.39081	2.24818	55.2985	9.06667	996.432	157.654	-311	200	0	5.97475	6.69534	63.2776	453.412	-719.414	790.422	-914	200	0
437	9	5.21513e-27	-2.43573e-27	9.29278e-27	5.82044e-25	1.32967e-25	-2.64663e-25	300	610	0	1.93273e-28	-4.68662e-28	2.24596e-27	-1.17709e-25	3.05847e-25	5.0128e-26	300	200	0	3.39734	2.22535	55.4427	-16.5046	1018.6	152.047	-311	200	0	5.84121	6.44763	63.1397	470.711	-655.804	800.744	-914	200	0
438	0	7.59893e-27	-2.80717e-27	7.61453e-27	4.70461e-25	7.97224e-26	-4.45238e-25	300	610	0	4.83592e-28	-5.37485e-28	2.98418e-27	-1.57488e-25	4.18584e-25	7.37867e-26	300	200	0	3.4157	2.20888	55.6405	-31.0677	1036.08	150.929	-311	200	0	5.79255	6.23132	62.7833	514.792	-598.156	822.847	-914	200	0	9.91525	8.54255	118.164	24271.3	74552.2	-7291.48	0	0	0
438	1	1.01693e-26	-2.8711e-27	3.11659e-27	1.78829e-25	-2.94164e-26	-6.66981e-25	300	610	0	8.88256e-28	-5.45731e-28	3.64932e-27	-1.94017e-25	5.27865e-25	9.96349e-26	300	200	0	3.437	2.21088	55.8868	-34.4884	1047.95	154.064	-311	200	0	5.85436	6.05899	62.1058	576.116	-552.113	852.764	-914	200	0
438	2	1.2531e-26	-2.38691e-27	-5.35284e-27	-3.65482e-25	-2.13139e-25	-9.14345e-25	300	610	0	1.40789e-27	-4.46907e-28	4.04946e-27	-2.17319e-25	6.08474e-25	1.23931e-25	300	200	0	3.45383	2.2361	56.1655	-27.6987	1053.66	160.483	-311	200	0	6.00909	5.92816	61.2098	641.095	-519.967	882.744	-914	200	0
438	3	1.40403e-26	-1.04982e-27	-1.89735e-26	-1.2364e-24	-4.88486e-25	-1.15498e-24	300	610	0	2.01972e-27	-1.82351e-28	3.90569e-27	-2.12783e-25	6.22499e-25	1.4049e-25	300	200	0	3.46637	2.27861	56.4436	-12.5103	1052.55	168.923	-311	200	0	6.20133	5.83127	60.3589	696.023	-499.03	906.913	-914	200	0
438	4	1.37539e-26	1.49345e-27	-3.87293e-26	-2.49479e-24	-8.66096e-25	-1.334e-24	300	610	0	2.66505e-27	3.15598e-28	2.84572e-27	-1.6077e-25	5.17807e-25	1.40158e-25	300	200	0	3.48064	2.32616	56.6791	8.05527	1043.37	178.488	-311	200	0	6.3785	5.77461	59.8326	729.594	-483.327	923.512	-914	200	0
438	5	1.04036e-26	5.60722e-27	-6.50589e-26	-4.16613e-24	-1.34327e-24	-1.36874e-24	300	610	0	3.23482e-27	1.11622e-27	4.12044e-28	-3.69671e-26	2.28345e-25	1.10516e-25	300	200	0	3.50139	2.3676	56.8378	30.241	1025.85	188.6	-311	200	0	6.51723	5.77599	59.7837	735.867	-467.083	934.164	-914	200	0
438	6	2.41917e-27	1.15995e-26	-9.73623e-26	-6.20916e-24	-1.89465e-24	-1.14534e-24	300	610	0	3.55501e-27	2.27727e-27	-3.90624e-27	1.86026e-25	-3.22462e-25	3.60439e-26	300	200	0	3.52959	2.39859	56.9068	50.9287	1003.12	198.381	-311	200	0	6.62171	5.84048	60.1763	716.431	-445.726	944.441	-914	200	0
438	7	-1.19696e-26	1.96163e-26	-1.33357e-25	-8.47498e-24	-2.46078e-24	-5.19284e-25	300	610	0	3.37473e-27	3.82443e-27	-1.06069e-26	5.35299e-25	-1.2136e-24	-1.00959e-25	300	200	0	3.56483	2.42182	56.8983	68.2212	981.02	206.384	-311	200	0	6.71264	5.94677	60.8334	680.442	-420.596	961.965	-914	200	0
438	8	-3.45136e-26	2.94921e-26	-1.68309e-25	-1.06585e-23	-2.93514e-24	6.77289e-25	300	610	0	2.36137e-27	5.7223e-27	-2.00618e-26	1.03178e-24	-2.51188e-24	-3.18308e-25	300	200	0	3.60583	2.44287	56.8445	81.0903	964.014	211.047	-311	200	0	6.81353	6.05781	61.572	642.478	-403.077	990.335	-914	200	0
438	9	-6.65669e-26	4.05531e-26	-1.94199e-25	-1.22459e-23	-3.15155e-24	2.61801e-24	300	610	0	1.09183e-28	7.83663e-27	-3.23462e-26	1.68134e-24	-4.24907e-24	-6.30334e-25	300	200	0	3.64835	2.46556	56.7846	89.6446	952.489	211.259	-311	200	0	6.93986	6.14361	62.2974	617.578	-405.66	1024.96	-914	200	0
439	0	-1.08513e-25	5.13821e-26	-1.98957e-25	-1.24676e-23	-2.87443e-24	5.45059e-24	300	610	0	-3.83063e-27	9.88899e-27	-4.70048e-26	2.46245e-24	-6.38941e-24	-1.04232e-24	300	200	0	3.68564	2.48941	56.7465	95.217	944.445	206.76	-311	200	0	7.09426	6.20054	62.9729	614.77	-429.475	1055.4	-914	200	0	9.91525	8.54255	118.164	24271.3	74552.2	-7291.48	0	0	0
439	1	-1.58967e-25	5.95617e-26	-1.65977e-25	-1.02678e-23	-1.79637e-24	9.24696e-24	300	610	0	-9.88872e-27	1.1408e-26	-6.2753e-26	3.3104e-24	-8.78712e-24	-1.54275e-24	300	200	0	3.71211	2.51097	56.7343	99.3407	937.8	198.663	-311	200	0	7.26503	6.24831	63.5618	634.329	-464.222	1072.84	-914	200	0
439	2	-2.13755e-25	6.14374e-26	-7.41973e-26	-4.31254e-24	4.5117e-25	1.39324e-23	300	610	0	-1.83748e-26	1.16843e-26	-7.71307e-26	4.09875e-24	-1.11353e-23	-2.09321e-24	300	200	0	3.72683	2.52719	56.7335	103.038	930.302	189.429	-311	200	0	7.43447	6.30071	64.0025	670.715	-497.05	1075.38	-914	200	0
439	3	-2.64723e-25	5.19597e-26	1.00819e-25	6.93957e-24	4.26672e-24	1.91926e-23	300	610	0	-2.93242e-26	9.74195e-27	-8.61432e-26	4.61997e-24	-1.29103e-23	-2.61655e-24	300	200	0	3.73313	2.53785	56.7274	106.9	919.513	181.804	-311	200	0	7.58723	6.3433	64.1948	715.437	-519.114	1066.84	-914	200	0
439	4	-2.98476e-25	2.47007e-26	3.84315e-25	2.50711e-23	1.00182e-23	2.43616e-23	300	610	0	-4.22875e-26	4.34354e-27	-8.39554e-26	4.5685e-24	-1.33203e-23	-2.98422e-24	300	200	0	3.73346	2.54383	56.7062	111.181	904.592	177.673	-311	200	0	7.70323	6.34414	64.038	758.211	-526.016	1054.05	-914	200	0
439	5	-2.95287e-25	-2.78324e-26	7.97699e-25	5.1408e-23	1.79443e-23	2.83003e-23	300	610	0	-5.60651e-26	-5.94648e-27	-6.27407e-26	3.53162e-24	-1.12714e-23	-3.00486e-24	300	200	0	3.72617	2.54249	56.6683	115.767	887.522	177.447	-311	200	0	7.75556	6.28072	63.545	790.822	-516.559	1044.66	-914	200	0
439	6	-2.28509e-25	-1.13431e-25	1.35127e-24	8.65549e-23	2.80089e-23	2.92821e-23	300	610	0	-6.84024e-26	-2.26106e-26	-1.28321e-26	9.95875e-25	-5.37036e-24	-2.41765e-24	300	200	0	3.70931	2.52795	56.6205	120.414	872.043	180.106	-311	200	0	7.72456	6.1542	62.906	811.321	-494.862	1044.11	-914	200	0
439	7	-6.49781e-26	-2.38788e-25	2.03389e-24	1.29737e-22	3.97059e-23	2.49178e-23	300	610	0	-7.5676e-26	-4.69055e-26	7.66336e-26	-3.62101e-24	6.00675e-24	-8.95007e-25	300	200	0	3.68515	2.49743	56.58	125.341	861.507	184.161	-311	200	0	7.6047	5.98421	62.3955	822.613	-470.369	1053.66	-914	200	0
439	8	2.32922e-25	-4.07303e-25	2.79938e-24	1.77939e-22	5.18167e-23	1.21599e-23	300	610	0	-7.26342e-26	-7.94344e-26	2.16348e-25	-1.09002e-23	2.45491e-23	1.93889e-24	300	200	0	3.65886	2.45558	56.5686	131.352	857.139	188.462	-311	200	0	7.4029	5.79846	62.2017	826.75	-450.566	1072.52	-914	200	0
439	9	7.02752e-25	-6.15936e-25	3.55029e-24	2.24877e-22	6.21357e-23	-1.25512e-23	300	610	0	-5.22818e-26	-1.19539e-25	4.14488e-25	-2.13003e-23	5.17088e-23	6.46577e-24	300	200	0	3.63362	2.41288	56.6012	139.232	857.967	192.026	-311	200	0	7.13699	5.62635	62.3467	821.622	-437.454	1099.73	-914	200	0
440	0	1.37419e-24	-8.51084e-25	4.12013e-24	2.59885e-22	6.71984e-23	-5.29279e-23	300	610	0	-6.04196e-27	-1.64505e-25	6.73157e-25	-3.49722e-23	8.82244e-23	1.29985e-23	300	200	0	3.60861	2.38035	56.6772	149.037	862.53	194.059	-311	200	0	6.83291	5.49402	62.766	802.952	-434.481	1132.2	-914	200	0	10.5315	8.40609	121.048	25029.8	76654.5	-7028.35	0	0	0
440	1	2.25705e-24	-1.08359e-24	4.25686e-24	2.66881e-22	6.20694e-23	-1.12179e-22	300	610	0	7.56349e-26	-2.08599e-25	9.83464e-25	-5.14993e-23	1.3344e-22	2.16653e-23	300	200	0	3.5822	2.36378	56.7865	159.78	869.97	194.333	-311	200	0	6.52921	5.42641	63.4183	768.014	-450.648	1163.08	-914	200	0
440	2	3.32455e-24	-1.26327e-24	3.61195e-24	2.23708e-22	4.02774e-23	-1.91971e-22	300	610	0	2.0201e-25	-2.42035e-25	1.31924e-24	-6.95653e-23	1.84413e-22	3.22466e-23	300	200	0	3.55408	2.36045	56.9279	169.587	879.918	192.762	-311	200	0	6.27881	5.45178	64.2597	717.711	-492.641	1184.83	-914	200	0
440	3	4.49184e-24	-1.31384e-24	1.74128e-24	1.02228e-22	-5.97695e-24	-2.90943e-22	300	610	0	3.7992e-25	-2.5e-25	1.62968e-24	-8.65617e-23	2.34827e-22	4.39636e-23	300	200	0	3.52345	2.36242	57.1109	176.166	892.264	189.081	-311	200	0	6.12634	5.58663	65.1534	654.073	-556.364	1193.4	-914	200	0
440	4	5.59062e-24	-1.12934e-24	-1.87343e-24	-1.30257e-22	-8.51867e-23	-4.02751e-22	300	610	0	6.10574e-25	-2.12013e-25	1.83168e-24	-9.81732e-23	2.73816e-22	5.52261e-23	300	200	0	3.48979	2.36445	57.3308	177.73	906.366	183.553	-311	200	0	6.08033	5.81002	65.8893	574.549	-629.699	1187.17	-914	200	0
440	5	6.3424e-24	-5.74265e-25	-7.77191e-24	-5.07603e-22	-2.0529e-22	-5.137e-22	300	610	0	8.85133e-25	-1.01977e-25	1.80319e-24	-9.80111e-23	2.84849e-22	6.33629e-23	300	200	0	3.45869	2.36661	57.5445	174.168	920.216	177.327	-311	200	0	6.11305	6.06926	66.3001	475.362	-700.884	1163.66	-914	200	0
440	6	6.33477e-24	5.10251e-25	-1.64194e-23	-1.05865e-21	-3.71612e-22	-6.00148e-22	300	610	0	1.17912e-24	1.10552e-25	1.37972e-24	-7.74051e-23	2.44971e-22	6.43757e-23	300	200	0	3.44205	2.37134	57.6756	166.906	930.968	171.735	-311	200	0	6.18842	6.31518	66.3417	364.567	-761.11	1121.4	-914	200	0
440	7	5.00788e-24	2.29072e-24	-2.8055e-23	-1.79755e-21	-5.83834e-22	-6.26054e-22	300	610	0	1.44594e-24	4.57274e-25	3.57086e-25	-2.55144e-23	1.24813e-22	5.27879e-23	300	200	0	3.44952	2.38156	57.6535	157.408	936.647	167.628	-311	200	0	6.28972	6.51585	66.0932	265.47	-802.451	1064.72	-914	200	0
440	8	1.66159e-24	4.91243e-24	-4.24748e-23	-2.70995e-21	-8.31879e-22	-5.4129e-22	300	610	0	1.61017e-24	9.65497e-25	-1.49561e-24	7.00288e-23	-1.10057e-22	2.16872e-23	300	200	0	3.48156	2.3997	57.45	146.756	937.909	165.301	-311	200	0	6.4219	6.64989	65.7046	204.051	-820.581	1003.35	-914	200	0
440	9	-4.5031e-24	8.45364e-24	-5.87471e-23	-3.73492e-21	-1.09079e-21	-2.81618e-22	300	610	0	1.56193e-24	1.64923e-24	-4.40783e-24	2.21683e-22	-4.95739e-22	-3.69028e-23	300	200	0	3.52928	2.42488	57.0785	136.457	938.277	164.688	-311	200	0	6.59031	6.7142	65.3078	194.618	-819.594	947.802	-914	200	0
441	0	-1.42914e-23	1.28598e-23	-7.4867e-23	-4.74314e-21	-1.31493e-21	2.28422e-22	300	610	0	1.15412e-24	2.49643e-24	-8.55896e-24	4.39483e-22	-1.06375e-21	-1.31155e-22	300	200	0	3.57876	2.45081	56.5688	128.332	941.854	165.629	-311	200	0	6.77642	6.72211	64.9625	233.271	-807.609	907.245	-914	200	0	10.667	8.24994	120.565	24551.9	77665.6	-7157.23	0	0	0
441	1	-2.83525e-23	1.78567e-23	-8.73792e-23	-5.51313e-21	-1.43209e-21	1.06816e-21	300	610	0	2.05508e-25	3.45228e-24	-1.40041e-23	7.27164e-22	-1.83109e-21	-2.67888e-22	300	200	0	3.61713	2.46848	55.9582	123.886	950.125	168.135	-311	200	0	6.93547	6.6783	64.7022	300.363	-787.471	887.971	-914	200	0
441	2	-4.69292e-23	2.28447e-23	-9.10219e-23	-5.70914e-21	-1.3389e-21	2.30719e-21	300	610	0	-1.48701e-24	4.39888e-24	-2.05707e-23	1.07673e-21	-2.786e-21	-4.50154e-22	300	200	0	3.63636	2.47151	55.295	123.928	961.402	172.521	-311	200	0	7.02605	6.57152	64.5717	372.294	-757.057	889.406	-914	200	0
441	3	-6.95079e-23	2.67831e-23	-7.84828e-23	-4.86617e-21	-8.9917e-22	3.98378e-21	300	610	0	-4.12241e-24	5.13311e-24	-2.77262e-23	1.46145e-21	-3.86914e-21	-6.7382e-22	300	200	0	3.63426	2.45872	54.6341	127.68	973.832	179.213	-311	200	0	7.0466	6.39416	64.5811	432.843	-717.889	903.13	-914	200	0
441	4	-9.43648e-23	2.80792e-23	-4.03992e-23	-2.39093e-21	5.20951e-23	6.07374e-21	300	610	0	-7.85125e-24	5.34571e-24	-3.44222e-23	1.82753e-21	-4.9507e-21	-9.23109e-22	300	200	0	3.61539	2.43347	54.021	132.465	988.253	188.27	-311	200	0	7.03982	6.1589	64.677	471.689	-680.546	917.531	-914	200	0
441	5	-1.1803e-22	2.45109e-23	3.42162e-23	2.40999e-21	1.69581e-21	8.44927e-21	300	610	0	-1.27087e-23	4.60696e-24	-3.89304e-23	2.08527e-21	-5.80522e-21	-1.16527e-21	300	200	0	3.58895	2.40226	53.4921	135.214	1007.68	198.861	-311	200	0	7.05783	5.89733	64.803	479.037	-661.347	924.492	-914	200	0
441	6	-1.34715e-22	1.32218e-23	1.56898e-22	1.02604e-20	4.20303e-21	1.08289e-20	300	610	0	-1.85217e-23	2.36675e-24	-3.86986e-23	2.10115e-21	-6.08766e-21	-1.34482e-21	300	200	0	3.56254	2.37163	53.0906	134.104	1034.6	208.932	-311	200	0	7.1267	5.64649	64.9956	450.304	-670.878	924.127	-914	200	0
441	7	-1.35799e-22	-9.15486e-24	3.3774e-22	2.17867e-20	7.69221e-21	1.27222e-20	300	610	0	-2.47915e-23	-2.02039e-24	-3.02706e-23	1.69306e-21	-5.31654e-21	-1.37824e-21	300	200	0	3.53875	2.34367	52.8628	128.385	1068.01	215.528	-311	200	0	7.24052	5.43799	65.3797	393.804	-705.105	922.395	-914	200	0
441	8	-1.09526e-22	-4.61756e-23	5.82239e-22	3.73164e-20	1.21658e-20	1.3377e-20	300	610	0	-3.05554e-23	-9.23188e-24	-9.33498e-24	6.32191e-22	-2.87288e-21	-1.15056e-21	300	200	0	3.51764	2.31593	52.8257	117.421	1102.3	216.032	-311	200	0	7.3727	5.29361	66.0353	329.974	-749.24	922.875	-914	200	0
441	9	-4.11163e-23	-1.0099e-22	8.86755e-22	5.65888e-20	1.74238e-20	1.1742e-20	300	610	0	-3.42444e-23	-1.98603e-23	2.90137e-23	-1.34405e-21	1.97306e-21	-5.15985e-22	300	200	0	3.4999	2.28663	52.9554	100.854	1129.87	209.55	-311	200	0	7.48772	5.2198	66.9138	282.012	-787.17	921.951	-914	200	0
442	0	8.63927e-23	-1.75385e-22	1.23251e-21	7.83741e-20	2.29558e-20	6.46332e-21	300	610	0	-3.35594e-23	-3.42277e-23	8.96963e-23	-4.50257e-21	9.99236e-21	6.94722e-22	300	200	0	3.48698	2.2579	53.2058	79.7671	1145.96	197.521	-311	200	0	7.55214	5.20388	67.8752	263.47	-804.344	912.596	-914	200	0	10.667	8.24994	120.565	24551.9	77665.6	-7157.23	0	0	0
442	1	2.90251e-22	-2.6841e-22	1.57829e-21	1.00013e-19	2.78174e-20	-4.05799e-21	300	610	0	-2.5409e-23	-5.2119e-23	1.7664e-22	-9.06243e-21	2.18681e-20	2.65642e-21	300	200	0	3.48015	2.23312	53.5249	57.0899	1150.75	183.051	-311	200	0	7.5423	5.2185	68.7419	272.009	-786.827	891.341	-914	200	0
442	2	5.8463e-22	-3.74548e-22	1.85242e-21	1.16909e-19	3.05045e-20	-2.1516e-20	300	610	0	-5.96421e-24	-7.24292e-23	2.91231e-22	-1.51141e-20	3.79885e-20	5.5175e-21	300	200	0	3.47919	2.21269	53.855	36.2083	1147.14	169.23	-311	200	0	7.44824	5.23415	69.3322	294.889	-728.241	859.694	-914	200	0
442	3	9.75404e-22	-4.81482e-22	1.94508e-21	1.22054e-19	2.88527e-20	-4.74186e-20	300	610	0	2.90925e-23	-9.2735e-23	4.30144e-22	-2.25054e-20	5.8149e-20	9.34957e-21	300	200	0	3.48206	2.19384	54.1387	19.2466	1137.81	157.862	-311	200	0	7.27828	5.2329	69.5006	319.683	-638.774	821.248	-914	200	0
442	4	1.4528e-21	-5.67628e-22	1.7029e-21	1.05693e-19	1.99966e-20	-8.26375e-20	300	610	0	8.4033e-23	-1.08822e-22	5.82556e-22	-3.06941e-20	8.11556e-20	1.40758e-20	300	200	0	3.48774	2.17434	54.3345	6.57786	1124.21	149.67	-311	200	0	7.05708	5.20755	69.1701	339.817	-540.056	780.737	-914	200	0
442	5	1.98187e-21	-5.99753e-22	9.28556e-22	5.53182e-20	4.46793e-22	-1.26757e-19	300	610	0	1.62164e-22	-1.14237e-22	7.26841e-22	-3.85717e-20	1.04341e-19	1.93773e-20	300	200	0	3.49854	2.15464	54.4339	-3.67748	1106.6	145.37	-311	200	0	6.81248	5.1532	68.3617	355.373	-450.737	744.678	-914	200	0
442	6	2.4911e-21	-5.3126e-22	-6.10796e-22	-4.37679e-20	-3.36484e-20	-1.77207e-19	300	610	0	2.64429e-22	-9.99652e-23	8.27071e-22	-4.42746e-20	1.23031e-19	2.45798e-20	300	200	0	3.51734	2.13662	54.4646	-16.066	1083.76	146.207	-311	200	0	6.56721	5.0744	67.2176	373.008	-379.011	720.13	-914	200	0
442	7	2.86022e-21	-3.01965e-22	-3.1615e-21	-2.0703e-19	-8.59718e-20	-2.28208e-19	300	610	0	3.87462e-22	-5.44136e-23	8.29892e-22	-4.50125e-20	1.30026e-19	2.85314e-20	300	200	0	3.54373	2.12529	54.4736	-35.2873	1054.32	153.333	-311	200	0	6.33999	4.99393	65.9336	399.352	-323.843	711.847	-914	200	0
442	8	2.9091e-21	1.59459e-22	-6.94229e-21	-4.48058e-19	-1.59149e-19	-2.69591e-19	300	610	0	5.21105e-22	3.60969e-23	6.62708e-22	-3.69617e-20	1.15228e-19	2.94879e-20	300	200	0	3.5733	2.13051	54.5022	-62.3884	1019.69	166.812	-311	200	0	6.14753	4.9398	64.6407	431.687	-277.626	721.093	-914	200	0
442	9	2.39088e-21	9.28937e-22	-1.20785e-20	-7.7436e-19	-2.53423e-19	-2.85662e-19	300	610	0	6.45488e-22	1.86034e-22	2.34506e-22	-1.52947e-20	6.5597e-20	2.50367e-20	300	200	0	3.5992	2.15957	54.568	-94.0952	984.294	185.072	-311	200	0	6.00951	4.92661	63.4096	460.481	-229.663	745.937	-914	200	0
443	0	9.93769e-22	2.07464e-21	-1.85073e-20	-1.18131e-18	-3.6484e-19	-2.54378e-19	300	610	0	7.27972e-22	4.0824e-22	-5.58886e-22	2.55618e-20	-3.43284e-20	1.21032e-20	300	200	0	3.61486	2.20713	54.6607	-124.684	953.008	204.865	-311	200	0	5.95155	4.95402	62.3484	480.245	-172.421	781.745	-914	200	0	10.1393	7.39245	117.944	24007.5	75717.2	-6411.8	0	0	0
443	1	-1.64227e-21	3.63714e-21	-2.58508e-20	-1.64416e-18	-4.8297e-19	-1.47218e-19	300	610	0	7.20478e-22	7.10063e-22	-1.82292e-21	9.13221e-20	-2.01008e-19	-1.29016e-20	300	200	0	3.61722	2.25778	54.7458	-147.922	929.419	221.938	-311	200	0	5.99866	5.01606	61.6093	493.501	-107.242	822.285	-914	200	0
443	2	-5.88653e-21	5.60053e-21	-3.32627e-20	-2.10823e-18	-5.8828e-19	6.96914e-20	300	610	0	5.58042e-22	1.08777e-21	-3.64342e-21	1.8676e-19	-4.49227e-19	-5.37166e-20	300	200	0	3.60758	2.29868	54.7804	-158.479	915.281	232.541	-311	200	0	6.16123	5.10235	61.2823	505.743	-45.1173	859.884	-914	200	0
443	3	-1.20478e-20	7.85405e-21	-3.92565e-20	-2.4782e-18	-6.49453e-19	4.32506e-19	300	610	0	1.59802e-22	1.51915e-21	-6.05424e-21	3.14026e-19	-7.87796e-19	-1.13566e-19	300	200	0	3.58874	2.32591	54.7326	-152.869	909.989	234.998	-311	200	0	6.41788	5.1926	61.3068	520.613	-1.79673	886.57	-914	200	0
443	4	-2.02657e-20	1.01449e-20	-4.15409e-20	-2.6078e-18	-6.21177e-19	9.73854e-19	300	610	0	-5.65985e-22	1.95442e-21	-8.9919e-21	4.70259e-19	-1.2133e-18	-1.94111e-19	300	200	0	3.56182	2.34047	54.5961	-130.504	911.697	230.272	-311	200	0	6.71147	5.26427	61.5084	538.393	8.64386	899.028	-914	200	0
443	5	-3.03565e-20	1.20256e-20	-3.69e-20	-2.29243e-18	-4.43186e-19	1.71346e-18	300	610	0	-1.71096e-21	2.30619e-21	-1.22367e-20	6.44476e-19	-1.70177e-18	-2.9395e-19	300	200	0	3.52814	2.34334	54.4024	-94.2254	919.016	221.178	-311	200	0	6.97063	5.30867	61.7251	553.972	-22.0467	901.76	-914	200	0
443	6	-4.16122e-20	1.2803e-20	-2.11764e-20	-1.26855e-18	-4.17083e-20	2.64454e-18	300	610	0	-3.34761e-21	2.43979e-21	-1.53428e-20	8.13845e-19	-2.19847e-18	-4.06642e-19	300	200	0	3.49346	2.33567	54.2197	-49.0466	930.1	210.864	-311	200	0	7.13915	5.32922	61.8753	558.776	-93.1196	902.682	-914	200	0
443	7	-5.25602e-20	1.15002e-20	1.05625e-20	7.75319e-19	6.65221e-19	3.71555e-18	300	610	0	-5.50001e-21	2.16623e-21	-1.75637e-20	9.39661e-19	-2.60648e-18	-5.18321e-19	300	200	0	3.46728	2.32144	54.1253	-0.126224	940.569	201.712	-311	200	0	7.19082	5.32883	61.9093	550.254	-190.281	906.407	-914	200	0
443	8	-6.07026e-20	6.84954e-21	6.3575e-20	4.1694e-18	1.75682e-18	4.80786e-18	300	610	0	-8.10311e-21	1.24123e-21	-1.77842e-20	9.63637e-19	-2.77563e-18	-6.0508e-19	300	200	0	3.45709	2.30659	54.1682	48.3001	945.132	194.892	-311	200	0	7.13252	5.3084	61.774	535.858	-285.147	913.073	-914	200	0
443	9	-6.22768e-20	-2.65965e-21	1.42595e-19	9.20806e-18	3.29112e-18	5.71071e-18	300	610	0	-1.09503e-20	-6.24983e-22	-1.448e-20	8.05513e-19	-2.49426e-18	-6.30506e-19	300	200	0	3.46409	2.29414	54.3498	92.8917	942.231	190.489	-311	200	0	7.00045	5.26723	61.4723	524.196	-347.092	921.092	-914	200	0
444	0	-5.21007e-20	-1.86472e-20	2.50464e-19	1.60623e-17	5.27722e-18	6.0968e-18	300	610	0	-1.36317e-20	-3.74125e-21	-5.73045e-21	3.63456e-19	-1.48765e-18	-5.43982e-19	300	200	0	3.48346	2.28294	54.6299	130.812	935.535	188.425	-311	200	0	6.83738	5.20112	61.1086	516.729	-359.376	929.511	-914	200	0	9.74703	7.44767	120.232	24690	77292.4	-6086.05	0	0	0
444	1	-2.35979e-20	-4.25873e-20	3.8614e-19	2.46528e-17	7.63729e-18	5.50406e-18	300	610	0	-1.54686e-20	-8.3855e-21	1.06758e-20	-4.80772e-19	5.71601e-19	-2.80691e-19	300	200	0	3.50749	2.27226	54.9471	159.11	930.784	189.255	-311	200	0	6.66216	5.11057	60.8374	510.264	-325.192	939.845	-914	200	0
444	2	3.08699e-20	-7.53946e-20	5.42047e-19	3.44821e-17	1.01584e-17	3.33177e-18	300	610	0	-1.54559e-20	-1.47243e-20	3.69971e-20	-1.84942e-18	4.03469e-18	2.35452e-19	300	200	0	3.52898	2.26526	55.2362	174.745	932.492	193.633	-311	200	0	6.46756	5.00638	60.7734	504.133	-262.871	955.338	-914	200	0
444	3	1.19203e-19	-1.16821e-19	7.00809e-19	4.44275e-17	1.24368e-17	-1.13734e-18	300	610	0	-1.22287e-20	-2.26958e-20	7.51052e-20	-3.84638e-18	9.2213e-18	1.08434e-18	300	200	0	3.54308	2.26879	55.4422	176.455	942.734	201.465	-311	200	0	6.2482	4.90241	60.95	502.411	-194.269	976.191	-914	200	0
444	4	2.48121e-19	-1.64649e-19	8.31618e-19	5.25127e-17	1.38206e-17	-8.67453e-18	300	610	0	-4.07992e-21	-3.18543e-20	1.25811e-19	-6.52204e-18	1.63301e-17	2.33594e-18	300	200	0	3.54886	2.28967	55.5409	166.305	960.909	212.132	-311	200	0	6.02453	4.81211	61.3534	510.415	-134.596	996.493	-914	200	0
444	5	4.20892e-19	-2.13693e-19	8.86682e-19	5.56856e-17	1.33615e-17	-1.9985e-17	300	610	0	1.09391e-20	-4.11779e-20	1.87915e-19	-9.82331e-18	2.53079e-17	4.02843e-18	300	200	0	3.54949	2.32852	55.5542	148.609	984.706	225.302	-311	200	0	5.83758	4.74615	61.9618	529.843	-91.0229	1008.28	-914	200	0
444	6	6.34111e-19	-2.5468e-19	7.98586e-19	4.9657e-17	9.7923e-18	-3.55128e-17	300	610	0	3.4793e-20	-4.88554e-20	2.56963e-19	-1.35281e-17	3.56749e-17	6.13678e-18	300	200	0	3.5481	2.37789	55.5339	128.052	1011.85	240.975	-311	200	0	5.72388	4.70732	62.7371	557.192	-62.8559	1007.86	-914	200	0
444	7	8.73466e-19	-2.73157e-19	4.79763e-19	2.88744e-17	1.55388e-18	-5.51559e-17	300	610	0	6.90666e-20	-5.20777e-20	3.23771e-19	-1.71665e-17	4.63082e-17	8.53123e-18	300	200	0	3.54372	2.42839	55.5279	109.275	1039.35	258.587	-311	200	0	5.70149	4.6953	63.6397	586.983	-41.0217	996.651	-914	200	0
444	8	1.10864e-18	-2.4865e-19	-1.74244e-19	-1.32599e-17	-1.30973e-17	-7.78832e-17	300	610	0	1.14356e-19	-4.68831e-20	3.7283e-19	-1.9935e-17	5.51998e-17	1.09268e-17	300	200	0	3.53421	2.4747	55.5563	97.0491	1061.98	276.35	-311	200	0	5.76792	4.71085	64.6667	612.252	-15.6411	978.874	-914	200	0
444	9	1.28779e-18	-1.54465e-19	-1.27561e-18	-8.37934e-17	-3.58637e-17	-1.01262e-16	300	610	0	1.69413e-19	-2.81263e-20	3.80846e-19	-2.06163e-17	5.92181e-17	1.28274e-17	300	200	0	3.52204	2.51398	55.6139	94.9994	1075.41	291.845	-311	200	0	5.8949	4.75458	65.8117	622.397	12.5812	960.835	-914	200	0
445	0	1.33233e-18	4.13811e-20	-2.92668e-18	-1.89095e-16	-6.8024e-17	-1.20926e-16	300	610	0	2.30043e-19	1.03294e-20	3.15813e-19	-1.75262e-17	5.39274e-17	1.34732e-17	300	200	0	3.51449	2.54075	55.693	103.632	1080.51	303.234	-311	200	0	6.03938	4.8352	66.9977	607.702	30.5451	948.777	-914	200	0	9.74703	7.44767	120.232	24690	77292.4	-6086.05	0	0	0
445	1	1.13351e-18	3.7343e-19	-5.19145e-18	-3.33032e-16	-1.09854e-16	-1.30051e-16	300	610	0	2.87791e-19	7.50726e-20	1.37214e-19	-8.51729e-18	3.35426e-17	1.18026e-17	300	200	0	3.51872	2.54781	55.7926	120.64	1081.84	309.774	-311	200	0	6.16944	4.97179	68.0811	564.389	24.074	944.235	-914	200	0
445	2	5.5267e-19	8.73519e-19	-8.05399e-18	-5.14319e-16	-1.59828e-16	-1.18955e-16	300	610	0	3.28554e-19	1.72111e-19	-2.01873e-19	8.9179e-18	-8.86787e-18	6.4494e-18	300	200	0	3.53732	2.53353	55.9056	143.125	1082.48	311.705	-311	200	0	6.27769	5.17106	68.8909	492.365	-7.91867	942.648	-914	200	0
445	3	-5.72181e-19	1.56218e-18	-1.13626e-17	-7.22975e-16	-2.13603e-16	-7.49874e-17	300	610	0	3.31321e-19	3.05199e-19	-7.49778e-19	3.73933e-17	-8.07925e-17	-4.19864e-18	300	200	0	3.56751	2.50471	56.0138	168.251	1081.79	310.133	-311	200	0	6.3829	5.41113	69.268	394.23	-53.7992	937.576	-914	200	0
445	4	-2.40996e-18	2.436e-18	-1.4761e-17	-9.35966e-16	-2.6284e-16	1.70339e-17	300	610	0	2.67429e-19	4.73388e-19	-1.54726e-18	7.91658e-17	-1.89136e-16	-2.18479e-17	300	200	0	3.60049	2.47259	56.0978	192.212	1077.91	306.691	-311	200	0	6.52165	5.66283	69.092	282.115	-102.801	926.211	-914	200	0
445	5	-5.10662e-18	3.45068e-18	-1.76109e-17	-1.11233e-15	-2.93973e-16	1.73552e-16	300	610	0	1.00847e-19	6.6775e-19	-2.61345e-18	1.35404e-16	-3.38355e-16	-4.80143e-17	300	200	0	3.62264	2.44774	56.1447	210.52	1070.74	303.098	-311	200	0	6.72527	5.91437	68.3062	182.322	-150.609	911.039	-914	200	0
445	6	-8.73794e-18	4.49993e-18	-1.89157e-17	-1.18842e-15	-2.87161e-16	4.09792e-16	300	610	0	-2.09797e-19	8.67332e-19	-3.92592e-18	2.05139e-16	-5.27725e-16	-8.35684e-17	300	200	0	3.62316	2.43599	56.1516	219.563	1061.57	300.975	-311	200	0	6.99712	6.16408	66.9696	124.027	-194.019	897.283	-914	200	0
445	7	-1.32418e-17	5.39175e-18	-1.72626e-17	-1.07431e-15	-2.15766e-16	7.35702e-16	300	610	0	-7.06588e-19	1.03461e-18	-5.39456e-18	2.83888e-16	-7.4766e-16	-1.28078e-16	300	200	0	3.60173	2.43685	56.1286	217.23	1051.15	301.551	-311	200	0	7.30375	6.40868	65.2945	122.93	-227.506	889.537	-914	200	0
445	8	-1.83295e-17	5.8248e-18	-1.08078e-17	-6.53085e-16	-4.6848e-17	1.14999e-15	300	610	0	-1.42412e-18	1.111e-18	-6.83029e-18	3.61988e-16	-9.75149e-16	-1.78933e-16	300	200	0	3.56821	2.44686	56.0935	202.983	1039.61	305.207	-311	200	0	7.5856	6.64885	63.5917	180.404	-243.454	890.325	-914	200	0
445	9	-2.33774e-17	5.37014e-18	2.66006e-18	2.14978e-16	2.56662e-16	1.63209e-15	300	610	0	-2.37681e-18	1.01349e-18	-7.91105e-18	4.2276e-16	-1.1686e-15	-2.3028e-16	300	200	0	3.53778	2.46405	56.0543	178.713	1027.27	311.413	-311	200	0	7.7864	6.88589	62.1478	289.219	-235.682	899.863	-914	200	0
446	0	-2.73095e-17	3.46578e-18	2.55328e-17	1.6802e-15	7.31327e-16	2.13215e-15	300	610	0	-3.54091e-18	6.3372e-19	-8.15033e-18	4.40795e-16	-1.26275e-15	-2.71834e-16	300	200	0	3.52472	2.48804	56.0075	148.708	1014.23	319.072	-311	200	0	7.87911	7.09868	61.1533	433.796	-206.462	914.702	-914	200	0	10.7115	8.99578	120.442	24906.4	77230.1	-7608.18	0	0	0
446	1	-2.84854e-17	-5.65128e-19	6.00203e-17	3.88021e-15	1.40525e-15	2.55975e-15	300	610	0	-4.83136e-18	-1.58208e-19	-6.87639e-18	3.80756e-16	-1.16464e-15	-2.87739e-16	300	200	0	3.53539	2.51779	55.9481	117.125	999.642	326.984	-311	200	0	7.86763	7.23849	60.708	594.42	-167.551	927.888	-914	200	0
446	2	-2.46238e-17	-7.4588e-18	1.07557e-16	6.90203e-15	2.28599e-15	2.77268e-15	300	610	0	-6.07394e-18	-1.50278e-18	-3.23474e-18	1.97376e-16	-7.52494e-16	-2.55736e-16	300	200	0	3.5649	2.55	55.8715	85.9848	981.363	334.354	-311	200	0	7.76927	7.26215	60.8256	755.817	-130.912	934.226	-914	200	0
446	3	-1.28012e-17	-1.79021e-17	1.67934e-16	1.07266e-14	3.3438e-15	2.56805e-15	300	610	0	-6.97561e-18	-3.52975e-18	3.76988e-18	-1.62501e-16	1.2038e-16	-1.47042e-16	300	200	0	3.60128	2.5791	55.7717	56.161	955.876	341.181	-311	200	0	7.59741	7.16362	61.4322	909.318	-100.883	935.447	-914	200	0
446	4	1.0416e-17	-3.23537e-17	2.38122e-16	1.51542e-14	4.49024e-15	1.67963e-15	300	610	0	-7.09737e-18	-6.32326e-18	1.51711e-17	-7.5473e-16	1.61359e-15	7.24978e-17	300	200	0	3.63257	2.59868	55.6447	28.4409	919.994	348.28	-311	200	0	7.364	6.96827	62.4013	1047.2	-78.0144	937.898	-914	200	0
446	5	4.86374e-17	-5.07799e-17	3.1082e-16	1.97125e-14	5.5531e-15	-2.13883e-16	300	610	0	-5.83739e-18	-9.87072e-18	3.18551e-17	-1.62828e-15	3.87609e-15	4.39305e-16	300	200	0	3.65117	2.60343	55.4963	3.3522	874.436	356.803	-311	200	0	7.09251	6.71249	63.6003	1156.76	-66.8701	944.332	-914	200	0
446	6	1.05029e-16	-7.22982e-17	3.72808e-16	2.35531e-14	6.25019e-15	-3.46288e-15	300	610	0	-2.43546e-18	-1.39939e-17	5.42674e-17	-2.80997e-15	7.00744e-15	9.86188e-16	300	200	0	3.65407	2.5902	55.351	-18.289	825.067	367.357	-311	200	0	6.81711	6.43544	64.9051	1221.32	-74.2806	949.26	-914	200	0
446	7	1.81331e-16	-9.47323e-17	4.03316e-16	2.53488e-14	6.16654e-15	-8.39569e-15	300	610	0	3.98647e-18	-1.82634e-17	8.19956e-17	-4.28257e-15	1.10006e-14	1.73287e-15	300	200	0	3.64068	2.55661	55.2527	-35.2581	780.817	379.261	-311	200	0	6.57455	6.1737	66.2113	1228.02	-102.614	943.401	-914	200	0
446	8	2.76439e-16	-1.14107e-16	3.72744e-16	2.32157e-14	4.74232e-15	-1.52343e-14	300	610	0	1.43293e-17	-2.1902e-17	1.13219e-16	-5.95577e-15	1.56647e-14	2.67222e-15	300	200	0	3.61136	2.49959	55.239	-46.933	750.803	390.591	-311	200	0	6.39875	5.95431	67.4596	1175.58	-149.406	921.824	-914	200	0
446	9	3.84534e-16	-1.24144e-16	2.42276e-16	1.46913e-14	1.28182e-15	-2.39694e-14	300	610	0	2.9347e-17	-2.36889e-17	1.44049e-16	-7.63091e-15	2.05286e-14	3.75188e-15	300	200	0	3.56841	2.41875	55.3037	-53.3923	741.012	399.173	-311	200	0	6.31199	5.79051	68.6424	1075.74	-210.237	888.139	-914	200	0
447	0	4.92803e-16	-1.15857e-16	-3.48835e-17	-3.18137e-15	-5.00276e-15	-3.41917e-14	300	610	0	4.93814e-17	-2.18845e-17	1.67798e-16	-8.96206e-15	2.47313e-14	4.8517e-15	300	200	0	3.51722	2.32085	55.3953	-54.8764	751.091	403.916	-311	200	0	6.32036	5.68114	69.7639	949.879	-280.973	852.771	-914	200	0	10.7115	8.99578	120.442	24906.4	77230.1	-7608.18	0	0	0
447	1	5.78922e-16	-7.74195e-17	-5.09708e-16	-3.36072e-14	-1.4896e-14	-4.4881e-14	300	610	0	7.39868e-17	-1.42081e-17	1.7431e-16	-9.41887e-15	2.69125e-14	5.75851e-15	300	200	0	3.46512	2.2185	55.4618	-51.8192	773.961	405.356	-311	200	0	6.42107	5.62094	70.7899	827.393	-361.733	827.585	-914	200	0
447	2	6.08658e-16	5.48858e-18	-1.22986e-15	-7.95572e-14	-2.90141e-14	-5.4166e-14	300	610	0	1.0144e-16	2.08964e-18	1.4949e-16	-8.26025e-15	2.51255e-14	6.1416e-15	300	200	0	3.41904	2.12669	55.4847	-45.4973	799.21	404.884	-311	200	0	6.60769	5.61071	71.6402	741.463	-457.54	821.515	-914	200	0
447	3	5.34163e-16	1.48551e-16	-2.22738e-15	-1.4298e-13	-4.7553e-14	-5.90829e-14	300	610	0	1.28154e-16	3.00026e-17	7.53224e-17	-4.53219e-15	1.68072e-14	5.53434e-15	300	200	0	3.3835	2.06111	55.471	-38.392	818.162	403.86	-311	200	0	6.86029	5.64963	72.2189	716.536	-569.127	839.629	-914	200	0
447	4	2.93828e-16	3.66571e-16	-3.50046e-15	-2.2364e-13	-6.99364e-14	-5.5383e-14	300	610	0	1.48042e-16	7.23294e-17	-6.92956e-17	2.89176e-15	-1.14575e-15	3.33052e-15	300	200	0	3.35934	2.03434	55.4278	-32.6512	827.185	403.596	-311	200	0	7.13554	5.72363	72.4395	757.354	-684.774	882.683	-914	200	0
447	5	-1.85111e-16	6.69754e-16	-4.98883e-15	-3.17555e-13	-9.43649e-14	-3.74633e-14	300	610	0	1.51933e-16	1.30949e-16	-3.06457e-16	1.52044e-14	-3.21334e-14	-1.19318e-15	300	200	0	3.34446	2.05025	55.3545	-27.9535	827.62	405.508	-311	200	0	7.37909	5.81141	72.2213	848.073	-788.114	945.484	-914	200	0
447	6	-9.79732e-16	1.05819e-15	-6.54299e-15	-4.1505e-13	-1.17285e-13	1.47251e-15	300	610	0	1.27196e-16	2.0575e-16	-6.55398e-16	3.34667e-14	-7.93661e-14	-8.81371e-15	300	200	0	3.33699	2.10232	55.2554	-21.8788	824.157	410.757	-311	200	0	7.54903	5.90036	71.4764	959.568	-870.43	1017.73	-914	200	0
447	7	-2.15864e-15	1.51436e-15	-7.88933e-15	-4.98553e-13	-1.32828e-13	6.88874e-14	300	610	0	5.77957e-17	2.93185e-16	-1.1264e-15	5.829e-14	-1.45059e-13	-2.02403e-14	300	200	0	3.33857	2.17699	55.1527	-12.6795	822.576	419.509	-311	200	0	7.62425	5.99077	70.1375	1061.32	-927.397	1089.5	-914	200	0
447	8	-3.76145e-15	1.99373e-15	-8.59501e-15	-5.40406e-13	-1.32318e-13	1.71856e-13	300	610	0	-7.4896e-17	3.84462e-16	-1.71202e-15	8.93773e-14	-2.29237e-13	-3.59171e-14	300	200	0	3.35535	2.25883	55.0891	-1.13656	826.586	430.521	-311	200	0	7.6011	6.08541	68.216	1132.01	-948.743	1156	-914	200	0
447	9	-5.7692e-15	2.41407e-15	-8.04008e-15	-5.01138e-13	-1.03993e-13	3.15309e-13	300	610	0	-2.90153e-16	4.63493e-16	-2.37556e-15	1.24913e-13	-3.28111e-13	-5.57355e-14	300	200	0	3.39585	2.33586	55.1146	10.8768	835.937	441.642	-311	200	0	7.4913	6.1813	65.8442	1164.18	-921.172	1214.98	-914	200	0
448	0	-8.0649e-15	2.64455e-15	-5.40766e-15	-3.28921e-13	-3.31636e-14	4.99431e-13	300	610	0	-6.04377e-16	5.04839e-16	-3.03704e-15	1.60817e-13	-4.3204e-13	-7.86476e-14	300	200	0	3.46499	2.40255	55.2582	22.5321	847.987	450.962	-311	200	0	7.31684	6.27314	63.289	1164.03	-839.347	1261.05	-914	200	0	10.5846	8.46947	120.617	25199.3	77009	-6903.8	0	0	0
448	1	-1.03854e-14	2.49704e-15	2.92207e-16	3.88185e-14	9.69059e-14	7.16104e-13	300	610	0	-1.02557e-15	4.72064e-16	-3.55776e-15	1.89915e-13	-5.23212e-13	-1.02189e-13	300	200	0	3.55883	2.45892	55.5057	33.3462	861.335	457.647	-311	200	0	7.10349	6.3579	60.9032	1148.02	-707.205	1285.9	-914	200	0
448	2	-1.22677e-14	1.72267e-15	1.01453e-14	6.7037e-13	3.03038e-13	9.44464e-13	300	610	0	-1.54548e-15	3.17169e-16	-3.72567e-15	2.01144e-13	-5.73288e-13	-1.21944e-13	300	200	0	3.66427	2.50738	55.8088	41.5829	877.037	461.997	-311	200	0	6.8824	6.43211	59.014	1136.92	-532.93	1284.3	-914	200	0
448	3	-1.29978e-14	1.86155e-17	2.51787e-14	1.6298e-12	5.98719e-13	1.1458e-12	300	610	0	-2.12926e-15	-1.80055e-17	-3.24515e-15	1.78964e-13	-5.41506e-13	-1.31017e-13	300	200	0	3.76277	2.55036	56.1152	44.9248	895.707	464.748	-311	200	0	6.69138	6.48549	57.8257	1147.94	-329.141	1257.98	-914	200	0
448	4	-1.15723e-14	-2.94908e-15	4.61048e-14	2.96055e-12	9.88837e-13	1.25837e-12	300	610	0	-2.70309e-15	-5.97234e-16	-1.73645e-15	1.03276e-13	-3.73937e-13	-1.19628e-13	300	200	0	3.83651	2.58936	56.3897	42.5327	914.867	466.044	-311	200	0	6.56468	6.49769	57.3842	1187.18	-114.33	1213.67	-914	200	0
448	5	-6.69325e-15	-7.49918e-15	7.29406e-14	4.66119e-12	1.46231e-12	1.19322e-12	300	610	0	-3.14061e-15	-1.48083e-15	1.24767e-15	-4.97836e-14	-4.94738e-15	-7.50124e-14	300	200	0	3.87435	2.62436	56.6089	36.1733	930.258	465.381	-311	200	0	6.52073	6.44722	57.6165	1248.02	90.6503	1159.29	-914	200	0
448	6	3.18072e-15	-1.3858e-14	1.0449e-13	6.65249e-12	1.98258e-12	8.32485e-13	300	610	0	-3.25032e-15	-2.71057e-15	6.17917e-15	-3.05673e-13	6.37855e-13	1.8141e-14	300	200	0	3.87385	2.65299	56.7482	29.4305	939.319	462.741	-311	200	0	6.55773	6.32474	58.4121	1316.39	266.956	1102.76	-914	200	0
448	7	1.96947e-14	-2.20441e-14	1.37696e-13	8.73642e-12	2.47635e-12	3.24298e-14	300	610	0	-2.76713e-15	-4.28735e-15	1.34751e-14	-6.87349e-13	1.6236e-12	1.76399e-13	300	200	0	3.8407	2.67175	56.7858	25.9648	942.577	458.915	-311	200	0	6.65906	6.1359	59.661	1378.33	401	1051.11	-914	200	0
448	8	4.43332e-14	-3.17108e-14	1.66896e-13	1.05493e-11	2.82165e-12	-1.36581e-12	300	610	0	-1.35293e-15	-6.14076e-15	2.33704e-14	-1.20866e-12	3.0014e-12	4.15074e-13	300	200	0	3.78654	2.67992	56.7131	28.5332	941.409	454.355	-311	200	0	6.8063	5.90419	61.2107	1426.94	486.879	1008.5	-914	200	0
448	9	7.79931e-14	-4.19481e-14	1.83076e-13	1.15149e-11	2.8371e-12	-3.51452e-12	300	610	0	1.38732e-15	-8.09098e-15	3.57349e-14	-1.86472e-12	4.77539e-12	7.44124e-13	300	200	0	3.72509	2.68108	56.5348	38.1429	935.852	448.511	-311	200	0	6.98396	5.67557	62.8275	1463.6	522.612	976.28	-914	200	0
449	0	1.20364e-13	-5.10551e-14	1.73253e-13	1.08065e-11	2.27567e-12	-6.52294e-12	300	610	0	5.86569e-15	-9.80516e-15	4.983e-14	-2.61913e-12	6.8706e-12	1.16213e-12	300	200	0	3.66828	2.67907	56.2644	52.7764	925.646	440.527	-311	200	0	7.17259	5.50257	64.241	1489.59	504.902	954.505	-914	200	0	11.0267	8.11679	119.553	25257.5	76353.1	-6563.62	0	0	0
449	1	1.69099e-13	-5.63076e-14	1.20241e-13	7.33353e-12	8.2728e-13	-1.04028e-11	300	610	0	1.24385e-14	-1.07534e-14	6.40123e-14	-3.38812e-12	9.09004e-12	1.64817e-12	300	200	0	3.62392	2.67427	55.9272	67.9848	911.802	430.087	-311	200	0	7.35151	5.41211	65.2176	1499.67	434.25	943.112	-914	200	0
449	2	2.18798e-13	-5.37669e-14	3.10457e-15	-2.27679e-13	-1.86342e-12	-1.49937e-11	300	610	0	2.12911e-14	-1.01726e-14	7.54053e-14	-4.02304e-12	1.10653e-11	2.15175e-12	300	200	0	3.59561	2.66525	55.5669	79.561	896.135	417.632	-311	200	0	7.51284	5.39228	65.6096	1487.35	322.842	943.483	-914	200	0
449	3	2.59867e-13	-3.81985e-14	-2.01272e-13	-1.33315e-11	-6.15688e-12	-1.98694e-11	300	610	0	3.22731e-14	-7.05315e-15	7.95844e-14	-4.29311e-12	1.22062e-11	2.58143e-12	300	200	0	3.58319	2.65231	55.2432	85.636	879.618	404.221	-311	200	0	7.66651	5.4153	65.3878	1451.14	190.412	958.221	-914	200	0
449	4	2.7741e-13	-3.19975e-15	-5.15002e-13	-3.33582e-11	-1.23477e-11	-2.42294e-11	300	610	0	4.46817e-14	-1.64928e-16	7.035e-14	-3.87258e-12	1.16595e-11	2.79345e-12	300	200	0	3.58229	2.63748	55.0175	87.1048	861.792	391.531	-311	200	0	7.82465	5.46378	64.652	1391.88	51.793	987.341	-914	200	0
449	5	2.50397e-13	5.83364e-14	-9.53872e-13	-6.12728e-11	-2.05547e-11	-2.67884e-11	300	610	0	5.69981e-14	1.18498e-14	3.97007e-14	-2.33813e-12	8.29082e-12	2.58296e-12	300	200	0	3.58497	2.62285	54.9385	86.9784	842.658	381.911	-311	200	0	7.9784	5.52656	63.6212	1309.88	-87.5182	1025.49	-914	200	0
449	6	1.5149e-13	1.53268e-13	-1.51939e-12	-9.71183e-11	-3.05667e-11	-2.56841e-11	300	610	0	6.66004e-14	3.02895e-14	-2.18395e-14	8.15559e-13	7.12505e-13	1.68123e-12	300	200	0	3.58329	2.61008	55.0305	89.0219	823.948	377.674	-311	200	0	8.09159	5.58626	62.6053	1209.58	-222.029	1065.21	-914	200	0
449	7	-5.19508e-14	2.86598e-13	-2.18791e-12	-1.39324e-10	-4.16418e-11	-1.84374e-11	300	610	0	6.94909e-14	5.60803e-14	-1.24346e-13	6.13158e-12	-1.2616e-11	-2.35752e-13	300	200	0	3.57272	2.60069	55.2782	95.9926	807.551	379.837	-311	200	0	8.11677	5.62292	61.9121	1104.49	-337.034	1102.42	-914	200	0
449	8	-3.95018e-13	4.59065e-13	-2.89696e-12	-1.83842e-10	-5.22695e-11	-2.01008e-12	300	610	0	6.01081e-14	8.93085e-14	-2.76849e-13	1.41061e-11	-3.31819e-11	-3.52103e-12	300	200	0	3.5531	2.59641	55.6261	108.792	794.16	387.849	-311	200	0	8.02077	5.62078	61.7274	1014.72	-412.302	1136.46	-914	200	0
449	9	-9.09794e-13	6.63838e-13	-3.52946e-12	-2.23147e-10	-5.9915e-11	2.69784e-11	300	610	0	3.13245e-14	1.28582e-13	-4.84685e-13	2.5051e-11	-6.2071e-11	-8.5049e-12	300	200	0	3.52825	2.59823	56.0094	126.46	783.73	400.403	-311	200	0	7.80141	5.57127	62.0661	959.937	-434.627	1165.53	-914	200	0
450	0	-1.61647e-12	8.8234e-13	-3.89767e-12	-2.45237e-10	-6.07884e-11	7.18029e-11	300	610	0	-2.52337e-14	1.70226e-13	-7.45662e-13	3.88924e-11	-9.94457e-11	-1.54096e-11	300	200	0	3.50502	2.60421	56.3845	145.539	776.463	416.126	-311	200	0	7.48583	5.47537	62.7993	952.793	-406.721	1183.78	-914	200	0	11.0267	8.11679	119.553	25257.5	76353.1	-6563.62	0	0	0
450	1	-2.51038e-12	1.07941e-12	-3.72984e-12	-2.32804e-10	-4.97021e-11	1.34876e-10	300	610	0	-1.18372e-13	2.07358e-13	-1.04495e-12	5.49015e-11	-1.43829e-10	-2.42234e-11	300	200	0	3.49257	2.60906	56.7304	160.402	773.255	433.745	-311	200	0	7.11632	5.34298	63.7118	993.059	-343.525	1182.35	-914	200	0
450	2	-3.54457e-12	1.19833e-12	-2.66451e-12	-1.62903e-10	-2.01134e-11	2.16608e-10	300	610	0	-2.55818e-13	2.28942e-13	-1.3488e-12	7.13611e-11	-1.91199e-10	-3.45299e-11	300	200	0	3.50054	2.60751	57.0342	166.058	774.95	451.755	-311	200	0	6.72995	5.19217	64.5587	1066.16	-261.462	1154.09	-914	200	0
450	3	-4.6083e-12	1.15668e-12	-2.59067e-13	-7.54694e-12	3.55204e-11	3.13847e-10	300	610	0	-4.41828e-13	2.19007e-13	-1.5976e-12	8.51911e-11	-2.3394e-10	-4.52955e-11	300	200	0	3.53476	2.59847	57.2755	160.385	781.276	468.269	-311	200	0	6.34693	5.04758	65.1174	1151.36	-173.803	1099.54	-914	200	0
450	4	-5.5028e-12	8.4438e-13	3.97839e-12	2.64226e-10	1.24917e-10	4.17891e-10	300	610	0	-6.7373e-13	1.56313e-13	-1.69904e-12	9.15797e-11	-2.59768e-10	-5.46272e-11	300	200	0	3.59397	2.58485	57.4256	143.828	791.191	481.573	-311	200	0	5.98335	4.93437	65.2569	1233.94	-94.6471	1029.81	-914	200	0
450	5	-5.91751e-12	1.2611e-13	1.05235e-11	6.82124e-10	2.545e-10	5.12196e-10	300	610	0	-9.37365e-13	1.48565e-14	-1.52314e-12	8.37006e-11	-2.50822e-10	-5.95297e-11	300	200	0	3.66971	2.56949	57.462	118.655	803.613	490.557	-311	200	0	5.67347	4.86889	64.9783	1308.2	-42.2776	963.811	-914	200	0
450	6	-5.41171e-12	-1.14931e-12	1.97251e-11	1.26751e-09	4.27105e-10	5.70008e-10	300	610	0	-1.20152e-12	-2.34256e-13	-9.01366e-13	5.26402e-11	-1.83252e-10	-5.57121e-11	300	200	0	3.74842	2.5527	57.3814	88.8217	816.663	494.37	-311	200	0	5.46762	4.84913	64.3725	1370.65	-33.3165	920.47	-914	200	0
450	7	-3.40978e-12	-3.1293e-12	3.16389e-11	2.02283e-09	6.38747e-10	5.52357e-10	300	610	0	-1.41181e-12	-6.18955e-13	3.6699e-13	-1.22984e-11	-2.77281e-11	-3.75195e-11	300	200	0	3.8161	2.53382	57.2014	59.6905	827.642	492.1	-311	200	0	5.40002	4.85778	63.5815	1414.59	-74.7785	910.411	-914	200	0
450	8	7.79207e-13	-5.92413e-12	4.57995e-11	2.91708e-09	8.74397e-10	4.07118e-10	300	610	0	-1.4848e-12	-1.1597e-12	2.49691e-12	-1.22694e-10	2.48521e-10	1.90271e-12	300	200	0	3.86376	2.51381	56.9546	37.2597	835.081	483.371	-311	200	0	5.46358	4.88097	62.8252	1432.3	-164.112	932.982	-914	200	0
450	9	7.90343e-12	-9.55667e-12	6.09315e-11	3.86751e-09	1.10294e-09	7.00855e-11	300	610	0	-1.30385e-12	-1.85973e-12	5.68366e-12	-2.89261e-10	6.7746e-10	7.00744e-11	300	200	0	3.88795	2.49443	56.6795	26.4445	839.602	469.211	-311	200	0	5.62309	4.91887	62.3943	1419.04	-291.196	980.254	-914	200	0
451	0	1.86555e-11	-1.38929e-11	7.46151e-11	4.71859e-09	1.27172e-09	-5.30642e-10	300	610	0	-7.18754e-13	-2.69163e-12	1.00477e-11	-5.18984e-10	1.28302e-09	1.74113e-10	300	200	0	3.8876	2.47476	56.412	28.9972	843.049	452.041	-311	200	0	5.84877	4.98241	62.5365	1374.53	-438.065	1041.54	-914	200	0	10.4475	7.58976	123.214	26025.4	78980	-6053.92	0	0	0
451	1	3.34879e-11	-1.8554e-11	8.29421e-11	5.22039e-09	1.30157e-09	-1.46544e-09	300	610	0	4.47932e-13	-3.58039e-12	1.55545e-11	-8.10916e-10	2.07021e-09	3.1896e-10	300	200	0	3.86546	2.45106	56.1758	43.5425	847.706	434.729	-311	200	0	6.13178	5.08589	63.3349	1304.72	-581.09	1103.58	-914	200	0
451	2	5.23413e-11	-2.28134e-11	8.02257e-11	5.01062e-09	1.08359e-09	-2.78742e-09	300	610	0	2.38424e-12	-4.38373e-12	2.19068e-11	-1.15051e-09	3.01005e-09	5.04747e-10	300	200	0	3.83187	2.42219	55.9797	67.7413	854.805	419.556	-311	200	0	6.47524	5.23139	64.7077	1223.42	-696.811	1152.04	-914	200	0
451	3	7.42788e-11	-2.5491e-11	5.88652e-11	3.60675e-09	4.79765e-10	-4.50871e-09	300	610	0	5.2576e-12	-4.87193e-12	2.84125e-11	-1.50259e-09	4.02052e-09	7.23216e-10	300	200	0	3.8018	2.39315	55.8262	99.3736	863.178	407.849	-311	200	0	6.87697	5.39543	66.5015	1148.56	-771.387	1177.09	-914	200	0
451	4	9.70314e-11	-2.48621e-11	9.50664e-12	4.17108e-10	-6.69948e-10	-6.56755e-09	300	610	0	9.16494e-12	-4.71077e-12	3.38359e-11	-1.80336e-09	4.94429e-09	9.53224e-10	300	200	0	3.78504	2.37206	55.7155	135.647	870.347	400.208	-311	200	0	7.31301	5.53566	68.5211	1095	-807.855	1177.28	-914	200	0
451	5	1.16483e-10	-1.86127e-11	-7.83129e-11	-5.21706e-09	-2.53069e-09	-8.78657e-09	300	610	0	1.40604e-11	-3.45363e-12	3.62524e-11	-1.95253e-09	5.52571e-09	1.15561e-09	300	200	0	3.77969	2.36463	55.6467	172.605	874.458	396.878	-311	200	0	7.73122	5.60671	70.496	1073.29	-819.33	1157.72	-914	200	0
451	6	1.26161e-10	-3.8837e-12	-2.14816e-10	-1.39346e-08	-5.24227e-09	-1.0824e-08	300	610	0	1.96593e-11	-5.50942e-13	3.29379e-11	-1.80709e-09	5.39112e-09	1.26797e-09	300	200	0	3.77558	2.37199	55.6273	205.324	874.535	398.137	-311	200	0	8.06328	5.56962	72.0977	1092.32	-815.255	1124.37	-914	200	0
451	7	1.16832e-10	2.25395e-11	-4.07688e-10	-2.62073e-08	-8.87139e-09	-1.21232e-08	300	610	0	2.53207e-11	4.61188e-12	2.03429e-11	-1.1794e-09	4.03909e-09	1.20047e-09	300	200	0	3.76326	2.39222	55.6735	228.058	870.189	404.472	-311	200	0	8.24745	5.40419	72.9995	1152.92	-797.24	1080.02	-914	200	0
451	8	7.63794e-11	6.38228e-11	-6.58604e-10	-4.21184e-08	-1.33438e-08	-1.18689e-08	300	610	0	2.99168e-11	1.26351e-11	-5.78187e-12	1.56887e-10	8.49968e-10	8.34138e-10	300	200	0	3.74057	2.42237	55.7868	234.378	861.695	416.187	-311	200	0	8.25107	5.13002	72.9693	1240.13	-760.829	1026.48	-914	200	0
451	9	-9.81761e-12	1.22391e-10	-9.58446e-10	-6.10583e-08	-1.83555e-08	-8.96536e-09	300	610	0	3.17069e-11	2.39697e-11	-5.00211e-11	2.44853e-09	-4.87305e-09	2.40078e-11	300	200	0	3.71384	2.45913	55.9344	219.189	849.377	432.743	-311	200	0	8.08547	4.81214	71.9668	1328.86	-699.801	968.336	-914	200	0
452	0	-1.57702e-10	1.98879e-10	-1.28121e-09	-8.13387e-08	-2.3266e-08	-2.05623e-09	300	610	0	2.82456e-11	3.87131e-11	-1.16593e-10	5.92659e-09	-1.38165e-08	-1.39001e-09	300	200	0	3.69445	2.49904	56.067	181.84	833.231	452.329	-311	200	0	7.7981	4.53614	70.1549	1393.22	-615.646	912.343	-914	200	0	10.068	8.76242	116.511	24284.5	73207.1	-7110.22	0	0	0
452	1	-3.82213e-10	2.90671e-10	-1.5769e-09	-9.97451e-08	-2.69822e-08	1.03871e-08	300	610	0	1.63683e-11	5.63283e-11	-2.08202e-10	1.07469e-08	-2.65065e-08	-3.56115e-09	300	200	0	3.6908	2.53852	56.1563	127.135	814.134	471.994	-311	200	0	7.4437	4.37724	67.8312	1413.23	-520.92	865.021	-914	200	0
452	2	-6.93441e-10	3.90047e-10	-1.76419e-09	-1.11075e-07	-2.78504e-08	2.98755e-08	300	610	0	-7.68399e-12	7.52855e-11	-3.24362e-10	1.69023e-08	-4.30815e-08	-6.59889e-09	300	200	0	3.70136	2.57299	56.21	63.6087	794.834	488.744	-311	200	0	7.0631	4.38653	65.3255	1382.62	-430.426	831.172	-914	200	0
452	3	-1.09096e-09	4.82008e-10	-1.72412e-09	-1.07748e-07	-2.35853e-08	5.75761e-08	300	610	0	-4.79241e-11	9.26456e-11	-4.59135e-10	2.41033e-08	-6.29763e-08	-1.0514e-08	300	200	0	3.71554	2.59664	56.2549	0.550725	779.172	500.66	-311	200	0	6.68421	4.58209	62.892	1311.03	-350.313	812.519	-914	200	0
452	4	-1.55612e-09	5.42003e-10	-1.29689e-09	-7.96187e-08	-1.12763e-08	9.38159e-08	300	610	0	-1.07975e-10	1.03628e-10	-5.98334e-10	3.16295e-08	-8.45198e-08	-1.51432e-08	300	200	0	3.72134	2.60419	56.3087	-54.2354	770.867	506.836	-311	200	0	6.33066	4.93893	60.6917	1215.93	-276.406	807.675	-914	200	0
452	5	-2.04249e-09	5.33956e-10	-2.849e-10	-1.41831e-08	1.24708e-08	1.37393e-07	300	610	0	-1.9003e-10	1.01241e-10	-7.16365e-10	3.81609e-08	-1.04464e-07	-2.00545e-08	300	200	0	3.71307	2.59344	56.3627	-95.0452	772.257	507.059	-311	200	0	6.02699	5.39972	58.8625	1113.78	-202.926	814.965	-914	200	0
452	6	-2.46487e-09	4.09238e-10	1.53431e-09	1.02568e-07	5.11876e-08	1.84695e-07	300	610	0	-2.93341e-10	7.60953e-11	-7.73106e-10	4.16076e-08	-1.17489e-07	-2.4438e-08	300	200	0	3.69339	2.56755	56.3906	-118.655	782.919	501.993	-311	200	0	5.79778	5.90457	57.5316	1018.24	-131.356	834.41	-914	200	0
452	7	-2.68838e-09	1.07456e-10	4.38027e-09	2.84363e-07	1.07912e-07	2.28666e-07	300	610	0	-4.12198e-10	1.65803e-11	-7.11478e-10	3.89743e-08	-1.15781e-07	-2.69945e-08	300	200	0	3.6693	2.53586	56.3671	-124.892	800.339	492.925	-311	200	0	5.6596	6.4069	56.7494	939.997	-73.9536	865.219	-914	200	0
452	8	-2.51965e-09	-4.3971e-10	8.42186e-09	5.41587e-07	1.84195e-07	2.57728e-07	300	610	0	-5.33448e-10	-9.03711e-11	-4.56753e-10	2.63123e-08	-8.88007e-08	-2.58433e-08	300	200	0	3.64722	2.51042	56.2797	-116.002	821.494	480.813	-311	200	0	5.61732	6.86808	56.4787	882.679	-50.7763	902.805	-914	200	0
452	9	-1.70369e-09	-1.3002e-09	1.37049e-08	8.76664e-07	2.78676e-07	2.5483e-07	300	610	0	-6.33717e-10	-2.57649e-10	8.09978e-11	-1.16664e-09	-2.34607e-08	-1.8482e-08	300	200	0	3.63032	2.49931	56.1356	-95.3052	842.847	465.938	-311	200	0	5.66935	7.25127	56.6495	842.593	-78.1123	939.967	-914	200	0
453	0	6.87722e-11	-2.52722e-09	2.00517e-08	1.27767e-06	3.85217e-07	1.96946e-07	300	610	0	-6.76702e-10	-4.95165e-10	9.995e-10	-4.87182e-08	9.50486e-08	-1.84611e-09	300	200	0	3.61698	2.50289	55.9651	-66.5244	860.934	448.979	-311	200	0	5.80931	7.52431	57.1775	814.076	-155.725	970.984	-914	200	0	10.068	8.76242	116.511	24284.5	73207.1	-7110.22	0	0	0
453	1	3.13732e-09	-4.13729e-09	2.69324e-08	1.71018e-06	4.90641e-07	5.54312e-08	300	610	0	-6.11139e-10	-8.05591e-10	2.38977e-09	-1.21321e-07	2.8146e-07	2.74711e-08	300	200	0	3.60197	2.51627	55.808	-33.1804	874.148	431.827	-311	200	0	6.02434	7.66632	57.9451	790.811	-264.156	994.487	-914	200	0
453	2	7.82381e-09	-6.07971e-09	3.33151e-08	2.1078e-06	5.7226e-07	-2.02197e-07	300	610	0	-3.70378e-10	-1.17846e-09	4.31228e-09	-2.2244e-07	5.47315e-07	7.27654e-08	300	200	0	3.58185	2.5339	55.6901	1.86451	882.993	416.682	-311	200	0	6.29492	7.67189	58.8013	763.056	-374.969	1012.02	-914	200	0
453	3	1.43525e-08	-8.1974e-09	3.75079e-08	2.3623e-06	5.95551e-07	-6.08356e-07	300	610	0	1.25176e-10	-1.5826e-09	6.76184e-09	-3.52187e-07	8.96217e-07	1.36456e-07	300	200	0	3.55887	2.55139	55.618	36.1766	888.557	405.013	-311	200	0	6.59263	7.55159	59.588	720.271	-465.277	1024.82	-914	200	0
453	4	2.27315e-08	-1.01808e-08	3.70226e-08	2.31507e-06	5.12565e-07	-1.18863e-06	300	610	0	9.61125e-10	-1.95734e-09	9.62013e-09	-5.04823e-07	1.31721e-06	2.18934e-07	300	200	0	3.53911	2.5649	55.5885	68.0905	890.883	397.55	-311	200	0	6.87613	7.33057	60.1805	658.401	-524.671	1032.68	-914	200	0
453	5	3.25913e-08	-1.15193e-08	2.85013e-08	1.75287e-06	2.6194e-07	-1.9514e-06	300	610	0	2.21577e-09	-2.20324e-09	1.25966e-08	-6.65615e-07	1.77629e-06	3.16989e-07	300	200	0	3.52807	2.57112	55.5951	97.138	888.327	394.407	-311	200	0	7.09566	7.04418	60.5143	584.508	-551.635	1033.54	-914	200	0
453	6	4.29817e-08	-1.14587e-08	7.77015e-09	4.11565e-07	-2.28285e-07	-2.87342e-06	300	610	0	3.93847e-09	-2.17404e-09	1.51614e-08	-8.07251e-07	2.20642e-06	4.21799e-07	300	200	0	3.52734	2.56816	55.6291	123.215	878.722	395.275	-311	200	0	7.211	6.73129	60.5892	517	-546.746	1023.65	-914	200	0
453	7	5.21407e-08	-8.97707e-09	-2.98983e-08	-2.00669e-06	-1.03358e-06	-3.88122e-06	300	610	0	6.11801e-09	-1.67245e-09	1.64784e-08	-8.86201e-07	2.49699e-06	5.16628e-07	300	200	0	3.53362	2.55572	55.6807	145.584	861.685	400.003	-311	200	0	7.20707	6.42976	60.4629	479.298	-513.038	999.087	-914	200	0
453	8	5.72586e-08	-2.79933e-09	-8.92143e-08	-5.79658e-06	-2.21989e-06	-4.82923e-06	300	610	0	8.64019e-09	-4.53218e-10	1.53519e-08	-8.39748e-07	2.48459e-06	5.7443e-07	300	200	0	3.54105	2.53367	55.7386	162.224	839.757	408.733	-311	200	0	7.0922	6.17075	60.2329	487.23	-461.084	957.565	-914	200	0
453	9	5.42865e-08	8.52595e-09	-1.73881e-07	-1.11862e-05	-3.82288e-06	-5.47667e-06	300	610	0	1.12353e-08	1.76134e-09	1.02092e-08	-5.84819e-07	1.9478e-06	5.55848e-07	300	200	0	3.54456	2.50185	55.7908	169.582	817.761	421.277	-311	200	0	6.8923	5.96849	59.9866	542.192	-406.3	899.804	-914	200	0
454	0	3.786e-08	2.64558e-08	-2.85084e-07	-1.82407e-05	-5.81819e-06	-5.46708e-06	300	610	0	1.3419e-08	5.24783e-09	-8.52377e-10	-2.01561e-08	6.10275e-07	4.08263e-07	300	200	0	3.54191	2.46271	55.8278	164.203	800.479	436.75	-311	200	0	6.65019	5.81878	59.737	635.299	-358.795	830.066	-914	200	0	10.2672	8.448	113.764	23703.9	70933.5	-6928.63	0	0	0
454	1	1.43901e-09	5.21547e-08	-4.19379e-07	-2.67279e-05	-8.08209e-06	-4.31671e-06	300	610	0	1.44346e-08	1.02236e-08	-1.99149e-08	9.6613e-07	-1.84261e-06	6.69137e-08	300	200	0	3.53418	2.42255	55.8472	145.811	789.304	453.669	-311	200	0	6.41872	5.71306	59.396	750.302	-317.678	757.022	-914	200	0
454	2	-6.22057e-08	8.60372e-08	-5.65992e-07	-3.59471e-05	-1.03437e-05	-1.42077e-06	300	610	0	1.32076e-08	1.67578e-08	-4.89401e-08	2.48121e-06	-5.72676e-06	-5.40664e-07	300	200	0	3.52369	2.38883	55.8577	118.729	782.033	470.062	-311	200	0	6.24546	5.64992	58.8485	863.05	-273.079	694.453	-914	200	0
454	3	-1.60002e-07	1.27127e-07	-7.03624e-07	-4.45276e-05	-1.21324e-05	3.91071e-06	300	610	0	8.33481e-09	2.46476e-08	-8.92747e-08	4.60185e-06	-1.12948e-05	-1.48529e-06	300	200	0	3.51274	2.36777	55.8745	90.1414	776.721	483.819	-311	200	0	6.15914	5.63358	58.0939	948.836	-211.867	657.192	-914	200	0
454	4	-2.96918e-07	1.72232e-07	-7.97098e-07	-5.02179e-05	-1.27275e-05	1.23727e-05	300	610	0	-1.86871e-09	3.32591e-08	-1.40915e-07	7.33595e-06	-1.86371e-05	-2.82027e-06	300	200	0	3.50511	2.36411	55.9064	67.145	774.373	493.103	-311	200	0	6.16791	5.67027	57.2837	995.423	-128.006	654.915	-914	200	0
454	5	-4.73483e-07	2.14967e-07	-7.94384e-07	-4.97016e-05	-1.11233e-05	2.45247e-05	300	610	0	-1.9228e-08	4.13401e-08	-2.01511e-07	1.05701e-05	-2.75427e-05	-4.55734e-06	300	200	0	3.50628	2.38057	55.9462	54.5556	777.807	496.312	-311	200	0	6.27124	5.76242	56.595	1008.27	-31.1986	691.066	-914	200	0
454	6	-6.82394e-07	2.44719e-07	-6.24935e-07	-3.84971e-05	-6.02664e-06	4.05749e-05	300	610	0	-4.54333e-08	4.68227e-08	-2.65118e-07	1.40033e-05	-3.73206e-05	-6.63355e-06	300	200	0	3.52062	2.4169	55.9763	53.7235	788.641	492.429	-311	200	0	6.46118	5.89393	56.1111	1004.22	56.105	764.396	-914	200	0
454	7	-9.04244e-07	2.45718e-07	-2.00627e-07	-1.10265e-05	4.08761e-06	6.00768e-05	300	610	0	-8.15904e-08	4.6649e-08	-3.20772e-07	1.70708e-05	-4.6588e-05	-8.86908e-06	300	200	0	3.54884	2.46881	55.981	62.4922	805.673	482.174	-311	200	0	6.70041	6.02215	55.8412	1001.87	108.068	867.795	-914	200	0
454	8	-1.10259e-06	1.96504e-07	5.78965e-07	3.90391e-05	2.08315e-05	8.15382e-05	300	610	0	-1.27558e-07	3.66736e-08	-3.51053e-07	1.88661e-05	-5.30458e-05	-1.09182e-05	300	200	0	3.58662	2.52628	55.9502	76.0405	826.468	468.316	-311	200	0	6.91878	6.09554	55.7733	1015.2	105.055	986.989	-914	200	0
454	9	-1.21894e-06	7.01576e-08	1.81484e-06	0.000118022	4.56339e-05	0.000101957	300	610	0	-1.81059e-07	1.17187e-08	-3.30923e-07	1.80765e-05	-5.3278e-05	-1.2218e-05	300	200	0	3.62363	2.57437	55.8788	88.049	849.209	454.381	-311	200	0	7.04934	6.08299	55.8584	1048.32	41.5718	1103.32	-914	200	0
455	0	-1.16852e-06	-1.64142e-07	3.58802e-06	0.000230921	7.93094e-05	0.000116329	300	610	0	-2.36565e-07	-3.41149e-08	-2.27289e-07	1.29547e-05	-4.26337e-05	-1.19452e-05	300	200	0	3.64615	2.59841	55.768	92.7287	871.174	443.428	-311	200	0	7.0562	5.98405	56.0025	1092.08	-71.6421	1199.54	-914	200	0	10.2673	8.44799	113.764	23704	70933.5	-6928.64	0	0	0
455	1	-8.38534e-07	-5.37616e-07	5.92806e-06	0.000379399	0.000121434	0.000117204	300	610	0	-2.8405e-07	-1.06758e-07	9.04214e-11	1.36011e-06	-1.52797e-05	-8.99376e-06	300	200	0	3.64535	2.59028	55.6309	87.3265	886.987	437.843	-311	200	0	6.9331	5.82	56.1217	1129.37	-210.452	1264.39	-914	200	0
455	2	-9.07054e-08	-1.07571e-06	8.76875e-06	0.000558969	0.00016952	9.44201e-05	300	610	0	-3.07738e-07	-2.10966e-07	3.95548e-07	-1.90881e-05	3.54651e-05	-1.99533e-06	300	200	0	3.62219	2.55254	55.5051	73.1751	892.232	439.156	-311	200	0	6.70217	5.62598	56.2031	1148.77	-346.785	1293.56	-914	200	0
455	3	1.22879e-06	-1.78853e-06	1.18912e-05	0.00075538	0.000218002	3.5214e-05	300	610	0	-2.85124e-07	-3.48467e-07	1.00134e-06	-5.06951e-05	0.00011637	1.05906e-05	300	200	0	3.58353	2.49759	55.4495	54.5017	888.946	447.383	-311	200	0	6.41369	5.4438	56.3316	1152.74	-464.551	1287.59	-914	200	0
455	4	3.26894e-06	-2.65746e-06	1.48561e-05	0.000940354	0.000257119	-7.50641e-05	300	610	0	-1.86667e-07	-5.15358e-07	1.84733e-06	-9.5156e-05	0.000232955	3.0285e-05	300	200	0	3.53692	2.44148	55.5107	35.9843	884.673	460.583	-311	200	0	6.13321	5.30569	56.6532	1150.22	-565.772	1249.1	-914	200	0
455	5	6.13947e-06	-3.61769e-06	1.69323e-05	0.00106708	0.000271837	-0.000251303	300	610	0	2.32859e-08	-6.98761e-07	2.93567e-06	-0.000152754	0.000387423	5.82589e-05	300	200	0	3.48922	2.3973	55.6955	20.9341	886.406	475.312	-311	200	0	5.92414	5.21498	57.2868	1143.15	-658.47	1182.2	-914	200	0
455	6	9.859e-06	-4.53762e-06	1.70322e-05	0.00106621	0.000241067	-0.000505719	300	610	0	3.83624e-07	-8.7285e-07	4.21984e-06	-0.000221256	0.000575746	9.48324e-05	300	200	0	3.44638	2.37158	55.9774	10.8791	896.703	488.019	-311	200	0	5.83091	5.14355	58.2788	1126.9	-742.245	1094.03	-914	200	0
455	7	1.42839e-05	-5.19669e-06	1.36741e-05	0.000843608	0.000137559	-0.000843351	300	610	0	9.30801e-07	-9.94641e-07	5.57832e-06	-0.00029452	0.000783902	0.000138779	300	200	0	3.41306	2.36281	56.3172	5.681	913.61	496.476	-311	200	0	5.86387	5.05465	59.5976	1102.23	-804.589	996.49	-914	200	0
455	8	1.9018e-05	-5.26537e-06	4.99786e-06	0.000281504	-7.09953e-05	-0.0012557	300	610	0	1.68948e-06	-1.00021e-06	6.78434e-06	-0.000360874	0.00098339	0.000186436	300	200	0	3.39325	2.36385	56.6756	3.85146	933.002	500.273	-311	200	0	5.99148	4.92665	61.1061	1076.65	-824.376	905.182	-914	200	0
455	9	2.33083e-05	-4.29298e-06	-1.11289e-05	-0.000754524	-0.000419006	-0.00171251	300	610	0	2.65869e-06	-8.02499e-07	7.47511e-06	-0.000401448	0.00112643	0.000230665	300	200	0	3.39179	2.36847	57.0207	3.42521	951.956	500.034	-311	200	0	6.15055	4.75705	62.5834	1053.46	-781.495	833.534	-914	200	0
456	0	2.59369e-05	-1.7115e-06	-3.68701e-05	-0.0024	-0.000937407	-0.00215191	300	610	0	3.79309e-06	-2.92207e-07	7.12647e-06	-0.000388771	0.00114164	0.000259759	300	200	0	3.41369	2.37636	57.3326	2.92391	969.818	496.104	-311	200	0	6.27767	4.55721	63.8567	1027.42	-673.152	786.939	-914	200	0	9.76185	7.12887	119.408	24916.4	75332.9	-5623.85	0	0	0
456	1	2.51304e-05	3.13332e-06	-7.39956e-05	-0.00476427	-0.00164466	-0.00246992	300	610	0	4.97958e-06	6.55928e-07	5.04231e-06	-0.000286104	0.000931356	0.000256496	300	200	0	3.46002	2.39124	57.5976	1.48055	986.36	488.114	-311	200	0	6.33801	4.34807	64.9051	990.325	-524.504	761.51	-914	200	0
456	2	1.85165e-05	1.09101e-05	-0.000123223	-0.00788844	-0.00253373	-0.00251084	300	610	0	6.01062e-06	2.16898e-06	3.71774e-07	-4.82105e-05	0.00037248	0.000197634	300	200	0	3.52598	2.41397	57.796	-1.31587	1000.54	475.907	-311	200	0	6.32957	4.15772	65.81	939.526	-378.457	746.748	-914	200	0
456	3	3.17339e-06	2.21736e-05	-0.000183291	-0.0116865	-0.00355466	-0.00206136	300	610	0	6.55749e-06	4.35083e-06	-7.82868e-06	0.00037555	-0.0006768	5.42727e-05	300	200	0	3.604	2.43857	57.9039	-5.20791	1011.27	460.653	-311	200	0	6.27118	4.0208	66.6273	886.312	-269.314	731.898	-914	200	0
456	4	-2.41706e-05	3.7166e-05	-0.000249757	-0.0158689	-0.00459323	-0.000852127	300	610	0	6.14886e-06	7.24345e-06	-2.04682e-05	0.00103471	-0.00236144	-0.000206326	300	200	0	3.68745	2.45606	57.9065	-9.46999	1018.45	444.907	-311	200	0	6.19617	3.97279	67.3306	853.352	-205.914	713.228	-914	200	0
456	5	-6.67172e-05	5.55349e-05	-0.00031357	-0.0198526	-0.00544711	0.00142776	300	610	0	4.16306e-06	1.07725e-05	-3.82073e-05	0.00196661	-0.00480183	-0.000616795	300	200	0	3.77228	2.46135	57.8075	-13.1319	1022.63	431.69	-311	200	0	6.15296	4.03654	67.8603	858.664	-177.665	695.541	-914	200	0
456	6	-0.000126883	7.59677e-05	-0.000359534	-0.0226647	-0.00580269	0.00509706	300	610	0	-1.54068e-07	1.46766e-05	-6.11378e-05	0.00317964	-0.00805059	-0.00120281	300	200	0	3.85609	2.4566	57.6282	-14.7827	1023.82	423.29	-311	200	0	6.18598	4.2133	68.1988	905.596	-170.001	687.773	-914	200	0
456	7	-0.000205216	9.57527e-05	-0.000364924	-0.0228558	-0.00521788	0.010422	300	610	0	-7.6308e-06	1.84236e-05	-8.83423e-05	0.00463008	-0.0120317	-0.00197264	300	200	0	3.93532	2.44878	57.4034	-13.298	1020.83	420.218	-311	200	0	6.29861	4.48357	68.3794	986.642	-173.647	698.06	-914	200	0
456	8	-0.000298905	0.000110309	-0.000298626	-0.0184487	-0.00311872	0.0175225	300	610	0	-1.90526e-05	2.11201e-05	-0.000117339	0.00619268	-0.016461	-0.00290252	300	200	0	4.00421	2.44243	57.1705	-9.3405	1011.9	420.954	-311	200	0	6.44432	4.81116	68.4138	1087.96	-183.73	731.034	-914	200	0
456	9	-0.000399873	0.000112751	-0.00012139	-0.00695794	0.00117902	0.0262385	300	610	0	-3.49673e-05	2.14306e-05	-0.000143441	0.00762633	-0.0207513	-0.00391796	300	200	0	4.05667	2.43381	56.963	-5.66586	996.175	423.134	-311	200	0	6.55753	5.15045	68.2376	1191.36	-194.047	787.069	-914	200	0
457	0	-0.000492565	9.36189e-05	0.000212045	0.0144706	0.0084095	0.0359572	300	610	0	-5.53965e-05	1.75267e-05	-0.000159095	0.00853841	-0.0239102	-0.00487165	300	200	0	4.08785	2.41452	56.8054	-5.7097	974.575	425.259	-311	200	0	6.58983	5.45539	67.7709	1278.31	-195.782	861.01	-914	200	0	10.6927	8.24487	122.122	25410.8	78635.4	-6795.62	0	0	0
457	1	-0.000551641	4.09291e-05	0.00074801	0.0487401	0.0192415	0.0454044	300	610	0	-7.94411e-05	7.1022e-06	-0.00015333	0.0083542	-0.0244463	-0.00552016	300	200	0	4.09464	2.38081	56.697	-11.4693	949.453	427.194	-311	200	0	6.53369	5.69019	67.047	1333.38	-180.888	941.599	-914	200	0
457	2	-0.00054	-5.92005e-05	0.00152509	0.0982372	0.0340912	0.0524204	300	610	0	-0.000104788	-1.25016e-05	-0.000111508	0.00630143	-0.0203094	-0.00550341	300	200	0	4.07633	2.33795	56.6074	-22.1738	924.055	429.523	-311	200	0	6.43165	5.84059	66.2538	1345.48	-145.127	1015.65	-914	200	0
457	3	-0.000407774	-0.000221077	0.0025604	0.163955	0.0528498	0.0537531	300	610	0	-0.000127144	-4.40057e-05	-1.56453e-05	0.00142439	-0.00890272	-0.00433306	300	200	0	4.03532	2.29752	56.5053	-34.485	901.946	432.86	-311	200	0	6.35928	5.91339	65.6237	1310.83	-90.8149	1073.01	-914	200	0
457	4	-9.32394e-05	-0.000456783	0.00383015	0.244259	0.0745169	0.0449243	300	610	0	-0.000139662	-8.96747e-05	0.000154331	-0.0073535	0.0127828	-0.00139897	300	200	0	3.97775	2.27162	56.3852	-43.5558	885.791	437.178	-311	200	0	6.38418	5.9299	65.2635	1237.95	-26.5934	1108.04	-914	200	0
457	5	0.000473159	-0.000772018	0.00524435	0.333278	0.0967497	0.0202529	300	610	0	-0.000132473	-0.00015051	0.000417965	-0.0210958	0.0478491	0.00399433	300	200	0	3.91294	2.26735	56.2568	-45.146	876.705	441.473	-311	200	0	6.52985	5.92384	65.0923	1146.8	36.4456	1120.19	-914	200	0
457	6	0.00136017	-0.00116021	0.00661655	0.418997	0.115356	-0.0268572	300	610	0	-9.24997e-05	-0.00022511	0.000789825	-0.040623	0.0989171	0.0125465	300	200	0	3.85061	2.28486	56.1287	-38.4005	874.948	444.563	-311	200	0	6.76567	5.93216	64.9605	1058.46	89.0442	1114.1	-914	200	0
457	7	0.00262087	-0.0015948	0.00763114	0.4812	0.123797	-0.103226	300	610	0	-3.79297e-06	-0.000308179	0.00127281	-0.0661624	0.167226	0.0248193	300	200	0	3.79769	2.31851	56.0103	-26.5584	879.995	446.207	-311	200	0	7.02314	5.97731	64.8167	983.252	127.13	1097.08	-914	200	0
457	8	0.0042701	-0.00201996	0.00781336	0.489605	0.112807	-0.214646	300	610	0	0.000151279	-0.000388754	0.00184892	-0.0968627	0.251358	0.0410186	300	200	0	3.758	2.35928	55.9054	-14.7373	889.859	447.245	-311	200	0	7.2283	6.05644	64.757	916.644	149.443	1075.33	-914	200	0
457	9	0.0062531	-0.00234056	0.00651006	0.402695	0.0703003	-0.363927	300	610	0	0.000389622	-0.000448282	0.00246753	-0.130173	0.345564	0.0606877	300	200	0	3.73337	2.3978	55.8041	-6.70766	901.857	448.952	-311	200	0	7.33297	6.14787	64.9045	844.311	153.216	1052.46	-914	200	0
458	0	0.00840541	-0.00241283	0.00289331	0.168031	-0.018209	-0.548102	300	610	0	0.000723373	-0.000458859	0.00303179	-0.161116	0.437756	0.0823133	300	200	0	3.7244	2.42805	55.6901	-2.79364	914.308	452.362	-311	200	0	7.32629	6.22971	65.2288	752.325	135.302	1032.08	-914	200	0	10.6801	8.26092	122.033	25356.3	78660.2	-6782.58	0	0	0
458	1	0.0104059	-0.00203818	-0.0039972	-0.274961	-0.168375	-0.754776	300	610	0	0.00115386	-0.000382104	0.0033845	-0.181523	0.507327	0.102857	300	200	0	3.7315	2.44954	55.55	-0.252385	926.937	457.89	-311	200	0	7.22597	6.28633	65.5322	636.32	92.3109	1020.02	-914	200	0
458	2	0.0117274	-0.000963921	-0.0151528	-0.988428	-0.394641	-0.957725	300	610	0	0.00166332	-0.00016937	0.00329613	-0.179377	0.523129	0.11726	300	200	0	3.75544	2.46565	55.3853	4.16919	939.69	465.399	-311	200	0	7.06387	6.30032	65.5949	504.243	19.4955	1020.65	-914	200	0
458	3	0.0115941	0.0011044	-0.0314134	-2.02438	-0.706345	-1.11211	300	610	0	0.00220449	0.000235754	0.00245894	-0.138446	0.442135	0.117994	300	200	0	3.79479	2.48015	55.2241	11.7336	951.756	474.253	-311	200	0	6.87412	6.25929	65.2835	375.59	-82.8894	1032.48	-914	200	0
458	4	0.00895804	0.00447278	-0.053181	-3.4064	-1.10201	-1.15002	300	610	0	0.00268861	0.000891491	0.000492917	-0.0385478	0.209579	0.0948034	300	200	0	3.843	2.49427	55.1079	21.6055	961.948	482.849	-311	200	0	6.68103	6.16876	64.5961	278.164	-202.065	1050.34	-914	200	0
458	5	0.00251556	0.00940382	-0.0800129	-5.10375	-1.56167	-0.977471	300	610	0	0.00297311	0.00184713	-0.00302875	0.143197	-0.238359	0.0348094	300	200	0	3.889	2.50494	55.0564	32.4886	969.34	488.501	-311	200	0	6.49149	6.04195	63.6533	236.013	-315.858	1068.18	-914	200	0
458	6	-0.00921134	0.0160302	-0.110089	-6.99757	-2.03731	-0.474674	300	610	0	0.00285141	0.00312623	-0.00852585	0.429606	-0.968021	-0.076755	300	200	0	3.92108	2.50637	55.0576	43.6124	973.411	488.539	-311	200	0	6.29903	5.88723	62.6207	254.422	-401.763	1078.47	-914	200	0
458	7	-0.0276976	0.0242313	-0.139572	-8.84039	-2.4421	0.498261	300	610	0	0.00204845	0.00470266	-0.0163189	0.838667	-2.03637	-0.25488	300	200	0	3.93088	2.49373	55.0887	54.6684	974.077	481.834	-311	200	0	6.09932	5.71341	61.6725	317.209	-443.005	1074.44	-914	200	0
458	8	-0.0541067	0.0334705	-0.161907	-10.2124	-2.63974	2.08714	300	610	0	0.000227098	0.00646935	-0.0264891	1.37623	-3.47226	-0.511836	300	200	0	3.91512	2.46497	55.1363	65.4896	970.747	469.582	-311	200	0	5.91026	5.53386	60.9976	399.958	-434.994	1055.62	-914	200	0
458	9	-0.0888197	0.0425994	-0.167181	-10.481	-2.43611	4.41785	300	610	0	-0.00298782	0.00820058	-0.0386851	2.02581	-5.24963	-0.852616	300	200	0	3.87427	2.42103	55.2019	75.9385	961.42	454.713	-311	200	0	5.77181	5.3594	60.7396	486.579	-390.375	1028.92	-914	200	0
459	0	-0.130777	0.0496434	-0.141686	-8.77469	-1.57676	7.55548	300	610	0	-0.00795989	0.00951116	-0.0518753	2.73553	-7.25239	-1.26852	300	200	0	3.81135	2.36861	55.2924	86.129	944.726	440.428	-311	200	0	5.71652	5.19144	60.9181	574.092	-331.906	1002.62	-914	200	0	9.97543	7.451	119.37	25300.9	74801.6	-6199.79	0	0	0
459	1	-0.176634	0.0516006	-0.067963	-3.98745	0.244843	11.446	300	610	0	-0.0149571	0.00981833	-0.0640596	3.40268	-9.23184	-1.72886	300	200	0	3.73312	2.32165	55.4049	96.6385	922.409	429.122	-311	200	0	5.75095	5.02515	61.4055	665.649	-277.9	980.206	-914	200	0
459	2	-0.219764	0.0443046	0.0743557	5.16574	3.36235	15.8391	300	610	0	-0.0240256	0.00831661	-0.0719677	3.85744	-10.7603	-2.171	300	200	0	3.6507	2.29563	55.5275	108.549	898.056	421.992	-311	200	0	5.86706	4.86154	61.9845	761.967	-234.008	960.422	-914	200	0
459	3	-0.249208	0.0224274	0.306469	20.0145	8.08732	20.1954	300	610	0	-0.0348161	0.00398012	-0.0707985	3.8485	-11.1874	-2.48981	300	200	0	3.57621	2.29903	55.6491	122.95	874.826	419.296	-311	200	0	6.04926	4.71577	62.4834	859.073	-193.058	939.69	-914	200	0
459	4	-0.248741	-0.0202737	0.646626	41.6903	14.6283	23.5845	300	610	0	-0.0463642	-0.00438759	-0.0540837	3.03489	-9.61035	-2.52802	300	200	0	3.51854	2.32954	55.7593	139.917	855.555	421.061	-311	200	0	6.26452	4.61447	62.8643	953.852	-141.327	911.942	-914	200	0
459	5	-0.19635	-0.0903387	1.10417	70.7454	22.9715	24.5885	300	610	0	-0.0568352	-0.0180315	-0.013797	0.990468	-4.87458	-2.07024	300	200	0	3.48199	2.37784	55.8458	158.141	843.205	427.11	-311	200	0	6.46466	4.585	63.1682	1049.18	-71.2497	872.465	-914	200	0
459	6	-0.06451	-0.193468	1.67099	106.61	32.7192	21.2359	300	610	0	-0.0632615	-0.038023	0.0591337	-2.77074	4.37306	-0.84475	300	200	0	3.46631	2.43504	55.8983	175.481	839.917	436.248	-311	200	0	6.61222	4.6444	63.4149	1149.3	7.82102	825.089	-914	200	0
459	7	0.178173	-0.33272	2.31035	146.881	42.8883	11.0011	300	610	0	-0.0613204	-0.064909	0.173718	-8.73796	19.5505	1.46189	300	200	0	3.46784	2.49488	55.9135	189.699	845.384	445.936	-311	200	0	6.70008	4.79411	63.5817	1249.85	72.4812	780.534	-914	200	0
459	8	0.563319	-0.505923	2.94329	186.467	51.6815	-9.08123	300	610	0	-0.0452285	-0.0982115	0.336989	-17.3047	41.8941	5.17064	300	200	0	3.48265	2.552	55.9061	198.848	855.887	453.26	-311	200	0	6.74572	5.02085	63.6315	1337.03	100.787	747.388	-914	200	0
459	9	1.11638	-0.702261	3.4338	216.649	56.2585	-42.1268	300	610	0	-0.00786137	-0.135768	0.551083	-28.6162	72.0684	10.549	300	200	0	3.5084	2.60427	55.9096	201.351	865.933	456.333	-311	200	0	6.77778	5.30242	63.5107	1398.13	82.9673	727.658	-914	200	0
460	0	1.84681	-0.898121	3.57489	224.22	52.5531	-90.8667	300	610	0	0.0587606	-0.172936	0.809176	-42.356	109.606	17.7159	300	200	0	3.54326	2.65461	55.9573	196.382	871.457	454.774	-311	200	0	6.82821	5.61172	63.1619	1426.75	17.9494	718.792	-914	200	0	12.9469	11.3207	102.177	12724.7	81844.7	-8427.88	0	0	0
460	1	2.73427	-1.05254	3.07897	190.891	35.2106	-156.796	300	610	0	0.16245	-0.201719	1.09028	-57.4702	152.165	26.5075	300	200	0	3.58404	2.70653	56.0626	184.245	871.239	449.241	-311	200	0	6.92298	5.92071	62.6183	1418.59	-90.1865	716.435	-914	200	0
460	2	3.71081	-1.10285	1.57797	93.3398	-2.25434	-238.952	300	610	0	0.309108	-0.209953	1.3531	-71.8406	194.633	36.3018	300	200	0	3.62463	2.75915	56.2154	165.858	866.214	441.001	-311	200	0	7.06585	6.21087	62.0699	1370.86	-228.251	716.528	-914	200	0
460	3	4.63979	-0.961667	-1.35992	-95.6848	-66.9487	-332.293	250.77	680.361	0	0.500088	-0.180736	1.52964	-81.9375	228.137	45.809	300	200	0	3.65759	2.80773	56.3908	141.84	857.852	431.804	-311	200	0	7.22847	6.47193	61.7814	1287.23	-374.642	718.44	-914	200	0
460	4	5.29342	-0.516692	-6.18772	-404.609	-165.587	-425.733	273.239	675.389	0	0.728555	-0.0924418	1.5195	-82.5079	239.102	52.8455	300	200	0	3.67802	2.84669	56.5657	112.372	847.073	423.681	-311	200	0	7.36347	6.68359	61.9471	1177.83	-507.751	725.974	-914	200	0
460	5	5.33258	0.364388	-13.3015	-858.013	-302.81	-499.968	277.235	674.505	0	0.974845	0.0802959	1.18677	-66.3906	208.592	54.1257	300	200	0	3.68626	2.87178	56.7344	77.8158	835.341	418.434	-311	200	0	7.42842	6.81681	62.6172	1053.88	-612.748	742.511	-914	200	0
460	6	4.2949	1.82127	-22.916	-1468.69	-478.687	-525.409	279.111	674.09	0	1.20106	0.364084	0.361955	-24.591	112.271	45.1284	300	200	0	3.68759	2.87985	56.9074	39.37	825.733	416.963	-311	200	0	7.40284	6.85863	63.705	926.455	-685.538	764.741	-914	200	0
460	7	1.6709	3.94551	-34.9926	-2229.08	-688.534	-467.206	280.323	673.701	0	1.34546	0.782172	-1.14768	53.2094	-78.5383	20.1215	231.568	153.637	0	3.68786	2.86749	57.0928	-0.43647	821.481	418.978	-311	200	0	7.29594	6.82071	65.0016	809.085	-735.465	783.307	-914	200	0
460	8	-2.85567	6.68488	-49.4199	-3113.31	-926.582	-302.434	281.251	672.997	0	1.3176	1.34715	-3.53536	177.492	-394.123	-27.5448	188.52	149.795	0	3.68785	2.83249	57.28	-37.7727	823.992	423.434	-311	200	0	7.13717	6.72513	66.2138	713.756	-780.607	791.043	-914	200	0
460	9	-9.2358	9.86034	-66.3383	-4096.62	-1182.67	-29.0925	282.172	671.753	0	0.995929	2.05045	-6.95508	356.849	-861.284	-104.738	176.165	148.692	0	3.68245	2.77751	57.4434	-68.3339	833.424	429.16	-311	200	0	6.95285	6.59328	67.0626	644.802	-834.656	789.717	-914	200	0
461	0	-17.1894	13.3319	-86.2324	-5172.96	-1429.77	345.588	283.42	669.989	0	0.229925	2.84848	-11.4607	594.801	-1495.21	-217.279	169.536	148.101	0	3.66514	2.71022	57.5524	-88.3367	849.958	435.126	-311	200	0	6.7528	6.44884	67.3756	604.15	-895.939	787.975	-914	200	0	-74.1076	52.6442	-195.791	-151369	169553	52707.1	845.262	783.785	0
461	1	-26.4293	17.1038	-109.769	-6351.3	-1618.91	814.742	285.252	667.86	0	-1.15005	3.64582	-16.9206	885.326	-2287.72	-367.964	164.797	147.678	0	3.63333	2.63916	57.5806	-95.3233	871.432	440.587	-311	200	0	6.53512	6.32187	67.1108	600.177	-947.802	793.956	-914	200	0
461	2	-36.7477	21.2926	-137.643	-7641.87	-1684.21	1371.54	287.764	665.519	0	-3.28387	4.32312	-23.0336	1211.1	-3201.19	-554.501	161.021	147.421	0	3.59153	2.57258	57.5162	-89.059	890.742	445.261	-311	200	0	6.30285	6.24205	66.3302	644.32	-971.156	810.558	-914	200	0
461	3	-48.0031	26.0515	-170.542	-9049.4	-1550.23	2010.49	290.91	663.063	0	-6.18281	4.85022	-29.6833	1553.81	-4191.34	-771.148	158.798	147.654	0	3.55088	2.52054	57.3695	-72.0938	899.561	449.267	-311	200	0	6.08313	6.22998	65.1596	739.742	-960.908	836.583	-914	200	0
461	4	-60.0605	31.5086	-209.23	-10575.4	-1142.32	2725.75	294.54	660.544	0	-9.72521	5.33641	-37.4646	1914.31	-5256.77	-1015.56	159.687	148.904	0	3.52521	2.49288	57.1673	-49.4504	894.77	452.93	-311	200	0	5.92558	6.28911	63.7473	874.206	-930.023	870.901	-914	200	0
461	5	-72.7603	37.7576	-254.575	-12224.1	-397.006	3507.72	298.441	658.018	0	-13.8525	5.90499	-47.8459	2323.89	-6468.23	-1292.41	164.811	151.43	0	3.52508	2.49415	56.9433	-27.1257	879.725	456.537	-311	200	0	5.87308	6.39586	62.2696	1021.49	-895.299	913.386	-914	200	0
461	6	-85.9712	44.8867	-307.331	-14004.7	732.512	4349.13	302.383	655.569	0	-18.7841	6.56392	-62.8694	2838.69	-7948.96	-1609.63	173.564	154.848	0	3.55309	2.52144	56.731	-9.49429	860.565	459.861	-311	200	0	5.9363	6.50752	60.9764	1150.75	-863.061	961.011	-914	200	0
461	7	-99.6512	52.9884	-367.645	-15921.9	2268.08	5250.3	306.169	653.308	0	-25.0733	7.1965	-84.7523	3527.23	-9833.63	-1976.48	183.972	158.382	0	3.60478	2.56482	56.5628	2.45456	842.703	462.109	-311	200	0	6.09508	6.58622	60.1437	1238.9	-830.413	1007.05	-914	200	0
461	8	-113.827	62.133	-434.477	-17958.8	4188.37	6211.72	309.64	651.334	0	-33.5325	7.60357	-115.644	4460.12	-12243.3	-2404.71	194.13	161.432	0	3.67168	2.60979	56.4712	10.5311	829.502	462.701	-311	200	0	6.31749	6.60735	59.9107	1275.93	-793.953	1046.57	-914	200	0
461	9	-128.449	72.2875	-505.14	-20062.4	6412.05	7222.46	312.694	649.717	0	-45.0767	7.53111	-157.491	5702.97	-15277.5	-2905.51	202.994	163.789	0	3.74265	2.64365	56.4758	17.7986	822.615	461.678	-311	200	0	6.57586	6.55436	60.1938	1260.56	-753.195	1079.37	-914	200	0
462	0	-143.153	83.2101	-575.195	-22138.8	8794.73	8250.71	315.29	648.489	0	-60.5278	6.65659	-211.737	7308	-19001.4	-3482.06	210.259	165.485	0	3.80613	2.66105	56.5636	27.7244	822.623	459.143	-311	200	0	6.8442	6.42217	60.7784	1196.3	-706.384	1106.81	-914	200	0	-311.303	96.3538	-1103.96	-507406	432636	146355	377.904	463.448	0
462	1	-157.006	94.3801	-638.909	-24057.8	11146.2	9234.55	317.446	647.655	0	-80.441	4.57729	-278.729	9299.22	-23417.7	-4125.04	215.984	166.637	0	3.85321	2.66431	56.689	43.5012	829.34	454.83	-311	200	0	7.08646	6.22528	61.4549	1093.39	-647.165	1128.4	-914	200	0
462	2	-168.416	104.986	-690.414	-25677.1	13275.2	10080.8	319.228	647.191	0	-104.958	0.888727	-356.994	11653.1	-28434.9	-4814.06	220.349	167.358	0	3.87906	2.65903	56.7986	66.9017	841.803	448.401	-311	200	0	7.25945	5.99418	62.0565	969.231	-572.465	1141.77	-914	200	0
462	3	-175.333	114.005	-725.33	-26879.4	15049.2	10681.5	320.748	647.058	0	-133.66	-4.65761	-442.737	14285.5	-33847.7	-5521.19	223.549	167.734	0	3.88329	2.64869	56.858	97.3236	857.327	440.114	-311	200	0	7.33195	5.75897	62.4492	841.764	-493.313	1143.42	-914	200	0
462	4	-175.756	120.405	-742.097	-27604.4	16436.6	10942.4	322.149	647.198	0	-165.408	-12.039	-529.803	17050.1	-39329.4	-6210.59	225.766	167.818	0	3.86971	2.63395	56.8571	131.504	872.004	431.43	-311	200	0	7.2998	5.54093	62.5574	723.057	-429.579	1131.22	-914	200	0
462	5	-168.321	123.373	-742.317	-27860.2	17504.9	10811.2	323.581	647.531	0	-198.212	-20.9623	-610.266	19749.6	-44445.9	-6831.91	227.17	167.638	0	3.84583	2.61596	56.8036	164.301	883.663	424.948	-311	200	0	7.18432	5.36066	62.3755	619.751	-392.931	1106.44	-914	200	0
462	6	-152.685	122.496	-730.032	-27715.6	18386.1	10291.8	325.185	647.965	0	-229.253	-30.9324	-675.896	22168.2	-48715.6	-7315.34	227.924	167.202	0	3.82193	2.5964	56.7127	190.354	892.741	423.196	-311	200	0	7.01985	5.23915	61.9596	534.812	-379.37	1069.98	-914	200	0
462	7	-129.524	117.811	-710.364	-27276.4	19229	9438.03	327.069	648.398	0	-255.219	-41.3224	-720.397	24124	-51720	-7580.91	228.206	166.513	0	3.80693	2.57345	56.5963	205.778	900.34	427.082	-311	200	0	6.83741	5.18607	61.4604	467.03	-373.663	1019.76	-914	200	0
462	8	-100.234	109.73	-688.203	-26657.3	20157.9	8332.78	329.291	648.735	0	-272.96	-51.4311	-741.372	25517.7	-53217.3	-7563.5	228.218	165.58	0	3.80372	2.54163	56.4621	209.865	907.159	435.224	-311	200	0	6.65	5.19609	61.1104	414.308	-355.12	957.119	-914	200	0
462	9	-66.5403	98.8805	-667.308	-25957	21246	7065.64	331.838	648.898	0	-280.23	-60.5341	-740.844	26349.9	-53195.9	-7238.93	228.196	164.433	0	3.80832	2.49713	56.3183	205.429	913.547	444.703	-311	200	0	6.4523	5.25283	61.0904	378.308	-307.799	891.42	-914	200	0
463	0	-30.1894	85.9558	-649.943	-25242.6	22507.4	5717.07	334.63	648.838	0	-276.144	-67.9535	-724.147	26703.8	-51847.5	-6636.65	228.402	163.124	0	3.81242	2.44159	56.1803	196.077	919.109	452.977	-311	200	0	6.23541	5.33185	61.4095	358.841	-235.569	835.206	-914	200	0	-22.4622	-32.3951	-1134.97	-480817	441271	-58604.6	387.402	421.913	0
463	1	7.19505	71.6309	-636.933	-24548.3	23903.8	4351.22	337.529	648.541	0	-261.196	-73.1589	-698.02	26707.2	-49488.9	-5831.79	229.101	161.739	0	3.80762	2.38053	56.0711	183.075	922.314	459.299	-311	200	0	5.9999	5.40891	61.9018	345.017	-163.541	796.554	-914	200	0
463	2	44.132	56.5351	-628.011	-23883.1	25360.4	3018.25	340.382	648.03	0	-236.906	-75.8586	-668.84	26494.7	-46471.7	-4920.39	230.519	160.387	0	3.7905	2.31932	56.0113	165.174	920.762	464.293	-311	200	0	5.76086	5.46965	62.3065	322.332	-120.083	774.947	-914	200	0
463	3	79.2566	41.2702	-622.306	-23244.7	26787.9	1762.64	343.046	647.353	0	-205.363	-76.0329	-641.499	26178.7	-43112.9	-3992.25	232.794	159.191	0	3.76338	2.26018	56.0038	140.28	912.561	468.484	-311	200	0	5.54286	5.51038	62.3998	289.171	-119.979	762.091	-914	200	0
463	4	111.312	26.4479	-618.831	-22631.5	28101.7	629.693	345.411	646.571	0	-168.812	-73.9142	-618.966	25836.1	-39657.8	-3113.63	235.929	158.259	0	3.72911	2.20352	56.0256	106.852	898.844	471.549	-311	200	0	5.36538	5.53778	62.1255	259.324	-163.477	748.214	-914	200	0
463	5	139.172	12.7142	-616.82	-22050.9	29238.7	-332.282	347.402	645.749	0	-129.401	-69.9285	-602.357	25507.6	-36274.7	-2321.89	239.779	157.654	0	3.68781	2.15247	56.0327	65.6511	884.212	472.934	-311	200	0	5.2338	5.57313	61.6091	248.772	-243.567	730.803	-914	200	0
463	6	161.908	0.730023	-615.863	-21520.5	30166	-1073.83	348.982	644.944	0	-89.045	-64.6258	-591.312	25205.4	-33065.5	-1629.75	244.081	157.374	0	3.63925	2.11423	55.9851	21.8361	873.243	472.757	-311	200	0	5.14109	5.64581	61.0489	263.499	-347.824	718.246	-914	200	0
463	7	178.864	-8.8864	-615.893	-21065.7	30881.4	-1551.1	350.141	644.204	0	-49.3802	-58.6196	-584.545	24925.3	-30085.1	-1034	248.532	157.359	0	3.58565	2.09553	55.8745	-15.8597	867.401	471.869	-311	200	0	5.07485	5.7745	60.6147	297.85	-454.28	723.019	-914	200	0
463	8	189.728	-15.6304	-617.088	-20714.7	31407.9	-1735.53	350.897	643.569	0	-11.7722	-52.5329	-580.433	24657.6	-27361.9	-524.447	252.86	157.519	0	3.53242	2.09902	55.7309	-39.8773	865.755	471.144	-311	200	0	5.03487	5.95733	60.4352	342.156	-533.288	750.117	-914	200	0
463	9	194.562	-19.1682	-619.765	-20493.6	31784.8	-1620.62	351.285	643.067	0	22.6479	-46.9416	-577.49	24395.3	-24913.8	-92.4001	256.859	157.756	0	3.48796	2.1243	55.6062	-47.8795	866.72	470.779	-311	200	0	5.04391	6.17486	60.5918	393.111	-561.006	792.622	-914	200	0
464	0	193.766	-19.3588	-624.274	-20422.8	32059.2	-1223.63	351.354	642.714	0	52.9475	-42.3165	-574.648	24137.7	-22757	263.4	260.398	157.996	0	3.46077	2.16953	55.5481	-42.2953	868.154	470.5	-311	200	0	5.12894	6.3958	61.0467	456.424	-535.235	837.066	-914	200	0	249.838	-12.0982	-1119.53	-499620	449013	-113918	411.387	445.393	0
464	1	188.002	-16.2448	-630.899	-20513.2	32278.4	-582.987	351.163	642.514	0	78.3931	-38.9759	-571.348	23891.8	-20907.8	536.464	263.406	158.184	0	3.45292	2.23096	55.5778	-26.9508	867.771	470.29	-311	200	0	5.29972	6.58956	61.6331	537.912	-479.118	871.795	-914	200	0
464	2	178.103	-10.0363	-639.765	-20764.8	32485.4	247.576	350.777	642.457	0	98.4865	-37.0648	-567.507	23671.1	-19380.8	716.569	265.849	158.289	0	3.45729	2.30289	55.6866	-4.51728	865.289	470.45	-311	200	0	5.55416	6.74005	62.1682	635.029	-426.371	892.594	-914	200	0
464	3	164.983	-1.09717	-650.79	-21166.4	32715.5	1207.34	350.27	642.524	0	113.001	-36.5675	-563.41	23492.5	-18184.9	793.83	267.724	158.303	0	3.46436	2.37952	55.8524	23.47	863.296	471.533	-311	200	0	5.88652	6.8441	62.5316	738.377	-400.411	904.163	-914	200	0
464	4	149.55	10.0737	-663.672	-21697.6	32991.5	2237.11	349.711	642.693	0	121.984	-37.3512	-559.585	23373	-17321.5	761.57	269.046	158.232	0	3.47226	2.45627	56.0545	54.7598	864.982	474.615	-311	200	0	6.27557	6.89854	62.6626	836.891	-405.355	916.73	-914	200	0
464	5	132.637	22.8766	-677.929	-22329.1	33321.2	3285.7	349.151	642.937	0	125.722	-39.2237	-556.654	23328.2	-16782.4	618.65	269.851	158.092	0	3.48794	2.528	56.2788	85.1315	871.286	480.761	-311	200	0	6.67572	6.89662	62.5732	922.257	-429.626	939.764	-914	200	0
464	6	114.954	36.6594	-692.948	-23025.8	33698	4313.74	348.63	643.229	0	124.69	-41.9811	-555.199	23371	-16550.7	370.806	270.19	157.905	0	3.51879	2.58734	56.5182	109.888	880.494	489.943	-311	200	0	7.0323	6.84019	62.3515	991.49	-455.321	978.295	-914	200	0
464	7	97.0443	50.7766	-708.073	-23750.2	34104.9	5294.89	348.166	643.542	0	119.511	-45.4376	-555.657	23510.8	-16601.7	31.6022	270.122	157.688	0	3.56531	2.62755	56.7659	126.657	890.086	500.731	-311	200	0	7.30174	6.74946	62.0925	1042.7	-470.766	1031.86	-914	200	0
464	8	79.2856	64.6512	-722.687	-24466.5	34519.1	6215.4	347.765	643.855	0	110.917	-49.4465	-558.263	23752.9	-16903.1	-377.151	269.722	157.452	0	3.62144	2.64646	57.0021	136.088	898.527	510.478	-311	200	0	7.46235	6.65941	61.8415	1070.8	-477.238	1094	-914	200	0
464	9	61.9108	77.8324	-736.294	-25143.8	34918	7072.47	347.424	644.149	0	99.7151	-53.9048	-563.04	24095.6	-17414.7	-827.961	269.07	157.205	0	3.6788	2.64636	57.1955	139.764	905.951	515.858	-311	200	0	7.52067	6.60952	61.6114	1073.13	-481.422	1154.58	-914	200	0
465	0	45.0595	90.0342	-748.585	-25758.1	35284.7	7871.63	347.135	644.409	0	86.7288	-58.7386	-569.815	24528	-18088.8	-1292.9	268.255	156.954	0	3.72931	2.6312	57.3139	137.866	913.954	514.449	-311	200	0	7.50882	6.63039	61.3804	1056.25	-482.875	1203.99	-914	200	0	19.8637	57.1283	-1280.65	-575830	508582	20334.6	397.468	451.435	0
465	1	28.828	101.144	-759.467	-26294.5	35611.3	8623.01	346.89	644.622	0	72.733	-63.8827	-578.239	25030.7	-18873.9	-1748.36	267.36	156.712	0	3.76508	2.60531	57.3291	129.145	924.528	506.232	-311	200	0	7.46528	6.72987	61.0701	1031.29	-471.966	1235.29	-914	200	0
465	2	13.2998	111.196	-769.03	-26749.4	35900	9337.93	346.682	644.783	0	58.3947	-69.2705	-587.837	25579.8	-19719.3	-2177.98	266.454	156.485	0	3.77872	2.57522	57.2263	112.758	938.374	493.153	-311	200	0	7.41419	6.88525	60.6073	1004.43	-440.248	1244	-914	200	0
465	3	-1.44462	120.334	-777.483	-27129.6	36163.3	10026.6	346.513	644.894	0	44.2368	-74.8294	-598.062	26150.3	-20578.8	-2573.85	265.591	156.275	0	3.76536	2.54984	57.0252	89.8944	953.32	477.546	-311	200	0	7.36478	7.04522	60.0145	977.907	-391.998	1228.01	-914	200	0
465	4	-15.33	128.762	-785.098	-27448.8	36422	10696.9	346.392	644.962	0	30.6313	-80.4783	-608.378	26718.9	-21412.8	-2935.89	264.803	156.082	0	3.7237	2.53596	56.7833	64.0629	964.816	461.432	-311	200	0	7.32154	7.14917	59.4243	960.235	-344.243	1188.68	-914	200	0
465	5	-28.2938	136.699	-792.167	-27723.8	36700.1	11355	346.329	644.997	0	17.8107	-86.128	-618.319	27265.3	-22189.3	-3270.08	264.113	155.904	0	3.65569	2.53333	56.5644	40.0321	969.366	446.774	-311	200	0	7.28858	7.15966	59.0408	969.15	-315.318	1130.54	-914	200	0
465	6	-40.2941	144.344	-798.991	-27971.8	37018.6	12004.9	346.332	645.009	0	5.88755	-91.6903	-627.536	27773.5	-22886.8	-3586.1	263.529	155.742	0	3.56728	2.53626	56.4037	22.2016	967.227	435.416	-311	200	0	7.27212	7.07972	59.0588	1020.99	-315.238	1058.97	-914	200	0
465	7	-51.3101	151.845	-805.878	-28209.5	37395.4	12648.8	346.403	645.005	0	-5.12251	-97.0916	-635.81	28232.1	-23496.1	-3894.66	263.045	155.597	0	3.46911	2.5395	56.3055	13.3563	961.347	428.355	-311	200	0	7.27846	6.94002	59.5533	1116.49	-343.899	979.009	-914	200	0
465	8	-61.3369	159.288	-813.151	-28451.6	37844.9	13285.8	346.541	644.989	0	-15.2752	-102.284	-643.043	28636	-24020.6	-4204.85	262.645	155.468	0	3.37476	2.54092	56.2551	14.1936	954.88	425.384	-311	200	0	7.30189	6.77635	60.4491	1237.61	-392.326	897.295	-914	200	0
465	9	-70.377	166.699	-821.116	-28710.1	38377.3	13910.7	346.738	644.965	0	-24.6761	-107.252	-649.264	28986.3	-24474.4	-4522.26	262.304	155.355	0	3.29749	2.5394	56.2246	23.5578	950.043	425.888	-311	200	0	7.31981	6.61465	61.5955	1358.58	-445.145	823.32	-914	200	0
466	0	-78.4308	174.045	-830.033	-28992.8	38997.1	14514.5	346.983	644.93	0	-33.4682	-112.018	-654.63	29290.5	-24881.7	-4847.93	261.991	155.256	0	3.24568	2.53336	56.1828	38.9196	948.023	429.574	-311	200	0	7.30795	6.46296	62.8355	1460.28	-485.488	768.201	-914	200	0	-159.957	73.5972	-1451.73	-650169	569579	95905.5	386.697	449.985	0
466	1	-85.491	181.242	-840.099	-29302.3	39703.5	15084.2	347.261	644.88	0	-41.8296	-116.649	-659.399	29562	-25272.6	-5178.71	261.673	155.168	0	3.21926	2.52174	56.1131	56.824	948.957	436.086	-311	200	0	7.25388	6.31318	64.0291	1535.05	-503.736	742.649	-914	200	0
[truncated: 1,964 more rows]
[truncated: 234 more columns]
